# Supplementary material for: Members of the Candidate Phyla Radiation are functionally differentiated by carbon- and nitrogen-cycling capabilities
Source: Microbiome. 2017 Sep 2;5:112. doi: 10.1186/s40168-017-0331-1 (PMC5581439; doi:10.1186/s40168-017-0331-1)
Supplement: Supplementary file 1 — Table S1. Table of field measurements taken during well sampling. Table S2. Summary of metagenomic data. Table S3. Summary of bins derived from metagenomic data. Table S4. Glycoside hydrolase (GH) profiles for over 2000 CPR genomes. Values indicate the number of positive hits per GH family found within a given genome during HMM alignment. Table S5. Legend used to identify the genes in Figure 4. (XLSX 934 kb) [file 40168_2017_331_MOESM1_ESM.xlsx]

## Sheet: Table_S1
Sample Name	Well	Date	ORP	pH	SpCond	Temp	Water_Level
AT-6 7/8/2014	AT-6	2014-07-08	-181	7.54	1290	14.4	15.4
AT-6 10/7/2014	AT-6	2014-10-07	-170	7.46	1379	14.2	17.1
AT-6 1/21/2015	AT-6	2015-01-21	-155	7.35	1404	13.7	15.61
AT-6 4/15/2015	AT-6	2015-04-15	-171	7.53	1688	14.1	10.12
AT-6 7/22/2015	AT-6	2015-07-22	-180	7.47	1434	15.4	13.76
AT-6 10/27/2015	AT-6	2015-10-27	-172	7.49	1450	14.2	17.04
AT-6 2/2/2016	AT-6	2016-02-02	-166	7.54	1351	14.1	15.53
AT-6 4/13/2016	AT-6	2016-04-13	-164	NA	1322	13.9	10.12
AT-6 7/19/2016	AT-6	2016-07-19	-165	7.5	1387	14.4	16.05
GR -13 7/8/2014	GR-13	2014-07-08	14	7.27	646	12.3	11.04
GR -13 10/7/2014	GR-13	2014-10-07	12	7.21	646	12	12.62
GR -13 1/21/2015	GR-13	2015-01-21	61	7.1	657	11.2	12.67
GR -13 4/15/2015_Av	GR-13	2015-04-15	16	7.25	648	11.8	11.8
GR -13 7/22/2015	GR-13	2015-07-22	38	7.15	658	12	10.85
GR -13 10/27/2015	GR-13	2015-10-27	23	7.25	653	11.8	12.41
GR -13 2/2/2016	GR-13	2016-02-02	21	7.29	658	11.8	11.5
GR-13 4/13/2016	GR-13	2016-04-13	23	NA	663	11.7	11.03
GR-13 7/19/2016	GR-13	2016-07-19	-14	7.26	661	12.1	12.64
LI-4 7/8/2014	LI-4	2014-07-08	-109	7.38	771	12	25.71
LI-4 10/7/2014	LI-4	2014-10-07	-85	7.32	790	11.6	27.2
LI-4 1/21/2015	LI-4	2015-01-21	-94	7.36	787	11	26.34
LI-4 4/15/2015	LI-4	2015-04-15	-89	7.36	798	11.5	24.27
LI-4 7/22/2015	LI-4	2015-07-22	-108	7.31	808	12.3	25.6
LI-4 10/27/2015	LI-4	2015-10-27	-91	7.35	806	11.6	27.13
LI-4 2/2/2016	LI-4	2016-02-02	-74	7.42	810	11.3	26.31
LI-4 4/13/2016	LI-4	2016-04-13	-66	NA	794	11.5	24.19
LI-4 7/19/2016	LI-4	2016-07-19	-88	7.32	796	12	26.77
LI-38 6/2/2016	LI-38	2016-06-02	-91	7.2	906	13.5	NA

## Sheet: Table_S2
	Reads	Total Sequencing (bp)	Reads After QC	Aligned Reads (%)	Total Assembled (bp)	Longest Contig	Number of Contigs	N50 All Contigs (bp)	Number of Contigs >5000	N50 Contigs >5000
Greene 07/2014 (X1)	114856750	10777637240	111772412	31.02	439390147	861275	545985	1492	7938	27580
Athens 07/2014 (X2)	99498866	9404676032	96967806	36.93	300931501	942298	335672	1042	3759	42968
Greene 10/2014 (X3)	120354052	11339110131	117407450	44.44	359957753	861263	283958	2462	5744	61413
Athens 10/2014 (X4)	115063866	10908548012	112324266	37.28	428527462	887739	466966	1080	5366	34421
Licking 10/2014 (Y1)	143384388	15900748641	138649438	41.25	775654093	914279	807575	1378	12740	24217
Greene 0.1 10/2014 (Y2)	118630948	11946282645	111709956	29.44	506474470	776569	599136	1088	8368	16668
Athens 04/2016 (Y3)	140547368	15672891380	134527250	51.42	907259530	1172328	972964	1352	11252	32165
Greene 04/2016 (Y4)	129048586	14490434902	123962848	44.69	745609020	776070	743051	1413	11417	38923
Licking - Private Well (Y5)	125363608	13915568264	119186750	76.04	492289779	1085246	416108	2326	10743	26981

## Sheet: Table_S3
Bin Name	Completion	Misbin	Concatenated Taxonomy	rpS3 Taxonomy	gyrA Taxonomy	Genome Size (bp)	Number of Sequences	Avg. Scaffold Length (bp)	N50 (bp)	Longest Sequence (bp)	Avg. GC (%)
X1 Bin 2	1	0	Uhrbacteria (Possibly novel)	Parcubacteria (Possibly novel)	Parcubacteria (Deep and Unknown)	1022626	24	42609.4	73635	118842	44.1396
X1 Bin 4	0.903226	0	N/A	Lloydbacteria (Parcubacteria)	Parcubacteria (Deep-branch)	1096778	87	12606.6	17551	50877	45.4318
X1 Bin 7	0.967742	0	Kaiserbacteria (Deep-branch)	Kaiserbacteria (Leaning)	Parcubacteria (Unknown)	850663	8	106333	256275	270566	44.5562
X1 Bin 21	0.903226	0	N/A	Wildermuthbacteria (Parcubacteria)	Parcubacteria (Unknown, Yanofsky?)	527657	11	47968.8	115399	173315	45.4464
X1 Bin 36	0.516129	0.0322581	N/A	Sungbacteria (Parcubacteria)	Parucbacteria (Unknown)	321839	74	4349.17	4675	11332	53.6927
X2 Bin 12	1	0	Parcubacteria (Unknown)	Kuenenbacteria	Uhrbacteria (Kind of, deep)	826950	27	30627.8	53965	111313	35.0348
X2 Bin 16	0.935484	0.0322581	Campbellbacteria	Zambbryskibacteria (Deep-branch)	Parcubacteria (Unknown)	632023	19	33264.4	51281	190354	32.2763
X2 Bin 24	0.516129	0	Parcubacteria (Unknown)	Terrybacteria (Parcubacteria)	N/A	210112	16	13132	13907	44832	40.1781
X2 Bin 25	0.806452	0.0322581	N/A	Moranbacteria	N/A	628810	49	12832.9	18776	37572	38.3096
X2 Bin 26	0.935484	0.0645161	Harrisonbacteria	Harrisonbacteria (Parcubacteria)	Wolfebacteria	636132	70	9087.6	11187	34611	38.9256
X3 Bin 15	0.967742	0.0322581	N/A	Parcubacteria (Possibly novel)	Parcubacteria (Deep-branch)	1171584	55	21301.5	30394	74660	45.5658
X3 Bin 20	1	0	Uhrbacteria (Possibly novel)	Parcubacteria (Possibly novel)	Parcubacteria (Unknown)	1041454	24	43393.9	49984	116048	44.4137
X3 Bin 47	0.967742	0.0322581	N/A	Wildermuthbacteria (Parcubacteria)	Parcubacteria (Unknown, Yanofsky?)	508855	25	20354.2	29938	70431	45.2932
X3 Bin 49	1	0.0322581	N/A	PER-ii (Peribacteria)	PER-ii (Peribacteria)	1359524	105	12947.8	17041	40298	51.4718
X4 Bin 10	1	0	Parcubacteria (Unknown)	Kuenenbacteria	Uhrbacteria (Kind of, deep)	813848	35	23252.8	44354	94453	35.044
X4 Bin 26	0.903226	0.0645161	Harrisonbacteria	Harrisonbacteria (Parcubacteria)	Wolfebacteria	671589	30	22386.3	34360	132782	39.2437
X4 Bin 28	0.83871	0	Berkelbacteria (Possibly novel)	Berkelbacteria	N/A	787140	70	11244.9	15621	47705	38.7389
Y1 Bin 1	0.967742	0.0322581	Staskawiczbacteria (Early branch)	Staskawiczbacteria	Staskawiczbacteria (Branched early...)	764744	19	40249.7	57516	281610	37.32
Y1 Bin 2	0.83871	0.0322581	Berkelbacteria	Berkelbacteria	Berkelbacteria	392585	66	5948.25	6378	16895	43.9935
Y1 Bin 7	1	0	Berkelbacteria	Berkelbacteria	Berkelbacteria	806358	41	19667.3	33061	69141	39.6695
Y1 Bin 17	0.935484	0	Yanofskybacteria	Yanofskybacteria	Yanofskybacteria	790214	11	71837.6	120539	188497	44.4173
Y1 Bin 85	0.806452	0.0322581	N/A	Berkelbacteria	N/A	484964	102	4754.54	5093	14645	36.3986
Y1 Bin 96	0.645161	0.0322581	N/A	Berkelbacteria	N/A	409852	85	4821.78	5189	10710	43.3778
Y2 Bin 2	0.903226	0.0645161	Parcubacteria	Parcubacteria	Parcubacteria (Early, Yanofsky?)	545517	37	14743.7	22624	55441	39.97
Y2 Bin 3	0.935484	0	Harrisonbacteria	Harrisonbacteria (Parcubacteria)	Wolfebacteria	808044	4	202011	242713	400406	46.6975
Y2 Bin 5	1	0.0322581	Blackburnbacteria	Blackburnbacteria (Microgenomates)	Microgenomates	930562	16	58160.1	150005	176661	41.9369
Y2 Bin 7	1	0	Daviesbacteria	Daviesbacteria (Microgenomates)	Daviesbacteria	1089733	26	41912.8	71632	144754	39.1542
Y2 Bin 8	0.967742	0	Kaiserbacteria	Kaiserbacteria	Kaiserbacteria	1060117	5	212023	200371	407897	49.928
Y2 Bin 13	1	0	Magasanikbacteria	Magasanikbacteria	Magasanikbacteria	940166	9	104463	495344	495344	41.5044
Y2 Bin 16	1	0.0645161	Amesbacteria	Amesbacteria	Amesbacteria	1029728	69	14923.6	24726	132664	46.1177
Y2 Bin 17	0.903226	0	Taylorbacteria	Taylorbacteria (Parcubacteria)	Parcubacteria (Unknown)	610266	30	20342.2	52042	85230	48.7147
Y2 Bin 18	1	0	Uhrbacteria (Possibly novel)	Parcubacteria (Possibly novel)	Parcubacteria (Unknown, Deep)	1043008	26	40115.7	57725	92183	44.1781
Y2 Bin 19	0.806452	0.0322581	N/A	Harrisonbacteria (Parcubacteria)	Wolfebacteria	758134	67	11315.4	16046	38696	47.3854
Y2 Bin 20	0.935484	0.0322581	N/A	Liptonbacteria (Parcubacteria)	Parcubacteria (Wolfe?)	912976	20	45648.8	73096	140363	46.195
Y2 Bin 24	0.645161	0	Nomurabacteria	Nomurabacteria	N/A	346129	4	86532.2	218975	218975	41.1475
Y2 Bin 25	1	0	PER-ii (Peribacteria)	PER-ii (Peribacteria)	PER-ii (Peribacteria)	1124707	12	93725.6	111422	388643	61.7317
Y2 Bin 29	0.967742	0.0322581	Ryanbacteria	Ryanbacteria (Parcubacteria)	Parcubacteria (Unknown, Deep)	1084035	51	21255.6	36033	84388	45.6771
Y2 Bin 30	0.967742	0	N/A	Nealsonbacteria (Parcubacteria)	Wildermuthbacteria (Early)	769151	11	69922.8	98154	163076	44.4836
Y2 Bin 31	0.967742	0	Falkowbacteria (Deep-branch)	Uhrbacteria (Early-branch)	Parcubacteria (Unknown)	1336620	8	167078	300461	539480	60.3175
Y2 Bin 33	0.903226	0	Sungbacteria	Sungbacteria (Parcubacteria)	Parcubacteria (Unknown)	1047966	86	12185.6	16761	49672	45.8756
Y2 Bin 38	0.967742	0	Andersenbacteria (Deep-branch)	Andersenbacteria	Parcubacteria (Very deep branching)	1028474	25	41139	81530	199892	61.1604
Y2 Bin 44	0.709677	0.0322581	Yanofskybacteria	Yanofskybacteria	N/A	503632	36	13989.8	22144	53158	43.5364
Y2 Bin 46	0.967742	0	Zambryskibacteria	Zambbryskibacteria (Parcubacteria)	Parcubacteria (Unknown)	680687	25	27227.5	52050	105708	37.9036
Y2 Bin 48	0.935484	0.0322581	Parcubacteria (Possibly novel)	Parcubacteria (Possibly novel)	Parcubacteria (Unknown, Deeper)	1157664	108	10719.1	16317	53416	45.4764
Y2 Bin 49	0.903226	0.0322581	N/A	Kaiserbacteria	Parcubacteria (Unknown)	474443	69	6875.98	9325	36940	55.463
Y2 Bin 56	0.870968	0.0322581	Adlerbacteria	Adlerbacteria	Adlerbacteria	662798	53	12505.6	16469	43043	49.4858
Y2 Bin 66	0.741935	0.0645161	N/A	Sungbacteria (Parcubacteria)	Parcubacteria (Unknown)	785521	115	6830.61	7933	24862	45.808
Y2 Bin 70	0.806452	0.0967742	N/A	Ryanbacteria (Parcubacteria)	N/A	1019030	196	5199.13	5475	17394	46.2435
Y2 Bin 72	0.83871	0.0322581	Taylorbacteria	Taylorbacteria (Parcubacteria)	Parcubacteria (Unknown, Deep)	570793	77	7412.89	8629	28636	54.0199
Y2 Bin 73	0.806452	0.0645161	N/A	Taylorbacteria (Parcubacteria)	Parcubacteria (Unknown)	425095	55	7729	10296	25034	44.9667
Y2 Bin 77	0.903226	0.0967742	N/A	Doudnabacteria	Doudnabacteria	600848	81	7417.87	8711	38014	37.29
Y2 Bin 80	0.548387	0.0645161	N/A	Daviesbacteria (Microgenomates)	Daviesbacteria	367558	74	4967	4967	14052	42.3527
Y2 Bin 85	0.870968	0.0322581	N/A	Berkelbacteria	Berkelbacteria	621767	85	7314.9	9106	27304	49.8847
Y2 Bin 91	0.548387	0	N/A	Kaiserbacteria	Parcubacteria (Unknown)	358279	85	4215.04	4388	10061	52.3747
Y2 Bin 93	0.612903	0.0322581	N/A	Daviesbacteria (Microgenomates)	N/A	341931	91	3757.48	3724	9802	36.0879
Y2 Bin 106	0.516129	0.0322581	N/A	Andersenbacteria	Parcubacteria (Very deep branching)	651116	135	4823.08	5128	16144	56.7462
Y2 Bin 107	0.612903	0	Zambryskibacteria (Deep-branch)	Zambryskibacteria (Deep-branch)	Parcubacteria (Unknown, Deep)	287202	67	4286.59	4780	10253	43.1528
Y3 Bin 74	0.903226	0	Kaiserbacteria	Kaiserbacteria	Kaiserbacteria	795370	94	8461.38	10810	31749	54.4162
Y4 Bin 14	0.967742	0	Parcubacteria (Possibly novel)	Parcubacteria (Possibly novel)	Parcubacteria (Unknown, Deeper)	1178965	64	18421.3	26386	86209	45.7763
Y4 Bin 19	0.935484	0	PER-ii (Peribacteria)	PER-ii (Peribacteria)	PER-ii (Peribacteria)	1403678	37	37937.2	66366	118479	60.3076
Y4 Bin 36	1	0	Uhrbacteria (Possibly novel)	Parcubacteria (Possibly novel)	Parcubacteria (Unknown, Deep)	1034621	25	41384.8	73846	116098	44.4492
Y4 Bin 39	0.967742	0	N/A	Wildermuthbacteria (Parcubacteria)	Parcubacteria (Unknown, Yanofsky?)	517233	14	36945.2	62220	115507	45.0036
Y4 Bin 62	0.741935	0	N/A	PER-ii (Peribacteria)	N/A	1031431	92	11211.2	14995	44507	51.0791
Y4 Bin 79	0.741935	0.0322581	N/A	Taylorbacteria (Parcubacteria)	Taylorbacteria	591121	113	5231.15	5635	16044	53.0222
Y5 Bin 15	0.870968	0	Liptonbacteria	Liptonbacteria (Parcubacteria)	Parcubacteria (Unknown, Wolfe?, Jorgensen?)	791784	5	158357	450774	450774	48.816
Y5 Bin 16	0.935484	0	Gottesmanbacteria (Deep-ish)	Gottesmanbacteria (Deep)	Gottesmanbacteria (Deep)	433325	73	5935.95	6347	21055	40.6605
Y5 Bin 30	0.967742	0	Nomurabacteria (Deep-branch)	Nomurabacteria (Deep-branch)	Nomurabacteria (Deep)	780595	18	43366.4	680130	680130	39.8622
Y5 Bin 31	0.774194	0.0645161	N/A	Microgenomates	Woesebacteria (Deep)	333875	62	5385.08	6055	15297	39.9023
Y5 Bin 39	0.870968	0.0322581	N/A	Portnoybacteria (Parcubacteria)	Parcubacteria (Unknown)	570125	73	7809.93	9874	21034	43.5616
Y5 Bin 41	0.935484	0	Jorgensenbacteria	Jorgensenbacteria	Jorgensenbacteria	746768	6	124461	160909	192861	37.2383
Y5 Bin 72	0.580645	0	N/A	Parcubacteria	N/A	334496	57	5868.35	6590	14309	42.8282

## Sheet: Table_S4
CAZy Class	Substrate	Candidatus_Abawacabacteria_bacterium_RBG_16_42_10	Candidatus_Abawacabacteria_bacterium_RIFCSPHIGHO2_01_FULL_46_8	Candidatus_Adlerbacteria_bacterium_RIFCSPHIGHO2_01_FULL_54_23	Candidatus_Adlerbacteria_bacterium_RIFCSPHIGHO2_02_FULL_52_17	Candidatus_Adlerbacteria_bacterium_RIFCSPHIGHO2_02_FULL_54_18	Candidatus_Adlerbacteria_bacterium_RIFCSPHIGHO2_12_FULL_53_18	Candidatus_Adlerbacteria_bacterium_RIFCSPLOWO2_01_FULL_51_16	Candidatus_Adlerbacteria_bacterium_RIFCSPLOWO2_01_FULL_54_16	Candidatus_Adlerbacteria_bacterium_RIFCSPLOWO2_01_FULL_54_21b	Candidatus_Adlerbacteria_bacterium_RIFOXYB1_FULL_48_10	Candidatus_Adlerbacteria_bacterium_RIFOXYC1_FULL_48_26	Candidatus_Adlerbacteria_bacterium_RIFOXYD1_FULL_48_8	Candidatus_Amesbacteria_bacterium_RBG_16_48_31	Candidatus_Amesbacteria_bacterium_RBG_19FT_COMBO_48_16	Candidatus_Amesbacteria_bacterium_RIFCSPHIGHO2_01_FULL_47_34	Candidatus_Amesbacteria_bacterium_RIFCSPHIGHO2_01_FULL_48_32	Candidatus_Amesbacteria_bacterium_RIFCSPHIGHO2_01_FULL_48_32b	Candidatus_Amesbacteria_bacterium_RIFCSPHIGHO2_01_FULL_48_75	Candidatus_Amesbacteria_bacterium_RIFCSPHIGHO2_02_FULL_47_9	Candidatus_Amesbacteria_bacterium_RIFCSPHIGHO2_02_FULL_48_21	Candidatus_Amesbacteria_bacterium_RIFCSPHIGHO2_12_FULL_48_14	Candidatus_Amesbacteria_bacterium_RIFCSPLOWO2_01_FULL_47_33	Candidatus_Amesbacteria_bacterium_RIFCSPLOWO2_01_FULL_48_25	Candidatus_Amesbacteria_bacterium_RIFCSPLOWO2_01_FULL_48_50	Candidatus_Amesbacteria_bacterium_RIFCSPLOWO2_01_FULL_49_25	Candidatus_Amesbacteria_bacterium_RIFCSPLOWO2_02_FULL_48_11	Candidatus_Amesbacteria_bacterium_RIFOXYB1_FULL_44_23	Candidatus_Amesbacteria_bacterium_RIFOXYB1_FULL_47_12	Candidatus_Amesbacteria_bacterium_RIFOXYB1_FULL_47_13	Candidatus_Amesbacteria_bacterium_RIFOXYB1_FULL_47_9	Candidatus_Amesbacteria_bacterium_RIFOXYD1_FULL_47_9	Candidatus_Andersenbacteria_bacterium_RIFCSPHIGHO2_01_FULL_46_36	Candidatus_Andersenbacteria_bacterium_RIFCSPHIGHO2_02_FULL_45_11	Candidatus_Andersenbacteria_bacterium_RIFCSPHIGHO2_02_FULL_46_16	Candidatus_Andersenbacteria_bacterium_RIFCSPHIGHO2_12_FULL_45_11	Candidatus_Andersenbacteria_bacterium_RIFCSPHIGHO2_12_FULL_45_11b	Candidatus_Andersenbacteria_bacterium_RIFCSPHIGHO2_12_FULL_46_9	Candidatus_Andersenbacteria_bacterium_RIFCSPLOWO2_02_FULL_46_11	Candidatus_Andersenbacteria_bacterium_RIFCSPLOWO2_12_FULL_45_8	Candidatus_Azambacteria_bacterium_RBG_16_47_10	Candidatus_Azambacteria_bacterium_RIFCSPHIGHO2_01_46_10	Candidatus_Azambacteria_bacterium_RIFCSPHIGHO2_01_FULL_40_24	Candidatus_Azambacteria_bacterium_RIFCSPHIGHO2_01_FULL_44_55	Candidatus_Azambacteria_bacterium_RIFCSPHIGHO2_01_FULL_51_74	Candidatus_Azambacteria_bacterium_RIFCSPHIGHO2_02_46_12	Candidatus_Azambacteria_bacterium_RIFCSPHIGHO2_02_FULL_45_18	Candidatus_Azambacteria_bacterium_RIFCSPHIGHO2_02_FULL_52_12	Candidatus_Azambacteria_bacterium_RIFCSPLOWO2_01_FULL_37_9
Taxonomy	Substrate	Candidatus_Abawacabacteria	Candidatus_Abawacabacteria	Candidatus_Adlerbacteria	Candidatus_Adlerbacteria	Candidatus_Adlerbacteria	Candidatus_Adlerbacteria	Candidatus_Adlerbacteria	Candidatus_Adlerbacteria	Candidatus_Adlerbacteria	Candidatus_Adlerbacteria	Candidatus_Adlerbacteria	Candidatus_Adlerbacteria	Candidatus_Amesbacteria	Candidatus_Amesbacteria	Candidatus_Amesbacteria	Candidatus_Amesbacteria	Candidatus_Amesbacteria	Candidatus_Amesbacteria	Candidatus_Amesbacteria	Candidatus_Amesbacteria	Candidatus_Amesbacteria	Candidatus_Amesbacteria	Candidatus_Amesbacteria	Candidatus_Amesbacteria	Candidatus_Amesbacteria	Candidatus_Amesbacteria	Candidatus_Amesbacteria	Candidatus_Amesbacteria	Candidatus_Amesbacteria	Candidatus_Amesbacteria	Candidatus_Amesbacteria	Candidatus_Andersenbacteria	Candidatus_Andersenbacteria	Candidatus_Andersenbacteria	Candidatus_Andersenbacteria	Candidatus_Andersenbacteria	Candidatus_Andersenbacteria	Candidatus_Andersenbacteria	Candidatus_Andersenbacteria	Candidatus_Azambacteria	Candidatus_Azambacteria	Candidatus_Azambacteria	Candidatus_Azambacteria	Candidatus_Azambacteria	Candidatus_Azambacteria	Candidatus_Azambacteria	Candidatus_Azambacteria	Candidatus_Azambacteria
GH1	Cellulose	0	0	0	0	0	0	0	0	0	0	0	0	0	0	0	0	1	0	1	0	0	0	0	0	1	0	0	0	0	0	0	0	0	1	0	1	1	1	1	1	1	0	0	2	1	1	1	1
GH2	Hemicellulose (side)	0	0	0	0	0	0	0	0	0	0	0	0	0	0	1	0	0	0	0	0	0	1	0	0	0	0	0	0	0	0	0	0	0	0	0	0	0	0	0	0	0	0	0	0	0	0	0	0
GH3	Hemicellulose (side)	0	0	0	0	0	0	0	0	0	0	0	0	0	0	0	0	0	0	0	0	0	0	0	0	0	0	0	0	0	0	0	0	0	0	0	0	0	0	0	0	0	0	0	0	0	0	0	0
GH4	Amylose	0	1	0	0	0	0	0	0	0	0	0	0	0	0	0	0	0	0	0	0	0	0	0	0	0	0	0	0	0	0	0	0	0	0	0	0	0	0	0	0	0	0	0	0	0	0	0	0
GH5	Cellulose-Hemicellulose	0	0	0	0	1	0	0	0	1	0	0	0	1	0	0	0	1	0	1	0	0	0	0	0	1	0	1	0	0	0	0	0	0	0	0	1	0	0	0	0	1	0	0	0	1	1	0	0
GH6	Cellulose	0	0	1	0	0	0	0	1	0	0	0	0	0	0	0	0	0	0	0	0	0	0	0	0	0	0	0	0	0	0	0	0	0	0	0	0	0	0	0	0	0	0	0	0	0	0	0	0
GH7	N/A	0	0	0	0	0	0	0	0	0	0	0	0	0	0	0	0	0	0	0	0	0	0	0	0	0	0	0	0	0	0	0	0	0	0	0	0	0	0	0	0	0	0	0	0	0	0	0	0
GH8	Cellulose-Hemicellulose	0	0	1	0	0	0	0	1	0	0	0	0	0	0	0	0	1	0	2	0	0	0	0	0	1	0	0	0	0	0	0	0	0	0	0	0	0	0	0	0	0	0	0	0	0	0	0	0
GH9	Cellulose	0	0	0	0	0	0	0	0	0	0	0	0	0	0	0	0	0	0	0	0	0	0	0	0	0	0	0	0	0	0	0	0	0	0	0	0	0	0	0	0	0	0	0	0	0	0	0	0
GH10	Hemicellulose (side)	0	0	0	0	0	0	0	0	0	0	0	0	0	0	0	0	0	0	0	0	0	0	0	0	0	0	0	0	1	0	0	0	0	0	0	0	0	0	0	0	0	0	0	0	0	0	0	0
GH11	N/A	0	0	0	0	0	0	0	0	0	0	0	0	0	0	0	0	0	0	0	0	0	0	0	0	0	0	0	0	0	0	0	0	0	0	0	0	0	0	0	0	0	0	0	0	0	0	0	0
GH12	N/A	0	0	0	0	0	0	0	0	0	0	0	0	0	0	0	0	0	0	0	0	0	0	0	0	0	0	0	0	0	0	0	0	0	0	0	0	0	0	0	0	0	0	0	0	0	0	0	0
GH13	Amylose	0	0	0	0	0	0	0	0	0	0	0	0	0	0	0	0	0	0	0	0	0	0	0	0	0	0	1	0	0	0	0	0	0	1	0	0	1	1	1	0	0	0	0	0	0	0	0	0
GH14	Amylose	0	0	0	0	0	0	0	0	0	0	0	0	0	0	0	0	0	0	0	0	0	0	0	0	0	0	0	0	0	0	0	0	0	0	0	0	0	0	0	0	0	0	0	0	0	0	0	0
GH15	Amylose	0	2	0	0	0	0	0	0	0	0	0	0	0	0	2	1	1	0	1	0	0	2	1	0	1	0	1	0	2	2	0	0	0	0	0	0	0	0	0	0	0	0	0	0	0	1	0	0
GH16	Hemicellulose (side)	0	0	0	0	0	0	0	0	0	0	0	0	0	0	0	0	0	0	0	0	0	0	0	0	0	0	0	0	0	0	0	0	0	0	0	0	0	0	0	0	0	0	0	0	0	0	0	0
GH17	Cellulose-Hemicellulose	0	0	0	0	0	0	0	0	0	0	0	0	0	0	0	0	0	0	0	0	0	0	0	0	0	0	0	0	0	0	0	0	0	0	0	0	0	0	0	0	0	0	0	0	0	0	0	0
GH18	Chitin	1	0	1	1	1	1	0	1	1	1	1	1	0	0	0	0	0	0	0	0	0	0	0	0	0	0	0	0	0	0	0	0	0	0	0	0	0	0	0	0	0	1	1	0	0	1	0	0
GH19	Chitin	0	0	0	0	0	0	0	0	0	0	0	0	0	0	0	0	0	0	0	0	0	0	0	0	0	0	0	0	0	0	0	0	0	0	0	0	0	0	0	0	0	0	0	0	0	0	0	0
GH20	Chitin	0	0	0	0	0	0	0	0	0	0	0	0	0	0	0	0	0	0	0	0	0	0	0	0	0	0	0	0	0	0	0	0	0	0	0	0	0	0	0	0	0	0	0	0	0	0	0	0
GH21	N/A	0	0	0	0	0	0	0	0	0	0	0	0	0	0	0	0	0	0	0	0	0	0	0	0	0	0	0	0	0	0	0	0	0	0	0	0	0	0	0	0	0	0	0	0	0	0	0	0
GH22	Chitin	0	0	0	0	0	0	0	0	0	0	0	0	0	0	0	0	0	0	0	0	0	0	0	0	0	0	0	0	0	0	0	0	0	0	0	0	0	0	0	0	0	0	0	0	0	0	0	0
GH23	Chitin	0	0	1	3	1	2	1	1	1	2	2	2	1	1	1	2	0	0	0	1	1	2	2	1	0	1	0	1	1	0	0	1	1	1	1	1	0	1	0	2	0	1	1	2	0	1	2	1
GH24	Chitin	0	0	0	0	0	0	0	0	0	0	0	0	0	0	0	0	0	0	0	0	0	0	0	0	0	0	0	0	0	0	0	0	0	0	0	0	0	0	0	0	0	0	0	0	0	0	0	0
GH25	Chitin	0	0	0	0	0	0	0	0	0	0	0	0	0	0	0	0	0	0	0	0	0	0	0	0	0	0	0	0	0	0	0	0	0	0	0	0	0	0	0	0	0	0	0	0	0	0	0	0
GH26	Hemicellulose (side)	0	0	0	0	0	0	0	0	0	0	0	0	0	0	0	0	0	0	0	0	0	0	0	0	0	0	0	0	1	0	0	0	0	0	0	0	0	0	0	0	0	0	0	0	0	0	0	0
GH27	Other	0	0	0	0	0	0	0	0	0	0	0	0	0	0	0	0	0	0	0	0	0	0	0	0	0	0	0	0	0	0	0	0	0	0	0	0	0	0	0	0	0	0	0	0	0	0	0	0
GH28	Hemicellulose (side)	0	0	0	0	0	0	0	0	0	0	0	0	0	0	0	0	0	0	0	0	0	0	0	0	0	0	0	0	0	0	0	0	0	0	0	0	0	0	0	0	0	0	0	0	0	0	0	0
GH29	Hemicellulose (side)	0	0	0	0	0	0	0	0	0	0	0	0	0	0	0	0	0	0	0	0	0	0	0	0	0	0	0	0	0	0	0	0	0	0	0	0	0	0	0	0	0	0	0	0	0	0	0	0
GH30	Hemicellulose (side)	0	0	0	0	0	0	0	0	0	0	0	0	0	0	0	0	0	0	0	0	0	0	0	0	0	0	0	0	0	0	0	0	0	0	0	0	0	0	0	0	0	0	0	0	0	0	0	0
GH31	Other	0	0	0	0	0	0	0	0	0	0	0	0	0	0	0	0	0	0	0	0	0	0	0	0	0	0	0	0	0	0	0	0	0	0	0	0	0	0	0	0	0	0	0	0	0	0	0	0
GH32	Other	0	0	0	0	0	0	0	0	0	0	0	0	0	0	0	0	0	0	0	0	0	0	0	0	0	0	0	0	0	0	0	0	0	0	0	0	0	0	0	0	0	0	0	0	0	0	0	0
GH33	Other	0	0	0	0	0	0	0	0	0	0	0	0	0	0	0	0	0	0	0	0	0	0	0	0	0	0	0	0	0	0	0	0	0	0	0	0	0	0	0	0	0	0	0	0	0	0	0	0
GH34	N/A	0	0	0	0	0	0	0	0	0	0	0	0	0	0	0	0	0	0	0	0	0	0	0	0	0	0	0	0	0	0	0	0	0	0	0	0	0	0	0	0	0	0	0	0	0	0	0	0
GH35	Other	0	0	0	0	0	0	0	0	0	0	0	0	0	0	0	0	0	0	0	0	0	0	0	0	0	0	0	0	0	0	0	0	0	0	0	0	0	0	0	0	0	0	0	0	0	0	0	0
GH36	Other	0	0	0	0	0	0	0	0	0	0	0	0	1	1	0	0	0	1	0	1	1	0	0	1	0	1	1	1	0	0	1	0	0	0	0	0	0	0	0	0	0	0	0	0	0	0	0	0
GH37	Other	0	0	0	0	0	0	0	0	0	0	0	0	0	0	0	0	0	0	0	0	0	0	0	0	0	0	0	0	0	0	0	0	0	0	0	0	0	0	0	0	0	0	0	0	0	0	0	0
GH38	Mannose	0	0	0	0	0	0	0	0	0	0	0	0	0	0	0	0	0	0	0	0	0	0	0	0	0	0	0	0	0	0	0	0	0	0	0	0	0	0	0	0	0	0	0	0	0	0	0	0
GH39	Hemicellulose (side)	0	0	0	0	0	1	0	0	0	0	0	0	2	2	2	2	2	2	0	2	2	2	2	2	2	2	2	2	2	2	0	0	0	0	0	0	0	0	0	0	0	0	0	0	0	0	0	0
GH40	N/A	0	0	0	0	0	0	0	0	0	0	0	0	0	0	0	0	0	0	0	0	0	0	0	0	0	0	0	0	0	0	0	0	0	0	0	0	0	0	0	0	0	0	0	0	0	0	0	0
GH41	N/A	0	0	0	0	0	0	0	0	0	0	0	0	0	0	0	0	0	0	0	0	0	0	0	0	0	0	0	0	0	0	0	0	0	0	0	0	0	0	0	0	0	0	0	0	0	0	0	0
GH42	Hemicellulose (side)	0	1	0	0	0	0	0	0	0	0	0	0	0	0	0	0	0	0	0	0	0	0	0	0	0	0	0	0	0	0	0	0	0	1	0	0	1	1	1	1	0	0	0	1	0	0	1	1
GH43	Hemicellulose (side)	0	0	0	0	0	0	0	0	0	0	0	0	0	0	0	0	0	0	0	0	0	0	0	0	0	0	0	0	0	0	0	0	0	0	0	0	0	0	0	0	0	0	0	0	0	0	0	0
GH44	Hemicellulose (side)	0	0	0	0	0	0	0	0	0	0	0	0	0	0	0	0	0	0	0	0	0	0	0	0	0	0	0	0	0	0	0	0	0	0	0	0	0	0	0	0	0	0	0	0	0	0	0	0
GH45	N/A	0	0	0	0	0	0	0	0	0	0	0	0	0	0	0	0	0	0	0	0	0	0	0	0	0	0	0	0	0	0	0	0	0	0	0	0	0	0	0	0	0	0	0	0	0	0	0	0
GH46	N/A	0	0	0	0	0	0	0	0	0	0	0	0	0	0	0	0	0	0	0	0	0	0	0	0	0	0	0	0	0	0	0	0	0	0	0	0	0	0	0	0	0	0	0	0	0	0	0	0
GH47	Mannose	0	0	0	0	0	0	0	0	0	0	0	0	0	0	0	0	0	0	0	0	0	0	0	0	0	0	0	0	0	0	0	0	0	0	0	0	0	0	0	0	0	0	0	0	0	0	0	0
GH48	N/A	0	0	0	0	0	0	0	0	0	0	0	0	0	0	0	0	0	0	0	0	0	0	0	0	0	0	0	0	0	0	0	0	0	0	0	0	0	0	0	0	0	0	0	0	0	0	0	0
GH49	N/A	0	0	0	0	0	0	0	0	0	0	0	0	0	0	0	0	0	0	0	0	0	0	0	0	0	0	0	0	0	0	0	0	0	0	0	0	0	0	0	0	0	0	0	0	0	0	0	0
GH50	Other	0	0	0	0	0	0	0	0	0	0	0	0	0	0	0	0	0	0	0	0	0	0	0	0	0	0	0	0	0	0	0	0	0	0	0	0	0	0	0	0	0	0	0	0	0	0	0	0
GH51	Hemicellulose (side)	0	0	0	0	0	0	0	0	0	0	0	0	0	0	0	0	0	0	0	0	0	0	0	0	0	0	0	0	0	0	0	0	0	0	0	0	0	0	0	0	0	0	0	0	0	0	0	0
GH52	Hemicellulose (side)	0	0	0	0	0	0	0	0	0	0	0	0	0	0	0	0	0	0	0	0	0	0	0	0	0	0	0	0	0	0	0	0	0	0	0	0	0	0	0	0	0	0	0	0	0	0	0	0
GH53	Other	0	0	0	0	0	0	0	0	0	0	0	0	0	0	0	0	0	0	0	0	0	0	0	0	0	0	0	0	0	0	0	0	0	0	0	0	0	0	0	0	0	0	0	0	0	0	0	0
GH54	N/A	0	0	0	0	0	0	0	0	0	0	0	0	0	0	0	0	0	0	0	0	0	0	0	0	0	0	0	0	0	0	0	0	0	0	0	0	0	0	0	0	0	0	0	0	0	0	0	0
GH55	Other	0	0	0	0	0	0	0	0	0	0	0	0	0	0	0	0	0	0	0	0	0	0	0	0	0	0	0	0	0	0	0	0	0	0	0	0	0	0	0	0	0	0	0	0	0	0	0	0
GH56	N/A	0	0	0	0	0	0	0	0	0	0	0	0	0	0	0	0	0	0	0	0	0	0	0	0	0	0	0	0	0	0	0	0	0	0	0	0	0	0	0	0	0	0	0	0	0	0	0	0
GH57	Amylose	0	1	0	0	0	0	0	0	0	0	0	0	1	1	1	1	1	1	1	1	1	1	1	1	1	1	1	1	1	1	1	0	0	0	0	0	0	0	0	1	1	0	0	1	1	0	1	0
GH58	N/A	0	0	0	0	0	0	0	0	0	0	0	0	0	0	0	0	0	0	0	0	0	0	0	0	0	0	0	0	0	0	0	0	0	0	0	0	0	0	0	0	0	0	0	0	0	0	0	0
GH59	Other	0	0	0	0	0	0	0	0	0	0	0	0	0	0	0	0	0	0	0	0	0	0	0	0	0	0	0	0	0	0	0	0	0	0	0	0	0	0	0	0	0	0	0	0	0	0	0	0
GH60	N/A	0	0	0	0	0	0	0	0	0	0	0	0	0	0	0	0	0	0	0	0	0	0	0	0	0	0	0	0	0	0	0	0	0	0	0	0	0	0	0	0	0	0	0	0	0	0	0	0
GH61	N/A	0	0	0	0	0	0	0	0	0	0	0	0	0	0	0	0	0	0	0	0	0	0	0	0	0	0	0	0	0	0	0	0	0	0	0	0	0	0	0	0	0	0	0	0	0	0	0	0
GH62	N/A	0	0	0	0	0	0	0	0	0	0	0	0	0	0	0	0	0	0	0	0	0	0	0	0	0	0	0	0	0	0	0	0	0	0	0	0	0	0	0	0	0	0	0	0	0	0	0	0
GH63	Mannose	0	0	0	0	0	0	0	0	0	0	0	0	0	0	0	0	0	0	0	0	0	0	0	0	0	0	0	0	0	0	0	0	0	0	0	0	0	0	0	0	0	0	0	0	0	0	0	0
GH64	N/A	0	0	0	0	0	0	0	0	0	0	0	0	0	0	0	0	0	0	0	0	0	0	0	0	0	0	0	0	0	0	0	0	0	0	0	0	0	0	0	0	0	0	0	0	0	0	0	0
GH65	Other	0	0	0	0	0	0	0	0	0	0	0	0	0	0	0	0	0	0	0	0	0	0	0	0	0	0	0	0	0	0	0	0	0	0	0	0	0	0	0	0	0	0	0	0	0	0	0	0
GH66	Other	0	0	0	0	0	0	0	0	0	0	0	0	0	0	0	0	0	0	0	0	0	0	0	0	0	0	0	0	0	0	0	0	0	0	0	0	0	0	0	0	0	0	0	0	0	0	0	0
GH67	Hemicellulose (side)	0	0	0	0	0	0	0	0	0	0	0	0	0	0	0	0	0	0	0	0	0	0	0	0	0	0	0	0	0	0	0	0	0	0	0	0	0	0	0	0	0	0	0	0	0	0	0	0
GH68	N/A	0	0	0	0	0	0	0	0	0	0	0	0	0	0	0	0	0	0	0	0	0	0	0	0	0	0	0	0	0	0	0	0	0	0	0	0	0	0	0	0	0	0	0	0	0	0	0	0
GH69	N/A	0	0	0	0	0	0	0	0	0	0	0	0	0	0	0	0	0	0	0	0	0	0	0	0	0	0	0	0	0	0	0	0	0	0	0	0	0	0	0	0	0	0	0	0	0	0	0	0
GH70	Other	0	0	0	0	0	0	0	0	0	0	0	0	0	0	0	0	0	0	0	0	0	0	0	0	0	0	0	0	0	0	0	0	0	0	0	0	0	0	0	0	0	0	0	0	0	0	0	0
GH71	Other	0	0	0	0	0	0	0	0	0	0	0	0	0	0	0	0	0	0	0	0	0	0	0	0	0	0	0	0	0	0	0	0	0	0	0	0	0	0	0	0	0	0	0	0	0	0	0	0
GH72	Chitin	0	0	0	0	0	0	0	0	0	0	0	0	0	0	0	0	0	0	0	0	0	0	0	0	0	0	0	0	0	0	0	0	0	0	0	0	0	0	0	0	0	0	0	0	0	0	0	0
GH73	Chitin	0	0	0	0	0	0	0	0	0	0	0	0	0	0	0	0	0	0	0	0	0	0	0	0	0	0	0	0	0	0	0	0	0	0	0	0	0	0	0	0	0	0	0	0	0	0	0	0
GH74	Hemicellulose (side)	1	1	0	0	0	0	0	0	0	0	0	0	0	0	0	0	0	0	0	0	0	0	0	0	1	0	0	0	0	0	0	1	1	1	0	2	1	1	0	1	0	0	0	1	0	0	1	0
GH75	N/A	0	0	0	0	0	0	0	0	0	0	0	0	0	0	0	0	0	0	0	0	0	0	0	0	0	0	0	0	0	0	0	0	0	0	0	0	0	0	0	0	0	0	0	0	0	0	0	0
GH76	Mannose	0	0	0	0	0	0	0	0	0	0	0	0	0	0	0	0	1	0	0	0	0	0	0	0	1	0	0	0	0	0	0	0	0	0	0	0	0	0	0	0	0	0	0	0	0	0	0	0
GH77	Amylose	0	0	0	0	0	0	0	0	0	0	0	0	0	0	0	0	0	0	0	0	0	0	0	0	0	0	0	0	0	0	0	0	0	0	0	0	0	0	0	0	0	0	0	0	0	0	0	0
GH78	Hemicellulose (side)	0	0	0	0	0	0	0	0	0	0	0	0	0	0	0	0	0	0	0	0	0	0	0	0	0	0	0	0	0	0	0	0	0	0	0	0	0	0	0	0	0	0	0	0	0	0	0	0
GH79	Other	0	0	0	0	0	0	0	0	0	0	0	0	0	0	0	0	0	0	0	0	0	0	0	0	0	0	0	0	0	0	0	0	0	0	0	0	0	0	0	0	0	0	0	0	0	0	0	0
GH80	N/A	0	0	0	0	0	0	0	0	0	0	0	0	0	0	0	0	0	0	0	0	0	0	0	0	0	0	0	0	0	0	0	0	0	0	0	0	0	0	0	0	0	0	0	0	0	0	0	0
GH81	Other	0	0	0	0	0	0	0	0	0	0	0	0	0	0	0	0	0	0	0	0	0	0	0	0	0	0	0	0	0	0	0	0	0	0	0	0	0	0	0	0	0	0	0	0	0	0	0	0
GH82	Other	0	0	0	0	0	0	0	0	0	0	0	0	0	0	0	0	0	0	0	0	0	0	0	0	0	0	0	0	0	0	0	0	0	0	0	0	0	0	0	0	0	0	0	0	0	0	0	0
GH83	N/A	0	0	0	0	0	0	0	0	0	0	0	0	0	0	0	0	0	0	0	0	0	0	0	0	0	0	0	0	0	0	0	0	0	0	0	0	0	0	0	0	0	0	0	0	0	0	0	0
GH84	Chitin	0	0	0	0	0	0	0	0	0	0	0	0	0	0	0	0	0	0	0	0	0	0	0	0	0	0	0	0	0	0	0	0	0	0	0	0	0	0	0	0	0	0	0	0	0	0	0	0
GH85	Chitin	0	0	0	0	0	0	0	0	0	0	0	0	0	0	0	0	0	0	0	0	0	0	0	0	0	0	0	0	0	0	0	0	0	0	0	0	0	0	0	0	0	0	0	0	0	0	0	0
GH86	Other	0	0	0	0	0	0	0	0	0	0	0	0	0	0	0	0	0	0	0	0	0	0	0	0	0	0	0	0	0	0	0	0	0	0	0	0	0	0	0	0	0	0	0	0	0	0	0	0
GH87	Other	0	0	0	0	0	0	0	0	0	0	0	0	0	0	0	0	0	0	0	0	0	0	0	0	0	0	0	0	0	0	0	0	0	0	0	0	0	0	0	0	0	0	0	0	0	0	0	0
GH88	Other	0	0	0	0	0	0	0	0	0	0	0	0	0	0	0	0	0	0	0	0	0	0	0	0	0	0	0	0	0	0	0	0	0	0	0	0	0	0	0	0	0	0	0	0	0	0	0	0
GH89	N/A	0	0	0	0	0	0	0	0	0	0	0	0	0	0	0	0	0	0	0	0	0	0	0	0	0	0	0	0	0	0	0	0	0	0	0	0	0	0	0	0	0	0	0	0	0	0	0	0
GH90	N/A	0	0	0	0	0	0	0	0	0	0	0	0	0	0	0	0	0	0	0	0	0	0	0	0	0	0	0	0	0	0	0	0	0	0	0	0	0	0	0	0	0	0	0	0	0	0	0	0
GH91	Other	0	0	0	0	0	0	0	0	0	0	0	0	0	0	0	0	0	0	0	0	0	0	0	0	0	0	0	0	0	0	0	0	0	0	0	0	0	0	0	0	0	0	0	0	0	0	0	0
GH92	N/A	0	0	0	0	0	0	0	0	0	0	0	0	0	0	0	0	0	0	0	0	0	0	0	0	0	0	0	0	0	0	0	0	0	0	0	0	0	0	0	0	0	0	0	0	0	0	0	0
GH93	Hemicellulose (side)	0	0	0	0	0	0	0	0	0	0	0	0	0	1	0	0	0	1	0	1	1	0	0	1	0	0	0	1	0	0	1	0	0	0	0	0	0	0	0	0	0	0	0	0	0	0	0	0
GH94	Other	0	0	0	0	0	0	0	0	0	0	0	0	0	0	1	0	0	0	0	0	0	0	0	0	0	0	0	0	0	0	0	0	0	0	0	0	0	0	0	0	0	0	0	0	0	0	0	0
GH95	Hemicellulose (side)	0	0	0	0	0	0	0	0	0	0	0	0	0	0	0	0	0	0	0	0	0	0	0	0	0	0	0	0	0	0	0	0	0	0	0	0	0	0	0	0	0	0	0	0	0	0	0	0
GH96	Other	0	0	0	0	0	0	0	0	0	0	0	0	0	0	0	0	0	0	0	0	0	0	0	0	0	0	0	0	0	0	0	0	0	0	0	0	0	0	0	0	0	0	0	0	0	0	0	0
GH97	Amylose	0	0	0	0	0	0	0	0	0	0	0	0	0	0	0	0	0	0	0	0	0	0	0	0	0	0	0	0	0	0	0	0	0	0	0	0	0	0	0	0	0	0	0	0	0	0	0	0
GH98	N/A	0	0	0	0	0	0	0	0	0	0	0	0	0	0	0	0	0	0	0	0	0	0	0	0	0	0	0	0	0	0	0	0	0	0	0	0	0	0	0	0	0	0	0	0	0	0	0	0
GH99	Mannose	0	0	0	0	0	0	0	0	0	0	0	0	0	0	0	0	0	0	0	0	0	0	0	0	0	0	0	0	0	0	0	0	0	0	0	0	0	0	0	0	0	0	0	0	0	0	0	0
GH100	Other	0	0	0	0	0	0	0	0	0	0	0	0	0	0	0	0	0	0	0	0	0	0	0	0	0	0	0	0	0	0	0	0	0	0	0	0	0	0	0	0	0	0	0	0	0	0	0	0
GH101	N/A	0	0	0	0	0	0	0	0	0	0	0	0	0	0	0	0	0	0	0	0	0	0	0	0	0	0	0	0	0	0	0	0	0	0	0	0	0	0	0	0	0	0	0	0	0	0	0	0
GH102	Chitin	0	0	0	0	0	0	0	0	0	0	0	0	0	0	0	0	0	0	0	0	0	0	0	0	0	0	0	0	0	0	0	0	0	0	0	0	0	0	0	0	0	0	0	0	0	0	0	0
GH103	Chitin	0	0	0	0	0	0	0	0	0	0	0	0	0	0	0	0	0	0	0	0	0	0	0	0	0	0	0	0	0	0	0	0	0	0	0	0	0	0	0	0	0	0	1	0	0	1	0	0
GH104	Chitin	0	0	0	0	0	0	0	0	0	0	0	0	0	0	0	0	0	0	0	0	0	0	0	0	0	0	0	0	0	0	0	0	0	0	0	0	0	0	0	0	0	0	0	0	0	0	0	0
GH105	Other	0	0	0	0	0	0	0	0	0	0	0	0	0	0	0	0	0	0	0	0	0	0	0	0	0	0	0	0	0	0	0	0	0	0	0	0	0	0	0	0	0	0	0	0	0	0	0	0
GH106	Other	0	0	0	0	0	0	0	0	0	0	0	0	0	0	0	0	0	0	0	0	0	0	0	0	0	0	0	0	0	0	0	0	0	0	0	0	0	0	0	0	0	0	0	0	0	0	0	0
GH107	N/A	0	0	0	0	0	0	0	0	0	0	0	0	0	0	0	0	0	0	0	0	0	0	0	0	0	0	0	0	0	0	0	0	0	0	0	0	0	0	0	0	0	0	0	0	0	0	0	0
GH108	Chitin	0	0	0	0	0	0	0	0	0	0	0	0	0	0	0	0	0	0	0	0	0	0	0	0	0	0	0	0	0	0	0	0	0	0	0	0	0	0	0	0	0	0	0	0	0	0	0	0
GH109	Other	0	0	0	0	0	0	0	0	0	0	0	0	0	0	0	0	0	0	0	0	0	0	0	0	0	0	0	0	1	0	0	0	0	0	0	0	0	0	0	0	0	1	0	0	0	0	0	0
GH110	Other	0	0	0	0	0	0	0	0	0	0	0	0	0	0	0	0	0	0	0	0	0	0	0	0	0	0	0	0	0	0	0	0	0	0	0	0	0	0	0	0	0	0	0	0	0	0	0	0
GH111	Other	0	0	0	0	0	0	0	0	0	0	0	0	0	0	0	0	0	0	0	0	0	0	0	0	0	0	0	0	0	0	0	0	0	0	0	0	0	0	0	0	0	0	0	0	0	0	0	0
GH112	N/A	0	0	0	0	0	0	0	0	0	0	0	0	0	0	0	0	0	0	0	0	0	0	0	0	0	0	0	0	0	0	0	0	0	0	0	0	0	0	0	0	0	0	0	0	0	0	0	0
GH113	Mannose	0	0	1	0	0	0	0	1	0	0	0	0	0	0	0	0	0	0	0	0	0	0	0	0	0	0	0	0	0	0	0	0	0	0	0	0	0	0	0	0	0	0	0	0	1	0	0	0
GH114	Other	0	0	0	0	0	0	0	0	0	0	0	0	0	0	0	0	0	0	0	0	0	0	0	0	0	0	0	0	0	0	0	0	0	0	0	0	0	0	0	0	0	0	0	0	0	0	0	0
GH115	N/A	0	0	0	0	0	0	0	0	0	0	0	0	0	0	0	0	0	0	0	0	0	0	0	0	0	0	0	0	0	0	0	0	0	0	0	0	0	0	0	0	0	0	0	0	0	0	0	0
GH116	Other	0	0	0	0	0	0	0	0	0	0	0	0	0	0	0	0	0	0	0	0	0	0	0	0	0	0	0	0	0	0	0	0	0	0	0	0	0	0	0	0	0	0	0	0	0	0	0	0
GH117	Other	0	0	0	0	0	0	0	0	0	0	0	0	0	0	0	1	0	0	0	0	0	0	1	0	0	0	0	0	0	0	0	0	0	0	0	0	0	0	0	0	0	0	1	0	0	1	0	0
GH118	Other	0	0	0	0	0	0	0	0	0	0	0	0	0	0	0	0	0	0	0	0	0	0	0	0	0	0	0	0	0	0	0	0	0	0	0	0	0	0	0	0	0	0	0	0	0	0	0	0
GH119	Amylose	0	0	0	0	0	0	0	0	0	0	0	0	0	0	0	0	0	0	0	0	0	0	0	0	0	0	0	0	0	1	0	0	0	0	0	1	0	0	0	1	0	1	3	3	0	3	3	0
GH120	Hemicellulose (side)	0	0	0	0	0	0	0	0	0	0	0	0	0	0	0	0	0	0	0	0	0	0	0	0	0	0	0	0	0	0	0	0	0	0	0	0	0	0	0	0	0	0	0	0	0	0	0	0
GH121	Other	0	0	0	0	0	0	0	0	0	0	0	0	0	0	0	0	0	0	0	0	0	0	0	0	0	0	0	0	0	0	0	0	0	0	0	0	0	0	0	0	0	0	0	0	0	0	0	0
GH122	N/A	0	0	0	0	0	0	0	0	0	0	0	0	0	0	0	0	0	0	0	0	0	0	0	0	0	0	0	0	0	0	0	0	0	0	0	0	0	0	0	0	0	0	0	0	0	0	0	0
GH123	Other	0	0	0	0	0	0	0	0	0	0	0	0	0	0	0	0	0	0	0	0	0	0	0	0	0	0	0	0	0	0	0	0	0	0	0	0	0	0	0	0	0	0	0	0	0	0	0	0
GH124	Cellulose	0	0	0	0	0	0	0	0	0	0	0	0	0	0	0	0	0	0	0	0	0	0	0	0	0	0	0	0	0	0	0	0	0	0	0	0	0	0	0	0	0	0	0	0	0	0	0	0
GH125	Mannose	0	0	0	0	0	0	0	0	0	0	0	0	0	0	0	0	0	0	0	0	0	0	0	0	0	0	0	0	0	0	0	0	0	0	0	0	0	0	0	0	0	0	0	0	0	0	0	0
GH126	Amylose	0	0	0	0	0	0	0	0	0	0	0	0	0	0	0	0	0	0	0	0	0	0	0	0	0	0	0	0	0	0	0	0	0	0	0	0	0	0	0	0	0	0	0	0	0	0	0	0
GH127	Other	0	0	0	0	0	0	0	0	0	0	0	0	0	0	0	0	0	0	0	0	0	0	0	0	0	0	0	0	0	0	0	0	0	0	0	0	0	0	0	0	0	0	0	0	0	0	0	0
GH128	Other	0	0	0	0	0	0	0	0	0	0	0	0	0	0	0	0	0	0	0	0	0	0	0	0	0	0	0	0	0	0	0	0	0	0	0	0	0	0	0	0	0	0	0	0	0	0	0	0
GH129	N/A	0	0	0	0	0	0	0	0	0	0	0	0	0	0	0	0	0	0	0	0	0	0	0	0	0	0	0	0	0	0	0	0	0	0	0	0	0	0	0	0	0	0	0	0	0	0	0	0
GH130	Mannose	1	0	1	0	2	0	2	2	2	0	0	0	0	0	0	1	2	0	0	0	0	0	1	0	0	0	0	0	1	0	0	1	1	1	1	1	1	1	1	0	0	0	0	1	0	0	1	0
GH131	N/A	0	0	0	0	0	0	0	0	0	0	0	0	0	0	0	0	0	0	0	0	0	0	0	0	0	0	0	0	0	0	0	0	0	0	0	0	0	0	0	0	0	0	0	0	0	0	0	0
GH132	N/A	0	0	0	0	0	0	0	0	0	0	0	0	0	0	0	0	0	0	0	0	0	0	0	0	0	0	0	0	0	0	0	0	0	0	0	0	0	0	0	0	0	0	0	0	0	0	0	0
GH133	Other	0	0	1	0	0	0	0	1	0	0	0	0	0	0	0	0	0	0	0	0	0	0	0	0	0	0	0	0	0	0	0	0	0	0	0	0	0	0	0	1	0	0	0	1	1	0	1	0
GH134	N/A	0	0	0	0	0	0	0	0	0	0	0	0	0	0	0	0	0	0	0	0	0	0	0	0	0	0	0	0	0	0	0	0	0	0	0	0	0	0	0	0	0	0	0	0	0	0	0	0
GH135	Other	0	0	0	0	0	0	0	0	0	0	0	0	0	0	0	0	0	0	0	0	0	0	0	0	0	0	0	0	0	0	0	0	0	0	0	0	0	0	0	0	0	0	0	0	0	0	0	0
[truncated: 2,196 more columns]

## Sheet: Table_S5
Gene Number	Gene Name	Gene Product
1	HK	hexokinase
2	GPI	glucose-6-phosphate isomerase
3	FBP	fructose-1,6-bisphosphatase I
4	ALDO	fructose-bisphosphate aldolase
5	GAPDH	glyceraldehyde 3-phosphate dehydrogenase
6	PGK	phosphoglycerate kinase
7	PGAM	2,3-bisphosphoglycerate-dependent phosphoglycerate mutase
8	ENO	enolase
9	PK	pyruvate kinase
10	pps	pyruvate water dikinase
11	porA	pyruvate ferredoxin reductase
12	aceE	acetate kinase
13	manA	mannose-6-phosphate isomerase
14	G6PD	glucose-6-phosphate 1-dehydrogenase
15	PGLS	6-phosphogluconolactonase
16	PGD	6-phosphogluconate dehydrogenase
17	talA	transaldolase
18	rpe	ribulose-phosphate 3-epimerase
19	rpiA	ribose 5-phosphate isomerase
20	tktA	transketolase
21	PRPS	ribose-phosphate pyrophosphokinase
22	TPI	triosephosphate isomerase
23	ME2	malate dehydrogenase (oxaloacetate-decarboxylating)
24	fumA	fumarate hydratase
25	sdhA	succinate dehydrogenase
26	sucD	succinyl-CoA synthetase
27	korA	2-oxoglutarate/2-oxoacid ferredoxin oxidoreductase
28	sucA	2-oxoglutarate dehydrogenase
29	dld	D-lactate dehydrogenase
30	PDC	pyruvate decarboxylase
31	ADH	alcohol dehydrogenase
32	mhpF	acetaldehyde dehydrogenase
33	pta	phosphate acetyltransferase
34	ackA	acetate kinase
35	ACSS	acetyl-CoA synthetase
36	ALDH	aldehyde dehydrogenase
