# Supplementary material for: Members of the Candidate Phyla Radiation are functionally differentiated by carbon- and nitrogen-cycling capabilities
Source: Microbiome. 2017 Sep 2;5:112. doi: 10.1186/s40168-017-0331-1 (PMC5581439; doi:10.1186/s40168-017-0331-1)
Supplement: Supplementary file 2 — Trimmed MUSCLE alignment of rps3 sequences. (AFA 911 kb) [file 40168_2017_331_MOESM2_ESM.afa]

>Bacteria_CP_SR1_bacterium_Aalborg_AAW_1_(stripped)
MGQKAHPIGLRVGIVK----SWFSSKGRRQ--NADFFVEDIQLRDYIEAFYPRAGISRVVIRKTN-KEGEIILFASKVGV
IMGKDGAKIKELEDKIEKK------------FGRVFKISIKAIKIPELSAKIMAEHIATQLEGRMPFRKVAKQVITQVME
-KGAVGVKVKVGGRLGGVDIARKETFNQGRVPLQTLRADIDYHAMQAHTKYGVLGIKVWIAKGE
>Bacteria_CP_SR1_RAAC1_SR1_1_(stripped)
MGQKANPVGMRVGIVKSWPCEWF-GKTKAI--GSDFFVEDIKIRRFIEKTFPRTGVSKVVIRKTN-KEGEIIIFTSKVGV
LMGKQGTKVKEFEDMLKKT------------FNKDFKVVVKEVKNPELSAKIMAEFIAAQLEARMPYRKVAKNVLQKIIE
-KGAAGAKIQIGGRLGGTDIARTEKFINGRVSLQTFRSDIDYCHLQAMTKYGVLGVRVWIQKGV
>Bacteria_CP_SR1_candidate_division_SR1_bacterium_taxon_345_1OR1_recoded_II_(stripped)
MGQKVNPIGMRVGIMKSRPSEWFL--------SADFFVEDIKVRDFLEKKLARSGVAKVVIRKTLK-EGEIILFASKVGV
IMGKNGEKIKALEEELTKK------------FGKPFKITIKEVRTPELSAKIMAEYIASQLEARMPYRKVVKQVLSRVME
-KGASGIKIQIGGRLGGTDIARSEKFIDGRVSLQTFRSDIDYHYLQAMTKYGVLGIKVWIEKG-
>Bacteria_WWE3_RIFCSPHIGHO2_01_FULL_WWE3_35_17_(stripped)
MSRKINPTGLRVGVTKTWKSVWF--AEGAR--YADSVIEDYKIRHYLGRALRPAGLSAVIIERSI-KAVKLLIKVSKPGV
VIGRKGSGLQLIREGIKKI------------TSSEIDLQVEEVTKPEANAKIVAEFIAMQLERRVHARRAINTAADKALD
-AGVKGVKIQMRGTIHGNSIAIEEVVSRGAVPTQTIRADIDYARAISYTRGGTIGIKVWIYKGE
>Bacteria_WWE3_RIFCSPLOWO2_01_FULL_WWE3_39_13_(stripped)
MSRKVNPFGFRVGVTKDWRSRWY--AEGDL--YADALIEDDKIRKYLKRELRSAGIESLIIERSI-KSVKVIIKVAKPGI
VIGRKGVGLSKLREYLSKT------------TSAELDLQIEEVQKPESQSNIIADSIAMQIERRVSPRRAMNIAADKALE
-AGVKGIKIQVGGTVYGNSIAVVQSVARGAVPTQTLRADIDFSKSTASTRGGTIGVKVWVYHGE
>Bacteria_uncultured_bacterium_SCGC_AB_137_L08_(stripped)
MGHKVSPISFRIPYVKSWKSSWF--ADSKT--YSETLSLDIKAREILKKEM-NGPIGDIIVAKTQ-DEISIVIYTAKAAL
ILGKTGENLERLELLLTRK------------LGFNVNLSIKEIKKPDLNAKVVGFMVSNQIEKRMPYKRAIKQAILKTME
-KGALGIKIKVGGRLNGAEIARKETFKQGNIPTQTIRSDIDYATIRAETVYGTIGLKVWIYKGQ
>Bacteria_CP_GN02_candidate_division_GN02_bacterium_JGI_0000069_P22_CrabSpa_001_278_(stripped)
MGHKVSPISFRIPYIKNWYSTWY-----SDKSYKSDLSVDLKVRGILKKELKGIPVGDIIVSKEQN-NLRVTIFTAKTSL
ILGKTGENLERITSILSRM---------------NVKIDVKEIKNPDLNAKVVGFEISSQIEQRMPYKRAIKMAISKSIE
-KGAKGIKVKVGGRLNGAEIARKETFREGNIPTQTIRSDIDYCTVRAETVYGTIGLKVWIYKGD
>Bacteria_CP_GN02_candidate_division_GN02_bacterium_JGI_0000069_K10_CrabSpa_001_277_(stripped)
MGHKVSPISFRIPYIKTWKSAWFA----NKKDYKTELSLDLTIRQILDKELTGVGDTLISIEQ--D-MIQVDIYTIKASL
VLGKTGENLEKIIALLSKK------------TGKKVSVDVREIKNGALNAKIVGFDVKTQIEKRMPYKRAIKQAIQKSME
-KGAKGIKIKIGGRLNGAEIARKETFKEGNIPTQTIRSDIDYTTVRAETVYGTLGIKIWIYKGD
>Bacteria_GN02_CG_GN02_01_(stripped)
MGHKVSPLAFRIGYIKTWKSGYY---NKKD--YGKKIASDVALRIFV-QKFLTGPVGNVFINHTT-SETTITIYTAKTAL
VLGKNDENKEKLEQEIATR------------FPGKFVIEVKEVKKPELSAALVADSIARQIEKKLPYRRVIKNAISKTME
-KGGLGIKVILGGRLNGAEIARVETYKEGAIPRQTIRADIDYSLERANTIYGVIGLKVWIYKGD
>Bacteria_GN02_CG_GN02_02_(stripped)
MGHKVSPLAFRIGYIKTWKSGYY---DKKD--YGQKISSDVQLRIFVQKFLTGIPVGNIFLSMNS--ETNITIYTAKTAL
VLGKNDENKERLEKDIAAR------------FPGKLTIDVKEVKKPELSASLVADSIARQIEKKLPYRRVIKNAISKTME
-KGGLGIKVILGGRLNGAEIARVETYKEGAIPRQTIRADIDYAMERANTVYGVIGLKVWIYKGD
>Bacteria_CPR_GracilibacteriaBD1_5_ACD49_(stripped)
MGHKVSPMAFRIWYIKTWKTSWYFD---KK-IYADKVSTDVLLRNFVIKFL-TWPIWNVFINYEH---TNLVIYTTKTAL
VLGKNWENIEKLEKDLQKF-----------------QIDVKEIKKPELSAATVADMIARQIEKKLPYRRVVKNAISKTIE
--GWLGIKVIASGRLNGVEIARTETYKEWNIPTQTIRADIDYTTERANTIYWVIWIKVWIYKWD
>Bacteria_Parcubacteria_OD1_RIF-OD1-4_RIFCSPHIGHO2_02_FULL_RIF_OD1_04_46_16_(stripped)
MGRKTNPIILRVGVIRSWDGKWF-SDRRVK--YRANLLADLSIRKYFAKTHRTTSISRIEIERNQ-QETVLTIHTSRPAM
VIGRGGTGIEKIQKDLRRK---------LKIRRGGLRINVQEVRNPDTDAVAVATQVVEQLERRFPFRRVLKQSVSRARQ
-AGALGVRVLVSGRLNGAEIARREWLGEGSVPLHTFRADISYANRVAHTTYGTIGVKVWINRGE
>Bacteria_Parcubacteria_OD1_RIF-OD1-4_RIFCSPHIGHO2_01_FULL_RIF_OD1_04_46_36_(stripped)
MGRKTNPNILRIGILHNWDAKWF-SDDPKE--FSKNLLQDIQIRNYLKKNLRSASISRLEIVRQA-RETVLTIHTSRPAV
VIGRGGSGIEKIQKDLQKM------------FGKTLRINVQEIRNPDTDAAAVATQVVDQIERRMPYRRVLKQTVGRSMQ
-AGARGVRIAVAGRLNGADIARREWLADGNVPLHTFRADISYATKTAFTTFGTIGVKVWINRGE
>Bacteria_Parcubacteria_OD1_RIF-OD1-4_RIFCSPHIGHO2_12_FULL_RIF-OD1-04_45_11b_(stripped)
MGRKTNPNILRVGILHNWDAKWF-SDSPKD--FRDNLLQDIHIRNYLKKQLRSASISRVEIVRQA-KEIALTVHTSRPAM
VIGRGGSGIEKIQKDLQKV---------LG-KETRVRINVQEVRNPETDATAVATQVVDQIERRMPYRRVLKQAVQRSMQ
-AGARGIRIAVAGRLNGADIARREWLADGNVPLHTFRADISYTTKTAFTTFGTIGVKVWINRGE
>Bacteria_Tenericutes_Mollicutes_Mycoplasmatales_Mycoplasmataceae_Candidatus_Hepatoplasma_crinochetorum_Av_(stripped)
MGQKANPNGMRLGIVREWKSRYF-AKDNKQ--WTEWVVQDRMIRNYF-EKYFKKSLSVVEIDRTE-KEVRITINTSKPGM
VLGQEGSNIKKIQLDIIKL----RDKKLKRTQQIKVILDVKEIKKPDLDATIIANEIASQLENRVPFRIAQKRVIRRVMR
-NGAKGIKTQVSGRLNGVDMARTEGYLEGQVPLQTLRYDIDFAKTKAKTTYGILGVKVWISRGE
>Bacteria_Elusimicrobia_CG_Elusi_05_(stripped)
MGQKVPPKANRLGYIEDWTSRWF---NLRE--MPELIEEDLHIRRYVKQKLRFAGMSKLVIERAG-KYLRLAIYTARPGI
VIGRGGQEIENLRQEIESM------------VGKKTFVNVMEIKEPTLDAQLVADALAMQIEKNVNYRRAIKRAIGSSMN
-SGALGIKIMVSGRLGGVDIARTEWLKEGRIPLHTFRADIDYGFSEAMIKKGKIGIKVWLFKKE
>Bacteria_Elusimicrobia_RIFOXYA2_FULL_Elusimicrobia_39_19_(stripped)
MGQKVSPKANRLGYIEDWTSKWF---NLRE--QPQLIEEDFKIRQHLKYKLRMAGISKIVIERVG-KYLRLSIYTARPGI
VIGRKGQEIETLRQEVEQL------------TSKKTFINVMEIKEPSLDAQLVSEAVALQLEKNINYRRAMKKAMEKTMS
-SKALGIKVMVGGRLGGAEIARSEWLREGRIPLHTFRADIDYGFSEAMIKKGKIGVKVWIFKKE
>Bacteria_Elusimicrobia_RIFOXYA2_FULL_Elusimicrobia_40_6_(stripped)
MGQKVSPKANRLGYIEDWTSKWF---NLRE--QPALIEEDFKIRQYIRNKLRMAGISKVVIERVG-KYLRINIYTARPGI
VIGRKGQEIENLRHDIEII------------SAKKTFINVMEIKEPALDAQLVSEAVALQLEKNINYRRAIKRAIEKTIS
-SGALGIKIMVGGRLGGAEIARSEWIREGRIPLHTFRADIDYGFSEAMIKKGKIGVKAWIFKKE
>Bacteria_Elusimicrobia_RIFOXYB2_FULL_Elusimicrobia_48_7_(stripped)
MGQKVSPKANRLGYIEDWTSKWF---NLRE--QPELIEEDFRIRHYIRNKLRMAGISKVVIERVG-KYLRINIFTARPGI
VIGRKGQEIETLRADIEAI------------TGKKTFINVMEIKEPALDAQLVAEAVALQLERNISHRRAMKRAIEKTIS
-AGALGIKIMVGGRLGGAEIARSEWIREGRIPLHTFRADIDYGFSEAMIKKGKIGVKTWIFKKE
>Bacteria_Elusimicrobia_RIFCSPLOWO2_01_FULL_Elusimicrobia_59_12_(stripped)
MGQKIHPGGFRLGYIKEWDSKWF---NLRQ--MPELLEEDRRIRTYLRRKLQGAAVSRIGIERAG-KHLRVNIFTARPGI
VIGKKGADIENLRKDIEDM------------TDRKVFVNVMEIKRPELDATLVAEGVALQLEKNVGFRRVMKKTMERTMA
-AGALGIKVRVSGRLGGAEIARTEWMKEGRVPLQTLRADIDYGTAEALITMGRIGVKVWIFKKE
>Bacteria_Elusimicrobia_RIFCSPLOWO2_02_FULL_Elusimicrobia_39_32_(stripped)
LGQKVHAKGIRLGYTADWDSKWF---SKRD--APALIEEDQTIRRYLKEKLRLAAVSKIVIERAG-KYLKINIYTARPGI
VIGKKGQDIENIIKDIERI----------TNLKGSVNVSVLEIQRPEVDAQLVAEAIAFQLERNIGYRRAMKKAMERSMQ
-GGAQGIKVMVGGRLGGAEIARREWLREGRVPLQTFRAEIDYGFIEAHTKMGRIGVKVWIFKKE
>Bacteria_Elusimicrobia_RIFCSPLOWO2_01_FULL_Elusimicrobia_64_13_(stripped)
VGQKVHPKGIRLGYIADWDSKWF---SKRD--FPTLLEEDQSIRKYLRDKLKLAAVSRVVIERAG-KYLRVNIYTARPGI
VIGKKGQDIENIIKDLEEL----------TGLKGSVNVSVLEIQRPELDAKLVSDSIALQLERNIGYRRAMKKSIERTMQ
-GGAQGVKIMVGGRLGGNEIARQEWMKEGRVPLQTFRADIDYGFSEANTKMGKIGVKVWIFKKE
>Bacteria_Elusimicrobia_RIFCSPLOWO2_01_FULL_Elusimicrobia_54_10_(stripped)
MGQKVHPIGIRLGYIADWTSKWF---SKKD--FPHLIEEDQMIRRYLKDRLKMAAVAKIVIERAG-KYLRVNVYTARPGI
VIGKKGQDIENIIKEIEDI----------SGLKGSVNVSVLEIQRPELDAQLVSESIAFQLEKGISYRRAMKKSMERTMQ
-GGAQGIKIMVSGRLGGNEIARREWMREGRIPLQTFRADIDYGFTEAMTKMGKIGCKVWIFKKE
>Bacteria_Elusimicrobia_RIFCSPLOWO2_01_FULL_Elusimicrobia_60_11_(stripped)
MGQKVHPKGIRLGYIAEWDSKWF-----SKKDFPVLLEEDQMIRKYLKERLKLAAVARIVIERA-GKYLRVNVYTARPGI
VIGKKGQDIENIIKEIEEITS--------------VNVSVLEIQRPELDAQLVSEGIAFQLEKNISYRRAMKKSIERTLQ
-GGAQGIKVMVSGRLGGNEIARREWMREGRIPLQTFRAEIDYGFTEAMTKMGKIGCKVWIFKKE
>Bacteria_Elusimicrobia_RIFOXYD2_FULL_Elusimicrobia_34_15_(stripped)
MGQKIHPKGLRLGYVADWDSKWF---SRRN--MADFIEEDFRIRKFVKERLKFASVSKITIERAG-KYLKVNIYSARPGL
VIGKRGADVEGLRKEIEEI------------SDKKTIVNIMEIKTPETNSQLVAEGIAFQLEKKGSHRRAMKKAMEKAME
-RGALGIKVMVAGRIGGNEIARTEWMKEGRVPLQTFRADIDYGFAEALTTMGLLGVKVWIFKKE
>Bacteria_Elusimicrobia_RIFOXYD2_FULL_Elusimicrobia_34_30_(stripped)
MGQKIHPKGIRLGYVADWDSKWF---SRRN--MADFIEEDFRIRKFVKERLKFASVSKITIERAG-KYLKVNIFSARPGL
VIGKRGADVEGLRKEIEEI------------SDKKTIVNIMEIKSPETNAQLVAEAIAFQLEKKGSHRRAMKKAIEKAME
-HGALGIKVMVAGRIGGNEIARTEWLKEGRIPLQTFRADIDYGFAEALTTMGLLGVKVWIFKKE
>Bacteria_Elusimicrobia_Endomicrobia_Candidatus_Endomicrobium_trichonymphae_submission_450_(stripped)
MGHKIHPKSIRLGYIKDWESKWF---NLKE--MPNFIEEDYHIRVYLKNRLKLASVSKIMIERPG-KYLRVNIYTSRPGI
VIGKGGQGIENLRKEIETM------------TAKKTFMNIMEIKRPEIDAQLASGNIAFQLEKQVAFRRVMKKTIEKAML
-AGARGIKVMVSGRLGGAEIARTEWLKEGRVPLQTFRADIDYGFSEAFTAMGQIGVKVWIFKKE
>Bacteria_Elusimicrobia_Elusimicrobia_uncultured_Termite_group_1_bacterium_phylotype_Rs_D17_(stripped)
MGHKIHPKSIRLGYIKDWESKWF---NLKE--MPNFIEEDYRIRVYLKNRLKLASVSKIVIERPG-KYLRVSIYTARPGI
VIGKGGQGIESLRKEIETM------------TAKKTFVNIMEIKRPEIDAQLASENIAFQLEKQIAFRRVMKRTIEKAMM
-SGVQGIKVMVSGRLGGAEIARTEWLKEGRIPLQTFRADIDYGFSEACTPMGHIGVKVWIFKKE
>Bacteria_Elusimicrobia_RIFOXYB2_FULL_Elusimicrobia_50_12_(stripped)
MGQKVHPKCIRLGYIKDWDSKWF---NLRE--MPDFIEEDYRIRRYIKGKLANAALAKIGIERAG-KYLRINLFTARPGI
VIGKGGQGIENVRSEIESL------------TGRKTFVNVMEVKRPELDAQLLAEGIAMQLEKQVSYRRAMKRAIEKTMA
-AGAQGVKIMVSGRLGGAEIARREWLREGRIPLQTFRADIDYGFIEAFTTMGLIGVKTWIFKKE
>Bacteria_Elusimicrobia_RIFOXYA2_FULL_Elusimicrobia_47_53_(stripped)
MGQKVHPKAIRLGYIKDWDSKWF---NLKE--MPDFIEEDSRIRVYLKDKLRSAAVAKIGIERAGK-YLRVNLFTARPGI
VIGKGGQGIENLRSEIESM------------TGRKTFVNVMEIKRPELDAQLISDGIAMQLEKQVSYRRALKRAIERAMA
-SGAQGVKIMVSGRLGGAEIARREWLKEGRIPLQTFRADIDYGFSEAFTTMGLIGVKTWVFKKE
>Bacteria_Elusimicrobia_RIFOXYB2_FULL_Elusimicrobia_49_7_(stripped)
MGQKIHPKSVRLGYIRDWDSKWF---NLKE--MPNFIEEDHRIRHYLKSKLRSAAVAKIGIERAGK-YLRINIFTARPGI
VIGKGGQGIENLKTELEGM------------TTRKTFVNVMEIKKPEVDAQLIAEGIAFQLEKQVSYRRAMKRAIERAMA
-SGAQGVKIMISGRLGGAEIARREWLKEGRIPLQTFRADIDYGFIEANTTMGKIGVKTWVFKKE
>Bacteria_Elusimicrobia_Elusimicrobia_Elusimicrobiales_Elusimicrobiaceae_Elusimicrobium_minutum_Pei191_(stripped)
MGHKINPKGLRLGYTQDWQSRWF---APKN--MPALIIEDKRIRELIEERFKMAAISFVGIERAG-AFLRINIHTARPGV
VIGKKGADIEQLRKDLEKM------------TGSKTFVNVVEIKNPETDASLVAQSICMQIEKRAHYGAAMKKAIEKAL-
-AGALGIKIMVSGRLGGAEIARTEWKREGRVPLHTLCAEIDYGTAEAMTISGKIGCKVWIFR-K
>Bacteria_Elusimicrobia_GWC2_Elusimicrobia_65_9_(stripped)
MGNKTNPNALRLGYIHDWQSKWF---SVKD--APALIGEDFKIRNLVRNTFRAAAVSWVGIERAG-SYLRVNIHTARPGV
VIGKKGADIESLRKNVEGM------------TQRKTYINVMEIKDPELDSRLVAESIAVQLEKRIAHRRAMRRAMERTIQ
-SGALGIKVMVSGRINGAEISRREWNREGRVPLHTFAADVDYGTAEAMTSAGLIGVKVWIFKKQ
>Bacteria_Elusimicrobia_RBG_16_Elusimicrobia_66_12_(stripped)
MGNKTNPNALRLGYIHDWQSKWF---SIKD--APALIGEDFKIRNLVRNAFRAAAVSWVGIERAG-SYLRVNIHTARPGV
VIGKKGADIEAMRKAVEGM------------TQRKTYINVMEIKDPELDSRLVAESIAVQLEKRIAHRRAMRRAMERTIQ
-SGALGIKVMVSGRINGAEISRREWNREGRVPLHTFAADVDYGTAEAMTSAGLIGVKVWIFKKQ
>Bacteria_Elusimicrobia_RIFOXYD12_FULL_Elusimicrobia_66_9_(stripped)
MGNKTNPNALRLGYIHDWQSKWF---SIKD--APALIGEDFKIRNLVRNAFRAAAVSWVGIERAG-SYLRVNIHTARPGV
VIGKKGADIEAMRKAVEGM------------TQRKTYINVMEIKDPELDSRLVAESIAVQLEKRIAHRRAMRRAMERTIQ
-SGALGIKVMVSGRINGAEISRREWNREGRVPLHTFAADVDYGTAEAMTSAGLIGVKVWIFKKQ
>Bacteria_Elusimicrobia_RIFCSPHIGHO2_02_FULL_Elusimicrobia_57_9_(stripped)
MGNKIHPNSVRLGYIHDWESRWF---SLRD--MPALIGEDFKIRSLVKNTFRMAAVSWVGIERAG-SYLRVNIHTARPGV
VIGKKGADIEALRTQIENL------------TGRKTFINVMEIKDPELDARLVAEAIALQLEKRIAHRRAMRRAMERTMQ
-AGALGIKVMVGGRLNGAEIARREWLREGRVPLHTYCADVDYGLAEAFTTAGLIGVKVWIFKKQ
>Bacteria_Elusimicrobia_RIFOXYA2_FULL_Elusimicrobia_69_6_(stripped)
MGNKTHPKAMRLGYTADWESKWF---SLRE--MPALIGEDFKIRALVKKXXXXAAVSWVGIERA-GSYLRVNIHTARPGV
VIGKRGADIEAIRGKVETL------------TQRKTFINVMEIKDPELDSRLVAEAIAVQLEKRIAYRRAMRRSMERTMQ
-SGALGIKVMVGGRLNGGEIARREWAREGRVPLHTYSADVDYGTAEAYTTAGIIGVKVWIFK-K
>Bacteria_Elusimicrobia_GWA2_Elusimicrobia_69_24_(stripped)
MGQKIHPKSVRLGYIQDWESKWF---SLRD--MPSLIGEDHKIREEIRRRFRMAAVSWVGIERAG-TYLRVNIHTARPGV
VIGKRGADIEAVRNEIEKL------------TKRKTFINVMEIKEPELDARLVGEAIAMQLERRIAHRRAIRRALERTMQ
-AGALGVKVEVKGRLGGAEIARREWARKGRVPLHTFCADIDYGLTEAHTNMGLIGIKVWIFR-K
>Bacteria_Elusimicrobia_CG_Elusi_04_(stripped)
MGNKIHPKSVRLGYIQEWESKWF-----DPRQAPALIGEDFKIRQLVKTRFRLAAVSWVGIERSGP-YLRVNIHTARPGV
VIGKRGVDIEAVRAQVEKL------------TKRKTFINVMEIKEPELDSRLVGEAIAMQLERRINHRRAIRRAMERTMQ
-AGALGIKVQVKGRLNGAEIARREWNREGRVPLHTFCADIDYGLTEAHTSMGLIGVKVWIFKKT
>Bacteria_Elusimicrobia_RIFCSPLOWO2_12_FULL_Elusimicrobia_59_9_(stripped)
VGQKIHPNSVRVGYIRDWESRWF---SLRE--MPALIGEDFRIRKIIFDRFQMASVSWVGIERAG-SYLRINIHTARPGV
VIGKRGADIESLRHDLETM------------TGRKTIINVMEIKQPELDARLVGQAISFQLERRIHHRRAMKRAMERTMG
-AGALGIKVMVAGRLGGNEIARTEWLREGRVPLHTFSADIDYGLTEANTVMGKIGIKVWIFKKQ
>Bacteria_Elusimicrobia_RIFOXYB2_FULL_Elusimicrobia_62_6_(stripped)
MGQKIHPRGLRLGYIQDWQSKWF---SLKK--MPELIGEDFEIRNMIRQRFQMASVSWVDIERAG-SFIKLTIHTARPGV
VIGRRGTDIETLKKDVETL------------TGRKIYINVSEIKIPEMDPRLVGQAISQQLEKRIGHKKAIKRAMERTMA
-SGAQGIKVMVSGRLGGAEIARREWFRKGRVPLQTISADIDYGLTEAYTVMGKIGVKVWIFR-K
>Bacteria_Elusimicrobia_GWC2_Elusimicrobia_56_31_(stripped)
MGQKIHPRGFRLGYIQDWQSKWF---SVHK--MPELIGEDFEIRRMVRDRFNQASVSWVGIERAG-SYLKLTIHTARPGI
VIGRRGMDIENLKKDIEAL------------TSRKVFINVSEIKIAEMDARLVGQSIAQQLEKRIGHKKAIKRAMERTMG
-SGALGIKIMVSGRLGGSEIARREQFRKGRVPLQTLSADIDYGLTEANTVMGKIGVKVWIFK-K
>Bacteria_Elusimicrobia_RIFOXYA2_FULL_Elusimicrobia_53_38_(stripped)
MGQKIHPRGFRLGYVQDWQSKWF---SVHK--MPELIGEDFEIRRMVSQRFSQASVSWVGIERAG-SYLKLTIHTARPGI
VIGRRGMDIENLKKDIEAL------------TSRKVFINVSEIKIAEMDPRLVGQSIAQQLEKRIGHKKAIKRAMERTMG
-SGALGIKIMVSGRLGGSEIARREQFRKGRVPLQTLSADIDYGLTEAMTVMGKIGVKVWIFK-K
>Bacteria_Elusimicrobia_GWA2_Elusimicrobia_51_34_(stripped)
M---------RLGYIQDWQSRWF---APKK--MPELIGEDFEIRKMIGERFQQASVSWVDIERAG-PFLKLTIHTARPGV
VIGRRGTDIENLKKDIETL------------TKRKVYVNVSEIKIAEMDSRLVGQSIAQQLEKRISHKRAIKRAMERTMA
-SGALGIKVQVGGRLGGSEIARREWFRKGRVPLQTLSADIDYGLTEAYTTMGKIGIKVWIFK-K
>Bacteria_Elusimicrobia_GWD2_Elusimicrobia_63_28_(stripped)
MGQKIHPRGLRLGYIQDWQSRWF---SPKK--MPELIREDFEIRHMVTERFAMASVSWVDIERAG-AYLKVTIHTARPGV
VIGRKGADIENLKKDIERL------------TRRKVYINVSEIKIPELDPRLVGQSVAQQLEKRISFKRAIKRAMERTMT
-SGALGIKVMASGRLGGAEIARREWFRKGRVPLQTISADIDYGLTEAHTTMGKIGIKVWIFK-K
>Bacteria_Elusimicrobia_GWC2_Elusimicrobia_61_19_(stripped)
MGQKIHPRGLRLGYIQDWQSRWF---SPKK--MPELIREDFEIRNMVSDRFQLASVSWVDIERAG-AYLKVTIHTARPGV
VIGRKGADIENLKKDVERL------------TKRKVFINVSEIKIPELDPRLVGQSVAQQLEKRISFKRAIKRAMERTMG
-SGALGIKVMASGRLGGAEIARREWYRKGRVPLQTISADIDYGLTEANTSMGKIGIKVWIFK-K
>Bacteria_Elusimicrobia_GWA2_Elusimicrobia_61_42_(stripped)
MGQKIHPRGLRLGYIQDWRSRWF---SPKK--MPELIREDFEIRLMVTERFAMASVSWVDIERAG-AYLKVTIHTARPGV
VIGRKGADIENLKKDVERL------------TKRKVFINVSEIKIPELDPRLVGQSVAQQLEKRISFKRAIKRAMERTMG
-SGALGIKVMASGRLGGAEIARREWYRKGRVPLQTISADIDYGLTEANTSMGKIGIKVWIFK-K
>Bacteria_Elusimicrobia_GWB2_Elusimicrobia_63_16_(stripped)
MGQKIHPKGLRLGYIQDWQSRWF---SPKK--MPELIREDFEIRHMVTERFAMASVSWVDIERAG-AYLKVTIHTARPGI
VIGRKGADIEALKKDVERL------------TKRKVFINVSEIKIPELDPRLVGQSVAQQLEKRISFKRAIKRAMERTMG
-SGALGIKVMASGRLGGAEIARREWYRKGRVPLQTISADIDYGLTEAHTAMGKIGIKVWIFK-K
>Bacteria_Elusimicrobia_GWA2_Elusimicrobia_62_23_(stripped)
MGQKIHPKGLRLGYIQDWQSRWF---SPKK--MPELIREDFEIRHMVTERFAMASVSWVDIERAG-AYLKVTIHTARPGV
VIGRKGADIENLKKDVERL------------TKRKVFINVSEIKIPELDPRLVGQSVAQQLEKRISFKRAIKRAMERTMG
-SGALGIKVMASGRLGGAEIARREWFRKGRVPLQTISADIDYGLTEAHTSMGKIGIKVWIFK-K
>Bacteria_Elusimicrobia_RIFCSPHIGHO2_02_FULL_Elusimicrobia_61_10_(stripped)
-------------V--D-------------------------IE----R----AG-----------AYLKVTIHTARPGV
VIGRKGADIENLKKDIERL------------TKRKVYINVSEIKIPELDPRLVGQSVAQQLEKRISFKRAIKRAMERTMG
-SGALGIKVMASGRLGGAEIARREWFRKGRVPLQTISADIDYGLTEANTSMGKIGIKVWIFK-K
>Bacteria_Elusimicrobia_Elusimicrobia_CG_Elusi_01_(stripped)
MGQKIHPRGLRLGYIQDWQSRWF---SPKK--MPELIREDFEIRLMVTERFAMASVSWVDIERAG-AYLKVTIHTARPGV
VIGRKGADIENLKKDIERL------------TRRKVYLNVSEIKVPELDPRLVGQSVAQQLEKRISFKRAIKRAMERTMG
-SGALGIKVMASGRLGGAEIARREWFRKGRVPLQTISADIDYGLTEANTSMGKIGIKVWIFK-K
>Bacteria_Elusimicrobia_GWF2_Elusimicrobia_62_30_(stripped)
MGQKIHPRGLRLGYIQDWQSRWF---SPKK--MPELIREDFEIRHMVTERFAMASVSWVDIERAG-AYLKVSIHTARPGV
VIGRKGADIENLKKDVEKL------------TGRKVFINVSEIKIPEMDSRLVGQSIAQQLEKRISFKRAIKRGMERTMT
-SGALGIKVMASGRLGGAEIARREWFHKGRMPLGTICADIDYGLTEAHTTMGKIGIKVWIFK-K
>Bacteria_Elusimicrobia_RifOxyA12_full_Elusimicrobia_57_11_(stripped)
MGQKIHPKGLRLGYIQDWQSRWF---SLKK--MPELIREDFEIRAMVTERFHLASVSWVDIERAG-AYLKVSIHTARPGI
VIGRKGTDIENLKKDVEKL------------TGRKVFINVSEIKIPEMDPRLVGQSIAQQLEKRISFKRAIKRGMERTMA
-SGALGIKVMASGRLGGAEIARREWFRKGRVPLQTISADIDYGLTEANTTMGKIGIKVWIFK-K
>Bacteria_CP_novel_BJP_IG2069_Novel_57_5_(stripped)
MGQKVHPYGFRLGITKPWKSRWY-----ARKNYPDLIQEDRKIRQIIRKQLAAAGIADIEVERKSN-NVEVTIFTAKPGM
VVGRGGKNIEELRQELQRK----------------VQMNVQEVKSIETNAQLIAESAAIQLEKRVAFRRVMKQTMMRAMN
-SGALGIKMMVAGRLGGAEI--------------------------------------------
>Bacteria_Cyanobacteria_Gloeobacteria_Gloeobacterales_Gloeobacter_violaceus_PCC_7421_(stripped)
MGQKVHPIGLRLGIIRDHRSRWF--AKAGE--YPALLAEDHKIRAYIVKKLASGGIADVDIERKA-DQVEITIRTARPGV
VVGRGGAGIDELKANLEKL-----------IGRRQIRINVVEVQRVDAEAALIAEYIVGQLERRVAFRRAVRQAIQRAQR
-AGVQGIKVMVAGRLNGAEIARSEWTREGRIPLHTLRADIDYAYKIAQTTYGTLGVKVWIFRGE
>Bacteria_Cyanobacteria_Prochlorales_Prochlorococcaceae_Prochlorococcus_marinus_str._MIT_9301_(stripped)
MGHKIHPSGLRLGITQEHRSKWF--ATSKT--YPILLQEDFKIRTFIQKKY-GAGISDVLIARKA-DQLELELKTARPGV
IVGRQGSGIEELRSGIQK---------TIGDRTRQVRINVVEVERVDADAFLLAEYIAQQLEKRVAFRRTIRMALQRAQR
-AGVLGLKIQVGGRLNGAEIARTEWTREGRVPLHTLRAEIDYATREANTTYGVLGIKVWVFKGE
>Bacteria_Cyanobacteria_Chroococcales_Synechococcus_sp._CC9902_(stripped)
MGHKIHPTGLRLGITQEHRSRWY--ASSKT--YPSLLQEDDRIRKFIHKKYGSAGISDVLIARKA-DQLEVELKTARPGV
LVGRQGSGIEDLRAGIQK---------TVGDKSRQVRINVVEVERVDGDAFLLAEYIAQQLEKRVAFRRTIRMAVQRAQR
-AGVLGLKIQVSGRLNGAEIARTEWTREGRVPLHTLRADIDYATKVGKTTYGVLGIKVWVFKGE
>Bacteria_Cyanobacteria_Chroococcales_Cyanobium_gracile_PCC_6307_(stripped)
MGHKIHPTGLRLGITQDHRSRWYA--------YPVLLQEDDRIRSFINKKYAAAGISDVLIARDQ---LEVELKTARPGV
LVGRQGSGIEELRTGIQKTAH-R-----------QVRINVVEVERVDADAFLLAEYIAQQLEKRVAFRRVMRMAVQRAQR
--GVLGLKLQVSGRLNGAEIARTEWTREGRVPLHTLRADIDYATKVATTTYGVLGIKVWVFKGE
>Bacteria_Cyanobacteria_Oscillatoriales_Pseudanabaena_sp._PCC_7367_(stripped)
MGQKVHPNGLRVGVIRPHLSRWF--ADGDR--YPILASEDFEIRKYITKTLDNAGVADVRIERKA-DQVDIEIRTARPGV
VVGRGGSGIDQLRQGLLK-----KVGTKEKTGTSQIRINVVEVARVDAEAALIGEYIAQQIERRVSFRRVVRQAIQRAQR
-AGVEGIKVQVGGRLNGAEIARTEWVREGRVPLHTIRADIDYAYRTASTVYGIIGVKVWIFKGE
>Bacteria_Cyanobacteria_Chroococcales_Cyanobacterium_stanieri_PCC_7202_(stripped)
MGQKVHPVGFRLGITKEHLSCWY--ADPKE--YPQLLQEDHLIRQYIDKNLSNASIAEVKIDRKA-DQIDLSIHTARPGV
VVGKGGAGIEKLRTDLQGL----------LKNQRQFRVNVIEVANVDANAALMAEFIASQLERRVSFRRVVRQALQRAEK
-AEVKGIKIQVSGRLNGAEIARSEWIREGRVPLHTLRADIDYCYRTASTIYGILGIKVWIFKGE
>Bacteria_Cyanobacteria_Chroococcales_Synechocystis_sp._PCC_6308_(stripped)
MGQKVHPIGFRLGYTKEHSSCWY--ADAKF--YPQLLQEDHKIRQYIEKNLGNASIAEIKIDRKA-DQIDLSIHTARPGV
VVGKGGQGIEKLRTDLQAL----------LKNQRQFRVNVIEVANVDASAPLMAEFITSQLERRVSFRRVVRQAIQRAQK
-AEVLGIKIQVSGRLNGAEIARTEWIREGRVPLHTLRADIDYSYKTASTIYGILGIKVWIFKGE
>Bacteria_Cyanobacteria_Chroococcales_Thermosynechococcus_elongatus_BP_1_(stripped)
VGQKIHPIGFRLGITQDHRSRWY--ADSDR--YPELLQEDHRIRTFINQQLANAGIAEVRIERKA-DQVELQIRTARPGV
VVGKGGQGIEELRKQLRQM----------LPANRTIKVNVVEVNRVDAEASLLAEYITQQLERRVAFRRAVRQAIQRAQR
-AGIEGIKVQVAGRLNGAEIARTEWTREGRVPLHTLRADIDYAYRTARTIYGILGVKVWIFKGE
>Bacteria_Cyanobacteria_Chroococcales_Gloeocapsa_sp._PCC_73106_(stripped)
VGQKIHPIGFRLGYTKDHQSRWY--ANSGQ--YPELLEEDRDIREFIYQKFKKTGISLIRIERKA-DQIDLEIHTARPGV
VVGKGGSGIEELRTSLQS----------KLGSQRQIRINVIEVTKVDADAVLLAEEIAKQLERRVSFRRVVRQTIQRAQK
-AEVKGIKISISGRLNGAEIARTEWVREGRVPLHTLRADIDYAYRTASTIYGILGIKVWVFKGE
>Bacteria_Cyanobacteria_Oscillatoriales_Oscillatoriales_sp._JSC_1_(stripped)
VGQKIHPVGFRLGITQEHKSRWF--ADSDR--YPKLLQEDYTIRNFLETKLKSSGIAKIRIERKA-DQIDLEIHTSRPGV
VVGRGGQGIEELRNGLQR---------ALKDSNRQIRINVVEVARVDADAALIAENVVRDLERRVSFRRVVRQAIQRAQR
-AGIEGIKIQISGRLNGAEIARTEYTREGKVPLHTLRADIDYAYRTAQTIYGILGIKVWVFKGE
>Bacteria_Cyanobacteria_Oscillatoriales_Trichodesmium_erythraeum_IMS101_(stripped)
MGQKIHPTGFRLGITQEHRSRWY--ADPKN--YPDTLQEDHKIRQYVKATLANAGISQIRVERKA-EQIDLEVRTARPGV
VVGRGGAGIDSLRVGLQKL----------LGSNRQIRINVVEVTKVDTDAMLIGEYIAQQLEKRVSFRRVVRQAITRAQK
-AGVEGIKIQVSGRVNGAEIARTEVTREGSVPLHTLRANIDYAYCTAKTIYGILGIKIWVFKGE
>Bacteria_Cyanobacteria_Oscillatoriales_Leptolyngbya_sp._PCC_7104_(stripped)
MGHKIHPTGFRLGVVQDHRSRWF--AEGTR--YPDLLQEDYRIREYVQKTLNNAGISDIRIERKA-DQIDLEVRTARPGV
VVGRGGAGIEALRVGVQKL---------LKDPSRQIRVNVVEVNRVDADAALVAEYIIQQLERRVSFRRVVRQAIQRAQR
-AGVEGIKIQVSGRLNGAEIARTEWTREGRVPLHTLRADVDYAYTTAQTTYGILGVKVWIFKGE
>Bacteria_Cyanobacteria_Chroococcales_Dactylococcopsis_salina_PCC_8305_(stripped)
MGQKIHPTGLRLGITKEHQSCWY--ADSRR--YPELLQEDYKIRQYVQKTLNNAGISATRIERKA-DQITLQIHTARPGV
VVGRGGSGIESLRVGLQEL----------LGGNRQISINVSEVSQVDADAVLIGEYITQQLERRVSFRRVVRQAMQRAQR
-AEVKGIKIQISGRLNGAEIARTEWTREGRVPLHTLRADIDYAYCTAATIYGILGVKVWIFKGE
>Bacteria_Cyanobacteria_Chroococcales_Halothece_cluster_Halothece_sp._PCC_7418_(stripped)
MGQKIHPTGLRLGITKEHLSCWY--ADSKR--YPELLQEDFRIRNYIDQTLNNAGISATHIERKA-DQISLQIHTARPGV
VVGRGGSGIESLRVGLQQL----------LGGNRQISINVSEVSQVDADAVLIGEYITQQLERRVSFRRVVRQAMQRAQR
-AEVQGIKIQISGRLNGAEIARTEWTREGRVPLHTLRADIDYAYRTAETIYGILGVKVWVFKGE
>Bacteria_Cyanobacteria_Chroococcales_Synechocystis_sp._PCC_6803_(stripped)
MGQKIHPVGFRLGITKDHKSCWY--ADPKR--YPELLQEDHKIRQYIEKTLNNAGISDIRIERKA-EQIELGIHTARPGV
VVGRGGSGIEQLREGLQKL----------LGSARQIRVNVIEVPNADADAALMAEYIGQQLERRVSFRRVVRQALQRAER
-AEVKGIKIQVSGRLNGAEIARTEWVREGRVPLHTLRADIDYAYRTALTTYGILGIKVWIFKGE
>Bacteria_Cyanobacteria_Prochlorales_Prochloraceae_Prochloron_didemni_P3_Solomon_(stripped)
VGQKIHPIGFRLGYTKEHLSRWY--ADSKR--YPSLLQEDHQIRQYIEKNLSNAGISQVRIERKA-DQIDLEIHTARPGV
VVGRGGSGIDALRTGIQA----------SLGGSRQIRINVMEVSQVDADAALIAEYIVGQLERRVSFRRVVRQTIQRAQR
-ASVQGIKIQVSGRLNGVEIARTEWTREGRVPLHTLRADIDYSYKTAKTTYGILGVKIWIFKGE
>Bacteria_Cyanobacteria_Oscillatoriophycideae_Oscillatoriales_Spirulina_major_PCC_6313_(stripped)
MGQKVHPTGFRLGVIKEHRSRWF--ADRKR--YPELLQEDHKIREHVQANLSNAGISDVRIERKA-DQIDLEIHTARPGV
VVGRGGSGIEALRTGLQQL----------LGGTRQIRVNVIEVARVDADSVLIAEYIAQQLERRVSFRRVVRQAIQRAQR
-AEVQGIKIQVGGRLNGAEIARTEWTREGRVPLHTLRADIDYAYRTAKTIYGILGIKVWVFKGE
>Bacteria_Cyanobacteria_Chroococcales_Cyanothece_sp._PCC_7425_(stripped)
MGQKIHPTGFRLGVTQEHRSRWF--ADPER--YPELLQEDHKIRKFIAHKFKSAGIAEVRIERKA-DQIDLEVRTARPGV
VVGRGGSGIELLRTRLQQ-----------HLGGRSIRVNVVEVQRVDAEAGLIAEYIAQQLERRVSFRRVVRQAIQRAQR
-AGIEGIKIQVSGRLNGAEIARTEWTREGRVPLHTLRADIDYAYRTARTVYGILGIKVWVFKGE
>Bacteria_Cyanobacteria_Chroococcales_Rubidibacter_lacunae_KORDI_51_2_k51_img_annotated_130412_(stripped)
MGQKIHPTGFRLGITKEHQSCWY--ADSKR--YPDLLQEDRKIRSYVVDNLNNAGISSIRIERKA-DQIDLEIHTARPGV
VVGRGGSGIETLRIGLQQL----------LGGSRQIRINVVEVARVDADAALIGEYIAQQLERRVSFRRVVRQALQRAQR
-AEVKGIKIQIGGRLNGAEIARTEWTREGRVPLHTLRADIDYAYRTARTIYGILGIKIWVFKGE
>Bacteria_Cyanobacteria_Oscillatoriales_Lyngbya_sp._PCC_8106_unfinished_sequence_(stripped)
MGQKINPVGFRLGITQEHKSRWF--ADAKH--YPDLLQEDYKIRQYIQKNLSNAGISDVRIERKA-DQIDLEVLTARPGV
VVGRGGTGIESLRVGLQK----------ELGNNRQIRINVVEVARVDADARLIAEYIAQQLEKRVSFRRVVRQAITRAQK
-AGVEGIKVQVSGRLNGAEIARTEWTREGRVPLHTLRADIDYAYCTALTIYGILGIKVWVFKGE
>Bacteria_Cyanobacteria_Oscillatoriales_Planktothrix_agardhii_NIVA_CYA_34_(stripped)
MGQKINPIGFRLGITQEHRSRWF--ADSKQ--YPELLQEDHTIRGYVRKELNNAGISKVRIER-KADQVDLEIHTARPGV
VVGRGGAGIETLRLGLQK----------KLGNNRQIRINVVEVAKVDADATLIAEYIAQQLEKRVSFRRVVRQAITRAQK
-AGIEGIKIQVSGRLNGAEIARTEWTREGRVPLHTLRADIDYAYCTALTIYGILGVKVWVFKGE
>Bacteria_Cyanobacteria_Oscillatoriales_Oscillatoria_sp._PCC_6506_(stripped)
MGQKIHPVGFRLGITQEHRSRWF--ADAKN--YPELLQEDSKIRQYVQKNLSNAGISSVKIDRKA-DQIDLEVQTARPGV
VVGRGGTGIEQLRVGLQQ----------QLGSNRQIRINVVEVQRVDADATLIAEYIAQQLERRVSFRRVVRQAITRAQK
-AGIEGIKIQVSGRLNGAEIARTEWTREGRVPLHTLRADIDYSYCTAKTIYGILGVKVWVFKGE
>Bacteria_Cyanobacteria_Oscillatoriales_Oscillatoria_sp._PCC_7112_(stripped)
MGQKIHPIGFRLGITQEHRSRWF--ADPKN--YPELLQEDYKIRKYVRKTLNNAGISSVKIERKA-DQIDLEVFTARPGV
VVGRGGAGIETLRVGLQQ----------QLGSNRQIRINVVEVQRVDADATLIAEYIAQQLERRVSFRRVVRQAITRAQK
-VGIQGIKIQVSGRLNGAEIARTEWTREGRVPLHTLRADIDYSYCTAQTIYGILGIKVWVFKGE
>Bacteria_Cyanobacteria_Oscillatoriales_Geitlerinema_sp._PCC_7407_(stripped)
MGQKIHPTGFRLGVTKEHRSRWF--ADFDR--YPELLQEDSKIRSYVQKNLSNAGISEVRIERKA-DQIDLEVRTARPGV
VVGRGGSGIENLRTGLQDL---------LHNGDRQIRINVVEVARVDADAALISEYIAQQLERRVSFRRVVRQAMQRAQR
-AGVQGIKVQVSGRLNGAEIARTEWTREGRVPLHTLRADIDYAYCTAQTTYGVLGIKTWVFKGE
>Bacteria_Cyanobacteria_Nostocales_Nostocaceae_Richelia_intracellularis_HH01_(stripped)
MGQKIHPTGFRLGVTKEHQSCWF--AEPSR--YPELLQEDHKLRQYIDKELAQAGISEVKIERKA-DQVDLEVYTARPGV
VVGRGGQGIEKLRTGLQE----------ALGGKRQIRINVVEVQKVDADAYLIGEYISQQLERRVSFRRVVRQAIQRAQR
-AGVEGIKIQVSGRLNGAEIARTEWTREGRVPLHTLRANIDYAYCTAKTIYGILGIKIWVFKGE
>Bacteria_Cyanobacteria_Nostocales_Rivulariaceae_Rivularia_sp._PCC_7116_(stripped)
MGQKINPIGFRLGITKEHQSRWF--ADPSR--YPELLQEDHKLRQYIDNKLAQAGISEVKIERKA-DQIDLEVRTARPGV
VVGRGGQGIEALRTGLQK----------ELGGNRQIRINVVEVQRVDADAFLIGEYIAQQLERRVSFRRVVRQAIQRAQR
-AGVQGIKIQVSGRLNGAEIARTEWTREGRVPLHTLRANIDYAYVTAKTIYGILGIKVWVFKGE
>Bacteria_Cyanobacteria_Nostocales_Nostocaceae_Cylindrospermopsis_raciborskii_509_upload_fresh_set_(stripped)
MGQKIHPVGFRLGITQEHQSLWF--AVPGR--YPELLQEDHKLRQYIEQKLAQAGLSEIHIERKA-DQVDLELRTARPGV
VVGRGGQGIEALRTGLQQL----------LGSHRQVRINVVEVQKVDADAYLIAEYIAQQLERRVSFRRVVRQAIQRAQR
-AGVQGIKVQVSGRLNGAEIARTEWTREGRVPLHTLRADIDYSYCTAQTVYGILGIKVWVFKGE
>Bacteria_Cyanobacteria_Nostocales_Nostocaceae_Raphidiopsis_brookii_D9_D9_7_(stripped)
MGQKIHPVGFRLGITQEHQSLWF--AVPGR--YPELLQEDHKLRQYIEQKLAQAGLSEIHIERKA-DQVDLELRTARPGV
VVGRGGQGIEALRTGLQQL----------LGSHRQVRINVVEVQKVDADAYLIAEYIAQQLERRVSFRRVVRQAIQRAQR
-AGVQGIKVQVSGRLNGAEIARTEWTREGRVPLHTLRADIDYSYCTAQTVYGILGVKVWVFKGE
>Bacteria_Cyanobacteria_Nostocales_Nostocaceae_Nodularia_spumigena_CCY9414_(stripped)
MGQKIHPVGFRLGITREHQSRWF--AVPER--YPELLQEDYKLRQYIEKKLAQAGISEVRIERKA-DQIDLEVRTARPGV
VVGRGGQGIESLRLGLQEV----------LGGNRQIRINVVEVQKVDADASLIGEYIAQQLERRVSFRRVVRQAIQRAQR
-AGVQGIKIQVSGRLNGAEIARTEWTREGRVPLHTLRADIDYAYCTAKTIYGILGIKVWVFKGE
>Bacteria_Cyanobacteria_Stigonematales_Mastigocladopsis_repens_MORA_PCC_10914_(stripped)
MGQKIHPVGFRLGITQEHQSRWF--ADPSR--YPELLQEDHKLRKYIEQKLAQAGISEVRIDRKA-DQIDLEVRTARPGV
VVGRGGQGIESLRTGLQQL----------LGSNRQIRINVVEVQRVDADAYLISEYIAQQLERRVSFRRVVRQAIQRAQR
-AGVQGIKIQVSGRLNGAEIARTEWTREGRVPLHTLRADIDYAYCTAKTVYGILGIKVWVFKGE
>Bacteria_Cyanobacteria_Nostocales_Microchaetaceae_Microchaete_sp._PCC_7126_(stripped)
MGQKIHPVGFRLGITQEHQSRWF--AVPDR--YPELLQEDYKLRQYIEKRLAQAGISEVRIERKA-DQIDLEVRTARPGV
VVGRGGQGIESLRTGLQEL----------LGSNRQIRINVVEVQRVDADAYLIAEYIAQQLERRVSFRRVVRQAILRAQK
-AGIQGIKVQVSGRLNGAEIARTEWTREGRVPLHTLRADIDYSYCTAKTIYGILGIKVWVFKGE
>Bacteria_Cyanobacteria_Stigonematales_Fischerella_muscicola_SAG_1427_1_(stripped)
VGQKIHPIGFRLGITQEHQSRWF--ADPSR--YPELLQEDHKLRNFIEEKLAQAGISEVRIERKA-DQIDLEVRTARPGV
VVGRGGQGIESLRTGLQEL----------LGSNRQIRINVVEVQRVDADAYLIAEYIAQQLERRVSFRRVVRQAIQRAQR
-AGVQGIKVQVSGRLNGAEIARTEWTREGRVPLHTLRADIDYSYCTAKTIYGILGIKVWIFKGE
>Bacteria_Cyanobacteria_Nostocales_Nostocaceae_Nostoc_azollae_(stripped)
MGQKIHPVGFRLGITQEHQSRWF--AVPDR--YPELLQEDHKLRKYIDQKLAQAGISEVRIERKA-DQIDLEVRTARPGV
VVGRGGQGIESLRTGLQEL----------LGSNRQIRINVVEVQRVDADAYLIAEYIAQQLERRVSFRRVVRQAIQRAQR
-AGVQGIKVQVSGRLNGAEIARTEWTREGRVPLHTLRADIDYSYCTAQTIYGILGIKVWVFKGE
>Bacteria_Cyanobacteria_Nostocales_Nostocaceae_Nostoc_sp._PCC_7524_(stripped)
MGQKIHPVGFRLGITQEHQSRWF--ADPDR--YPELLQEDHKLRKYIEQKLAQAGISEVRIERKA-DQIDLEVRTARPGV
VVGRGGQGIEALRTGLQEL----------LGNNRQIRINVVEVQKVDADAYLIAEYIAQQLERRVSFRRVVRQAIQRAQR
-AGIQGIKVQVSGRLNGAEIARTEWTREGRVPLHTLRADIDYSYCTAKTIYGILGIKVWVFKGE
>Bacteria_Cyanobacteria_Nostocales_Nostocaceae_Cylindrospermum_stagnale_PCC_7417_(stripped)
MGQKIHPVGFRLGITQEHQSRWF--AVPDR--YPELLQEDYKLRQYIEQKLNNAGISEVRIERKA-DQIDLEVRTARPGV
VVGRGGQGIEALRTGLQEL----------LGSNRQIRINVVEVQRVDADAYLIAEYIAQQLERRVSFRRVVRQAIQRAQR
-AGVQGIKVQVSGRLNGAEIARTEWTREGRVPLHTLRADIDYSYCTAKTVYGILGIKVWVFKGE
>Bacteria_Cyanobacteria_Nostocales_Microchaetaceae_Fremyella_diplosiphon_UTEX_481_(stripped)
VGQKIHPVGFRLGITQEHQSRWF--AVPDK--YPELLQEDYKLRQYIEQRLAQAGISEVRIERKA-DQIDLEVRTARPGV
VVGRGGQGIESLRTGLQEL----------LGSNRQIRINVVEVQRVDADAYLIAEYIAQQLERRVSFRRVVRQAIQRAQR
-AGVQGIKVQVSGRLNGAEIARTEWTREGRVPLHTLRADIDYSYCTAKTVYGILGIKVWVFKGE
>Bacteria_Cyanobacteria_Pleurocapsales_Xenococcus_sp._PCC_7305_(stripped)
VGQKIHPTGFRLGITQEHQSCWY--ADTKN--YPQLLQEDRLIRDYVAKGLSNAGISQVKIERKA-DQIDLAIHTARPGV
VVGRGGAGIEKLRTELQD----------TVGNNRQIRINVIEVARVDADATLIAEYITQQLERRVSFRRVVRQAIQRAQR
-AEVQGIKIQVSGRLNGAEIARTEWVREGRVPLHTLRANIDYSYRTALTIYGILGVKVWIFKGE
>Bacteria_Cyanobacteria_Pleurocapsales_Myxosarcina_sp._GI1_(stripped)
VGQKIHPTGFRLGITKEHQSRWY--ADTKR--YPELLQEDHQIREHINKELGNAGISQIKIERKA-DQIDLGIHTARPGV
VVGRGGSGIEKLRTDLQSV-----------VNNRQIRINVIEVPRVDADAALIAEYITQQLERRVSFRRVVRQAIQRAQR
-AEVQGIKIQIGGRLNGAEIARTEWVREGRVPLHTLRADIDYAYRTALTIYGILGVKVWIFKGE
>Bacteria_Cyanobacteria_Pleurocapsales_Stanieria_cyanosphaera_PCC_7437_(stripped)
MGQKIHPVGFRLGITKDHQSCWY--ADTKR--YPELLQEDHLIRNYLAKELNNAGISQIRIERKA-DQIDLAIHTARPGV
VVGRGGTGIEKLRTELQE----------AVGNNRQIRINVIEVARVDADAALIAEYITQQLERRVSFRRVVRQAIQRAQR
-AEVQGIKIQVSGRLNGAEIARTEWVREGRVPLHTLRADIDYAYRTALTIYGILGVKVWVFKGE
>Bacteria_Cyanobacteria_Prochlorales_Prochlorotrichaceae_Prochlorothrix_hollandica_PCC_9006_(stripped)
MGQKIHPIGLRLGITQEHRSQWF--ADPKR--YPGLLQEDYKIRGYIEKTLSNAGLSGIRIERKA-DQIDLEIRTARPGV
VVGRGGAGIESLRQGLQK---------QLGGSDRQIRINVVEVERVDADAALIGEYIAQQLERRVSFRRVVRQAMQRAQR
-AGVLGIKIQVSGRLNGAEIARTEWTREGRVPLHTLRADIDYSYRIAQTTYGVLGVKVWVFKGE
>Bacteria_Cyanobacteria_Oscillatoriales_Microcoleus_sp._PCC_7113_(stripped)
MGQKIHPIGFRLGITQEHRSRWF--ADTKR--YPEILQEDHKIRQFVEQKLNNAGIANIRIERKA-DQVDLEIHTARPGV
VVGRGGAGIENLRVGLQE----------ALGGHRQIRINVVEVARVDADAELIAEYIAQQLERRVSFRRVVRQAIQRAQR
-ADVQGIKIQVSGRLNGAEIARTEWTREGRVPLHTLRANIDFAYRQAKTIYGILGVKVWVFKGE
>Bacteria_Cyanobacteria_Chroococcales_Crocosphaera_watsonii_WH_8501_(stripped)
MGQKIHPIGFRLGITKEHKSCWY--ADKKR--YPELLQEDLVVREYIEKNLSNAGIADIRIERKA-DQIDLAIHTARPGV
VVGRGGSGIEQLRTGLQK----------ALGENRQIRINVIEVARVDADAALIAEYIGQQLERRVSFRRVVRQAIQRAQR
-AEVKGIKIQVGGRLNGAEIARSEWVREGRVPLHTLRADIDYCYRTAQTIYGILGIKVWIFKGE
>Bacteria_Cyanobacteria_Pleurocapsales_Pleurocapsa_sp._PCC_7327_(stripped)
MGQKIHPIGFRLGITKEHKSRWY--ADTKR--YPELLQEDRRIRQYVDKNLSNAGIADIRIERKA-DQIDLAIHTARPGV
VVGRGGTGIEALRVGLQE----------ELGGTRQIRINVIEVPRVDADATLIAEYIAQQLERRVSFRRVVRQAIQRAQR
-AEVKGIKVQVSGRLNGAEIARTEWIREGRVPLHTLRADIDYSYRTAQTIYGILGIKVWVFKGE
>Bacteria_Cyanobacteria_Oscillatoriales_Lyngbya_majuscula_3L_(stripped)
MGQKIHPIGFRLGITQEHRSRWF--ADSKR--YPLLLQEDYQIRQYVDKNLNNAGISDIRIERKA-DQIDLEIHTARPGV
VVGRGGSGIESLRVGLQK----------SLGNNRQIRINVVEVSRVDADATLIAEYIAQQLERRVSFRRVVRQAIQRAQR
-ADVQGIKVQVGGRLNGAEIARTEWTREGRVPLHTLRANIDYSYKTAQTIYGILGIKVWVFKGE
>Bacteria_Cyanobacteria_Oscillatoriales_Microcoleus_chthonoplastes_PCC_7420_scf_1103659003820_genomic_scaffold_(stripped)
MGQKIHPIGFRLGITQEHRSCWF--ADTKR--YPEVLQEDYIIRQYVEKNLSNAGISMIRIERKA-DQIDLEVHTARPGV
VVGRGGSGIESLRTGLQDL----------LGSNRQIRINVIEVARVDADAELIAEYIAQQLERRVSFRRVVRQAIQRAQR
-ADVQGIKVQVSGRLNGAEIARTEWTREGRVPLHTLRADIDYSYRTASTTYGILGVKVWIFKGE
>Bacteria_Cyanobacteria_Oscillatoriales_Crinalium_epipsammum_PCC_9333_(stripped)
MGQKIHPVGFRLGITQEHRSRWF--ADAKH--YPELLQEDHKIRQYVEKTLSNAGISQVRIER-KADQIELEVHTARPGV
VVGRGGTGIESLRTGLQTA----------LGGNRSIRINVVEVARVDAEAGLIGEYIAQQLERRVSFRRVVRQAIQRAQR
-AEVQGIKIQVSGRLNGAEIARTEWTREGRVPLHTLRADIDYAYRTAKTIYGILGVKVWIFKGE
>Bacteria_Melainabacteria_Obscuribacteriales_Obscuribacter_phosphatis_Mle1_12_(stripped)
LGQKVNPVGFRVGIHRGWSSNWF--VNKKD--VAPLIEEDHRIRTFLKKELTGAGVSKVDISRKAD-QIQIEIFTARPGV
VVGKGGAGIETLSAKIRGM-INR--------PGLDVKISILEVNRVDLEAKLVAESIAQQLEKRVAFRRAMKQAMQRCMR
-AGAVGVKIMVAGRLGGAEIARTEWAKEGRIPLQTLRADIDYATAEATTLMGIIGVKVWVFRGE
>Bacteria_Melainabacteria_RIFCSPHIGHO2_02_FULL_Melainabacteria_34_12_(stripped)
MGQKTHPKGFRLGVILTWDSQWY--APPKY--YADLVLEDRLIREYIKRKLFNAGISKIEIWRKA-QLIQVNIHSVRPGI
VVGKGGQGLETLKNQVVEM------------INRKVQINVIEVSKADLDAQLTSEAVAQQLERRVTFRKAMKQAMQRAMR
-AGAKGVKVMVSGRLGGNDIARTEWLRDGAIPLHTLRADIDYGFATAKTVFGIIGVKVWIYRGA
>Bacteria_Melainabacteria_RIFCSPLOWO2_12_FULL_Melainabacteria_35_11_(stripped)
MGQKTHPRGFRLGVIQTWDSQWFA--------YANLVYEDKLIRDFIKGKLFNAGISKIEIWRKAQ-LIQVNIHSVRPGI
VVGKGGQGLETLKNQVTELNR-K-----------DVQINVIEVAKADLDAQLTAEAIAQQLERRVAFRKAMKQAMQRAMR
--GAKGVKVMVSGRLGGNDIARTEWLREGAIPLHTLRADIDYGLATAKTIFGIIGVKTWIYKG-
>Bacteria_Melainabacteria_MEL_B2_(stripped)
LGQKTHPKGFRVGIIEPWESTWH--AKRKD--YPEFVKEDDKLRKYIKKRLYAAGISKILIARKA-QNVNITVVTAKPGI
VVGRGGQGIEELRADVAKL------------VNRTVSIDVVEVARTDADAQLVSESIALQLEKRIAFRRAMKQAVQRTMR
-SGVQGIKIMVSGRLGGAEIARSEWVKEGRIPLQTLRADVDYGFAEADTIMGKIGVKVWIFKGN
>Bacteria_Melainabacteria_Gastranaerophilaceae_Zag_111_(stripped)
MGQKTHPTGFRVGIIQPWVSTWF--AKVKD--YAVFVAEDAKIRKFVKKKLYAAGVSRILIARKA-QNITITVVTAKPGI
VVGRGGQGIDELRQDVTKH------------IGKSVVINVVEVARIDADAQLVAESIAQQLEKRIAFRRAMKQAMQRTMR
-SGVQGIKVMVSGRLGGAEIARSEWAKEGRIPLQTLRADVDYGFTEADTIMGKIGVKVWIFKGN
>Bacteria_Melainabacteria_Gastranaerophilales_YS2_Zagget_bin_221_(stripped)
MGQKTHPTGFRVGIIQPWASTWF--AKIRE--YGAFVAEDAKIRKFVKKKLYAAGVSKILIARKA-QNITVTVVTAKPGI
VVGRGGQGIEELKQAVSKY------------IGKAVVINVVEVARIDADAQLVAEAIAQQLEKRVAFRRAMKQAMQRTMR
-SGVQGIKVMVSGRLGGAEIARSEWAKEGRIPLQTLRADVDYGFTEADTIMGKIGVKVWIFKGN
>Bacteria_Melainabacteria_Gastranaerophilaceae_MH_37_(stripped)
MGQKTHPTGFRIGIIQPWVSTWF--AKVKD--YGQFVAEDAKIRKFIKKKLYTAGISKILIARKA-QNTTVTVVTAKPGI
VVGRGGQGIDDLKKEVSKY------------IGKPIIINVVEVARIDADAQLVAEAIAQQLEKRVAFRRAMKQAMQRTMR
-AGAQGIKVMVSGRLGGAEIARSEWAKEGRIPLQTLRADVDYGFTEADTIMGKIGVKVWVFKGN
>Bacteria_Melainabacteria_MEL_C1_(stripped)
MGQKTHPTGFRIGIIQPWVSTWF--AKVKD--YGQFVAEDAKIRKFIKKKLYTAGISKILIARKA-QNTTVTVVTAKPGI
VVGRGGQGIDDLKKEVSKY------------IGKPIIINVVEVARIDADAQLVAEAIAQQLEKRVAFRRAMKQAMQRTMR
-AGAQGIKVMVSGRLGGAEIARSEWAKEGRIPLQTLRADVDYGFTEADTIMGKIGVKVWVFKGN
>Bacteria_Melainabacteria_Gastranaerophilales_YS2_Zagget_bin_1_(stripped)
MGQKTHPTGFRIGIIQPWVSTWF--AKVKD--YGQFVAEDAKIRKFIKKKLYTAGISKILIARKA-QNTTVTVVTAKPGI
VVGRGGQGIDDLKKEVSKY------------IGKPIIINVVEVARIDADAQLVAEAIAQQLEKRVAFRRAMKQAMQRTMR
-AGAQGIKVMVSGRLGGAEIARSEWAKEGRIPLQTLRADVDYGFTEADTIMGKIGVKVWVFKGN
>Bacteria_Melainabacteria_MEL_A1_(stripped)
MGQKTHPTGFRIGVIQPWVSTWF--AKVKD--YGAFVAEDAKIRKFIKKKLYTAGVSKILIARKA-QNTTVTVVTAKPGI
VVGRGGQGIEDLKKEVSKY------------LGKPIIINVVEVARIDADAQLVAEAIAQQLEKRIAFRRAMKQAMQRTMR
-AGAQGIKVMVSGRLGGAEIARSEWAKEGRIPLQTLRADVDYGFTEADTIMGKIGVKVWIFKGN
>Bacteria_Melainabacteria_GWF2_Melainabacteria_37_15_(stripped)
LGQKVHPTGFRIGVIKPWLSNWY--AGKRA--YVELLDEDNKIRKYIKKKYYSAGISRILIDRKA-QIVIISIVTAKPGI
IVGKGGQGIETLRKDLGKF------------TSKRVQLNVLEVARVDVDAQLISEYIGQELEKRVAFRRAMKQAIQRAMR
-SGAQGIKVCVSGRLGGVEIARTEWAKEGRIPLQTLRADVDYGFAEADTIMGIIGVKVWIFKGE
>Bacteria_Melainabacteria_ACD20_(stripped)
MGQKVHPIGLRIGIIKPWLSNWF---ATKE--YADFLAEDDQIRKYVKKKLYSAGISRIGIDRKA-QQVSLTIVTAKPGI
VVGRGGQGIDELRKELSNR------------VQKRVQIDVVEVARIDADAQLVSEAIAQQLEKRVVFRRAMKQAIQRAMR
-AGVLGIKVSVSGRLGGAEIARTEWTKEGRIPLHTIRADIDYGVAEADTVMGIIGVKVWIFKGE
>Bacteria_Melainabacteria_GWF2_Melainabacteria_32_7_(stripped)
LGQKVHPIGLRIGIIKPWLSNWF---ATKE--YADFLAEDNQIRKYIKKKLYSSGISRIGIDRKA-QQVNINIVAAKPGI
IVGRGGQGIDELRKELSSR------------VKKRVQIDVVEVARIDGDAQLVAEAIAQQLEKRVVFRRAMKQAIQRAMR
-SGVLGIKVSVSGRLGGAEIARTEWSKEGRIPLQTLRADVDYGFTEADTVMGIIGVKVWIFKGE
>Bacteria_Melainabacteria_RIFOXYA2_FULL_Melainabacteria_32_9_(stripped)
LGQKVHPIGLRIGIIKPWLSNWF---ATKE--YADFLAEDNQIRKYIKKKLYSSGISRIGIDRKA-QQVNINIVAAKPGI
IVGRGGQGIDELRKELSSR------------VKKRVQIDVVEVARIDADAQLVAEAIAQQLEKRVVFRRAMKQAIQRAMR
-SGVLGIKVSVSGRLGGAEIARTEWSKEGRIPLQTLRADVDYGFTEADTVMGIIGVKVWIFKGE
>Bacteria_Actinobacteria_Actinobacteria_unclassified_Actinobacteria_Candidatus_Microthrix_parvicella_Bio17_1_(stripped)
MGQKVNPYGFRLGITTDWKSRWY-----ADEQYVDYVVEDWEIRRYLMSRMANAAISRIEVERTRD-RVRIDLHTARPGI
VIGRRGAMADELRQELARI---T--------DNPKVQLNIQEIKQPELDAALIAQGVADQLANRMAFRRAMKRAVQNAMK
-AGALGIRVQCGGRLGGAEMSRSEWYREGRVPLHTLRADIDYGLREAATSTGQVGVKVWLYKGD
>Bacteria_Actinobacteria_Actinobacteria_Acidimicrobidae_Acidimicrobiales_Acidimicrobineae_Acidimicrobiaceae_Ilumatobacter_coccineum_YM16_304_(stripped)
MGQKINPYGFRLGITTDWKSRWF-----SEREYKDYLTEDWKIRDHIMELLESAAISRIEIERTRD-KLRVDVHTARPGI
VIGRRGAQADELRKAITEI-----------TGNPKIQLNIVEIKAPELDAALIAQGVADQLVNRIAFRRAMKRAVQNAQR
-AGALGIKVQCSGRLGGAEMSRTEWYREGRVPLHTLRADIDYGMREAKTTSGRVGVKVWLYKGD
>Bacteria_Actinobacteria_Actinobacteria_Nitriliruptoridae_Nitriliruptorales_Nitriliruptoraceae_Nitriliruptor_alkaliphilus_DSM_45188_(stripped)
MGQKVNPYGFRLGVTTDWKSKWIA----DKKEYAAYLHEDDRVRKHIRTRVRHAGVSRIDITRTRD-NVEVSVQAQRPGI
VIGRRGSEADAIRGGLEKL------------TGKKVKLNIIEIKNPELDAQVVAYNVAEQLRGRVSFRRAMRRAVQSAMK
-AGAKGIRIQVSGRLGGAEMSRTEWYREGRVPLHTLRAKVDYGFDEARTTFGRIGVKVWVYTGD
>Bacteria_Actinobacteria_Actinobacteria_Actinobacteridae_Actinomycetales_Glycomycineae_Glycomycetaceae_Stackebrandtia_nassauensis_DSM_44728_(stripped)
MGQKIHPHGYRLGISSGWTSRWY---ADKS--YAEYVGEDVKIRKLMSQGMERAGIAEVDIERTR-DRVRVDIHTARPGI
VIGRKGAEADRLRTRLEKL------------TGKQVQFNIIEVKNPESNAQLVAQAIAEQLASRVNFRRAMRKSIQSALR
---NKGIKVACSGRLGGAEMSRSEFYLEGQVPLHTLRANIDYGLFEARTSFGRIGVKVWIYRDE
>Bacteria_Actinobacteria_Actinobacteria_Actinobacteridae_Actinomycetales_Glycomycineae_Glycomycetaceae_Glycomyces_arizonensis_DSM_44726_(stripped)
MGQKVHPHGYRLGISSDWTSRWY---ADKE--YADYVGEDVKIRKLMTEGLERAGISKVDIERTR-ERVRVDIHTARPGI
VIGRKGAEADRLRGRLEKL------------TGKQVQLNIIEVKNPDVDAQLVAQGVAEQLASRVNFRRAMRKAIQSAMR
---NKGIKVQCAGRLGGAEMSRSEQYREGQVPLHTLRANIDYGLFEAHTTFGRIGVKVWIYKGE
>Bacteria_Actinobacteria_Actinobacteria_Actinobacteridae_Actinomycetales_Glycomycineae_Glycomycetaceae_Haloglycomyces_albus_DSM_45210_(stripped)
MGQKVHPTGYRLGISADWTSRWYA----DK--YADYVGEDVKIRKLLTKGLERAGISHVDIERTRE-RVRVDIHSARPGI
VIGRKGAEADRLRGRLEKLTS-K-----------QVQLNIIEVKNPDIDSQLVAQSVAEQLASRVNFRRAMRKSIQSAMR
-PQVKGIKIQCSGRLGGAEMSRSEQYREGQVPLHTLRANIDYGFFEAHTTFGRIGVKVWIYKGE
>Bacteria_Actinobacteria_Actinobacteria_Actinobacteridae_Bifidobacteriales_Bifidobacteriaceae_Bifidobacterium_animalis_animalis_ATCC_25527_(stripped)
MGQKINPFGYRLGITESHRSKWF-NKVGER--YRDFVLEDDAIRKVMNKDLERAGVSRIIIERTR-DRVRVDIHTARPGI
VIGRRGAEAERVRAKLEKL------------TGKQVQLNIFEVKNPAIDAQLVAQGIAEQLTNRVTFRRAMRKAQQDAMR
-AGAKGIRIKLSGRLGGAEMSRSEFYREGRVPLQTLRALIDYGFFEAKTTYGRIGVKVWIYKGD
>Bacteria_Actinobacteria_Actinobacteria_Actinobacteridae_Bifidobacteriales_Bifidobacteriaceae_Gardnerella_vaginalis_409_05_(stripped)
MGQKINPFGYRLGITENHRSKWFSS-NKAGERYRDFVLEDDKIRKEMSHDLERAGVSRIVIERTRD-RVRVDIHTARPGI
IIGRRGAEAERVRAKLEKLTG-K-----------QVQLNIFEVKNAALDAQLVAQGIAEQLTNRVTFRRAMRKAQQDAMR
--GAKGIRIKLSGRLGGAEMSRSEFYREGRVPLQTLRALIDYGFFEAKTTYGRIGVKVWIYKGD
>Bacteria_Actinobacteria_Actinobacteria_Actinobacteridae_Bifidobacteriales_Bifidobacteriaceae_Alloscardovia_omnicolens_DSM_21503_(stripped)
MGQKVNPFGYRLGVTE-YHRKWF-TKQGER--YRDFVLEDDKIRKAMNKDLERAGVSRVVIERTR-DRVRVDIHTARPGI
VIGRRGAEADRVRAKLEKI------------TGKQVQLNIFEVKNAAIDAQLVAQSIAEQLANRVTFRRAMRKAQQDAMR
-AGAKGIRIKLSGRLGGAEMSRSEFYREGRVPLQTLRALIDYGFFEASTTYGQIGVKVWIYKGD
>Bacteria_Actinobacteria_Actinobacteria_Actinobacteridae_Bifidobacteriales_Bifidobacteriaceae_Parascardovia_denticolens_DSM_10105_Contig1484_(stripped)
MGQKVNPFGYRLGVTE-YHRKWF-TKVGER--YRDFVLEDDKIRKEMEKDLERAGVSRIVIERTR-DRVRVDIHTARPGI
VIGRRGAEADRVRAKLEKI------------TGKQVQLNIFEVKNAALDAQLVAQSIAEQLTNRVTFRRAMRKAQQDAMR
-AGAHGIRIKLSGRLGGAEMSRSEFYREGRVPLQTLRALIDYGFFEAKTTYGRIGVKVWIYKGD
>Bacteria_Actinobacteria_Actinobacteria_Actinobacteridae_Bifidobacteriales_Bifidobacteriaceae_Scardovia_inopinata_F0304_genomic_scaffold_supercont1.1_(stripped)
MGQKINPFGYRLGVTESHRSKWF------S-DYRDFVLEDDKIRKEMQKDLERAGVSRIVIERDR---VRVDIHTARPGI
VIGRRGAEADRVRAKLEKITG-K-----------QVQLNIFEVKNAAIDAQLVAQSIAEQLTNRVTFRRAMRKAQQDAMR
--GAQGIRIKLSGRLGGAEMSRSEFYREGRVPLQTLRALIDYGFFEARTTYGRIGVKVWIYKGD
>Bacteria_Actinobacteria_marine_actinobacterium_IMCC13023_(stripped)
MGQKVNPYGFRLGITTEHRSRWF-TKKGQR--YADYVVEDVKIRAYLQEKLDRAGISRIELERTR-DRVRVDIFAARPGL
VIGRRGAEAETLRTELEKL------------TSKQVLLNILEVKNPESDAQLVAQGVAEQLAARVAFRRAMRKGIQGALR
-SGAKGIRIQCSGRLGGAEMSRSEFYREGRVPLHTLRSNIDYGFYEAKTTFGRIGVKVWIYNGD
>Bacteria_Actinobacteria_Actinobacteria_Micrococcales_Microbacteriaceae_Candidatus_Rhodoluna_lacicola_MWH_Ta8_Sequence_finished_Aug._2010_(stripped)
MGQKVNPYGFRLGITTDHVSRWF-TKKGQR--YQDYVTEDIKVRALLTERLDRAGVSRVEIERTR-DRVRVDIHTARPGL
VIGRRGAEAEAIRADLEKL------------TNKQIQLNILEVKSPDMDAQLVAQGIAEQLNARVAFRRAMRKGMQGALR
-QGAKGIRVQCSGRLGGAEMSRTEFYREGRVPLHTLRANIDYGFYEAKTVFGRIGVKVWIYKGD
>Bacteria_Actinobacteria_Actinobacteria_Actinobacteridae_Actinomycetales_Micrococcineae_Microbacteriaceae_Gulosibacter_molinativorax_DSM_13485_(stripped)
MGQKINPYGFRLGITTDHRSRWY-TKPGQR--YADYVKEDVQIRNYLTESLDRAGIAYIEIERTR-DRVRVDIHTARPGI
VIGRRGAEAERIRAELEKL------------TGKQIQLNILEVKNPDQEAQLVAQGIAEQLAARVAFRRAMRKGLQGAQR
-AGAKGIRIQVSGRLGGAEMSRSEFYREGRVPLHTLRANIDYGFYEAKTTYGRIGVKVWIYKGD
>Bacteria_Actinobacteria_Actinobacteria_Micrococcales_Microbacteriaceae_Zimmermannella_faecalis_ATCC_13722_(stripped)
MGQKINPYGFRLGVTTDHRSRWY-TKPGQR--YADYVNEDIRIRTHLTESLDRAGIAYIAIERTR-DRVRVDIHTARPGI
VIGRRGAEAERIRGELEKL------------TGKQIQLNILEVKNPDQEAQLVAQGIAEQLAARVAFRRAMRKGLQSAQR
-AGAKGIRIQVSGRLGGAEMSRSEFYREGRVPLHTLRANIDYGFYEAKTTYGRIGVKVWIYKGD
>Bacteria_Actinobacteria_Actinobacteria_Actinobacteridae_Actinomycetales_Micrococcineae_Microbacteriaceae_Curtobacterium_flaccumfaciens_UCD_AKU_(stripped)
MGQKVNPYGFRLGITTDHVSHWF-KKAGQR--YADYVAEDIKVREYLKKTLDRAGVARIELERTR-DRVRVDIHTARPGI
VIGRRGAEAERVRGELEKL------------TKKQIQLNILEVKNPETEAQLVAQGIAEQLSARVAFRRAMRKGLQGAQR
-AGAKGVRIQVSGRLGGAEMSRSEFYREGRVPLHTLRANIDYGFYEARTTFGRIGVKVWIYKGD
>Bacteria_Actinobacteria_Actinobacteria_Actinobacteridae_Actinomycetales_Micrococcineae_Microbacteriaceae_Curtobacterium_sp._9128_(stripped)
MGQKVNPYGFRLGITTDHVSHWF-TKPGQR--YADYVAEDIKVRQYLKKTLDRAGVARIELERTR-DRVRVDIHTARPGI
VIGRRGAEAERIRGELEKL------------TKKQIQLNILEVKNPETEAQLVAQGIAEQLSARVAFRRAMRKGLQGAQR
-AGAKGVRIQVAGRLGGAEMSRSEFYREGRVPLHTLRANIDYGFYEARTTFGRIGVKVWIYKGD
>Bacteria_Actinobacteria_Actinobacteria_Actinobacteridae_Actinomycetales_Micrococcineae_Microbacteriaceae_Agrococcus_lahaulensis_DSM_17612_(stripped)
MGQKVNPYGFRLGITTDHVSRWF-TKPGQR--YADYVAEDVRIRKMLKTSLDRAGVARIEIERTR-DRVRVDIHTARPGI
VIGRRGAEAERIRADLEKL------------TGKQIQLNILEVKNPEASAQLVAQGIAEQLSARVAFRRAMRKGLQSAQR
-AGAKGVKIKVSGRLGGAEMSRSESYREGRVPLHTLRSNIDYGFYEARTTFGRIGVKVWIYNGE
>Bacteria_Actinobacteria_Actinobacteria_Actinobacteridae_Actinomycetales_Micrococcineae_Microbacteriaceae_Leucobacter_chromiiresistens_JG_31_(stripped)
MGQKIHPYGFRLGVTTDHVSRWF-TKAGQR--YADYLAEDIKIRQHLTKQLDRAGVSRVEIERTR-DRVRVDIHSARPGI
VIGRRGAEAERIRADLEKL------------TGKQIQLNILEVKNPEADAQLVAQGIAEQLAARVAFRRAMRKGLQGAQR
-AGAKGIRIQVSGRLGGAEMSRSEFYREGRVPLHTLRANIDYGFYEAKTTFGRIGVKVWIYKGD
>Bacteria_Actinobacteria_Actinobacteria_Actinobacteridae_Actinomycetales_Micrococcineae_Microbacteriaceae_Salinibacterium_amurskyense_PAMC_21357_(stripped)
MGQKVNPYGFRLGITTDHVSRWF-TKVGQR--YSDYVAEDVKIRNLLKSNLDRAGVARIEIERTR-DRVRVDIHTARPGI
VIGRRGAEAERIRGELEKL------------SGKQIQLNILEVKNPEAEAQLVAQGIAEQLAARVAFRRAMRKGLQGAQR
-VGVKGVRIQVSGRLGGAEMSRSEYYREGRVPLHTLRANIDYGFYEAKTTFGRIGVKVWVYKGD
>Bacteria_Actinobacteria_Actinobacteria_Actinobacteridae_Actinomycetales_Micrococcineae_Microbacteriaceae_Clavibacter_michiganensis_subsp._michiganensis_NCPPB_382_(stripped)
MGQKVNPYGFRLGITTDHVSRWF-TKKGQR--YSDYVAEDVRIRTMLKTSLDRAGVARIEIERTR-DRVRVDIYTARPGI
VIGRRGVEAERIRADLEKL------------TGKQIQLNILEVKNPEAEAQLVAQGIAEQLAGRVAFRRAMRKGLQGAQR
-AGAKGVRIQVSGRLGGAEMSRSEFYREGRVPLHTLRANIDYGFYEARTSFGRIGVKVWVYKGD
>Bacteria_Actinobacteria_Actinobacteria_Actinobacteridae_Actinomycetales_Micrococcineae_Microbacteriaceae_Rathayibacter_toxicus_DSM_7488_(stripped)
MGQKVNPYGFRLGITTDHVSRWF-TKKGQR--YSDYLAEDIKIRRLLAAQLDRAGVARIEIERTR-DRVRVDIHTARPGI
VIGRRGAEAERIRADLEKL------------TAKQIQLNILEVKNPEAEAQLVAQGIAEQLSARVAFRRAMRKGLQGAQR
-AGAKGVRIQVSGRLGGAEMSRSEFYREGRVPLHTLRANIDYGFYEAKTTFGRIGVTVWIYKGD
>Bacteria_Actinobacteria_Actinobacteria_Actinobacteridae_Actinomycetales_Micrococcineae_Microbacteriaceae_Leifsonia_xyli_xyli_CTCB07_(stripped)
MGQKVNPYGFRLGITTDHVSRWF-TKKGQR--YSDYLAEDVKIRTLLKTSLDRAGVSRIEIERTR-DRVRVDIHTARPGI
VIGRRGAEAERIRADLEKL------------SGKQIQLNILEVKNPEADAQLVAQGIAEQLAARVAFRRAMRKGLQGAQR
-AGSKGVRIQVSGRLGGAEMSRSEFYREGRVPLHTLRANIDYGFYEAKTTFGRLGVKVWMYKGD
>Bacteria_Actinobacteria_Actinobacteria_Actinobacteridae_Actinomycetales_Micrococcineae_Microbacteriaceae_Herbiconiux_sp._YR403_(stripped)
MGQKVNPYGFRLGITTDHVSRWF-TKPGQR--YRDFVTEDVKIRRLLSTTLDRAGVSRIEIERTR-DRVRVDIHTARPGI
VIGRRGAEAERIRADLEKL------------TKKQIQLNILEVKNPEADAQLVAQGIAEQLSARVAFRRAMRKGLQGAQR
---TKGVRIQVSGRLGGAEMSRSEFYREGRVPLHTLRANIDYGFYEAKTTFGRIGVKVWIYKGD
>Bacteria_Actinobacteria_Actinobacteria_Actinobacteridae_Actinomycetales_Micrococcineae_Microbacteriaceae_Cryobacterium_sp._MLB_32_(stripped)
MGQKVNPYGFRLGITTDHVSRWF-TKPGQR--YADFVAEDVKIRSLLSTSLDRAGVSRIEIERTR-DRVRVDIHTARPGI
VIGRRGAEAERIRSDLEKL------------TAKQIQLNILEVKNPEQDAQLVAQGIAEQLSARVAFRRAMRKGLQGAQR
-AGAKGVRIQVSGRLGGAEMSRSEFYREGRVPLHTLRANIDYGFYEAKTTFGRIGVKVWIYKGD
>Bacteria_Actinobacteria_Actinobacteria_Actinobacteridae_Actinomycetales_Micrococcineae_Microbacteriaceae_Glaciibacter_superstes_DSM_21135_(stripped)
MGQKVNPYGFRLGITTDHVSRWF-TKPGQR--YSDFVAEDVRIRRLLSTSLDRAGVSRIEIERTR-DRVRVDIHTARPGI
VIGRRGAEAERIRSDLEKL------------TKKQIQLNILEVKNPEADAQLVAQGIAEQLSARVAFRRAMRKGLQGAQR
-AGAKGVRIQVSGRLGGAEMSRSEFYREGRVPLHTLRANIDYGFYEARTTFGRIGVKVWIYKGD
>Bacteria_Actinobacteria_Actinobacteria_Actinobacteridae_Actinomycetales_Micrococcineae_Microbacteriaceae_Agromyces_subbeticus_DSM_16689_(stripped)
MGQKVNPYGFRLGITTDHVSRWF-TKPGQR--YADYLAEDIKIRRLLQTSLDRAGVSRIEIERTR-DRVRVDIHTARPGI
VIGRRGAEAERIRSDLEKL------------SGKQIQLNILEVKNPEADAQLVAQGIAEQLSARVAFRRAMRKGLQGAQR
-AGAKGVRIQVSGRLGGAEMSRSEFYREGRVPLHTLRANIDYGFYEAKTTFGRIGVKVWIYKGD
>Bacteria_Actinobacteria_Actinobacteria_Actinobacteridae_Actinomycetales_Micrococcineae_Microbacteriaceae_Cryocola_sp._340MFSha3.1_(stripped)
MGQKVNPYGFRLGITTDHVSRWF-TKPGQR--YSDYLAEDVKIRRLLQTSLDRAGVSRIEIERTR-DRVRVDIHTARPGI
VIGRRGAEAERIRADLEKL------------TGKQIQLNILEVKNPEADAQLVAQGIAEQLSARVAFRRAMRKGLQGAQR
-AGAKGVRIQVSGRLGGAEMSRSEFYREGRVPLHTLRANIDYGFYEAKTTFGRIGVKVWIYKGD
>Bacteria_Actinobacteria_Actinobacteria_Actinobacteridae_Actinomycetales_Micrococcineae_Microbacteriaceae_Microbacterium_paraoxydans_DH1b_(stripped)
MGQKVNPYGFRLGITTDHVSRWF-TKPGQR--YADYVAEDIKIRRLLQTQLDRAGVSNIEIERTR-DRVRVDIHTARPGI
VIGRRGAEAERIRGDLEKL------------TGKQIQLNILEVKNPEADAQLVAQGIAEQLSARVAFRRAMRKGLQGAQR
-AGAKGIRIQVSGRLGGAEMSRSEFYREGRVPLHTLRANIDYGFYEAKTTFGRIGVKVWIYKGD
>Bacteria_Actinobacteria_Actinobacteria_Actinobacteridae_Actinomycetales_Micrococcineae_Microbacteriaceae_Curtobacterium_ginsengisoli_DSM_22003_(stripped)
MGQKVNPYGFRLGITTDHVSRWF-TKPGQR--YADYVGEDIKIRKMLTDNLDRAGVARIEIERTR-DRVRVDIHTARPGI
VIGRRGAEAERIRTDLEKL------------TGKQIQLNILEVKNPEADAQLVAQGIAEQLSARVAFRRAMRKGLQGAQR
-AGAKGVRIQVSGRLGGAEMSRSEFYREGRVPLHTLRANIDYGFYEAKTTFGRIGVKVWIYKGD
>Bacteria_Actinobacteria_Actinobacteria_Actinobacteridae_Actinomycetales_Micrococcineae_Microbacteriaceae_Humibacter_albus_DSM_18994_(stripped)
MGQKVNPYGFRLGITTDHVSRWF-TKPGQR--YADYIAEDVKIRKLLQTQLDRAGISRIEIERTR-DRVRVDIHTARPGI
VIGRRGAEAERIRADLEKL------------TGKQIQLNILEVKNPEQDAQLVAQGIAEQLSARVAFRRAMRKGLQGAQR
-AGAKGVRIQVSGRLGGAEMSRSEFYREGRVPLHTLRANIDYGFYEAKTTFGRIGVKVWIYKGD
>Bacteria_Actinobacteria_Actinobacteria_Micrococcales_Micrococcaceae_Rothia_dentocariosa_ATCC_17931_(stripped)
MGQKIHPNGFRLGITTEHVSKWF-NKPGER--YADFVREDVKIRELLAKNLDRAGVAKVEIERTR-DRVRVDIHTARPGI
VIGRRGAEADRIRGELEKL------------TGKQIQLNILEVSNPDLSAQLVAQSIAEQLAARVAFRRAMKKAIQSAQR
-AGAKGIRIQCSGRLGGAEMSRSEFYREGRVPLHTLRANIDYGFFEAKTTFGRIGVKVWIYKGD
>Bacteria_Actinobacteria_Actinobacteria_Actinobacteridae_Actinomycetales_Micrococcineae_Micrococcaceae_Arthrobacter_phenanthrenivorans_Sphe3_(stripped)
MGQKVNPHGFRLGITTDHVSHWF-TKAGQR--YKDFVREDIRIRQLMSTGMERAGIAKVEIERTR-DRVRVDIHTARPGI
VIGRRGAEADRIRGELEKL------------TGKQVQLNILEVKNPEMEAQLVAQGVAEQLTSRVAFRRAMKKAMQSAQR
-AGAKGIRIACSGRLGGAEMSRSEFYREGRVPLHTLRANIDYGFYEAKTTFGRIGVKVWIYKGD
>Bacteria_Actinobacteria_Actinobacteria_Actinobacteridae_Actinomycetales_Micrococcineae_Micrococcaceae_Acaricomes_phytoseiuli_DSM_14247_(stripped)
VGQKVNPHGFRLGITTNHVSHWF-NKAGQR--YKDFVREDVKIRQLMSTGMERAGIAKVEIERTR-DRVRVDIHTARPGI
VIGRRGAEADRIRNELEKL------------TGKQVQLNILEVKNPEVDAQLVAQGIAEQLTSRVAFRRAMKKAIQSAQR
-AGAKGIRVQCSGRLGGAEMSRSEFYREGRVPLHTLRANIDYGFFEAKTTFGRIGVKVWIYKGD
>Bacteria_Actinobacteria_Actinobacteria_Actinobacteridae_Actinomycetales_Micrococcineae_Micrococcaceae_Renibacterium_salmoninarum_ATCC_33209_(stripped)
MGQKVNPHGFRLGITTNHVSHWF------A-DYKDFVREDIKIRQLMSTGMERAGIAKVEIERDR---VRVDIHTARPGI
VIGRRGAEADRIRGELEKLTG-K-----------QVQLNILEVKNPEMEAQLVAQGIAEQLSSRVAFRRAMKKAMQSAQR
--GAKGIRVQCSGRLGGAEMSRSEFYREGRVPLHTLRAQIDYGFFEAKTTFGRIGVKVWIYKGD
>Bacteria_Actinobacteria_Actinobacteria_Actinobacteridae_Actinomycetales_Actinomycineae_Actinomycetaceae_Arcanobacterium_haemolyticum_DSM_20595_(stripped)
MGQKVNPTGFRLGITTEHRSKWF-SKEGQR--YRDYIEEDIKIRRKVENDLERAGISRVNIERT--ERVVIDIHTARPGI
VIGRRGAEADRLRQDLEKL------------TGKAVQLNILEVKNPEADAQLVAQGIAEQLAARVSFRRAMRKGIQSAQR
-AGAKGIRVQCSGRLGGAEMSRAEFYREGRVPLHTLRANIDYGFYEARTTFGRIGVKVWIYRGD
>Bacteria_Actinobacteria_Actinobacteria_Actinobacteridae_Actinomycetales_Actinomycineae_Actinomycetaceae_Trueperella_pyogenes_TP6375_(stripped)
MGQKVNPVGFRLGITTDHRSKWFTS-NEAGKTYADYLGEDINIRKMIEKNLERAGVSRVNIERER---VVIDIHTARPGI
VIGRRGAEADRLRQDLEKLTG-K-----------AVQLNILEVKNPEADAQLVAQGIAEQLASRVSFRRAMRKGIQSAQR
--GAKGIRVQCSGRLGGAEMSRSEFYREGRVPLHTLRANIDYGFYEARTTFGRIGVKVWIYRGD
>Bacteria_Actinobacteria_Actinobacteria_Actinobacteridae_Actinomycetales_Frankineae_Acidothermaceae_Acidothermus_cellulolyticus_11B_(stripped)
MGQKVNPHGFRLGITTEFSSRWY---ADRM--YRDYVKEDVAIRRMMTRGMERAGISRVEIERTR-DRVRVDIHTARPGI
VIGRRGAEADRIRADLEKL------------TNKQVQLNILEVKNPEIDAQLVAQGVAEQLSQRVSFRRAMRKALQSALK
-AGAKGVRVQVAGRLGGAEMSRTEFYREGRVPLHTLRADIDYGFYEARTTFGRIGVKVWIYKGD
>Bacteria_Actinobacteria_Actinobacteria_Actinobacteridae_Actinomycetales_Actinomycineae_Actinomycetaceae_Actinobaculum_schaalii_CCUG_27420_(stripped)
MGQKVNPIGFRLGITTDHRSKWF-TKKGQR--YSDYVLEDVKIRDMIEKTLERAGISSVHIERA--ERVVVDIHTARPGI
VIGRRGAEADRLRADLEKL------------TGKAVQLNILEVKNPEADAQLVAQGIAEQLASRVSFRRAMRKGIQSAER
-AGAKGIRVQCSGRLGGAEMSRSEFYREGRVPLHTLRANINYGFYEARTTFGRIGVKVWIYRGD
>Bacteria_Actinobacteria_Actinobacteria_Actinobacteridae_Actinomycetales_Catenulisporineae_Catenulisporaceae_Catenulispora_acidiphila_DSM_44928_(stripped)
MGQKVNPHGFRLGITTDFKSRWY-----ADKLYKDYVKEDVAIRRLMTEGMDRAGISKVEIERTRD-RVRVDIHTARPGI
VIGRRGAEADRIRGKLEKL-TAK-----------QVQLNILEVRNPESDAQLVAQGIAEQLAQRVAFRRAMRKAIQSSMK
-AGVKGIKVQVSGRLGGAEMSRSEQYREGRVPLHTLRANIDYGFYEAKTTFGRIGVKVWIYKGD
>Bacteria_Actinobacteria_Actinobacteria_Actinobacteridae_Actinomycetales_Micrococcineae_Brevibacteriaceae_Brevibacterium_linens_BL2_(stripped)
MGQKINPNGFRLGITTDHKSKWF-TKPGQR--YSDYVLEDVKIRQMMTKGLERAGISKVNIERTR-DRVRVDIHTARPGI
VIGRRGAEADRIRGQLEKL------------TGKQIQLNILEVKNAEIDAQLVAQGVAEQLASRVAFRRAMRKSIQSAQR
-AGAKGIRVQCSGRLGGAEMSRSEFYREGRVPLHTLRANIDYGFHEAHTTFGRIGVKVWIYKGD
>Bacteria_Actinobacteria_Actinobacteria_Actinobacteridae_Actinomycetales_Micrococcineae_Cellulomonadaceae_Actinotalea_ferrariae_CF5_4_(stripped)
MGQKVNPHGYRLGITTDHRSRWF-TKPGQR--YRDYVREDVQIRKLMSTGLERAGIAKVEIERTR-DRVRVDIHTARPGI
VIGRRGAEADRIRGELEKL------------TGKQVQLNILEVKNAEMEAQLVAQGIAEQLASRVSFRRAMRKGMQSALR
-AGAKGIRVQCAGRLGGAEMSRSEFYREGRVPLHTLRANIDFGTFEARTTFGQIGVKVWIYKGD
>Bacteria_Actinobacteria_Actinobacteria_Actinobacteridae_Actinomycetales_Micrococcineae_Cellulomonadaceae_Cellulomonas_flavigena_DSM_20109_(stripped)
MGQKVNPLGYRLGITTDHRSRWF-TKPGQR--YRDYVREDVQIRKLMSTGLERAGIAKVEIERTR-DRVRVDIHTARPGI
VIGRRGAEADRIRGELEKL------------TGKQVQLNILEVKNAEIEAQLVAQGIAEQLASRVSFRRAMRKGIQSAQR
-AGAKGIRVQVSGRLGGAEMSRTEFYREGRVPLHTLRANIDYGFFEARTTFGRIGVKVWVYKGD
>Bacteria_Actinobacteria_Actinobacteria_Actinobacteridae_Actinomycetales_Micrococcineae_Jonesiaceae_Jonesia_denitrificans_DSM_20603_(stripped)
MGQKVHPHGYRLGITTDHRSRWF-TKPGQR--YRDYVREDVAIRKLMSEGLERAGIAKVEIERTR-DRVRVDIHTARPGI
VIGRRGAEADRIRGELEKL------------TGKQVQLNILEVKNAEIEAQLVAQGIAEQLASRVSFRRAMRKGMQSALR
-AGAKGIRVQYSGRLGGAEMSRSEFYREGRVPLHTLRANIDYGFFEARTTFGRIGVKVWIYKGD
>Bacteria_Actinobacteria_Actinobacteria_Actinobacteridae_Actinomycetales_Micrococcineae_Cellulomonadaceae_Paraoerskovia_marina_DSM_21750_(stripped)
MGQKVHPHGYRLGISTDHRSRWF-TKPGQR--YRDYVREDVEIRKVMGTGLERAGISKVEIERTR-DRVRVDIHTARPGI
VIGRRGAEADRIRGELEKL------------TGKQVQLNILEVKNPEIDAQLVAQGIAEQLASRVSFRRAMRKGMQSAQR
-AGAKGIRVQVAGRLGGAEMSRSEFYREGRVPLHTLRAYIDYGFFEARTTFGRIGVKVWVYKGD
>Bacteria_Actinobacteria_Actinobacteria_Actinobacteridae_Actinomycetales_Micrococcineae_Promicromonosporaceae_Isoptericola_variabilis_225_(stripped)
MGQKVHPHGYRLGITTDHRSRWF-TKPGQR--YRDYVREDVQIRKLMSTGLERAGISKVEIERTR-DRVRVDIHTARPGI
VIGRRGAEADRIRGELEKL------------TGKQVQLNILEVKNAEIDAQLVAQGIAEQLASRVSFRRAMRKGIQSAQR
-AGAKGIRVQVSGRLGGAEMSRSEFYREGRVPLHTLRANIDFGFFEARTTFGRIGVKVWIYKGD
>Bacteria_Actinobacteria_Actinobacteria_Actinobacteridae_Actinomycetales_Micrococcineae_Sanguibacteraceae_Sanguibacter_keddieii_DSM_10542_(stripped)
MGQKVHPHGYRLGITTDHRSRWF-TKPGQR--YRDYVREDVQIRKLMSTGLERAGISKVEIERTR-DRVRVDIHTARPGI
VIGRRGAEADRIRGELEKL------------TGKQVQLNILEVKNAEIDAQLVAQGIAEQLASRVSFRRAMRKGMQSAQR
-AGAKGIRVQCAGRLGGAEMSRSEFYREGRVPLHTLRANIDYGFFEARTTFGRIGVKVWIYKGD
>Bacteria_Actinobacteria_Actinobacteria_Actinobacteridae_Actinomycetales_Micrococcineae_Promicromonosporaceae_Xylanimonas_cellulosilytica_DSM_15894_(stripped)
MGQKVHPHGYRLGITTDHRSRWF-TKPGQR--YRDYVREDVEIRKLMATGLERAGIAKVEIERTR-DRVRVDIHTARPGI
VIGRRGAEADRIRGELEKL------------TGKQVQLNILEVKNAEIEAQLVAQGIAEQLASRVSFRRAMRKGIQSAQR
-AGAKGIRVQVAGRLGGAEMSRSEFYREGRVPLHTLRANIDYGFYEARTTFGRIGVKVWIYKGD
>Bacteria_Actinobacteria_Actinobacteria_Actinobacteridae_Actinomycetales_Micrococcineae_Promicromonosporaceae_Cellulosimicrobium_cellulans_J36_ICCI_(stripped)
VGQKVHPHGYRLGITTDHRSRWF-TKPGQR--YRDYVREDVQIRKLMSTGLERAGISKVEIERTR-DRVRVDIHTARPGI
VIGRRGAEADRIRGELEKL------------TGKQVQLNILEVKNAETDAQLVAQGIAEQLASRVSFRRAMRKGIQSAQR
-AGAKGIRVQVSGRLGGAEMSRSEFYREGRVPLHTLRAYIDYGFFEARTTFGRIGVKVWIYKGD
>Bacteria_Actinobacteria_Actinobacteria_Actinobacteridae_Actinomycetales_Micrococcineae_Promicromonosporaceae_Promicromonospora_kroppenstedtii_RS16_DSM_19349_(stripped)
VGQKVHPHGYRLGITTDHRSRWF-TKPGQR--YRDYVREDVQIRKLMGTGLERAGISKVEIERTR-DRVRVDIHTARPGI
VIGRRGAEADRIRGELEKL------------TGKQVQLNILEVKNAEIDAQLVAQGIAEQLASRVSFRRAMRKGMQSAQR
-AGAKGIRVQVSGRLGGAEMSRSEFYREGRVPLHTLRAYIDYGFYEARTTFGRIGVKVWIYKGE
>Bacteria_Actinobacteria_Actinobacteria_Actinobacteridae_Actinomycetales_Actinomycineae_Actinomycetaceae_MobiluncusFalcivibrio_group_Mobiluncus_curtisii_ATCC_43063_(stripped)
MGQKVHPTGFRLGVTAEHRSRWF-TKSGQR--YRDFVKEDVEIRRLMQDKLERAGISKVEIERTR-DRVSVDLYTARPGI
VIGRRGAEADRLRAQLEKL------------TGKQVQLNIREVKNPDLDAQLVAQSIAEQLSARVSFRRAMRKGMQSAQR
-GGAKGIRVQCSGRLGGAEMSRSEFYREGRVPLHTLRANIDYGFYEARTTFGRIGVKVWIYKGD
>Bacteria_Actinobacteria_Actinobacteria_Actinobacteridae_Actinomycetales_Micrococcineae_unclassified_Micrococcineae_Ruania_albidiflava_DSM_18029_(stripped)
MGQKVNPTGFRLGVTTDHRSRWF-TKEGQR--YRDYVREDVKIRKLMATGLERAGIAKVEIERTR-DRVRVDLHTARPGI
VIGRRGAEADRLRGELEKL------------TGKQVQLNILEVKNPEIDAQLVAQGIAEQLASRVSFRRAMRKGIQSALR
-AGAKGIRVQVSGRLGGAEMSRTEFYREGRVPLHTLRAYIDYGFFEARTTFGRIGVKVWVYKGD
>Bacteria_Actinobacteria_Actinobacteria_Actinobacteridae_Actinomycetales_Actinomycineae_Actinomycetaceae_Varibaculum_cambriense_DSM_15806_(stripped)
MGQKVSPTGFRLGITTDHRSRWF-TKPGQR--YSDFVDEDVRIRRVMEKNLERAGISKIDIERTR-DRVRVDLHTARPGI
VIGRRGAEADRLRGDLEKL------------TGKQVQLNILEVKNPEIDAQLVAQGIAEQLAARVSFRRAMRKGMQSALR
-GGALGIRVQCSGRLGGAEMSRSEFYREGRVPLHTLRALIDYGFYEAHTTFGRIGVKVWIYKGD
>Bacteria_Actinobacteria_Actinobacteria_Actinobacteridae_Actinomycetales_Micrococcineae_Beutenbergiaceae_Beutenbergia_cavernae_DSM_12333_(stripped)
MGQKVNPLGFRLGITTDHRSRWF-TKPGQR--YRDYVREDVQIRKLMSTGLERAGISKVEIERTR-DRVRVDLHTARPGI
VIGRRGAEADRLRSELEKL------------TGKQVQLNILEVKNPELDAQLVAQGIAEQLASRVAFRRAMRKGMQSAQR
-AGAKGVRVQCSGRLGGAEMSRSEFYREGRVPLHTLRANIDYGFFEARTTFGRIGVKVWIYKGD
>Bacteria_Actinobacteria_Actinobacteria_Actinobacteridae_Actinomycetales_Micrococcineae_Bogoriellaceae_Georgenia_sp._SUBG003_(stripped)
MGQKVNPTGFRLGITTDHRSRWF-TKAGQR--YRDYVREDVAIRRLMSAGLERAGIAKVDIERTR-DRVRVDLHTARPGI
VIGRRGAEADRLRGELEKL------------TGKQVQLNILEVKNPEVDAQLVAQGIAEQLASRVSFRRAMRKGMQSAQR
-AGAKGIRVQCSGRLGGAEMSRSEFYREGRVPLHTLRANIDFGFFEARTTFGRIGVKVWIYKGD
>Bacteria_Actinobacteria_Actinobacteria_Actinobacteridae_Actinomycetales_Actinomycineae_Actinomycetaceae_Actinomyces_naeslundii_Howell_279_ATCC_12104_(stripped)
MGQKVNPTGFRLGITTDHRSRWF-TKPGQR--YRDFVEEDVKIRRLMEDGMERAGISKVDIERTR-DRVRVDLHTARPGI
VIGRRGAEAERLRGQLEKL------------TGKQVQLNILEVKSPDLDAQLVAQGIAEQLASRVSFRRAMRKGMQSAMR
-AGAKGIRVQCSGRLGGAEMSRSEFYREGRVPLHTLRANIDYGFYEAKTTFGRLGVKVWIYKGD
>Bacteria_Actinobacteria_Actinobacteria_Actinobacteridae_Actinomycetales_Actinomycineae_Actinomycetaceae_Actinomyces_sp._oral_taxon_170_str._F0386_(stripped)
MGQKVNPTGFRLGITTDHRSRWF-TKPGQR--YRDFVEEDVKIRRLMEDGMERAGISKVDIERTR-DRVRVDLHTARPGI
VIGRRGAEAERLRGQLEKL------------TGKQVQLNILEVKSPDLDAQLVAQGIAEQLASRVSFRRAMRKGMQSAMR
-AGAKGIRVQCSGRLGGAEMSRSEFYREGRVPLHTLRANIDYGFYEAKTTFGRLGVKVWIYKGD
>Bacteria_Actinobacteria_Actinobacteria_Actinobacteridae_Actinomycetales_Micrococcineae_Dermacoccaceae_Kytococcus_sedentarius_DSM_20547_(stripped)
MGQKINPHGFRLGITTDHKSRWF-SAEGQR--YADFVGEDVAIRKLLSSGMERAGIAKVEIERTR-DRVRVDIHTARPGI
VIGRRGAEADRLRGQLEKL------------TGKQVQLNILEVKNPEAVAQLVAQGIAEQLSARVSTRRAMKKGIQSAQR
-AGAKGIRVQCSGRLGGAEMSRTEFYREGRVPLHTLRANIDYGFYEARTTFGRIGVKVWIYQGD
>Bacteria_Actinobacteria_Actinobacteria_Actinobacteridae_Actinomycetales_Micrococcineae_Intrasporangiaceae_Serinicoccus_marinus_MCCC_1A05965_(stripped)
MGQKINPNGYRLGITTDHRSRWF-TKEGQR--YRDYVKEDVAIRELLSTGMDRAGISKVEIERTR-DRVRVDIHTARPGI
VIGRRGAEADRLRGALEKL------------TGKQVQLNILEVKNPEVDAQLVAQGIAEQLAARVTFRRAMRKGMQSSLR
-AGAKGIRIQCSGRLGGAEMSRSEFYREGRVPLHTLRANIDYGFYEAKTTFGRIGVKVWIYKGD
>Bacteria_Actinobacteria_Actinobacteria_Actinobacteridae_Actinomycetales_Micrococcineae_Intrasporangiaceae_Ornithinimicrobium_pekingense_DSM_21552_(stripped)
MGQKINPNGYRLGITTDHRSRWF-TKPGQR--YRDYVKEDVAIRNLLSQGMDRAGISKVEIERTR-DRVRVDIHTARPGI
VIGRRGAEADRIRGELEKL------------TGKQVQLNILEVKNPEVDAQLVAQGIAEQLAARVTFRRAMRKGMQSALR
-AGAKGIRIQCSGRLGGAEMSRSEFYREGRVPLHTLRANIDYGFYEARTTFGRIGVKVWIYKGD
>Bacteria_Actinobacteria_Actinobacteria_Actinobacteridae_Actinomycetales_Micrococcineae_Dermacoccaceae_Dermacoccus_nishinomiyaensis_M25_(stripped)
MGQKINPNGFRLGITTEHKSRWF-TKPGQR--YSDYVKEDVAIRKLLSEGMERAGIARVDIERTR-DRVRVDIHTARPGI
VIGRRGAEADRLRSRLEKL------------TGKQVQLNILEVKNPEADAQLVAQGIAEQLSARVSFRRAMRKGIMSAQR
-AGAKGIRVQCSGRLGGAEMSRSEFYREGRVPLHTLRANIDYGFYEARTTFGRIGVKVWIYKGD
>Bacteria_Actinobacteria_Actinobacteria_Actinobacteridae_Actinomycetales_Micrococcineae_Dermabacteraceae_Dermabacter_sp._HFH0086_(stripped)
MGQKVNPNGFRLGITTDHTSRWF-TKEGQR--YRDYVKEDVAIRKLLSEGLERAGVSKVEIERTR-DRVRVDLHTARPGI
VIGRRGAEAERLRGQLEKL------------TGKQIQLNILEVKNPEADAQLVAQGIAEQLASRVSFRRAMRKGIQSAQR
-AGAKGIRVAVSGRLGGAEMSRSEFYREGRVPLHTLRANIDYGFYEARTAFGRIGVKVWIYKGD
>Bacteria_Actinobacteria_Actinobacteria_Actinobacteridae_Actinomycetales_Micrococcineae_Dermabacteraceae_Brachybacterium_faecium_DSM_4810_(stripped)
MGQKVNPNGFRLGITTEHSSRWF-SKEGQR--YRDYVKEDVAIRSLMSKGMERAGISKVEIERTR-DRVRVDLHTARPGI
VIGRRGAEAERLRGELEKL------------TGKQIQLNILEVKNPEADAQLVAQGIAEQLAARVSFRRAMRKGMQSAQR
-AGAKGIRVAVSGRLGGAEMSRNEFYREGRVPLHTLRANIDYGFYEARTAFGRIGVKVWIYKGD
>Bacteria_Actinobacteria_Actinobacteria_Actinobacteridae_Actinomycetales_Micrococcineae_Dermatophilaceae_Dermatophilus_congolensis_DSM_44180_(stripped)
MGQKVNPNGFRLGITTEHSSRWF-TKSGQR--YRDFVKEDVEIRRLLSEGLERAGVSKVQIERTR-DRVRVDIHTARPGI
VIGRRGAEAERIRGKLEKL------------TGKQVQLNILEVKNPDMDAQLVAQGIAEQLSARVSFRRAMRKGMQGSLR
-SGAKGIRVQVSGRLGGAEMSRTEFYREGRVPLHTLRANIDYGFYEARTTFGRIGVKVWIYKGD
>Bacteria_Actinobacteria_Actinobacteria_Actinobacteridae_Actinomycetales_Micrococcineae_Dermacoccaceae_Demetria_terragena_DSM_11295_(stripped)
MGQKVNPNGFRLGITTEHKSRWF-NKPGQR--YRDYVKEDVAIRKLMSTGMDRAGISRVEIERTR-DRVRVDIHTARPGI
VIGRRGAEADRLRTELEKL------------TGKQVQLNILEVKNPEADAQLVAQGIAEQLSARVAFRRAMRKGMQSATR
-SGAKGIRVMVSGRLNGAEMSRTEFYREGRVPLHTLRANIDYGFYEAKTTFGRIGVKVWIYNGD
>Bacteria_Actinobacteria_Actinobacteria_Actinobacteridae_Actinomycetales_Micrococcineae_Intrasporangiaceae_Terracoccus_sp._273MFTsu3.1_(stripped)
MGQKVNPHGFRLGITTDHKSRWF-TKSGQR--YRDYVKEDVSIRRLMEKGMERAGIASVEIERTR-DRVRVDIHTARPGI
VIGRRGAEADRIRGELEKL------------TGKQVQLNILEVKNPEIVSQLVAQGIAEQLSARVAFRRAMRKGMQSAQR
-AGAKGIRVQVSGRLNGAEMSRTEFYREGRVPLHTLRAQIDYGFYEARTTFGRIGVKVWIYKGD
>Bacteria_Actinobacteria_Actinobacteria_Actinobacteridae_Actinomycetales_Micrococcineae_Intrasporangiaceae_Janibacter_sp._HTCC2649_(stripped)
MGQKVNPHGFRLGITSEHRSRWF-TKEGQR--YRDYVKEDVAIRKLMSEGMERAGISKVEIERTR-DRVRVDIHTARPGI
VIGRRGAEADRIRGELEKL------------TGKQVQLNILEVKNPETDAQLVAQGVAEQLSARVSFRRAMRKSMQSATR
-AGAKGIRVQVSGRLGGAEMSRTEFYREGRVPLHTLRAQIDVGFYEARTTFGRIGVKVWIYKGD
>Bacteria_Actinobacteria_Actinobacteria_Actinobacteridae_Actinomycetales_Micrococcineae_Intrasporangiaceae_Intrasporangium_calvum_DSM_43043_(stripped)
MGQKVNPHGFRLGITTDHRSHWF-TKVGQR--YRDYVKEDVAIRRLMEKGMERAGIAKVEIERTR-DRVRVDIHTARPGI
VIGRRGAEADRIRGELEKL------------TGKQVQLNILEVKNPEIDSQLVAQGIAEQLSARVSFRRAMRKGMQSAQR
-AGAKGIRVQVSGRLNGAEMSRTEFYREGRVPLHTLRAQIDYGFYEARTTFGRIGVKVWIYKGD
>Bacteria_Actinobacteria_Actinobacteria_Actinobacteridae_Actinomycetales_Micrococcineae_Intrasporangiaceae_Arsenicicoccus_bolidensis_DSM_15745_(stripped)
MGQKVNPHGFRLGITTDHRSRWF-TKAGQR--YRDYVKEDVAIRRLLSNGMERAGISRVEIERTR-DRVRVDIHTARPGI
VIGRRGAEADRIRGELEKL------------TGKQVQLNILEVKNPEVDAQLVAQGIAEQLSARVSFRRAMRKGMQSAQR
-AGAQGIRVMCAGRLGGAEMSRSEFYREGRVPLHTLRANIDYGFYEARTTFGRIGVKVWIYKGD
>Bacteria_Actinobacteria_Actinobacteria_Actinobacteridae_Actinomycetales_Micrococcineae_Intrasporangiaceae_Tetrasphaera_elongata_DSM_14184_(stripped)
MGQKVNPHGFRLGITTEHKSRWF-TKEGQR--YRDYVKEDVAIRKLMSEGMDRAGIARVDIERTR-DRVRVDIHTARPGI
VIGRRGAEADRIRGELEKL------------TKKQVQLNILEVKNPETEAQLVAQGIAEQLSARVSFRRAMRKGMQSATR
-AGAKGIRVQVSGRLGGAEMSRTEFYREGRVPLHTLRANIDYGFYEAKTTFGRIGVKVWIYKGD
>Bacteria_Actinobacteria_Actinobacteria_Actinobacteridae_Actinomycetales_Micrococcineae_Dermatophilaceae_Austwickia_chelonae_NBRC_105200_(stripped)
MGQKVNPHGFRLGITTDHKSRWF-TKNGQR--YRDYVKEDVAIRRLMSTGMERAGISKVEIERTR-DRVRVDIHTARPGI
VIGRRGAEADRIRSELEKL------------TGKQVQLNILEVKNPEMDAQLVAQGIAEQLSARVSFRRAMRKGMQSSLR
-AGAKGIRVQCSGRLGGAEMSRSEFYREGRVPLHTLRAQIDYGFYEAKTTFGRIGVKVWIYKGD
>Bacteria_Actinobacteria_Actinobacteria_Actinobacteridae_Actinomycetales_Micrococcineae_Dermatophilaceae_Mobilicoccus_pelagius_NBRC_104925_(stripped)
MGQKVNPNGFRLGITTDHVSRWF-TKDGQR--YRDYVKEDVAIRKLMSTGMERAGISRVEIERTR-DRVRVDIHTARPGI
VIGRRGAEADRIRGELEKL------------TGKQVQLNILEVKNPEMDAQLVAQGIAEQLSARVSFRRAMRKGMQSSLR
-AGAKGIRVQVSGRLGGAEMSRTEFYREGRVPLHTLRANIDYGFYEARTTFGRIGVKVWIYKGD
>Bacteria_Actinobacteria_Actinobacteria_Actinobacteridae_Actinomycetales_Micrococcineae_Dermatophilaceae_Kineosphaera_limosa_NBRC_100340_(stripped)
MGQKVNPHGFRLGITTEHKSRWF-TKDGQR--YRDYVKEDVAIRKLMSTGMERAGISRVEIERTR-DRVRVDIHTARPGI
VIGRRGAEADRIRGELEKL------------TGKQVQLNILEVKNPEMDAQLVAQGIAEQLSARVSFRRAMRKGMQSSLR
-AGAKGIRVQVSGRLGGAEMSRTEFYREGRVPLHTLRANIDYGFYEARTTFGRIGVKVWIYKGD
>Bacteria_Actinobacteria_Actinobacteria_Actinobacteridae_Actinomycetales_Micrococcineae_Yaniellaceae_Yaniella_halotolerans_DSM_15476_(stripped)
MGQKIHPHGFRLGITKDHVSRWF-SVAGQR--YKDFVKEDVHIRSLLQDGMERAGISKVEIERTR-DRVRVDVHTARPGI
VIGRRGAEADRIRRELEKL------------TGKQIQLNILEVKKPELDAQLVAQGVAEQLTARVAFRRAMRRSIQSAMR
-GGAEGIRIQVSGRLGGADMGRTEFYREGRVPLHTLRANIDFGQFEAKTTFGRIGVKVWVYKGD
>Bacteria_Actinobacteria_Actinobacteria_Actinobacteridae_Actinomycetales_Micrococcineae_Micrococcaceae_Kocuria_rhizophila_DC2201_(stripped)
MGQKINPNGFRLGITTDHVSHWY-NQPGQR--YKDYIREDVKIRELMSKGMDRAGISKVEIERTR-DRVRVDIHTARPGI
VIGRRGAEADRIRGELEKL------------TGKQIQLNILEVKNPEIDAQLVAQGVAEQLASRVAFRRAMKKAIQSAQR
-AGAKGIRIQCAGRLGGAEMSRSEFYREGRVPLHTLRANIDYGFFEAKTTFGRIGVKVWIYKGD
>Bacteria_Actinobacteria_Actinobacteria_Actinobacteridae_Actinomycetales_Micrococcineae_Micrococcaceae_Nesterenkonia_alba_DSM_19423_(stripped)
VGQKINPNGFRLGITTDHVSHWY-TKPGQR--YMDYVKEDVQIRELLAKSVERAGISKVEIERTR-DRVRVDIHTARPGI
VIGRRGAEADRIRAELEKL------------TKKQIQLNILEVKNPETDAQLIAQGVAEQLAARVAFRRAMKKAISSAMR
-AGAKGIRIQCSGRLGGAEMSRSEFYREGRVPLHTLRANIDFGKHEAKTTFGRIGVKVWVYKGD
>Bacteria_Actinobacteria_Actinobacteria_Actinobacteridae_Actinomycetales_Micrococcineae_Micrococcaceae_Citricoccus_sp._CH26A_(stripped)
MGQKINPNGFRLGITTDHVSHWF-NKEGQR--YKDFLKEDIKIRELMTDGMERAGISKVEIERTR-DRVRVDIHTARPGI
VIGRRGAEADRIRGELEKL------------TKKQIQLNILEVKNPEVDAQLVAQGVAEQLASRVAFRRAMKKAIQSATR
-AGAKGIRIQCAGRLGGAEMSRSEFYREGRVPLHTLRANIDFGKFEAKTTFGRIGVKVWIYKGD
>Bacteria_Actinobacteria_Actinobacteria_Actinobacteridae_Actinomycetales_Micrococcineae_Micrococcaceae_Micrococcus_luteus_NCTC_2665_(stripped)
MGQKINPNGFRLGITTDHVSHWF-HKEGQR--YADFLKEDVKIRELMTTGMERAGISKVEIERTR-DRVRVDIHTARPGI
VIGRRGAEADRIRGELEKL------------TGKQIQLNILEVKNPETDAQLVAQGVAEQLASRVAFRRAMKKAIQSAMR
-AGAQGIRIQCSGRLGGAEMSRSEFYREGRVPLHTLRANIDFGKFEAKTTFGRIGVKVWIYKGD
>Bacteria_Actinobacteria_Actinobacteria_Actinobacteridae_Actinomycetales_Propionibacterineae_Propionibacteriaceae_Propionimicrobium_lymphophilum_DSM_4903_(stripped)
VGQKINPNGFRLGVTTDHTARWY---ADKK--YSDFVAEDQKIREWLQSHLERAGVSSIEIERSD-ERVTIYLSTARPGI
VIGRNGTEAERIRGELEKL------------TGKQIQLNILEVRNTETDAQLVAQGIAEQLGARVAFRRAMRKAQQSAMR
-GGAKGVRIKCSGRLGGAEMSRSEGYREGRVPLHTLRADIDYGFYEARTQYGRIGVKVWVYNGD
>Bacteria_Actinobacteria_Actinobacteria_Actinobacteridae_Actinomycetales_Propionibacterineae_Propionibacteriaceae_Aestuariimicrobium_kwangyangense_DSM_21549_(stripped)
MGQKIHPIGFRLGTTTDHTTRWY---SEKN--YADFVAEDVKIRAYLTKTLERAGISSIEIERS--ERVSIFLHAARPGI
VIGRNGAEAERVRGELEKL------------TGKQIQLNILEVKNPETDAQLVAQGVAEQLGARVAFRRAMRKAQQTAMR
-SGAKGIRIKCSGRLGGAEMSRSEGYRDGQVPLHTLRADIDYGFYEARTTFGRIGVKVWIYKGE
>Bacteria_Actinobacteria_Actinobacteria_Propionibacteriales_Propionibacteriaceae_Propionibacterium_CG_Propioni_01_(stripped)
MGQKINPHGFRLGVTTDHKTRWY---AEKQ--YAELVGEDVKIREWLHKNLERAGLSSIEIERS--ERVTIFLYAARPGI
VIGRNGAEAERVRGELEKL------------TGKQIQLNILEVKSPETDAQLVAQGIAEQLAARVAFRRAMRKAQQSAMN
-AGALGIRIKCSGRLGGAEMSRSEGYREGRVPLHTLRADIDYGFFEARTTFGRIGVKVWIYKGD
>Bacteria_Actinobacteria_Actinobacteria_Actinobacteridae_Actinomycetales_Propionibacterineae_Propionibacteriaceae_Propionibacterium_acnes_KPA171202_(stripped)
MGQKINPHGFRLGVTTDHKTRWY---AEKQ--YAELVGEDVKIREWLHKNLERAGLSSIEIERSE--RVTIFLYAARPGI
VIGRNGAEAERVRGELEKL------------TGKQIQLNILEVKSPETDAQLVAQGIAEQLAARVAFRRAMRKAQQSAMN
-AGALGIRIKCSGRLGGAEMSRSEGYREGRVPLHTLRADIDYGFFEARTTFGRIGVKVWIYKGD
>Bacteria_Actinobacteria_Actinobacteria_Actinobacteridae_Actinomycetales_Frankineae_Frankiaceae_Frankia_alni_ACN14a_(stripped)
VGQKVNPHGFRLGITSEFTSRWY---ADKQ--YKAYVGEDVKIRKMMSRGMERAGISRVDIERTQ-GRLRVDIHTARPGI
VIGRRGAEADRIRGDLEKL------------TGKQVQLNILEVKNPEVDAQLVAQGVAEQLSSRVSFRRAMRKAMQTAMK
-GGAKGIRVQCSGRLGGAEMSRSEFYREGRVPLHTLRADIDYGFYEARTNFGRIGVKVWIYKGD
>Bacteria_Actinobacteria_Actinobacteria_Actinobacteridae_Actinomycetales_Propionibacterineae_Nocardioidaceae_Propionicicella_superfundia_DSM_22317_(stripped)
MGQKINPHGFRLGITTDHKTRWY---AEKN--YSSYVGEDVKIRRYLTKTLERAGISSVEIERS--ERVTIFLYAARPGI
VIGRNGAEAERVRSDLEKL------------TGKQVQLNILEVKDPELDAQLVAQGIAEQLSARVAFRRAMRKAQQSAMR
-AGAAGIRIQCSGRLGGAEMSRSEFYREGRVPLHTLRADIDYGFYEARTTFGRIGVKVWIYKGE
>Bacteria_Actinobacteria_Actinobacteria_Actinobacteridae_Actinomycetales_Streptomycineae_Streptomycetaceae_Streptomycetaceae_bacterium_MP113_05_(stripped)
MGQKVNPHGFRLGITTDFKSRWY---ADKL--YKDYVKEDVAIRKMLTKGMERAGISKVEIERTR-DRVRVDVHTARPGI
VIGRRGAEADRLRGNLEKL------------TGKQIQFNILEVKNPETDAQLVAQAVAEQLSSRVSFRRAMRKSMQTAMK
-AGAKGIKIQCGGRLGGAEMSRSEFYREGRVPLHTLRANVDYGLFEARTTFGRIGVKVWIYKGD
>Bacteria_Actinobacteria_Actinobacteria_Actinobacteridae_Actinomycetales_Streptomycineae_Streptomycetaceae_Streptomyces_coelicolor_A32_(stripped)
MGQKVNPHGFRLGITTDFKSRWY---ADKL--YKDYVKEDVAIRRMLTSGMERAGISKVEIERTR-DRVRVDIHTARPGI
VIGRRGAEADKIRGQLEKL------------TGKQVQLNILEVKSPETDAQLVAQAVAEQLSSRVSFRRAMRKSMQGTMK
-AGAKGIKIQCGGRLGGAEMSRSEFYREGRVPLHTLRANVDYGFFEAKTTFGRIGVKVWIYKGD
>Bacteria_Actinobacteria_Actinobacteria_Actinobacteridae_Actinomycetales_Streptomycineae_Streptomycetaceae_Kitasatospora_setae_KM_6054_NBRC_14216_(stripped)
MGQKVNPHGFRLGISTDFKSRWY---ADKL--YKDYVKEDVAIRRLMTKGMERAGISKVEIERTR-DRVRVDIHTARPGI
VIGRRGAEADKIRGNLEKL------------TGKQVQLNILEVKNPELDAQLVAQGVAEQLSSRVSFRRAMRKSMQSTMK
-AGAKGIKVQCSGRLGGAEMSRSEFYREGRVPLHTLRANVDYGFFEAKTTFGRIGVKVWIYKGD
>Bacteria_Actinobacteria_Actinobacteria_Actinobacteridae_Actinomycetales_Streptomycineae_Streptomycetaceae_Streptacidiphilus_oryzae_TH49_(stripped)
MGQKVNPHGFRLGITTDFKSRWY---ADKS--YKDYVKEDVAIRRMMTKGMERAGISKVEIERTR-DRVRVDIHTARPGI
VIGRRGAEADRIRGDLEKL------------TKKQVQLNILEVKNPELDAQLVAQGVAEQLSSRVSFRRAMRKSMQSTMK
-AGAKGIKIQCSGRLGGAEMSRSEFYREGRVPLHTLRANVDYGFFEAKTTFGRIGVKVWIYKGD
>Bacteria_Actinobacteria_Actinobacteria_Actinobacteridae_Actinomycetales_Frankineae_Sporichthyaceae_Sporichthya_polymorpha_DSM_43042_(stripped)
MGQKVNPHGFRLGITSEFKSRWY---ADKL--YADYVKEDVAIRRMLTKGMERAGISKVEIERTR-DRVRVDIHTARPGI
VIGRKGAEADNIRTRLENL------------TSKQVQLNILEVKNPEVDAQLVAQGVAEQLASRVAFRRAMRKALQSATK
-AGAKGIRVQCSGRLGGAEMSRSEFYREGRVPLHTLRADIDYGFFEARTTFGRIGVKVWIYKGD
>Bacteria_Actinobacteria_Actinobacteria_Actinobacteridae_Actinomycetales_Frankineae_Nakamurellaceae_Nakamurella_multipartita_DSM_44233_(stripped)
MGQKINPHGFRLGITTDWNSRWY---ADKS--YADYVAEDVQIRKLMSKGMERAGISKVEIERTR-DRVRVDIHTARPGI
VIGRRGAEADRIRGQLEKL------------TGKQVQLNILEVRNPESDAQLVAQAVAEQLSNRVSFRRAMRKSMQSAQR
---SKGIRIQCSGRLGGAEMSRSEFYREGRVPLHTLRADIDYGFFEAKTTFGRIGVKVWIYKGD
>Bacteria_Actinobacteria_Actinobacteria_Actinobacteridae_Actinomycetales_Frankineae_Cryptosporangiaceae_Cryptosporangium_arvum_YU_629_21_DSM_44712_(stripped)
MGQKVNPHGFRLGITTEWKSRWY---ADKL--YKDYVGEDVAIRKMMSRGMERAGIARVDIERTR-DRVRVDIHTARPGI
VIGRRGAEADRIRGQLEKL------------TGKQVQLNILEVKNPEADAQLVAQGVAEQLSSRVSFRRAMRKAMQSAMK
SPGVKGIRVQCAGRLGGAEMSRSEFYREGRVPLHTLRANIDYGFYEARTTFGRIGVKVWIYKGD
>Bacteria_Actinobacteria_Actinobacteria_Actinobacteridae_Actinomycetales_Catenulisporineae_Actinospicaceae_Actinospica_robiniae_DSM_44927_(stripped)
MGQKVNPHGFRLGITTDFKSRWY---ADKM--YKAYVKEDVEIRKLMTKGMERAGISKVEIERTR-DRVRVDIHTARPGI
VIGRRGAEAERIRGELEKL------------TGKQVQLNILEVKNPEMDAQLIAQGVAEQLSSRVAFRRAMRKAIQTTMK
-AGAKGVKVQVSGRLGGAEMSRSEQYREGRVPLHTLRANIDYGFYEARTTFGRIGVKVWVYKGD
>Bacteria_Actinobacteria_Actinobacteria_Actinobacteridae_Actinomycetales_Streptosporangineae_Thermomonosporaceae_Actinomadura_madurae_LIID_AJ290_(stripped)
VGQKINPHGFRLGITTDHKSVWF---ADKL--YKDYVKEDVQIRRMLQKGMDRAGISKVEIERTR-DRVEVNIHTARPGI
VIGRRGAEAERLRGDLEKL------------TGKQVRLNILEVKNPEIDAQLVAQGVAEQLSSRVAFRRAMRKAIQSAMK
-SGAKGIKVQCGGRLGGAEMSRSEFYREGQVPLHTLRADIDYGFYEARTTFGRIGVKVWIYKGE
>Bacteria_Actinobacteria_Actinobacteria_Actinobacteridae_Actinomycetales_Pseudonocardineae_Pseudonocardiaceae_Jiangella_gansuensis_YIM_002_DSM_44835_(stripped)
MGQKINPHGFRLGVSTDHKSRWF-TTKGQR--YRDYIAEDVAIRKLMTEGMERAGISHVDIERTR-DRVRVDIHTARPGI
VIGRRGVGADRLRSELEKL------------TGKQVQMNVLEVKQPEINAQLVAQGVAEQLSARVAFRRAMRKALQTTMR
-AGAKGVRIQCSGRLGGAEMSRSEFYREGRVPLHTLRADVDYGFYEARTTFGRIGVKVWIYKGD
>Bacteria_Actinobacteria_Actinobacteria_Actinobacteridae_Actinomycetales_Propionibacterineae_Nocardioidaceae_Actinopolymorpha_alba_DSM_45243_(stripped)
VGQKVNPHGYRLGITTDHKSRWY---ADKL--YKDYVAEDVKIRRLLTKGMDRAGISKVEIERTR-ERVRVDIYTARPGI
VIGRRGVEADRIRGELEKL------------TGKQVQMNVLEVKNPEVDAQLVAQGVAEQLASRVAFRRAMRKALQSANK
-AGALGIKVQCSGRLGGAEMSRSEFYREGRVPLHTLRADIDYGFYEARTTFGRIGVKVWIYKGE
>Bacteria_Actinobacteria_Actinobacteria_Actinobacteridae_Actinomycetales_Streptosporangineae_Nocardiopsaceae_Thermobifida_fusca_YX_(stripped)
VGQKVNPHGFRLGVTTDFKSRWF---ADKL--YKDYVKEDVAIRQMLTRGMERAGISKVEIERTR-ERVRVDVHTARPGI
VIGRRGAEADRIRANLEKL------------TNKQVQLNILEVKNPEIDAQLVAQGVAEQLSSRVAFRRAMRKAIQSAMK
-SGAKGIRVQCSGRLGGAEMSRSEFYREGRVPLHTLRADIDYGFFEARTTFGRIGVKVWIYKGE
>Bacteria_Actinobacteria_Actinobacteria_Actinobacteridae_Actinomycetales_Streptosporangineae_Nocardiopsaceae_Nocardiopsis_alba_ATCC_BAA_2165_(stripped)
MGQKVNPHGFRLGITTDFKSRWY---ADKS--YKDYVKEDVAIRRMLTRGMERAGISKVEIERTR-DRVRVDVYTARPGI
VIGRRGVEADRIRTDLEKL------------TGKQVQLNVFEVKNPEVDAQLVAQGVAEQLSSRVAFRRAMRKAMQSAMK
-SGAKGIRIQCGGRLGGAEMSRSEFYREGRVPLHTLRADIDYGFFEARTTFGRIGVKVWIYKGD
>Bacteria_Actinobacteria_Actinobacteria_Actinobacteridae_Actinomycetales_Streptosporangineae_Nocardiopsaceae_Marinactinospora_thermotolerans_DSM_45154_(stripped)
VGQKVNPHGFRLGVTTDFKSRWY---ADKL--YKDYVKEDVAIRRMLNRGMERAGISKVEIERTR-DRVRVDIHTARPGI
VIGRRGAEADRIRGDLEKL------------TKKQVQLNILEVKNPEIDAQLVAQGVAEQLSSRVAFRRAMRKAMQSAMK
-SGAKGIRIQCGGRLGGAEMSRSEFYREGRVPLHTLRADIDYGFFEARTTFGRIGVKVWIYKGD
>Bacteria_Actinobacteria_Actinobacteria_Actinobacteridae_Actinomycetales_Frankineae_Geodermatophilaceae_Geodermatophilus_obscurus_DSM_43160_(stripped)
MGQKVNPHGFRLGITTDYKSRWYA----DKL-YKDYVKEDVAIRKLMSKGMERAGISKVEIERTRD-RVRVDIHTARPGI
VIGRRGAEADRIRGELEKL-TGK-----------QVQLNILEVKNPEADAQLVAQGVAEQLSSRVSFRRAMRKAMQSAQR
-PQVKGIRVQCSGRLGGTEMSRSEFYREGRVPLHTLRANIDYGIYEARTTFGRIGVKVWIYKGD
>Bacteria_Actinobacteria_Actinobacteria_Actinobacteridae_Actinomycetales_Propionibacterineae_Propionibacteriaceae_Microlunatus_phosphovorus_NM_1_(stripped)
MGQKINPNGFRLGITTDHRSRWY---ADKL--YSAYVGEDVKIRKMLTKNLERAGISSVEIERTR-DRVRVDIYTARPGI
VIGRNGAEAERVRGELEKL------------TGKQVQLNILEVKNPEIDAQLVAQGVAEQLASRVQFRRAMRKAQQSAMR
-AGAQGIRIQCSGRLGGAEMSRSEFYREGRVPLHTLRADIDYGFFEARTTFGRIGVKVWIYKGD
>Bacteria_Actinobacteria_Actinobacteria_Actinobacteridae_Actinomycetales_Streptosporangineae_Thermomonosporaceae_Thermomonospora_curvata_DSM_43183_(stripped)
MGQKINPHGFRLGITTDFKSRWY---ADKL--YKDYVKEDVAIRRMLQKGMERAGISKVEIERTR-DRVRVDIHTARPGI
VIGRRGAEADRIRGDLEKL------------TGKQVQLNILEVKNPEIDAQLVAQGVAEQLSSRVAFRRAMRKAIQSAMK
-SGAKGIKVQCSGRLGGAEMSRSEFYREGQVPLHTLRADIDYGFYEARTTFGRIGVKVWIYKGD
>Bacteria_Actinobacteria_Actinobacteria_Actinobacteridae_Actinomycetales_Pseudonocardineae_Pseudonocardiaceae_Thermobispora_bispora_DSM_43833_(stripped)
MGQKVHPHGFRLGITTDFKSRWY---AEKL--YKDYVAEDVAIRRMLQKGMERAGISRVEIERTT-DRVQVDIHTARPGI
VIGRRGAEADRIRGDLEKL------------TGKQVQLNILEVKNPEIDAQLVAQGVAEQLSSRVSFRRAMRKAMQTAMK
-SGAKGIRIQCSGRLGGAEMSRSEFYREGRVPLHTLRADIDYGFYEARTTFGRIGVKVWIYKGD
>Bacteria_Actinobacteria_Actinobacteria_Actinobacteridae_Actinomycetales_Streptosporangineae_Streptosporangiaceae_Nonomuraea_coxensis_DSM_45129_(stripped)
VGQKVNPHGFRLGITTDFKSRWY---ADKL--YKSYVAEDVAIRRMLQKGMERAGISKVEIERTT-DRVQVDIHTARPGI
VIGRRGAEADRIRGDLEKL------------TKKQVQLNILEVKNPEIDAQLVAQGVAEQLSSRVSFRRAMRKAMQSAMK
-SGAKGIRVQCSGRLGGAEMSRSEFYREGRVPLHTLRADIDYGFYEARTTFGRIGVKVWIYKGE
>Bacteria_Actinobacteria_Actinobacteria_Actinobacteridae_Actinomycetales_Streptosporangineae_Streptosporangiaceae_Microbispora_sp._ATCC_PTA_5024_(stripped)
MGQKVNPHGFRLGITTDFKSRWY---ADKL--YKSYVAEDVAIRRMLQKGMERAGISKVEIERTT-DRVQVDIHTARPGI
VIGRRGAEADRIRGDLEKL------------TKKQVQLNILEVKNPEIDAQLVAQGVAEQLSSRVSFRRAMRKAMQSAMK
-SGAKGIRVQCSGRLGGAEMSRSEFYREGRVPLHTLRADIDFGLYEARTTFGRIGVKVWIYKGE
>Bacteria_Actinobacteria_Actinobacteria_Actinobacteridae_Actinomycetales_Streptosporangineae_Streptosporangiaceae_Streptosporangium_roseum_DSM_43021_(stripped)
MGQKVNPHGFRLGITTDFKSRWY---ADKL--YKSYVAEDVAIRRMLKKGMERAGISKVEIERTT-DRVQVDIHTARPGI
VIGRRGAEADRIRGDLEKL------------TKKQVQLNILEVKNPEIDAQLVAQGVAEQLSSRVSFRRAMRKAMQSAMK
-SGAKGIRVQCSGRLGGAEMSRSEFYREGRVPLHTLRADIDYGLYEARTTFGRIGVKVWIYKGE
>Bacteria_Actinobacteria_Actinobacteria_Actinobacteridae_Actinomycetales_Propionibacterineae_Nocardioidaceae_Nocardioidaceae_bacterium_Broad_1_cont1.61_(stripped)
MGQKINPNGFRLGISTDHKSRWY---ADKQ--YKEYVGEDVKIRKLLSKGMERAGIAKVEIERTR-DRVRVDIHTARPGI
VIGRRGAEADRLRTELEKL------------TGKQVQLNILEVKNPEVDAQLVAQGVAEQLSGRVQFRRAMRKAMQTTMR
-SGAKGIRIQCSGRLNGAEMSRTEFYREGRVPLHTLRADIDYGFYEARTTFGRIGVKVWIYKGE
>Bacteria_Actinobacteria_Actinobacteria_Actinobacteridae_Actinomycetales_Propionibacterineae_Nocardioidaceae_Kribbella_flavida_DSM_17836_(stripped)
MGQKVNPHGFRLGISTDHKSRWY---ADKL--YKDYVGEDVKIRRLLSKGMERAGISRVEIERTR-DRVRVDIHTARPGI
VIGRRGAEADRIRGSLEEL------------TGKQVQLNILEVKNAEVDAQLVAQGVAEQLSGRVAFRRAMRKAMQTTMR
-GGALGIRIQCSGRLGGAEMSRSEFYREGRVPLHTLRADVDYGFYEARTTFGRIGVKVWIYKGD
>Bacteria_Actinobacteria_Actinobacteria_Actinobacteridae_Actinomycetales_Propionibacterineae_Nocardioidaceae_Nocardioides_sp._JS614_(stripped)
MGQKINPNGFRLGISTDHKSRWY---ADKL--YKSYVGEDVAIRKLLSKGMERAGIAKVEIERTR-DRVRVDIHTARPGI
VIGRRGAEADRIRGELEKL------------TGKQVQLNILEVKNPEVDAQLVAQGVAEQLSGRVQFRRAMRKAMQTSMR
-SGAKGIRIQCSGRLNGAEMSRTEFYREGRVPLHTLRADIDYGFYEARTTFGRIGVKVWIYKGE
>Bacteria_Actinobacteria_Actinobacteria_Actinobacteridae_Actinomycetales_Propionibacterineae_Nocardioidaceae_Marmoricola_sp._URHB0036_(stripped)
MGQKINPNGFRLGISTDHKSRWY---ADKL--YKSYVGEDVAIRRLLSKGMERAGIAKVEIERTR-DRVRVDIHTARPGI
VIGRRGAEADRLRGELEKL------------TGKQVQLNILEVKQPEIDAQLVAQGVAEQLAGRVQFRRAMKKAMQTSMR
-SGAKGIRIQCSGRLNGAEMSRSEFYREGRVPLHTLRADIDYGFYEAKTTFGRIGVKVWIYKGE
>Bacteria_Actinobacteria_Actinobacteria_Actinobacteridae_Actinomycetales_Propionibacterineae_Nocardioidaceae_Aeromicrobium_marinum_DSM_15272_(stripped)
MGQKINPHGFRLGISTDHKSRWY---ADKL--YSSYVGEDVKIRKLLTKGMDRAGISRVEIERTR-DRVRVDIHTARPGI
VIGRRGAEADRIRGDLEKL------------TGKQVQLNILEVKQPEMDAQLVAQGVAEQLSGRVQFRRAMRKAMQTTMR
-SGAKGIRIQCSGRLGGAEMSRSEFYREGRVPLHTLRADVDYGFYEAKTTFGRIGVKVWIYKGE
>Bacteria_Actinobacteria_Actinobacteria_Actinobacteridae_Actinomycetales_Micromonosporineae_Micromonosporaceae_Longispora_albida_DSM_44784_(stripped)
MGQKVHPHGFRLGISTEYKSRWY---ADKL--YKDYVAEDVKIRRMMSKGLERAGISKVDIERTR-DRVRIDIHTARPGI
VIGRKGAEADRIRGELEKL------------TGKQVQLNILEVKNPESDAQLVAQGVAEQLSSRVSFRRAMRKSMQSAMK
---NKGIRVQVSGRLGGAEMSRTEFYREGRVPLHTLRAGIDYGFFEARTTFGRIGVKVWIYKGD
>Bacteria_Actinobacteria_Actinobacteria_Actinobacteridae_Actinomycetales_Micromonosporineae_Micromonosporaceae_Micromonosporaceae_bacterium_URHE0070_(stripped)
MGQKVHPTGFRLGISTDWKSRWY---ADKL--YKDYIAEDVKIRKMMAKGLERAGVSKVDIERTR-DRVRIDIHTARPGI
VIGRKGAEADRIRGNLEKL------------TGKQVQLNILEVKSPESDAQLVAQGVAEQLSSRVSFRRAMRKAMQSAMK
---NKGIRVQVSGRLGGAEMSRTEFYREGRVPLHTLRANIEYGFFEARTTFGRIGVKVWIYKGD
>Bacteria_Actinobacteria_Actinobacteria_Actinobacteridae_Actinomycetales_Micromonosporineae_Micromonosporaceae_Catelliglobosispora_koreensis_DSM_44566_(stripped)
MGQKVHPIGFRLGISTDWKSRWY---ADKA--YKEYIGEDVKIRRMMAKGLERAGISKVEIERTR-DKVRIDIHTARPGI
VIGRKGAEADRLRTELEKL------------TGKQVQLNILEVKSPESDAQLVAQGVAEQLSGRVAFRRAMRKAMQSAMK
---NRGIRIQVSGRLGGAEMSRTEFYREGRVPLHTLRANIEYGFFEARTTFGRIGVKVWIYKGD
>Bacteria_Actinobacteria_Actinobacteria_Actinobacteridae_Actinomycetales_Micromonosporineae_Micromonosporaceae_Hamadaea_tsunoensis_DSM_44101_(stripped)
MGQKVHPTGFRLGISTDWKSRWF---ADKL--YKDYIGEDVKIRKMMSKGLERAGISKVEIERTR-DKVRVDIHTARPGI
VIGRKGAEAERLRGELEKL------------TGKQVQLNILEVKNPESDAQLVSQGVAEQLSSRVSFRRAMRKSMQSAMK
---NRGIRVQVSGRLGGAEMSRTEFYREGRVPLHTLRANIEYGFFEARTTFGRIGVKVWIYKGD
>Bacteria_Actinobacteria_Actinobacteria_Actinobacteridae_Actinomycetales_Micromonosporineae_Micromonosporaceae_Actinoplanes_missouriensis_NBRC_102363_(stripped)
MGQKVHPTGFRLGISTDWKSRWF---ADKL--YKDYIGEDVKIRRMMSKGLERAGISKVDIERTR-DRVRVDIHTARPGI
VIGRKGAEADRIRGELEKL------------TGKQVQLNILEVKSPESDAQLVAQGVAEQLSSRVSFRRAMRKAMQSAMK
---NKGIRVQVSGRLGGAEMSRTEFYREGRVPLHTLRANIEYGFFEARTTFGRIGVKVWIYKGD
>Bacteria_Actinobacteria_Actinobacteria_Actinobacteridae_Actinomycetales_Micromonosporineae_Micromonosporaceae_Salinispora_arenicola_CNS_205_(stripped)
MGQKVHPHGFRLGISTDWKSRWF---ADKL--YKDYIGEDVKIRRMMSKGLERAGISKVDIERTR-DRVRVDIHTARPGI
VIGRKGAEADRIRGKLEKL------------TGKQVQLNIIEVKSPESDAQLVAQGVAEQLSSRVSFRRAMRKAMQSAMK
---NKGIRVQVSGRLGGAEMSRTEFYREGRVPLHTLRANIEYGFFEARTTFGRIGVKVWIYKGD
>Bacteria_Actinobacteria_Actinobacteria_Actinobacteridae_Actinomycetales_Micromonosporineae_Micromonosporaceae_Micromonospora_sp._L5_(stripped)
MGQKVHPTGFRLGISTDWKSRWF---ADKL--YKDYIGEDVKIRRMMSKGLERAGISKVDIERTR-DRVRVDIHTARPGI
VIGRKGAEADRIRGELEKL------------TGKQVQLNIIEVKNPESDAQLVAQGVAEQLSSRVSFRRAMRKAMQSAMK
---NKGIRVQVSGRLGGAEMSRTEFYREGRVPLHTLRANIEYGFFEARTTFGRIGVKVWIYKGD
>Bacteria_Actinobacteria_Actinobacteria_Actinobacteridae_Actinomycetales_Micromonosporineae_Micromonosporaceae_Verrucosispora_maris_AB_18_032_(stripped)
MGQKVHPHGFRLGISTDWKSRWF---ADKL--YKDYIGEDVKIRRMMSKGLERAGISKVDIERTR-DRVRVDIHTARPGI
VIGRKGAEADRIRGELEKL------------TGKQVQLNIIEVKNPESDAQLVAQGVAEQLSSRVSFRRAMRKAMQSAMK
---NKGIRVQVSGRLGGAEMSRTEFYREGRVPLHTLRANIEYGFFEARTTFGRIGVKVWIYKGD
>Bacteria_Actinobacteria_Actinobacteria_Actinobacteridae_Actinomycetales_Corynebacterineae_Corynebacteriaceae_Corynebacterium_argentoratense_DSM_44202_(stripped)
MGQKIHPHGLRLGITSDWKSHWY---ADKS--YADYLAEDIKIREFLSKNLDRAGVADVVIERTR-DRVRVDIHTARPGI
VIGRRGSEADRIRGELEKL------------TGKQVALNILEVKNIDANAQLVAQSIAEQLTNRVAFRRAMRKAIQSAMR
---QKGIKVVCSGRLGGAEMSRTERYHEGRVPLHTLRAEIDYGTYEAHTTFGRIGVKVWIYKGD
>Bacteria_Actinobacteria_Actinobacteria_Actinobacteridae_Bifidobacteriales_unclassified_Bifidobacteriales_Turicella_otitidis_ATCC_51513_(stripped)
MGQKIHPHGLRLGITSDWKSHWFA----EK--YASYVKEDNKIRDYFSTGLDRAGIADVVIQRTRD-RVRVDIHTARPGI
VIGRRGSEADRIRRELEKLTG-K-----------QVALNILEVKNIDANAKLVAQNIADQLANRVAFRRAMRKAIQSAMR
-PQVKGIKVQCSGRLGGAEMSRTERYHEGRVPLHTLRAEIDYGLHEAHTTFGRIGVKVWIYKGD
>Bacteria_Actinobacteria_Actinobacteria_Actinobacteridae_Actinomycetales_Corynebacterineae_Dietziaceae_Dietzia_cinnamea_P4_contig00104_(stripped)
MGQKIHPHGFRLGITSDWTSKWF---ADKQ--YADYVSEDIKIRQLLSKGMERAGISGVDISRTR-DRVHVDIHTARPGI
VIGRRGAEADRLRGELEKL------------TGKQVHLNILEIKNTEADAQLVAQGIAEQLSNRVAFRRAMRKGIQSAMR
---QKGIKVVCSGRLGGAEMSRSERYHEGRVPLHTLRAEIDYGTYEAKTTFGRIGVKVWIYKGD
>Bacteria_Actinobacteria_Actinobacteria_Actinobacteridae_Actinomycetales_Pseudonocardineae_Pseudonocardiaceae_Sciscionella_marina_DSM_45152_(stripped)
MGQKINPHGFRLGIATDWKSRWY---ADKQ--YAEYVGEDVKIRRMLSKGMERAGIAKVEIERTR-ERVRIDIHTARPGI
VIGRRGAEADRLRSQLEKL------------TGKQVQLNILEVKNPESEAQLVAQSVAEQLSNRVNFRRAMRKAMQSSMR
---SKGIKVQCSGRLGGAEMSRSESYREGQVPLHTLRADIDYGFFEARTTFGRIGVKVWLYKGE
>Bacteria_Actinobacteria_Actinobacteria_Actinobacteridae_Actinomycetales_Pseudonocardineae_Pseudonocardiaceae_Actinoalloteichus_cyanogriseus_DSM_43889_(stripped)
VGQKINPHGFRLGITTDWKSRWY---ADKQ--YSEYVAEDVKIRRMLSKGMERAGIAKVDIERTR-DRVRVDIHTARPGI
VIGRRGAEADRIRTELEKL------------TKKQIQLNVLEVKGPESDAQLVAQGVAEQLSNRVAFRRAMRKAIQSAMR
---SKGIRVKVSGRLGGAEMSRSEFYLEGRVPLHTLRADIDYGFFEAKTTFGRIGVKVWIYRGE
>Bacteria_Actinobacteria_Actinobacteria_Actinobacteridae_Actinomycetales_Corynebacterineae_Segniliparaceae_Segniliparus_rotundus_DSM_44985_(stripped)
MGQKIHPHGFRLGITTDWRSRWF-----ADKQYKDYIKEDIQIRKLLVSGMERAGIAKVEIERTRD-RVRVDIHTARPGI
VIGRRGAEADRIRGQLEKL-TGK-----------QVQLNILEVKNSETIAQLVAQGVAEQLSNRVAFRRAMRKAIQSAM-
HQQVKGIKVMCGGRLGGAEMSRSEYYREGRVPLHTLRADIDYGFHEAKTTFGRIGVKVWIYKGD
>Bacteria_Actinobacteria_Actinobacteria_Actinobacteridae_Actinomycetales_Corynebacterineae_Mycobacteriaceae_Amycolicicoccus_subflavus_DQS3_9A1_(stripped)
MGQKINPHGFRLGITTDWKSRWY---ADKQ--YAEYVKEDVEIRKLLKTGLERAGISKVEIERTR-DRVRVDIFTARPGI
VIGRRGTEADRIRAQLEKL------------TAKQVQLNILEVKNADSDAQLVAQGVAEQLSNRVAFRRAMRKAIQSAMR
---HKGIRVQCSGRLGGAEMSRSEFYREGRVPLHTLRADIDYGLHEAKTTFGRIGVKVWIYKGD
>Bacteria_Actinobacteria_Actinobacteria_Actinobacteridae_Actinomycetales_Pseudonocardineae_Pseudonocardiaceae_Thermocrispum_agreste_DSM_44070_(stripped)
VGQKINPHGFRLGITTGWKSRWY---ADKQ--YAEYVGEDVKIRDLLTAGMERAGISKVEIERTR-DRVRVDIHTARPGI
VIGRRGAEADRIRASLEKL------------TGKQVQLNILEVKNPEADAQLVAQGIAEQLSNRVAFRRAMRKAIQTSMR
---SKGIKVQCSGRLGGAEMSRSEHYRDGRVPLQTMRADMDYGFFEARTTFGRIGVKVWIYKGD
>Bacteria_Actinobacteria_Actinobacteria_Actinobacteridae_Actinomycetales_Actinopolysporineae_Actinopolysporaceae_Actinopolyspora_mortivallis_HS_1_DSM_44261_(stripped)
MGQKINPHGFRLGITTDWKSRWY---ADKQ--YAEYVAEDVKIRNHLSRGMERAGISKVEIERTR-ERVRVDIHTARPGI
VIGRRGAEADRIRGSLEKL------------TGKQVQLNILEVKNSEADAQLVAQGIAEQLSNRVSFRRAMRKGIQSAMR
---SKGIRVQCSGRLGGAEMSRSEFYREGQVPLHTLRADMDYGFFEARTTFGRIGVKVWIYKGE
>Bacteria_Actinobacteria_Actinobacteria_Actinobacteridae_Actinomycetales_Pseudonocardineae_Pseudonocardiaceae_Saccharopolyspora_erythraea_NRRL_2338_(stripped)
MGQKINPHGFRLGITTDWKSRWYA----DK-QYSEYVAEDVKIRRRLSRGMERAGISKVEIERTRE-RVRVDIHTARPGI
VIGRRGAEADRIRGSLEKLTG-K-----------QVQLNILEVKNAEADAQLVAQGVAEQLSNRVSFRRAMRKAIQSAMR
-PQVKGIRVQCGGRLGGAEMSRSEFYREGRVPLHTLRADIDYGFFEARTTFGRIGVKVWIYKGE
>Bacteria_Actinobacteria_Actinobacteria_Actinobacteridae_Actinomycetales_Pseudonocardineae_Pseudonocardiaceae_Prauserella_rugosa_DSM_43194_(stripped)
VGQKINPHGFRLGITTDWKSRWY---ADKQ--YKDYVAEDVKIRKLLSTGMERAGISKVEIERTR-DRVRVDIHTARPGI
VIGRRGAEADRIRGALEKL------------TGKQVQLNILEVKNSEADAQLVAQGIAEQLSNRVAFRRAMRKAIQTSMR
---SKGIRVQCSGRLGGAEMSRSEHYRDGRVPLHTLRADIDYGFFEAKTTFGRIGVKVWIYKGE
>Bacteria_Actinobacteria_Actinobacteria_Actinobacteridae_Actinomycetales_Pseudonocardineae_Pseudonocardiaceae_Saccharomonospora_viridis_DSM_43017_(stripped)
MGQKINPHGFRLGITTDWKSRWY---ADKQ--YSEYVAEDVKIRKLLSTGMERAGISKVEIERTR-ERVRVDIHTARPGI
VIGRRGAEADRIRGALEKL------------TGKQVQLNILEVKNPEADAQLVAQGIAEQLSNRVAFRRAMRKAIQTSMR
---SKGIRVQCSGRLGGAEMSRSEHYRDGRVPLHTLRADIDYGFFEARTTFGRIGVKVWIYKGD
>Bacteria_Actinobacteria_Actinobacteria_Actinobacteridae_Actinomycetales_Pseudonocardineae_Pseudonocardiaceae_Kutzneria_albida_DSM_43870_(stripped)
MGQKINPHGFRLGITTDWKSRWY---ADKQ--YAEYVAEDVKIRKMLGRGMERAGISKVEIERTR-DRVRVDIHTARPGI
VIGRRGAEADRIRGELEKL------------TAKQVQLNILEVKNPESDAQLVAQVTAEQLSNRVSFRRAMRKAIQSAMR
---SKGIRVQCGGRLGGAEMSRSEFYREGRVPLHTLRADIDYGFFEAKTTFGRIGVKVWIYKGD
>Bacteria_Actinobacteria_Actinobacteria_Actinobacteridae_Actinomycetales_Pseudonocardineae_Pseudonocardiaceae_Actinokineospora_inagensis_DSM_44258_(stripped)
MGQKINPHGFRLGITTDWRSRWY---ADKQ--YAEYVAEDVKIRKLLAKGMERAGISRVEIERTR-DRVRVDIHTARPGI
VIGRRGAEADRIRGELEKL------------TKKQVQLNILEVKNPEADAQLVAQVTAEQLSNRVSFRRAMRKAIQSAMR
---SKGIRVQCGGRLGGAEMSRSEHYREGRVPLHTLRADIDYGFFEARTTFGRIGVKVWIYKGE
>Bacteria_Actinobacteria_Actinobacteria_Actinobacteridae_Actinomycetales_Pseudonocardineae_Pseudonocardiaceae_Amycolatopsis_mediterranei_RB_(stripped)
MGQKINPHGFRLGITTDWKSRWY---ADKQ--YAEYVAEDVKIRKLLATGMERAGISKVEIERTR-DRVRVDIHTARPGI
VIGRRGAEADRIRGALEKL------------TKKQVQLNILEVKNPEADAQLVAQAVAEQLSNRVAFRRAMRKAIQTSMR
---SKGIRVQCGGRLGGAEMSRSEHYRDGRVPLHTLRADIDYGFFEAKTTFGRIGVKVWIYKGE
>Bacteria_Actinobacteria_Actinobacteria_Actinobacteridae_Actinomycetales_Pseudonocardineae_Pseudonocardiaceae_Actinosynnema_mirum_DSM_43827_(stripped)
MGQKINPHGFRLGITTDWKSRWY---ADKQ--YAEYVAEDVKIRKLLSRGMERAGISKVEIERTR-DRVRVDIHTARPGI
VIGRRGAEADRIRGELEKL------------TKKQVQLNILEVKNPESDAQLVAQGVAEQLSNRVAFRRAMRKAIQSAMR
---SKGIRVQCGGRLGGAEMSRSEHYRDGRVPLHTLRADIDYGFFEARTTFGRIGVKVWIYKGD
>Bacteria_Actinobacteria_Actinobacteria_Actinobacteridae_Actinomycetales_Pseudonocardineae_Pseudonocardiaceae_Saccharothrix_espanaensis_DSM_44229_(stripped)
MGQKINPHGFRLGITTDWKSRWY---ADKQ--YAEYVAEDVKIRKLLSKGMERAGISKVEIERTR-DRVRVDIHTARPGI
VIGRRGAEADRIRGELEKL------------TKKQVQLNILEVKSPESDAQLVAQGVAEQLSNRVAFRRAMRKAIQSAMR
---SKGIRVQCGGRLGGAEMSRSEHYRDGRVPLHTLRADIDYGFFEARTTFGRIGVKVWIYKGD
>Bacteria_Actinobacteria_Actinobacteria_Actinobacteridae_Actinomycetales_Pseudonocardineae_Pseudonocardiaceae_Actinomycetospora_chiangmaiensis_DSM_45062_(stripped)
MGQKINPHGFRLGITTDWKSRWY---ADKQ--YADYVAEDVKIRRMLSKGMERAGISKVEIERTR-DRVRVDIHTARPGI
VIGRRGAEADRLRGNLEKL------------TGKQVQLNILEVKGAEADAQLVAQGVAEQLSNRVSFRRAMRKAMQSAMR
SPGVKGIRVQCSGRLGGAEMSRSEFYREGRVPLHTLRAEIDYGLFEARTNFGRIGVKVWIYKGD
>Bacteria_Actinobacteria_Actinobacteria_Actinobacteridae_Actinomycetales_Pseudonocardineae_Pseudonocardiaceae_Pseudonocardia_dioxanivorans_CB1190_(stripped)
MGQKINPHGFRLGITTDWKSRWY---ADKQ--YAEYVKEDVEIRRMLSKGMERAGISKVEIERTR-DRVRVDIHTARPGI
VIGRRGAEADRIRGALEKL------------TKKQVQLNILEVKNAESDAQLVAQGVAEQLSNRVAFRRAMRKAIQSAMR
---SKGIRVQCSGRLGGAEMSRSEFYREGRVPLHTLRADIDYGLFEARTTFGRIGVKVWIYKGD
>Bacteria_Actinobacteria_Actinobacteria_Actinobacteridae_Actinomycetales_Corynebacterineae_Tsukamurellaceae_Tsukamurella_paurometabola_DSM_20162_(stripped)
MGQKINPHGFRLGITTDWKSRWY---ADKQ--YAEYVKEDVAIRKKLTDGLERAGISKIEIERTR-DRVRVDIHTARPGI
VIGRRGAEADRIRSELEKL------------TGKQVQLNILEVKNSEADAQLVAQGIAEQLSNRVAFRRAMRKAIQSAMR
---QKGIRVQCSGRLGGAEMSRSEFYREGRVPLHTLRADIDYGLHEAKTTFGRIGVKVWIYKGD
>Bacteria_Actinobacteria_Actinobacteria_Actinobacteridae_Actinomycetales_Corynebacterineae_Nocardiaceae_Smaragdicoccus_niigatensis_DSM_44881_(stripped)
VGQKIHPHGFRLGITTDWKSRWY---ADKQ--YAEYVKEDVAIRKLLAQGMERAGIAKVEIERTR-DRVRVDIHTARPGI
VIGRRGAEAEKIRGSLEKL------------TKKQVQLNIIEVKNAEAEAQLVAQGVAEQLSNRVAFRRAMRKAIQSAMR
---QKGIRVQCSGRLGGAEMSRKEFYREGRVPLHTLRADIDYGTYEAKTTFGRIGVKVWIYKGD
>Bacteria_Actinobacteria_Actinobacteria_Actinobacteridae_Actinomycetales_Corynebacterineae_Nocardiaceae_Nocardia_brasiliensis_ATCC_700358_(stripped)
MGQKINPHGFRLGITTDWKSRWY---ADKQ--YADYVKEDVAIRKLLATGMERAGISKVEIERTR-DRVRVDIHTARPGI
VIGRRGAEADRIRAELEKL------------TKKQVQLNILEVKNPESDAQLVAQAVAEQLSNRVAFRRAMRKAIQSAMR
---SKGIRVQCSGRLGGAEMSRSEFYREGRVPLHTLRADIDYGLYEAKTTFGRIGVKVWIYKGD
>Bacteria_Actinobacteria_Actinobacteria_Actinobacteridae_Actinomycetales_Corynebacterineae_Mycobacteriaceae_Mycobacterium_abscessus_bolletii_50594_(stripped)
MGQKINPHGFRLGITTDWKSRWY---ADKQ--YADYVKEDVAIRRLLATGLERAGIAKVEIERTR-DRVRVDIHTARPGI
VIGRRGTEADRIRADLEKL------------TGKQVQLNILEVKNPEAEAQLVAQGVAEQLSNRVAFRRAMRKAIQSAMR
---QKGIRVQCSGRLGGAEMSRSEFYREGRVPLHTLRADIDYGLYEAKTTFGRIGVKVWIYKGD
>Bacteria_Actinobacteria_Actinobacteria_Actinobacteridae_Actinomycetales_Corynebacterineae_Nocardiaceae_Rhodococcus_sp._BCP1_(stripped)
VGQKINPHGFRLGITTDWKSRWY---ADKQ--YAEYVKEDVAIRKFLATGLERAGIAKVEIERTR-DRVRVDIHTARPGI
VIGRRGAEADRIRAELEKL------------TGKQVQLNILEVKNAESEAQLVAQGVAEQLSNRVAFRRAMRKAIQSAMR
---QKGIRVQCSGRLGGAEMSRSEFYREGRVPLHTLRADIDYGLYEAKTTFGRIGVKVWIYKGD
>Bacteria_Actinobacteria_Actinobacteria_Corynebacteriales_Gordoniaceae_Gordonia_bronchialis_DSM_43247_(stripped)
MGQKINPHGFRLGITTDWKSRWY---ADKQ--YADYVKEDVAIRKLLSQGLERAGIAKVEIERTR-DRVRVDIHTARPGI
VIGRRGAEADRIRGDLEKL------------TGKQVQLNILEVKNAESEAQLVAQGVAEQLSNRVAFRRAMRKAIQSAMR
---QKGIRVQCSGRLGGAEMSRSEFYREGRVPLHTLRADIDYGLYEAKTTFGRIGVKVWIYKGD
>Bacteria_Actinobacteria_Actinobacteria_Corynebacteriales_Gordoniaceae_Gordonia_sp._KTR9_(stripped)
MGQKINPHGFRLGITTDWKSRWY---ADKQ--YADYVKEDVAIRKLLSTGLERAGIAKVEIERTR-DRVRVDIHTARPGI
VIGRRGAEADRIRGDLEKL------------TGKQVQLNILEVKNAESEAQLVAQGVAEQLSNRVAFRRAMRKAIQSAMR
---QKGIRVQCSGRLGGAEMSRSEFYREGRVPLHTLRADIDYGLYEAKTTFGRIGVKVWIYKGD
>Archaea_Thaumarchaeota_unclassified_Thaumarchaeota_Marine_Group_I_Marine_Group_I_crenarchaeon_SCGC_AB_629_I23_(stripped)
MGQKINPNGMRLGINKTWSSRWF---AKNN--YSKLLHEDLKIKSFVESKLASANISKLLIERAA-KKLRLTIFSSRPGI
IIGKKGSDIESLKKLLFKM------------TKLEVLLDIKEVRKPLY---------------LLLF-------------
---A---------------------------FL------IIF-----FAFF-YTGITVLIFKGK
>Bacteria_Tenericutes_Mollicutes_Entomoplasmatales_Entomoplasmataceae_Entomoplasma_luminosum_ATCC_49195_(stripped)
MGQKVSPNALRLGIVRQWEGRWY--AEKGQ--YVQWLNNDIKIRETLLKMLNNAAVAKIDIERTQ-KDIKLIIKSARPVI
VMGENNKRLEDITLAVRKI---------EKNRQAVVNIKVVAIDNPDGNATLIARWIGEQITNRASFRTVQKVAIRRALK
AHGVKGIKTTVSGRLGGVEMARTEGYLEGSVPLATLRSNIDYALYEAKTTYGQIGVKVWVNHGE
>Bacteria_Tenericutes_Mollicutes_Entomoplasmatales_Spiroplasmataceae_Spiroplasma_culicicola_AES_1_(stripped)
MGQKVSPNALRIGVIRTWDNRWY--AEKGE--YVKWLHQDIKVRKAVLKLLKNAAVSKVEIERTK-KEIILIIRSARPAI
VLGQEGKNVENIALTVKKT---------IKDKNAAVKVNVIEIKNPDVDARLVAQFIGDQITNRASFRTVQKLAIRKALK
-AGAKGIKTSVSGRLGGVEMARTEGYLEGSVPLSTLRSDIDYALYEARTTYGQIGVKVWINHGE
>Bacteria_Tenericutes_Mollicutes_Entomoplasmatales_Entomoplasmataceae_Mesoplasma_florum_W37_(stripped)
MGQKVSPNVLRLGIVRDWEDTWY--AEKDQ--YVKWLDQDIKIREGVLKLLKDAAVSKIKIERTN-SNITLIIRTARPAI
VLGQEGKNVSNIATAVQKI---------AKDRNLKVEVKVIEVKNPDADATLVARWIGEQITNRASFRTVQKLAIRKALK
-AGVKGIKTSVSGRLGGVEMARTEGYIEGSVPLSTLRADIDYALYEAPTTYGQIGVKVWINHGE
>Bacteria_unclassified_Bacteria_Poribacteria_Candidatus_Poribacteria_sp._WGA_4C_final_clean_version_(stripped)
MGQKTHPRGLRLGIIETWDSKWY---SDRD--YAKWLHEDFKIQQHIKEQLVRAGISRIEVERVA-ERCSINIHTARPGI
VIGRRGVEAEKLQTDIAKL------------IGRPVKIKVTEIKVPELDAQLLAEAVATQIERRTSFKQAMRRNIADSMQ
-AGAQGVKVMVSGRLDGKEIARSESSLEGRVPLHTLRANVDYGFTEANTTYGKIGVKTWIFKGE
>Bacteria_unclassified_Bacteria_Poribacteria_Candidatus_Poribacteria_WGA_3G_final_clean_version_(stripped)
VGQKTHPRGLRLGIIKTWDSKWY---SERD--YAKWLHEDFKIQEFVKEQLARAGISRVEVERVA-DRCSINIHTARPGI
VIGRRGAEAEKLQALLEKE------------VGCPVRINVSEIKTPELDAQLVSEAVATQIERRAGFKQAMRRNITSSIQ
-AGALGVKVMVSGRLDGKEIARTESSIEGRVPLHTLRADVDYGFTEANTTYGKIGVKTWIFKGE
>Bacteria_CP_OP9_candidate_division_OP9_bacterium_JGI_0000059_I14_TAbiofilm_001_167_(stripped)
LGQKVHPKGLRLGIIKDWDIKWF---SQKK--YSQLVYEDYNIRKYIKDTLAHAGVSVVNIERIA-NRIRITINCARPGI
IIGRKGTEVNKLKDNLSKI------------VNGEIQINIKEIKIPEIDAQLVAEDIANQILRRAAVRRVMKQAAARAIK
-MKAAGIKIMVSGRIGGAEIARTEWHMEGRLPLHTLRADIDYGFAEANTTYGKIGIKVWIFKGE
>Bacteria_CP_JS1_candidate_division_JS1_bacterium_SCGC_5329_(stripped)
LGQKVHPKGLRIGIIKTWDGKWF---SKKN--YADNIYQDYQIRDFLRGHLKHAGISTIEIERIA-DRVRIGIHCARPGI
VIGRKGAEVANLKNKLLKI------------VKGDLQIKIIEVKTPELDAQLVAANIAEQLERKGSTKRAMRQAANRSMR
-VGAKGIKISCSGRINGAEIARTEWHLEGRLPLHTLRADIDYGFAESNTTYGKIGVTVWIFRGE
>Bacteria_OP9_CG_OP9_01_(stripped)
MGQKVHPKGLRIGIIKSWDVKWF---AKKG--YAKNIYEDYIIRKYIKNRLKHAGISWIEIERIA-NRIRVTINCSRPGI
VIGRKGAEVTKLKEEMSKF------------IKGDLQIKIMEVKTPELDAQLVAENIAEQLERKSSSKRAMKQATSRSMK
-MGAEGIKISCSGRIGGAEIARTEWHLEGRLPLHTLRADIDYGFAEANTTYGKIGVKAWIFRGE
>Bacteria_Atribacteria_RBG_19FT_COMBO_JS1_35_14_(stripped)
LGQKVHPKGLRIGIIKDWDDKWF---AKKG--YAENIYQDYKIKQYIKNRLKHAGISCVEVERIA-DRVRLTINCARPGI
VIGRKGAEVAKLKEELSKF------------VKNDLQLKIIEVKKPELDAQLVAESIAEQLERRGSTKRSMRQAASRSIK
-MGAEGMKVSCSGRIGGAEIARTEWHLEGRLPLHTLRADIDYGFAEANTTYGKIGVKVWIFRGE
>Bacteria_CP_OP9_candidate_division_OP9_bacterium_SCGC_AAA255_G05_SAK_001_130_(stripped)
LGQKVHPKGLRIGIIKDWDVKWF---AKKG--YAENIYQDYKIRKYINNRLKHAGISCVEIERIA-DRVRLTINCARPGI
VIGRKGAEVTKLKEELSKF------------VKNDLQIKIIEVKKPELDAKLVAESIAEQLEKRGSTKRAMRQATSRSIR
-MGAEGIKVSCSGRIGGAEIARTEWHLEGRLPLHTLRADIDYGLVEANTTYGKIGVKVWIFRGE
>Bacteria_CP_OP9_candidate_division_OP9_bacterium_SCGC_AAA255_N14_SAK_001_136_(stripped)
LGQKVHPKGLRIGIIKDWDVKWF---AKKG--YAENVYQDYKIRKYINNRLKHAGISCVEIERIA-DRVRLTINCARPGI
VIGRKGAEVTKLKEELSKF------------VKNDLQIKIVEVKKPELDAKLVAENIAEQLERRGSTKRAMRQATSRSIR
-MGAEGIKVSCSGRIGGAEIARTEWHLEGRLPLHTLRADIDYGLVEANTTYGKIGVKVWIFRGE
>Bacteria_CP_TG3_candidate_division_TG3_bacterium_ACht1_(stripped)
MGQKVSPIGFRLGYNREHESIWY---SDDK--FADNLKEDELVRGYLAKRIGQAGLSRVYIERTA-SKVTVTICASRPGI
VIGRKGSEVEKLKAELQRI------------TGKDVHINVREVKKPEIDAQLVGDNIAAQIERRISYKRAAKKAIQTAMR
-LGADGIKIRIAGRLNGSDIARGETYGEGRVPLHTLRADVDFAYSRASTQYGVIGIKTWICKGE
>Bacteria_Thermotogae_Thermotogae_Thermotogales_unclassified_Thermotogales_Laodecianella_thermoacidophila_DSM_25116_(stripped)
VGQKVHPRGFRLGISTDWQATWF-----NEKNYADYLIEDDKIRKAVKKAYYHAGISEIKISRSGK-RATIIIVTGRPGI
LIGKKGAEIKNIRDLIQSI--VP--------ADREISISIEEVKTPELDAQLTAEFVASRIEKRASYKRTMKRSIQMAQK
-KGAKGIKIMVSGRINGAEIARTEWYREGRVPLQTLRAKVDYGFAVAKTKYGVLGVKVWIFTGE
>Bacteria_Thermotogae_Thermotogae_Thermotogales_Thermotogaceae_Marinitoga_piezophila_KA3_(stripped)
MGQKVHPYGFRLGISKPWKANWF---SEDN--YAEYLKEDLKIRDYIKQKYYEAGIGDILIERQ----INITIKAVRVGI
IIGRKGAEIQALKKEIEGM---V--------NDRNVRINIDEIRNPQTNAVLIAENIAGQIVKRASYKRAMKRAISAALK
-RGAKGIKIMVSGRLNGAEIARTEWYMEGRLPLQTLRSDIDYGTAEAQTLSGTIGIKVWVYKGD
>Bacteria_Thermotogae_Thermotogae_Thermotogales_Thermotogaceae_Kosmotoga_olearia_TBF_19.5.1_(stripped)
MGQKVHPYGFRLGISKDWKARWI---NEKN--YKEYLLEDLKIRDYIKKTYHSAGVSDIFIERPE-GKVSITIKCARPGV
IIGRKGSEVKKLRAGLERL------------INRKFQLNIEEVKTPETDALLVAEDIASRIEKRASYKRAMKRAIFTAMR
-KGAKGIKIMVSGRLNGAEIARTEWYLEGRLPLQTLKSDIDYGYTTALTKMGIIGVRVWIYKGD
>Bacteria_Thermotogae_Thermotogae_Thermotogales_Thermotogales_sp._mesG1.Ag.4.2_(stripped)
MGQKVHPYGFRLGVSKDWKARWI---NEKN--YKEYLLEDLKIRDFLKKNYMAAGVSDIYIERPEPGKVVITVKCARPGV
MIGKKGSEVKLLRQRLEKL------------ITRQFQLNIEEVKTPETDAILVAEDIASRIEKRASYKRAMKRAIFTAMR
-KGARGIKIMVSGRLNGADIARTEWYLEGRLPLQTLRADLDYGYTTAFTKMGIIGVKVWIYKGD
>Bacteria_Thermotogae_Thermotogae_Thermotogales_Thermotogaceae_Fervidobacterium_nodosum_Rt17_B1_(stripped)
MGQKVHPKGFRLGLTSEWDAQWF---NEKK--YSEYLLEDEAIRNFIKKNYNQAGIARVFVQR--PERVLVSIYAARPGI
LIGKKGAGITELRQALEA------------NFNRKFGIDIIELKTPETEASLVAESIAQKIEKRASYKIVMKRAITAALR
-RGARGIKIMVSGRLAGAEIARTEWYLKGRLPLQTLRSVIDYSTARAETKYGTIGIKVWIYKGD
>Bacteria_Thermotogae_Thermotogae_Thermotogales_Thermotogaceae_Thermotoga_thermarum_LA3_DSM_5069_(stripped)
MGQKVHPRGFRLGISADWQAQWF---NEKD--YASWLLEDEKIREIVKKTYGQAGISEVFIERAA---VTITIKTARPGM
IIGKKGAEIGKFREDLEKL------------LNRRVVINVEEVKTPETDARLVAETLASRIEKRASYKRAMKRAISDALR
-KGALGIKVMVAGRLAGAEIARREWYLSGRLPLQKVKAIIDYGTAIAKTKYGTIGVKVWIYKGD
>Bacteria_Thermotogae_Thermotogae_Thermotogales_Thermotogaceae_Thermosipho_africanus_TCF52B_(stripped)
MGQKVHPRGFRLGITADWQATWF---NEKN--YKEYLLEDEEIRKVIKNKYAQAGISEIVIERPD-ERVIAIIKSARPGI
IIGKKGAEITELRQELEKR------------FNRRFIVNVEEIKNPEVDAQLVAENIASRIEKRASYKVVMKKAIFNAMK
-KGAKGIKIMVSGRLAGAEIARTEWYLKGRLPLQTIKSIIDYGTARAETKYGTIGIKVWIYKGD
>Bacteria_Thermotogae_Thermotogae_Thermotogales_Thermotogaceae_Thermotoga_maritima_MSB8_(stripped)
----VHPRGFRLGLSADWQAKWF---NEKN--YKEWLLEDEEIRKIIKNKYYHAGISEIYVERPDAERINITVKTARPGI
IIGRKGSEITSLREELERK------------FNRRVVINIEEIKTPELDAQLVAESIASRIEKRASYKVAMKRAIMNAMR
-KGAQGIKVMVAGRLGGAEIARREWYLRGRLPLQKIKAIIDYGTATAWTKYGTIGIKVWIYKGD
>Bacteria_Thermotogae_Thermotogae_Thermotogales_Thermotogaceae_Petrotoga_mobilis_SJ95_(stripped)
MGSKVHPNGFRLGNNKTWKSVWF-----NEKNYSDYLHEDEKIRDYIKSNYEAAGISEILIERSDS-SIRIDIYGARLGI
LIGRKGAEMKKIRDDLKNI---V--------GDKNIKVYAEEVKNPYVVAQLIAEDVSGQLQRRVSHKVAMKRAITNAMR
-RGAKGVKIMVSGRLGGAEIARTEWYMEGRLPLQTLRSNIDYAVVHSQTKYGTIGIKVWVYHGD
>Bacteria_Chlamydiae_RIFCSPHIGHO2_12_FULL_Chlamydiae_49_11_(stripped)
MGQKTHPKGFRLIVNKKWLSTWI--GTNKN--FGNTLLEDLRVREFLKKKP-ICGTADILIKRMG-DRLEITIVTARPGL
VIGKKGSEIETLKKQLKDF------------TGRDVWVEVEEIKRPDLCAQLVADNI-----------------------
----------------------------------------------------------------
>Bacteria_RIF-WS3X_RBG_16_RIF_WS3X_71_46_(stripped)
MGQKTNPIGLRLGIVKTWDSRWF---AQRN--YAELLREDLLIKRYLKKRLYQAGISRITIERKG-EKVTIGIKTARPGL
VIGRKGEQVDKLSEEMKRL------------TGKHVQLNIEEIKRADLDSQLVAEHIAKQLEQRVSFRRAMKKAIASSMR
-AGAQGIRIACAGRLGGSEMARYETYREGRVPLHTLRADIDFARATANTAYGTCGVKVWMFHGE
>Bacteria_WS3_uncultured_DG_63_(stripped)
MGQKTHPIGLRLGIVKTWDSRWF---AQKD--FADLLHEDIMLRRYLKRRLYQAGISKILIQRAGG-KVTVTIRTARPGL
VIGRRGAQVDQVKDELQHL------------TKKEVLLNIEEVKKPDLDAQLVAEHIARQLEQRVSFRRAMKRALTSTMR
-AGAEGIKVLCSGRLGGAEMARHEGYKDGRVPLHTLRADIDYATATAHTTYGCVGVKVWVFHGE
>Bacteria_TA06_RIFOXYC12_FULL_TA06_54_24_(stripped)
LGQKTHPIGLRLGIIKTWDSRWF---AKND--FASLLEEDERIRRYLRQKLMNASISKIEIERTS-KRVTVTIHTSRPGI
VIGRKGGEIEKLKAEIQHL-----------TAQKEVHLNISEIKVPEMDARLVADNIARQLEQRISFRRAMKKAVQSTLR
-MGAYGIKIACGGRLGGAEIARTESYREGRVPMHTLRADIDYATSTSHTTFGCIGIKVWIFKGE
>Bacteria_TA06_uncultured_DG_24_(stripped)
MGQKTHPTGFRLGVIRDWDSRWF---TKRS--YADLLEEDLMIRRYLRERLSRAAVSKIEIERAV-KRVTVTIKTARPGV
VIGRKGVEVDRLRDELKHI------------TGKDVFINIEEVKTPEVDAELVAQSIARQLEQRVSYRRAMKRAVVSAMR
-MGAQGIKVSCAGRLAGAEIARREGYREGRVPLQTIRADVEYATALARTTYGCIGVKVWIFKGE
>Bacteria_TA06_uncultured_SMTZ_40_(stripped)
MGQKTHPTGFRLGVIRDWDSRWF---TKRS--YADLLEEDLMIRRYLRERLSRAAVSKIEIERAV-KRVTVTIKTARPGV
VIGRKGVEVDRLRDELKHI------------TGKDVFINIEEVKTPEVDAELVAQSIARQLEQRVSYRRAMKRAVVSAMR
-MGAQGIKVSCAGRLAGAEIARREGYREGRVPLQTIRADVEYATALARTTYGCIGVKVWIFKGE
>Bacteria_TA06_uncultured_SMTZ1_40_(stripped)
MGQKTHPTGFRLGVIRDWDSRWF---TKRS--YADLLEEDLMIRRYLRERLSRAAVSKIEIERAV-KRVTVTIKTARPGV
VIGRKGVEVDRLRDELKHI------------TGKDVFINIEEVKTPEVDAELVAQSIARQLEQRVSYRRAMKRAVVSAMR
-MGAQGIKVSCAGRLAGAEIARREGYREGRVPLQTIRADVEYATALARTTYGCIGVKVWIFKGE
>Bacteria_RIF5_RIFCSPLOWO2_12_FULL_RIF05_58_11_(stripped)
VGQKTHPIGFRLGVIKDWQSVWY---SERD--FARLLKEDELIRKYIHSRLGHAAISKVVIERTP-QKMTVIIHTARPGV
VIGRKGQEVDKLRDELAHL------------SKDEIFIKIEEIKTPEIDAKLVADGISFQLEQRVSFRRAMKKAVTSAMR
-MNAQGIKIICGGRLAGAEIARSEGYLEGRVPLHTIRADIDYATSTAHTTFGTIGIKVWICKGE
>Bacteria_Gemmatimonadetes_Gemmatimonadetes_Gemmatimonadetes_bacterium_SCGC_AAA003_K10_(stripped)
MGQKTHPIGFRLGVMKDWRSQWY---AEKD--FPRLLQEDEIIRRYLERRLAHAAISRVEIERKP-SKIVVTVHTARPGV
VIGKRGSEVDKLRDELGVV------------TGSEVSVNVEEVKRPELDARLVAENVAHQIRNRISFRRAMKRAIQSSQR
-AGAEGIRIQCGGRLGGSEIARVEGYNEGRVPLHTLRANIDYASVEAQTTYGTVGVKCWIFLGE
>Bacteria_Gemmatimonadetes_Gemmatimonadetes_Gemmatimonadetes_bacterium_SCGC_AAA007_O21_(stripped)
MGQKVHPTGFRLGIVKDWSSRWY---AERD--FPRLLKEDETIRQYLRRRLAHAALARVDIERKP-SKIVVSLHTARPGV
VIGKRGAEVDKLREELAML------------TNAEISVNVEEIKRPEVNAYLVAENVAHQLRQRISFRRAMKRAVQAAVR
-SGAKGIRIQCAGRLGGAEIARTEGYNEGRVPLHTLRADIDYAQVPAFTTYGCVGVKCWIFNGE
>Bacteria_Gemmatimonadetes_Gemmatimonadetes_Gemmatimonadetes_bacterium_SCGC_AB_629_I08_(stripped)
MGQKVHPIGFRLGIVKDWTSRWY---AERD--FPRLLKEDETIRQYLRRRLAHAALARVDIERKP-SKIVVTLHTARPGV
VIGKRGAEVDKLREELAML------------TNAEISVNVEEIKRPEVNAYLVAENVAHQLRQRISFRRAMKRAVQAAVR
-SGAKGIRIQCAGRLGGAEIARTEGYNEGRVPLHTLRADIDYAQVPAFTTYGCVGVKCWIFNGE
>Bacteria_Gemmatiomonas_uncultured_SG8_23_(stripped)
MGQKTHPTGFRLGIVQDWKSRWY--AEGRE--FPRLLKEDETIRKYLRRRLSHAALAMVEIERKP-SKIVVTLHTARPGV
VIGKRGAEVDKLRDELALL------------TNSEISVNVEEIKRPELSAYLVAENVAHQLRQRISFRRAMKRALQAARR
-AGAEGIKIQCAGRLGGAEIARTEGYNEGRVPLHTLRADIDYAEVPAFTTYGVVGVKCWIFKGE
>Bacteria_Gemmatiomonas_uncultured_SG8_38_2_(stripped)
MGQKTNPIGFRLGVVKQWASRWY---AEGN--LADLIEQDEKIRNYLKARLGHAAISSVEIERKP-GKIVVSINTGRPGV
VIGKRGAEVDKLRDELAVL------------TGSEVAINVEEIKRPEIEAQLIADSVAFQLVQRIAFRRAMKRAVQQAMR
-MGALGIKIQCAGRLGGAEIARTEGYHEGRVPLHTLRADVDFARSTAKTTFGPIGIKVWVFKGE
>Bacteria_Gemmatiomonas_uncultured_SMTZ_52_(stripped)
----------RLGVVKEWKSRWY---AEGN--LADLIEQDEKIRNYLKARLGHAAISVVEIERKP-GKIVVTINTGRPGV
VIGKRGAEVDKLRDELAVL------------TNSEVAINVEEIKRPEIEAQLVADNVAFQLQQRIAFRRAMKRAVQQAMR
-MGAGGIKIQCAGRLGGAEIARTEGYHEGRVPLHTLRADVDFAQSTAKTTFGPIGVKVWVFKGE
>Bacteria_Gemmatimonadetes_Gemmatimonadetes_Gemmatimonadetes_bacterium_KBS708_(stripped)
MGQKTNPIGFRLGVSKPWRSTWY--AGGKN--MPQLLQEDALLRKYLKQRMGHAAIADVRIERKP-GKVVVTIHTGRPGV
VIGKKGAEVDKLRDELAQL------------TGKEVGVNVEEIKRPEVEAQLVADSIAQQLAGRVSFRRAMKRAVQSAMR
-AGAQGIKVKAGGRLGGAEIARVEGYHEGRVPLHTLRADIDYATSTAKTTYGTIGVKVWIFKGD
>Bacteria_Gemmatimonadetes_Gemmatimonadetes_Gemmatimonadales_Gemmatimonadaceae_Gemmatimonas_aurantiaca_T_27_(stripped)
MGQKTNPIGFRLGVTKNWRSTWY---AKKE--MPALLKEDALLRKYLKARLDNAAIADVTIERKP-GKVVVTVHTGRPGV
VIGKKGAEVDKLRDELAQL------------TGKEVGINVEEIKRPEVEAQLVADNIAAQLSQRISFRRAMKRAVQSAMR
-MGALGIKVKAGGRLGGAEIARVEGYMEGRVPLHTLRADINYATSTAKTTYGTIGVKVWIFKGE
>Bacteria_Gemmatimonadetes_Gemmatimonadetes_Gemmatimonadales_Gemmatimonadaceae_Gemmatimonas_sp._AP64_(stripped)
MGQKTNPIGFRLGVTKNWRSTWY---AKKE--MPALLKEDALLRKYLKARLDNAAISDVTIERKP-GKVVVTIHTGRPGV
VIGKKGAEVDKLRDELTQL------------TGKEVGINVEEIKRPEVEAQLVADNIAAQLSQRISFRRALKRAVQSAMR
-MGALGIKVKAGGRLGGAEIARVEGYMEGRVPLHTLRADIDYATSTARTTYGAIGVKVWIFKGE
>Bacteria_Gemmatiomonas_uncultured_SG8_17_(stripped)
MGQKTHPYGFRLGIVKPWRSRWF---AGND--FADLLKEDELIRRYLRSRLAHAAISEVHIDRKP-GKVTVTVFTGRPGV
VIGKRGAEVDKLRDELAQL------------TGKEVGINVEEIKRPELDAQLVADNIAHQLNQRISYRRAMKRAVQSAMR
-MGAKGIKIKCAGRLGGAEIARSQSFHEGRVPLHTLRADVGYATATARTTYGAIGVKVWIFRGE
>Bacteria_Gemmatimonadetes_GWC2_Gemmatimonadetes_71_10_(stripped)
-----------------WRSRWY---AGRD--FPAFLKEDELVRTYLKTRLHHAAISDVHIERKP-GKVVVTVHTGRPGV
VIGKRGAEVDKLRDELAQL------------TGKEVGINVEEIKRPELDAQLVADNVSHQLAQRISFRRAMKRAVQSAMR
-MGAQGIKIKCGGRLGGAEIARVEGYREGRVPLHTLRADVDYAQSTAKTTFGTIGVKVWIFKGE
>Bacteria_Gemmatimonadetes_RIFCSPLOWO2_02_FULL_Gemmatimonadetes_71_11_(stripped)
VGQKVHPHGFRLGIVKPWRSRWY---AGRE--FPALLKEDELIRTYLKTRLQHAAISDVHIERKP-GKVLVTVHTGRPGV
VIGKRGAEVDKLRDELAQL------------TGKEIGINVEEIKRPELDAQLVSDNVAHQLAQRISFRRAMKRAVQSAMR
-MGAQGIKIKCGGRLGGAEIARVEGYHEGRVPLHTLRADVDYATSTAKTTFGTIGVKVWIFKGE
>Bacteria_Gemmatiomonas_uncultured_SG8_28_(stripped)
---KTHPYCFLLCIVKPWRSRWY---AGAE--FPDFLKEDELIRKYLKTRLSHAAVADVHVDRKP-GKVTVTVFTGRPGV
VIGKRGAEVDKLRDELAQL------------TGKEVGINVEEIKRPEVEAQLVADNVAHQLVQRVSFRRAMKRAVQNSMR
-MGAQGIKIRCGGRLGGAEIARSEGYHEGRVPLHTLRADVDYGVATAKTTYGTIGVKVWIFKGE
>Bacteria_Gemmatimonadetes_RBG_16_Gemmatimonadetes_66_8_(stripped)
VGQKTHPYGFRLGIVKPWRSRWF---ARRD--MADLLREDELIRKYLRTRLAHAAISDVHVERP--GKVTVTVYTGRPGV
VIGKRGAEVDKLRDELAQL------------TGKEVGINVEEIKRPELDAQLVSDNVGHQLTQRVSFRRAMKRAVQSAMR
-MGAQGIKIKAAGRLGGAEIARTEGYHEGRVPLHTLRADVDYATSTAKTTYGTIGVKVWIFKGE
>Bacteria_Gemmatimonadetes_RIFCSPLOWO2_12_FULL_Gemmatimonadetes_68_9_(stripped)
-------------------------------------------------RLAHAAISDVHIERKP-GKVTVTVFTGRPGV
VIGKRGAEVDKLRDELAQL------------TGKEVGINVEEIKRPELDAQLVADGVAHQLMQRVSFRRAMKRSVQSAMR
-MGAHGIKVRTSGRLGGAEIARSEGYHEGRVPLHTLRADVDYGTSTAKTTYGTIGVKVWIFKGE
>Bacteria_Chlymidae_uncultured_SMTZ_39_(stripped)
MGQKVSPRGFRLKIKKDWDSNWF--ANKKE--FGTFLIKDSEIRDFLMKKP-ACGTSKIGIKRMS-GKIEITIHTARPGL
VIGRKGTDIDLLKDELKKF------------TKGDVWIEVEEIKRPDLDAKLVAEGIAKKIERRLPFRRVLKKALQTTMD
-AGAVGMKVKISGRVGGAEIARKEWYKNGKIPLHTLRANIDYATATAYTTYGSIGIKVWINKGE
>Bacteria_ChlamydiaeVerrucomicrobia_group_Chlamydiae_Chlamydiia_Chlamydiales_Waddliaceae_Waddlia_chondrophila_WSU_86_1044_(stripped)
MGQKVNPIGFRL-VKKDWRSKWF--ANKQE--FGDFLVEDRRIREYLLKKS-QLGTSKIKIRRMS-EKIEVTIVTARPGL
VIGKKGAEIDALKTELYKL------------TGKQVWVEVEEIKRPDADAQVVADGIAKQLERRIPFRRALKKAIQSSLD
-AGAVGIKVQTSGRLGGAEIARTEWYKEGSIPLHTLRANIDYATSRAETTYGTIGVKVWINRGD
>Bacteria_ChlamydiaeVerrucomicrobia_group_Chlamydiae_Chlamydiia_Chlamydiales_Parachlamydiaceae_Neochlamydia_sp._S13_(stripped)
MGQKTNPIGFRL-INKKWRSKWY--ANKQE--FGTLLVEDKKIREYLMKKP-QCGTSQIKIRRMS-EKIEVTICTARPGM
VIGKKGSEIEGLRGELFRL------------TGKEVWIEVEEIKRPDLDAKIVADAIAKQLERRIPFRRAMKKAMQSSIE
-AGALGIKVQCSGRIGGAEIARTEWYKEGSTPLHTLRADIDYAMGRAETTYGSIGVKVWIYRGE
>Bacteria_ChlamydiaeVerrucomicrobia_group_Chlamydiae_Chlamydiia_Chlamydiales_Parachlamydiaceae_Parachlamydia_acanthamoebae_UV7_(stripped)
MGQKANPIGLRL-INRKFRSKWF--ANKHE--FGQNVIEDHMIREYLMKKP-ACGTSQIRICRMS-DKIEITICTARPGL
VIGKKGAEIDALKSELFKL------------TGKEVWIEVEEIKRPDLDAKIVADGIAKQLERRIAFRRAMKKAMQSATD
-AGALGIKVQVSGRLGGAEIARTEWYKEGSTPLHTLRADIDFAYGRAETTYGSIGVKVWIYRGE
>Bacteria_ChlamydiaeVerrucomicrobia_group_Chlamydiae_Chlamydiia_Chlamydiales_Simkaniaceae_Simkania_negevensis_Z_gsn.131_(stripped)
MGQKTSPTGFRLVLKKNWKSVWF--ANKQE--FGSLLQEDLVIRNFLIKKP-CCGTSQIKIKRMS-EKIEVTLHTARPGL
VIGKKGAEIEVMKQELKKL------------TGKDIWIEVAEIKRPDLDAKLVADAIAKQLERRVAFRRVMKKAIQASMD
-AGAAGIKVAVSGRIGGAEIARTEWYKEGRIPLHTLRANIEYATGRAETTYGSIGVKVWINKGD
>Bacteria_Chlamydiae_Chlamydiia_Chlamydiales_RIFCSPLOWO2_02_FULL_Chlamydiae_49_12_(stripped)
MGQKTSPIGFRL-VTKDWRSSWY--ANKQE--FGKLLGDDKKIRDFLSSKP-SCGASKFTIRRMS-GKVEVTIHTARPGL
VIGKKGAEIDQLKADLRKA------------TGEEVWIEVDEIKRPDLDAKLVADAVAKQLERRMPFRRVLKKAMQASMD
-AGARGIKIQIAGRIGGAEIARTEWYKEGRIPLHTIRVDIDYAMGRAETTYGSIGVKVWINKGE
>Bacteria_Chlamydiae_Chlamydiia_RIFCSPHIGHO2_12_FULL_Chlamydiae_49_9_(stripped)
MGQKVSPTGFRL-VRRKWLSNWF--ANKQE--FGGLIGEDRKIRKHLLTKPA-CGASRFQIKRMS-GKVEVTIMTARPGL
VIGKKGAEIDTLKNELKEL------------TNKEVWIEVEDINRPDLDAKLVADGIAKQLERRIPFRRVLKKAMQTSMD
-AGAAGIKVQVSGRIGGAEIARVEWYKEGRIPLHTLRADIDYAHGRAETTYGSIGVKVWINKGD
>Bacteria_Chlamydiae_Chlamydiia_RIFCSPLOWO2_02_FULL_Chlamydiae_45_22_(stripped)
MGQKVSPIGFRLVRRKKWVSNWF--ANKQE--FGDQIGEDYRIRQFLQAKP-ACGASKFQIKRMS-GKIEVTIFSSRPGL
VIGKKGAEIDILKSELRKL------------TGKEVWIEVEEIKRPDLDAKLVAEGIAKQLSRRIPFRRILKKAMQTSMD
-AGAAGIKVQVSGRIGGAEIARVEWYKEGRIPLHTLRADIDYAQGRAETTYGSIGVKVWINKGD
>Bacteria_Chlamydiae_Chlamydiia_RIFCSPHIGHO2_12_FULL_Chlamydiae_27_8_(stripped)
MGQKGSPIGFRLVTRKKWDSNWY--ANKQE--FGDLLEEDRIIREFLLKQP-ACGTSKIIIKRTS-GKVEVTIHTARPGL
VIGKKGSEIDTLKNDLKKL------------TGKDIWIEIDEIKRPDLDARLVSEGIAKQIERRIPFRRAMKKAIQTTMD
-AGAHGIKVQLSGRIGGAEIARTEWYKEGRVPLHTLRADIDYAANTAHTTYGSIGVKIWINKGE
>Bacteria_BacteroidetesChlorobi_group_Chlorobi_Chlorobia_Chlorobiales_Chlorobiaceae_ChlorobiumPelodictyon_group_Pelodictyon_luteolum_DSM_273_(stripped)
LGQKVNPTGFRLGIIKDWTSRWY--DDSPV--ISGKIKEDHVIRNYVQTRLKRAGIARIIIERTT-KHIKINIYAARPGA
VVGRKGEEINNLSQELGRI------------TGKEVKIDVVEVVKPEIESQLIGESIAYQLENRVSFRRAMKMAIQQAMR
-AGAEGVRIRCAGRLGGAEIARAEQYKEGKIPLHTIRANVDYASVTAHTIAGTIGIKVWVYKGE
>Bacteria_BacteroidetesChlorobi_group_Chlorobi_Chlorobia_Chlorobiales_Chlorobiaceae_Prosthecochloris_aestuarii_DSM_271_(stripped)
MGQKVNPTGFRLGIIRDWTSRWY---------IAEKLKQDHVIRNYVQARLKRAGIAKIVIERTTK-HIKINIFAARPGA
VVGRKGEEINNLSQELSRI------------TGREVKIDVIEVIKPEIEAQLIGENIAYQLENRVSFRRAMKQAIQQAMR
-AGAEGIRIRCAGRLGGVEIARSEQYKEGKIPLHTLRANVDYASVTAHTIAGAIGIKVWVYKGE
>Bacteria_Chloroflexi_Thermoflexia_Thermoflexales_Thermoflexaceae_Bacterium_sp._JAD2_Draft_Genome_(stripped)
LGRKVHPIGFRLGITKNWLARWY--AEGRE--YVELLHEDLKIRQFVKEQLKEAGIARIEIERFP-KQINLYIHAARPGI
VIGRKGLGIKQLRQAIEEM------------TGKKARVEIVEVPRPELEAAIVAESIAQQIEKRVSHARAMKRAIQQAMR
-AGAKGIRITVSGRLGGAEMARTETLMEGRVPRHTLRADIDYALAEAITKWGKIGIKVWIYRGD
>Bacteria_RIF7_RIFOXYB2_FULL_RIF07_49_35_(stripped)
LGQKVNPIGLRLGINKTWSSRWF--AKSNK--FADLLKEDMLIRRYIGIRLQKASISSVGIDRTA-KKIIVNIFTARPGI
VIGKKGEEVERLKEELQQI------------TQKEVYINIREIKRPEIDAQLVAENIAHQIERRISFKRAMKKSISSAVK
-MGIQGIKIKCGGRLGGSEIARTAEMKEGRIPLHTLRADIDYATSLAKTTYGIIGIKVWIFKG-
>Bacteria_BacteroidetesChlorobi_group_Bacteroidetes_Flavobacteriia_Flavobacteriales_Blattabacteriaceae_Blattabacterium_sp._Blattella_germanica_str._Bge_(stripped)
MGQKTNPIVNRLGIITGWQSSWC-----NN--YKDRIQEDFKVRRYIEARLPKGIVSRIFIERTL-KFITITIRTSRPAL
VIGKGGDEVDTVRKELKKL------------TKKEVQINISEVKRPELDAPLVAKGIVRQLENRISYKKAIKLSILSAMR
-MNAQGIRIQISGRLNGSEMARCETYKEGRISLGTFRADVDYHMSVANTVYGSIGIKVWIMKGE
>Bacteria_BacteroidetesChlorobi_group_Bacteroidetes_Cytophagia_Cytophagales_Amoebophilaceae_Candidatus_Amoebophilus_asiaticus_5a2_(stripped)
MGQKVNPNSLRIGYIKGWESNWF--SSKKG--YADKLIEDHKIRKYLGARMAKANLSKIVIERTL-KRITITVHSSKPGI
IIGKGGAEVERIKEELRKL------------TEKEVHVNILEIKRPELDAKLVGSSMAQQIQARISYKRVVKQALSATMR
-VGAQGIKIQVSGRLAGAEIARSEQFKEGRIPLHTLRADIDFAISEAQTVYGKIGIKVWIFKGE
>Bacteria_Zixibacteria_RBG_16_Zixibacteria_53_22_(stripped)
VGQKTHPYGFRLGVIKTWKSKWF---ATRN--FADLLQEDLLIRRYVNKRLEHAGIAAVEILRAP-KKVTIDVHTARPGI
VIGRKGAEVDNLKGELELL------------TGKEILLNVIEVKKPEISATLVGQSIAKQLEGRVSFRRAMKKAMAAAMK
-SGAEGIKICCGGRLGGAEIARTEKYHDGRVPLHTLRADIDYAQATANTTYGTIGVKVWICQGE
>Bacteria_FibrobacteresAcidobacteria_Fibrobacteres_Fibrobacteria_Fibrobacterales_CG_Fibrob_01_(stripped)
MGQKTHPYGLRLGIIKTWQSKWY---AEDK--FAELLYEDIVLRRYLMKRFEHASLSRVGIERTV-KKVNVNLFTARPGV
VIGKKGEELERLKGELQFL------------TGKEIYISVHEIKRPETDSKLVAENIARQLEKRVSFRRAMKRAIQSAMR
-MGVEGIKIQCGGRLGGAEIARVEKYAEGRVPLHTLRADIDYATAIAKTMYGTIGIKVWIMHGE
>Bacteria_FibrobacteresAcidobacteria_group_Fibrobacteres_Fibrobacteria_Fibrobacterales_Fibrobacteraceae_Fibrobacter_succinogenes_elongatus_HM2_(stripped)
MGHKTHPNGLRLGVIRGWESKWY---AEDK--FADLLYEDIVLRRYLMKRFEHASLSKVGIERTV-KKVNVNLYTARPGI
VIGKKGEELERLKGELQFL------------TGKEIYIAVHEIKRPETDAKLVAENIARQLEKRISFRRAMKRAIQSAMR
-MGVEGIKVQCGGRLGGAEIARVEKYAEGRVPLHTLRADIDYATAIAKTVYGAIGIKVWIMHGE
>Bacteria_FibrobacteresAcidobacteria_group_Fibrobacteres_Fibrobacteria_Fibrobacterales_Fibrobacteraceae_Fibrobacter_succinogenes_subsp._succinogenes_S85_(stripped)
MGHKTHPNGLRLGVIRGWESKWY---AEDK--FADLLYEDIVLRRYLMKRFEHASLSKVGIERTV-KKVNVNLYTARPGI
VIGKKGEELERLKGELQFL------------TGKEIYIAVHEIKRPETDAKLVAENIARQLEKRISFRRAMKRAIQSAMR
-MGVEGIKVQCGGRLGGAEIARVEKYAEGRVPLHTLRADIDYATAIAKTVYGAIGIKVWIMHGE
>Bacteria_BacteroidetesChlorobi_group_Bacteroidetes_Sphingobacteriia_Sphingobacteriales_Chitinophagaceae_Chitinophaga_pinensis_DSM_2588_(stripped)
MGQKTNPIGNRLGIIRGWDSNWY--GGKKD--YATKLIEDNKIRTYLNARINKGGISRIVIERTL-GKLIITIHTSKPGI
IIGKGGGEVDRIKEELKKL-----------TSKEDVQINILEIRRPEIDANIVAETIAKQIESRINYKRAIKMAIATALR
-MGAEGIKIKVGGRLGGAEIARSEEMKQGRVPLHTYRMDIDYASLFALTVYGKIGIKVWICKGE
>Bacteria_BacteroidetesChlorobi_group_Bacteroidetes_Sphingobacteriia_Sphingobacteriales_Chitinophagaceae_Niastella_koreensis_GR20_10_DSM_17620_(stripped)
MGQKTNPIGARLGIIRGWESNWY--GNKKD--FSTKLIEDNKIRTYLNARINKGGISKIVIERTL-NKLIVTIHTSKPGI
IIGKGGNEVDRIKEELKKL------------TGKEVQINILEIRRPELDAMIVGDTIARQIENRINYKRAIKMAIASALR
-MGAEGIKIKISGRLGGAEIARTEEIKQGRTPLHTLRMDIDYANVFALTVYGKIGIKVWICKGE
>Bacteria_BacteroidetesChlorobi_group_Bacteroidetes_Sphingobacteriia_Sphingobacteriales_Chitinophagaceae_Segetibacter_koreensis_DSM_18137_(stripped)
MGQKTNPIGARLGIIRGWESNWY--GNHKD--YAGKLIEDHKIRTYLNARINKGGIAKIVIERTL-GKLIITIHTSKPGI
IIGKGGGEVDRIKEELKKL------------TGKDVQINILEIRRPELDANIVADTIARQIENRINFKRAIKMSIASALR
-MGAEGIKVKVGGRLGGAEIARSEEIKQGRVPLHTFRMDIDYANVFAQTVYGKIGIKVWICKGE
>Bacteria_BacteroidetesChlorobi_group_Bacteroidetes_Sphingobacteriia_Sphingobacteriales_Chitinophagaceae_Niabella_soli_JS13_8_DSM_19437_(stripped)
MGQKANPIGNRLGIIRGWESNWY--GSKKD--FASKLIEDNKIRTYLNARINKGGISKIVIERTL-GKLIITIHTSKPGI
IIGKGGGEVDRIKEELKKL-----------TQNDDVQINILEIRRPETDAMIVGDTIARQIENRINFKRATKMAIASALR
-MGAEGIKVKLSGRLGGAEIARSEEFKQGRVPLHTFRMDIDYANVFAQTVYGKIGIKVWICKGE
>Bacteria_BacteroidetesChlorobi_group_Bacteroidetes_Sphingobacteriia_Sphingobacteriales_Chitinophagaceae_Terrimonas_ferruginea_DSM_30193_(stripped)
MGQKANPIGNRLGIIRGWESNWY--GSKKD--YAGKLIEDHKIRTYLNARINKGGISKIVIERT-LGKLIVTIHTSKPGI
IIGKGGGEVDRIKEELKKL-----------TGKDDVQINILEIRRPELDAMIVGDTIARQIENRINFKRATKMAIASALR
-MGAEGIKIKLSGRLAGAEIARSEEFKQGRVPLHTFRMDIDYANVFAQTVYGKIGIKVWICKGE
>Bacteria_BacteroidetesChlorobi_group_Bacteroidetes_Sphingobacteriia_Sphingobacteriales_Saprospiraceae_Aureispira_sp._CCB_QB1_(stripped)
MGQKTNPIGNRLGIIRGWDSNWF---GGKS--FADNVVGDEKIRRYLKVRVDKGGIARIVIERTL-KRITVTIHTSRPGI
IIGKGGQEVDRIREELKQL------------TKTDVQINIVEIRKPELNAQIVGETIAKQVEARINYRKATKMAIQSTMR
-AGAEGIKVRLSGRLNGAEMARSEEYKEGRSPLHTFRADVDYAMVEALTVYGKIGIKVWLCRGE
>Bacteria_BacteroidetesChlorobi_group_Bacteroidetes_Sphingobacteriia_Sphingobacteriales_Saprospiraceae_Saprospira_grandis_Lewin_(stripped)
MGQKTNPIGNRLGIVRGWDSNWF--G-GKD--YAEKVVEDEKIRAYLRVRVEKGGIARIVIERTR---VTVTIHTSRPGI
IIGKGGQEVDRIREELKKL------------TGKEVQINIFEIRKPELNAQIVGETIAKQLEARINYRKATKMSIQSTMR
-AGAEGIKVRLSGRLNGSDMSRSEEYKEGRSPLHTFRADIDYAIVEAQTVYGKIGVKVWICRGE
>Bacteria_BacteroidetesChlorobi_group_Bacteroidetes_Sphingobacteriia_Sphingobacteriales_Saprospiraceae_Lewinella_cohaerens_DSM_23179_(stripped)
MGQKTNPIGNRLGYIRGWDSNWY---ADKG--YADNVVEDEKIRTYLAARIHKGGIARTIIERTL-KRITVTIHTSRPGI
IIGKGGQEVDRIREELKKL------------TGKDVQINIIEXRKPELDANIVAESIAKQLEARINYRRAIKMAIQSTMR
-ANAEGIKVRISGRLNGSDMSRTEEFKEGRTPLHTFRADIDYALYEAQTVYGIIGVKVWICKGE
>Bacteria_BacteroidetesChlorobi_group_Bacteroidetes_Sphingobacteriia_Sphingobacteriales_Saprospiraceae_Haliscomenobacter_hydrossis_O_DSM_1100_(stripped)
MGQKTNPIGNRLGIIRGWESNWF---GGKD--FAAKVVEDEKIRNYLNARVNKGGIARIVIERT-LKRITVTIHTSRPGI
IIGKGGQEVDRIREELKKL------------TSKDVQINITEIRKPELDANIVAESIAKQLEARINYRRAIKMSIQSTIR
-AGGEGIKVRISGRLNGAEMARTEEYKEGRTPLHTFRADIDYSWKEALTVYGKIGIKVWICKGE
>Bacteria_Caldithrix_RBG_13_Caldithrix_44_9_(stripped)
LGQKTNPIGFRLSVTRNWESQWF---DEKN--FGKMVNEDLLIKKYVRKRIPDGAISKIKIERTP-KKVLLELNTARPGV
VIGKKGTEVDKLKEELKKL------------INKDVQINIKEIKHPELDAFLISQNIARQLEGKVSFRRAMKRAITSAMR
-LGADGIKLTCSGRLAGAEMARTESYKEGRIPLHTLRSDIDYATSTAITTYGCIGVKVWLCHGT
>Bacteria_Cloacimonas_DOLZORAL124_Cloacimonas_38_13_(stripped)
MGQKINPIAYRVGVNKDYKSVWYAA---GK--YVDNFIEDLKIRKYIKKRLSKSMVSDVVIARATS--INIDIKTARPGQ
VIGRKGAEIDSLRNEIKHRKL-------------NVFINILEIKKAWIDAELVGEEVSRQLRDRVSFRRAMKQAIRNSMR
--GAKGIKIQCSGRLGGAEMARTERYQEGRTPLHTLRADIDYALVECPTTYGIIGIKVWIYKGD
>Bacteria_BacteroidetesChlorobi_group_Bacteroidetes_Bacteroidetes_Order_II._Incertae_sedis_Rhodothermaceae_Salisaeta_longa_DSM_21114_(stripped)
MGQKIHPVGLRLGIIRGWDSNWY---SEEN--LQEKLVEDNTIREYLEARLRRAGLSRTVIERTP-KRVILTLHTSRPGV
VIGRGGSEVEKLREELKTL------------TGKDIQVNISEIKRPELDAALVAKNIAQQLEGRISFRRAMKQAMTAAMR
-MGAEGCRIRAAGRLGGAEMGRIEEYLEGRVPLHTLRADIDFAKATAFTIYGTIGIKVWIHRGE
>Bacteria_BacteroidetesChlorobi_group_Bacteroidetes_Bacteroidetes_Order_II._Incertae_sedis_Rhodothermaceae_Rhodothermus_marinus_DSM_4252_(stripped)
MGQKTHPIGFRLGVIRGWFSSWY---AEKD--LPEKLIEDEEIRRYLQARLKRAGLSRVVIERTPK-RVILTLHTSRPGV
VIGRGGQEVEKLREELQKL------------TGKEIQINISEIKRPELDASLVAQNIAQQLEGRVSFRRAMKQAITAAMR
-MGAQGIRIKVSGRLGGAEMSRTEQYLEGRVPLHTLRANIDYAQATAYTIYGTIGVKVWIFLGE
>Bacteria_BacteroidetesChlorobi_group_Bacteroidetes_Sphingobacteriia_Sphingobacteriales_Chitinophagaceae_Balneola_vulgaris_DSM_17893_(stripped)
LGQKTNPVGFRLGIIRGWDSNWY---SEDN--QPALIMEDEKLREYLQARLRNGGLSNVVIERTP-KRILLTLRTSRPGV
IIGKGGEQIELLREELKKI------------TSKEVQINVSEIKRPELDASLVAQNIAQQLQSRVSFRRAMKTAIASAMR
-MGAKGIKVRCAGRLGGAEMARTEQYKEGQIPLHTLRADIDYSNTTSNTIYGSIGVSVWIFKGE
>Bacteria_BacteroidetesChlorobi_group_Bacteroidetes_Sphingobacteriia_Sphingobacteriales_Chitinophagaceae_Gracilimonas_tropica_DSM_19535_(stripped)
LGQKTNPTGFRLGIIRGWESNWFS----EE-NQPALIIEDEKLREYLHTRLRNGGLSNVIIERKR---ILLTLRTSRPGV
IIGKGGEQIELLREELKKITS-K-----------EVQINVSEIKRPELDASLVAQNIAQQLQARVSFRRAMKTAIASAMR
--GAKGIKVRCAGRLGGAEMARTEQYKEGQIPLHTLRADIDYATSTSNTIYGSIGVTVWIFKGE
>Bacteria_CP_WS3_candidate_division_WS3_bacterium_SCGC_AAA252_D10_SAK_001_39_(stripped)
LGQKTHPTGFRLGISKTWSSKWF---SGRN--IRENLKEDLMLRRYINTRLNRAGVSRIEIERTS-EQVTVNIHTARPGV
VIGRKGVEVDKLRDEL-RL-----------LTKKNVFLNIIEIKHPEIEAKLIADNIARQLEQRVSHRRVMKKAVTSAMR
-IGAEGIRIMCSGRLGGAEMARKERYLVGRVPLHTLRADIDYATSISYTTYGTIGVKVWVSKGE
>Bacteria_CP_WS3_candidate_division_WS3_bacterium_SCGC_AAA252_E07_SAK_001_42_(stripped)
LGQKTHPTGFRLGISKTWSSKWF---SEKL--FYKNLEEDLMLRRYVNTRLDRAGVSLIEIERTA-NQVTVNIHTARPGV
VIGRKGMEVDKLRDEL-KL-----------LTKKDVFLNIIEVKHPELEAKLIADNVARQLEQRVSHRRAMKKAVTSALR
-LGAEGIRIICSGRLGGAEMARTERYLVGRVPLHTLRADIDYATSVSYTTYGTIGVKVWVSKGE
>Bacteria_Zixibacteria_uncultured_DG_27_(stripped)
MGQKTHPYGLRLGIIKSWHSKWF---TDSS--FAELLNEDLLLRRYTEKRLEHAGIANIEILRAP-RKVTIDIHTARPGI
VIGRKGVEVDKLKGELQML------------TGKEVLLNIIEVKKPELSAKLVAESIAKQLEGRVSFRRAMKKAVAAAMK
-LGAEGIKVICGGRLAGAEIARKEKYHEGRVPLHTLRADIDYSTATANTTYGTIGVKVWICKGE
>Bacteria_Zixibacteria_uncultured_SMTZ_73_3_(stripped)
MGQKTNPIGLRLGIIKTWTSRWF---SDRK--FSDFLKEDLIIRRYTEKRLEHAGIAAIDIIRAP-RKVTLDIHTARPGI
VIGRRGAEVDKLKEELQLL------------TKKEIAINIIEVKKPELSAKLVAESIAKQLEGRVSFRRAMKKSITSTMK
-MGAQGVKISCGGRLAGAEIARTEKYMEGRVPLHTLRADIDYATATAHTTYGCIGVKVWIFKGE
>Bacteria_Zixibacteria_uncultured_SMTZ_73_(stripped)
MGQKTNPIGLRLGIIKSWSSRWF---SNKN--FSDLLKEDLMIRKYTMRRLEHAGIGQVDIFRAP-RKVTLDIHTARPGI
VIGRKGAEVDKLKEELQLL------------TKKEVVINIIEIKKPELCAKLVAESIAKQLEGRVSFRRAMKKAISSSMK
-LGAEGVKISCGGRLGGAEIARTEKYMEGRVPLHTLRADIDYASATAHTTYGCIGVKTWICKGE
>Bacteria_Zixibacteria_uncultured_SMTZ1_73_(stripped)
MGQKTNPIGLRLGIIKSWSSRWF---SNRN--FSDSLKEDLTIRKYTMKRLEHAGIGQVEIFRA-PRKVTLDIHTARPGI
VIGRKGAEVDKLKEELQLL------------TNKEVVVNIIEIKKPELCAKLVAESIAKQLEGRVSFRRAMKKAISSAMK
-LGSEGVKISCGGRLAGAEIARTEKYMDGRVPLHTLRADIDYATHTAHTTYGCIGVKVWICKGE
>Bacteria_Zixibacteria_RBG_16_Zixibacteria_43_9_(stripped)
LGHKTNPVGLRLGIIKSWSSRWF---ATKN--FAEQLKEDQLIRKYTRTRLEHAGIANVEIFRAP-KKVTIDIHTARPGI
VIGRKGAEVDKLRDELQHL------------TKKEININIIEVRKPELSGKLVAESIARQLEGRVSYRRAMKKAISSAMK
-MGAEGIKIGCGGRLAGAEIARTESYMEGRVPLHTLRADIDYAQATAHTTYGTIGVKVWIFKGE
>Bacteria_Zixibacteria_uncultured_SMTZ_73_2_(stripped)
---------------------------------PDLLQEDLMIRKYVNTRLEHAGIANLEIFRA-PKKVTIDIYTARPGI
VIGRKGAEVDKLKEEL-QF-----------IVKKEINLNIIEVKRPELSSKLVAESIARQLEGRISFRRAMKKAIASARK
-LGAEGIKIVCKGRLAGAEIARAEKYMEGRVPLHTLRADIDYATATAHTTYGTIGVKLWIFKGE
>Bacteria_CP_Zixibacteria_RBG1_(stripped)
MGQKTNPVGLRLGIIKTWNSRWF---ATKN--FADFLNEDLIIRKYTEKRLENAGIALIEIVRTP-QKITLDIHTARPGI
VIGRKGAEVDKLKEELQHL------------TKKDMTVNIIEVKKPELSASLVAQSIAKQLEGRVSYRRAMKKAINQAKK
-AGAEGVKIMCGGRLAGAEIARSEQYMDGKVPLHTLRADIDYATATAFTTYGCIGVKAWICKGE
>Bacteria_RIFCSPLOWO2_12_FULL_PLX_64_10_(stripped)
LGQKTHPIGFRLGVVKDWRSRWF---AGKD--FTELLKEDLMLRKYVRSRLQRAGVSIIEIERAP-KRVTINIHTARPGI
VIGRKGAEVDKLRDELKHV------------TGKDIYINIQEIKRPELDAHLVAENIARQLEQRVAFRRAMKKSIASSMR
-MGAEGIRIVCSGRLGGAEMARRERSEAGRVPLHTLRADIDYAAATAYTISGTIGVKVWICKGE
>Bacteria_KSB1_uncultured_SMTZ_57_(stripped)
MGQKTNPVGFRLGINKTWKSSWF---DEKG--FATKLSEDLYLRRYLRQRLHNAGVARIEIGRTP-KQVTLTIHTARPGI
VIGRKGSEVDKLKAELSHI------------TSKDVQVNIVEVKRPEMEAQLVADSIAHQLEGKVSFRRAMKKSLMATRR
-MGAEGIKIMCKGRLGGAEMARREMYKEGRIPLHTLRADIDYATATANTTYGCIGVKVWICKGE
>Bacteria_KSB1_uncultured_SMTZ_31_(stripped)
MGQKTNPIGLRLGIIKSWNSNWF---DERL--FAEKLREDLMLRNYIRNRLQRAGVSKIEIERTP-KKVTLNIKTARPGI
VIGRKGAEVDKLKEELKKV------------TAKDIQLNIEEIKRPELDAFLVAENISRQLEAKISFRRAMKKAIVSTMR
-MGAEGIRIRCAGRLGGAEMARSEEYKEGRIPLHTLRADIDYAQVTSFTTYGCIGVKVWICTGE
>Bacteria_Caldithrix_RBG_16_Caldithrix_48_16_(stripped)
LGQKVNPIGFRVGINRNWDSNWF---DEKN--FSKKLEEDLMLRRYVRNRLQRASVSKIEIERSP-KRVTLTIHTARPGI
VIGRKGAEVDKLREELQRL------------TKKDVQLNINEIKRPEIDAFLVAENIANQLAGKISFRRAMKKAIMSAMR
-MGAEGIRISCSGRLGGAEMARREQYKEGRIPLHTLRADIDYATSTSRTTYGAIGVKVWICKGE
>Bacteria_Ignavibacteria_RIFCSPLOWO2_02_FULL_Ignavibacteria_55_14_(stripped)
LGQKTNPNGFRLGITREWDANWY---DDRS--LASKLQEDIVVRNYIKNRLKKAGISRIQIDRTP-KRAVITIHTSRPGI
VIGKSGKEIAQLEEELKKV------------TSKEVKILIHEIKRPELDSHLVADNIASQLEGRISFRRAMKQAITAAMR
-MGAEGIKVMCGGRLGGSEIARSEQYKDGRIPLQTLRADIDYANSTAYTIYGTIGVKVWICKGE
>Bacteria_Ignavibacteria_GWA2_Ignavibacteria_54_16_(stripped)
LGQKTNPVGFRLGITKTWDSNWY---DEKG--FAGKLQEDLMVRNYVRNRLKKAGISRIQIDRTP-KRAVITIHTSRPGI
VIGKSGKEIAQLEEELKKV------------TLKEVKILIHEIKRPELDAALVAENIASQIEGRISFRRAMKQSITAAMR
-MGAEGIRVMCGGRLGGAEIARREQYKEGRIPLHTIRADIDYATATSRTIYGAIGVKVWICKGE
>Bacteria_Ignavibacteria_GWA2_Ignavibacteriae_55_25_(stripped)
LGQKTHPVGFRLGITKTWDANWY---ADKE--FAGKLQEDLMVRNYVRNRLKKAGISRIQIDRTP-KRAVITIHTSRPGI
VIGKSGKEIAQLEEELKKV------------TSKEVKILIHEIKRPELDSSLVAENIASQIEGRISFRRAMKQAITASMR
-MGAEGIRVMCGGRLGGSEIARREQYKEGRIPLHTIRADIDYSTATARTIYGAIGVKVWICKGE
>Bacteria_RIF-IGX_RIFOXYC2_FULL_RIF_IGX_35_21_(stripped)
LGQKTHPIGLRLGIIKQWEANWF-----DERNMASKLTEDIKVRSYIKSRLKKAGVSRLILERTAK-QLRITINTSRPGV
IIGRSGKDITQLEEEIKKF-----------TSRDDVKILISEIKRPELDAYLVAENIAQQLEGRISFRRAMKQSVSSAMR
-MGASGIRIMCAGRLGGAEMARTEQYKEGRIPLHTLRADIDYAIATAQTIYGSIGVKVWICKGE
>Bacteria_RIF-IGX_GWF2_RIF_IGX_33_9_(stripped)
LGQKTNPVGLRLGITRGWDANWY---DDKN--YSEKLSEDLKVRNYIRNRKKNSGVSRIVIDRTA-KQLRITIHTSRPGM
IIGKSGKDITQLEYELKKV------------TGKEVKIFINEIKRPELDAWLVGENIAQQLERRVSFRRAMKQAVSAAMR
-MGAIGIKVMCSGRLGGAEMARTEQYKEGRTPLHTLRADIDYASQRAETIYGSIGIKVWIFKGE
>Bacteria_BacteroidetesChlorobi_group_Ignavibacteria_Ignavibacteria_Ignavibacteriales_Ignavibacteriaceae_Melioribacter_roseus_P3M_(stripped)
MGQKTHPIGFRVGIIRGWESNWF---ENKS--YAPKLMEDHKLRLYIRKRLQNAGVSAIKIDRTS-KNIILTIHTSRPGV
VIGKSGKEIAQLEEELKKI------------TQKEVKVQISEIKRPELDAYLVAENIAKQIEGRISFRRAMKTAITAAMR
-MGAEGIRVMCSGRLGGAEMARTEQYKEGRIPLHTIRADIDYAQATAQTIYGSIGVKVWICRGE
>Bacteria_Ignavibacteria_CG_Ignavi_01_(stripped)
MGQKTNPIGFRVGIIRGWDSNWY---ENHS--YAKKLQEDDKLRSYVRNRLKKAGISKIIIDRTT-KNIILNIHTSRPGV
VIGKSGKEITQLEQELRQL------------TEKEVKIQISEIKRPELDAYLVAENIANQLVGRISFRRAMKSAINSTMR
-MGAEGIKIMCAGRLGGAEMARTEQYKEGRVPLHTIRADIDYANGRAETVYGSIGIKVWICRGE
>Bacteria_Ignavibacteria_GWB2_Ignavibacteria_35_6b_(stripped)
-----------------MKS------------------------------------------------------------
-------------------------------------------------------------------------AITSAMR
-MGAEGIRIMCSGRLGGAEMARTEQYKEGRIPLHTIRADIDYANGRAETIYGSIGIKVWICRGE
>Bacteria_Ignavibacteria_RIFOXYC2_FULL_Ignavibacteria_38_25_(stripped)
LGQKTNPTGFRVGVIKGWDSNWY---ENKS--YAPKLLEDKKLRTYIRKRLQNAGISSIKIDRTS-KNVILTIHTSRPGV
VIGKSGKEIAQIEEELKKI------------TDKEVKIQITEVKRPELDAYLVAENIAKQIEGRVSFRRAMKQAITSAMR
-MGAEGIRIMCAGRLGGAEMARTEQYKEGRIPLHTIRADIDYANGRAETIYGSIGIKVWVCRGE
>Bacteria_BacteroidetesChlorobi_group_Ignavibacteria_Ignavibacteria_Ignavibacteriales_Ignavibacteriaceae_Ignavibacterium_album_Mat9_16_JCM_16511_(stripped)
MGQKTNPIGLRVGVIRGWDSNWY---EKKS--YAPKLKEDSKLRAYIRNRLKKAGISRIVIDRTS-KNIIVNIHTSRPGV
VIGKSGKEITQLEEELKTI------------SNKDVKVQISEIKRPELDAYLVAENIASQIEGRVSYRRAMKMAITAAMR
-MGAEGIRIMCSGRLAGAEIARAEQYKEGRIPLHTLRADIDYAHGRAETVYGSIGIKVWICRGE
>Bacteria_Ignavibacteria_RBG_13_Ignavibacteria_36_8_(stripped)
LGQKTNPIGLRVGIIRGWDSNWY---ENKS--YAGKLIEDKKIRDYIRSRLKKAGISKIIIDRTS-KNIILTIHTSRPGV
VIGKSGKEIAQLEQELKQI------------TDKEVKVQITEIKRPELDAYLVAENIATQLEGRISFRRAMKSAITAAIR
-MGAEGIRVMCSGRLGGAEMARTEQYKEGRIPLHTLRANIDYATGTAHTIYGSIGVKVWICRGE
>Bacteria_Ignavibacteria_CG_Ignavi_02_(stripped)
MGQKTHPVGLRVGIIRGWDSNWY---ENKS--YAAKLKEDERLRSYIRNRLKKAGISRIVIDRTS-KNIILTIHTSRPGV
VIGKSGKEITQLEQELRKV------------TDKEVKVQISEIKRPELDAYLVAENIASQLEGRISFRRAMKLSITAAMR
-MGAEGIRIMCAGRLGGAEMARTEQYKEGRIPLHTLRADIDYATGRAETIYGSIGIKVWVCHGE
>Bacteria_Ignavibacteria_RIFOXYD12_FULL_Ignavibacteria_36_8_(stripped)
LGQKANPIGLRVGVIRGWDSNWY---ENKS--YALKLKEDKKLRDYVRNRLKKAGISRIVIDRTS-KNIIITIHTSRPGV
VIGKSGKEITQLEQELKQV------------TDKDVKVQISEIKRPELDAYLVAENIANQLEGRVSFRRAMKMAITAAMR
-MGAEGIRIKCAGRLGGAEMARTEQYKDGRIPLHTLRADIDYAAGRAETIYGSLGIKVWICKGE
>Bacteria_Ignavibacteria_RBG_16_Ignavibacteria_34_14_(stripped)
LGQKTNPIGLRVGIIRGWDSNWY---ENKS--YAGKLKEDSKLRSYVRNRLKKAGISRIVIDRTS-KNIILTIHTSRPGV
VIGKSGKEITQLEQELKQI------------TDKDVKVQINEIKRPELDAYLVAENIASQLEGRVSFRRAMKMAITAAMR
-MGAEGIRIMCAGRLGGAEMARTEQYKEGRIPLHTLRADIDYAPGRAETIYGSIGIKVWICRGE
>Bacteria_Ignavibacteria_RIFOXYA2_FULL_Ignavibacteria_37_17_(stripped)
LGQKTNPIGLRVGIIRGWDSNWY---ENKS--YAGKIKEDSRLRSYVRNRLKKAGISRIVIDRTS-KNVILTIHTSRPGV
VIGKSGKEITQLEQELKEV------------TDKDVKVQINEIKRPELDAYLVAENIANQIEGRVSFRRAMKMAITAAMR
-MGAEGIRIMCAGRLGGAEMARTEQYKEGRIPLHTLRADIDYASGRAETIYGSVGIKVWVCRGE
>Bacteria_BacteroidetesChlorobi_group_Bacteroidetes_Cytophagia_Cytophagales_Cytophagaceae_Flexibacter_litoralis_Fx_l1_DSM_6794_(stripped)
MGQKVNPVGFRLGIVKGWDSNWY---GGKT--FADKLVEDEKIRKYIRARIQRGGISKIIIERTL-KRITVTVHTSRPGV
VIGREGKEVDNLKNELQKL------------TSKEVQINIFEIKRPEMDARLVGENIAQQLEARMSHRRAMKQAIQAAMR
-AGAEGIKVKLAGRLGGAEMARVELYKEGSTPLHTLRADIDYAVSEGNTIYGKIGIKVWIYKGQ
>Bacteria_BacteroidetesChlorobi_group_Bacteroidetes_Cytophagia_Cytophagales_Flammeovirgaceae_Flexithrix_dorotheae_DSM_6795_(stripped)
MGQKVNPTGLRLGYVKGWESNWF---GGKD--FSSKLIEDEKIRKYISARIPNAGISKVVIERTL-KRLTITINTARPGV
VIGKAGAEVDKVKEELKKL------------TKKDVQINIFEIKRPELDAKLVAESVGQQISNRVSYRRAMKQAIANSMR
-VGAQGIKIKVSGRLGGAEMARTETYKEGRIPLHTIRANIDYALTEAQTVYGIIGIKVWIFKGE
>Bacteria_BacteroidetesChlorobi_group_Bacteroidetes_Bacteroidetes_Order_III._Incertae_sedis_Thermonema_rossianum_DSM_10300_(stripped)
MGQKVNPIGLRLGIVKGWESNWY--ADKRD--FKDKLYEDYQIRQYIEARVPKGGISKIVIERTL-KRVTITIHTARPGV
IIGKGGAEVDKLREELKKL------------TGKEIQLNIFEIKRPELDARLVAESIAQQLRARVSYRRAMKQAIEAAMR
-VGAEGIKIRLSGRLGGAEMARSEEYKDGRVPLHTLRADIDYALAEALTTYGIIGVKVWIFKGE
>Bacteria_BacteroidetesChlorobi_group_Bacteroidetes_Sphingobacteriia_Sphingobacteriales_Sphingobacteriaceae_Solitalea_canadensis_USAM_9D_DSM_3403_(stripped)
MGQKINPISARLGIIRGWDSNWF---GGNN--YADKLVEDDKIRKYLKARIAKGGVAKVVIERTL-KRITITIHTARPGI
VIGKGGQEVDKIKEELKKI------------TKKDVQINIFEIKRPELDATLVAESVAKQLEARISFRRAMKTSIAATMR
-MGAEGIKVMVSGRVGGAEMARTEQYRDGRVPLHTFRADIDYALAEAQTTYGKIGVKVWICKGE
>Bacteria_BacteroidetesChlorobi_group_Bacteroidetes_Sphingobacteriia_Sphingobacteriales_Sphingobacteriaceae_Mucilaginibacter_paludis_TPT56_DSM_18603_(stripped)
MGQKAHPIGNRLGIIRGWDSNWF---GGNN--YSDKLVEDEKIRKYISVRIAKGGVSKVVIERTL-KRITVTIHTARPGI
VIGKGGQEVDKIKEELKKL------------TKKDVQINIFEIKRPELDAQLVAEGIAKQLEARISFRRAMKTTIASTMR
-MGAEGIKIMTSGRLGGAEMARSEQYKEGRIPLHTFRADIDYALAEALTTYGKIGVKVWICKGE
>Bacteria_BacteroidetesChlorobi_group_Bacteroidetes_Sphingobacteriia_Sphingobacteriales_Sphingobacteriaceae_Pedobacter_saltans_DSM_12145_(stripped)
MGQKANPIGNRLGIIRGWDSNWY---GGNN--YSDKLVEDEKIRKYLSVRVAKGGVSKVVIERTL-KRITVTIHTARPGI
VIGKGGSEVDKIKEELKKL------------TKKDVQINIFEIKRPELDAKLVADGVAKQLEARISFRRAMKTSIASTMR
-MGAEGIKIMCSGRLGGAEMARSEQYKEGRIPLHTFRADIDYALGEALTTYGKIGIKVWICKGE
>Bacteria_BacteroidetesChlorobi_group_Bacteroidetes_Sphingobacteriia_Sphingobacteriales_Sphingobacteriaceae_Arcticibacter_svalbardensis_MN12_7_(stripped)
MGQKAHPIGNRLGIIKGWDSNWF---GGNN--YSDKLVEDEKIRKYLSVRIAKGGVAKLVIERTL-KRITVTVHTARPGI
VIGKGGAEVDKIKEELKKL------------TKKEVQINIFEIKRPELDAQLVAEGIAKQLEARISFRRAMKTSIASTMR
-VGAEGIKIMCSGRLGGAEMARTEQYKDGRIPLHTFRADIDYALAEALTTYGKIGVKVWICKGE
>Bacteria_BacteroidetesChlorobi_group_Bacteroidetes_Sphingobacteriia_Sphingobacteriales_Sphingobacteriaceae_Olivibacter_sitiensis_DSM_17696_(stripped)
MGQKAHPIGNRLGIIKGWDSNWF---GGNN--YSDKLVEDEKIRKYLSVRIAKGGVAKVVIERTL-KRITVTIHTARPGI
VIGKGGQEVDKIKEELKKI------------TKKDVQINIFEIKRPELDAQLVADGVAKQLEARISFRRAMKTSIASTMR
-MGAEGIKIMCSGRLGGAEMARTEQYKEGRIPLHTFRADIDYALAEALTTYGKIGVKVWICKGE
>Bacteria_BacteroidetesChlorobi_group_Bacteroidetes_Sphingobacteriia_Sphingobacteriales_Sphingobacteriaceae_Pseudosphingobacterium_domesticum_DSM_18733_(stripped)
MGQKAHPIGNRLGIIKGWDSNWF---GGNN--YSDKLVEDEKIRKYLSVRIAKGGVAKVVIERTL-KRITVTIHTARPGI
VIGKGGQEVDKIKEELKKL------------TKKDVQINIFEIKRPELDAQLVADGVAKQLEARISFRRAMKTTIASTMR
-MGAEGIKIMCSGRLGGAEMARTEQYKEGRIPLHTFRADIDYALAEAHTTYGKIGVKVWICKGE
>Bacteria_BacteroidetesChlorobi_group_Bacteroidetes_Sphingobacteriia_Sphingobacteriales_Sphingobacteriaceae_Sphingobacterium_sp._21_(stripped)
MGQKAHPIGNRLGIIKGWDSNWF---GGNN--YSDKLVEDEKIRKYLSVRIAKGGVAKVVIERTL-KRLTVTIHTARPGI
VIGKGGQEVDKIKEELKKL------------TKKDVQINIFEIKRPELDAQLVADGVAKQLEARISFRRAMKTTIASTMR
-MGAEGIKIMCSGRLGGAEMARTEQYKEGRIPLHTFRADIDYALAEAHTTYGKIGVKVWICKGE
>Bacteria_BacteroidetesChlorobi_group_Bacteroidetes_Cytophagia_Cytophagales_Cytophagaceae_Hymenobacter_sp._APR13_(stripped)
MGQKVNPVGFRLGVIKGWDSNWY---GGKD--FADKLVEDEKIRKYIMARIPKGGISRIVIERTL-KRITITINTARPGV
VIGKGGAEVDKIKDELKQI------------TSKDVQINIFEIKRPELDAKLVGESIAQQLQARISFRRAMKMSIQAAIR
-VGAEGIKIQCGGRLGGAEIARSEQYKEGRTPLHTLRADIDYALSEAQTVYGKIGIKVWIMRGE
>Bacteria_BacteroidetesChlorobi_group_Bacteroidetes_Cytophagia_Cytophagales_Cytophagaceae_Emticicia_oligotrophica_GPTSA100_15_DSM_17448_(stripped)
MGQKVNPVGLRLGYIRGWDSNWY---GGKT--FAEKLVEDQEIRKYVSARIPKGAISKVVIERTL-KRITLTIHTARPGV
VIGKGGNEVDKIKEELKKL------------TGKDVQINIYEIKRPELDAKLVGESIAQQLEARISYRRAMKQAIQAAVR
-VGAQGIKVKLGGRLAGAEMARNEMYKEGRIPLHTLRADIDYAVSEALTVYGKIGIKVWIFKGE
>Bacteria_BacteroidetesChlorobi_group_Bacteroidetes_Cytophagia_Cytophagales_Cytophagaceae_Leadbetterella_byssophila_DSM_17132_(stripped)
MGQKVNPVGLRLGYIRGWESNWY---GGKT--FSEKLVEDDKIRKYINARIPKGSVSRVVIERTL-KRITLTIHTARPGV
VIGKAGSEVDKLREELKKL------------TKKDVQINIFEIKRPEIDAKLVGETIAQQLRARISFRRAMKQAIQSAMR
-VGAQGIKIKLSGRLGGAEMARSEQYKEGRIPLHTLRADIDYAVSEALTVYGLIGIKVWIFKGE
>Bacteria_BacteroidetesChlorobi_group_Bacteroidetes_Cytophagia_Cytophagales_Cytophagaceae_Runella_slithyformis_LSU4_DSM_19594_(stripped)
MGQKVNPIGLRLGIVRGWDSSWY---GGRE--FADKLIEDEQIRKYISARIPKGAISKVVIERTL-KRITLTIHTARPGI
VIGKGGNEVDKIKEELKKI------------TGKDIQINIYEIKRPEIDAKLVGESIAQQLENRISYRRAMKQAISSAMR
-VGAQGIKVRVSGRLGGAEMARTEEYKEGRVPLHTLRADIDYAISEALTVYGKIGIKVWVFKGE
>Bacteria_BacteroidetesChlorobi_group_Bacteroidetes_Cytophagia_Cytophagales_Cytophagaceae_Dyadobacter_fermentans_DSM_18053_(stripped)
MGQKVNPIGLRLGIVRGWESSWY---GGKD--FSDKLVEDEKIRNYIKARIPKGSISKVVIERTL-KRITLTIHTARPGI
VIGKGGSEVDKIKEELKKI------------TGKDVQINIYEIKRPEIDAKLVGEAIAQQLQARISYRRAMKQSIASAMR
-VGTQGIKIRLAGRLGGAEMARTEEYKEGRIPLHTLRADIDYAISEAQTIYGKIGIKVWIFKGE
>Bacteria_BacteroidetesChlorobi_group_Bacteroidetes_Cytophagia_Cytophagales_Flammeovirgaceae_Marivirga_tractuosa_DSM_4126_(stripped)
MGQKVNPIGFRLGIVRGWESNWY-GGKGLS--FSDKLIEDQKIREYILARIPKGGISKIVIERTL-KRITLTVHTARPGV
VIGKGGSEVDKLKEELKKL------------TNKDVQINIFEIKRPELDAKLIGESIGQQLKARISYRRAMKQAIASAMR
-VGAQGIKIKVSGRLGGAEMARTEMYKEGRIPLHTLRADIDYETTPAHTIYGTIGVKVWVFKGE
>Bacteria_BacteroidetesChlorobi_group_Bacteroidetes_Cytophagia_Cytophagales_Cytophagaceae_Flectobacillus_major_VKMB_859_DSM_103_(stripped)
MGQKVNPVGLRLGIVRGWDSNWY---GGKN--FADKLVEDEKIRKYVAARIPKGAISKVIIERTL-KRITLTINTARPGV
VIGKGGQEVDKIKEELKKI------------TGKDVQINIFEIKRPEIDAKLIGETIAQQLEARISFRRAMKQAIASAMR
-VGAQGIKLKLSGRLGGAEMARSEGYKEGRIPLHTLRADIDYAISEALTVYGKIGIKVWVFKGE
>Bacteria_BacteroidetesChlorobi_group_Bacteroidetes_Cytophagia_Cytophagales_Cytophagaceae_Fibrella_aestuarina_(stripped)
MGQKINPVGLRLGIVKGWDSSWY---GGKE--FSDKLVEDQKIRKYISARIPKGAIARVVIERTL-KRITLTIHTARPGI
VIGKGGGEVDKIKEELKKI------------TGKDVQINIFEIKRPEIDAKLVGEAIAQQLEARISFRRAMKQAINSALR
-VGAQGIKVKVSGRLGGAEIARSEQYKEGRVPLHTLRADIDYALSEAQTVYGKIGIKVWVFKGE
>Bacteria_BacteroidetesChlorobi_group_Bacteroidetes_Cytophagia_Cytophagales_Cytophagaceae_Rudanella_lutea_DSM_19387_(stripped)
MGQKVNPVGLRLGIVRGWDSSWY---GGKE--FADKLVEDEKIRKYIAARIPKGAISRVVIERTL-KRITLTIHTARPGI
VIGKGGGEVDKIKEELKKI------------TGKDVQINIFEIKRPEIDAKLIGEAIAQQLQARISFRRAMKQAIQAAMR
-VGAQGIKLKLSGRLGGAEMARTEQYKEGRVPLHTLRADIDYAISEAQTIYGKIGIKVWVFKGE
>Bacteria_BacteroidetesChlorobi_group_Bacteroidetes_Cytophagia_Cytophagales_Cytophagaceae_Spirosoma_linguale_DSM_74_(stripped)
MGQKINPVGLRLGIVRGWESSWY---GGKE--FSEKLVEDEKIRKYVAARIPKGAIARVVIERTL-KRVTLTIHTARPGI
VIGKGGGEVDKIKEELKKI------------TGKDVQINIFEIKRPEIDAKLVGEAIAQQLQARISFRRAMKQAIQSAIR
-VGAQGIKVKVSGRLGGAEIARSEQYKEGRVPLHTLRADIDYAISEAQTVYGKIGIKVWIFKGE
>Bacteria_BacteroidetesChlorobi_group_Bacteroidetes_Cytophagia_Cytophagales_Cytophagaceae_Fibrisoma_limi_BUZ_3_(stripped)
MGQKINPVSLRLGIVRGWESSWY---GGKE--FSDKLVEDEKIRKYIAARIPKGAIARVVIERTL-KRITLTIHTARPGI
VIGKGGGEVDKIKEELKKI------------TGKDVQINIFEIKRPEIDAKLIGEAIAQQLQARISFRRAMKQAISSAMR
-VGAQGIKVKVSGRLGGAEIARSEQYKEGRVPLHTLRADIDYAISEAQTVYGKIGIKVWVFKGE
>Bacteria_BacteroidetesChlorobi_group_Bacteroidetes_Cytophagia_Cytophagales_Cytophagaceae_Adhaeribacter_aquaticus_MBRG1.5_DSM_16391_(stripped)
MGQKVNPVGLRLGIIKGWDSNWY---GGKD--FADKLIEDEKIRKYILARIPKGGISRIIIERTL-KRITITINTARPGV
VIGKGGQEVDKIKEELKKI------------TSKDVQINIYEIKRPELDAKLVGESIAQQLQARISFRRAMKQAIQAALR
-VGAEGIKVQVSGRLGGAEMARTEHYKEGRTPLHTLRADIDYALSEAQTVYGKLGIKVWIFKGE
>Bacteria_BacteroidetesChlorobi_group_Bacteroidetes_Cytophagia_Cytophagales_Cytophagaceae_Pontibacter_roseus_DSM_17521_(stripped)
MGQKVNPIGFRLGVIKGWDSNWY---GGKD--FAEKLVEDEKIRKYILARIPKGGISKIIIERT-LR-ITITVNTARPGV
VIGKGGQEVDKIKEELKKL------------TNKDVQINIFEIKRPELDAKLVGESIAQQLQARISFRRAMKQAIASALR
-VGAEGIKVQVSGRLGGAEMARTEHYKEGRTPLHTLRADIDYALSEAQTVYGKLGIKVWIFKGE
>Bacteria_BacteroidetesChlorobi_group_Bacteroidetes_Cytophagia_Cytophagales_Cytophagaceae_Cytophaga_hutchinsonii_ATCC_33406_(stripped)
MGQKVNPIGFRLGVVKGWESNWY---GGKT--FADKLVEDEQIRKYVLARIPKGGISKIVIERTI-KRVTLTINTARPGV
VIGKGGAEVDKIKEELKKI------------TGKDVQINIFEIKRPEMEALLVGESIAQQLKARISYRRAMKQAIAGTMR
-VGALGIKIKLSGRLGGAEMARTDQYKEGRIPLHTLRADIDYAVSEALTVYGKIGIKVWIFKGE
>Bacteria_BacteroidetesChlorobi_group_Bacteroidetes_Cytophagia_Cytophagales_Flammeovirgaceae_Nafulsella_turpanensis_ZLM_10_(stripped)
MGQKVNPIGLRLGIVKGWDSNWY---GGRT--FSEKLIEDHNIRKYIDARIPKGGISKIIIERTL-KRITLTLHTARPGV
VIGKGGSEVDRIKEELKKL------------TGKDVQINIFEIKRPELDAKLVGESIAQQLKARISYRRAMKQAIASAMR
-VGAQGIKIKVSGRLGGAEMARTEQYKEGRVPLHTLRADIDYAVSEADTVYGIIGIKVWIFKGE
>Bacteria_BacteroidetesChlorobi_group_Bacteroidetes_Cytophagia_Cytophagales_Cytophagaceae_Microscilla_marina_ATCC_23134_unfinished_sequence_(stripped)
MGQKVNPNGLRLGIIKGWESNWY---GGKN--YSNKLLEDEKIRKYIHARIPKGGISRIIIERTL-KRITLTIHTARPGV
VIGRGGAEVDKIKEELKKL------------TSKDVQINIFEVKRPELDAKLVGESIAQQLEARISYRRAMKQAIAAAMR
-VGAQGIKIKAAGRLGGAEMARSEQYKEGRIPLHTLRAEIDYAISEANTVYGKIGIKVWIFKGQ
>Bacteria_BacteroidetesChlorobi_group_Bacteroidetes_Cytophagia_Cytophagales_Flammeovirgaceae_Cesiribacter_andamanensis_AMV16_(stripped)
MGQKVNPIGLRLGIIKGWESNWY---GGKT--FSDKLIEDHNIRKYIFARIPKGGISKIIIERTL-KRITLTIHTARPGV
VIGKGGAEVDRLREELKKL------------TSKDVQINIFEIKRPEIDSQLVGDSIAQQLQARISYRRAMKQAIASAMR
-VGAQGIKIKCSGRLGGAEMARTEQYKEGRIPLHTLRADIDYAISEAQTVYGKIGIKVWIFKGE
>Bacteria_BacteroidetesChlorobi_group_Bacteroidetes_Cytophagia_Cytophagales_Flammeovirgaceae_Fulvivirga_imtechensis_AK7_(stripped)
MGQKVNPIALRLGIVRGWDSNWY-----GGNTFSDKLIEDHNIRKYIAARIPKGGIAKVVIER-R---ITLTIHTARPGV
VIGKGGAEVDKIKEELKKLTG-K-----------DVQINIFEIKRPELDAQLVGDSIAQQLQARISYRRAMKQAIASAMR
--GAQGIKIKVSGRLGGAEMARTEQYKDGRIPLHTLRADIDYAISEANTVYGKIGIKVWIFKGE
>Bacteria_BacteroidetesChlorobi_group_Bacteroidetes_Cytophagia_Cytophagales_Cytophagaceae_Sporocytophaga_myxococcoides_DSM_11118_(stripped)
MGQKVNPTGFRLGIVKGWDSNWY---GGKT--FSDKLVEDEKIRKYVFARIPKGGIAKIIIERTL-KRITLTINTARPGV
VIGKGGAEVDKIKEELKKV------------TGKDVQINIFEIKRPELDAKLVGESIAQQLQARISYRRAMKQAIASTMR
-VGAQGIKIKLGGRLGGAEMARNEQYKEGRIPLHTLRADIDYAVSEALTVYGKIGIKVWIFKGE
>Bacteria_BacteroidetesChlorobi_group_Bacteroidetes_Cytophagia_Cytophagales_Cyclobacteriaceae_Algoriphagus_sp._PR1_unfinished_sequence_(stripped)
MGQKINPIGFRLGVVKGWDSNWY---GGKD--FAEKLYEDQKIRKYVLARIPKGGIAKVIIERTL-KRITLTIHTARPGV
VIGKGGAEVDKLKEELKKL------------TSKDIQINIFEIKRPELDAKLVGESIAQQLQARISFRRAMKQAIAASMR
-VGAEGIKIKLSGRLGGAEMARSEMYKEGRIPLHTMRADIDYALSEARTVYGIIGIKVWIFKGE
>Bacteria_BacteroidetesChlorobi_group_Bacteroidetes_Cytophagia_Cytophagales_Cyclobacteriaceae_Cyclobacterium_marinum_DSM_745_(stripped)
MGQKVNPIGLRLGIIKGWDSNWY---GGRD--FADKLYEDQNIRKYVFARIPKGGISKVIIERTL-KRITLTIQTARPGV
VIGKGGSEVDKLKEELKKI------------TDKDIQINIFEIKRPELDAKLVGESIAQQLEARISFRRAMKQSIAATMR
-VGAEGIKVKLSGRLGGAEMARSEMYKEGRIPLHTIRADVDYALSEAQTVYGKIGIKVWIFKGE
>Bacteria_BacteroidetesChlorobi_group_Bacteroidetes_Cytophagia_Cytophagales_Cytophagaceae_Anditalea_andensis_LY1_(stripped)
MGQKVNPIGFRLGIVKGWDSNWY---GGRD--FADKLYEDQKIRKYVYARIPKGGISKVIIERTL-KRITLTIHTARPGV
VIGKGGAEVDKLKEELKKL------------TDKDVQINIFEIKRPELDAKLVGESIAQQLQARISFRRAMKQSIAATMR
-VGAEGIKVKLSGRLGGAEMARSEMYKEGRIPLHTLRADIDYALSEANTIYGIIGIKVWVFKGE
>Bacteria_BacteroidetesChlorobi_group_Bacteroidetes_Cytophagia_Cytophagales_Cyclobacteriaceae_Echinicola_vietnamensis_KMM_6221_DSM_17526_(stripped)
MGQKVNPIGLRLGIVKGWDSNWY---GGRD--FADKLYEDQKIRKYVYARIPKGGIAKVIIERTL-KRITLTIHTARPGV
VIGKGGAEVDKLKEELKKL------------TSKDVQINIFEIKRPELDAKLVGESIAQQLQARISFRRAMKQSIAATMR
-VGAEGIKIKLSGRLGGAEMARSEMYKEGRIPLHTLRADIDYAISEAQTVYGIIGIKVWIFKGE
>Bacteria_BacteroidetesChlorobi_group_Bacteroidetes_Cytophagia_Cytophagales_Cyclobacteriaceae_Nitritalea_halalkaliphila_LW7_Draft1_(stripped)
MGQKINPIGFRLGVVKGWESNWY---GGKD--FADKLYEDQQIRKYVNARIPKGGIAKVIIERTL-KRITLTIHTARPGV
VIGKGGAEVDKLKEELKKL------------TNKDVQINIFEIKRPELDAKLVGESIAQQLQARISFRRAMKQAIAAAMR
-VGAEGIKVKLSGRLGGAEMARSEMYKEGRIPLHTLRADIDYALSEANTVYGIIGIKVWIFKGE
>Bacteria_BacteroidetesChlorobi_group_Bacteroidetes_Cytophagia_Cytophagales_Cyclobacteriaceae_Mariniradius_saccharolyticus_AK6_(stripped)
MGQKINPIGFRLGVIKGWDSNWY---GGKD--FAEKLFEDQQIRKYVNARIPKGGIAKVVIERTL-KRITLTIHTARPGV
VIGKGGAEVDKLKEELKKL------------TNKDVQINIFEIKRPELDAKLVGESIAQQLQARISFRRAMKQAIAASMR
-VGAEGIKVKLSGRLGGAEMARSEMYKEGRIPLHTLRADIDYAVSEANTVYGIIGIKVWIFKGE
>Bacteria_BacteroidetesChlorobi_group_Bacteroidetes_Cytophagia_Cytophagales_Cytophagaceae_Rhodonellum_psychrophilum_DSM_17998_(stripped)
MGQKVNPIGFRLGIVKGWDSNWY---GGKD--FAEKLYEDQQIRKYVNARIPKGGISKIIIERTL-KRITLTIHTARPGV
VIGKGGAEVDKLKEELKKL------------TNKDVQINIFEIKRPEMDAKLVGESIAQQLQARISFRRAMKQSIAATMR
-VGAEGIKVKLSGRLGGAEMARSEMYKEGRIPLHTLRADIDYAISEAHTIYGIIGIKVWIFKGE
>Bacteria_BacteroidetesChlorobi_group_Bacteroidetes_Cytophagia_Cytophagales_Cyclobacteriaceae_Cecembia_lonarensis_LW9_(stripped)
MGQKINPIGFRLGVIKGWESNWY---GGKD--FADKLYEDQQIRKYVNARIPKGGISKVIIERTL-KRITLTIHTARPGV
VIGKGGAEVDKLKEELKKL------------TNKDVQINIFEIKRPEIDAKLVGESIAQQLQARISFRRAMKQSIAAAMR
-VGAEGIKIKLSGRLGGAEMARSEMYKEGRIPLHTLRADIDYAVSEANTVYGIIGVKVWIFKGE
>Bacteria_BacteroidetesChlorobi_group_Bacteroidetes_Cytophagia_Cytophagales_Cyclobacteriaceae_Indibacter_alkaliphilus_LW1_Draft1_(stripped)
MGQKVNPIGFRLGVIKGWESNWY---GGKD--FAEKLYEDQQIRKYVLARIPKGGISKVIIERTL-KRITLTIHTARPGV
VIGKGGAEVDKLKEELKKL------------TNKDVQINIFEIKRPELDAKLVGESIAQQLQARISFRRAMKQSIAATMR
-VGAEGIKIKLSGRLGGAEMARSEMYKEGRIPLHTLRADIDYAISEANTVYGIIGIKVWIFKGE
>Bacteria_BacteroidetesChlorobi_group_Bacteroidetes_Cytophagia_Cytophagales_Cyclobacteriaceae_Belliella_baltica_BA134_DSM_15883_(stripped)
MGQKVNPIGFRLGVVKGWDSNWY---GGKD--FAEKLYEDQQIRKYVNARIPKGGISKVIIERTL-KRITLTIHTARPGV
VIGKGGAEVDKLKEELKKL------------TNKDVQINIFEIKRPEMDAKLVGESIAQQLQARISFRRAMKQSIAATMR
-VGAEGIKVKLSGRLGGAEMARSEMYKEGRIPLHTLRADIDYALSEANTIYGIIGIKVWIFKGE
>Bacteria_BacteroidetesChlorobi_group_Bacteroidetes_Cytophagia_Cytophagales_Cyclobacteriaceae_Aquiflexum_balticum_BA160_DSM_16537_(stripped)
MGQKVNPIGFRLGVIKGWDSNWY---GGKD--FAEKLYEDQQIRKYVNARIPKGGISKVIIERTL-KRITLTIHTARPGV
VIGKGGAEVDKLKEELKKL------------TSKDVQINIFEIKRPELDAKLVGESIAQQLQARISFRRAMKQSIAASMR
-VGAEGIKVKLSGRLGGAEMARSEMYKEGRIPLHTLRADIDYAVSEANTVYGIIGIKVWIFKGE
>Bacteria_BacteroidetesChlorobi_group_Bacteroidetes_Bacteroidia_Bacteroidales_Rikenellaceae_Alistipes_finegoldii_AHN_2437_DSM_17242_(stripped)
MGQKVNPIANRLGIIRGWDSNWF---GGKD--FSEKLVEDAKIRKYLNVRLAKASISKIIIERTL-KLVTVTISTARPGI
IIGKGGQEVDKLKEELKKL------------TGKEIQINIFEVKRPEVDAVIVGQNIARQLEGRVSFRRAVKTAVASTMR
-MGAEGIKIQVSGRVGGAEMARSETIKEGRIPLHTFRADVDFCLTEALTKVGILGVKVWIYSGD
>Bacteria_BacteroidetesChlorobi_group_Bacteroidetes_Bacteroidia_Bacteroidales_Rikenellaceae_Rikenella_microfusus_Q_1_DSM_15922_(stripped)
MGQKVNPIANRLGIIRGWDSSWYG----GK--FPAKLVEDSKIRKYLGARLAKASISKIVIERTLK-LVTVTISTSRPGI
IIGKGGAEVDKLKEELRKL-G-K-----------EVQINIFEVKRPELDAVIVSNNIARQVEGRISYRRAIKTTIASTMR
--GAEGIKIQISGRVGGAEMARSESYKEGRIPLHTFRADIDYNLAEALTKVGLLGVKVWICNGE
>Bacteria_BacteroidetesChlorobi_group_Bacteroidetes_Flavobacteriia_Flavobacteriales_Cryomorphaceae_Fluviicola_taffensis_RW262_DSM_16823_(stripped)
MGQKTNPIGNRLGFIHGWESNWY---GGDN--YKDKIIEDDKIRKYLHARLSRASISKIIIERTL-KLVTVTINTARPGV
IIGKGGQEVDKLKEELKKL------------TKKEIQINIFEVKRPELDARLVADGIARQIEARISFRRAIKMSIGSTMR
-MGAEGIKVKISGRLNGAEMARSEMYKDGRTPLHTFRADIDYAVGEALTTYGLIGIKVWICKGE
>Bacteria_BacteroidetesChlorobi_group_Bacteroidetes_Flavobacteriia_Flavobacteriales_Cryomorphaceae_Crocinitomix_catalasitica_ATCC_23190_(stripped)
MGQKTNPIGNRLGFIQGWESNWF---GGRD--YSAKIVEDYKIREYLNARLSKASISKIIIERTI-KLVTVTINTARPGV
IIGKGGQEVDKLKEELKKI------------TGKEVQINIFEIKRPELDAKLVADSVARQIEGRISFRRAIKMAIQSTMR
-MGAEGIKIKISGRLNGAEMARNEMYKDGRTPLHTFRADIDYALAEAHTTYGRIGIKVWICKGE
>Bacteria_BacteroidetesChlorobi_group_Bacteroidetes_Flavobacteriia_Flavobacteriales_Flavobacteriaceae_Ornithobacterium_rhinotracheale_DSM_15997_(stripped)
MGQKTNPIGNRLGIIRGWDSNWY---GGRN--YGDKIAEDAKIRKYLNVRLAKANLSSIYIERTL-KLITVTLTTARPGI
IIGKGGTEVDKLKEELKKL------------TGKDVQINIFEIKRPELDATLVAESIARQIENRISYRRAVKMAIASAMR
-MNAEGIKVQVSGRLNGAEMARSETYKEGRIPLSTFRADIDYHVSEAHTTYGRLGIKVWIMKGE
>Bacteria_BacteroidetesChlorobi_group_Bacteroidetes_Flavobacteriia_Flavobacteriales_Flavobacteriaceae_Empedobacter_brevis_ATCC_43319_(stripped)
MGQKTNPIGNRLGIIRGWDSNWY---GGND--YGDKIAEDAKIRTYLRARLSKAGVSRIYIDRTL-KLVTVTVTTARPGI
IIGKGGQEVDKLKEELKKI------------TGKEVQINIFEIKRPELDAILVGDSIARQIENRISYRRAIKMAIQSAMR
-MNAEGIKVQISGRLNGAEMARSETYKDGRIPLSTFRADIDYHISEAHTTYGRLGIKVWIMKGE
>Bacteria_BacteroidetesChlorobi_group_Bacteroidetes_Flavobacteriia_Flavobacteriales_Flavobacteriaceae_Weeksella_virosa_DSM_16922_(stripped)
MGQKTNPIGNRLGIIRGWDSNWY---GGND--YGDRIAEDAKVRKYLRARLSKAGVSRIYIDRT--KLVTVTVTTARPGI
IIGKGGQEVDKLKEELKKI------------TGKEVQINIFEIKRPELDAILVGDSIARQIENRISYRRAIKMAMTSAMR
-MNAEGIKIQISGRLNGAEMARSETYKEGRIPLSTFRADIDYHISEAHTTYGRLGIKVWIMKGE
>Bacteria_BacteroidetesChlorobi_group_Bacteroidetes_Flavobacteriia_Flavobacteriales_Flavobacteriaceae_Epilithonimonas_tenax_DSM_16811_(stripped)
MGQKTNPIGNRLGIIRGWDSNWF---GGKN--YGDRIAEDYKIRRYLEARLAKGGISKIYIERTL-KLVTVTITTARPGL
IIGKGGQEVDKLKEELKKL------------TGKDIQINIFEIKRPELDAVLVADSIAKQIENRISYRRAVKMAIASTMR
-MGAEGIKVQISGRLNGAEMARSENFKDGRIPLSTFRADIDYHIGEALTQYGKLGVKVWIMKGE
>Bacteria_BacteroidetesChlorobi_group_Bacteroidetes_Flavobacteriia_Flavobacteriales_Flavobacteriaceae_Elizabethkingia_anophelis_NUH6_(stripped)
MGQKTNPIGNRLGIIRGWDSNWF---GGKD--FGDKIAEDYKIRRYLEARLAKGGISRIYIERTL-KLVTVTITTARPGL
IIGKGGQEVDKLKEELKKI------------TKKDIQINIFEIKRPELDAILVAESIAKQIENRISYRRAVKMAISSTMR
-MGAEGIKVQISGRLNGAEMARSESFKEGRIPLSTFRADIDYHWAEAHTTYGRLGVKVWIMKGE
>Bacteria_BacteroidetesChlorobi_group_Bacteroidetes_Flavobacteriia_Flavobacteriales_Flavobacteriaceae_Bergeyella_zoohelcum_CCUG_30536_(stripped)
MGQKTNPIGNRLGIIRGWDSNWF---GGND--YGDRIAEDYKIRRYLEARLSKAGISRIYIERTL-KLVTVTITTARPGL
IIGKGGQEVDKLKEELKKL------------TGKDVQINIFEIKRPELDAVLVSESIAKQIENRISYRRAVKMAIASTMR
-AGAEGIKVQISGRLNGAEMARSEHFKEGRIPLSTFRADIDYNWAEAHTTYGRLGVKVWIMKGE
>Bacteria_BacteroidetesChlorobi_group_Bacteroidetes_Flavobacteriia_Flavobacteriales_Flavobacteriaceae_Chryseobacterium_gregarium_DSM_19109_(stripped)
MGQKTNPIGNRLGIIRGWDSNWF---GGND--YGDRIAEDYKIRRYLEARLSKGGISRIYIERTL-KLVTVTITTARPGL
IIGKGGQEVDKLKEELKKL------------TKKDIQINIFEIKRPELDAVLVADSIAKQIENRISYRRAVKMAIAGTMR
-MGAEGIKVQISGRLNGAEMARSESFKDGRIPLSTFRADIDYHIGEALTQYGKLGVKVWIMKGE
>Bacteria_BacteroidetesChlorobi_group_Bacteroidetes_Flavobacteriia_Flavobacteriales_Flavobacteriaceae_Riemerella_anatipestifer_RA_CH_2_(stripped)
MGQKTNPIGNRLGIIRGWDSNWF---GGND--YGDRIAEDYKIRRYLEARLSKGGISRIYIDRTL-KLVTVTITTARPGL
IIGKGGQEVDKLKEELKKL------------TGKDVQINIFEIKRPELDAVLVADSVAKQIENRISYRRAVKMAIAGAMR
-MGAEGIKIQISGRLNGAEMARSESFKEGRIPLSTFRADIDYHIAEAHTTYGRLGVKVWIMKGE
>Bacteria_BacteroidetesChlorobi_group_Bacteroidetes_Flavobacteriia_Flavobacteriales_Cryomorphaceae_Owenweeksia_Owenweeksia_hongkongensis_DSM_17368_(stripped)
MGQKTNPIGNRLGFIRGWDSNWY---GGRD--YGDKLAEDDKIRKYLYARLSKASVGRIIIERTL-KLVTVTITTSRPGI
IIGKGGQEVDKLKEELKKL------------TKKEVQINIFEIKRPELDAKLVADSIARQIEGRISFRRAIKMGIAATMR
-MGAEGIKIQASGRLNGAEMARSEMYKDGRTPLHTFRADIDYALAEAHTTYGIIGIKVWIMKGE
>Bacteria_BacteroidetesChlorobi_group_Bacteroidetes_Flavobacteriia_Flavobacteriales_Flavobacteriaceae_Capnocytophaga_ochracea_DSM_7271_(stripped)
MGQKTNPIGNRLGIIRGWESNWY---GGND--YGDKLAEDDKIRKYVLARLSKASVAHVIIERTF-KLVTVTITTARPGI
IIGKGGQEVDKLKEELKKI------------TGKDIQINIFEIKRPELDAALVAASIARQIEGRVSYKRAIKMAIASAMR
-MNAEGIKVMISGRLNGAEMARSESFKEGRIPLSTFRADIDYAIDEAHTTYGRMGIKVWIMKGE
>Bacteria_BacteroidetesChlorobi_group_Bacteroidetes_Flavobacteriia_Flavobacteriales_Flavobacteriaceae_Flavobacterium_psychrophilum_JIP0286_(stripped)
MGQKTNPIGNRLGIIRGWDSNWY---GGND--YGDKIAEDYKIRKYIHARLSKASVSKVIIERTL-KLVTVTITTARPGI
IIGKGGQEVDKLKEELKKV------------TDKEVQINIFEIKRPELDAFLVATSICRQIESRISYRRAIKMAIAASMR
-MNAEGIKVLISGRLNGAEMARSEGFKEGRVPLSTFRADIDYALAEAHTTYGRMGIKVWIMKGE
>Bacteria_BacteroidetesChlorobi_group_Bacteroidetes_Flavobacteriia_Flavobacteriales_Flavobacteriaceae_Myroides_odoratimimus_CCUG_12700_(stripped)
MGQKTNPIGNRLGIIRGWDSNWY---GGND--YGDKIAEDHKIRKYIHARLSKASVSKVIIERT--KLVTVTITTARPGI
IIGKGGQEVDKLKEELKKI------------TDKEVQINIFEIKRPELDGYLVAASIARQIESRISYRRAIRMAMAAAMR
-MNAEGIKVMISGRLNGAEMARSETFKEGRIPLSTFRADIDYALAEAHTTYGRMGIKVWIMKGE
>Bacteria_BacteroidetesChlorobi_group_Bacteroidetes_Flavobacteriia_Flavobacteriales_Flavobacteriaceae_Psychroflexus_gondwanensis_ACAM_44_(stripped)
MGQKTNPIGNRLGIIKGWESNWY---GGND--YGDNLAEDFKIRKYIHARLSKASVSRVIIERTL-KLVTVTITTARPGI
IIGKGGQEVDKLKEELKNI------------TDKEVQVNIFEIKRPELDAHLVATSVARQVENRISYRRATKMAIAAAIR
-MNAEGIKIQVSGRLNGAEMARVETYKEGRIPLSTFRADIDYALVESHTTYGRLGIKVWIYKGK
>Bacteria_BacteroidetesChlorobi_group_Bacteroidetes_Flavobacteriia_Flavobacteriales_Flavobacteriaceae_Donghaeana_dokdonensis_DSW_6_(stripped)
MGQKTNPIGNRLGIIRGWESNWY---GGND--YGDKLAEDDKIRKYIHARLSKASVSRVIIERTL-KLVTITITTARPGI
IIGKGGSEVDRLKEELKKI------------SGKDVQINIHEIKRPELDAHLVGSSIARQIENRISYRRAIKMAIAAAMR
-MNAEGIKVQISGRLNGAEMARSESYKDGRIPLSTFRADIDYALVESHTTYGRIGVKVWIMKGE
>Bacteria_BacteroidetesChlorobi_group_Bacteroidetes_Flavobacteriia_Flavobacteriales_Flavobacteriaceae_Lutibacter_sp._Hel_I_33_5_(stripped)
MGQKTNPIGNRLGIIRGWESNWY---GGND--YGDKIAEDDKIRKYVNARLSKASVSRVIIERTL-KLVTVTITTARPGI
IIGKGGQEVDKLKEELKKI------------TGKEVQINIFEIKRPELDAKLVAASVARQIENRISYKRATKMAIAAAIR
-MNAEGIKIQLSGRLNGAEMARSEHYKEGRIPLSTFRADIDYALVESHTTYGRIGVKVWIMKGE
>Bacteria_BacteroidetesChlorobi_group_Bacteroidetes_Flavobacteriia_Flavobacteriales_Flavobacteriaceae_Tenacibaculum_ovolyticum_DSM_18103_(stripped)
MGQKTNPIGNRLGIIRGWESNWY---GGND--YGDKLAEDDKIRKYINARLFKASVSRVIIERTL-KLVTVTITTARPGI
IIGKGGQEVDKLKEELKKI------------TGKEVQINIFEIKRPELDAKLVAASVARQIENRISYKRATKMAITAAMR
-MNSEGIKIQISGRLNGAEMARSEHYKEGRIPLSTFRADIDYALVEAHTQYGRLGIKVWIMKGE
>Bacteria_BacteroidetesChlorobi_group_Bacteroidetes_Flavobacteriia_Flavobacteriales_Flavobacteriaceae_Krokinobacter_sp._4H_3_7_5_(stripped)
MGQKTNPIGNRLGIIRGWESNWY---GGND--YGDKLAEDDKIRRYIHARLSKASVSRVIIERTL-KLVTVTITTARPGI
IIGKGGQEVDKLKEELKKL------------TGKEVQINIHEIKRPELDAFLVGQSVARQIEGRISFRRAIKMAIAAAMR
-MNAEGIKIQISGRLNGAEMARSESYKDGRIPLSTFRADIDYALVEAHTTYGRLGIKVWIMKGE
>Bacteria_BacteroidetesChlorobi_group_Bacteroidetes_Flavobacteriia_Flavobacteriales_Flavobacteriaceae_Muricauda_ruestringensis_B1_DSM_13258_(stripped)
MGQKTNPIGNRLGIIRGWESNWY---GGND--YGDKLAEDDKIRKYLFARLAKASVSRVIIERTL-KLITITITTSRPGI
IIGKGGQEVDKLKEELKKI------------TNKEVQINIHEIKRPELDANLVAASVARQIESRISYRRAIKMAIAAAMR
-MNAEGIKIQISGRLNGAEMARSESYKEGRIPLSTFRADVDYALHEAHTTYGRLGVKVWIMKGE
>Bacteria_BacteroidetesChlorobi_group_Bacteroidetes_Flavobacteriia_Flavobacteriales_Flavobacteriaceae_Zobellia_uliginosa_MAR_2009_138_(stripped)
MGQKTNPIGNRLGIIRGWESNWY---GGND--YGDKLAEDDKIRKYIHARLAKASVSRVIIERTL-KLITITVTTARPGI
IIGKGGQEVDKLKEELKKI------------TNKEVQINIYEIKRPELDANLVAASVARQIESRISFRRAIKMAIAAAMR
-MNAEGIKIQISGRLNGAEMARSESYKDGRIPLSTFRADIDYALHEAQTTYGKLGIKVWIMKGE
>Bacteria_BacteroidetesChlorobi_group_Bacteroidetes_Flavobacteriia_Flavobacteriales_Flavobacteriaceae_Aequorivita_sublithincola_QSSC9_3_DSM_14238_(stripped)
MGQKTNPIGNRLGIIRGWESNWY---GGND--YGDKLAEDDKIRKYIHARLSKASVSRVIIERTL-KLVTVTITTARPGI
IIGKGGQEVDKLKEELKKI------------TDKEVQINIHEIKRPELDAFLVAASIARQIESRISYRRAIKMAIAATMR
-MNAEGIKVQISGRLNGAEMARSESYKEGRIPLSTFRADIDYALVEAHTTYGRLGVKVWIMKGE
>Bacteria_BacteroidetesChlorobi_group_Bacteroidetes_Flavobacteriia_Flavobacteriales_Flavobacteriaceae_Arenibacter_certesii_DSM_19833_(stripped)
MGQKTNPIGNRLGIIRGWESNWY---GGND--YGDKLAEDDKIRKYIHARLAKASVSRIIIERTL-KLITVTITTARPGI
IIGKGGQEVDKLKEELKKI------------TDKEIQINIFEIKRPELDANLVAASVARQIEGRISFRRAIKMAIAAAMR
-MNAEGIKIQISGRLNGAEMARSESYKDGRIPLSTFRADIDYALHEAHTSYGRLGIKVWIMKGE
>Bacteria_BacteroidetesChlorobi_group_Bacteroidetes_Flavobacteriia_Flavobacteriales_Flavobacteriaceae_Imtechella_halotolerans_K1_(stripped)
MGQKTNPIGNRLGIIRGWESNWY---GGND--YGDKLAEDDKIRKYVHARLSKASVSRVIIERTL-KLVTVTITTARPGI
IIGKGGQEVDKLKEELKKI------------TDKEVQINIFEIKRPELDANLVAASIARQIESRISYRRAIKMAIAAAMR
-MNAEGIKVMISGRLNGAEMARSESYKEGRIPLSTFRADIDYALDEAHTTYGRLGVKVWIMKGE
>Bacteria_BacteroidetesChlorobi_group_Bacteroidetes_Flavobacteriia_Flavobacteriales_Flavobacteriaceae_Sinomicrobium_oceani_CGMCC_1.12145_(stripped)
MGQKTNPIGNRLGIIRGWESNWY---GGKD--YGDKIAEDDKIRKYVHARLSKASVSRVIIERTL-KLVTVTITTARPGI
IIGKGGQEVDRLKEELKKI------------TDKEVQINIFEIKRPELDANLVAASIARQIESRISYRRAIKMAIAAAIR
-MNAEGVKVQISGRLNGAEMARSESYKEGRIPLSTFRADIDYALVEAHTTYGRLGVKVWIMKGE
>Bacteria_BacteroidetesChlorobi_group_Bacteroidetes_Flavobacteriia_Flavobacteriales_Flavobacteriaceae_Zhouia_amylolytica_AD3_(stripped)
MGQKTNPIGNRLGVIRGWESNWY---GGND--YGDKLAEDDKIRKYIHARLSKASVSRVIIERTL-KLVTVTITTARPGI
IIGKGGQEVDKLKEELKKI------------TNKEVQINIFEIKRPELDANLVAASIARQIENRISYRRAIKMAIAAAMR
-MNAEGIKIQISGRLNGAEMARSEAYKEGRIPLSTFRADIDYALEEAHTTYGRLGVKVWIMKGE
>Bacteria_BacteroidetesChlorobi_group_Bacteroidetes_Flavobacteriia_Flavobacteriales_Flavobacteriaceae_Eudoraea_adriatica_DSM_19308_(stripped)
MGQKTNPIGNRLGIIRGWESNWY---GGND--YGDKLSEDDKIRKYVHARLAKASVSRVIIERTL-KLITVTITTARPGI
IIGKGGQEVDKLKEELKKI------------TDKEVQINIFEIKRPEVDANLVAASVARQIENRISYRRAIKMAIAAAMR
-MNAEGIKIQIAGRLNGAEMARTESYKDGRIPLSTFRADIDYAMHEAHTTYGRLGIKVWIMKGE
>Bacteria_BacteroidetesChlorobi_group_Bacteroidetes_Flavobacteriia_Flavobacteriales_Flavobacteriaceae_Cellulophaga_lytica_HI1_(stripped)
MGQKTNPIGNRLGIIRGWESNWY---GGND--YGDKLAEDDKIRKYVHARLAKASVSRVIIERTL-KLVTVTITTARPGI
IIGKGGQEVDKLKEELKKI------------TSKEVQINIFEIKRPEVDANLVAASVARQIENRISYRRAIKMAIAAAMR
-MNAEGIKIQISGRLNGAEMARSEAYKDGRIPLSTFRADIDYALNEAHTTYGRLGIKVWIMKGE
>Bacteria_BacteroidetesChlorobi_group_Bacteroidetes_Flavobacteriia_Flavobacteriales_Flavobacteriaceae_Kordia_algicida_OT_1_unfinished_sequence_(stripped)
MGQKTNPIGNRLGIIRGWESNWY---GGND--YGDKLAEDDKIRKYIHARLSKASVSRVIIERTL-KLVTVTITTARPGI
IIGKGGQEVDKLKEELKKI------------TGKEVQINIFEIKRPELDANLVAASIARQIENRISYRRAIKMAIAAAMR
-MNAEGIKVQISGRLNGAEMARSESYKDGRIPLSTFRADIDYALHEAHTTYGRLGVKVWVMKGE
>Bacteria_BacteroidetesChlorobi_group_Bacteroidetes_Flavobacteriia_Flavobacteriales_Flavobacteriaceae_Galbibacter_sp._ck_I2_15_(stripped)
MGQKTNPIGNRLGIIRGWESNWY---GGND--YGDKLAEDDKIRKYIHARLSKASVSRVIIERTL-KLVTVTITTARPGI
IIGKGGQEVDKLKEELKKI------------TDKEVQINIFEIKRPELDANLVAASIARQIENRISYRRAIKMAIAAAMR
-MNAEGIKVMISGRLNGAEMARSEHYKDGRIPLSTFRADIDYALHEAHTTYGRLGVKVWIMKGE
>Bacteria_BacteroidetesChlorobi_group_Bacteroidetes_Flavobacteriia_Flavobacteriales_Flavobacteriaceae_Joostella_marina_En5_DSM_19592_(stripped)
MGQKTNPIGNRLGIIRGWESNWY---GGND--YGDKLAEDDKIRKYIHARLSKASVSRVIIERTL-KLVTVTITTARPGI
IIGKGGQEVDKLKEELKKI------------TDKEVQINIFEIKRPELDANLVAASVARQIENRISYRRAIKMAIAAAMR
-MNAEGIKIQISGRLNGAEMARSEAYKDGRIPLSTFRADIDYALHEAHTTYGRLGIKVWIMKGE
>Bacteria_BacteroidetesChlorobi_group_Bacteroidetes_Flavobacteriia_Flavobacteriales_Flavobacteriales_bacterium_HTCC2170_(stripped)
MGQKTNPIGNRLGIIRGWESNWY---GGND--YGDKLAEDDKIRKYIHARLSKASVSRVIIERTL-KLITVTVTTARPGI
IIGKGGQEVDKLKEELKKI------------TNKEVQINIYEIKRPEVDANLVAASIARQIESRISFRRAIKMSIAAAMR
-MNAEGIKVQISGRLNGAEMARSESYKDGRIPLSTFRADIDYALHEAHTTYGRLGIKVWIMKGE
>Bacteria_BacteroidetesChlorobi_group_Bacteroidetes_Flavobacteriia_Flavobacteriales_Flavobacteriaceae_Robiginitalea_biformata_HTCC2501_(stripped)
MGQKTNPIGNRLGIIRGWESNWY---GGND--YGDKLAEDDKIRKYIHARLAKASVSRVIIERTL-KLITVTITTARPGI
IIGKGGQEVDKLKEELKKI------------TDKEVQINIFEIKRPELDANLVAASIARQIESRISYRRAIKMAIAAAMR
-MNAEGIKIQISGRLNGAEMARSESYKDGRIPLSTFRADIDYALHEAHTTYGRLGVKVWIMKGE
>Bacteria_BacteroidetesChlorobi_group_Bacteroidetes_Flavobacteriia_Flavobacteriales_Flavobacteriaceae_Croceibacter_atlanticus_HTCC2559_Re_annotation_of_existing_genome_that_was_not_originally_submitted_by_me_(stripped)
MGQKTNPIGNRLGIIRGWESNWY---GGND--YGDKLAEDDKIRKYIHARLSKASVSRVIIERTL-KLVTVTITTARPGI
IIGKGGQEVDKLKEELKKL------------TGKEVQINIFEIKRPELDAHLVGASVARQVENRISYRRAIKMAIAAAMR
-MNAEGIKIQIAGRLNGAEMARVESYKEGRIPLSTFRADIDYALVEAQTTYGKLGIKVWIMKGE
>Bacteria_BacteroidetesChlorobi_group_Bacteroidetes_Flavobacteriia_Flavobacteriales_Flavobacteriaceae_Leeuwenhoekiella_blandensis_MED217_(stripped)
MGQKTNPIGNRLGIIRGWESNWY---GGND--YGDKLAEDDKIRKYIHARLSKASVSRVIIERTL-KLVTVTITTARPGI
IIGKGGQEVDKLKEELKQI------------TNKEVQINIFEIKRPELDAYLVASSVARQIENRISYRRATKMAIAAAMR
-MNAEGIKIQISGRLNGAEMARSESYKEGRIPLSTFRADIDYALVEAHTTYGRLGIKVWIMKGE
>Bacteria_BacteroidetesChlorobi_group_Bacteroidetes_Flavobacteriia_Flavobacteriales_Flavobacteriaceae_Polaribacter_sp._MED152_(stripped)
MGQKTNPIGNRLGIIRGWESNWY---GGND--YGDKIAEDDKIRKYIHARLSKASVSRVIIERTL-KLVTVTITTARPGI
IIGKGGQEVDKLKEELKKI------------TGKEVQINIFEIKRPELDARLVATSVARQIENRISYKRAIKMAIAATMR
-MNAEGIKIQISGRLNGAEMARSEHFKEGRIPLSTFRADIDYALVEAHTTYGRLGVKVWIMKGE
>Bacteria_BacteroidetesChlorobi_group_Bacteroidetes_Flavobacteriia_Flavobacteriales_Flavobacteriaceae_Winogradskyella_psychrotolerans_RS_3_(stripped)
MGQKTNPIGNRLGIIRGWESNWY---GGND--YGDKLAEDDKIRKYVHARLSKASVSRVIIERTL-KLVTVTITTARPGI
IIGKGGQEVDKLKEELKKI------------TGKEVQLNIFEIKRPELDAFLVAASVARQIESRISYRRAIKMAIAAAIR
-MNAEGIKIQISGRLNGAEMARSEHYKEGRIPLSTFRADIDYALVEAHTTYGRLGIKVWIMKGE
>Bacteria_BacteroidetesChlorobi_group_Bacteroidetes_Flavobacteriia_Flavobacteriales_Flavobacteriaceae_Aquimarina_megaterium_XH134_(stripped)
MGQKTNPIGNRLGIIRGWESNWY---GGND--YGDKLAEDDKIRKYVHARLSKASVSRVIIERTL-KLVTVTITTARPGI
IIGKGGQEVDKLKEELKKI------------TEKEVQINIFEIKRPELDAFLVGSSVARQIESRISYRRAIKMAIAAAMR
-MNAEGIKIQISGRLNGAEMARTESYKEGRIPLSTFRADIDYALVESHTTYGRLGVKVWIMKGE
>Bacteria_BacteroidetesChlorobi_group_Bacteroidetes_Flavobacteriia_Flavobacteriales_Flavobacteriaceae_Gillisia_sp._CAL575_(stripped)
MGQKTNPIGNRLGIIRGWESNWY---GGND--YGDKLAEDDKIRKYIHARLSKASVSRVIIERTL-KLVTVTITTARPGI
IIGKGGQEVDKLKEELKKI------------TDKEVQINIFEIKRPELDAHLVGSSVARQIENRISYRRAIKMAIAAAMR
-MNAEGIKIQISGRLNGAEMARSEHYKDGRIPLSTFRADIDYALVEAHTTYGRLGVKVWIMKGE
>Bacteria_BacteroidetesChlorobi_group_Bacteroidetes_Flavobacteriia_Flavobacteriales_Flavobacteriaceae_Mesonia_mobilis_DSM_19841_(stripped)
MGQKTNPIGNRLGIIRGWESNWY---GGND--YGDKLAEDDKIRKYIHARLSKASVSRVIIERTL-KLVTVTITTARPGI
IIGKGGQEVDKLKEELKKI------------TGKEVQVNIFEIKRPELDAHLVGASVARQIENRISYRRAIKMAIAAAMR
-MNAEGIKIQISGRLNGAEMARSEAYKDGRIPLSTFRADIDYALVEAHTTYGRLGVKVWIMKGD
>Bacteria_BacteroidetesChlorobi_group_Bacteroidetes_Flavobacteriia_Flavobacteriales_Flavobacteriaceae_Gramella_forsetii_KT0803_(stripped)
MGQKTNPIGNRLGIIRGWESNWY---GGND--YGDKLAEDDKIRKYIHARLSKASVSRVIIERTL-KLVTVTITTARPGI
IIGKGGQEVDKLKEELKKI------------TDKEVQINIFEIKRPELDAHLVGASVARQIENRISYRRAIKMAIAAAMR
-MNAEGIKIEISGRLNGAEMARSESYKDGRIPLSTFRADIDYALVEAHTTYGRLGVKVWIMKGE
>Bacteria_BacteroidetesChlorobi_group_Bacteroidetes_Flavobacteriia_Flavobacteriales_Flavobacteriaceae_Zunongwangia_profunda_SM_A87_(stripped)
MGQKTNPIGNRLGIIRGWESNWY---GGND--YGDKLAEDDKIRKYIHARLSKASVSRVIIERTL-KLVTVTITTARPGI
IIGKGGQEVDKLKEELKKI------------TDKEVQINIFEIKRPELDAHLVGASVARQIENRISYRRAIKMAIAAAMR
-MNAEGIKIEISGRLNGAEMARSEAYKDGRIPLSTFRADIDYALVEAHTTYGRLGVKVWIMKGE
>Bacteria_BacteroidetesChlorobi_group_Bacteroidetes_Flavobacteriia_Flavobacteriales_Flavobacteriaceae_Salinimicrobium_xinjiangense_DSM_19287_(stripped)
MGQKTNPIGNRLGIIRGWESNWY---GGND--YGDKLAEDDKIRKYIHARLSKASVSRVIIERTL-KLVTVTITTARPGI
IIGKGGQEVDKLKEELKKI------------TDKEVQINIFEIKRPELDAHLVASSVARQIENRISYRRAIKMAIAAAMR
-MNAEGIKIQISGRLNGAEMARSEGYKDGRIPLSTFRADIDYALVEAHTTYGRLGIKVWIMKGE
>Bacteria_BacteroidetesChlorobi_group_Bacteroidetes_Flavobacteriia_Flavobacteriales_Flavobacteriaceae_Salegentibacter_sp._Hel_I_6_(stripped)
MGQKTNPIGNRLGIVRGWESNWY---GGND--YGDKLAEDDKIRKYIHARLSKASVSRVIIERTL-KLVTVTITTARPGI
IIGKGGQEVDKLKEELKKI------------TDKEVQINIFEIKRPELDAHLVASSVARQIENRISYRRAIKMAIAAAMR
-MNAEGIKIQISGRLNGAEMARSEGYKDGRIPLSTFRADIDYALVEAHTTYGRLGVKVWIMKGE
>Bacteria_BacteroidetesChlorobi_group_Bacteroidetes_Flavobacteriia_Flavobacteriales_Flavobacteriaceae_Sediminibacter_sp._Hel_I_10_(stripped)
MGQKTNPIGNRLGIIRGWESNWY---GGND--YGDKLAEDDKIRKYIHARLFKASVSRVIIERTL-KLVTVTITTARPGI
IIGKGGQEVDKLKEELKKI------------TGKEVQLNIFEIKRPELDAFLVASSVARQIENRISYRRAIKMAIAAAIR
-MNAEGIKIQISGRLNGAEMARNEHYKEGRIPLSTFRADIDYALVEAHTTYGRLGIKVWIMKGE
>Bacteria_BacteroidetesChlorobi_group_Bacteroidetes_Flavobacteriia_Flavobacteriales_Flavobacteriaceae_Olleya_sp._Hel_I_94_(stripped)
MGQKTNPIGNRLGIIRGWESNWY---GGND--YGDKLAEDDKIRKYVHARLSKASVSRVIIERTL-KLVTVTITTARPGI
IIGKGGQEVDKLKEELKKI------------TGKEVQINIFEIKRPELDAFLVATSIARQIENRISYRRAIKMAIAATMR
-MNAEGIKVQISGRLNGAEMARSEHYKEGRIPLSTFRADIDYALVESHTTYGRLGVKVWIMKGE
>Bacteria_BacteroidetesChlorobi_group_Bacteroidetes_Flavobacteriia_Flavobacteriales_Flavobacteriaceae_Flavobacteriaceae_bacterium_P7_3_5_(stripped)
MGQKTNPIGNRLGIIRGWESNWY---GGND--YGDKLAEDDKIRKYVHARLSKASVSRVIIERTL-KLVTVTITTARPGI
IIGKGGQEVDKLKEELKKI------------TGKEVQLNIFEIKRPELDAFLVGSSIARQIENRISYRRAIKMAIAATMR
-MNAEGIKIQISGRLNGAEMARSEHYKEGRIPLSTFRADIDYALVEAHTTYGRLGVKVWIMKGE
>Bacteria_BacteroidetesChlorobi_group_Bacteroidetes_Flavobacteriia_Flavobacteriales_Flavobacteriaceae_Formosa_agariphila_KMM_3901_(stripped)
MGQKTNPIGNRLGIIRGWESNWY---GGND--YGDKLAEDDKIRKYVHARLSKASISRVIIERTL-KLVTVTITTARPGI
IIGKGGQEVDKLKEELKKI------------TGKEVQINIFEIKRPELDAFLVGSSIARQIENRISYRRAIKMAIAATMR
-MNAEGIKIQISGRLNGAEMARSEHYKDGRIPLSTFRADIDYALVEAHTTYGRLGVKVWIMKGE
>Bacteria_BacteroidetesChlorobi_group_Bacteroidetes_Flavobacteriia_Flavobacteriales_Flavobacteriaceae_Lacinutrix_sp._5H_3_7_4_(stripped)
MGQKTNPIGNRLGIIRGWESNWY---GGND--YGDKLAEDDKIRKYVHARLSKASVSRVIIERTL-KLVTVTITTARPGI
IIGKGGQEVDKLKEELKKI------------TGKEVQINIFEIKRPELDAFLVGTSIARQIENRISYRRAIKMAIAATMR
-MNAEGIKIQISGRLNGAEMARSEHYKEGRIPLSTFRADIDYALVEAHTTYGRLGVKVWIMKGE
>Bacteria_BacteroidetesChlorobi_group_Bacteroidetes_Flavobacteriia_Flavobacteriales_Flavobacteriaceae_Mesoflavibacter_zeaxanthinifaciens_DSM_18436_(stripped)
MGQKTNPIGNRLGIIRGWESNWY---GGND--YGDKLAEDDKIRKYVYARLSKASVSRVIIERTL-KLVTVTITTARPGI
IIGKGGQEVDKLKEELKKI------------TGKEVQINIFEIKRPELDAFLVASSIARQIENRISYRRAIKMAIAATMR
-MNAEGIKVQISGRLNGAEMARSEHYKEGRIPLSTFRADIDYALVEAHTTYGRLGVKVWIMKGE
>Bacteria_BacteroidetesChlorobi_group_Bacteroidetes_Flavobacteriia_Flavobacteriales_Flavobacteriaceae_Bizionia_argentinensis_JUB59_DSM_19628_(stripped)
MGQKTNPIGNRLGIIRGWESNWY---GGND--YGDKLAEDDKIRKYVHARLSKASVSRVIIERTL-KLVTVTITTARPGI
IIGKGGQEVDKLKEELKNI------------TGKEVQINIFEIKRPELDAFLVASSVARQIENRISYRRAIKMAIAATMR
-MNAEGIKIQISGRLNGAEMARSEHYKEGRIPLSTFRADIDYALVEAHTTYGRLGVKVWIMKGE
>Bacteria_BacteroidetesChlorobi_group_Bacteroidetes_Flavobacteriia_Flavobacteriales_Flavobacteriaceae_Gelidibacter_mesophilus_DSM_14095_(stripped)
MGQKTNPIGNRLGIIRGWESNWY---GGND--YGDKLAEDDKIRKYVHARLSKASVSRVIIERTL-KLVTVTITTARPGI
IIGKGGQEVDKLKEELKKI------------TDKEVQLNIFEIKRPELDAFLVASSVARQIENRISYRRAIKMAIAATMR
-MNAEGIKIQISGRLNGAEMARSEHYKEGRIPLSTFRADIDYALVEAHTTYGRLGVKVWIMKGE
>Bacteria_BacteroidetesChlorobi_group_Bacteroidetes_Flavobacteriia_Flavobacteriales_Flavobacteriaceae_Gaetbulibacter_saemankumensis_DSM_17032_(stripped)
MGQKTNPIGNRLGIIRGWESNWY---GGND--YGDKLAEDDKIRKYVHVRLSKASVSRVIIERTL-KLVTVTITTARPGI
IIGKGGQEVDKLKEELKKI------------TGKEVQINIFEIKRPELDAFLVASSIARQIENRISYRRAIKMAIAATMR
-MNAEGIKIQISGRLNGAEMARSEHYKEGRIPLSTFRADIDYALVEAHTTYGRLGVKVWIMKGE
>Bacteria_BacteroidetesChlorobi_group_Bacteroidetes_Bacteroidia_Bacteroidales_Candidatus_Azobacteroides_pseudotrichonymphae_genomovar._CFP2_(stripped)
MGQKINPISNRLGIIRGWDSNWC---GGDN--YGDILYEDSKIRKYLNTRLAKASVSRIVIERTL-KLVTVVVCTARPGV
IIGKGGQEVDKLKEELKRI------------TSKEVQINIFEIKKPELDAAIVASNIARQLEAKIAYRHVIKVAIAAAMR
-MGAEGIKVQISGRLNGVEIARSEMYKEGRIPLHTLRANIDYALSEALTKVGLLGVKVWICRGE
>Bacteria_BacteroidetesChlorobi_group_Bacteroidetes_Bacteroidia_Bacteroidales_Prevotellaceae_Hallella_seregens_ATCC_51272_(stripped)
MGQKVNPISNRLGIIRGWDSNWF---GGKS--FGENLVEDREIRKYLNKRLEKASVSRIVIERTL-KLVTITICTARPGI
VIGKGGQDVDKLKEELKKL------------YKKDIQINIFEVKKPELDATIVGKNVASQIEHMMAYRRAIKMAVQNTMR
-AGAEGIKIQISGRLNGAEIARKEMYKEGRTPLHTFRADVDFCQTEALTKVGLLGIKVWICRGE
>Bacteria_BacteroidetesChlorobi_group_Bacteroidetes_Bacteroidia_Bacteroidales_Prevotellaceae_Prevotella_dentalis_ES_2772_DSM_3688_(stripped)
MGQKVNPISNRLGIIRGWDSNWF---GGKS--FGENLVEDREIRKYLNKRLEKASVSRIVIERTL-KLVTITICTARPGI
VIGKGGQDVDKLKEELKKL------------YKKDIQINIFEVKKPELDATIVGKNVASQIEHMMAYRRAIKMAVQNTMR
-AGAEGIKIQISGRLNGAEIARKEMYKEGRTPLHTFRADVDFCQTEALTKVGLLGIKVWICRGE
>Bacteria_BacteroidetesChlorobi_group_Bacteroidetes_Bacteroidia_Bacteroidales_Porphyromonadaceae_Porphyromonas_gingivalis_W83_(stripped)
MGQKINPVSNRLGIIRGWDSNWY---GGRK--YGETLLEDSRIRQYLNARLAKASVSRIVIERAL-KLVTITICTARPGM
IIGKAGQEVDKLKEELKRI------------TKKDVQINIYEIRKPELDAAIVAENIARQLEGKIAYRRAVKMAIASAMR
-MGAEGIKIQVSGRLNGAEMARSEMFKEGRTPLHTLRADIDYALAEALTKVGLLGIKVWICKGE
>Bacteria_BacteroidetesChlorobi_group_Bacteroidetes_Bacteroidia_Bacteroidales_Prevotellaceae_Prevotella_tannerae_ATCC_51259_(stripped)
MGQKVNPISNRLGIIRGWESNWY---GGSN--YGDTLLEDSKLRRYLNARLAKASVSRIIIERTL-KLITITICTSRPGI
IIGKGGQEVDKLKEELHKI------------TDKDVQINIFEVKRPDLDANIVGQSIARQIEGKIAYRRAAKMAIQNAMR
-MGAEGIKVQVSGRLNGAEMARKEMFKEGRTPLHTFRADIDYCQTTALTKVGLIGIKVWICRGE
>Bacteria_BacteroidetesChlorobi_group_Bacteroidetes_Bacteroidia_Bacteroidales_Porphyromonadaceae_Butyricimonas_virosa_DSM_23226_(stripped)
MGQKVNPISNRLGIIRGWDSNWF---GGKN--YGDKLVEDYKIRKYLNARLAKAGIAKIVIERTL-KLITITINTARPGI
IIGKGGQEVDKLKEELKKI------------TDKEVQINIFEIKRPELDAVIVGNNIARQLEGRVAYRRAIKMAIASTMR
-MGAEGIKILISGRLNGAEMARAEIYKEGRIPLHTFRADIDYAQAEALTTYGQLGIKVWICKGE
>Bacteria_BacteroidetesChlorobi_group_Bacteroidetes_Bacteroidia_Bacteroidales_Porphyromonadaceae_Odoribacter_splanchnicus_DSM_20712_(stripped)
MGQKCNPISNRLGIIRGWDSNWF---GGKN--YGDKLVEDYKIRKYLNARLAKAGIAKIVIERTL-KLITITINTARPGI
IIGKGGQEVDKLKEELKKI------------TDKEVQINIFEIKRPELDAVIVGNNIARQLEGRVAYRRAIKMAIASTMR
-MGAEGIKILISGRLNGAEMARAEMFKEGRTPLHTFRADIDFAQAEALTTYGLLGIKVWICKGE
>Bacteria_BacteroidetesChlorobi_group_Bacteroidetes_Bacteroidia_Bacteroidales_Prolixibacteraceae_Draconibacterium_orientale_FH5_(stripped)
MGQKVNPIANRLGFIKGWDSNWF---GGDN--YGDKLVEDQKIRKYLNARLAKASISRIVIERTL-KLITITVHTSRPGI
IIGKGGQEVDKLKEELKKI------------TKKEVQINIFEIKRPELDAKIVANNIARQLEGKIAYRRAVKMAIASTMR
-MGAEGIKVLVSGRLNGAEMARSEMYKDGRTPLHTLRADIDYALAEALTKTGLIGIKVWICKGM
>Bacteria_BacteroidetesChlorobi_group_Bacteroidetes_unclassified_Bacteroidetes_Prolixibacter_bellariivorans_ATCC_BAA_1284_(stripped)
MGQKVNPISNRLGIIKGWDSNWFG----GD-NYGDKLVEDHKLREYLSARLAKASISKIIIERKL---ITITIHTSRPGI
IIGKGGQEVDKLKEELKKITK-K-----------EVQINIFEIKRPELDARIVANNIARQVEGKIAYRRAVKMSIASAMR
--GAEGIKVQVSGRLNGAEMARSEMYKDGRTPLHTLRADIDYALGEALTKTGLIGVKVWICKGE
>Bacteria_BacteroidetesChlorobi_group_Bacteroidetes_Bacteroidia_Bacteroidales_Porphyromonadaceae_Paludibacter_propionicigenes_WB4_(stripped)
MGQKINPISNRLGIIRGWDSNWY---GGNN--YGDTILEDSKIRKYLNARLAKASISRIVIERTL-KLVTITVCTARPGI
IIGKGGQEVDKLKEELKKI------------TDKEVQINIFEVKRPELDAVIVANNVARQVEGKIAYRRATKMAIASTMR
-MGAEGIKIMCSGRLNGAEMARSEMYKEGRTPLHTLRADIDYAHAEALTKVGLIGIKVWICRGE
>Bacteria_BacteroidetesChlorobi_group_Bacteroidetes_Bacteroidia_Bacteroidales_Marinilabiaceae_Alkaliflexus_imshenetskii_Z_7010_DSM_15055_(stripped)
MGQKVNPISNRLGIIRGWDSNWF---GGKN--YGDKLLEDSKIRKYLNARLAKASISRIIIERTL-KLITITVYTARPGI
IIGKGGQEVDKLKEELKKI------------TDKEVQINIFEVKRPELDAMIVANNIARQLEGRIAYRRAIKMAIASTMR
-MGAEGIKIQISGRLNGAEMARSEMYKEGRTPLHTFRADIDYARSEALTKTGLIGIKVWICKGE
>Bacteria_BacteroidetesChlorobi_group_Bacteroidetes_Cytophagia_Cytophagales_Cytophagaceae_Cytophaga_fermentans_IAM_14302_DSM_9555_(stripped)
MGQKVNPISNRLGIIRGWDSNWF---GGKN--YGDKLLEDTKIRKYLNVRLAKASISRIVIERTL-KLITITVHTARPGI
IIGKGGQEVDKLKEELKKI------------TDKEVQINIFEVKRPELDAIIVANNIARQLEGRIAFRRAVKMAIASTMR
-MGAEGIKIQVSGRLNGAEMARSEMYKEGRTPLHTFRANIDYAQAEALTKTGLLGIKVWICKGE
>Bacteria_BacteroidetesChlorobi_group_Bacteroidetes_Bacteroidia_Bacteroidales_Marinilabiaceae_Anaerophaga_sp._HS1_(stripped)
MGQKVNPISNRLGIIRGWDSNWF---GGKD--YGDKLLEDSKIRKYLNARLAKASVSRIVIERTL-KLVTITVHTARPGI
IIGKGGQEVDKLKEELKKI------------TDKEVQINIFEVKRPELDAIIVANNIARQLEGRIAYRRAVKMAIASAMR
-MGAEGIKIQVSGRLNGAEMARSEMYKEGRTPLHTFRADIDYAKAEALTKTGLIGIKVWICKGE
>Bacteria_BacteroidetesChlorobi_group_Bacteroidetes_Bacteroidia_Bacteroidales_Marinilabiaceae_Marinilabilia_salmonicolor_JCM_21150_(stripped)
MGQKVNPISNRLGIIRGWDSNWF---GGKD--YGDKLLEDSKLRKYLNARLAKASVSRIIIERTL-KLVTITVYTARPGI
IIGKGGQEVDKLKEELKKI------------TDKEVQINIFEVKRPEMDALIVANNIARQLEGRIAYRRATKMAIASTMR
-MGAEGIKIQVSGRLNGAEMARSEMYKEGRTPLHTFRADIDFAKAEALTKTGLIGIKVWICKGE
>Bacteria_BacteroidetesChlorobi_group_Bacteroidetes_Bacteroidia_Bacteroidales_Marinilabiaceae_Anaerophaga_thermohalophila_Fru22_DSM_12881_(stripped)
MGQKVNPISNRLGIIRGWDSNWF---GGKD--YGDKLLEDSRLRNYLNARLAKASVSRIVIERTL-KLVTITVYTARPGI
IIGKGGQEVDKLKEELKKI------------TDKEVQINIFEVKRPEMDALIVANNIARQLEGRIAYRRAVKMAIASTMR
-MGAEGIKIQVSGRLNGAEMARSEMYKEGRTPLHTFRADIDFAKAEALTKTGLIGIKVWICKGE
>Bacteria_BacteroidetesChlorobi_group_Bacteroidetes_Bacteroidia_Bacteroidales_Porphyromonadaceae_Proteiniphilum_acetatigenes_DSM_18083_(stripped)
MGQKVNPIANRLGIIKGWDSNWY---GGNN--YGDILLEDSKIRKYLNARLAKASVSRIVIERTL-KLVTITICTARPGI
IIGKGGQEVDKLKEELMKI------------TDKDIQINIFEIKKPELDAVIVANNVARQIEGKIAYRRAVKMAIASTMR
-MGAEGIKIQVSGRLNGAEMARSEMYKEGRTPLHTFRADIDYAQAEALTKVGLIGIKVWICRGE
>Bacteria_BacteroidetesChlorobi_group_Bacteroidetes_Bacteroidia_Bacteroidales_Porphyromonadaceae_Dysgonomonas_gadei_ATCC_BAA_286_cont1.32_(stripped)
MGQKVNPIANRLGIIRGWDSNWY---GGKN--YGNTLLEDSKIRKYLNARLAKASVSRIVIERTL-KLVTITVCTARPGI
IIGKGGQEVDKLKEELKKI------------TDKDIQINIFEIKKPELDAVIVANNVARQVEGKIAYRRAIKMAIASTIR
-MGAEGIKIQISGRLNGAEMARSEMYKEGRTPLHTFRADIDYAHAEALTKVGLIGIKVWICRGE
>Bacteria_BacteroidetesChlorobi_group_Bacteroidetes_Bacteroidia_Bacteroidales_Prevotellaceae_Paraprevotella_xylaniphila_YIT_11841_P_xylaniphilaYIT11841_1.0_Cont168.1_(stripped)
MGQKVNPISNRLGIIRGWDSNWY---GGKD--FGDSLLEDSKIRKYLNARLAQASVSRIVIERTL-KLVTITVCTARPGL
IIGKGGQEVDKLKEELKKI------------TDKDIQINIFEIKKPELDAVIVANNIARQVEGKIAYRRAIKMAIANTMR
-SGAEGIKILISGRLNGAEMARSEMYKEGRTPLHTFRADIDYCQAEALTKVGLLGIKVWICRGE
>Bacteria_BacteroidetesChlorobi_group_Bacteroidetes_Bacteroidia_Bacteroidales_Bacteroidaceae_Bacteroides_fragilis_NCTC_9343_(stripped)
MGQKVNPISNRLGIIRGWDSNWY---GGND--YGDSLLEDSKIRKYLNARLAKASVSRIVIERTL-KLVTITVCTARPGI
IIGKGGQEVDKLKEELKKV------------TDKDIQINIFEVKRPELDAVIVANNIARQVEGKIAYRRAIKMAIANTMR
-MGAEGIKIQISGRLNGAEMARSEMYKEGRTPLHTFRADIDYCHAEALTKVGLLGIKVWICRGE
>Bacteria_BacteroidetesChlorobi_group_Bacteroidetes_Bacteroidia_Bacteroidales_Porphyromonadaceae_Tannerella_forsythensis_ATCC_43037_(stripped)
MGQKVNPISNRLGIIRGWDSNWY---GGKS--YGDTLLEDSKIRNYLNARLAKASVSRIVIERTL-KLITITVCTSRPGI
IIGKAGSEVDKLKEELKKI------------TDKEVQINIFEIKRPELDAVIVANNIARQLEGKIAYRRAVKMAIASTMR
-MGAEGIKVQVSGRLNGAEMARSEMYKEGRTPLHTFRADIDYALAEALTKVGLIGIKVWICRGE
>Bacteria_BacteroidetesChlorobi_group_Bacteroidetes_Bacteroidia_Bacteroidales_Porphyromonadaceae_Parabacteroides_distasonis_ATCC_8503_(stripped)
MGQKVNPISNRLGIIRGWDSNWY---GGKN--YGDTLLEDSKIRKYLNARLAKASVSRIVIERTL-KLITITVCTSRPGI
IIGKGGQEVDKLKEELKKI------------TDKEVQINIFEVKRPELDAVIVANNIARQLEGKIAYRRAVKMAIASTMR
-MGAEGIKIQISGRLNGAEMARSEMYKEGRTPLHTLRADIDYALAEALTKVGLLGVKVWICRGE
>Bacteria_BacteroidetesChlorobi_group_Bacteroidetes_Bacteroidia_Bacteroidales_Porphyromonadaceae_Barnesiella_viscericola_C46_DSM_18177_(stripped)
MGQKVNPISNRLGIIRGWDSNWY---GGKN--YGDRLLEDSKIRKYLNARLAKASVSRIVIERTL-KLITITVCTARPGL
IIGKGGQEVDKLKEELKKI------------TDKDVQINIYEVKRPELDAEIVASNIARQIEGKIAYRRAVKMAIASTMR
-MGAEGIKVQVSGRLNGAEMARSEMYKEGRTPLHTLRADIDYALVEALTKVGIIGIKVWICRGE
>Bacteria_BacteroidetesChlorobi_group_Bacteroidetes_Bacteroidia_Bacteroidales_Porphyromonadaceae_Coprobacter_fastidiosus_NSB1_(stripped)
MGQKVNPISNRLGIIRGWDSNWY---GGKN--YGDTLLEDSKIRKYLNARLAKASVSRIVIERTL-KLITITVCTARPGI
IIGKGGQEVDKLKEELKKI------------TDKDVQINIYEVKRPELDATIVASNIARQIEGKIAYRRAVKMAIASTMR
-MGAEGIKVQVSGRLNGAEMARSEMYKEGRTPLHTLRADIDYALVEALTKVGLIGVKVWICRGE
>Bacteria_Synergistetes_Synergistia_Synergistales_Synergistaceae_Thermovirga_lienii_Cas60314_DSM_17291_(stripped)
MGQKVHPIGFRIGVVKEWESKWF--AGGKD--YSKNLHEDLKVREFLLKRWSNAGVSRVEIERIG-NVMRFTVWTARPGV
VIGKGGSEIQAVRDELQAL------------TGKKVMINIQEIKNPDTDAQLVAEGIASALERRVSFRRAMKQAIFRAMK
-GGSEGIKVQCSGRLGGAEIARSEWYLEGRLPLSTLRNDIDYGFAEAKTLYGVIGVKVWINKGR
>Bacteria_Synergistetes_Synergistia_Synergistales_Synergistaceae_Anaerobaculum_mobile_NGA_DSM_13181_(stripped)
MGQKVHPVGYRLGVVRDWESRWY--ADKKN--FARQLHEDIKLRKWIKERWGHAGISSVEIERIG-NVIRFTIWTARPGV
VIGKGGSEIQEVRDELQKM------------TGSRVMINVQEIKNPDRNAQIVAEGIASALERRVSFRRAMKQGIFRAMK
-AGALGIKTQCSGRLGGAEIARREWYLEGRLPLSTLRADIDYGFAEAKTMYGVIGVKVWIYNGD
>Bacteria_Synergistetes_Synergistia_Synergistales_Synergistaceae_Aminiphilus_circumscriptus_DSM_16581_(stripped)
MGQKIHPVGYRIGVIRDWESRWY--ADGKA--YAKNLHEDLKLREWIKDRWKHAGVSRVEIERI-GNVMRFTVWTARPGV
VIGKGGQEIQNVREDLQKL------------TGARVMINVQEIKHPDTDAQVVAEGVASALERRISFRRAMKQAIFRAMK
-SGAKGIKIQCSGRLGGAEIARTEWYLEGQLPLSTLRADIDYGLAVARTIYGVIGVKVWIYKAD
>Bacteria_Synergistetes_Synergistia_Synergistales_Synergistaceae_Cloacibacillus_evryensis_158_DSM_19522_(stripped)
MGQKVHPVGYRLGVIYDWESRWY--ADGKK--YAKYLHKDLELRAWIKKRWAQAGVSRVEIERIG-DVMRFTVWTARPGV
VIGKQGAEIQAVREELQAM------------TGNRVMINIQEMKNPDVEAQVVAEGVASSLERRISFRRAMKQSIFRAMK
-SGAQGIKIQCAGRLGGAEIARTEWYLEGQLPLSTLRADIDYGFAEAHTIYGVIGIKVWIYKGE
>Bacteria_Synergistetes_Synergistia_Synergistales_Synergistaceae_Aminomonas_paucivorans_GLU_3_DSM_12260_(stripped)
MGQKVHPVGYRLGVIYDWESRWY--ADKKT--YAKNLHEDLRLRQWVKKRWGHAGISRIEIERI-GNVMRFTVWTARPGV
VIGKGGAEIQAVREELQKK------------TGNRVMINIQEMKNADADAQVVSEGVASSLERRVSFRRAMKQSIFRAMK
-AGAKGIKIQCSGRLGGAEIARTEWYLEGQLPLSTLRADISYGYAVSRTIYGVIGVKVWIYKGE
>Bacteria_Synergistetes_Synergistia_Synergistales_Synergistaceae_Thermanaerovibrio_acidaminovorans_DSM_6589_(stripped)
MGQKVHPVGYRLGVIYDWESRWY--ADKKT--YAKNLHEDLELREWIKKRWGHAGISRVEIERI-GNVMRFTVWTARPGV
VIGKGGAEIQLVRDELQRK------------TGNRVMINIQEIKNPDADAQVVSEGIASALERRVSFRRAMKQSIFRAMK
-AGAKGIKIQCSGRLGGAEIARSEWYLEGQLPLSTLRADISYGYSVARTIYGVIGVKVWIYRGE
>Bacteria_Synergistetes_Synergistia_Synergistales_Synergistaceae_Aminobacterium_colombiense_DSM_12261_(stripped)
MGQKVHPVGYRLGVVTEWESKWY--ANGKD--YAKKLHEDLKLRKWIMDRWAHAGISRVDIERVG-NVIRFSIWTSRPGV
VIGRGGSEIQVVKDELQKQ------------TGSKIMINVQEIKNPDLVAQLVSESVSSALERRVSFRRAMKQAIFRAMK
-AGAKGIKVQCAGRLGGAEIARTEWYNEGQLPLSTIRADIDYGFYEAKTMYGIIGVKVWIFR-D
>Bacteria_Synergistetes_Synergistia_Synergistales_Synergistaceae_Dethiosulfovibrio_peptidovorans_SEBR_4207_DSM_11002_(stripped)
MGQKVHPVGYRVGVIRDWESRWF--ADGKN--YAKNLHEDLKLRDWIKARWDGASISKVEIERVG-KVIRFSIWTARPGV
VIGKGGSEIQKVKEELQAM------------TGSKVMINVQEIKNPEVEAQLVAENVAAALEHRVSFRRAMKQSIFRTMK
-AGGKGIKIQCAGRLGGAEIARTEWYNEGQLPLSTLRADIDYGLAEAKTMYGVIGVKVWIYRDE
>Bacteria_Synergistetes_Synergistia_Synergistales_Synergistaceae_Pyramidobacter_piscolens_W5455_contig00040_(stripped)
MGQKVHPIGYRIGVIRDWESKWY--AVGKN--YVKNLHEDIKLRSWIKKRWEGAGISRVEIERVG-KVIRFTLWTARPGV
VIGKQGAELTKVKDELQAL------------TGTRVMLNVQEIKNPDVDAQLVAEGIASALERRVSFRRAMKQAMFRTMK
-AGGLGIKIQCSGRLGGAEIARTEWYNDGRLPLSTLRADVDYSCVKAVTMYGAIGVKCWIYR-D
>Bacteria_Synergistetes_Synergistia_Synergistales_Synergistaceae_Jonquetella_anthropi_E3_33_E1_(stripped)
MGQKVHPIGYRIGVIRDWESKWY--ASGKN--YHESLHQDLKLREWIKSRWEGSGISRVEIERV-GKIMRFTIWTARPGV
VIGKQGAEINKLKEDLQAK------------TGTRVMINVQEIKNPEVDAQLVAENVSSALENRISFRRAMKQGLFRTMR
-AGGLGIKIQCSGRLGGAEIARTEWYNEGRLPLSTLRADVDYGLSVAKTMYGTIGVKVWIYRDE
>Bacteria_Tenericutes_Mollicutes_Acholeplasmatales_Acholeplasmataceae_Acholeplasma_laidlawii_PG_8A_(stripped)
MGQKTNPNGLRLGIIRTWESKWY--ADQKD--VPALIKEDALIREFLNENFSKAGVSQIEIERVKKERVTIKLYVSKPGI
ALGKEASVKNKAVSTLEYL------------TKKEVILNIIEVRRPEKVAVLVAQSIAEQLENRASFRRAQKMAIQRALK
-SGAKGIRTLVSGRLGGAEMARSEGYSEGRVPLHTLRADVDYATAEAKTTYGILGIKVWIYHGE
>Bacteria_Firmicutes_Erysipelotrichi_Erysipelotrichales_Erysipelotrichaceae_Bulleidia_extructa_W1219_contig00009_(stripped)
MGQKVSPIGLRVGVIRDWESRWY--ADKSD--FGDLLNEDNRIRGFLEKEFKDAYISRIEIERTG-KDAKVIIRCARPGA
LLGKDGDQMVVLRKKLGKL-----------TGGKNVKIDVIAVANPDLDARLVARRIAEQLEARQSFRIAQKKAIQQTMR
-SGAKGIKTLAKGRLGGAEIARQEGYSRGVVPLHTLRSDIDYSAQEATTTYGKLGVKVWICRGE
>Bacteria_Firmicutes_Erysipelotrichi_Erysipelotrichales_Erysipelotrichaceae_Solobacterium_moorei_F0204_S_mooreiF0204_1.0_Cont15.1_(stripped)
MGQKVSPIGMRVGVIRDWDSRWY--ANKAD--FGDLLNEDVKVRNFLEKELKDAYISRVEIERTSKKDVKVIVRCARPGA
MLGKDGDKMEVLKKKLSKL-----------TGGKNIKVDVIAVANPDLDARLVARRICEQLEARQSFRIAQKKAIQQTMR
-SGAKGIKTLAKGRLGGAEIARQEGYARGVVPLHTLRSDIDYAAEEATTTYGKLGVKVWICRGE
>Bacteria_Firmicutes_Erysipelotrichi_Erysipelotrichales_Erysipelotrichaceae_Allobaculum_stercoricanis_DSM_13633_(stripped)
MGQKVSPIGMRTGVIRDWQSRWY--ADDKD--FSKFLMEDVKIRSYY-KKLRKPQISRVEIERTQ-NRLTAIIRTAHPGV
VIGQDGKSIEGLKKELAKI-----------TSAKNIQINVVEIANPNLDARLVARWIANELENRKSFRATQKKAIQNTMR
-SGAKGIKTSVSGRLGGADIARAEGYSEGVVPLHTLRSDIDYAIEEADTQYGKLGVKVWICRGE
>Bacteria_Firmicutes_Bacilli_Lactobacillales_Streptococcaceae_Streptococcus_pleomorphus_DSM_20574_(stripped)
MGQKVSPIGMRVGIIRDWQSRWY--ADDKE--FGSLLIEDVKIREFINEKLRKPQISRIEIERTK-NRVTIIVRTAHPGV
VIGQDGKSIEGLKKQLEKM----AGVKKDSKNKKTIQINVVEVANPNLDARLVARWIANELEQRKSFRATQKKAIQNSMR
-AGAKGIKTAVSGRLGGADMARTEGYSEGVVPLHTLRSDIDYAWEEAATTYGRLGVKVWICRGE
>Bacteria_Firmicutes_Clostridia_Clostridiales_Eubacteriaceae_Eubacterium_biforme_DSM_3989_unfinished_sequence_(stripped)
MGQKVSPIGMRVGVIRDWQSRWY--ADDKE--FGTLLMEDVKIRAYY-AKLRKPQISRIEIERTK-GRMTVIIRTAHPGV
VIGQDGKSIEGLKKKVAKI-----------ASAKNVQINVVEVANPNLDARLVARWIANELEGRKSFRATQKKAIQNTMR
-AGAKGIKTAVSGRLGGADMARTEGYSEGVVPLHTLRSDIDYAWEEAATQYGRLGVKVWICRGE
>Bacteria_Firmicutes_Clostridia_Clostridiales_Eubacteriaceae_Eubacterium_cylindroides_T2_87_draft_genome._(stripped)
MGQKVSPIGMRVGVIRDWQSRWY--ADDKE--FGTLLMEDVKIREFIESKLRKPQISRIEIERTK-GRMTVIIRTAHPGV
VIGQDGKSIEGLKKKIEKM-----------ASAKNVQINVVEVANPNLDARLVARWIANELEARKSFRATQKKAIQNTMR
-AGAKGIKTAVSGRLGGADMARTEGYSEGVVPLHTLRSDIDYAWEEASTTYGRLGVKVWICRGE
>Bacteria_Firmicutes_Erysipelotrichi_Erysipelotrichales_Erysipelotrichaceae_Erysipelothrix_rhusiopathiae_str._Fujisawa_(stripped)
MGQKVHPIGMRVGVIRDWESRWY---AEKD--FANLLHEDKLIRDYIFKNLKDAYVSRVEIERSK-NRVDIIIRTARPGV
VIGVNGANIEKVKKDIAKI-----------SEGNTVNIKVLEVANPDLDAHLVARNIAEQLEQRASFRTAQKRTIQRTMR
-AGAKGIKTAVSGRLGGADMARSEGYSEGIVPLHTLRSDIDYAHYEANTQFGILGVKVWICRGE
>Bacteria_Firmicutes_Erysipelotrichi_Erysipelotrichales_Erysipelotrichaceae_Holdemania_sp._AP2_(stripped)
MGQKVSPIGMRVGVIRDWESRWY---AEKD--YGTLLMEDVKIREFLFKEL-HAYVSRIEIERSK-NRVEIIIRAARPGV
IIGSNGESIEILKKKLQKM-----------CNGKQIHIKVVEVANPDLDAHLVARAIAEQLEQRASFRTCQKRQIQKTMR
-AGAKGIRTLVSGRLGGADIARSEGYSEGVVPLHTLRSDIDFAIVEAMTTYGKLGVKVWICRGE
>Bacteria_Firmicutes_Clostridia_Clostridiales_Clostridiaceae_Clostridium_innocuum_2959_(stripped)
MGQKVSPIGLRVGVIRDWESRWY---ADKD--YADLLLEDVKIREFLFAECKNASVSRVEIERSK-NRVEIMIRTARPGV
IIGTNGENVEMLKKKVEKL-----------TGGKNIYLKVLEIANPDLDAKLVARSIADQLEQRASFRTAQKKAIQRTMR
-AGAKGIKTAVSGRLGGADMARTEGYSEGVVPLHTLRADIDYAWEEASTTYGRLGVKVWICRGE
>Bacteria_Firmicutes_Erysipelotrichia_Erysipelotrichales_Erysipelotrichaceae_Dielma_fastidiosa_JC13_(stripped)
MGQKVSPIGLRVGVIRDWESRWY---ADKD--YADLLLEDVKIREFLFKELKAASVSRIEIERS-KNRVEVIIRSARPGV
IIGTNGEAVEVIKKKLVKL-----------TNGKNVFIKVVEIANPDLDARIVARSIADQLEQRASFRTAQKRAIQKTMR
-SGAKGIKTSVSGRLGGADIARSEGYSEGVVPLHTLRADIDYAHEEASTTYGRLGVKVWICRGE
>Bacteria_unclassified_Bacteria_Haloplasmatales_Haloplasmataceae_Haloplasma_contractile_SSD_17B_(stripped)
MGQKVSPVGLRVGIIKDWESRWY---AEKD--YANLLHEDIMIREYLENYYKNSAVSSIEIERDK-RRVKITIFTAKPGM
VIGREGSIKDVAVKHLQKA------------TGKQIYINILEVKRPDLDATLVAQNIAYQLENRASFRRVQKQAIQRTMR
-AGAKGVKTLISGRLGGAEMARSEGYSEGNVPLQTLRADIDFAIAEAHTTYGKLGVKVWIYKGE
>Bacteria_Tenericutes_Mollicutes_Mollicutes_bacterium_HR1_(stripped)
MGQKVSPVGLRIGIIRDWDSRWY--ADKND--VADLLHEDLKIRLLLEDFYKNAAVSRIEIERSK-GRVILTVHTAKPGM
VFGRESAIKNEVVAKLQTL------------TNKEVYMNIREIKKPDVDAKLVAENIAKQLENRASFRRVQKMAIQRALR
-AGAKGCKTLVSGRLGGAEMARSEGYSEGNVPLHTLRADIDYAAAEADTTYGKLGIKVWICKGE
>Bacteria_Tenericutes_Mollicutes_Mollicutes_bacterium_HR2_(stripped)
MGQKVHPIGLRVGIIRDWDSRWY--ADKND--VADLLHEDIKVRDLLRELYANAAVSRIEIERSK-NRVIITVNTAKPGM
VIGREASVKKAVVAKLQKL------------TNKEVFLNVVEIKRPEIDANLVANSIATQLENRASFRRVQKMAIQRAMR
-AGAKGCKTLISGRLGGAEMARSEGYSEGRVPLHTLRANIDYAAAEATTTYGKLGIKVWIYKGE
>Bacteria_Firmicutes_Erysipelotrichi_Erysipelotrichales_Erysipelotrichaceae_Turicibacter_sp._HGF1_contig00015_(stripped)
MGQKVSPIGLRVGVIRDWDARWY--ANDKD--FATLLHEDLKIRDFINNKFKKASVSRVEIERAK-NRVNIIVHTAKPGM
VIGRGGSEKDAAVAQLEKM------------TGKRVFIRIVEIKRPEVDAQLVANSIAEQLENRASFRRVQKVAIQRAIK
-FGAKGIKTQVSGRLGGADMARAEGYSEGNVPLHTLRADIDYATAEADTTYGKLGVKVWIYKGE
>Bacteria_Firmicutes_Erysipelotrichi_Erysipelotrichales_Erysipelotrichaceae_Coprobacillus_sp._8_2_54BFAA_(stripped)
MGQKVSPIGLRVGVNRNWDSRWY--ANDQD--FAGLLHEDIKIREYLLKKLKTASVAKVEIERSK-NRVTIFVHTSRPGV
VIGKDGEAVDALRKEVSKM-----------VKDKQVFINIVEIKNPDVVAQLVANNIAEQLENRASFRTVQKRAIQRAMR
-AGAKGIKTSVSGRLGGADMARAEGYSEGNVPLHTLRADIDYATAEADTTYGKLGVKVWICKGE
>Bacteria_Firmicutes_Erysipelotrichi_Erysipelotrichales_Erysipelotrichaceae_Erysipelotrichaceae_bacterium_AP9_(stripped)
MGQKVSPVGLRVGVNRDWNSRWY--ANDKD--FASLLHEDIRIREFLNAKLKGAYVANIEIERSK-NRVNIFVHTSRPGV
VIGKDGEAVDALRKEVAKM-----------VKGKQVFINIVEIKNPDVVAQLVANKIAEQLENRASFRTVQKRAIQSAMR
-AGAKGIKTCVSGRLGGADMARTEGYSEGNVPLHTLRADIDYATAEADTTYGKLGVKVWICKGE
>Bacteria_Firmicutes_Erysipelotrichi_Erysipelotrichales_Erysipelotrichaceae_Catenibacterium_mitsuokai_DSM_15897_C_mitsuokai_1.0_Cont88.1_(stripped)
MGQKVSPVGFRVGVNREWSSRWY--ADKKD--FANYLLEDVKIREFLMAKLKKAYVAKIDIERSK-KRVNIFVHTSRPGV
VIGKDGEAIDALRKELMGL-----------ISDKKVFINVVEIKNADTNAQLVADRIAEQLENRASFRTVQKRAIQNAMR
-NGAKGIKTSVSGRLGGADIARSEGYSEGVVPLHTIRADIDYATAEAATTYGKLGVKVWICKGE
>Bacteria_Firmicutes_Erysipelotrichia_Erysipelotrichales_Erysipelotrichaceae_Kandleria_vitulina_MC3001_(stripped)
MGQKVSPVGFRVGVNRDWSSRWY--ADNKE--FATLLHEDLKIRNFLQEKLSRAYVAKIDIERSK-KRINIFVHTSRPGV
VIGKGGEAIDALRKEVVKL-----------VDGKQVYINVVEIKNADTNAQLVAKRIAEQLENRASFRTVQKRAIQSAMR
-SGAKGIKTAVSGRLGGADMARTEGYSEGNVPLHTLRADIDYATAEADTTYGKLGVKVWICKGE
>Bacteria_Firmicutes_Erysipelotrichia_Erysipelotrichales_Erysipelotrichaceae_Eggerthia_catenaformis_DSM_20559_(stripped)
MGQKVSPIGLRVGVNRDWSSRWY--AGKKD--YAALLHEDIKIRKFLNKKLANAFVAKIDIERSK-KRINIFVHTSRPGV
VIGKSGEAIDALRKDVVKL-----------VNDKQVYINVVEIKNADTNATLVARRIAEQLENRASFRTVQKRAIQSAMR
-AGAKGIKTKVSGRLGGADIARSEGYSEGVVPLHTLRADIDYAQEEALTTYGKLGVKVWICKGE
>Bacteria_Firmicutes_Bacilli_Lactobacillales_Lactobacillaceae_Lactobacillus_catenaformis_OT_569_(stripped)
MGQKVSPIGLRVGVNRDWSSRWY--AGKKD--YAALLHEDIKIRKFLNKKLANAFVAKIDIERSK-KRINIFVHTSRPGV
VIGKSGEAIDALRKDVVKL-----------VNDKQVYINVVEIKNADTNATLVARRIAEQLENRASFRTVQKRAIQSAMR
-AGAKGIKTKVSGRLGGADIARSEGYSEGVVPLHTLRADIDYAQEEALTTYGKLGVKVWICKGE
>Bacteria_Firmicutes_Bacilli_Lactobacillales_Lactobacillaceae_Sharpea_azabuensis_DSM_18934_(stripped)
MGQKVSPVGLRVGVNRDWSSRWY--ADKKD--FATLLHEDIKIRKFLEEKLANAYVAKIDIERSK-KRINIFVHTSRPGV
VIGRNGEAIDALRKEVVKL-----------VNDKQVYINVVEIKNADTNATLVAKRIAEQLENRASFRTVQKRAIQSAMR
-AGAKGIKTKVSGRLGGADIARAEGYSEGNVPLHTLRADIDYAQEEANTTYGKLGVKVWICKGE
>Bacteria_Chloroflexi_Ktedonobacteria_Ktedonobacterales_Ktedonobacteraceae_Ktedonobacter_racemifer_DSM_44963_Krac_Contig206_(stripped)
MGHKVHPIGFRLGVIKGWESRWYA----EN-NYKDVLAEDIQIRRMINKELSDAGVSKIEIERAQ---VLVKINTAKPGI
VIGKSGEKVERLKAHLESKK--------------RVRVEIVEIRQPELDAYLVGRSICDQLEKRVSFRRAMKQAVQKSMR
--GAKGIKVIAGGRLGGAEIARTEKEVEGKVPLHTLRADIDYGLAEAHTTFGVIGVKVWIYRGD
>Bacteria_Firmicutes_Clostridia_Clostridiales_Clostridiales_incertae_sedis_Clostridiales_Family_XI._Incertae_Sedis_Kallipyga_massiliensis_ph2_(stripped)
MGQKVHPKGLRVGVIKDWDSHWF--ADDNN--FASLIKEDHDIRKCIEEDLKEAGISEIAIERTM-GRVRVTVKTAKPGV
VIGKAGASVDALKKKLDKM------------TGKTVLINVEEVINPDLDAQLQAERIAEDMENRVSFRRAMKQAMQRTMR
-AGAKGIKTSCAGRLGGADIARVEHYSEGSIPLQTLRADIRYGEATARTQYGAIGVKVWVYIGE
>Bacteria_Firmicutes_Clostridia_Natranaerobiales_Natranaerobiaceae_Natranaerobius_thermophilus_JWNM_WN_LF_(stripped)
MGQKINPIGLRIGVIKDWQSNWY---ADKN--YTELVHEDIKIREYIENKLFNADVSAIQIDRAA-NRIKVTLHTAKPGM
VIGKGGSGVEKLRSDIENL------------TGKKVHINVMEVKTPELDAHLAAKSIAIALERRVAFRRAMKQAVGRAMR
-QGAKGIKVMCSGRLGGAEMSRTEWYTEGNVPLQTLRADIDYGMVEANTAYGQIGVKCWINKGE
>Bacteria_Firmicutes_Clostridia_Clostridiales_Ruminococcaceae_Faecalibacterium_prausnitzii_L26_draft_genome._(stripped)
MGQKVNPHGIRVGVIKDWDSRWF-KD------FSDNLVEDHKIRTELKAQLKDAGVPKIEIERPSTPRVTVNIYCAKPGM
VIGKGGEERVALQNKLTKE---------YGK---TVIVNVIEVKSAATNAQLVAEDIARQLENRVTFRRAMKQCMRNAMR
P---KGIKAMCSGRLGGADIARVESYHEGTIPLQTLRADIDYGFAEAATTYGRIGVKVWVYKGE
>Bacteria_Firmicutes_Clostridia_Clostridiales_Ruminococcaceae_Subdoligranulum_sp._4_3_54A2FAA_(stripped)
MGQKVNPHGLRVGVIKDWDSRWF--TSKRE--FGDTLVEDYKIRKVLKKQLYNAGVPKIEIERNATPRIRVTIHCAKPGM
VIGRQGAEKEKIQAQLSKM------------TGKDVLVNIVEVNNMSTNAQLVAEDIASQLERRIAFRRATKMAMRNAM-
GSGAKGIKIQIGGRLNGADIARSESYHEGTIPLQTLRADIDYGFAEADTTYGKIGIKVWIYKGE
>Bacteria_Firmicutes_Clostridia_Clostridiales_Oscillospiraceae_Oscillibacter_valericigenes_Sjm18_20_(stripped)
MGQKVNPHGMRVGVIKDWDSRWY--ASDEK--VGDLIVEDRKIRKYLKKTLYNAGVPKIEIERSS-DVVTIFLHCARPGM
VIGKGGEQIEQYRLAVEKL------------IGKKVKLNIVEVKSPDMDAQLVAENIAQQLEKRISHRRAMKNSMARAMR
-AGAKGIKCCCSGRLGGREIAGVEHYHEGTIPLQTIRADIDYGFAEAATTFGRIGVKVWVYKGE
>Bacteria_Firmicutes_Clostridia_Clostridiales_Clostridiaceae_Butyricicoccus_pullicaecorum_1.2_(stripped)
MGQKVNPHGLRVGVIKNWDSRWF--AKDAQ--FGDLLVEDYNIRKVLKKKLYDAGVAAIEIERTQ-KDVKIILQVARPGL
VIGKGGELIEKLQAEMSKM------------IAKPVKISIIELKNPDTNAQLVAENIASQLEKRISFRRAMKQSMGRAMR
-MGAKGIKTCCSGRLGGAEIARTEHYHEGTIPLQTLRADIDYGFAEANTTYGKIGVKVWIYKGE
>Bacteria_Firmicutes_Clostridia_Clostridiales_Clostridiaceae_Clostridium_orbiscindens_1_3_50AFAA_(stripped)
MGQKVNPHGLRVGVIKDWDSRWY-----AREKVGDLLVEDKKIRDYLKKTLYSAGIPKIEIERDNA-KVRIYLHCARPGV
VIGKGGEQIEQYRLTVEKM------------IGKPVALNIVEVKQVDTNAQLVAENIAQQLEKRIGFRRAMKNAMGRAMR
-MGARGIKTQVSGRLGGAEIARTEHYHDGTIPLQTLRADIDYGFAEAATTYGRIGVKVWIYKGE
>Bacteria_Firmicutes_Clostridia_Clostridiales_unclassified_Clostridiales_Flavonifractor_Flavonifractor_plautii_ATCC_29863_(stripped)
MGQKVNPHGLRVGVIKDWDSRWY-----AREKVGDLLVEDKKIRDYLKKTLYSAGIPKIEIERDNA-KVRIYLHCARPGV
VIGKGGEQIEQYRLTVEKM------------IGKPVALNIVEVKQVDTNAQLVAENIAQQLEKRIGFRRAMKNAMGRAMR
-MGARGIKTQVSGRLGGAEIARTEHYHDGTIPLQTLRADIDYGFAEAATTYGRIGVKVWIYKGE
>Bacteria_Firmicutes_Clostridia_Clostridiales_Ruminococcaceae_Ruminococcus_sp._18P13_draft_genome._(stripped)
MGQKVNPHGLRVGVIKDWDSRWF--ANKAD--FGDTLVEDYNVRNFIKKSLYAAGVPKIEIERFA-EKVRINIHCAKPGV
VIGRGGAEIEKLRAQLEAM------------MKKQVAVNIIEVKQPDMNAQLVAEKIALDLENRVSFRRAMKQSIGRSMR
-LGAKGIKTRVSGRLGGAEIARSETYHEGTIPLQTIRADIDYGTAEAHTTYGRLGVKVWIYKGE
>Bacteria_Firmicutes_Clostridia_Clostridiales_Ruminococcaceae_Anaerotruncus_colihominis_DSM_17241_unfinished_sequence_(stripped)
MGQKVNPHGLRVGVIKDWDSRWF--AKDDA--FGDILVEDYKLRKFLKKTLYDAGIPKIEIERDAT-RVRIHVHCSRPGI
VIGKGGAEIEKVRRQCDAM----INKGKADADKRQVFINVVEIKQPDKNAQLVAESIASQLEARVSFRRAMKQAIGRAMK
-FGAKGIKVAVSGRLGGAEIARSEHYHEGTIPLQTIRADIDYGFAEANTTYGRIGVKVWIYAGE
>Bacteria_Chloroflexi_Ktedonobacteria_Thermogemmatisporales_Thermogemmatisporaceae_Thermogemmatispora_sp._PM5_(stripped)
MGQKVHPTGFRLGIIKTWLSRWY---AERD--YKDLLAEDMLIRETINRELANAAVSRIEIER--ATQVSVTIHTARPGI
VIGKNGEKVDRLRNLLESK------------IHKRVRLNIVEIRQPELDAYLVGRTIAEQLEKRVSFRRAMKQAVQKAMR
-SNAKGIKIIVSGRLGGAEIARSEKEVEGKVPLHTLRADIDYGQTEAHTTYGVIGVKVWIYKGD
>Bacteria_Firmicutes_Clostridia_Clostridiales_Clostridiales_incertae_sedis_Clostridiales_Family_XVIII._Incertae_Sedis_Symbiobacterium_thermophilum_IAM_14863_(stripped)
VGQKVHPKGLRIGIVKDWDTRWY--ADKRN--FSDLLVEDVKIRKYIKKTLYAAGISRIEIERAG-GRIRIIVHTAKPGM
VIGRQGQGIAELQNQLAQM------------TGKQISLDVKEIRLPELDAQLVAESIAQQLEKRMSHRRAMKQAIQRAMR
-LGAQGVRIIVSGRIGGAEIARSERAWEGTVPLHTLRADIDYGFAEADTTFGKIGVKVWIYAGE
>Bacteria_Firmicutes_Clostridia_Clostridiales_Clostridiales_incertae_sedis_Clostridiales_Family_XII._Incertae_Sedis_Acidaminobacter_hydrogenoformans_DSM_2784_(stripped)
MGQKVSPHGLRVGIIKDWDSKWY--ANKKN--FSELLVEDFNIRKILKKELYTSGVSRIYIDR--ANRIHINIFTAKPGM
IVGRGGENIKKLREQLQTM------------TGKTIQLDISEVENADTDAQLVAENIASQLERRIAFRRAMKGSITRTMR
-SGVEGIKIMTAGRLGGAEIARSESYSEGNVPLSTLRADIDYGFAEANTTYGKIGVKVWICKGE
>Bacteria_Firmicutes_Negativicutes_Selenomonadales_Veillonellaceae_Allisonella_histaminiformans_DSM_15230_(stripped)
LGQKVNPHGMRVGVTCDWDSKWF---AEKD--FAAKLIEDAKIRQFLKKHLFIAGISKIGIKRAG-NRIKLSIYTAKPGM
VIGRGGAGIEDIKKALKPI------------TSSEVDIDIVEIKSMDMSAILVAENIAAQLEKRISFRRAVKQAVGRTMR
-AGAKGIKVAVSGRLGGAEIARSESYREGSIPLQTLRANIDYGVTTAHTTFGAIGVRVWIYKGE
>Bacteria_Firmicutes_Negativicutes_Selenomonadales_Veillonellaceae_Dialister_microaerophilus_UPII_345_E_contig00002_(stripped)
MGQKVNPHGMRVGVINDWNSKWF---AEKN--YAAQLVEDTKIRQFLKKHLFVAGISKIGIKRVG-NRVKIAIYTAKPGM
VIGRGGTGIEDIKKALKIV------------TDKEIDIDILEIKSSDLSAILVGENIASQLERRIGFRRAVKQAVGRTMR
-SGAKGVKVTVSGRLGGAEIAHSESYREGSIPLQTLRANIDYGVSVAHTTFGAIGIKVWIYKGE
>Bacteria_Firmicutes_Clostridia_Clostridiales_Clostridiales_incertae_sedis_Clostridiales_Family_XVII._Incertae_Sedis_Sulfobacillus_acidophilus_TPY_(stripped)
MGQKVHPKGLRLGIIRGWDSRWY--SVPKE--TPGLLQEDQKIRRYVKKRHYNAGVSRVEIERTA-NKLKVTVHTGKPGM
VIGKGGAGVEQLKKELETL------------TGKPINLNIVEVKNPEVDAQLVAESVASQLEKRIAFKRAMKQAVQRAMR
-QGAKGIKVMVSGRLGGAEIARREWTWEGSIPLHTLRADIDYGFAEAHTTYGVIGVKVWVYKGQ
>Bacteria_Firmicutes_Bacilli_Lactobacillales_Leuconostocaceae_Oenococcus_oeni_PSU_1_(stripped)
MGQKINPIGFRVGVIRDWDAKWY--ADKKE--YVPALQEDLRIRKYLETNLKDAAVDRITIER--TTRINLTIHTAKPGI
VIGRGGADVERLRSELSKI------VDTYKGQHKRVNINIVEIRKPDLNAHLVGQQIAADLERRVAFRRAMRGAIQRVQR
-AGAKGVRTMVSGRLNGADIARKEQYTEGTVPLHTLRADIDYSWDEAMTSYGNLGIKTWIYRGD
>Bacteria_Firmicutes_Bacilli_Lactobacillales_Leuconostocaceae_Weissella_ceti_WS74_(stripped)
MGQKINPTGFRVGVIRDWDAKWY--ADKKD--FAANLLEDTKLRKYIETKLADASVSRIEIERTA-NRVNISIHTAKPGM
VIGKGGSEVDALRNQLSKM----------VAKGERVHINIIEIKKPDLEAKLVGSQIAGDLERRVAFRRAMRGAMQRAMR
-SGAKGIKVQVSGRLNGADIARIEQYTEGTVPLHTLRADIDYSWDEATTTFGQLGVKTWIYRGD
>Bacteria_Firmicutes_Bacilli_Lactobacillales_Leuconostocaceae_Fructobacillus_fructosus_KCTC_3544_contig00014_(stripped)
MGQKINPTGFRVGVIRDWDAKWF--ANKAD--FSNQLLEDLRIRKYIEEHLTDASVDRVEIERST-SRIDLTLHTAKPGM
VIGKGGSEVEKLRTQLAKL-----TDVDSRGRHKRVFINIVEIKKPDLSAHLVGMQVAGDLERRVAFRRAMRGAIQRARR
-AGAKGIKIVVSGRLNGADMSRIEQYTEGTVPLHTLRADIDYSWDEAVTAYGNLGIKTWIYRGD
>Bacteria_Firmicutes_Bacilli_Lactobacillales_Leuconostocaceae_Leuconostoc_kimchii_IMSNU11154_(stripped)
MGQKINPTGFRVGVIRDWDAKWF--ADKAD--YANQLHEDLRIRKYIEKNLADAAVDRIEIERSTKSRVDVSVHTAKPGM
VIGKGGSEVEKLRTQLAKL-----TDTDEKGRSKRVFINIVEIKKPDLSAHLVGQQIAGDLERRVAFRRAMRGAIQRTTR
-SGAKGIKVMVSGRLNGADIARIEQYTEGTVPLHTLRADIDYSWDEAMTAYGNLGIKTWIYRGD
>Bacteria_Firmicutes_Negativicutes_Selenomonadales_Veillonellaceae_Veillonella_parvula_DSM_2008_(stripped)
MGQKVNPHGLRVGIVKDWDAKWY---ADKD--FAANLHEDVKIRNFLKETLFIAGISRIEIERTN-KRIKLTIHTAKPGM
VIGRGGAGIEDIKKAMTRF------------TDKQVDVNIAEIKQADMDATLVAENIAGQLERRIGFRRAMKQAVGRTMR
-LGAKGIKIMVSGRLGGAEIARSESYREGSIPLHTLRADIDYGTAEAHTTYGCIGIKVWIYKGE
>Bacteria_Firmicutes_Negativicutes_Selenomonadales_Veillonellaceae_Anaeroglobus_geminatus_F0357_(stripped)
MGQKVNAHGFRVGVVKPWDAKWY---AEKD--YAALLNEDVKIREFLKKQLYIAGVSRIEIERSA-KRIKLIIHTAKPGM
VIGRGGAGIEDIKKALKRF------------TDKTVDVNIAEIKQSELDATLVAENVAGQLERRIGFRRAMKQSIGRTMR
-MGAQGIKIMCSGRLGGAEIARSESVRDGSIPLHTLRADIDT-----------------V-R--
>Bacteria_Firmicutes_Negativicutes_Selenomonadales_Veillonellaceae_Megasphaera_sp._BV3C16_1_(stripped)
MGQKVNAHGFRVGVVKPWDAKWYA----EK-DYAALLNEDVRIREFLKKQLFIAGVSRIEIERKR---IKLVIHTAKPGM
VIGRGGAGIEDIKKALKAFTD-K-----------NVDVNIAEIKQAELDATLVAENIAGQLERRIGFRRAMKQSIGRTMR
--GAKGVKIMCSGRLGGAEIARSESVRDGSIPLHTIRADIDYGVATAHTTYGCIGIKCWVYKGE
>Bacteria_Firmicutes_Negativicutes_Selenomonadales_Veillonellaceae_Pelosinus_sp._UFO1_(stripped)
MGQKIHPHGLRLGIIKTWDAKWY---AGKD--FADNLHEDIKIRKFIKTKAFTAGISKVVIERAA-NRVKVVIHTAKPGM
IIGRGGAGIEELKKNLKTL------------TGKQVDINIAEVRQPDMDAQLVAENIAAQLERRIAFRRAMKQSIQRTMR
-MGAKGIKVMCGGRLGGAEIARSEAAREGSIPLHTLRADIDYGTAEAHTTYGLIGVKVWIYKGE
>Bacteria_Firmicutes_Negativicutes_Selenomonadales_Veillonellaceae_Propionispira_arboris_DSM_2179_(stripped)
LGQKVNPHGLRLGIVKTWDAKWY---ADKD--YAANLHEDIKVRTYLKENLHTAGVSRIETERSK-NRLKLTIHTAKPGM
VIGRGGSGIEQIKTGLKKL------------TTKRVDINIAEIKQPDMDSTLVAENIAAQLERRIAFRRAMKQAVTRTMR
-MGAKGIKVMVGGRLGGAEIARSEFYREGSIPLHTLRADIDYGTAEAHTTYGRIGVKVWIFKGE
>Bacteria_Firmicutes_Negativicutes_Selenomonadales_Veillonellaceae_Zymophilus_raffinosivorans_DSM_20765_(stripped)
LGQKVNPHGLRLGIVKTWDAKWY---ADKD--YAANLHEDIKVRTYLKENLHTAGVSRIETERSK-NRLKLTIHTAKPGM
VIGRGGSGIEQIKTGLKKL------------TTKRVDINIAEIKQPDMDSTLVAENIAAQLERRIAFRRAMKQAVTRTMR
-MGAKGIKVMVGGRLGGAEIARSEFYREGSIPLHTLRADIDYGTAEAHTTYGRIGVKVWIFKGE
>Bacteria_Firmicutes_Negativicutes_Selenomonadales_Veillonellaceae_Anaerovibrio_sp._RM50_(stripped)
LGQKVNPHGIRLGIVKTWDAKWY---AGKD--YAANLHEDIKIRRYL-KNLLQSGVSKIETERSK-NRLKLTIHTAKPGM
VIGRGGSGIEQIKAGLKKF------------TNSNVDISIEEIKNPDMDATLVAENIAGSLERRIAFRRAMKQAVGRTMR
-LGAKGIKIMCSGRLGGAEIARSESYREGSIPLHTLRADIDYGTAEAATTYGRIGIKVWIFKGE
>Bacteria_Firmicutes_Negativicutes_Selenomonadales_Veillonellaceae_Centipeda_periodontii_DSM_2778_contig00059_(stripped)
MGQKVNPHGIRLGIVKDWDARWY---ADKD--FAQNLHEDIKIRDYLKKSLQTAGVPRVETERSK-NRLKLTIHTAKPGM
VIGRGGSGIEQIKEGLKNL------------TDKRVDINIAEIKQPDLDATLVAENIAAQLERRIAFRRAMKQAVGRTMR
-LGAKGIKIAVSGRLGGAEIARRESYREGSIPLHTLRADIDYGTAEAHTTYGRIGIKVWIFKGE
>Bacteria_Firmicutes_Negativicutes_Selenomonadales_Veillonellaceae_Mitsuokella_multacida_DSM_20544_(stripped)
MGQKVNPHGIRLGIVKTWDAKWY---ADKD--FADNLHEDIKIRDYLKNSLQAAGVSRIETERSK-NRLKLTIHTAKPGM
VIGRGGSGIEQIKEGLKNY------------TTKRVDINIAEIKQPDMDATLVAENIAQQLERRIAFRRAMKQAVGRTMR
-LGAKGIKIACSGRLGGAEIARKESYREGSIPLHTLRADIDYGTAEAHTTYGRIGIKVWIFKGE
>Bacteria_Firmicutes_Negativicutes_Selenomonadales_Veillonellaceae_Selenomonas_ruminantium_lactilytica_TAM6421_(stripped)
MGQKVNPHGIRLGIVKTWDAKWY---ADKD--FADNLHEDIKIRDYLKQSLQAAGVSRIETERSK-NRLKITIHTAKPGM
VIGRGGSGIEQIKEGLKKY------------TEKKVDINIAEIKQPDMDATLVAENIAQQLERRIAFRRAMKQAVGRTMR
-LGAKGIKVALSGRLGGAEIARKEAYREGSIPLHTLRADIDYGTAEAHTTYGRIGVKVWIFKGE
>Bacteria_Firmicutes_Negativicutes_Selenomonadales_Veillonellaceae_Anaeroarcus_burkinensis_DSM_6283_(stripped)
MGQKVNPHGFRLGVIKTWDAKWY---ADKD--YAKNLHEDIKIRDFIKKAAFAAGVSQVVIERAS-NRVRINIHTAKPGM
VIGRGGAGIEALKKGLRKL------------TEKQLDINIAEIKHPELSSQLVAENIAAQLERRIAFRRAMKQSVGRTMR
-MGAKGIKIMCGGRLGGAEIARSESYREGSIPLHTLRADIDYGFAEAATTYGRIGVKVWIYKGE
>Bacteria_Firmicutes_Negativicutes_Selenomonadales_Veillonellaceae_Anaeromusa_acidaminophila_DSM_3853_(stripped)
VGQKVNPHGFRLGVIKTWDAKWY---ADKD--YAKNLHEDIKIRDFIKKAAFAAGVSQVVIERAS-NRVRINIHTAKPGM
VIGRGGAGIEALKKGLRKL------------TEKQLDINIAEIKHPELSSQLVAENIAAQLERRIAFRRAMKQSVGRTMR
-MGAKGIKIMCGGRLGGAEIARSESYREGSIPLHTLRADIDYGFAEAATTYGRIGVKVWIYKGE
>Bacteria_Firmicutes_Negativicutes_Selenomonadales_Veillonellaceae_Sporomusa_ovata_DSM_2662_(stripped)
MGQKVNPHGLRLGIIKTWDARWY---ADKD--YAKNLHEDIKIRALLKEKLYTSNVSQIIIERAA-NRVKVTIHTSKPGM
VIGRGGSGIENIKRWLKDL------------TNKSVDVNIAEIKQAELDATLVAENIAAQLEKRIAFRRAMKQSVTRTMR
-MGAKGIKVTAGGRLGGAEIARTESYREGSIPLHTLRADIDYGTAEAHTTYGRIGVKVWIYKGE
>Bacteria_Firmicutes_Negativicutes_Selenomonadales_Veillonellaceae_Sporolituus_thermophilus_DSM_23256_(stripped)
VGQKVNPHGLRIGIIKTWDAKWYA----DK--YAKLLHEDIKIRDFIKEKLYTAGVSRVEIERNR---VKATIHTAKPGM
VIGRGGAGIEELKQQLRKLVG-R-----------NIDINIAEIKQPELDATLVAENIAAQLERRIAFRRAMKQAVTRTMR
--GAKGIKVMVSGRLGGAEIARTEQYREGSIPLHTLRADIDYGTAEAHTTYGRIGVKVWIYKGE
>Bacteria_Firmicutes_Negativicutes_Selenomonadales_Acidaminococcaceae_Acidaminococcus_fermentans_DSM_20731_(stripped)
MGQKVNPHGFRVGVIADWDSKWF---ADKD--YQKNLLEDIKIRDFIKDKQFQAGISRVTIERT-EQKMRISIYTAKPGI
VIGRQGSNIELLKKDLAKM------------TDSKLDINIIEVKQPDMDATLVAENVASQLERRIAFRRAMKQCVGRTMR
-LGAKGIKIQCAGRLGGAEIARTESYRDGSIPLHTLRANIDYGTAEAHTTYGRIGIKVWIYKGE
>Bacteria_Firmicutes_Negativicutes_Selenomonadales_Acidaminococcaceae_Phascolarctobacterium_sp._YIT_12067_P_spYIT12067_1.0_Cont77.1_(stripped)
MGQKVNPHGLRVGVIKGWDSKWY---AGKD--YEKFLLEDIKIREFIKEKLFLSGISKVEIERAS-NKARISIHTAKPGM
VIGRQGSNIELLKSDLKKM------------TESAIEINIVEVKTPDMDATLVAENIAAQLERRIAFRRAMKQCVGRTMR
-MGAKGIKITCGGRLGGAEIARSESYREGSIPLHTLRADIDYGTAEAHTTYGRIGIKVWIYKGE
>Bacteria_Firmicutes_Negativicutes_Selenomonadales_Acidaminococcaceae_Succinispira_mobilis_DSM_6222_(stripped)
MGQKVHPHGFRIGVIKTWDSKWF---ADKN--YQQYLLEDIKVREFVKEKLFTAGISRVEIERS-SNRMVVIIHTAKPGM
VIGRAGSNIELLKKDIKKM------------TTSDLDIKIQEVKQPDMDATLVAENIAAQLERRIAFRRAMKQSVTRTMR
-MGAKGIKVQVGGRLGGAEIARSEGYREGSIPLHTLRADIDYGTAEAHTTYGRIGVKVWIYKGE
>Bacteria_Firmicutes_Clostridia_Thermoanaerobacterales_Thermoanaerobacteraceae_Caldanaerobius_polysaccharolyticum_KMTHCJ_DSM_13641_(stripped)
MGQKVNPNGLRLGIIRDWESRWF--SNDKD--FADNLLEDARLRKHIKTKLYDSGIARIEIERAA-NRTRINIHTAKPGM
VIGKGGAGIEELKNELEKM------------TGKNIVINIIEVKKPELSAQLVAENIASQLERRISFRRAMKQAMMRTMR
-AGAKGIRTACSGRLGGAEIARTEHYHEGVVPLQTLRADIDYGFAEAHTTYGKIGVKVWINRGE
>Bacteria_Firmicutes_Clostridia_Thermoanaerobacterales_Thermoanaerobacterales_Family_III._Incertae_Sedis_Thermoanaerobacterium_thermosaccharolyticum_M0795_(stripped)
MGQKINPRGLRVGVSQDWDAKWF--AKDKD--FSDLLIEDIKIRDFIKNKIY-AGVPKIEIERAA-NRIKIDVYTAKPGM
VIGKGGAGIEELRQEIEKM------------TNKKVIINIVEVKNPELDAQLVAENIASQLERRISFRRAMKQSISRAMK
-QGAKGIKIACSGRLAGAEIARTERYHEGVVPLQTLRANIDYGFAEANTTYGKIGVKVWINKGE
>Bacteria_Firmicutes_Clostridia_Thermoanaerobacterales_Thermoanaerobacteraceae_Caldanaerobacter_subterraneus_tengcongensis_MB4T_(stripped)
VGQKVHPYGLRVGVTKDWLAKWY--AKDKD--FPNILVEDIKIRNYIKEKLYAAGIPQIVIERAS-NRIKIDIYAAKPGM
VIGKGGTGVDRLREELEKM------------TNKTVILNIIEVKTPELSAQLVAENIAAQIEKRISYRRAMKQAIARAMK
-LGAKGIKIACSGRLAGAEIARTERYHEGVVPLQTLRADIDYGFAEANTTYGKIGVKVWINKGE
>Bacteria_Firmicutes_Clostridia_Thermoanaerobacterales_Thermoanaerobacteraceae_Thermoanaerobacter_italicus_Ab9_(stripped)
MGQKVHPYGLRVGVTQDWLAKWY--ADDKN--FSKLLIEDIKIRNYIKEKLYAAGISKIVIERAS-NRIKIDIHAAKPGM
VIGKGGAGIDKLREELEKM------------TNKTVILNIVEVKTPELSAQLVAENVAAQIEKRISYRRAMKQAIARAMK
-LGAKGIKIACSGRLAGAEIARTERYHEGVVPLQTLRADIDYGFAEANTTYGKIGVKVWINKGE
>Bacteria_Firmicutes_Clostridia_Clostridiales_Syntrophomonadaceae_Dethiobacter_alkaliphilus_AHT_1_unfinished_sequence_(stripped)
MGQKVSPVGFRIGVIRDWEAKWY---ADKN--YTDLLHEDMKIRKAIVKHLNNAGVSKVEIERAA-NRIRISIHTAKPGI
VIGKGGSGVEELRKKLEKL-----------TDKKQVHINIVEIKRPELDATLVAESIANQLTKRIAFRRAMKQSIFRTMR
-AGAKGIKVMISGRLGGAEIARTESNHEGTVPLQTLRADIDYGFVEADTTYGKIGVKVWIYKGE
>Bacteria_Firmicutes_Bacilli_Lactobacillales_Lactobacillaceae_Lactobacillus_acidophilus_NCFM_(stripped)
MGQKINPNGFRLGVIRDWESKWY---ADKG--YKETLKEDLQIRKFISEKLKDASVSTVEIERAA-NRINISIHTAKPGM
VIGKGGSEVEALRKQLNAL------------TGKQVHINIVEIKKPDLDAELVADSIARQLEARIAFRRAMRQATQRAML
-AGAKGIKVQTSGRLNGADMARREWHTEGRVPLQTLRADIDYAWVNAFTTYGEIGVQVWINRGE
>Bacteria_Firmicutes_Bacilli_Lactobacillales_Aerococcaceae_Aerococcus_urinae_ACS_120_V_Col10a_(stripped)
MGQKINPTGLRIGVIKDWDARWF---EEKD--YANTLHEDLAVRDYIEDALKDASISQVEIERAA-NKVNINVHTAKPGM
VIGKGGSEVEKLRKDLNQL------------TGKRVHINVIEVKQPDLSAELVGENIAQQLENRIAFRRAMKQAIQRTMK
-AGAQGIKVQVSGRLNGADMARTEALDEGTVPLHTLRADIDYAWVEADTTYGKIGVKVWICRGE
>Bacteria_Firmicutes_Clostridia_Clostridiales_Clostridiales_incertae_sedis_Clostridiales_Family_XIV._Incertae_Sedis_Anaerobranca_gottschalkii_DSM_13577_(stripped)
VGQKVNPIGLRVGIIRDWDAKWY--ADKRT--YVDTLHEDLKIRKYIRKNLANSGVSRIEIERAA-NRVRVTIHTAKPGM
VIGKGGAGVENLRKQLENL------VNTDKNNKKQVHLNIIEIKNPDLDAQLVAENIAAQLERRIAFRRAMKQAISRTLK
-AGAKGIKTSVSGRLGGADMARTEWYTEGNVPLQTLRADIDYGFAEADTTYGKIGVKVWIYKGE
>Bacteria_Firmicutes_Bacilli_Bacillales_Alicyclobacillaceae_Alicyclobacillus_acidocaldarius_LAA1_unfinished_sequence_(stripped)
MGQKVNPIGLRIGIIRDWEAKWY--ANKKD--YQVLLHEDLKIRNYVMQRLKDAAIGSVEIERAA-NRINVTIHTAKPGM
VIGKGGQEVDALRNELNKL------------TGKRVHISISEIKQPDLCAKLVAESIAQQLERRVAFRRAMKQAIQRSMR
-AGAKGVRVQVSGRLGGAEIARTEGYVEGTVPLQTLRADIDYALAEAHTTYGRIGVKVWIYRGE
>Bacteria_Firmicutes_Bacilli_Lactobacillales_Carnobacteriaceae_Atopococcus_tabaci_DSM_17538_(stripped)
VGQKVNPHGMRVGVIHDWDAKWY---AEKD--FAENLHEDLAVRNYIDEKLKEASVSRVEIERAA-NRINVSIHTAKPGM
VIGKGGSEVDALRRQLNNL------------TGKRVHVNIVEIKRPDMDATLVARSIAEQLENRVSFRRAQKQAIQRAMR
-SGAKGIRTQVSGRLNGADIARSESFAEGTVPLHTLRADIDFANEEADTTYGKIGVKVWIYKGE
>Bacteria_Firmicutes_Bacilli_Lactobacillales_Carnobacteriaceae_Lacticigenium_naphtae_DSM_19658_(stripped)
VGQKINPHGMRVGVIQDWDAKWYA----EK--FADNLHEDLAIRKYIDKNLSDASVSRIEIERNR---INLSLHTAKPGM
VIGKGGSEVDTLRRKLNDMTG-K-----------RVHVNIIEIKRPDLDATLVARSIAEQLENRVSFRRAQKQVLQRTMR
--GAKGVRTMVAGRLNGADIARSESFAEGSVPLHTIRADIDYANEEADTTYGKIGVKVWIYKGE
>Bacteria_Firmicutes_Bacilli_Lactobacillales_Carnobacteriaceae_Allofustis_seminis_DSM_15817_(stripped)
MGQKVNPHGLRVGVIQDWDAKWF--ANDKD--FGDILHEDLAIRNLIDEKLSDASVSRVEIERAA-NRVNVSIHTAKPGM
VIGKGGSEVDALRNELNHL------------TGKRVHVNVIEIKKPELDAQLVAENIAEQLENRIAFRRAQKQAIQRTMR
-AGAEGIRTQVSGRLNGADMARTEGFAEGTVPLHTIRADIDYAHVEADTTYGKLGVKVWISKGE
>Bacteria_Firmicutes_Bacilli_Lactobacillales_Carnobacteriaceae_Alloiococcus_otitis_ATCC_51267_(stripped)
MGSKINPHGLRVGVIHDWDAKWY---AEKD--FADKLHEDLAIRNYIADKLVDASVSRVEIERAA-NRVNISIHTAKPGM
VIGKGGSEVDALRNQLANL------------TGKRVHVNIIEVKKPDVDATLVAKSIAEQLENRISFRRAQKQAIQRAMR
-DGAQGIKTLVAGRLNGADMARSEGFSEGTVPLHTIRADIDYDNVEADTQFGKIGVKVWIYKGE
>Bacteria_Firmicutes_Bacilli_Lactobacillales_Carnobacteriaceae_Dolosigranulum_pigrum_ATCC_51524_(stripped)
MGQKVNPHGLRVGVIQDWDAKWYA----DS--FSDKLHEDLAVRELIAKDLEEASVSRVEIERNR---INVSIHTAKPGM
VIGKGGSEVDALRNKLSNLTN-K-----------RVHVNIIEVKKPDMDATLVAKSIAEQLENRISFRRAQKQAIQRALR
--GAEGVRTQVAGRLNGADMARTESFSEGTVPLHTIRADIDYANVEADTTFGKIGVKVWIYKGE
>Bacteria_Firmicutes_Bacilli_Bacillales_Bacillales_incertae_sedis_Bacillales_Family_X._Incertae_Sedis_Thermicanus_aegyptius_DSM_12793_(stripped)
MGQKVSPVGLRIGIIRDWESRWY---AEKD--FAALLHEDLKIRKFLEEKLADAGISHIEIERAA-NRLNLTLHTAKPGM
VIGKGGQEIENLRNAISKM------------TDKKVHINVNEIKKPDLDAKLVAESIAKQLENRVSFRRAMKQAMQRVMR
-AGAKGVKVAVSGRLGGAEIARTEGYSEGTVPLHTLRADIDFAIEEAHTTYGVIGVKVWIYRGE
>Bacteria_Firmicutes_Bacilli_Bacillales_Alicyclobacillaceae_Tumebacillus_flagellatus_GST4_(stripped)
MGQKVNPVGLRVGIIRDWESKWF--ANKKE--YTELLHEDIKVREYVLNRLKDASVSSVEIERAA-NRINVNIHTAKPGM
VIGKGGAEVDNLRNTLSQM------------TGKRVHINISEIKHPDLDAALVAVNIAQQLERRIAFRRAMKQSIQRTMR
-SGAKGIKVQVSGRVGGAEIARTEGYSEGTVPLHTLRADIDYATAEAHTTYGRIGVKVWIYRGE
>Bacteria_Firmicutes_Bacilli_Bacillales_Bacillaceae_Bacillus_tusciae_DSM_2912_(stripped)
MGQKVSPVGLRIGIIRDWESKWY--AGKKE--YGKLLLEDVKIRDYIFKRLKDAAVSAVEIERAA-NRVNITVHTAKPGM
VIGKGGTEVEALRAALAHM------------TGKRVHINIAEVKNPELSAKLVAENVASQLERRVAFRRAMKQAIQRTMR
-AGAKGVKIQVSGRLAGAEIARTEGYSEGTVPLHTLRADIDYALAEAHTTYGRIGVKVWIYRGE
>Bacteria_Firmicutes_Bacilli_Lactobacillales_Lactobacillaceae_Pediococcus_claussenii_P06_ATCC_BAA_344_(stripped)
MGQKVNPNGFRVGVIRDWESKWY---ADKD--FAAFLAEDIKIREFVSKQLADASVSKIEIERAA-NRVNVSIHTAKPGM
VIGKGGSEVEKLRKQLNSL------------TGKRVHINIIEIKKPDLEAKLVGENIAAQLEGRVAFRRAMKQAMQRTMR
-SGAQGIKTQVAGRLNGADMSRVEHYSEGTVPLHTLRADVDYAWVEARTTYGQLGVKTWIYRGE
>Bacteria_Firmicutes_Bacilli_Bacillales_Thermoactinomycetaceae_Desmospora_sp._8437_(stripped)
MGQKVNPVGLRVGIIRDWESKWY---GGKD--YADMLHEDIEIRDYLFKRLKDAGISSVEIERAA-NRVNLTIHTAKPGM
VIGKGGSEVEALRKALTKQ------------TGKKVHINIEEIKTPELDARLVAENIAQQLERRISFRRAMKQTIQRTLR
-AGAKGVRTQVSGRLGGADIARTEGYNEGTVPLHTLRADIDYGTAEAHTTYGRIGVKVWIYRGE
>Bacteria_Firmicutes_Bacilli_Bacillales_Thermoactinomycetaceae_Shimazuella_kribbensis_DSM_45090_(stripped)
LGQKVNPVGLRVGIIRDWESKWY---GGKD--YATLLHEDIRVRDHIKKQLKDSSVSKVEIERAA-NRLNVSIYTAKPGM
VIGKGGTEVEKLRNQLTKM------------TGKKVHININEIKNPELDAHLVAENIASQLERRVSFRRAMKQAIGRTLR
-SGAKGVRTLVSGRLGGADIARSEGYSEGTVPLHTLRADIDYGFAEAHTTYGRIGVKVWIYRGE
>Bacteria_Firmicutes_Bacilli_Bacillales_Thermoactinomycetaceae_Thermoactinomyces_sp._Gus2_1_(stripped)
LGQKVNPVGLRVGVIRDWESKWYA----DK--YADLLHEDIRVREYIKKRLKDAAVSGIEIERNR---INITLHTAKPGM
VIGKGGAEVEALRQALTKLTG-K-----------KVHINISEVKNPELDAYLVAENIAQQLERRVSFRRAMKQAIQRSVR
--GAKGVRTLVSGRLGGADIARSEGYSEGTVPLHTLRADIDYGFAEAHTTYGRIGVKVWIYRGE
>Bacteria_Firmicutes_Bacilli_Bacillales_Paenibacillaceae_Thermobacillus_composti_KWC4_DSM_18247_(stripped)
MGQKVNPVGLRIGIIRDWESKWY---AGKD--FGDLLLEDVKIRDFLKKKLKDAAVSRIEIERAA-NRVNVTIHTAKPGM
VIGKGGAEVENLRTELTKI-----------TKGKKVHINILEIKQADLDATLVAESIAQQLERRISFRRALKQAIQRTMR
-AGAKGIKASVSGRLGGAEIARTEGYTEGTVPLHTLRADIDYGTAEAHTTYGRIGVKVWIYRGE
>Bacteria_Firmicutes_Bacilli_Bacillales_Paenibacillaceae_Saccharibacillus_sacchari_GR21_DSM_19268_(stripped)
MGQKVNPVGLRVGIIRDWESKWY---AGKD--FGTLLIEDVKIREYLKAKLKESAVSKIEIERAA-NRVNVTIHTAKPGM
VIGRGGAEVEVLRGEITKI-----------SNGKKVHINIAEIKNQELDAILVAESIAQQLERRVSFRRALKQSMQRTMR
-AGAKGIKTAVSGRLGGAEIARSEGYSEGTVPLHTLRADIDYGTAEAHTTYGRIGVKVWIYRGE
>Bacteria_Firmicutes_Bacilli_Bacillales_Paenibacillaceae_Cohnella_panacarvi_Gsoil_349_DSM_18696_(stripped)
MGQKVNPVGLRIGVIRDWESKWY---ADKD--FGDLLMEDVKIREFLKNKLKEAAVSKIEIERAA-NRVNVTIHTAKPGI
VIGKGGSEVEVLRGQLTKL-----------SGGKKVHINISEIKNPEMDAILVAESIAQQLERRVSFRRAMKQAMQRTQR
-AGAKGIKTSVSGRLGGAEIARTEGYSEGTVPLHTLRADIDYGTAEAHTTYGRIGVKVWIYRGE
>Bacteria_Firmicutes_Bacilli_Bacillales_Paenibacillaceae_Paenibacillus_lactis_154_(stripped)
MGQKVNPVGLRIGIIRDWESKWY---AGKD--FGDLLLEDVKIREYLKNKLKDSAVSRIEIERAA-NRVNVTIHTAKPGM
VIGKGGSEVEVLRGQVTKI-----------AGGKKVHINISEIKNPELDAILVAESIAQQLERRVSFRRALKQAIQRTMR
-AGAKGIKTSVSGRLGGAEIARTEGYSEGTVPLHTLRADIDYGTAEAHTTYGRIGVKVWIYRGE
>Bacteria_Firmicutes_Bacilli_Bacillales_Paenibacillaceae_Aneurinibacillus_group_Aneurinibacillus_terranovensis_DSM_18919_(stripped)
VGQKVSPVGLRVGIIRDWESKWF---ADKD--YATLLHEDLKVRKYVQDQLKDASVSTVEIERAA-NRLNVTVHTAKPGM
VIGKGGTEVEKLRKALSSL------------TGKKVHININEIKNPDLDATLVAQSIARQLENRISFRRAQKQALQRTMR
-AGAQGIKTMVSGRLGGADIARSEGYSEGTVPLHTLRADIDYGTAEADTTYGKIGVKVWIYRGE
>Bacteria_Firmicutes_Bacilli_Bacillales_Paenibacillaceae_Brevibacillus_brevis_NBRC_100599_(stripped)
MGQKVSPVGLRIGVIRDWESKWYA----DK--FATLLHEDLKIRKYVKGRLKDAAVSTIEIERNR---VNVTIHTAKPGM
VIGKGGSEVETLRKTLTDLTG-K-----------RVHININEIKRPDLDATLVAENIARQLENRISFRRAQKQSITRTLR
--GAKGIKTLVSGRLGGADIARSEGYSEGTVPLHTLRADIDYGTAEAHTTYGRIGVKVWIYRGE
>Bacteria_Firmicutes_Bacilli_Bacillales_Bacillales_incertae_sedis_Bacillales_Family_XII._Incertae_Sedis_Exiguobacterium_sp._AT1b_(stripped)
MGQKVNPHGLRVGVIKDWDSRWY---AEKD--YADLLHEDFVIREYIENKMKDASVSKVEIERAA-NRVNISLHTAKPGM
VIGKGGSEIESLRKHITKI-----------ADGKRVHINVVEVKNADAVAKLVAENIARQLEGRVSFRRAMKQSIQRSMR
-TGIKGIKTEVSGRLGGADIARSEKYSEGTVPLHTLRADIDYGTAEADTTYGKIGVKVWLYHGE
>Bacteria_Firmicutes_Bacilli_Lactobacillales_Aerococcaceae_Abiotrophia_defectiva_ATCC_49176_(stripped)
MGQKVHPIGMRVGVIRDWDAKWY---ADKN--FAEYLHEDLAIRKFLYKKLKEASVSNIQIERAA-NRVIVSVHTAKPGM
VIGKGGSEIDAVRAELSKL------------TGKKVFINVVEIKEPSLDAKLVAEDIARQLENRVAFRRAQKQAIQRTMK
-AGAQGIKTMVSGRLNGADIARSEAYSEGTVPLHTLRSDIDYAWEEADTTYGKLGVKVWICRGQ
>Bacteria_Firmicutes_Clostridia_Clostridiales_Lachnospiraceae_Catonella_morbi_ATCC_51271_C_morbi_1.0.1_Cont0.13_(stripped)
MGQKVHPIGMRVGVIRDWDAKWY---ADKN--FAEYLHEDLAIRKFLYKKLKEASVSNIQIERAA-NRVIVSVHTAKPGM
VIGKGGSEIDAVRAELSKL------------TGKKVFINVVEIKEPSLDAKLVAEDIARQLENRVAFRRAQKQAIQRTMK
-AGAQGIKTMVSGRLNGADIARSEAYSEGTVPLHTLRSDIDYAWEEADTTYGKLGVKVWICRGQ
>Bacteria_Firmicutes_Bacilli_Lactobacillales_Aerococcaceae_Globicatella_sulfidifaciens_DSM_15739_(stripped)
MGQKVHPIGMRVGVIRDWDAKWYA----DK--YADFLHEDLRIREFLLSKLSEASVSTIQIERNR---VVVSIHTAKPGM
VIGKGGSEVDAIRAELNKLTG-K-----------KVHINIVEIKKPELDAKLVAEDIAKQLENRVAFRRAQKQAIQRVMK
--GAQGVKTMVSGRLNGADMARTEMYSEGTVPLHTLRSDIDYAWEEADTTYGKLGVKVWICRGE
>Bacteria_Firmicutes_Bacilli_Lactobacillales_Aerococcaceae_Eremococcus_coleocola_ACS_139_V_Col8_contig00001_(stripped)
MGQKVHPIGMRVGIIRDWDAKWF--ANNKN--YADFLHEDLRIRNYVYGKLTDASVSQIQIERAA-NRVIVSIHTAKPGM
VIGKGGAEVDTLRNDLSKL------------TGKKVHINIVEIKEPSLDAKLVALDIAQQLENRVAFRRAQKQAIQRVMR
-AGAQGIKTQVSGRLNGADMARTEHYSEGTVPLHTLRSDIDYAWEEADTTYGKIGVKVWICRGE
>Bacteria_Firmicutes_Bacilli_Lactobacillales_Aerococcaceae_Facklamia_ignava_CCUG_37419_(stripped)
MGQKVHPIGLRVGVIRDWDAKWYA----DK--YADYLHEDLKIREYIYKRLADASVSTIQIERNR---VIVSIHTAKPGM
VIGKGGSEVDALRNELNKLTN-K-----------KVHINIVEIKDANLDAKLVALDIAHQLENRVAFRRAQKQAIQRVMR
--GAQGIKTQVSGRLNGADMARTEHYSEGTVPLHTLRSDIDYAWEEADTTYGKLGVKVWICRGE
>Bacteria_Firmicutes_Bacilli_Bacillales_Bacillales_incertae_sedis_Bacillales_Family_XI._Incertae_Sedis_Gemella_haemolysans_ATCC_10379_(stripped)
MGQKVHPIGLRVGVIRDWDSKWY---AEKD--FAANLHEDFKIREFISKQLKDASVSKVEIERFD-KKVNISVHTGKPGM
VIGKGGSEIDKLRLELNKL------------TGKRVHINVVEIKKVDIDAKLVAENIARQLEARVSFRRAQKQAIQRAMR
-AGAKGIKTQVSGRLGGADIARAEHYSEGSVPLHTLRADIDYAHEEADTTYGKLGVKVWINRGE
>Bacteria_Firmicutes_Bacilli_Lactobacillales_Streptococcaceae_Lactococcus_garvieae_Lg2_(stripped)
MGQKIHPIGMRVGVIRDWDAKWY---AEKE--YADYLHEDLAIRQLVQTKLADASVSLIETERAV-NKVIVTLHTAKPGM
VIGKSGANVDALRADLNKL------------TGKQVHINIVEIKRPDLDAHLVGEGIAKQLEARIAFRRAQKQAIQRAMR
-AGAKGIKTQVSGRLNGADIARAEGYSEGTVPLHTLRADIDYAWEEADTTYGKLGVKVWIYRGE
>Bacteria_Firmicutes_Bacilli_Lactobacillales_Streptococcaceae_Streptococcus_mutans_GS_5_(stripped)
MGQKVHPIGMRVGIIRDWDAKWY---AEKE--YADYLHEDLAIRKFIQKELADAAVSTIEIERAV-NKVNVSLHTAKPGM
VIGKGGANVDALRAQLNKL------------TGKQVHINIVEIKSPDLDAHLVGENIARQLEQRVAFRRAQKQAIQRTMR
-AGAKGIKTQVSGRLNGADIARSEGYSEGTVPLHTLRADIDYAWEEADTTYGKLGVKVWIYRG-
>Bacteria_Firmicutes_Bacilli_Lactobacillales_Enterococcaceae_Tetragenococcus_halophilus_NBRC_12172_(stripped)
MGQKINPIGMRIGIIRDWEAKWY---AEKE--YADLLHEDLRIREFIGEKLAEAAVSTVEIERAA-KRVNISIHTARPGM
VIGKGGSEVENLRKQLNKL------------TGKRVHINIVEVKKSDLDAKLVGEGIARQLENRVAFRRAQKQSIQRTMR
-AGAEGIKTQVSGRLNGADIARVEGYSEGTVPLHTLRADIDYAWEEADTTYGKLGVKVWIYRGE
>Bacteria_Firmicutes_Bacilli_Lactobacillales_Enterococcaceae_Catellicoccus_marimammalium_M35043_(stripped)
MGQKVNPNGLRVGIIRDWDAKWY---AEKE--YAEFLHEDLRIRKFIADKLKDAAVSQIEIERSA-NRVTVSIHTAKPGM
VIGKGGSEVEKLRTQLNKL------------TGKAVHINIVEIKKPDLDAKLVGESIARQLENRVAFRRAEKQALQRAMR
-AGAQGIKTQVSGRLNGADIARAEHYSDGTVPLQTLRADIDYAWVEADTTYGKLGVKVWIYRGE
>Bacteria_Firmicutes_Bacilli_Lactobacillales_Carnobacteriaceae_Carnobacterium_maltaromaticum_LMA28_(stripped)
MGQKINPIGLRVGIIRDWDAKWY---AEKE--YANYLHEDLRIRSYIAKNLSDAAVSTVEIERAA-NRVNVSVHTAKPGM
VIGKGGSEVESLRKNLNEL------------TGKRVHINIVEIKKPDLDAKLVGEGIARQLENRVAFRRAQKQAIQRTMR
-SGAKGIKTQVSGRLNGADIARSEGYSEGTVPLHTLRADIDYAWEEADTTYGKLGVKVWIYRGE
>Bacteria_Firmicutes_Bacilli_Lactobacillales_Enterococcaceae_Melissococcus_plutonius_ATCC_35311_(stripped)
MGQKVNPVGMRVGIIRDWDTKWY---AEKE--YAEFLHEDLKIRTFISKKLADAAVSTIEIERAA-NRIDISIHTAKPGM
VIGKGGSEVENLRKELNKL------------TGKRVHINIVEIKKPDLDAKLVGEGIARQLENRVAFRRAQKQAIQRTMR
-AGAKGIKTQVSGRLNGADIARKEGYSEGTVPLHTLRADIDYAWEEAETTYGQLGVKVWIYRGE
>Bacteria_Firmicutes_Bacilli_Lactobacillales_Enterococcaceae_Enterococcus_faecalis_D32_(stripped)
MGQKVHPIGMRVGIIRDWDAKWY---AEKE--YAEFLHEDLRIRKFIATKLADAAVSTIEIERAA-NRVNISIHTAKPGM
VIGKGGSEVENLRKELNKL------------TGKRVHINIVEIKKPDLDAKLVGEGIARQLENRVAFRRAQKQAIQRAMR
-AGAKGIKTQVSGRLNGADIARSEGYSEGTVPLHTLRADIDYAWEEADTTYGKLGVKVWIYRGE
>Bacteria_Firmicutes_Bacilli_Lactobacillales_Carnobacteriaceae_Granulicatella_elegans_ATCC_700633_genomic_scaffold_supercont1.2_(stripped)
MGQKIHPIGMRVGIIRDWDSKWY---AEKD--FAEFLHEDLKIRDYIRKQLSDASVSTIEVERAA-NRVNVSIHTAKPGM
VIGKGGSEVDKLRTNLNKL------------TGKKVHINIVEIKKPDLDAKLVAEGIARDLERRIAFRRAQKQAIQRTMR
-AGAKGIKTMVSGRLNGADIARSESYSEGTVPLHTLRADIDYAWEEADTTYGKLGVKTWIYRDE
>Bacteria_Firmicutes_Bacilli_Lactobacillales_Carnobacteriaceae_Atopobacter_phocae_ATCC_BAA_285_(stripped)
VGQKINPIGMRIGIIRDWDAKWY---ADKQ--YADYLHEDLKIRDFISKTLKDASVSTIEIERAA-KRINVSIHTAKPGM
VIGKGGSEVDKLRVSLNQL------------TGKKVHINIVEIKKPDLDAKLVAESIAQQLENRVAFRRAQKQAIQRTMR
-AGAKGIKTQVSGRLNGADMARSESYSEGTVPLHTLRADIDYAWEEADTTYGKLGVKTWIYRGE
>Bacteria_Firmicutes_Bacilli_Lactobacillales_Enterococcaceae_Bavariicoccus_seileri_DSM_19936_(stripped)
VGQKINPIGMRIGIIRDWDAKWY---ADKD--YADYLHEDLRIRAYINETLKEASVSTIEIERAA-KRINISIHTAKPGM
VIGRGGSEVDKLRQKLNDM------------TGKKVHINIVEIKKPDLDAKLVAEGIAKQLENRVAFRRAQKQAIQRTMR
-AGAKGIKTQVSGRLNGADIARAESYSEGTVPLHTLRADIDYAWEEADTTFGKLGVKTWIYRGE
>Bacteria_Firmicutes_Bacilli_Bacillales_Staphylococcaceae_Nosocomiicoccus_sp._NP2_(stripped)
LGQKINPTGLRIGVIKDWEAKWY---AEND--FADLLHEDLKIRKYIDENLKDAAVSQVIIERAA-NRVNIALHTGKPGM
VIGKGGSEIEKLREALVKL------------TGKRVHINVIEVKNIDLDAKLVAENIARQLENRVSFRRAQKQAIQRTMR
-AGAKGIKTSVAGRLGGADIARAEGYSEGTVPLHTLRADIDYAHEEADTTYGKLGVKVWIYRGE
>Bacteria_Firmicutes_Bacilli_Bacillales_Staphylococcaceae_Salinicoccus_carnicancri_Crm_(stripped)
LGQKINPIGLRTGVIRDWEAKWY---ADKD--FADLLHEDLKIREYIENNLKDAAVSKVEIERAA-NRVNIALHTGKPGM
VIGKGGSEIDKLRTALNKL------------TGKKVHINVIEVKKVDMDAKLVAESIARQLENRVSFRRAQKQALGRAIK
-AGAKGIKTQVSGRLGGADIARSEGYSEGTVPLHTLRADIDYAHEEADTTYGKLGVKVWIYRGE
>Bacteria_Firmicutes_Bacilli_Bacillales_Staphylococcaceae_Jeotgalicoccus_psychrophilus_DSM_19085_(stripped)
LGQKINPIGFRVGVIRDWEAKWY---ADKN--FASLLHEDLKVRKYIETNLKDASISKVEIERAA-NRVNIALHTGKPGM
VIGKGGSEINKLRTALTNL------------TGKKVHINVIEIKKVDMDAKLVAENIARQLENRVSFRRAQKQALQRAIK
-SGAKGIKTQVSGRLGGADIARAEGYSEGTVPLHTLRADIDYAHEEADTTYGKLGVKVWIYRGE
>Bacteria_Firmicutes_Bacilli_Bacillales_Staphylococcaceae_Macrococcus_caseolyticus_JCSC5402_(stripped)
MGQKINPIGLRVGIIRDWDAKWF---AEKD--FATLLHEDLKVRKYIEENLKDASVSRVEIERAA-NRVNIAIHTGKPGM
VIGKGGSEIEKLRNNLNSL------------TGKRVHINVVEVKKVDMDARLVAENIARQLENRVSFRRAQKQAIQRAMK
-LGAKGIKTQVSGRLGGADIARAEQYSEGTVPLHTLRADIDYAHAEADTTYGKLGVKVWIYRGE
>Bacteria_Firmicutes_Bacilli_Bacillales_Staphylococcaceae_Staphylococcus_aureus_502A_(stripped)
MGQKINPIGLRVGIIRDWEAKWYA----EK-DFASLLHEDLKIRKFIDNELKEASVSHVEIERNR---INIAIHTGKPGM
VIGKGGSEIEKLRNKLNALTD-K-----------KVHINVIEIKKVDLDARLVAENIARQLENRASFRRVQKQAITRAMK
--GAKGIKTQVSGRLGGADIARAEQYSEGTVPLHTLRADIDYAHAEADTTYGKLGVKVWIYRGE
>Bacteria_Firmicutes_Bacilli_Bacillales_Bacillaceae_Bacillus_selenitireducens_MLS10_(stripped)
MGQKINPNGLRVGVIKGWESKWY---AGKD--YADLLHEDIRIREFLENRLTEASVSTIEIERAA-NRVNVTIFTAKPGM
VIGKGGSEVEALRKALNDM------------TGKRVHININEIKRPDLDSKLVAENIARQLENRISFRRAMKQTIQRTMR
-SGAKGIRTQVSGRLGGADIARSESYSEGTVPLHTLRADIDYGTAEADTTYGKLGIKVWIYKGE
>Bacteria_Firmicutes_Bacilli_Bacillales_Listeriaceae_Brochothrix_thermosphacta_FSL_F6_1036_(stripped)
MGQKINPIGMRVGIIRDWDAKWY---AGKD--YADLLHEDLHIREYIAKRLKDASVSRVEIERAA-KRVNVSIHTAKPGM
VIGKGGAEVETLRKALNDL------------TGKRVHINIVEIKRADLDAKLVGENIAQQLENRVSFRRALKQAMQRTMR
-AGAKGIKTQVSGRLGGADMARTEHYSEGTVPLHTLRADIDYAWEEADTTFGKLGVKVWIYRGE
>Bacteria_Firmicutes_Bacilli_Bacillales_Sporolactobacillaceae_Sporolactobacillus_terrae_HKM_1_(stripped)
VGQKINPVGFRIGVIRDWESKWY---ADKE--YAEYLHEDIKIRNYIEEKLKDASVSGIELERAA-NRINVTIKTAKPGM
VIGKGGSEVEALRKALNQL------------TGKRVHVNIFEIKQADLDAKLVAENIARQLESRISWRRAQKQTLQRAMR
-AGAKGIKTQCAGRLGGADMARTEDYSEGTVPLHTLRADIDYGTAEADTTYGKIGVKVWIYRGE
>Bacteria_Firmicutes_Bacilli_Bacillales_Sporolactobacillaceae_Tuberibacillus_calidus_DSM_17572_(stripped)
VGQKVNPIGMRIGFIRDWESKWY--ADKKH--YAEYLHEDLKIREYIEKRLKDAAVSSIELERA-ANRINVTIKTAKPGM
VIGKGGSEVEALRKSLNAL------------TGKKVHVNIFEIKQADLDAKLVAENIARQLENRVSWRRAQKQSISRAMR
-AGAKGIKTQVSGRLGGADIARSEDYSEGTVPLHTLRADIDYGTAEADTTYGKLGVKVWIYRGE
>Bacteria_Firmicutes_Bacilli_Bacillales_Bacillaceae_Bacillus_anthracis_52_G_(stripped)
MGQKVNPIGLRVGVIRDWESRWF---AEKD--YATLLHEDIKIREYINVRLKDSAVAKVEIERAA-NRVNVTIHTAKPGM
VIGKGGTEVEALRKALNQL------------TGKRVHINILEVKRADLNAKLVGENIARQLENRVSFRRAQKQVIQRAMR
-AGAKGIKTQVSGRLGGADIARAESYSEGTVPLHTLRADIDYAAVEADTTYGKLGVKVWIYRGE
>Bacteria_Firmicutes_Bacilli_Bacillales_Listeriaceae_Listeria_innocua_sv._6a_Clip11262_(stripped)
VGQKVHPIGMRIGVIRDWDSKWY---AEKD--YADFLHEDLRIRDYVAKRLSDASVSRVEIERAA-NRVNITIHTAKPGM
VIGKGGSEVEALRKNLNEL------------TQKRVHINIVEIKRADLDAKLVAENIARQLEGRVSFRRAQKQAIQRTMR
-AGAKGIKTQVSGRLGGADIARAEHYSEGTVPLHTLRADIDYAWEEADTTYGKLGVKVWIYRGE
>Bacteria_Firmicutes_Bacilli_Bacillales_Bacillales_incertae_sedis_Bhargavaea_cecembensis_DSE10_(stripped)
MGQKVHPNGMRLGVIRDWESKWY---AEKD--YATLLHEDLKIREYIDERLKDASLSQVEIERAA-NRVNITIHTAKPGM
VIGKGGSEVEALRKELNAL------------SGKRVHINIVEVKRADLDAKLVAENIARQLEQRASFRRAQKQAIQRTMR
-AGAKGIRTMVSGRLGGADIARAEHYSEGTVPLHTLRADIDYAHAEADTTYGKLGVKVWIYRGE
>Bacteria_Firmicutes_Bacilli_Bacillales_Planococcaceae_Sporosarcina_newyorkensis_2681_(stripped)
MGQKVHPNGLRVGVIRDWDSKWY---AEKD--YASLLHEDLKIREYIEKRLVDASVSKVEIERAA-KRVNITIHTAKPGM
VIGKGGSEVEALRKQLNEI------------TGKRVHINIVEVKRADLDAKLVAESIARQLESRVSFRRAQKQAIQRTIR
-AGAKGIKTQVSGRLGGADIARAEHYSEGTVPLHTLRADIDYAHAEADTTYGKLGVKVWIYRGE
>Bacteria_Firmicutes_Bacilli_Bacillales_Planococcaceae_Planococcus_donghaensis_MPA1U2_contig00058_(stripped)
MGQKIHPIGMRIGIIRDWESKWY---AEKD--YATLLHEDIKIREYVEARLKEASVSKIEIERAA-NRVNVTIHTAKPGM
VIGKGGSEVEVLRKQLNSM------------TGKRVHINIIEIKRADLDARLVAESVARQLENRVSFRRAQKQAIQRTMR
-SGAKGIKTQVSGRLGGADIARAEHYSEGTVPLHTLRADIDYAHAEADTTYGKLGVKVWIYRGE
>Bacteria_Firmicutes_Bacilli_Bacillales_Planococcaceae_Paenisporosarcina_sp._TG_14_(stripped)
VGQKINPIGLRIGIIRDWESKWY---AEKD--YATLLHEDLRIRKYIETRLKEASVSKVEIERAA-NRVNISIHTAKPGM
VIGKGGTEVEALRKYLNAT------------TGKRVHINIIEIKRPDLDAKLVAENIARQLENRVSFRRAQKQSLQRTMR
-SGAKGIKTQVSGRLGGADIARAEHYSEGTVPLHTLRADIDYAHAEADTTYGKLGVKVWIYRGE
>Bacteria_Firmicutes_Bacilli_Bacillales_Planococcaceae_Ureibacillus_thermosphaericus_Thermo_BF_(stripped)
LGQKVHPNGLRIGIIRDWESKWY---AEKD--YAELLHEDIKIRKYIETTLKEAAISKVEIERAA-NRVNITIHTAKPGM
VIGKGGTEVENLRKYLSDI------------TGKRVHINIVEIKKADLDAKLVAENIARQLENRVSFRRAQKQAIQRTMR
-AGAKGIKTQVSGRLGGADIARAEHYSEGTVPLHTLRADIDYAHAEADTTYGKLGVKVWIYRGE
>Bacteria_Firmicutes_Bacilli_Bacillales_Bacillaceae_Lysinibacillus_sphaericus_C3_41_(stripped)
MGQKVHPIGLRVGIIRDWESKWY---AEKD--YATLLHEDIKVRKYIETALKDASVSKVEIERAA-NRVNITIHTAKPGK
VIGKGGTEVENLRKYLSEL------------TGKRVHINIIEIKRADLDARLVAENIARQLENRVSFRRAQKQAIQRTIR
-AGAKGIKTQVSGRLGGADIARAEHYSEGTVPLHTLRADIDYAHAEADTTYGKLGVKVWIYRGE
>Bacteria_Firmicutes_Bacilli_Bacillales_Planococcaceae_Solibacillus_silvestris_StLB046_(stripped)
MGQKVHPIGLRVGVIRDWESKWF---AEKD--YANLLHEDIKVRKYIETKLKDASVSKVEIERAA-NRVNITIHTAKPGM
VIGKGGTEVENLRKHLTEV------------TGKRVHINIIEIKRADLDAKLVAENIARQLENRVSFRRAQKQSIQRTMR
-AGAKGIKTQVSGRLGGADIARAEHYSEGTVPLHTLRADIDYAHAEADTTYGKLGVKVWIYRGE
>Bacteria_Firmicutes_Bacilli_Bacillales_Planococcaceae_Kurthia_massiliensis_JC30_(stripped)
VGQKVHPIGLRVGVIRDWESRWY---AEKD--YATLLHEDIKVRKFIEETLKEASVSKVEIERAA-NRINITISTAKPGM
VIGKGGQEVESLRKALNNM------------TGKRVHINIVEIKRADLDARLVAENIARQLENRVSFRRAQKQTIQRTMR
-AGAKGIKTQVSGRLGGADIARAEHYSEGTVPLHTLRADIDYAHAEADTTYGKLGVKVWIYRGE
>Bacteria_Firmicutes_Bacilli_Bacillales_Planococcaceae_Viridibacillus_arenosi_FSL_R5_213_(stripped)
MGQKVHPIGLRVGVIRDWESRWY---AEKE--YATLLHEDIKVRKYIETSLKEASVSKVEIERAA-NRVNITIHTAKPGM
VIGKGGTEVESLRKNLGKI------------TGKRVHINIVEIKRADLDAKLVAENIARQLENRVSFRRAQKQTIQRTMR
-AGAKGIKTQVSGRLGGADIARAEHYSEGTVPLHTLRADIDYAHAEADTTYGKLGVKVWIYRGE
>Bacteria_Firmicutes_Bacilli_Bacillales_Bacillaceae_Marinococcus_halotolerans_DSM_16375_(stripped)
VGQKVNPIGLRVGVIRDWESKWY---SEKE--YANLLHEDYRVRRHIETKLVDASISTVEIERAA-NRVNITIHTAKPGM
VIGRGGSEVEALRKELNNL------------TNKRVHINIAEIKQADMDARLVAANIARQLENRISFRRAMKQSIQRTMR
-AGAKGIRTEVNGRLGGADIARSERYSEGTVPLHTLRADIDYGTAEADTTYGKLGVKIWIYRGE
>Bacteria_Firmicutes_Bacilli_Bacillales_Bacillaceae_Salsuginibacillus_kocurii_DSM_18087_(stripped)
VGQKVNPVGLRVGVIRDWESKWYA----EK-EYANLLHEDVKIREYIENRLTDAAVSMVEIERNR---VNITIHTAKPGM
VIGKGGSEVESLRKNLNNLTG-K-----------RVHINIAEVKQPDLDARLVAENIARQLENRVSFRRAMKQSMQRTMR
--GAQGIRTEVNGRLGGADIARSESYSEGTVPLHTLRADIDYGTAEADTTYGKLGVKIWIYRGE
>Bacteria_Firmicutes_Bacilli_Bacillales_Bacillaceae_Alkalibacillus_haloalkaliphilus_C5_(stripped)
VGQKINPKGLRVGVIRDWESKWY---AEND--YAELLHEDIKIREYIQDRLKDSAVSKVDIERAA-NRVNISVHTAKPGM
VIGKGGSEVENLRNQLNHL------------TGKRVHINIVEVKKPELDATLVADNIARQLENRVSFRRVQKQAIQRAMR
-SGAKGVKTQVSGRLGGADIARAEQYNEGTVPLHTLRADIDYGTAEADTTYGKLGVKVWIYRGE
>Bacteria_Firmicutes_Bacilli_Bacillales_Bacillaceae_Halalkalibacillus_halophilus_DSM_18494_(stripped)
VGQKINPKGLRVGIIRDWESKWY---AEND--YADLLHEDIKIREFIQGRLNDSSVSKIDIERAA-NRVNISVHTAKPGM
VIGKGGSEVEALRTQLTQL------------TGKRVHINIVEIKKPELDATLVADNIARQLENRVSFRRVQKQAIQRAMR
-SGAKGVKTQVSGRLGGADIARVEQYNEGTVPLHTLRADIDYGTAEADTTYGKLGVKVWIYRGE
>Bacteria_Firmicutes_Bacilli_Bacillales_Bacillaceae_Salimicrobium_sp._MJ3_(stripped)
MGQKVNPIGFRVGVIRDWESKWY---ADNE--YANLLHEDIEIREYIENRLSEASVSTIEIERAA-NRVNVTIHTAKPGM
VIGKGGSEVEALRKELNNR------------TGKRVHINIIEVKKPDLDATLVSDSIAKQLENRVSFRRAQKQSIQRSMR
-AGAKGIRTQVSGRLGGADIARAEYYSEGTVPLHTLRADIDYGTAEADTTYGKLGVKVWIYRGE
>Bacteria_Firmicutes_Bacilli_Bacillales_Bacillaceae_Amphibacillus_xylanus_NBRC_15112_(stripped)
MGQKVNPIGFRVGVIRDWESRWY---AGKD--YADLLHEDIKIREYIEDKLKDAAVSKIEIERAA-NRVNVSISTAKPGM
VIGRGGSEVEALRTALNNL------------TGKKVHINIVEIKRPDIDAKLVAENIARQLENRISFRRAQKQVIQRAMR
-AGAKGIRTQVSGRLNGADMARSESYSEGTVPLHTLRADIDYAHAEADTTFGKLGVKVWIYRGE
>Bacteria_Firmicutes_Bacilli_Bacillales_Bacillaceae_Terribacillus_aidingensis_MP602_(stripped)
MGQKVHPIGLRVGVIRDWESKWY---GGKD--YADLLHEDIRIRDYLEQRLKDAALSKVEIERAA-NRVNISIHTGKPGM
VIGKGGSEVEALRKALNSL------------TGKRVHINIVEVKRVDLDAKLVADNIARQLENRISFRRAQKQTLQRAMR
-AGAKGIRTQVSGRLGGADIARAESYSEGTVPLHTLRADIDYGTAEADTTYGKLGVKVWIYRGE
>Bacteria_Firmicutes_Bacilli_Bacillales_Bacillaceae_Lentibacillus_sp._Grbi_(stripped)
VGQKVNPKGLRVGVIHDWESKWY---AGKD--YADLLHEDIKIREYLENRLQTAAVSHIDIERAA-NRVNITIHTGKPGM
VIGKGGSEVEALRKSLNSL------------TGKRVHINIVEIKKVDLDATLVAENIARQLENRISFRRAQKQSIQRAMR
-GGAKGIRTQVSGRLAGADIARTESYSEGTVPLHTLRADIDFGTAEADTTYGKLGVKVWIYRGE
>Bacteria_Firmicutes_Bacilli_Bacillales_Bacillaceae_Ornithinibacillus_sp._TW25_(stripped)
MGQKVNPTGLRVGIIKDWESKWY---AGKD--YADLLHEDIKIREYLENRLKTAAVSHVEIERAA-NRVNVTIHTGKPGM
VIGKGGSEVEALRNSLNSL------------TGKRVHINIVEIKKVDVNAKLVAENIARQLENRISFRRAQKQAIQRAMR
-GGAKGIKTQVSGRLGGADIARAEHYSEGTVPLHTLRADIDYATAEADTTFGKLGVKVWIYRGE
>Bacteria_Firmicutes_Bacilli_Bacillales_Bacillaceae_Paucisalibacillus_globulus_DSM_18846_(stripped)
VGQKVNPTGLRVGIIKDWESKWY---AGKD--YADLLHEDIKIREYLENRLKTAAVSHIEIERAA-NRVNVTIHTGKPGM
VIGKGGSEVEALRNSLNAL------------TGKRVHINIVEIKKVDVNAKLVAENIARQLENRISFRRAQKQAIQRAMR
-AGAKGIKTQVSGRLGGADIARAEHYSEGTVPLHTLRADIDYATAEADTTYGKLGIKVWIYRGE
>Bacteria_Firmicutes_Bacilli_Bacillales_Bacillaceae_Oceanobacillus_iheyensis_HTE831_(stripped)
VGQKINPTGLRVGIIKDWESKWY---AGKD--YADLLHEDIKIREYLENRLSTAAVSSIEIERAA-NRVNITIHTGKPGM
VIGKGGSEVEALRKSLNNL------------TGKRVHINIVEIKKVDLDATLVADSIARQLENRISFRRAQKQAIQRAMR
-GGAKGIKTQVSGRLGGADIARAEHYSEGTVPLHTLRADIDYGTAEADTTYGKLGVKVWIYRGE
>Bacteria_Firmicutes_Bacilli_Bacillales_Bacillaceae_Virgibacillus_sp._CM_4_(stripped)
MGQKVNPTGLRVGIIKDWESKWY---AGKD--YADLLHEDIKIREYLENRLSIAAVSSIDIERAA-NRVNITIHTGKPGM
VIGKGGSEVEALRKSLNSL------------TGKRVHINIVEIKKVDLDATLVAENIARQLENRISFRRAQKQSIQRAMR
-AGAKGIKTQVSGRLGGADIARAEHYSEGTVPLHTLRADIDYGTAEADTTYGKLGVKVWIYRGE
>Bacteria_Firmicutes_Bacilli_Bacillales_Bacillaceae_Halobacillus_halophilus_DSM_2266_(stripped)
MGQKINPVGLRIGVIRDWESKWY---AGKD--YADLLHEDIKIREFVEKRLKDAAISTVEIERAA-NRVNITVHTAKPGM
VIGKGGSEVEALRKALNDL------------TGKRVHINIVEVKKPDLDATLVADNIARQLENRVSFRRAQKQTLQRAMR
-AGAKGIRTQVSGRLGGADIARAEYYSEGTVPLHTLRADIDYGTAEADTTYGKLGVKVWIYRGE
>Bacteria_Firmicutes_Bacilli_Bacillales_Bacillaceae_Pontibacillus_halophilus_DSM_19796_(stripped)
VGQKVNPVGLRIGVIRDWESKWY---AGKD--YADLLHEDIKIREFLEQRLTDAAVSTIEIERAA-NRVNVTIHTAKPGM
VIGKGGSEVEALRKALNQL------------TNKRVHINIVEVKKADLDAYLVAENIAKQLENRVSFRRAQKQSIQRAMR
-AGAKGIKTQVSGRLGGADIARAEYYNEGTVPLHTLRADIDYGTAEADTTYGKLGVKVWIYRGE
>Bacteria_Firmicutes_Bacilli_Bacillales_Bacillaceae_Gracilibacillus_lacisalsi_DSM_19029_(stripped)
VGQKVNPTGLRVGVIRDWESKWY---AGKD--YADLLHEDIKIREYIEGRLKDGAVSKVEIERAA-NRVNISISTAKPGM
VIGKGGSEVEALRKSLNQL------------TGKRVHINIVEVKKADLDAKLVAENIARQLENRVSFRRAQKQTIQRAMR
-AGAKGIRTQVSGRLGGADMARAESYSEGTVPLHTLRADIDYGTAEADTTYGKLGVKVWIYRGE
>Bacteria_Firmicutes_Bacilli_Bacillales_Bacillaceae_Sediminibacillus_halophilus_NSP9.3_(stripped)
VGQKVNPVGLRVGVIRDWESKWY---AGKD--YADLLHEDIKIREYIEKRLKDAAVSSIEIERAA-NRVNISISTAKPGM
VIGKGGSEVEALRKSLNAL------------TGKRVHINIVEVKKADLDATLVAENIARQLENRISFRRAQKQTIQRAMR
-AGAKGIRTQVSGRLGGADIARAEHYSEGTVPLHTLRADIDYGTAEADTTYGKLGVKVWIYRGE
>Bacteria_Firmicutes_Bacilli_Bacillales_Bacillaceae_Thalassobacillus_devorans_MSP14_(stripped)
VGQKVNPVGLRVGVIRDWESKWY---AGKD--YADLLHEDIKIREYVEQRLKDAAVSTIEIERAA-NRVNITIHTAKPGM
VIGKGGSEVEALRKSLNNL------------TGKRVHINIVEVKKADLNATLVAENIARQLENRISFRRAQKQTIQRAMR
-AGAKGIRTQVSGRLGGADIARAEHYSEGTVPLHTLRADIDYGTAEADTTYGKLGVKVWIYRGE
>Bacteria_Firmicutes_Bacilli_Bacillales_Bacillaceae_Bacillus_gelatini_DSM_15865_(stripped)
VGQKVNPVGLRIGVIRDWESKWY---ADKD--YADLLHEDLKIRAYIEKRLKDAAISGVEIERAA-NRVNITIKTAKPGM
VIGKGGTEVEALRKALNDL------------TGKRVHVNIFEIKQADVDAKLVAENIARQLENRVSFRRAMKQAIQRSMR
-AGAKGIKTEVSGRLGGADIARSESYSEGTVPLHTLRADIDYGTAEADTTYGKLGVKIWIYRGE
>Bacteria_Firmicutes_Bacilli_Bacillales_Bacillaceae_Caldalkalibacillus_thermarum_TA2.A1_ctg240_(stripped)
MGQKVSPKGLRIGIIRDWESRWY---AEKE--YADYLHEDLKIRNYIEERLKDAAVSTIEIERAA-NRVNITIHTAKPGM
VIGKGGSEVEALRKALNKM------------TGKRVHLNISEIKQPDLDAKLVAENIARQIENRISFRRAMKQAIQRTMR
-AGAKGIKTMVSGRLGGADIARSEGYSEGTVPLHTLRADIDYGTAEADTTYGKIGVKVWIYRGE
>Bacteria_Firmicutes_Bacilli_Bacillales_Bacillaceae_Geobacillus_debilis_gb1_GenePRIMP_(stripped)
MGQKVNPIGLRIGIIRDWQSRWY---AEKD--YATLLHEDIKIRDYLYKRLSDAAVSNIEIERAA-NRVNITIHTAKPGM
VIGKGGQEVEALRKELNEM------------TGKKVHINIMEIKKADLDAKLVAENIARQLENRVSFRRAQKQAIQRAMR
-AGAKGIKTMVSGRLGGADIARSEHYSEGTVPLHTLRADIDYAVAEAQTTYGKLGVKVWIYRGE
>Bacteria_Firmicutes_Bacilli_Bacillales_Bacillaceae_Anoxybacillus_flavithermus_WK1_(stripped)
MGQKVNPIGLRIGIIRDWESRWY---AEKD--YADLLHEDLKIREYLTKRLSDAAVSRIEIERAA-NRVNITIHTAKPGM
VIGKGGSEVEALRKALNEL------------TGKRVHINIVEIKKPDLEAKLVAENIARQIENRVSFRRAQKQAIQRTMR
-AGAKGIKTMVSGRLGGADIARSEHYSEGTVPLHTLRADIDYATAEADTTYGKIGVKVWIYRGE
>Bacteria_Firmicutes_Bacilli_Bacillales_Bacillaceae_Geobacillus_kaustophilus_HTA426_(stripped)
VGQKVNPIGLRIGIIRDWESRWY---AEKD--YADLLHEDLKIREYISKRLQDAAVSRVEIERAA-NRVNVTIHTAKPGM
VIGKGGSEVEALRKALAQL------------TGKRVHINIVEIKKPDLDARLVAENIARQLENRVSFRRAQKQAIQRAMR
-AGAKGIKTMVSGRLGGADIARSEHYSEGTVPLHTLRADIDYGTAEADTTYGKIGVKVWIYRGE
>Bacteria_Firmicutes_Clostridia_Clostridiales_Syntrophomonadaceae_Syntrophomonas_wolfei_Goettingen_DSM_2245B_(stripped)
VGQKVHPKGFRIGIIRDWDSNWY---ADRD--YSELLHEDVKLRKFIKDRFYAAGISKVEIQRTG-NRIRVTIHTAKPGI
IIGRGGIEVERLKVNLAEM------------TKKNVNINIQEIRRPEMDAQIVAENVAQQLEKRISFRRAMKQTVGRTMR
-SGGIGIKIAISGRLGGAEIARTEWYAEGKVPLHTLRADIDYGFAEANTTYGKIGIKVWINRGE
>Bacteria_Firmicutes_Clostridia_Clostridiales_Syntrophomonadaceae_Syntrophothermus_lipocalidus_DSM_12680_(stripped)
MGQKVHPKGLRIGIIRDWDSKWY---ADRD--YTDLLHEDYHIRKYIKENFFAAGISKVEIERTG-NRVRVSIHTAKPGI
IIGRGGTEVERLRQDLGKL------------TGKTVNINIVEIKKPELDAQIVAENVAAQIERRVAYRRAMKQAVQRTMR
-AGAEGIKIAVSGRLAGAEIARTEWYAEGRVPLHTLRADIDYGFAEAMTTYGKIGIKIWINRGE
>Bacteria_Firmicutes_Clostridia_Clostridiales_unclassified_Clostridiales_Anaerocellum_group_Anaerocellum_thermophilum_DSM_6725_(stripped)
MGQKVHPKGFRLGIIRDWDSRWF--ANDKD--FEKYVLEDYKIRRHIKEKLYNAGISRIEIERAA-KRVKVIIHTAKPGI
VIGRAGSGVEALRKELEKL-----------TGGKTISLDIKEIKVPELDAQLVAENIAAQLEKRVSFRKAMKQAMARALR
-SGAKGIKTMVSGRLGGADIARTEWYKEGRIPLQTLRADIDYGFAEAHTTYGRIGVKTWIYKGD
>Bacteria_Firmicutes_Clostridia_Clostridiales_Peptococcaceae_Desulfonispora_thiosulfatigenes_GKNTAUT__DSM_11270_(stripped)
MGQKVSPKGLRIGVIRDWDAKWY---SDKN--YVELLHEDIKIRKFLKNKLFQAGISLITIERAA-SRVKVNLHTAKPGI
VIGRGGAEVDALRKELEKM------------TGKKVNINIQEVKKPETDAQLVSENVASQLVRRVAFRRAMKQVVTRAMR
-LGAEGIKIAVSGRLGGAEIARTEWYTEGKVPLHTLRADIDYGFAEADTTYGKLGVKVWIYKGE
>Bacteria_Firmicutes_Clostridia_Clostridiales_Heliobacteriaceae_Heliobacterium_modesticaldum_Ice1_(stripped)
MGQKVNPKGLRIGIIKDWDARWF---AGKN--YAELLHEDLKIRKFVKSKLYAAGIPRIEIERAA-NRVKVTIHTAKPGI
VIGRGGAEVENLRKELEKM------------TGRAVNINIAEVKKPELDAQLVAENVAAQLEKRTSFRRAMKQSVGRTMR
-LGAEGIKIMVSGRLGGAEIARTEWYNEGKVPLHTLRADIDYGFAEARTTYGIIGVKVWIYKGE
>Bacteria_Firmicutes_Clostridia_Clostridiales_Peptococcaceae_Desulfosporosinus_orientis_Singapore_I_DSM_765_(stripped)
MGQKVNPKGLRVGIIRDWESRWY---ADKN--YMELLHEDLKIREFVKNKLKQAGCPKVEIERAA-SRIKVSVYAAKPGI
VIGRGGAEVENLRKQLEAI------------TGKQVAVNIVEIKKPELDAQLVSENIALQLEKRVSFRRAMKQTVGRTMR
-QGAQGIKIQCSGRLAGAEIARTEWYHEGKVPLHTLRADIEYGFAEANTTYGKIGIKVWIYKGE
>Bacteria_Firmicutes_Clostridia_Clostridiales_Peptococcaceae_Desulfitobacterium_hafniense_Y51_(stripped)
VGQKVNPKGLRVGIIRDWEGRWF---ADKN--YLELLHEDLKVRKFVKTKLQQAGVPKVEIERAA-NRVKVSIHAAKPGI
VIGRGGTEVENLRKQLEAM------------TGKQVAVNIVEVKKPELDAQLVAESVAQQLEKRVSFRRAMKQTVQRTMR
-QGGQGIKISCSGRLGGAEIARTEWYSEGKVPLHTLRADIDYGFAEANTTYGKIGVKVWIYKGE
>Bacteria_Firmicutes_Clostridia_Clostridiales_Peptococcaceae_Dehalobacter_restrictus_DSM_9455_(stripped)
MGQKVNPKGLRIGIIRSWEGRWY---ADKN--YRELLHEDLKIRKFVTNKLQQAGVPKVEIERAA-NRVKVSVHAAKPGI
VIGRGGAEVENLRKALETM------------TGKQVAVNIVEIKKPELDAKLVADSVAQQLEKRISFRRAMKQTVGRTMR
-AGAQGIKISCSGRLGGAEIARTEWYNEGKVPLHTLRADIDYGFSEANTTYGKIGVKVWIYRGE
>Bacteria_Firmicutes_Clostridia_Clostridiales_Peptococcaceae_Syntrophobotulus_glycolicus_DSM_8271_(stripped)
MGQKVNPNGLRIGVIRSWEGRWY---ADKN--YGDLLHEDLQIRKFVVQKLQQAGVPKVEIERAA-NRVKVSIHAAKPGI
VIGRGGTEVENLRRDLEKL-----------TGGKQVAVNIVEIKKPELDAKLVAESVAQQLKKRVSFRRAMKQTVGRTIR
-AGGQGIKISCSGRLGGAEIARTEWYNEGKVPLHTLRADIDYGFAEADTTYGKIGVKVWIYKGE
>Bacteria_Firmicutes_Clostridia_Thermoanaerobacterales_Thermoanaerobacteraceae_Moorella_group_Moorella_thermoacetica_ATCC_39073_(stripped)
VGQKVHPKGLRLGIIRDWDSRWY---AGKE--YKTLLHEDLKIREFIKKRLYQAGIASVEIERAA-NRIKVIVNTAKPGI
VIGRGGAEVEALRKDLERL------------TGKQVNLNIAEIKKPELNAQLVAENVAAQLEKRIAFRRAMKQAVGRAMR
-LGAQGIKIACGGRLAGAEIARTEWYSEGKVPLHTLRADIDYGFAEANTTYGKIGVKVWIYKGE
>Bacteria_Firmicutes_Clostridia_Thermoanaerobacterales_Thermoanaerobacteraceae_Thermanaeromonas_toyohensis_ToBE_DSM_14490_(stripped)
MGQKVHPKGLRLGIIRGWDSRWYA----GR--YKNLLHEDLKIRQFLKERLYQAGVSTIEIERAR---VKVTLHTAKPGV
VIGRGGTEVEALRQQLEVMK--------------QVTLNIVEIKKPELDAQLVAEGVAAQLEKRVAFRRAMKQAVSRALR
--GAEGIKIAVSGRLAGAEIARTEWYAEGKVPLHTLRADIDYGFAEANTTYGKIGVKVWIFKGE
>Bacteria_Firmicutes_Clostridia_Thermoanaerobacterales_Thermoanaerobacteraceae_Thermacetogenium_phaeum_DSM_12270_(stripped)
MGQKVHPKGLRLGVIKEWDSRWY---ADKN--YRELLHEDIVLRNYIKKRLYIAGVSRIEIERAA-NRVRVTIHTAKPGI
VIGRGGTEVEALRKDLEKL------------SGKQVSVNIVEVKKPELDAQLVAESVAAQLEKRVAFRRAMKQAVFRAMR
-MGAQGIRIAVSGRLAGAEMARSEWYSEGKVPLHTLRADIEYGFAEASTQYGKIGVKVWIYLGE
>Bacteria_Firmicutes_Clostridia_Clostridiales_Peptococcaceae_Candidatus_Desulforudis_audaxviator_MP104C_(stripped)
MGQKVDPRGLRLGIVRDWDAKWY--AGKKD--FSNLLLEDVKIRDYIKSKLLAAGISRIHIERTA-NRVRIAIHTAKPGV
VIGRGGTEVEVLRKELEKL------------TGRQISINIVEIKTPELDAQLVAENVAAQLQRRVAFRRAMKQAVGRAMK
-LGAKGIRISVAGRLAGAEIARTEWYSEGKVPLHTLRADIDYGFSEAKTTYGKIGVKVWIYRGE
>Bacteria_Firmicutes_Clostridia_Thermoanaerobacterales_Thermoanaerobacteraceae_Moorella_group_Ammonifex_degensii_KC4_(stripped)
MGQKVDPRGLRLGIIRDWNAKWY--AENKD--FANFLLEDVKIRRHIKQKFYHAGVSNIVIERMA-NRIRVTIHTARPGM
VIGRGGAEVENLRRELEEM------------TGKQVSINIVEIKVPELDAQLVAENIASQIERRVAYRRAMKQAIARAMR
-MGAKGIKVEVSGRLAGAEIARTEWLREGRVPLHTLRADIDYGFAEAITTYGKIGVKVWIYKGD
>Bacteria_Firmicutes_Clostridia_Thermoanaerobacterales_Thermoanaerobacteraceae_Carboxydothermus_hydrogenoformans_Z_2901_DSM_6008_(stripped)
VGQKVHPKGLRIGIIKDWDAKWF--ADKKH--YQELLHEDLKIRKYIKTKFYQAGISRIVIERAS-NRVKVTIHTARPGM
VIGKGGTEIEVLRKELEKM------------TGKQININIAEIKVPEIDAQLVAENIAAQIEKRISYKRAMKQAVSRALK
-MGAQGIKVACSGRLAGAEIARSEWYSEGKVPLTTLRADIDYGFAEALTTYGKIGVKVWIYKGE
>Bacteria_Firmicutes_Clostridia_Clostridiales_Peptococcaceae_Thermincola_sp._JR_(stripped)
MGQKVHPKGLRIGIIKDWDAKWY---AEKD--YADFLLEDIKVREYVKKKLYAAGISRIEIERAA-NRLKLTIHTAKPGI
VIGRGGSEVEALRKSLEKM------------TGKQVSVNIVEVKVPELDAQLVAENIAAQLERRVSFRRAMKQAVSRTMR
-MGAQGIKIACSGRLAGAEMARTEWYSEGKVPLHTLRADIDYGFAEADTTYGKIGVKAWIYRGE
>Bacteria_Firmicutes_Clostridia_Clostridiales_Peptococcaceae_Desulfitibacter_alkalitolerans_DSM_16504_(stripped)
VGQKVHPKGLRIGIIKDWDAKWY---ADKN--YAELLHEDIKIREYIKKKLF-AGISTVEIERAA-NKVKVSVHTAKPGI
VIGKGGAEVENLRKDIEKI------------SGKQVAINIIEIKKPELDAQLVAEGVAQQLEKRVSFRRAMKQAVSRSMK
-FGAEGIKIMCAGRLAGAEMARTEWYSEGKVPLHTLRADIDYGFAEANTTYGKIGIKVWIYKGE
>Bacteria_Firmicutes_Clostridia_Clostridiales_Peptococcaceae_Desulfotomaculum_gibsoniae_Groll_DSM_7213_(stripped)
MGQKVNPVGLRIGIIKDWEGKWY--ADKKN--FSTLLLEDFNIRKFVKKKLYAAGIARIQIERAA-NKIKLSIHTAKPGI
VIGRGGAEVENLRKQLEQM------------TGKHVNINIVEVKVPEIDAQLLSENVASQLERRIAFRRAMKQSVGRAMK
-MGAKGIKISCSGRLAGAEIARTEWYSEGKVPLHTLRADIDYGFAEANTTYGKIGVKVWIYKGE
>Bacteria_Firmicutes_Clostridia_Clostridiales_Peptococcaceae_Pelotomaculum_thermopropionicum_SI_(stripped)
MGQKVNPKGLRIGIIRDWEGKWY--ADKRN--YAALLHEDIKIRKFIKEKLFAAGISRIQIERAA-NRVKVSIHTAKPGI
VIGRGGAEVENLRKQLENL------------TGKQVSVNIVEIKVPELDAQLVAENVAAQLEKRIAFRRAMKQVVSRSMK
-MGAKGIKVACGGRLAGAEIARTEWYSEGKVPLHTLRADIDYGFAEANTTYGKIGVKVWIYRGE
>Bacteria_Firmicutes_Clostridia_Clostridiales_Peptococcaceae_Desulfurispora_thermophila_DSM_16022_(stripped)
VGQKVSPKGLRIGIIKDWDAKWF--ASKKD--FSSLLVEDNKIRKYIKKKLYAAGISRVVIERAA-NRVKVTIHTARPGI
VIGRGGAEVEALRKELEKM------------TGKQVHINIAEVKVPEVDAQLVAENVAAQIEKRVAFRRAMKQVVQRCLK
-MGGKGIKISVSGRLAGAEIARTEWYSEGKVPLHTLRADIDYGFAEADTTYGKIGIKVWIYKGE
>Bacteria_Firmicutes_Clostridia_Thermoanaerobacterales_Thermoanaerobacteraceae_Desulfovirgula_thermocuniculi_DSM_16036_(stripped)
VGQKVHPKGLRLGIIKDWDAKWF--ADKRN--FANLLIEDVKIRRYIKEKLYAAGISRIVIERA-ANRVRVTIHTAKPGI
VIGRGGAEVENLRKELEKM------------TGKQVHLSIVEIKVPELDAQLVAENIAAQLEKRVAFRRAMKQAVARAMR
-MGAKGIKVCVGGRLAGAEIARTEWYSEGKVPLHTLRADIDYGFAEADTTYGKIGVKVWIYKGE
>Bacteria_Firmicutes_Clostridia_Halanaerobiales_Halanaerobiaceae_Halanaerobium_sp._sapolanicus_(stripped)
MGQKVNPHGLRVGVIKDWDAKWY--ADKQD--YSKLLKEDQEIRNHVKEKMYEAGISRIVIERAA-NRLKLDVHTARPGM
VIGRGGSEVEALRNEVETL------------TGRTVQINVVEVEDPEMNAQLVAENIAAQLVRRISFRRAMKQALNRAMR
-MGAEGFKVQSSGRLGGAEMARREGYSQGSVPLHTLRADIDYGFAEADTTYGTIGVKVWINKGE
>Bacteria_Firmicutes_Clostridia_Halanaerobiales_Halanaerobiaceae_Halothermothrix_orenii_H_168_(stripped)
MGQKVHPHGLRVGVIKDWDAKWY--ADKNN--YADLLQEDLKIRNHVKNKMYDAGISRIVIERVA-NRLKLDVYTARPGM
VIGRGGSEVDALRKDIEQM------------TGKNVQINVVEVEDPELDAQLVAENIAAQLERRISFRRAMKQAMNRAMR
-MGAEGFKVQSSGRLGGAEMARTEGYSDGRVPLHTLRADIDYGFAEAYTTYGKIGVKVWINKGE
>Bacteria_Firmicutes_Clostridia_Halanaerobiales_Halobacteroidaceae_Acetohalobium_arabaticum_DSM_5501_(stripped)
MGQKVNPHGLRVGVIKDWDAKWY--AEKDE--YADVLHEDLEIRNHVKDKMYNAGIARIVIERAA-DRVKLDVHTARPGM
VIGKGGSEVNALRNELQDI------------TGKQIQINVVEVKNPEKNAQLIAEGVAQQLEQRVSFRRAMRQAMNRTLR
QDGIEGFRIECSGRLGGAEMARQEGYNKGNVSLQTLRADIDYGFTEAYTTYGKIGVKVWINKGE
>Bacteria_Firmicutes_Clostridia_Halanaerobiales_Halobacteroidaceae_Halobacteroides_halobius_MD_1_DSM_5150_(stripped)
MGQKINPHGLRVGVIKDWDAKWY--AEKDE--YADLLHEDLEVREHIKEKMYEAGISRIVIERAA-DRIKIDVHAARPGM
VIGKGGSEVTTLRSELEAI------------TDKKVQVNVVEVKRPDQDAQLVAENIARQLVNRVSFRRAMKQALNRAMR
---QEGFKIECAGRLGGADMARTEGYSEGSVPLHTLRADIDYGFTEAYTTYGKIGVKVWINKGE
>Bacteria_Firmicutes_Clostridia_Halanaerobiales_Halobacteroidaceae_Halonatronum_saccharophilum_Z_7986_DSM_13868_(stripped)
MGQKINPHGLRVGVVKDWDAKWY--ADKED--YADLLHEDLEVRNYIKENMSESGISRIVIERAA-NRIKVNIHTARPGM
VIGKGGSEVNNLRAQLEKM------------TGKKVQVNVVEVKKPDQDAQLVAENIAEQLVNRISFRRAMKQAIKRAMK
SRGVEGIKVECAGRLGGADMARTEGYSEGSVPLHTLRADIDYGFAEADTTYGKIGIKTWIYKGE
>Bacteria_Firmicutes_Clostridia_Halanaerobiales_Halobacteroidaceae_Orenia_marismortui_DSM_5156_(stripped)
MGQKINPHGLRVGVVKDWDAKWY--ADKED--YADLLHEDLEIRDHIKTAMYDAGISRIVIERA-ANRIKVNIHTARPGM
VIGKGGSEVNKLRSDLEGL------------TNKQVQVNVVEVKKPDQDAQLVAENIAEQMENRVSFRRAMKQSINRAMR
QRGVEGIKVSCAGRLGGADMARTEGYSEGSVPLHTLRADIDYGFAEANTTYGKIGVKVWIYKGE
>Bacteria_Firmicutes_Clostridia_Clostridiales_Peptostreptococcaceae_Peptostreptococcus_anaerobius_VPI_4330_(stripped)
MGQKVNPHGLRVGVIKDWDSRWF-ANDKKE--FGAFIKEDNVLRKHLKKELYSAGLAKIEIERSA-NKVKMDLHVAKPGV
VIGKGGAGIEALKKELEKM------------TGKTVILNIIEVRNIDRDAQLVAENIAQAIERRIAFRRAMKQAVGRTMK
-SGAKGIKVSASGRLGGAEMARTEGYSEGNVPLQTLRSDIEYGFAEANTTYGKIGIKVWICNGE
>Bacteria_Firmicutes_Clostridia_Clostridiales_Clostridiaceae_Clostridium_bartlettii_DSM_16795_unfinished_sequence_(stripped)
MGQKVNPHGLRVGVIKDWDSRWF-TTDKKE--FGSLLLEDHQIRTFLKERLYVAGVAKIEIERSA-NKIRIDLHVAKPGV
VIGAAGAKIEALKAELEKM------------TKKTVIVNIIEVKGIDRNAQLVAENIALAIERRVAFRRAMKQAVQRALK
-SGAKGIKVAASGRLGGAEMARTEGYSEGNVPLQTLRSDIDYGFAEADTTYGKIGIKVWICNGE
>Bacteria_Firmicutes_Clostridia_Clostridiales_Clostridiaceae_Clostridium_difficile_CF5_(stripped)
MGQKVNPHGLRVGVIKDWDSRWF-ATDKKE--FGNLLLEDHNIRKFLKKRLYSAGVAKIEIERSA-NKIKMDLHVAKPGV
VIGRAGAGIEALKAELEKM------------TKKTIIVNIVEVRSTDKNAQLVAENIALAIERRVAFRRAMKQAIQRAMK
-SGAKGIKVSASGRLGGAEMARTEGYSEGNVPLQTLRADIDYGFAEADTTYGKIGIKVWICNGE
>Bacteria_Firmicutes_Clostridia_Clostridiales_Clostridiaceae_Clostridium_glycolicum_DSM_1288_(stripped)
MGQKVNPHGLRVGVIKDWDSRWF-TTDKKE--FGALLLEDHNIRKFLKNKLYSAGVARIEIERSA-NKIRLDLHVAKPGV
VIGRAGAGIEALKAELEKM------------TKKNIIVNIVEVRAIDKNAQLVAENIALAIERRVAFRRAMKQAVQRALK
-AGAKGIKVSASGRLGGAEMARTEGYSEGNVPLQTLRSDIDYGFAEADTTYGKIGIKVWICHGE
>Bacteria_Firmicutes_Clostridia_Clostridiales_Peptostreptococcaceae_Filifactor_alocis_ATCC_35896_(stripped)
MGQKVSPHGLRVGVNKNWDSRWF--ANKKD--FAANIKEDSVIREFVKKKLYLAGISKIEIERQG-KTVRLNIFTAQPGR
IIGKGGQGIEELKLDVEKI-----------CKDKQVFVNVVEVKRPEVDAQLVAENIALALERRIAFRRAMKQAMQRAMR
-AGAKGIKVSTSGRVGGAEMARTEGYAEGNVPLHTLRADIGYGFAEADTTYGKLGVKVWICNGE
>Bacteria_Firmicutes_Clostridia_Clostridiales_unclassified_Clostridiales_Proteocatella_sphenisci_DSM_23131_(stripped)
MGQKVNPHGLRVGVNKDWDSRWFA----GKGDFAAFIKEDAVIRDFVKKKLYLSGVAKIEIERQGQ-KVKVNVFSGKPGM
VIGKGGQGIEDLKKDIERL-----------TKGKTVFVNIIEVSRPEKDAQLVAESIAMALERRIAFRRAMKQAMQRAMK
-SGAKGIKVATAGRLGGAEMARTEGYSEGIVPLHTLRADIDYGFAEADTTYGKLGVKVWICHGE
>Bacteria_Firmicutes_Clostridia_Clostridiales_Clostridiales_incertae_sedis_Clostridiales_Family_XIII._Incertae_Sedis_Mogibacterium_timidum_ATCC_33093_(stripped)
MGQKVNPHGLRVGVNKNWSSKWY--ADKTN--FADFLVEDNKVRNYVKKKLYAAGVASVVIER--PDKVKIIIATARPGM
VIGRAGDGIDELKKSLIKL------------TGKTVEISIEEVRRSELDAQLTAESIAQALERRVSFRRAMKSAIQRTVK
-AGAKGIKVLVSGRLGGAEIARSEKYSEGNVPLHTLRADIDYGFAEADTTYGKIGVKVWINHGE
>Bacteria_Firmicutes_Clostridia_Clostridiales_Eubacteriaceae_Anaerofustis_stercorihominis_DSM_17244_unfinished_sequence_(stripped)
MGQKVNPHGLRVGVIKDWSSRWY--AKDKD--FGDTLVEDYNIRKYIKTTQYNTGISRIEIERFG-EKIKIFIYTGKPGK
IIGKAGSGIEAVRKQLQKM------------TGKNVYINIIEVKNVDCDAQLVAENIAQQLERRISFRRAMKQAIGRALR
-GGAEGIKTSVSGRVNGAEMARTEQYSDGNVPLQTLRADIDYGFAEADTTYGKIGVKVWINKGE
>Bacteria_Firmicutes_Clostridia_Clostridiales_Eubacteriaceae_Pseudoramibacter_alactolyticus_ATCC_23263_contig00019_(stripped)
MGQKVNAFGFRVGVIKDWNAKWY--ANDKN--FADNLIEDNKLRQYIKTSQFQAGISKIVIERFG-NKVRIHIYTAKPGM
IIGRGGAGIDALKAELEKM------------IKKTVFINIVEVKNIDMDAQLIAENIAGQLERRISFRRAMKQAMQRTMR
-AGAKGIKTLVSGRLNGAEIARKEGYAQGNVPMQTLRADISYGFAEADTTYGKLGVKVWVNKGE
>Bacteria_Firmicutes_Clostridia_Clostridiales_Eubacteriaceae_Acetobacterium_woodii_WB1_DSM_1030_(stripped)
MGQKVNPHGLRVGVIKDWNAKWF--ANNKD--FADCLIEDYDIRKYI--KVNQAGISKIVIERFG-NKVKIHIYTAKPGM
IIGRGGAGIDALRLELEKM------------TKKTVFINIVEVKNVDMDAQLVAENIAAQLERRISFRRAMKQTMQRTMR
-AGAKGIKTAVAGRLNGAEMARNEHYAQGQVPLQTLRADISYGFAEADTTYGKLGVKVWVNKGE
>Bacteria_Firmicutes_Clostridia_Clostridiales_Eubacteriaceae_Eubacterium_limosum_KIST612_(stripped)
MGQKVNAHGLRVGVIKDWNAKWYA----NDRDFADCLIEDHDIRKYIKASQFQAGISKIVIERFGN-KIKIHIHTAKPGM
IIGKGGAGIEALRLELEKM------------TGKTVFINIVEVKNIDMDAQLIAENIAGQLERRISFRRAMKQCMQRTMR
-AGAKGIKTMVAGRLNGAEMARTEGYAQGNVPMQTLRANIDYGFAEADTTYGKLGIKVWVNKGE
>Bacteria_Firmicutes_Clostridia_Clostridiales_Clostridiales_incertae_sedis_Clostridiales_Family_XVII._Incertae_Sedis_Thermaerobacter_marianensis_DSM_12885_(stripped)
MGQKTHPKGFRLGIIRDWDSRWY--ARRQE--FVDLLLEDQRIRRHIKKRLYDAGISRVEIERAA-NRVRITIHAGKPGM
VIGKGGTGVEALRQDLERM------------TGRQVAINVVEVKEPELDAQLVAESIAAQIERRISWRRAMKQALQRAMR
-AGAKGCKIRVSGRLGGAEISRSEWTAEGSVPLHTLRADIDYGQAEAFTTYGQIGVKVWINRGE
>Bacteria_Firmicutes_Clostridia_Clostridiales_Clostridiales_incertae_sedis_Clostridiales_Family_XI._Incertae_Sedis_Helcococcus_sueciensis_DSM_17243_(stripped)
MGQKVNPHGMRVGIIKDWNSKWF--ADKKD--FAKLIKEDNEIRKFLKKDQYSAGVSKIDIERTP-NRIKVTINTAKPGM
IIGKGGAGVDELKNKLEKM------------TNKQVIVNIEEVRNTAVNAQLQAEKIAEDLERRITFRRAMKQAIQRTMK
-AGAKGIKTQVSGRLGGADMARTEGYSEGNIPLQTLRADIDYGFAEADTTYGKLGVKVWIYKGE
>Bacteria_Firmicutes_Clostridia_Clostridiales_Clostridiales_incertae_sedis_Clostridiales_Family_XIII._Incertae_Sedis_Anaerovorax_odorimutans_DSM_5092_(stripped)
MGQKVSPHGLRVGVIKDWDSKWY--ADKKD--FADYLVEDNKIREFVKKRLYAAGISKILIER--ANQMKVIILTGKPGM
VIGRSGNGIDELKSEVAKL------------TGKKIDISIVEVRRVELDAQLTAESIAQALEKRISFRRAMKQAIGRTMK
-ANAKGIKVLVSGRLGGAEIARSEKYSEGNVPLHTLRADIDYGFAEADTTYGKLGVKVWINHGE
>Bacteria_Firmicutes_Clostridia_Clostridiales_Clostridiaceae_Clostridium_acetobutylicum_EA_2018_(stripped)
MGQKVNPHGLRVGVIKEWNAKWY--ANSKN--FSSYLVQDNKIRKFVKNKLSSAGVSRIEIERAA-KRVKLNIHTAKPGM
VIGKGGQGIEALKKDLVNF-----------VDKENVLINIVEVKNSDANAQLMAENIAQQLERRISFRRAMKQTIQRAMR
-TGAKGVKTACAGRLAGAEIARTEQYHEGTIPLQTLRADIDYGFAEADTTYGKIGVKVWVYNGE
>Bacteria_Firmicutes_Clostridia_Clostridiales_Clostridiaceae_Proteiniclasticum_ruminis_DSM_24773_(stripped)
VGQKVNPHGLRVGVIKDWNAKWY--ADKKT--FAANIVEDQKIREFIKKKLFNAGISEIVIERAA-KRVKVNIHTAKPGV
VIGRGGAGIEALKKEMLPL-----------VSGKTLLLNIVEVKYVDGDAQLMAESIAQQLEKRISFRRAMKQTIQRAMR
TTGVKGVKTMCGGRLGGAEIARSEFYREGTIPLQTLRADIQYGFAEANTTYGKIGVKVWVYKGE
>Bacteria_Firmicutes_Clostridia_Clostridiales_Clostridiaceae_Youngiibacter_fragile_232.1_(stripped)
MGQKVNPHGLRVGVIKDWNARWYA----DK-KFADNLVEDQAIRKFVKARLFNAGISSVEIERAR---VKLNIHTAKPGV
IIGRGGSGIEALKKEMQPLK--------------TLLLNIVEVRNTDQDAQLMAENIAAQLEKRISFRRAMKQTIQRAMR
--GAKGVKTMCAGRLGGAEIARSETYHEGTIPLQTLRADIQYGFAEANTTYGKIGVKVWVYKGE
>Bacteria_Firmicutes_Clostridia_Clostridiales_Clostridiales_incertae_sedis_Clostridiales_Family_XI._Incertae_Sedis_Anaerococcus_prevotii_DSM_20548_(stripped)
MGQKVNPKGFRVGVIKDWDSKWF--ADKKD--FSDLLVEDYNIRKIVKKEVYDAGISDIEIERAV-NNLKITVFAGKPGM
VIGKGGSGVEELKKKLEKV-----------APGRRIIINVEEIKYQDLSAQLVAENIANQLENRVAFRRAMKQSMQRTMR
-AGAKGIKTMVSGRLGGADMARSEGYSEGTIPLQTLRANIDYGFAEADTEYGKIGCKVWIYKGE
>Bacteria_Firmicutes_Clostridia_Clostridiales_Clostridiaceae_Candidatus_Arthromitus_sp._SFB_mouse_Japan_(stripped)
MGQKVNPHGLRVGVIKDWSSRWY--ADKKD--FSRYLFEDFQIRKVIKNKYYSAGISKIEIERSV-KKLKINIYTARPGV
IIGKGGAGIEIVKSEIQKI----------DSAGSSIVINIVEIKSYDTDAQLVAENIALQLERRVSFRRAMKQAMQRTMK
-MRVLGIKTAVSGRLGGADIARTEHYHDGTIPLQTLRADIDYGFAEANTTYGKLGVKVWIYKGE
>Bacteria_Firmicutes_Clostridia_Thermoanaerobacterales_Thermoanaerobacterales_Family_IV._Incertae_Sedis_Mahella_australiensis_50_1_BON_DSM_15567_(stripped)
MGQKMHPHGLRVGIIENWDSRWL-VKNDRE--FAGNVLEDYKIRTYLKQKLYSAGISRIEIERAA-NRIRVNIFTAKPGM
VIGKGGTEVDKLKKDLENL------------TGKAVSLNILEVRFPELDAQLVAENVASQLEKRISFRRAMKQAISRTMK
-SGAKGIKITCSGRLGGAEIARSEHYHEGTIPLQTLRANIDYGFAEARTTYGRIGVKVWIYKGD
>Bacteria_Firmicutes_Clostridia_Clostridiales_Clostridiales_incertae_sedis_Clostridiales_Family_XI._Incertae_Sedis_Sedimentibacter_sp._B4_(stripped)
MGQKVNPHGLRVGIINDWDSKWY--ADKKN--FGINLNEDYKIREYINKNLNQAGIAKVEIERFA-SRVKVSVFTAKPGM
IIGKGGTGVDSLKNAIEAI------------SGKTVIINVEEIKVPELNAQLVAENIASQIEKRISFRRAMKQSMQRTMK
-LGAKGIKTSVSGRLNGADMARTEGYSEGKIPLQTLRADISYGFAEANTTFGKIGVKVWICRGE
>Bacteria_Firmicutes_Clostridia_Clostridiales_unclassified_Clostridiales_Epulopiscium_sp._N.t._morphotype_B_(stripped)
MGQKVNPHGLRVGIIKDWDARWF--ADKKX--FADYLVEDDKIRKFIKKKLYVAGIDXIEIERMA-GXLXVHVSTAKPGI
VIGKGGASIEALRQEVQKM------------TKDRVSINIVQIDRPEVNAQLAAENVALQLENRTAFRRAMKQVMGRAIK
-AGAXGIKVSCSGRLGGAEMARTEAYSEGTIPLQTLRADIEYGFAEADTTYGKLGIKVWIYKGE
>Bacteria_Firmicutes_Clostridia_Clostridiales_Clostridiaceae_Clostridium_lentocellum_DSM_5427_(stripped)
MGQKVNPHGLRVGVIKEWDARWY--ADKKD--FANNLVEDDKIRKFIKKKLYAAGIDKVEIERMS-KRVRVHVHTSKPGI
VIGKGGASIDLLRKEVEKL------------TANKVAINIVEVKRPEACAQLVAENIALQLENRVSFRRAMKQAMGKAFK
-SGAKGIKVSCSGRLGGAEMARTEQYSDGNIPLQTLRADIEYGFAEADTTYGKIGVKVWIYKGE
>Bacteria_Firmicutes_Clostridia_Clostridiales_Caldicoprobacteraceae_Caldicoprobacter_oshimai_DSM_21659_(stripped)
MGQKVHPHGLRVGIIKDWDAKWIV----PKKYFADTLIEDVKIRELIKNKLYTAGISRIQIERAAN-KIRINIHTAKPGI
VIGKGGAGIEALKNELEKF-TKK-----------SVMINIIEVKVPELDAQLVAENIAAQIEKRISYRRAMKQAIARAMK
-AGAKGIKTMVSGRLGGAEIARSEGYHEGTIPLQTLRADIDYGFAEAHTTYGRIGVKVWIYKGD
>Bacteria_Firmicutes_Clostridia_Clostridiales_Clostridiaceae_Fervidicella_Metallireducens_AeB_(stripped)
MGQKVNPHGLRVGVIKDWDAKWY--ANDKN--FADLLVEDNMVREYIKNKYFLAGVSKVVIERTA-NRVKVNIHTAKPGI
IIGKGGAGVEVLKKDLEKM------------TKKNLVINIVEIKNPETDAQLVAENIAAQLEKRVSFRKAMKQSIQRSMR
-FGIKGIKTAVSGRLGGAEMARTEGYHEGTIPLQTLRADIDYGFAEANTTYGKIGVKVWIYKGE
>Bacteria_Firmicutes_Clostridia_Clostridiales_Clostridiaceae_Caloramator_australicus_RC3_(stripped)
MGQKVNPHGLRVGIIKDWDAKWY--ADDKH--FADLLIEDNKIRKFIKNKYYQAGISRVVIERTA-NKVRINIHTAKPGI
VIGKGGQGVEELKAQIEKM------------TGKNILINIVEIKNPEIDAQLVAENIAAQIEKRVSFRKAMKQAISRAMR
-FGIKGIKTAVSGRLGGAEMARTEGYHEGTIPLQTLRADIDYGFAEAHTTYGKIGVKVWIYKGE
>Bacteria_Firmicutes_Clostridia_Clostridiales_Clostridiaceae_Thermobrachium_celere_JWYL_NZ35_DSM_8682_(stripped)
VGQKVNPHGLRVGVIKDWDAKWY--ANDKD--FADLLIEDNKVREYIKNKLYAAGISRIVIERKANKSVKINIHTAKPGI
VIGKGGQGVEELKNEIAKM------------TGKNIIINIVEVKNPEIDAQLVAENIAAQIEKRVSFRRAMKQAISRAMK
-FNIKGIKTAVSGRLGGAEMARTERYHEGTIPLQTLRADIDYGFAEAHTTYGKIGVKVWIYKGE
>Bacteria_Firmicutes_Clostridia_Thermoanaerobacterales_Thermoanaerobacteraceae_Tepidanaerobacter_acetatoxydans_Re1_(stripped)
MGQKIHPHGLRVGIIKDWDSRWY-----SKKDFSDQLLEDFKIREYIKKKLFTSGISKIEIERAAN-RIRITINTAKPGM
VIGRGGSGVDELKSELEKM-TDK-----------QVSINVIEIKNPDIDAQLVAENIASQLERRISFRRAMKQSISRALK
-SGAEGIKTMVSGRLGGTEIARSEMYHEGTIPLQTLRADIDYGFAEAHTTYGRIGVKVWIYKGE
>Bacteria_Firmicutes_Clostridia_Thermoanaerobacterales_Thermoanaerobacterales_Family_III._Incertae_Sedis_Caldanaerovirga_acetigignens_DSM_18802_(stripped)
LGQKVHPHGLRLGIIRDWDSRWY---AEKN--FADLVLEDFNIRKLIKNKFYTAGISRIEIERAA-NRVRVTINTAKPGM
VIGKGGTGVEELRSELEAM------------TGKQIAVNVIEIKEPDLEAQLVAENIAAQIERRISYRRAMKQAIARALK
-AGAKGVKMMVSGRLAGAEIARTEWYREGTIPLQKLRADISYGFAEAHTTYGRIGVKVWIYRGD
>Bacteria_Firmicutes_Clostridia_Thermoanaerobacterales_Thermoanaerobacterales_Family_III._Incertae_Sedis_Thermosediminibacter_oceani_DSM_16646_(stripped)
MGQKVHPHGLRIGIIRDWDSRWY---SEKN--FADLVLEDFNIRKHIKNKFYTAGISRVEIERAA-NRIKVTIHTAKPGM
VIGKGGAGVEELRKDLEAM------------TGKQISINVIEIKNPDVEAQLVAENIAAQIERRISYRRAMKQAIARALK
-AGAKGIKTMVSGRLAGAEIARTEWYREGTIPLQKLRADISYGFAEAHTTYGRIGVKVWIYRGD
>Bacteria_Firmicutes_Clostridia_Clostridiales_Lachnospiraceae_Johnsonella_ignava_ATCC_51276_(stripped)
MGQKVNPHGLRVGVIKGWDSRWY---AEAD--FADLLVEDYNIRKFLKKELYDSGISHVEIERAS-DKVKIIIHTAKPGI
VIGKQGAGIEKLKTRIAKL------------TDKKIFIDIKEVKRTEKDAQLVAESIARQLEDRVAFRRAMKSTMGRSMK
-AGVLGIKASCSGRLGGADMARTEFYAEGTIPLQTLRADIDYGFAEADTTYGKVGVKVWIYNGE
>Bacteria_Firmicutes_Clostridia_Clostridiales_Lachnospiraceae_Oribacterium_sp._NK2B42_(stripped)
MGQKVNPHGIRVGVIKDWDSKWY--ADKKN--FGDTLVEDYNIRKFLKKRLYSAGVSKIEIERAA-DKVRVVIFTAKPGF
VIGKGGAEIEKVRKDVQKL------------TSKNVNIDIKEIKRPDRDAQLVAENIAQSLENRVSFRRAMKQAMQRTMK
-SGVLGIKASVGGRLGGADIARREFYSEGTIPLQTLRADIDYGFAEADTTYGKLGVKVWVYKGE
>Bacteria_Firmicutes_Clostridia_Clostridiales_Clostridiaceae_Clostridium_phytofermentans_ISDg_(stripped)
MGQKVNPHGLRVGVINDWDSRWY---AEAD--FADNLVEDYNIRTYLKKKLYSAGVAKIEIERAS-DKLKVIIHTAKPGV
VIGKGGAEIEKLKVEITQY------------TTKKLNLEIKEIKKPDVCAQLVAESIAAQLENRISFRRAMKSTMSRTMR
-SGAKGIKTAVSGRLGGADMARTEFYSEGTIPLQTLRADIDYGFAEADTTFGKLGVKAWIYHGE
>Bacteria_Firmicutes_Clostridia_Clostridiales_Lachnospiraceae_Shuttleworthia_satelles_DSM_14600_S_satelles_1.0.1_Cont0.3_(stripped)
MGQKVNPHGLRVGIIKDWDSRWY---AEKE--FADFLVEDHTIRDFLKKKLYGAGISKVEIERSS-DRVKAIVYTAKPGV
VIGKGGAEIEKIKAEAQKL------------TKKKLLIDIKEVKRPDKDAQLVAENIAQQLENRVSFRRAMKSTMSRSMK
-TGIKGIKTKCSGRLGGADIARSESYNEGTIPLQTLRADIDYGFAEADTTYGKVGVKVWIYKGE
>Bacteria_Firmicutes_Clostridia_Clostridiales_Lachnospiraceae_Anaerostipes_hadrus_comb._nov._VPI_82_52_DSM_3319_(stripped)
MGQKVNPHGLRVGIIKDWDSRWY---AEDA--FADNLVEDDKIRKYVKKRLYNAGISKIEIERAS-DRVKLIVYTAKPGV
VIGKGGSSIEELKKDLQKM------------TDKKLLIDVKEVKRPDKDAQLVAENIAQQLENRISFRRAMKSCMQRTMR
-SGALGIKTSVSGRLGGADMARTEFYSEGTIPLQTLRANIDYGFAEADTTYGKVGVKTWIYHGE
>Bacteria_BacteroidetesChlorobi_group_Bacteroidetes_Bacteroidia_Bacteroidales_Bacteroidaceae_Bacteroides_pectinophilus_ATCC_43243_unfinished_sequence_(stripped)
MGQKVNPHGLRVGVIKDWDSKWY---AEDN--FADNLVEDYNIRKFLKKRLYSAGISRIEMERTT-DRLKIIIHTAKPGI
VIGKGGAEIENLKKDVQKL------------TDKKLSIDIKEVKRPDKDAQLVAENIAQQLENRISFRRAMKSCMGRTMK
-AGAKGIKTSCSGRLGGADMARTEFYSDGTIPLQTLRADINYGFAEANTTYGKVGVKVWIYEGE
>Bacteria_Firmicutes_Clostridia_Clostridiales_Lachnospiraceae_Lachnospira_multipara_LB2003_(stripped)
MGQKVNPHGLRVGVISDWDSKWYA----EE-AFADNLVEDYNLRKFLKKKLYAAGISKIEIERDR---LKIIIHTAKPGV
VIGKGGAEIEALKKQVEKLKR--------------LSIDIKEVKRPDRDAQLVAENIAQQLENRISFRRAMKSCMGRTMK
--GAKGIKTSCSGRLGGADMARTEFYSEGTIPLQTLRADINYGFAEANTTYGKVGVKVWIYEGE
>Bacteria_Firmicutes_Clostridia_Clostridiales_Lachnospiraceae_Butyrivibrio_fibrisolvens_164_draft_genome._(stripped)
MGQKVNPHGLRVGVIKDWDSKWY--AEGEN--FSDYLVEDYNIRKFLKKKLYAAGVSKIEIERAA-GRVKVTVYTAKPGV
VIGKGGAEIDKIKTELQKQ------------TSDKLVVDIKEIKRPDRDAQLVAENIAGQLENRVSFRRAMKSCMGRAMK
-TGIKGIKTSCSGRLGGADMARSESYNEGTIPLQTLRADIDYGFAEADTTYGKVGVKVWIYKGE
>Bacteria_Firmicutes_Clostridia_Clostridiales_Lachnospiraceae_Pseudobutyrivibrio_ruminis_HUN009_(stripped)
MGQKVNPHGLRVGVIKDWDSKWY--AEGEN--FSDYLVEDYNIRKFLKKKLYAAGVSKIEIERAA-GRVKVTVYTAKPGV
VIGKGGAEIDKIKTELQKQ------------TSDKLVVDIKEIKRPDRDAQLVAENIAGQLENRVSFRRAMKSCMSRAMK
-TGIKGIKTSCSGRLGGADMARSESYNEGTIPLQTLRADIDYGFAEADTTYGKVGVKVWIYKGE
>Bacteria_Firmicutes_Clostridia_Clostridiales_Lachnospiraceae_Marvinbryantia_Marvinbryantia_formatexigens_I_52_DSM_14469_(stripped)
MGQKVNPHGLRVGVIKDWDSKWY---AESE--FADYLVEDNKIRTYLKKKLYSAGVSRIEIERAS-GRVKVIIYTAKPGV
VIGKGGSEIEKVKAEVQKL------------TKEKLLVDIKEVKRPDRDAQLVAENIAQQLENRVSFRRAMKSTMGRTMK
-TGAKGIKAAVSGRLGGADIARTEFYSEGTIPLQTLRADIDYGFAEADTTYGKLGVKVWIYNGE
>Bacteria_Firmicutes_Clostridia_Clostridiales_Ruminococcaceae_Ruminococcus_obeum_A2_162_draft_genome._(stripped)
MGQKVNPHGLRVGVIKDWDSRWY---AEAD--FADYLVEDYNIRTFLKKKLYSAGVSKIEIERAS-DRVKIIIYTAKPGI
VIGKGGSEIEKVKAELQKY------------TDKKLIVDIKEVKRPDRDAQLVAENIALQLENRISFRRAMKSTMQRTMK
-AGAKGIKTSVSGRLGGADMARTEFYSEGTIPLQTLRADIDYGFAEADTTYGKVGVKAWVYNGE
>Bacteria_Firmicutes_Clostridia_Clostridiales_Lachnospiraceae_Robinsoniella_sp._KNHs210_(stripped)
MGQKVNPHGLRVGVIKDWDSKWY---AEAD--FADYLVEDHKIRTYLKKKLYSAGVSKIEIERAS-DRVKLIIHTAKPGV
VIGKGGSEIEKVKAEVQKL------------TDKKVIVDIKEVKRPDKDAQLVAENIALQLENRVSFRRAMKSTMTRTMR
-SGAKGIKTAVAGRLGGADMARTEFYSEGTIPLQTLRADIDYGFAEADTTYGKLGVKVWIYKGE
>Bacteria_Firmicutes_Clostridia_Clostridiales_Clostridiaceae_Clostridium_nexile_DSM_1787_unfinished_sequence_(stripped)
MGQKVNPHGLRVGVIKDWDSKWY---AEDK--FADYLVEDHKIRTFLKKKLYSAGVSKIEIERAS-DRVKIIIYTAKPGV
VIGKGGAEIEKVKKELQQF------------TDKKLVVDIKEIKRPDKDAQLVAENIALQLENRISFRRAMKSCMSRTMK
-SGALGIKTAVSGRLGGADMARTEFYSEGTIPLQTLRADIDYGFAEADTTYGKVGVKVWIYKGE
>Bacteria_Firmicutes_Clostridia_Clostridiales_Lachnospiraceae_Dorea_longicatena_AGR2136_(stripped)
MGQKVNPHGLRVGVIKDWDSRWY---AEKD--FADCLVEDHEIRTYLKKRLYSAGISKIEIERAS-DRVKIIVYTAKPGV
VIGKGGAEIEKVKGELAQF------------TDKKLIVDIKEIKRPDKDAQLVAENIALQLENRISFRRAMKSCMSRTMK
-SGALGVKTSVSGRLGGADMARTEFYSEGTIPLQTLRADIDYGFAEANTTYGKVGVKVWIYKGE
>Bacteria_Firmicutes_Clostridia_Clostridiales_Lachnospiraceae_Lachnobacterium_bovis_C6A12_(stripped)
MGQKVNPHGLRVGVIKDWNSKWY---ADKD--FADYLVEDHEIRTFLKNKLYAAGVSKIDIERSS-DRVKVIIYTARPGV
VIGKGGAEIEKVKAEVQKL------------TSKKLVIDIKEVKRPDKDAQLVAENIALQLENRVSFRRAMKSCMGRAMK
-SGVKGIKTTCSGRLGGADMARTESYSDGTIPLQTLRADIDYGFAEADTTYGKVGVKVWIYKGE
>Bacteria_Firmicutes_Clostridia_Clostridiales_Lachnospiraceae_Roseburia_hominis_A2_183_DSM_16839_(stripped)
MGQKVNPHGLRVGVIKDWDSKWYA----EA-DFADFLVEDYNIRTYLKKKLYAAGVSKIEIERDR---VKVIIYTAKPGV
VIGKGGAEIEKIKGEVQKFTD-K-----------KLVVDIKEVKRPDRDAQLVAENIALQLENRVSFRRAMKSCMGRTMK
--GAKGIKTSCSGRLGGADMARTEFYSEGTIPLQTLRADIDYGFAEADTTYGKVGVKVWIYKGE
>Bacteria_Firmicutes_Clostridia_Clostridiales_Lachnospiraceae_Lachnospiraceae_bacterium_ACC2_(stripped)
MGQKVNPHGLRVGVIKDWDSRWF---AEGD--FADNLVEDYNIRKFLKKRLY-AGVSDIEIERAS-DRVRVIIHTAKPGV
VIGKQGAEIEKLKKEVAKL------------TEKKVFIDIKEIKRPDREAQLVAENIAQQLENRTSFRRAMKSAMQRSMK
-SGILGIKTCCAGRLGGADIARSEFYSEGTIPLQTLRADIDYGFAEADTTYGKVGVKVWIYKGE
>Bacteria_Firmicutes_Clostridia_Clostridiales_Lachnospiraceae_Lachnospiraceae_bacterium_sp._ICM7_(stripped)
MGQKVNPHGLRVGVIKDWSSRWYA----DK--FADCLVEDYNIRKFLKNKLYSASVSDIEIERDR---VRIILHTARPGV
VIGKQGAEVEKLKKEVSKFTD-K-----------KVFIDIKEIKRPDRDAQLVAESIATQLENRISFRRAMKSTMSRSMK
--GVLGIKASCSGRLGGADMARTEFYSEGTIPLQTLRADIQYGFAEANTTYGKVGVKVWIYTGE
>Bacteria_Firmicutes_Clostridia_Clostridiales_Ruminococcaceae_Acetivibrio_cellulolyticus_CD2_DSM_1870_ORNL_annotation_(stripped)
MGQKVNPHGLRIGIIKDWDTKWY--AGNKN--FSDFLVEDFKIRKFIKKKLYTSGISRIEIERAA-NKVKVNVNTAKPGL
VIGKGGAGIEELRKQLEKM------------TQKNVLINITEIKVPELDSQIVAENIASQLEKRISFRKAMKQAMTRSMK
-LGAKGIKTQVAGRVGGAEIARTEHYHEGTIPLQTLRADVDYGFAEADTTYGKLGVKVWIYKGE
>Bacteria_Firmicutes_Clostridia_Clostridiales_Clostridiaceae_Clostridium_clariflavum_EBR_45_DSM_19732_(stripped)
MGQKVNPHGLRIGIIKDWDTKWY--AGKKN--FSEYLVEDFKIRKFIKKKLYSAGISRIEIERAA-NKVKVNVNTAKPGL
VIGKGGAGIEELRKQLEKL------------TKKNVLINITEIKVPELDAQIVAESIASQLEKRISFRRAMKQAMSRAMK
-LGAKGIKTQVAGRIGGAEIARTEHYHEGTIPLQTLRADVDYGFAEADTTYGKLGVKVWIYKGE
>Bacteria_Firmicutes_Clostridia_Clostridiales_Clostridiales_incertae_sedis_Clostridiales_Family_XI._Incertae_Sedis_Finegoldia_magna_ATCC_29328_(stripped)
MGQKVNPKGLRVGVIKDWDSRWF--ADKKD--FGDYLVEDHKIRELIKKESFSAGISSVSIERAS-NKIKVTINTAKPGM
VIGRQGAGVEELKNKLEKL------------TGKKLIINVEEIKFQDLDAQLVAENIASQLERRISFRRAMKQTMQRSMR
-AGALGIKTMVSGRLGGADMARSEGYSEGTIPLQTLRAAIDYGFAEADTTYGKLGVKVWLYKGE
>Bacteria_Firmicutes_Clostridia_Clostridiales_Clostridiales_incertae_sedis_Clostridiales_Family_XI._Incertae_Sedis_Peptoniphilus_harei_ACS_146_V_Sch2b_contig00003_(stripped)
MGQKVNPHGLRVGVIKDWDSKWY--ADKKN--FADLLVEDNNIRKYVKKKLYAAGIAKIEIERAA-NRVKISIHTAKPGM
VIGRGGAGVEELRTEIEKL------------TDKSVVINVEEIKNPDLDAQIVAEGIAEALERRVAFRRAMKQAIQRTMR
-QGALGIKTSVAGRVGGADMARTEGYSEGTIPLQTLRADIDYGFAEADTTYGKLGVKVWLYKGE
>Bacteria_Firmicutes_Clostridia_Clostridiales_Peptostreptococcaceae_Peptostreptococcus_micros_ATCC_33270_unfinished_sequence_(stripped)
MGQKVNPHGLRVGIIKDWDSRWF--ADKKE--FGNLLVEDHNIRKLVKKEVALSGVPKVEIERSA-NRVKVTVFTAKPGM
VIGKSGAGVEELRVKIEKL------------TGKKVIVNVEEVKRPDLSAQLVAENIAGQLERRVSFRRAMKQAMQRSLK
-AGAKGIKTAVSGRLGGADMARTEGYSEGTIPLQTLRADIEYGFAEADTTYGKLGVKVWLYKGE
>Bacteria_Firmicutes_Clostridia_Clostridiales_Clostridiaceae_Alkaliphilus_oremlandii_OhILAs_(stripped)
MGQKVNPHGLRVGIIKDWDTKWY--ANKRD--FGDLLVEDNEIRKFVKKKLFLSGVSRIEIERAA-NKVKVNVHTAKPGM
VIGKGGQGVEDLRKDIEKI------------SKKNVAVNVIEVKRPETDAQLVAENVAFQLERRVSFRRAMKQVMQRAMK
-SGAKGIKVATSGRLGGAEMARTEGYSQGNVPLQTLRADINYGFAEADTTYGKLGIKVWIYKGE
>Bacteria_Firmicutes_Clostridia_Clostridiales_Clostridiaceae_Natronincola_peptidivorans_DSM_18979_(stripped)
MGQKVSPHGLRVGIIKDWDAKWY--ANKKD--FSSLLVEDHKIRKYVKEKLFIAGISKVEIERAANNRVKINIHTAKPGM
VIGKGGQGVEEVKKELEKL------------TKKNVAVNVVEVRVPEVDAQLVAENIAFSLERRVSFRRAMKQAMQRAMR
-SGAKGIKVLTSGRLGGAEMARSEGYNQGNVPLHTLRADIDYGFAEATTTYGKLGVKVWIYKGE
>Bacteria_Firmicutes_Clostridia_Clostridiales_Clostridiaceae_Clostridium_acidurici_9a_DSM_604_(stripped)
MGQKVNPHGLRVGVIKDWDSKWY--ANKKE--FGDLLVEDNKIRKYLKKKLFISGISRIEIERAA-NRIKVTINTAKPGM
VIGKGGQGVEEVRKELEKL------------SNKKVTVNVEEIKVPEKDAQLVAENIASQLERRISFRRAMKQAIQRSMR
-SGVKGIKTAVSGRLGGADMARTEGYSEGTIPLQTLRADIDYGFAEADTTFGKIGVKVWLYKGE
>Bacteria_Firmicutes_Clostridia_Clostridiales_unclassified_Clostridiales_Proteiniborus_ethanoligenes_DSM_21650_(stripped)
MGQKVNPHGLRVGIIKDWDSKWY--ADSKQ--FSEYLVEDFKIREYVKKALFTSGLSKTEIERAA-NRIKVTVHTAKPGM
VIGRGGQGVEDLRKNLEKL------------TKKNVTINVEEIKIPELNSQLVAENIASQLERRVSFRRAMKQAIQRTMR
-SGAKGIKTSVSGRVGGADMARTEGYSEGTIPLQTLRADIDYGFAEANTTYGKIGVKVWIYKGE
>Bacteria_Firmicutes_Clostridia_Clostridiales_Clostridiaceae_Clostridiisalibacter_paucivorans_DSM_22131_(stripped)
MGQKVNPHGLRVGIIKDWDSKWY--ADKKN--FSDYLIEDHDIRKYVKNKLKISGISKIEIERAA-NRVKLNVYTAKPGM
VIGKGGSGVEALRKELEKM------------TGKNIIVNVEEVKVPEKDAQLVAENIAGQLERRVSFRRAMKQSIQRAMR
-SGAKGVKTAVSGRLNGADMARTEGYSEGTIPLQTLRADIDYGFAEADTTYGKIGVKVWIYKGE
>Bacteria_Firmicutes_Clostridia_Clostridiales_Clostridiaceae_Tepidimicrobium_xylanilyticum_DSM_23310_(stripped)
MGQKVNPHGLRVGIIKDWDSKWF--ADKKN--FNDYLIEDYKIREYIKKSMFIAGISKIEIERA-ANRVKVTIHTAKPGM
VIGKGGTGVEQLRKDVEKM------------TKKEVIINVEEVKVPELDAQLVAENIASQLERRVSFRRAMKQAIQRTMR
-AGAEGIKTAVSGRLGGADMARTEGYSEGTIPLQTLRADIDYGFAEADTTYGKLGVKVWIYKGE
>Bacteria_OP9X_GWC2_OP9X_49_35_(stripped)
------------------------------------------------------------------------------GV
IIGRSGSEIQKMKIMIEKL------------TKRKVSLYIQEIKDPFLDAQLVANNIAAQIEKRVAFRRAMKRSVDTALS
-HGVLGVKISCSGRLGGAEIARCEYYRRGRVPLHTLRANIDFAIATGHTTYGCVGVKVWLFHGE
>Bacteria_Actinobacteria_Actinobacteria_Acidimicrobidae_Acidimicrobiales_Acidimicrobineae_Acidimicrobiaceae_Acidimicrobium_ferrooxidans_DSM_10331_(stripped)
MGQKVHPYGFRLGVTTDWKSRWY---ADKD--YQRWLIEDEQIRQWLQRELRTASVSRVDIERTR-DRVRVDIHTARPGI
VIGKKGVEVERLRRELER-----------RCAPARVQLNVEEIRQPDLDATIVAQSIADQISRRVSFRRAMKRAIQVAMK
-EGARGITAQCSGRLGGAEMARRETHREGRVPRHTLRADIDFGLREARTTYGQIGVKVWIYKGD
>Bacteria_Actinobacteria_Actinobacteria_Acidimicrobidae_Acidimicrobiales_Acidimicrobineae_Acidimicrobiaceae_Ferrimicrobium_acidiphilum_DSM_19497_(stripped)
MGQKIHPYGFRLGITTDWKSRWF---AEKD--YQKWVIEDYKIRSWLQRELATAAVSRIDIERTRD-RLKVDIHTARPGI
VIGKKGSEVDRLRKALEKL-----------TSYPRVQLNVEEVRNPELDATLVAQSIADQISRRVSFRRAMKRSIQIVMK
-EGGKGVTVQCSGRLGGSEMARRETHREGRVPRHTLRADIDYGLREAHTNSGTVGVKVWIYRGD
>Bacteria_ChlamydiaeVerrucomicrobia_group_Lentisphaerae_Lentisphaerales_Lentisphaeraceae_Lentisphaera_araneosa_HTCC2155_unfinished_sequence_(stripped)
MGQKVNPVGFRIGYTKDWRSRWF--ASKKE--FAGKLAEDIEIRKLIKGRFKEFAVSRINIERFA-NRVRIAIHTARPGL
VIGSKGAQIEEVKSELAKL-----------AKGKEVFLDVVEVRNPEVDAVLVAESIAQQLERRVSYRRAMKKSIQVAMD
-MGADGIKVKCGGRLSGADIARNEVYSEGRVPLQTISANIDYGFAEANTTYGIIGVKVWICKGK
>Bacteria_Aquificae_Aquificae_Aquificales_Aquificaceae_Aquifex_aeolicus_VF5_(stripped)
MGQKTHPIGFRLGVIKEWPSKWY--APKKE--YSKLLHEDLKIKNYIKERYKVAGVSKVEIERIV-DKVRVKIHTARPAI
VIGRRGQEVENLKKTLEKM-----------LPGKEITISVVEVRVPELDAQLVAQDIATQIERRVSHRRAMKRAIDNALK
-AGAKGVKVQVKGRIGGAELARKEWFLVGRMPLQTLRADIDYGFATAYTKYGILSVKVWIYKGD
>Bacteria_Aquificae_Aquificae_Aquificales_Aquificaceae_Hydrogenobaculum_sp._HO_Finished_QAed_(stripped)
MGQKTHPIGFRIGVTKDWLSKWC--TSKKE--YPNTLHEDIVIRKYIKERYKSAGISKVTIERSG-EKIRVRILSSKPGI
IIGRKGAEVDQLKNDLERI-----------VKNKDISLSVDEVRVPQLDAQLVAEDIALQIERRVSHRRAMKRAIDNAIK
-SGAKGIKVQVKGRIGGADLARAEWFLVGRMPLQTLRADIDYGYATAYTKYGILGIKVWIYKGD
>Bacteria_Aquificae_Aquificae_Aquificales_Aquificaceae_Hydrogenobacter_thermophilus_TK_6_(stripped)
MGQKTHPIGFRIGVIKDWNSKWF--ASKRD--YTKLLHEDINIKDYIKRRYASAGVSKVIIERAA-EKVKVRILAARPGI
IIGRKGAEVEQLKKDIESI-----------AVGKDVTITVDEVRVPELDAQLVAEEIALQIERRVSHRRAMKRAIDNAFK
-AGAKGVKVQVKGRIGGAELARAEWFLVGRMPLQTLRADIDYGYATAQTKYGVLGVKVWIYKGD
>Bacteria_Aquificae_Aquificae_Aquificales_Aquificaceae_Thermocrinis_albus_DSM_14484_(stripped)
MGQKTHPIGFRLGIIKDWTSKWYA----EG-KYTQLLHEDLKIKRYIKERYASAGISRVVVERAEK--VKVRILAARPGI
IIGRKGAEVEQLKKDLEKMG--------------KITITVDEVRTPELDAQLVAEEIALQIERRVSHRRAMKRAIDNAIK
--GAKGVKVQVKGRIGGAELARAEWFLVGRMPLQTLRADIDYGFAVAQTKYGVLGVKVWIYKGD
>Bacteria_Aquificae_Aquificae_Aquificales_Hydrogenothermaceae_Persephonella_marina_EX_H1_(stripped)
MGQKVHPIGFRLGVTKDWKSKWF--ADKKK--YGQLLHEDVKIRKFVEERYKQAGIADVIIERLG-EKVRIKILASKPGI
VIGRKGAEVEELNKVLQAV-----------TNAKDVTVNVDEVKKPELNAKLVAEDIALQLERRVSHRRAMKRAIDNAMK
-AGAKGIKVQVGGRIGGVDLARKEWFMAGRMPLQTIRADIDYGTARASTKYGILGVKVWIYKGD
>Bacteria_Aquificae_Aquificae_Aquificales_Hydrogenothermaceae_Sulfurihydrogenibium_azorense_Az_Fu1_(stripped)
MGQKVHPIGFRLGITQDWRSKWY--ADKKK--YTKLLHEDLAIRQFIQDRYKAAGIADVIIERL-GDKLRVKILAARPGI
VIGAKGTEVEKLNETLKNI-----------SSAKEILINVDEVKRPELNAKLVAEDIALQLERRVTHRRAMKKAIDAAMK
-AGAKGIKTQVGGRIGGVDLARKEWFMAGRMPLQTLKADIDYGTARASTKYGILGVKVWIYKGD
>Bacteria_Bdellovibrio_Bdellovibrionales_Bacteroivoracaceae_GWA2_Bdellovibrionales_49_15_(stripped)
MGQKVNPYGLRLGYIKTWHSTWY---AKQG--YANALHEDIAIRKFIEDTMKNAAVSKTEISRTS-DQIKVTVYTARPGV
AIGKKGTGIDKIRAELKKV------------GKGNVIFNIAEVKRPDADAKLIAENIAQQLEKRVAFRRAMKKVMQAAFR
-AGVKGIKVKVSGRLGGADMARVEGYSERKVPLHTLRADIDYNVATAQTTYGAIGVKVWVYKGE
>Bacteria_Bdellovibrio_Bdellovibrionales_Bacteroivoracaceae_RIFOXYA1_FULL_Bacteriovorax_38_20_(stripped)
MGQKVHPYGFRLGYIRGWHSNWY---AKDK--YGEILQEDLAIRRYIDKQMKNAAISNTEISRTS-DQIKVTVYTAKPGV
AIGKKGAEIEKIRKDLGKL------------TKGQLIFNIAEVKKPDADAKLIAENIAAQLEKRVAFRRAMKKVMQSAFR
-AGVKGIRVRTSGRLGGAEMARTEGYSERKVPLHTLRADIDYNTAEAHTTYGVIGVKVWVYKGE
>Bacteria_Proteobacteria_deltaepsilon_subdivisions_Deltaproteobacteria_Bdellovibrionales_Bacteriovoracaceae_Bacteriovorax_marinus_SJ_(stripped)
MGQKVHPYGFRLGYIKGWQSNWY---AKDN--YAQQLKEDLAIRNYVEKNMKNAAVAKTDISRTS-DQIKVTVYTAKPGV
AIGKKGAGIEKIREDLKKL------------TKGTLIFNIAEVKRPDADSKLIAENIASQLEKRVAFRRAMKKVMQSAFR
-AGVKGIRVRTAGRLGGAEMARAEGYSERKVPLHTLRADIDYSTAEAHTTYGVIGVKVWVYKGE
>Bacteria_Proteobacteria_Betaproteobacteria_unclassified_Betaproteobacteria_Candidatus_Profftella_armatura_syncytium_symbiont_of_Diaphorina_citri_(stripped)
MGQKIHPVGFRLPINLDWKSRWY--ADKSD--FSVMLNQDLRVRAYLKEKLKNASISRVVIERPS-RNARITIYSSRPGV
VIGKKGEDIEVLRSVLSKI------------MNVPVHINIEEINRPESDAKLISDSIAQQLEKRIVFRRVMKRVIQNSAR
-LSLKGIKIMISGRLNGVEIARKEWYKEGRIPLHTLRADIDYGFSEAHTTYGIIGIKVWIYKGE
>Bacteria_Proteobacteria_Betaproteobacteria_Hydrogenophilales_Hydrogenophilaceae_Tepidiphilus_margaritifer_DSM_15129_(stripped)
MGQKIHPTGFRLVVTRDWASRWF--APSKE--FPRLLQQDAQVRGYLKNKLKHAAVSRIVIERPA-KSAKITIHSARPGV
VIGKKGEDIELLKADLNRR------------MGVPVHLTIEEIRKPELDAQLIAESVATQLEKRIQFRRAMKRAMQNAMR
-LGAKGIKIMTSGRLGGAEIARSEWYREGRVPLQTLRADIDYGFAEAQTTYGIIGVKVWLYKGD
>Bacteria_Proteobacteria_Betaproteobacteria_Burkholderiales_Sutterellaceae_Sutterella_wadsworthensis_HGA0223_(stripped)
MGQKINPTGFRLPVTRNWTSRWY--ANGRD--YPNTLQEDLKVRSFLLKKLRNASVARVLIERPA-NNARITIFTSRPGI
VIGKQGADIEALKTEVQKM------------MGVPVHVNIEEVRRPELDAQLIADGITQQLEKRVMFRRAMKRAMQNAMR
-LGALGIKVQSSGRLNGADIARDEWYREGRVPLQTLRANIDYATSEAHTTYGVVGVKVWVYKGD
>Bacteria_Proteobacteria_Betaproteobacteria_unclassified_Betaproteobacteria_Candidatus_Kinetoplastibacterium_oncopeltii_TCC290E_(stripped)
MGQKICPTGFRLSVSRNWSSRWY--AEDRD--FSNMLAGDIRIREYLKKKLKGASVSRVLIERPA-KNARVTIYSARPGV
VIGKRGEDIEILKSDLQRL------------AGVPVHVNIEEVRKPEIDAQLIADSIAQQLEKRIMFRRAMKRAMQNAMR
-LGAKGIKIMSSGRLNGIEIARTEWYREGRVPLHTIKANIDYATSEARTTYGVIGVKVWIYKGD
>Bacteria_Proteobacteria_Betaproteobacteria_uncultured_SG8_39_(stripped)
MGQKINPIGFRLAVNRAWTSRWY--ANSRA--FAPMLAEDIKVRSFLKKKLSHASVSRVLIERPA-KDARITIFSARPGV
VIGKKGEEIESLKAQLRHL-----------MGVQQVHVNIEEVRKPETDAQLIADSIAQQLEKRIMFRRAMKRALQNAVR
-LGAQGVKIMSSGRLNGQEIARREWYREGRVPLHTLRADIDYGFSEAKTTYGVIGIKVWVYRGE
>Bacteria_Proteobacteria_Betaproteobacteria_Burkholderiales_Comamonadaceae_Comamonadaceae_sp._CR_(stripped)
MGQKIHPTGFRLSVSRNWSSRWYA----HDRDFAGMLAEDIKVRDYLRVKLKNASVSKVLIERAR--NARITIFSARPGV
VIGKKGEDIENLKRDLSRQ-LGV-----------PVAINIDEVRKPELDAKLIADSITQQLEKRIMFRRAMKRAMQNAMR
-SGAQGIKIMSSGRLNGIEIARTEWYREGRVPLHTLRADVDYGTSVAKTTYGVIGVKVWVYKGD
>Bacteria_Proteobacteria_Betaproteobacteria_Burkholderiales_Burkholderiaceae_Polynucleobacter_necessarius_asymbioticus_MWH_MoK4_closed_genome_(stripped)
MGQKINPTGFRLSVTKNWTSKWY--ANNTD--FAKMLKEDVDVRIYLKKKLKNASVSKVIIERPA-KNARITIYSSRPGV
VIGKKGEDIEVLRRELQKR------------MGVPVHVNIEEIRKPEVDAQLIADSITQQLEKRIMFRRAMKRAMQNAMR
-LGAQGIKIMSSGRLNGAEIARREWYREGRVPLHTLKADIDYATSEAETTYGIIGVKVWVYKGD
>Bacteria_Proteobacteria_Betaproteobacteria_Burkholderiales_Burkholderiaceae_Lautropia_mirabilis_ATCC_51599_contig00020_(stripped)
MGQKIHPTGFRLAVSRNWASRWY--AGNKD--FAGKLAEDLQVREFLKKRLKNASVGRVLIERPA-KNARITIYSARPGV
VIGKKGEDIERLKVELTKM------------LGVPVHVNIEEIRKPEVDAQLIADSITQQLEKRIMFRRAMKRAMQNAMR
-LGAQGIKIMSAGRLNGAEIARTEWYREGRVPLHTLRADVDYGTSEAQTTYGIIGVKVWVYKGD
>Bacteria_Proteobacteria_Betaproteobacteria_Burkholderiales_unclassified_Burkholderiales_Burkholderiales_Genera_incertae_sedis_Thiomonas_intermedia_K12_(stripped)
MGQKIHPTGFRLAVTRGWASRWY--APSTQ--YAKMLSEDIMVREYLAKRLKNASVSRVLIERPA-KNARITIYSARPGV
VIGKKGEDIENLKAELAKR------------LGVPVAVDIEEVRKPEIDAQLIADSITQQLEKRIQFRRAMKRAMQNAMR
-MGAQGIKIMSSGRLNGIEIARREWYREGRVPLQTLRANIDYATSEAKTTYGVIGVKVWVYKGD
>Bacteria_Proteobacteria_Betaproteobacteria_Burkholderiales_Comamonadaceae_Brachymonas_chironomi_DSM_19884_(stripped)
MGQKIHPTGFRLAVSRNWNSRWY--ANNRD--FAGMLAEDIKVREYLAKKLKNASVSRILIERPA-KSARITIFSARPGV
VIGKKGEDIENLKRELNAM------------LGVPVAVNIEEVRKPEIDAKLIADSITQQLEKRIMFRRAMKRAMQNAMR
-MGAQGIKIMSAGRLNGIEIARTEWYREGRVPLHTLRADIDYGVSEAETTYGIIGVKVWVYKGD
>Bacteria_Proteobacteria_Betaproteobacteria_Burkholderiales_Comamonadaceae_Polaromonas_naphthalenivorans_CJ2_(stripped)
MGQKINPTGFRLSISRNWSSRWY--ANNRD--FAGMLAEDIKVREYLKKKLKNAAVSRVLIERPA-KNARITIFSARPGV
VIGKKGEDIEALKKELSRQ------------LGVPVAVNIEEVRKPEIDAKLIADSITQQLEKRIMFRRAMKRAMQNAMR
-LGALGIKIMSSGRLNGIEIARCEWYREGRVPLHTLRADIDYGTSEAQTTYGIIGVKVWVYKGD
>Bacteria_Proteobacteria_Betaproteobacteria_Burkholderiales_Comamonadaceae_Limnohabitans_sp._Rim28_Limnohabitans_sp._Rim28_73_Contigs_(stripped)
MGQKIHPTGFRLAVSRNWSSRWY--ASNKD--FAGMLAEDIKVREYLKAKLKNAAVSRVLIERPA-KSARITIFSARPGV
VIGKKGEDIELLKKELA-V-----------RMGVPVAVNIEEVRKPEIDAQLIADSITQQLEKRIMFRRAMKRAMQNAMR
-LGAQGIKIMSAGRLNGIEIARTEWYREGRVPLHTLRADIDYATSEAKTTYGVIGVKVWVYKGD
>Bacteria_Proteobacteria_Betaproteobacteria_Burkholderiales_Comamonadaceae_Comamonas_testosteroni_TK102_(stripped)
MGQKIHPTGFRLAVSRNWASRWY--ASNRD--FAGMLAEDIKVREYLKAKLKNAAVARVLIERPA-KNARITIFSARPGV
VIGKKGEDIEALKKELAAR------------LGVPVAVNIEEVRKPEIDAKLIADSICQQLEKRIMFRRAMKRAMQNAMR
-LGAQGIKIMSSGRLNGIEIARTEWYREGRVPLHTLRADIDYGFSEAKTTYGIIGVKVWVYKGD
>Bacteria_Proteobacteria_Betaproteobacteria_Burkholderiales_Comamonadaceae_Delftia_acidovorans_SPH_1_(stripped)
MGQKIHPTGFRLAVSRNWASRWY--ASNRD--FAGMLAEDIKVREFLKAKLKNAAVSRILIERPA-KNARITIFSARPGV
VIGKKGEDIENLKKELATR------------LGVPVAVNIEEVRKPEIDAKLIADSICQQLEKRIMFRRAMKRAMQNAMR
-LGAQGIKIMSSGRLNGIEIARCEWYREGRVPLHTLRADIDYGFSEAKTTYGVIGVKVWVYKGD
>Bacteria_Proteobacteria_Betaproteobacteria_Burkholderiales_Comamonadaceae_Alicycliphilus_denitrificans_K601_(stripped)
MGQKIHPTGFRLSVSRNWASRWY--ASNRD--FAGMLAEDIKVREFLKAKLKNAAVSRILIERPA-KNARITIYSARPGV
VIGKKGEDIENLKKELATR------------LGVPVAVNIEEVRKPEIDAKLIADSITQQLEKRIQFRRAMKRAMQNAMR
-LGAQGIKIMSSGRLNGIEIARTEWYREGRVPLHTLRADIDYGTSEAKTTYGVIGVKVWVYKGD
>Bacteria_Proteobacteria_Betaproteobacteria_Burkholderiales_Comamonadaceae_Curvibacter_lanceolatus_ATCC_14669_(stripped)
MGQKIHPTGFRLAVSRNWASRWY--ASNRD--FAGMLAEDIKVREYLKAKLKNAAVSRILIERPA-KNARITIFSARPGV
VIGKKGEDIENLKKELATR------------LGVPVAVNIEEVRKPEIDAKLIADSITQQLEKRIMFRRAMKRAMQNAMR
-LGALGIKIMSSGRLNGIEIARCEWYREGRVPLHTLRADIDYGFSEAKTTYGVIGVKVWVYKGD
>Bacteria_Proteobacteria_Betaproteobacteria_Burkholderiales_Comamonadaceae_Verminephrobacter_eiseniae_EF01_2_(stripped)
MGQKIHPTGFRLAVSRNWASRWY--ADNRD--FAGMLAEDIKVREYLKTKLKNAAVSRILIERPA-KNARITIYSARPGV
VIGKKGEDIESLKKELA-V-----------RLGVPVAVNIEEVRKPEIDAKLIADSITQQLEKRIMFRRAMKRAMQNAMR
-LGAQGIKIMSSGRLNGIEIARCEWYREGRVPLHTLRADIDYGTSEAKTTYGVIGVKVWVYKGD
>Bacteria_Proteobacteria_Betaproteobacteria_Burkholderiales_Comamonadaceae_Acidovorax_avenae_subsp._citrulli_AAC00_1_(stripped)
MGQKIHPTGFRLAVSRNWASRWY--ANNRD--FAGMLAEDIKVREYLKAKLKNAAVSRILIERPA-KNARITIYSARPGV
VIGKKGEDIENLKKELASR------------LGVPVAVNIEEVRKPEIDAKLIADSITQQLEKRIMFRRAMKRAMQNAMR
-LGAQGIKIMSSGRLNGIEIARTEWYREGRVPLHTLRADIDYGTSEAFTTYGVIGLKVWVYKGD
>Bacteria_Proteobacteria_Betaproteobacteria_Burkholderiales_Comamonadaceae_Giesbergeria_anulus_ATCC_35958_(stripped)
MGQKIHPTGFRLAVSRNWASRWY--ASNRD--FAGMLAEDIKVREYLKAKLKNASVSRILIERPA-KNARITIYSARPGV
VIGKKGEDIENLKKELA-V-----------RLGVPVAVNIEEVRKPEIDAKLIADSITQQLEKRIMFRRAMKRAMQNAMR
-LGALGIKIMSSGRLNGIEIARCEWYREGRVPLHTLRADIDYGTSEAKTTYGVIGVKVWVYKGD
>Bacteria_Proteobacteria_Betaproteobacteria_Burkholderiales_Comamonadaceae_Simplicispira_psychrophila_DSM_11588_(stripped)
MGQKIHPTGFRLSISRNWASRWY--ASNRD--FAGMLAEDIKVREYLKAKLKNAAVSRILIERPA-KNARITIYSARPGV
VIGKKGEDIENLKKELA-I-----------RLGVPVAVNIEEVRKPEIDAKLIADSITQQLEKRIMFRRAMKRAMQNAMR
-LGALGIKIMSSGRLNGIEIARCEWYREGRVPLHTLRADIDYGTSEAHTTYGVIGVKVWVYKGD
>Bacteria_Proteobacteria_Betaproteobacteria_Burkholderiales_Comamonadaceae_Rhodoferax_ferrireducens_T118_(stripped)
MGQKIHPTGFRLSISRNWASRWY--ANDRD--FAGMLAEDIKVREYLKAKLKNASVSRVLIERPA-KNARITIFSARPGV
VIGKKGEDIENLKRELSRQ------------LGVPVAVNIEEVRKPEIDAKLIADSITQQLEKRIMFRRAMKRAMQNAMR
-LGALGIKIMSSGRLNGIEIARCEWYREGRVPLHTLRADIDYGTSEAQTTYGIIGVKVWVYKGD
>Bacteria_Proteobacteria_Betaproteobacteria_Burkholderiales_Comamonadaceae_Rhodoferax_CG_Rhodof_04_(stripped)
MGQKIHPTGFRLAISRNWASRWY--ASDRD--FAGMLAEDIKVREYLKAKLKNASVSRVLIERPA-KNARITIFSARPGV
VIGKKGEDIENLKRELGKQ------------LGVPVAVNIEEVRKPEIDAKLIADSITQQLEKRIMFRRAMKRAMQNAMR
-LGALGIKIMSSGRLNGIEIARCEWYREGRVPLHTLRADIDYGTSEAKTTYGIIGVKVWVYKGD
>Bacteria_Proteobacteria_Betaproteobacteria_Burkholderiales_Comamonadaceae_Rhodoferax_CG_Rhodof_03_(stripped)
MGQKIHPTGFRLAVSRNWSSRWY--ASDRD--FAGMLAEDIKVREYLKAKLKNASVSRVLIERPA-KNARITIYSSRPGV
VIGKKGEDIENLKRELSKQ------------LGVPVAVNIEEVRKPEIDAKLIADSITQQLEKRIMFRRAMKRAMQNAMR
-LGALGIKIMSSGRLNGIEIARCEWYREGRVPLHTLRADIDYGTSEAKTTYGIIGVKVWVYKGD
>Bacteria_Proteobacteria_Betaproteobacteria_Burkholderiales_Comamonadaceae_Rhodoferax_CG_Rhodof_01_(stripped)
MGQKIHPTGFRLAVSRNWSSRWY--ASDRD--FAGMLAEDIKVREYLKAKLKNASVSRVLIERPA-KNARITIYSARPGV
VIGKKGEDIENLKRDLAKQ------------LGVPVAVNIEEVRKPEIDAKLIADSITQQLEKRIMFRRAMKRAMQNAMR
-LGALGIKIMSSGRLNGIEIARCEWYREGRVPLHTLRADIDYGTSEAKTTYGIIGVKVWVYKGD
>Bacteria_Proteobacteria_Betaproteobacteria_Burkholderiales_Comamonadaceae_Rhodoferax_CG_Rhodof_02_(stripped)
MGQKIHPTGFRLSVSRNWASRWY--ANDRD--FAGMLAEDIKVREYLKAKLKNASVSRVLIERPA-KNARITIYSSRPGV
VIGKKGEDIENLKRELARQ------------LGVPVAVNIEEVRKPEIDAKLIADSITQQLEKRIMFRRAMKRAMQNAMR
-LGALGIKIMSSGRLNGIEIARCEWYREGRVPLHTLRADIDYGTSEAHTTYGIIGVKVWVYKGD
>Bacteria_Proteobacteria_Betaproteobacteria_Burkholderiales_Comamonadaceae_Ramlibacter_tataouinensis_TTB310_(stripped)
MGQKIHPTGFRLSVSRNWASRWY--ANNRD--FAGMLAEDIKVRDYLKTKLKNAAVSRVLIERPA-KNARITIYSARPGV
VIGKKGEDIENLKKELATR------------LGVPVAVNIEEVRKPEVDAQLIADSITQQLEKRIMFRRAMKRAMQNAMR
-LGAQGIKIMSAGRLNGIEIARTEWYREGRVPLHTLRADIDYGFSEAKTTYGVIGVKVWVYKGD
>Bacteria_Proteobacteria_Betaproteobacteria_Burkholderiales_Comamonadaceae_Hylemonella_gracilis_ATCC_19624_(stripped)
MGQKINPTGFRLAVSRNWASRWY--ASNRD--FAGMLAEDIKVREYLKTKLKNASVSRVLIERPA-KNARITIFSARPGV
VIGKKGEDIENLKRDLGKQ------------LGVPVAVNIEEVRKPEIDAKLIADSITQQLEKRIMFRRAMKRAMQNAMR
-LGAQGIKIMSSGRLNGIEIARTEWYREGRVPLHTLRADIDYGTSEAKTTYGVIGVKVWVYKGD
>Bacteria_Proteobacteria_Betaproteobacteria_Burkholderiales_Comamonadaceae_Ottowia_thiooxydans_DSM_14619_(stripped)
MGQKIHPTGFRLSVSRNWSSRWY--AKDRD--FAGMLAEDIKVREYLKAKLKNAAVSRVLIERPA-KNARITIFSARPGV
VIGKKGEDIEKLKKDLADK------------LGVPVAVNIEEVRKPEVDAQLIADSITQQLEKRIVFRRAMKRAMQNAMR
-LGAQGIKIMSAGRLNGIEIARTEWYREGRVPLHTLRADIDYGTSEAKTTYGIIGVKVWVYKGD
>Bacteria_Proteobacteria_Betaproteobacteria_Burkholderiales_Comamonadaceae_Variovorax_paradoxus_B4_(stripped)
MGQKIHPTGFRLAVTRNWSSRWY--ASDRD--FAGMLAEDIKVREYLKKKLKNASVSRVMIERPA-KNARITIYSARPGV
VIGKKGEDIENLKRELGKQ------------LGVPVAVNIEEVRKPEIDAQLIADSITQQLEKRIMFRRAMKRAMQNAMR
-LGAQGIKIMSAGRLNGIEIARTEWYREGRVPLHTLRADIDYGTSEAKTTYGVIGVKVWVYKGD
>Bacteria_Proteobacteria_Betaproteobacteria_Burkholderiales_Comamonadaceae_Pseudacidovorax_intermedius_NH_1_(stripped)
MGQKIHPTGFRLAVSRNWASRWY--ANNRD--FAGMLAEDIKVREYLKKKLKNASVSRVLIERPA-KNARITIFSARPGV
VIGKKGEDIENLKRDLGKQ------------LGVPVAVNIEEVRKPEVDAQLIADSITQQLEKRIMFRRAMKRAMQNAMR
-LGAQGIKIMSAGRLNGIEIARTEWYREGRVPLHTLRADIDYGTSEAKTTYGVIGVKVWVYKGD
>Bacteria_Proteobacteria_Betaproteobacteria_Burkholderiales_Comamonadaceae_Xenophilus_azovorans_DSM_13620_(stripped)
MGQKIHPTGFRLAVSRNWASRWY--ANNRD--FAGMLAEDIKVREYLKKKLKNASVSRVLIERPA-KNARITIYSARPGV
VIGKKGEDIENLKRDLGKQ------------LGVPVAVNIEEVRKPEVDAQLIADSITQQLEKRIMFRRAMKRAMQNAMR
-LGAQGIKIMSAGRLNGIEIARTEWYREGRVPLHTLRADIDYGFSEAKTTYGVIGVKVWVYKGD
>Bacteria_Proteobacteria_Betaproteobacteria_Burkholderiales_unclassified_Burkholderiales_Burkholderiales_Genera_incertae_sedis_Sphaerotilus_natans_natans_DSM_6575_(stripped)
MGQKIHPIGFRLPVTRNWSSRWY--AGNRQ--FAVMLAEDIEVREFLKKKLKNAAVSRILIERPA-KNARITIFSARPGV
VIGKKGEDIENLKVQLAKM------------MGVPVAVNIEEVRKPETDAQLIAESITQQLEKRIMFRRAMKRAMQNAMR
-LGAQGIKIMSGGRLNGIEIARTEWYREGRVPLHTLRADIDYGFAEAKTTYGVIGVKVWVYKGD
>Bacteria_Proteobacteria_Betaproteobacteria_Burkholderiales_unclassified_Burkholderiales_Burkholderiales_Genera_incertae_sedis_Leptothrix_cholodnii_SP_6_(stripped)
MGQKIHPTGFRLPVTRNWSSRWY--ANNRN--FAGMLAEDIEVREFLKKKLKNAAVSRVTIER-PAKNARITIYSARPGV
VIGKKGEDIENLKLELAKM------------LKVPVAVNIEEVRKPEVDAQLIAESITQQLEKRIMFRRAMKRAMQNAMR
-LGAQGIKIMSAGRLNGIEIARTEWYREGRVPLHTLRADIDYGTAEAKTTYGVIGVKVWVYRGD
>Bacteria_Proteobacteria_Betaproteobacteria_Burkholderiales_Comamonadaceae_Caldimonas_manganoxidans_ATCC_BAA_369_(stripped)
MGQKIHPTGFRLPVTRAWASRWY--ASNRN--FSQMLADDLQVREYLKQRLKNAAVSRILIERPA-KNARITIFSARPGV
VIGKKGEDIESLKAELAKR------------LGVPVAVNIEEVRKPEIDAQLIADSITQQLEKRIMFRRAMKRAMQNAMR
-LGAQGIKIMSSGRLNGIEIARTEWYREGRVPLHTLRADIDYGFSEAKTTYGVIGVKVWVYKGE
>Bacteria_Proteobacteria_Betaproteobacteria_Burkholderiales_unclassified_Burkholderiales_Burkholderiales_Genera_incertae_sedis_Rubrivivax_gelatinosus_IL144_(stripped)
MGQKIHPTGFRLSVTRAWGSRWF--ATNRN--FAGMLAEDLQVRDYLKTKLKNAAVSRILIERPA-KNARITIFSARPGV
VIGKKGEDIENLKAELTKR------------LGVPVAVNIEEVRKPEVDAQLIADSITQQLEKRIMFRRAMKRAMQNAMR
-LGAQGIKIMSAGRLNGIEIARTEWYREGRVPLHTLKADIDYGFSEAKTTYGVIGVKVWVYRGD
>Bacteria_Proteobacteria_Betaproteobacteria_Burkholderiales_Alcaligenaceae_Azohydromonas_australica_DSM_1124_(stripped)
MGQKIHPTGFRLPVTRAWASRWY--ASNTN--FAGMLAEDLQVRDYLRQRLKNAAVSRVLIERPA-KNARITIFSARPGV
VIGKKGEDIENLKAELTKR------------LGVPVAVNIEEVRKPEVDAQLIADSITQQLEKRIMFRRAMKRAMQNAMR
-LGAQGIKIMSAGRLNGIEIARTEWYREGRVPLHTLKADIDYGFSEARTTYGVIGVKVWVYRGD
>Bacteria_Proteobacteria_Betaproteobacteria_Burkholderiales_unclassified_Burkholderiales_Burkholderiales_Genera_incertae_sedis_Mitsuaria_sp._H24L5A_(stripped)
MGQKIHPTGFRLPVTRNWASRWY--ANNQN--FASMLAEDLQVREFLKAKLKNAAVSRILIERPA-KNARITIFSARPGV
VIGKKGEDIENLKAELTKR------------LGVPVAVNIEEVRKPEIDAQLIADSITQQLEKRIMFRRAMKRAMQNAMR
-LGAQGIKIMSAGRLNGIEIARTEWYREGRVPLHTLKADIDYGFSEAKTTYGVIGVKVWVYRGD
>Bacteria_Proteobacteria_Betaproteobacteria_Burkholderiales_unclassified_Burkholderiales_Burkholderiales_Genera_incertae_sedis_Ideonella_sp._B508_1_(stripped)
MGQKIHPTGFRLPVTRAWASRWY--ANNRN--FAGMLAEDLEVREYLKARLKNAAVSRILIERPA-KNARITIYSARPGV
VIGKKGEDIENLKAELTKR------------LGVPVAVNIEEVRKPEIDAQLIADSITQQLEKRIMFRRAMKRAMQNAMR
-LGAQGIKIMSGGRLNGIEIARTEWYREGRVPLHTLKADIDYGFSEAKTTYGVIGVKVWVYRGD
>Bacteria_Proteobacteria_Betaproteobacteria_Burkholderiales_Burkholderiaceae_Glomeribacter_sp._1016415_(stripped)
MGQKIHPTGFRLAVRRNWVSRWY--ANNSQ--FAKMLQEDISVREYLKKKLKNASVGKVVIERPA-KNARITIHSSRPGI
VIGKKGEDIELLKTELQRR------------MGVPVHVNIEEIRKPEIDAQLIADSISQQLERRIMFRRAMKRAMQNAMR
-LGAQGIKIMSAGRLNGIEIARTEWYREGRVPLHTLRADIDYATSEAQTTYGIIGIKVWVYKGD
>Bacteria_Proteobacteria_Betaproteobacteria_Burkholderiales_Burkholderiaceae_Ralstonia_eutropha_JMP134_(stripped)
MGQKIHPTGFRLAVSRNWASRWY--ANNTK--FAGMLKEDIEVRDFLKKKLKNASVGRVVIERPA-RNARITIYSSRPGV
VIGKKGEDIELLKAELQRR------------MGVPVHVNIEEIRKPETDAQLIADSITQQLERRIMFRRAMKRAMQNAMR
-LGAQGIKIMSSGRLNGIEIARTEWYREGRVPLHTLRADIDYGFSEAETTYGIIGVKVWVYKGD
>Bacteria_Proteobacteria_Betaproteobacteria_Burkholderiales_Burkholderiaceae_Ralstonia_solanacearum_GMI1000_(stripped)
MGQKIHPTGFRLAVSRNWASRWY--ASNTQ--FAGMLKEDIEVREFLKKKLKNASVGRVVIERPA-KNARITIYSSRPGV
VIGKKGEDIELLKAELQRR------------MGVPVHVNIEEIRKPEVDAQLIADSITQQLERRIMFRRAMKRAMQNAMR
-LGAQGIKIMSSGRLNGIEIARTEWYREGRVPLHTLRADIDYGFSEAETTYGIIGVKVWVYKGD
>Bacteria_Proteobacteria_Betaproteobacteria_Burkholderiales_Burkholderiaceae_Burkholderia_cenocepacia_AU_1054_(stripped)
MGQKIHPTGFRLAVSRNWASRWY--ANNNN--FAAMLQEDIGVREYLKKKLKNASVGRVVIERPA-KNARITIYSSRPGV
VIGKKGEDIEQLKTELQRR------------MGVPVHVNIEEIRKPETDAQLIADSITQQLERRIMFRRAMKRAMQNAMR
-LGAQGIKIMSAGRLNGIEIARTEWYREGRVPLHTLRADIDYATSEAKTTYGIIGVKVWVYKGD
>Bacteria_Proteobacteria_Betaproteobacteria_Burkholderiales_Burkholderiaceae_Pandoraea_pnomenusa_RB38_(stripped)
MGQKIHPTGFRLAVSRNWASRWY--ANNQN--FAQMLKEDIGVREYLKKKLKNASVGRVVIERPA-KNARITIFSSRPGV
VIGKKGEDIEILKAELQKR------------MGVPVHVNIEEIRKPETDAQLIADSIAQQLERRIMFRRAMKRAMQNAMR
-LGAQGIKIMSAGRLNGIEIARTEWYREGRVPLHTLRADIDYATSEAKTTYGIIGIKVWVYKGD
>Bacteria_Proteobacteria_Betaproteobacteria_Burkholderiales_Oxalobacteraceae_Oxalobacter_formigenes_OXCC13_genomic_scaffold_supercont1.1_(stripped)
MGQKIHPTGFRLAVARNWSSRWY--AGNTN--FAGMLNEDLKARAYLKKKLKNASVGQVVIERPA-KNARFTIYSSRPGV
VIGKKGEDIEVLKSDLSKI------------MGVPVHVNIEEVRKPEIHAQLIADSITQQLEKRIMFRRAMRRAMQNAMR
-LGAVGIKIMSSGRLNGIEIARKEWYREGRVPLHTLRADIDYGFSEAQTTYGIIGVKVWVYKGD
>Bacteria_Proteobacteria_Betaproteobacteria_Burkholderiales_Oxalobacteraceae_Herbaspirillum_seropedicae_SmR1_(stripped)
MGQKIHPTGFRLAVTRNWGSRWY--AGNNN--FADMLNEDLKVRAYLKKKLKNASVGRVVIERPA-KNARITIYSSRPGV
VIGKKGEDIEVLKSALAKL------------MGVPVHVNIEEIRKPEADAQLIADSICQQLEKRIMFRRAMKRAMQNAMR
-LGAQGIKIMSSGRLNGIEIARTEWYREGRVPLHTLRADIDYGFGEAETTYGIIGVKVWVYKGD
>Bacteria_Proteobacteria_Betaproteobacteria_Burkholderiales_Oxalobacteraceae_Collimonas_fungivorans_Ter331_(stripped)
MGQKIHPTGFRLAVTRNWGSRWY--AGNSN--FAQMLGEDLKVRAFLKKKLKNASVGRVVIERPA-KNARITIYSSRPGV
VIGKKGEDIEVLKSALTKL------------MGVPVHVNIEEIRKPEIDAQLIADSIAQQLEKRIMFRRAMKRAMQNAMR
-LGAQGIKIMSSGRLNGIEIARTEWYREGRVPLHTLRADIDYGFGEAETTYGIIGIKVWVYKGD
>Bacteria_Proteobacteria_Betaproteobacteria_Burkholderiales_Oxalobacteraceae_Herminiimonas_arsenicoxydans_(stripped)
MGQKIHPTGFRLSVTRNWASRWY--AGNSN--FATMLNEDLKVRAYLKTKLKNASVGRVIIERPA-KNARITIYSSRPGV
VIGKKGEDIEVLKSALTKM------------MGVPVHVNIEEIRKPETDAQLIADSIAQQLEKRIMFRRAMKRAMQNAMR
-LGAQGIKIMSSGRLNGIEIARKEWYREGRVPLHTLRAEIDYGFGEAETTYGIIGIKVWVYKGD
>Bacteria_Proteobacteria_Betaproteobacteria_Burkholderiales_Oxalobacteraceae_Janthinobacterium_sp._Marseille_(stripped)
MGQKIHPTGFRLAVSRNWASRWY--AGNSN--FATMLNEDLKVRAYLKTKLKNASVGRVVIERPA-KNARITIYSSRPGV
VIGKKGEDIEVLKSALTKM------------MGVPVHVNIEEIRKPETDAQLIADSIAQQLEKRIMFRRAMKRAMQNAMR
-LGAQGIKIMSSGRLNGIEIARKEWYREGRVPLHTLRADIDYGFGEAETTYGIIGIKVWVYKGD
>Bacteria_Proteobacteria_Betaproteobacteria_Burkholderiales_Oxalobacteraceae_Duganella_zoogloeoides_ATCC_25935_(stripped)
MGQKIHPTGFRLAVTRNWASRWY--AGNGN--FAAMLNEDLKARAYLKTKLKNASVGRIVIERPA-KNARFTIYSSRPGV
VIGKKGEDIEVLKSALTKI------------MGVPVHVNIEEIRKPEIDSQLIADSISQQLEKRIMFRRAMKRAMQNAMR
-LGALGIKIMSSGRLNGIEIARTEWYREGRVPLHTLRADIDYGTSEASTTYGIIGVKVWVYKGD
>Bacteria_Proteobacteria_Betaproteobacteria_Rhodocyclales_Rhodocyclaceae_Zoogloea_ramigera_ATCC_19544_(stripped)
MGQKIHPTGFRLAVTRNWASRWY--AGNGN--FAAMLNEDLKARAYLKTKLKNASVGRIVIERPA-KNARFTIYSSRPGV
VIGKKGEDIEVLKSALTKI------------MGVPVHVNIEEIRKPEIDSQLIADSISQQLEKRIMFRRAMKRAMQNAMR
-LGALGIKIMSSGRLNGIEIARTEWYREGRVPLHTLRADIDYGTSEASTTYGIIGVKVWVYKGD
>Bacteria_Proteobacteria_Betaproteobacteria_Burkholderiales_Oxalobacteraceae_Massilia_alkalitolerans_DSM_17462_(stripped)
MGQKIHPTGFRLAVTRNWASRWY--AGNGN--FADMLKEDLEARAFLKKKLKNASVGRVVIERPA-KNARFTIYSSRPGV
VIGKKGEDIEVLKSSLAKI------------MGVPVHVNIEEIRKPEIDSQLIADSIAQQLEKRIMFRRAMKRAMQNAMR
-LGAVGIKIMSSGRLNGIEIARTEWYREGRVPLHTLRADIDYGTSEASTTYGIIGVKVWVYKGD
>Bacteria_Proteobacteria_Betaproteobacteria_Rhodocyclales_Rhodocyclaceae_CG_Rhodocyc_01_(stripped)
MGQKIHPTGFRLAANRNWSSRWY--ANSKQ--FAKMLNEDIQVRDYLKKRLAHASVSRVVIERPA-KNARITVFSARPGV
VIGKKGEEIEHLKVDLQRI------------LKVPVHVSIEEVRKPELDAQLIADSIAQQLEKRIMFRRAMKRAMQNAVR
-LGAQGIKIMSAGRLNGAEIARTEWYREGRVPLHTLRADIDYGFSEAKTSYGVIGIKVWVFKGE
>Bacteria_Proteobacteria_Betaproteobacteria_Rhodocyclales_GWA2_Rhodocyclales_65_20_(stripped)
MGQKIQPTGFRLSVTRDWGSRWY--ANSKA--FPAMLQGDIEVRDYLKKKLAHASVGRVVIERPA-KNARVTVYSARPGV
VIGKKGEDIEQLRSDLQKR------------MGVPVHVNIEEIRKPETDAQLIADSIAQQLEKRIMFRRAMKRAMQNAMR
-LGAQGIKIMSSGRLNGIEIARREWYREGRVPLHTLRADIDYGTSEAKTTYGVIGIKVWVFKGE
>Bacteria_Proteobacteria_Betaproteobacteria_Burkholderiales_Sutterellaceae_Parasutterella_Parasutterella_excrementihominis_YIT_11859_P_excrementihominisYIT11859_1.0_Cont110.1_whole_genome_shotgun_(stripped)
MGQKINPTGFRLPVTHDWTSRWY--ATGRD--FARTLAEDLKVRDYLGKKLKNASVGRILIERPA-KNARITIFSARPGV
VIGKKGEDIEVLKAELQKL------------MGVPVHVNIEEIRRPDLDAQLIADSITQQLEKRIMFRRAMKRAMQNAMR
-QGALGIKIMSSGRLNGAEIARTEWYREGRVPLHTLRADIDYGFSEAQTTYGIIGVKVWVYKGD
>Bacteria_Proteobacteria_Betaproteobacteria_Burkholderiales_Alcaligenaceae_Oligella_ureolytica_DSM_18253_(stripped)
MGQKVHPTGFRLAVTRNWNSRWY--ADDKD--FGTLLHEDVKVREYLKRKLKNASVGRVVIERPA-KTARITIHTARPGV
VIGKGGDDIAQLNADLQRL------------MSVPVHVGIEEIRKPEIDAQLVADSIAQQLEKRIQFRRAMKRAISNAMR
-AGAKGIRIASSGRLNGIEIARTEWYREGRVPLHTLRAIIDYATSEAETTYGIIGIKVWVYRGD
>Bacteria_Proteobacteria_Betaproteobacteria_Hydrogenophilales_GWE1_Thiobacillus_62_9_(stripped)
MGQKIHPIGFRLGVQRIWTAKWY--GSNRN--FSSTLLEDIKVRDYLKKKLAHASVSKVLIERPA-KNARITIFSGRPGV
VIGKKGEDIEVLRSELARL------------MTVPVHVNIEEVRKPETDAQIIADGIAQQLEK-----------------
----------------------------------------------------------------
>Bacteria_Proteobacteria_Betaproteobacteria_Hydrogenophilales_Hydrogenophilaceae_Thiobacillus_denitrificans_ATCC_25259_(stripped)
MGQKIHPIGFRLGVQRIWTAKWY--GSNRN--FSDTLLEDIKVRDYLKKKLSHASVSKVLIERPA-KNARITIFSGRPGV
VIGKKGEDIEVLRGELARL------------MSVPVHVNIEEVRKPETDAQIVADGIAQQLEKRVMFRRAMKRAMQNAMR
-LGAQGIKIMSSGRLNGAEIARTEWYREGRVPLHTLRAEIDYGFAEAKTTYGIIGIKVWVYKGD
>Bacteria_Proteobacteria_Betaproteobacteria_Burkholderiales_Alcaligenaceae_Brackiella_oedipodis_DSM_13743_(stripped)
MGQKVNPTGFRLAVNRDWSSRWY--AKSKN--YAGMLIEDVQVREYLKRKLKHASVGRVLIERPA-KNARITIHTARPGV
VIGKGGEDIGALNQDLQRL------------MGVPVHVGIEEIRKPETDAQLVADSIAQQLEKRIMFRRAMKRAMQNAMR
-AGAKGIKIASSGRLNGIEIARTEWYREGRVPLHTLRAIIDYATSEAATTYGIIGIKVWIYKGD
>Bacteria_Proteobacteria_Betaproteobacteria_Burkholderiales_Alcaligenaceae_Derxia_gummosa_DSM_723_(stripped)
MGQKIHPTGFRLSVTRNWSSRWY--ANGRD--YPQMLGDDIRVREYLKKKLKNASVGRVLIERPA-KNARITIFSSRPGV
VIGKKGEDIETLKADLQRL------------LGIPVHVNIEEIRKPEIDAQLIANSIAQQLEKRIMFRRAMKRAMQNAMR
-LGAQGIKIMSSGRLNGIEIARTEWYREGRVPLHTLRADIDYGFDEARTTYGVIGIKVWVYKGD
>Bacteria_Proteobacteria_Betaproteobacteria_Burkholderiales_Alcaligenaceae_Basilea_psittacipulmonis_DSM_24701_(stripped)
MGQKINPTGFRLAVNRNWSSRWY--ASDKD--FGAMLAEDVRVREYLKRKLKHASVGRILIERPA-KTARITIFSARPGV
VIGKRGEDIDVLKNDLQRL------------VGVPVHVNIEEIRKPEIDAQLIADSIAQQLEKRIMFRRAMKRAMQNAMR
-MGAQGIKIASSGRLNGIEIARTEWYREGRVPLHTLRAIIDYATSEAHTTYGIIGIKVWVYKGE
>Bacteria_Proteobacteria_Betaproteobacteria_Burkholderiales_Alcaligenaceae_Tetrathiobacter_kashmirensis_WT001_(stripped)
MGQKIHPTGFRLAVNRNWSSRWY--ADDKD--YGAMLAEDVRVREYLKRKLKNASVGRVLIERPA-KNARITVFSARPGV
VIGKRGEDIESLKSDLQRL------------MGVPVHVNIEEIRKPETDAQLIADSIAQQLEKRIMFRRAMKRAMQNAMR
-LGAQGIKIMSAGRLNGIEIARTEWYREGRVPLHTLRAIIDYGTSEAQTTYGIIGIKVWVYKGD
>Bacteria_Proteobacteria_Betaproteobacteria_Burkholderiales_Alcaligenaceae_Alcaligenes_faecalis_phenolicus_DSM_16503_(stripped)
MGQKIHPIGFRLAVNRNWSSRWY--ADGAE--FGTMLADDIRVREYLKRKLKSASVGRVVIERPA-KNARITIYSARPGV
VIGKRGEDIESLKADLQRL------------LGVPVHVNIEEIRKPETDAQLIADSIAQQLEKRIMFRRAMKRSMQNAMR
-LGAQGIKIMSSGRLNGIEIARTEWYREGRVPLHTLRANIDYGTSEAHTTYGIIGIKVWVYKGD
>Bacteria_Proteobacteria_Betaproteobacteria_Burkholderiales_Alcaligenaceae_Pusillimonas_sp._T7_7_(stripped)
MGQKIHPIGFRLAVNRNWSSRWY--ADDKA--FGGMLAEDIRVREYLKKKLKSASVGRVVIERPA-KNARITVYSARPGV
VIGKRGEDIENLKADLQRL------------MGVPVHVNIEEIRKPETDAQLIADSIAQQLEKRIMFRRAMKRAMQNAMR
-LGAQGIKIMSSGRLNGIEIARTEWYREGRVPLHTLRANIDYGTSEAQTTYGIIGIKVWVYKGD
>Bacteria_Proteobacteria_Betaproteobacteria_Burkholderiales_Alcaligenaceae_Achromobacter_xylosoxidans_NBRC_15126_ATCC_27061_(stripped)
MGQKIHPTGFRLAVTRNWSSRWF--ADDKA--FGSMLAEDIRVREYLKKKLKSASVGRVIIERPA-KNARITVYSARPGV
VIGKRGEDIESLKADLQRL------------MGVPVHVNIEEIRKPETDAQLIADSISQQLEKRIMFRRAMKRAMQNAMR
-LGAQGIKIMSSGRLNGIEIARTEWYREGRVPLHTLKANIDYGTSEAHTTYGVIGIKVWVYKGD
>Bacteria_Proteobacteria_Betaproteobacteria_Burkholderiales_Alcaligenaceae_Bordetella_bronchiseptica_RB50_(stripped)
MGQKIHPTGFRLAVTRNWTSRWF--ADDKA--FGTMLAEDIRVREYLKKKLKSASVGRVIIERPA-KNARITVYSARPGV
VIGKRGEDIENLKADLQRL------------MGVPVHVNIEEIRKPETDAQLIADSISQQLEKRIMFRRAMKRAMQNAMR
-LGAQGIKIMSSGRLNGIEIARTEWYREGRVPLHTLKANIDYGTSEAHTTYGVIGIKVWVYKGD
>Bacteria_Proteobacteria_Betaproteobacteria_Burkholderiales_Alcaligenaceae_Pelistega_sp._HM_7_(stripped)
MGQKVHPTGFRLAVTRNWNSRWF--AEDKE--FGAMLAEDIRVREYLKRKLKAASVGRVLIERPA-KNARITVFSARPGV
IIGKGGDDIDSLKSDLQRL------------MGVPVHVNIEEIRKPEVDAQLIADSIAQQLEKRIMFRRAMKRAMQNAMR
-AGAQGIKVAASGRLNGIEIARTEWYREGRVPLHTLRAMIDYATSEAQTTYGIIGIKVWVYKGD
>Bacteria_Proteobacteria_Betaproteobacteria_Burkholderiales_Alcaligenaceae_Taylorella_asinigenitalis_MCE3_(stripped)
MGQKVHPTGFRLAVTRNWNSRWY--AEDKD--FGTMLAQDLRVREYLKRKLKQASVGRVLIER-PEKNARITVFTARPGV
IIGKGGDDIDALKSDLQRI------------MGVPVHINIEEIRKPEVDAQLIADSIAQQLEKRIMFRRAMKRAIQNAMR
-AGAQGIKVAASGRLNGIEIARTEWYREGRVPLHTLRAMVDYATSEALTTYGLLGIKVWVYKGD
>Bacteria_Proteobacteria_Betaproteobacteria_Gallionellales_Gallionellaceae_Gallionella_capsiferriformans_ES_2_(stripped)
MGQKIHPTGFRLSVRKNWDSKWF--ANSAN--FADMLLKDIEVRAYLKKKLASAMVSKIIIERPA-KSAKVTIYTARPGM
VIGKKGEDIEVLRAELRRR------------MGLQVDLAIEEVRKPEIDAQLIADNITAQLEKRIMFRRAMKRSMQNAMR
-LGALGIKIMSAGRLNGIEIARTEWYREGRVPLHTLRADIDYGTSEAQTTYGIIGVKVWVYKGD
>Bacteria_Proteobacteria_Betaproteobacteria_Gallionellales_Gallionellaceae_Ferriphaselus_sp._R_1_(stripped)
MGQKIHPTGFRLSVRKDWSSKWF--ANSKH--FAEQLHKDIEVRDFLKKKLANAGISKVVIERPA-KNAKVTIYTARPGV
VIGKKGEDIGALRAELKKR------------MGLPVALNIEEVRKPEVDAQLIADSITSQLEKRIMFRRAMKRAMQNAMR
-LGAQGIKIMSSGRLNGIEIARTEWYREGRVPLHTLRANIDYGTSEAKTTYGIIGVKVWVFKGE
>Bacteria_Proteobacteria_Betaproteobacteria_Gallionellales_Gallionellaceae_Sideroxydans_lithotrophicus_ES_1_(stripped)
MGQKIHPIGFRLSVQKNWTSKWY--SNSKH--FSELLLKDIEVRDYLKKKLAGAGVSKIVIER-PAKNAKITIYTARPGV
VIGKKGEDIESLRNELKK-----------RMGLPDVGLNIEEVRKPEVDAQLIADSITQQLEKRIMFRRAMKRAMQNAMR
-LGAQGIKIMSSGRLNGIEIARTEWYREGRVPLHTLRADIDYGTSEALTTYGLIGVKVWVYKGD
>Bacteria_Proteobacteria_Betaproteobacteria_uncultured_SG8_41_(stripped)
MGQKINPIGFRLALNRNWSSRWY--ATNKN--FSSMLLEDIKVREHLKRKLGHAAVSRIVIERPA-KNARITVYSARPGV
VIGKKGEDIESLKAELQRM------------LGVPVHVNIEEVRKPEVDAQLIADSIAQQLQKRIMFRRAMKRAITNAMR
-LGAQGIKIASSGRLNGVEIARYEWYREGRVPLHTMRADIEYGVSEAKTTYGVIGIKVWVFKGE
>Bacteria_Proteobacteria_Betaproteobacteria_Rhodocyclales_Rhodocyclaceae_Uliginosibacterium_gangwonense_DSM_18521_(stripped)
MGQKIHPTGFRLAVTRNWSSRWF--ANSKS--FAKMLHEDIEVRDHLKKKLAQASVGRVLIERPA-KNARITVFSARPGV
VIGKKGEDIEKLKADLQKI------------MGVPVHVNIEEIRKPELDAQLIADSIAQQLEKRIMFRRAMKRAMQNAMR
-LGAQGIKIMSAGRLNGAEIARTEWYREGRVPLHTLRADIDYGFSEANTTYGIIGIKVWVYKGE
>Bacteria_Proteobacteria_Betaproteobacteria_Rhodocyclales_Rhodocyclaceae_Thauera_sp._MZ1T_(stripped)
MGQKIHPTGFRLAVTRDWGSRWF--ANSKD--YAGMLHEDLKVRDYLKKRLAHASVGRVVIERPA-KNARVTLYSARPGV
VIGKKGEDIEALKRDLQKI------------VGVPVHVNIEEVRKPELDAKLIADSIAQQLEKRIMFRRAMKRAMQNAMR
-LGAQGIKIMSSGRLNGAEIARTEWYREGRVPLHTLRANIDYGVSEAKTTYGVIGIKVWVFKGE
>Bacteria_Proteobacteria_Betaproteobacteria_Rhodocyclales_Rhodocyclaceae_Aromatoleum_aromaticum_EbN1_(stripped)
MGQKIHPTGFRLAVTRDWNSRWF--ASSGD--YSRMLHEDLKVRDFLKKRLAHASVGRVVIERPA-KNARITLFSARPGV
VIGKKGEDIELLKRELQKI------------MGVPVHVNIEEVRKPEVDAKLIADSIAQQLEKRIMFRRAMKRAMQNAMR
-LGAQGIKIMSAGRLNGAEIARTEWYREGRVPLHTLRADIDYGVSEAKTTYGIIGIKVWVYKGE
>Bacteria_Proteobacteria_Betaproteobacteria_Rhodocyclales_Rhodocyclaceae_Azoarcus_sp._KH32C_(stripped)
MGQKIHPTGFRLAVTRDWSSRWF--ASSQD--YSKMLHEDIKVRDFLKKKLSHASVGRVVIERPA-KNARITLFSARPGV
VIGKKGEDIELLKRELQKI------------MGVPVHVNIEEVRKPELDAKLIADSIAQQLEKRIMFRRAMKRAMQNAMR
-LGAQGIKIMSSGRLNGAEIARTEWYREGRVPLHTLRADIDYGVSEASTTYGVIGIKVWVYKGD
>Bacteria_Proteobacteria_Betaproteobacteria_Rhodocyclales_Rhodocyclaceae_Dechlorosoma_suillum_PS_(stripped)
MGQKINPTGFRLSVNRNWASRWY--ANSQN--FATMLNEDIRVRDYLKKKLAHASVGRVLIERPA-KNARVTIFSARPGV
VIGKKGEEIDNLRAELQRI------------MGVPVHVSIEEIRKPELDAQLIGDSIAQQLEKRIMFRRAMKRAMQNAMR
-LGAQGIKIMSSGRLNGAEIARTEWYREGRVPLHTLRADIDYATSEARTTYGIIGIKVWVFKGE
>Bacteria_Proteobacteria_Betaproteobacteria_Rhodocyclales_Rhodocyclaceae_Azovibrio_restrictus_DSM_23866_(stripped)
MGQKIHPTGFRLCVTRDWDSRWF--ANSKD--FPGMLAQDVMVREYLSKKLKHASVGRVLIERPA-KNARITVFSARPGV
VIGKKGEDIEVLRTDLQRI------------MGVPVHVSIEEIRKPETNAQLIADSIAQQLEKRIMFRRAMKRAMQNAMR
-LGAQGIKIMSSGRLNGAEIARTEWYREGRVPLHTLRADIDYATSTAETTYGAIGIKVWVYKGD
>Bacteria_Proteobacteria_Betaproteobacteria_unclassified_Betaproteobacteria_Candidatus_Accumulibacter_phosphatis_clade_IIA_str._UW_1_(stripped)
MGQKIHPAGFRLAVTRDWSSRWY--ANKKN--FAGMLNEDIKVREYLKKKLKHASVGRILIERPA-KNARVTIFSARPGV
VIGKKGEEIDHLRVALQKI------------MGVPVHVSIEEIRKPELDAQLIADSITQQLEKRIMFRRAMKRAMQNAMR
-LGAQGIKIMSSGRLNGAEIARREWYREGRVPLHTLRADIDYATSEALTTYGLIGVKVWVFKGE
>Bacteria_Proteobacteria_Betaproteobacteria_Rhodocyclales_Rhodocyclaceae_Propionivibrio_dicarboxylicus_DSM_5885_(stripped)
MGQKIHPTGFRLAVTRDWSSRWY--ANSKD--FAGMLNEDVQVRDYLKAKLKHASVGRVLIERPA-KNARVTVFSARPGV
VIGKKGEEIDHLRSALQKI------------MGVPVHVSIEEIRKPELDAQLIADSITQQLEKRIMFRRAMKRAMQNAMR
-LGAQGIKIMSSGRLNGAEIARREWYREGRVPLHTLRADIDYATSEALTTYGIIGVKVWVFKGE
>Bacteria_Proteobacteria_Betaproteobacteria_Rhodocyclales_Rhodocyclaceae_Azonexus_hydrophilus_DSM_23864_(stripped)
MGQKIHPTGFRLAVTKNWSSRWF--ANSKD--FPGMLQEDVKVREYLKRKLAHASVGRVTIER-PAKNARVTVYSARPGV
VIGKKGEDIETLRTDLQRI------------MGVPVHVSIEEIRKPEIDAQLIADSIAQQLEKRIMFRRAMKRAMQNAMR
-LGAQGIKVMSAGRLNGAEIARSEWYREGRVPLHTLRADIDYATSEALTTYGIIGIKVWVYKGD
>Bacteria_Proteobacteria_Betaproteobacteria_Rhodocyclales_Rhodocyclaceae_Dechlorobacter_hydrogenophilus_LT_1_(stripped)
MGQKIHPTGFRLAVTKNWNSRWY--ASSKD--FPGMLHEDVKVREYLKRKLAHASVGRVLIERPA-KNARVTVFSARPGV
VIGKKGEDIEQLRTDLQRI------------MGVPVHVSIEEIRKPEIDAQLIADSIAQQLEKRIMFRRAMKRAMQNAMR
-LGAQGIKVMSAGRLNGAEIARSEWYREGRVPLHTLRADIDYATSEALTTYGIIGIKVWVYKGD
>Bacteria_Proteobacteria_Betaproteobacteria_Rhodocyclales_Rhodocyclaceae_Dechloromonas_aromatica_RCB_(stripped)
MGQKIHPTGFRLAVTKNWSSRWY--ANSKD--FPGMLNEDIKVREYLKRKLAHASVGRVLIERPA-KNARVTVYSARPGV
VIGKKGEDIEQLRTDLQRI------------MGVPVHVSIEEIRKPEIDAQLIADSIAQQLEKRIMFRRAMKRAMQNAMR
-LGAQGIKVMSAGRLNGAEIARSEWYREGRVPLHTLRADIDYATSEALTTYGIIGIKVWVYKGD
>Bacteria_Proteobacteria_Betaproteobacteria_Nitrosomonadales_Nitrosomonadaceae_Nitrosomonas_europaea_ATCC_19718_(stripped)
MGQKINPTGFRLSVLKNWSSRWY--TNTKK--FSDFLNEDISVRQYLQKKLAHASVGSIIIERPS-KNAKITIHTSRPGV
VIGKKGEDIEILRRNVEKL------------MNVPVHINIEEIRKPEIDAQLIAASITQQLEKRIMFRRAMKRAIQNAMR
-LGAQGIKIMSSGRLNGIEIARTEWYREGRVPLHTLRAEVDYGTSEARTTYGIIGVKVWVFKGE
>Bacteria_Proteobacteria_Betaproteobacteria_Nitrosomonadales_Nitrosomonadaceae_Nitrosospira_multiformis_ATCC_25196_(stripped)
MGQKIHPTGFRLSVLKNWSSKWY--ANGKS--FPGMLNEDIKVREYLKKKLAHASVGRVVIER-PSKNARITIYSSRPGV
VIGKKGEDIEVLRGALQKL------------MGVPVHVNIEEIRKPEIDAQLIADNIAQQLEKRIMFRRAMKRAMQNAMR
-LGAQGIKIMSSGRLNGIEIARTEWYREGRVPLHTLRADLDYGVSEAKTTYGVIGIKVWVFKGE
>Bacteria_Proteobacteria_Betaproteobacteria_Rhodocyclales_Rhodocyclaceae_Methyloversatilis_universalis_EHg5_(stripped)
MGQKIHPTGFRLAVTHNWASRWF--ASSKD--FPRMLNQDLEVRAFLKKKLAHASVGRVVIERPA-KNARITVYSARPGV
VIGKKGEEIELIKAQLGKM------------MGVPVHVNIEEIRKPEIDAQLIADSIAQQLEKRIMFRRAMKRAMQNAMR
-LGAQGIKIMSSGRLNGIEIARREWYREGRVPLHTLRADIDYGTSEAKTTYGVIGIKVWVFKGE
>Bacteria_Proteobacteria_Betaproteobacteria_Hydrogenophilales_Hydrogenophilaceae_CG_Hydro_01_(stripped)
MGQKIHPIGFRLSVNRNWSSKWY--ANSKN--FATTLREDIKVREFLKKKLAHASLSKILIERPA-KNARITLFSARPGV
VIGKKGEDIENLRKQLASM------------ISVPVTLNIEEVRKPELDAQIIAASIATQLEKRIMFRRAMKRAMQNAMR
-FGAQGIKVMSAGRLNGAEIARTEWYREGRVPLHTLRADIDYGFAEAHTTYGLIGIKVWVYKGE
>Bacteria_Proteobacteria_Betaproteobacteria_uncultured_SG8_40_(stripped)
MGQKINPIGFRLAVQRNWTSRWY--SNSKG--FSDMLLQDVEVRKYLRKRLSHAAVARVVIERPA-KNAKITIYSARPGV
VIGKKGEDIENLRGELQKM------------MGVPVHVNIEEVRKPELDAQLIADSIAQQLEKRIMFRRAMKRAIQNAMR
-LGAQGIKIMSAGRLNGIEIARTEWYREGRVPLHTLRADIDYGVSEAKTTYGVIGIKVWVYKGE
>Bacteria_Proteobacteria_Betaproteobacteria_Hydrogenophilales_Hydrogenophilaceae_Sulfuricella_denitrificans_skB26_(stripped)
MGQKINPIGFRLGVLKNWTSKWY--ANSKN--FAGMLADDIKVRDFLKKKLAHASVGKIVIERPA-RNARISIFSARPGV
VIGKKGEDIEALKSQLQKL------------MGVPVHLNIEEIRKPEIDSQLIAENIAQQLEKRIMFRRAMKRAMQNAMR
-LGAQGIKIQSAGRLNGAEIARTEWYREGRVPLHTLRADIDYGTAEAQTTYGIIGIKVWVYKGE
>Bacteria_Proteobacteria_Betaproteobacteria_Burkholderiales_Burkholderiaceae_Chitinimonas_koreensis_DSM_17726_(stripped)
MGQKIHPTGFRLAVNKNWASKWY--ASSKN--FPAMLAEDIKVREFLKKKLSHASVGRIVIERPA-KNARITIHSARPGV
VIGKKGEDIELLKRDLVKL------------MGVPVHINIEEIRKPETDAQVIADSIAAQLEKRVMFRRAMKRAMQNAMR
-LGAQGIKIMSSGRLNGIEIARTEWYREGRVPLHTLRADIDYATSEAKTTYGIIGIKVWVYKGE
>Bacteria_Proteobacteria_Betaproteobacteria_Neisseriales_Neisseriaceae_Laribacter_hongkongensis_HLHK9_(stripped)
MGQKIDPRGFRLAVTRNWSSKWF--ANSQN--FPGMLKEDIDVREFLKAKLKNASVSRITIERPA-KSARITIHTARPGV
VIGKKGEDIEVLKQELQKR------------MGVPVHVNIEEVRKPEIDAQIIADGIASQLEKRVMFRRAMKRAMQNAMR
-LGALGIKIMSSGRLNGIEIARTEWYREGRVPLHTLRADVDYATSEAHTTYGVIGIKVWVYKGD
>Bacteria_Proteobacteria_Betaproteobacteria_Neisseriales_Neisseriaceae_Microvirgula_aerodenitrificans_DSM_15089_(stripped)
MGQKIDPRGFRLVLTRNWSSKWY--ASSQN--FAGMLKEDIDVRDFLKGKLKSASVSRIIIERPA-KSARITIHTARPGV
VIGKKGEDIELLKQELQRR------------MGVPVHVNIEEVRKPEIDSQIIADGIASQLEKRVMFRRAMKRAMQNAMR
-LGALGIKIMSSGRLNGIEIARTEWYREGRVPLHTLRADVDYATSEAHTTYGVIGIKVWVYKGD
>Bacteria_Proteobacteria_Betaproteobacteria_Neisseriales_Chromobacteriaceae_Lutiella_nitroferrum_2002_unfinished_sequence_(stripped)
MGQKIHPTGFRLAVNKNWSSKWF--ANSHD--FADMLKQDIDVRAFLKKRLANASVGRVTIERPA-KSARITIHSARPGV
VIGKKGEDIEVLKKELQKR------------LGVPVHVNIEEVRKPEIDAQIIADGIASQLEKRVMFRRAMKRAMQNAMR
-MGAQGIKIMSSGRLNGIEIARTEWYREGRVPLHTLRADVDYATSEANTTYGIIGIKVWVYKGE
>Bacteria_Proteobacteria_Betaproteobacteria_Neisseriales_Neisseriaceae_Chromobacterium_group_Chromobacterium_violaceum_ATCC_12472_(stripped)
MGQKIHPTGFRLAVNKNWSSKWF--ASSQN--FPEMLKQDIEVREFLKKRLGHASVGRVTIERPA-KSARITIHSARPGV
VIGKKGEDIEVLKQELQKR------------LGVPVHVNIEEVRKPELDAQIIADGIASQLEKRVMFRRAMKRAMQNAMR
-LGAEGIKIMSSGRLNGIDIARSEWYREGRVPLHTLRADVDYATSEAKTTYGIIGIKVWVYKGE
>Bacteria_Proteobacteria_Betaproteobacteria_Neisseriales_Neisseriaceae_Paludibacterium_yongneupense_DSM_18731_(stripped)
MGQKIHPTGFRLAVNKNWSSKWF--ASSKD--FPVMLKQDIDVREFLKKRLAHASVGRVTIERPA-KSARITIHSARPGV
VIGKKGEDIEVLKQQLQKL------------LGVPVHVNIEEVRKPELDAQIIADGIASQLEKRVMFRRAMKRSMQNAMR
-MGALGIKIMSSGRLNGIDIARSEWYREGRVPLHTLRADVDYATSEAKTTYGIIGIKVWVYKGE
>Bacteria_Proteobacteria_Betaproteobacteria_Neisseriales_Neisseriaceae_Neisseria_gonorrhoeae_FA_1090_(stripped)
MGQKINPTGFRLAVTKDWASKWF--AKSTD--FSTVLKQDIDVRNYLRQKLANASVGRVIIERPA-KSARITIHSARPGV
VIGKKGEDIEVLKRDLQVL------------MGVPIHVNIEEIRRPELDAQIIADGIAQQLEKRVQFRRAMKRAMQNAMR
-SGAKGIKIMTSGRLNGADIARSEWYREGRVPLHTLRANVDYATSEAHTTYGVLGLKVWVYT-E
>Bacteria_Proteobacteria_Betaproteobacteria_Neisseriales_Neisseriaceae_Chromobacterium_group_Vitreoscilla_stercoraria_DSM_513_(stripped)
MGQKINPTGFRLAVNKDWSSKWF--AKTSE--FPTVLKQDIDVRNYLQKRLKNASVGRIVIERPA-KSAKITIFTARPGI
VIGKKGEDIEVLKRDLQNL------------LGLPVHVNIEEIRKPELDAKIIADNIASQLEKRVMFRRAMKRSMQNAMR
-AGAKGIKIMSSGRLNGIDIARSEWYREGRVPLHTLRADVDYATSEALTTYGIIGIKVWVYKGE
>Bacteria_Proteobacteria_Betaproteobacteria_Neisseriales_Neisseriaceae_Snodgrassella_alvi_wkB2_(stripped)
MGQKINPTGFRLAVNKDWSSKWF--AKSGD--FSKVLKEDIDVRHFLRKRLANASVGRVVIERPA-KSARITIYSARPGI
VIGKKGEDIEVLKRDLQKI------------MGVPVHVNIEEIRKPEIDAQIIADNIAGQLEKRVMFRRAMKRAMQNAMR
-VGAKGIKIMSSGRLNGIEIARTEWYREGRVPLHTLRANVDYATSEAKTTYGIIGIKVWVYKGE
>Bacteria_Proteobacteria_Betaproteobacteria_Neisseriales_Neisseriaceae_Stenoxybacter_acetivorans_DSM_19021_(stripped)
MGQKIHPTGFRLAVNKDWSSKWF--AKSGD--FSKTLKEDIDVRVFLRKRLANASVGRVVIERPA-KSARITIYSARPGV
VIGKKGEDIEILKRDLQKL------------MGVPVHVNIEEIRKPELDSQIIADNIAGQLEKRVMFRRAMKRAMQNAMR
-AGAKGIKIMSSGRLNGIEIARSEWYREGRVPLHTLRANVDYATSEAKTTYGIIGIKVWVYKGE
>Bacteria_Proteobacteria_Betaproteobacteria_Neisseriales_Neisseriaceae_Eikenella_corrodens_ATCC_23834_(stripped)
MGQKIHPTGFRLAVNKDWSSKWF--AKSTE--FAAVLKQDIDVRDYLRKRLANASVGRVVIERPA-KSARITIHTARPGV
VIGKKGEDIEVLKQDLQQ-----------------L--------------------------------------------
--------------LGV--------------PV--------------HV-------N--I---E
>Bacteria_Proteobacteria_Betaproteobacteria_Neisseriales_Neisseriaceae_Conchiformibius_steedae_DSM_2580_(stripped)
MGQKIHPVGFRLAVNKDWSSKWF--AKSTD--FADVLKQDIDVREYLSKRLANASVGRVVIERPA-KSARITIHSARPGV
VIGKKGEDIEILKRDLEKL------------MGVSVHVNIEEIRKPELDAQIIADGIAQQLEKRVQFRRAMKRAMQNAMR
-AGAKGIKIMTSGRLNGADIARSEWYREGRVPLHTLRADVDYATSEAHTTYGVIGLKVWVYKGE
>Bacteria_Proteobacteria_Betaproteobacteria_Neisseriales_Neisseriaceae_Alysiella_crassa_DSM_2578_(stripped)
MGQKIHPVGFRLAVNKDWSSKWF--AKSTD--FAAVLKQDIDVREYLRKRLANASVSRVVIERPA-KSARITIHTARPGV
VIGQKGADIEVLKRDLEKL------------LGVAVHVNIEEIRKPELDAQLIADGIAQQLEKRVQFRRAMKRSMQNAMR
-AGAKGIKIMVSGRLNGADIARSEWYREGRVPLHTLRADVDYATSEALTTYGILGLKVWVYKGE
>Bacteria_Proteobacteria_Betaproteobacteria_Neisseriales_Neisseriaceae_Kingella_kingae_PYKK081_(stripped)
MGQKIHPVGFRLAVNKDWSSKWF--AKSTE--FAAVLKQDIDVREYLEKRLANASVGRVVIERPA-KSARITIHTARPGV
VIGQKGADIEVLKCDLEKL------------LGVAVHVNIEEIRKPELDAQLIADGIAQQLEKRVQFRRAMKRAMQNAMR
-AGAKGIKIMTSGRLNGADIARSEWYREGRVPLHTLRADVDYATSEALTTYGIIGLKVWVYKGE
>Bacteria_Proteobacteria_Betaproteobacteria_Neisseriales_Neisseriaceae_Simonsiella_muelleri_ATCC_29453_(stripped)
MGQKIHPVGFRLAVNKDWSSKWF--AKSTE--FAAVLKQDIDVREYLSKRLANASVGRVVIERPA-KSARITIHTARPGV
VIGQKGADIEVLKRDLEKL------------LGVAVHVNIEEIRKPELDAQLIADGIAQQLEKRVQFRRAMKRAMQNAMR
-AGAKGIKIMTSGRLNGADIARSEWYREGRVPLHTLRADVDYATSEALTTYGIIGLKVWVYKGE
>Bacteria_Proteobacteria_Betaproteobacteria_Methylophilales_Methylophilaceae_Methylobacillus_flagellatus_KT_(stripped)
MGQKIHPFGFRLSVQKNWSSRWY--ANSNN--FPAMLSSDIKVREFLKKKLAHAAVSKIVIERPA-KNAKITIYSARPGI
VIGKKGEDIESLRSGLQGL------------MGVPVHLNIEEVRKPEIDATLIAESIAQQLEKRVMFRRAMKRAMQNAMR
-LGAQGIKIMSSGRLNGIEIARTEWYREGRVPLHTLRADIDYGVAEAKTTYGIIGIKVWVFKGE
>Bacteria_Proteobacteria_Betaproteobacteria_Methylophilales_Methylophilaceae_Methylovorus_sp._SIP3_4_(stripped)
MGQKIHPFGFRLSVQKNWSSRWY--ANSKN--FPAMLNSDIKVRDFLKKKLSHAAVSKIVIERPA-KNAKITIYSARPGV
VIGKKGEDIESLRSSLQGL------------MGVPVHLNIEEVRKPEIDATLIAESIAQQLEKRVMFRRAMKRAMQNAMR
-LGAQGIKIMSSGRLNGIEIARTEWYREGRVPLHTLRADIDYGVAEAKTTYGIIGIKVWVFKGE
>Bacteria_Proteobacteria_Betaproteobacteria_Methylophilales_Methylophilaceae_Methylophilus_methylotrophus_ATCC_53528_(stripped)
MGQKIHPIGFRLSVQKNWASRWY--SNSQN--FPAMLQGDIKVREFLNKKLASAAVSKIVIERPA-KNAKITIHSARPGV
VIGKKGEDIESLRSSLQGL------------MGVPVHLNIEEVRKPELDATLIAQSIAQQLEKRVMFRRAMKRAMQNAMR
-LGAQGIKIMSSGRLNGIEIARTEWYREGRVPLHTLRADIDYGVAEASTTYGIIGIKVWVFKGE
>Bacteria_Proteobacteria_Betaproteobacteria_Methylophilales_Methylophilaceae_Methylotenera_sp._301_(stripped)
MGQKIHPIGFRLSVQKNWSSRWY--ANSKN--FPAMLQGDIKVREFLNKKLASAAVSRILIERPA-KNAKITIYSARPGV
VIGKKGEDIESLRATLQGL------------MGVPVHLNIEEVRKPEIDATLIAQSIAQQLEKRVMFRRAMKRAMQNAMR
-LGAQGIKIMSSGRLNGIEIARTEWYREGRVPLHTLRADIDYGVAEASTTYGIIGIKVWVFKGE
>Bacteria_Proteobacteria_Betaproteobacteria_Neisseriales_Neisseriaceae_Leeia_oryzae_DSM_17879_(stripped)
MGQKIHPTGFRLAVTKNWSSKWY--ANSRN--FGTMLNEDIKVREYLKKKLAHAAVSKVIIERPA-KNAKITIHSARPGV
VIGKKGEDIEVLRADLQKL------------LGVPVHVNIEEVRKPEIDSQLIADNIASQLEKRVMFRRAMKRAMQNAMR
-LGAQGIKIMSSGRLNGIDIARTEWYREGRVPLHTLRADIDYATSEAKTTYGIIGIKVWVYKGD
>Bacteria_Proteobacteria_Betaproteobacteria_Neisseriales_Neisseriaceae_Deefgea_rivuli_DSM_18356_(stripped)
MGQKIHPTGFRLPVTKNWSSRWY--ANSSN--FAKMLNEDIEVRAFLKKKLVGAAVSRIVIERPA-KNAKVTIYSARPGV
VIGKKGEDIEQLKLALQKI------------LNVPVHVNIEEVRKPEIDAQIIADSITAQLEKRVMFRRAMKRAMQNAMR
-LGAQGIKIMSSGRLNGIEIARTEWYREGRVPLHTLRADIDYATSEAKTTYGIIGVKVWVYKGD
>Bacteria_Proteobacteria_Betaproteobacteria_Neisseriales_Neisseriaceae_Formivibrio_citricus_DSM_6150_(stripped)
MGQKIHPTGFRLAVTKNWSSRWFA--------FSTMLNEDLEVREYLKKKLANAAVSRVVIERAK--NAKITIHTARPGV
VIGKKGEDIELLKRQLQGILN-V-----------PVHVNIEEVRKPEIDAQIIADSIASQLEKRVMFRRAMKRAMQSAMR
--GAQGIKIMSSGRLNGIEIARTEWYREGRVPLHTLRADVDYATSEAKTTYGIIGIKVWVYKGD
>Bacteria_Proteobacteria_Gammaproteobacteria_Aeromonadales_Succinivibrionaceae_Succinimonas_amylolytica_DSM_2873_(stripped)
MGQKVNPNGIRLGITKQFNSVWY--ANTAD--YADNLKCDYQVREFIKKELKDASVSKVVIDRPA-KSIRVTVFTSRPSV
VYGVKGAGIEKLSNGISKI-----------ANVKSAQIVVQEVRKPELDAQLVAASIAEQLEHRVMFRRAMKKAIQNATK
-AGALGVKIEASGRLGGAEIARSEWLREGRVPLHTLRADIDYAVAEAKTTYGIIGVKVWIFKGE
>Bacteria_Proteobacteria_Gammaproteobacteria_Aeromonadales_Succinivibrionaceae_Ruminobacter_sp._RM87_(stripped)
MGQKVNPNGIRLGITKQFNSTWY--ANTAD--FADNLFCDYQVRDYISKELKNASVSRIVIDRPA-KTITVTIYTSKPKA
VYGEKGVNLEKIRTQVAKI------------AGVAASVKVMEVRTPELDAKLVADNIASQLEHRVMFRKAMKKAIQLAMK
-AGAKGIKIETSGRLGGAEIARSEWLREGRVPLHTLRADIDYSVSEANTTYGVIGVKVWIFKGE
>Bacteria_Proteobacteria_Gammaproteobacteria_Aeromonadales_Succinivibrionaceae_WG_1_Wallaby_Group_1_isolate_(stripped)
MGQKVNPNGIRLGITKQFDSTWYA----DKADFAKNLYSDFKVREFLNKELKDASVSHIVINRSK--SIKVTIHTARPGA
VCGQKGAAIEALRNRVAAI-G-V-----------PAQLAIQEVHKPELDAKLVADSIANQLEHRVMFRRAMKKAIQLAMR
--GAKGVKIEASGRLGGAEIARSEWLREGRVPLHTLRADIDYAVSEANTTYGVIGVKVWIFKGE
>Bacteria_Proteobacteria_Gammaproteobacteria_Legionellales_Coxiellaceae_Rickettsiella_grylli_(stripped)
MGHKVNPVGIRLGITRTSTARWY-AKKSRE--YADNLYYDLSARKLIEKALLQAGVSSIQIERAA-RKSKITISVAKPGV
VIGKKGEYIDQLRDQLEKI------------MRVPVRLSVLEVKKPELDAKLVAENIAQQLERRVMFRRAMKRAVQTALR
-LGALGIKITVAGRLGGAEIARSERYQEGSVPLHTFRADIDYALAEAQTTYGKLGVKVWIYKGE
>Bacteria_Proteobacteria_Gammaproteobacteria_Legionellales_Coxiellaceae_Diplorickettsia_massiliensis_20B_(stripped)
LNDP----------LK-WP------------------------------KI--T-------------------------I
VIGKKGEYIEQLKNKLEKL------------MGVAVKLSVVEVKKPELDAKLVAENIAQQLERRVMFRRAMKRSVQSSLR
-LGAKGIKIAVSGRLGGAEIARTECYQEGSVPLHTFRADIDYSLAEAQTTYGKIGVKVWIYKGE
>Bacteria_Proteobacteria_Gammaproteobacteria_Cardiobacteriales_Cardiobacteriaceae_Cardiobacterium_valvarum_F0432_(stripped)
MGQKVHPIGFRLGVSRDWASKWY--AEGKD--YANFIEKDFVIREFIRKKLAHASVSQIQIERPR-NGAQITIFTARPGI
VIGRKGEDIEVLKQEISQI------------MGVPTSVNIEEIRRPELDAFLVADGIAKQLERRVMFRRAMKRSVASTMR
-LGAAGIKISISGRLNGAEIARTEWYREGRVPLHTLRADIDYGFAEAHTTYGVIGVKVWIFRGE
>Bacteria_Proteobacteria_Gammaproteobacteria_Cardiobacteriales_Cardiobacteriaceae_Dichelobacter_nodosus_VCS1703A_(stripped)
MGQKIHPIGFRLGVSKDWTSKWY--AEGTD--YANYLEKDFEVREFLRKKLAHASVSKIQIERPR-NGAQITIFTARPGI
VIGKKGEDIEILKKEVGKI------------LGVATSINIEEIRRPELDSYLVADNIAKQLERRVMFRRAMKRAVASTMR
-LGAVGVKVSISGRLNGAEIARTEWYREGRVPLHTLRADIDYGLAEAYTTYGVIGVKVWIFKGE
>Bacteria_Proteobacteria_Gammaproteobacteria_Enterobacteriales_Enterobacteriaceae_unclassified_Enterobacteriaceae_Candidatus_Blochmannia_floridanus_(stripped)
MGQKVHPNGMRLGIIKSWHSTWY--ANNKN--FSNNLNNDFEVRKFLLGQLSKALVSRIIIERPA-KSIRVTIYTARPGV
IIGRKGEDIEKLREKVSKI------------SGVPTKLNISEIRKPELEAKLLADNIASQLERRVIFRRAIKRVVQSAMR
-LGAKGIKVEVSGRLSGAEIARTEWYREGRVPLHTFRADIDYSLSEAHTSYGVVGVKVWVFKGE
>Bacteria_Proteobacteria_Gammaproteobacteria_Aeromonadales_Succinivibrionaceae_Anaerobiospirillum_succiniciproducens_DSM_6400_(stripped)
MGQKVNPIGIRLGITKPYSSVWY--ASTAN--FPANIKSDFEVRKYLTQELKNASVSKIVIDRPA-KSIRVTIHTARPGI
VIGKKGEDVEKLRRKITEI------------AGVPAQVNISEVRKPDLDAKLVADSIASQLERRVMFRRAMKKAIQNAMR
-VGAKGIKVEVSGRLGGAEIARSEWLREGRVPLHTLRADIDYALSEAVTTYGVIGVKVWIFKGE
>Bacteria_Proteobacteria_Gammaproteobacteria_Aeromonadales_Succinivibrionaceae_Succinivibrio_dextrinosolvens_ACV_10_(stripped)
MGQKINPNGIRLGITRPYSSVWY--ASTAQ--FPANIKSDAEVRKYLTAELKNASVSKIVIDRPA-KSIRVTICTARPGI
VIGKKGEDVEKLRQKISAI------------AGVPAQVNISEIRKPDLDAKLVADSIASQLERRVMFRRAMKKAIQNAMR
-AGAKGIKVEVSGRLGGAEIARSEWLREGRVPLHTLRADIDYALSEAVTTYGVIGVKVWIFKGE
>Bacteria_Proteobacteria_Gammaproteobacteria_Aeromonadales_Succinivibrionaceae_Succinatimonas_hippei_YIT_12066_S_hippeiYIT12066_1.0_Cont1069.1_(stripped)
MGQKVNPIGIRLGITKPYSSVWY--ASTAN--FPANIKSDSAVRKYLFEELKNDSVSKIVIDR-PAKSIRVTIHTARPGI
VIGKKGEDVEKLRKKIAEI------------AGVPAQVNISEVRKPDLDAKLVADSIASQLERRVMFRRAMKKAIQNAMR
-VGAKGIKVEVSGRLGGAEIARSEWLREGRVPLHTLRADIDYAISEAVTTYGVIGVKVWIFKGE
>Bacteria_Proteobacteria_Gammaproteobacteria_Enterobacteriales_Enterobacteriaceae_Wigglesworthia_glossinidia_endosymbiont_of_Glossina_brevipalpis_(stripped)
MGQKVNPNGIRLGIIKSWSSTWY--ANTKE--FSKNLISDFKVREFLKKSLSKAYVSKLIIERPA-KSIRINIYTARPGI
VIGRKGEDVDKLRKEISNI------------TGVPAQISITEIKRPELDAKLVSENIASQLERRIMFRRAMKRAVQNAIR
-LGAKGIKVEVSGRLGGAEIARKEWYREGRVPLHTFRADIDYNTSEAHTTYGIIGVKVTIFKGE
>Bacteria_Proteobacteria_Gammaproteobacteria_Oceanospirillales_Alcanivoracaceae_Kangiella_koreensis_DSM_16069_(stripped)
MGQKVHPTGIRLGIVKKHTATWY--AERGD--FADYLESDINIRKWLFKELKNASISRVDIERPA-KAIRVTIHTARPGI
VIGKKGEDIEKLRAKIANM------------AGVSAQVSVEQVRKPELDAQLVGDNVAQQLERRVMFRRAMKRAVQNAMR
-LGAEGIKIEVSGRLGGAEIARTEWYREGRVPLHTLRADIDYATSEALTTYGIIGIKVWIFKGE
>Bacteria_Proteobacteria_Gammaproteobacteria_Alteromonadales_Shewanellaceae_Shewanella_oneidensis_MR_1_(stripped)
MGQKVHPNGIRLGITKPWISTWY--ADKSD--YANNLNSDWEVRKYLADKLQAASVSKIVIERPA-KSIRVTIHTARPGV
VIGKKGEDVEVLRAAVSKL------------AGTPAQINIAEIRKPELDAKLVADSIAQQLERRVMFRRAMKRAVQNAMR
-IGAQGIKVEVSGRLGGAEIARSEWYREGRVPLHTLRADIDYSTSESHTQYGVIGIKVWIFKGE
>Bacteria_Proteobacteria_Gammaproteobacteria_Alteromonadales_Pseudoalteromonadaceae_Algicola_sagamiensis_DSM_14643_(stripped)
MGQKVHPTGIRLGITKPWAATWY--ANSKD--YPEHLHGDHQVRQYLTKALKHASVSRIVIERPA-KSIRVIIHTARPGV
VIGKKGEDVEKLRKHITKL------------VGVPAQINISEVRKPELDSQLVADSIASQLERRVMFRRAMKRAVQNAMR
-LGAKGIKVEVSGRLGGAEIARSEWYREGRVPLHTLRADIDYSTSEALTTYGIIGVKVWIFKGE
>Bacteria_Proteobacteria_Gammaproteobacteria_Alteromonadales_Alteromonadaceae_Catenovulum_agarivorans_YM01_(stripped)
MGQKVHPTGIRLGITKPWSATWY--AGSQE--FASTLNSDFQVRKYLTEELKKASVSRIVIERPA-KSIRVTIHTARPGI
VIGKKGEDVEKLRVKVAQL------------AGVPAQINISEVRKPELDAQLVAEGIASQLERRVMFRRAMKRAVQNAMR
-IGAKGIKVEVSGRLGGAEIARSEWYREGRVPLHTLRADIDYATAEALTTYGIIGVKVWIFKGE
>Bacteria_Proteobacteria_Gammaproteobacteria_Alteromonadales_Alteromonadaceae_Gayadomonas_joobiniege_G7_(stripped)
MGQKVNPTGIRLGITKPWSATWY--AGSQD--FADTLKSDFQVRKYLTEELKKASVSRIVIERPA-KSIRVTIHTARPGI
VIGKKGEDVEKLRLKIAQM------------AGVPAQINISEVRKPELDAQLVAEGIASQLERRVMFRRAMKRAVQNAMR
-LGAKGIKVEVSGRLGGAEIARAEWYREGRVPLHTLRADIDYSTAEAATTYGIIGVKVWIFKGE
>Bacteria_Proteobacteria_Gammaproteobacteria_Alteromonadales_Colwelliaceae_Colwellia_psychrerythraea_34H_(stripped)
MGQKVNPTGIRLGITKPFASTWF--ASNKD--FASNLDGDHKVREFLKEKLKRASLSKVVIERPA-KSIRVTIHTARPGV
VIGKKGEDVEKLRLAVSKI------------AGVPAQINIAEVRKPEMDAQLVADSIASQLERRVMFRRAMKRAVQNAMR
-LGAKGIKVQVSGRLGGADIARAEWYREGRVPLHTLRADIDYAIARGNTTYGVIGIKVWIFKGE
>Bacteria_Proteobacteria_Gammaproteobacteria_Alteromonadales_Colwelliaceae_Thalassotalea_agarivorans_DSM_19706_(stripped)
MGQKVHPNGIRLGITKPYASTWY--ASSNE--FADNLHGDHLVREYLTEKLKRASLSKIVIER-PAKSIRVTIHTARPGV
VIGKKGEDVEKLRVQVSKI------------AGVPAQINIAEVRKPEMDAQLVADSIASQLERRVMFRRAMKRAVQNAMR
-LGAKGIKVEVSGRLGGADIARSEWYREGRVPLHTLRADIDYAIARADTTYGVIGIKVWIFKGE
>Bacteria_Proteobacteria_Gammaproteobacteria_Alteromonadales_Alteromonadaceae_Alishewanella_agri_BL06_(stripped)
MGQKVHPNGIRLGITKPWSSTWF--ANTKD--FPDFLNGDYKVRQYLTKELKAASVSRIDIERPA-KSIRVTIHTARPGV
IIGKKGEDVEKIRKQVAAI------------AGVPAQINISEIRKPELDAKLVADSISSQLERRVMFRRAMKRAVQNAMR
-IGAKGIKVQVSGRLGGAEIARDEWYREGRVPLHTLRADIDYNTSEALTTYGIIGVKVWIFKGE
>Bacteria_Proteobacteria_Gammaproteobacteria_Chromatiales_Chromatiaceae_Rheinheimera_nanhaiensis_E407_8_(stripped)
MGQKVHPNGIRLGITKPWSSTWF--ANTKD--FPDFLNGDFKVRQYLTKELKAASVSRIDIERPA-KSIRVTIHTARPGV
IIGKKGEDVEKIRKQVAAI------------AGVPAQINISEIRKPELDAKLVADSISSQLERRVMFRRAMKRAVQNAMR
-IGAKGIKVEVSGRLGGAEIARSEWYREGRVPLHTLRADIDYNTSEALTTYGIIGVKVWIFKGE
>Bacteria_Proteobacteria_Gammaproteobacteria_Alteromonadales_Alteromonadaceae_Aestuariibacter_salexigens_DSM_15300_(stripped)
MGQKVHPTGIRLGISKPWTSTWY--ANTAE--YADNLYNDHEVRKYLTKQLKNASLSKIVIERPA-KSIRVTIHTARPGV
VIGKKGEDVEKLRNHVSKM------------AGVPAQINIAEVRKPELDAQLVADSISSQLERRVMFRRAMKRAVQNAMR
-LGAKGIKVEVSGRLGGAEIARTEWYREGRVPLHTFRADIDYATSEALTTYGIIGTKVWIFKGE
>Bacteria_Proteobacteria_Gammaproteobacteria_Alteromonadales_Pseudoalteromonadaceae_Pseudoalteromonas_atlantica_T6c_(stripped)
MGQKVHPTGIRLGISKPWTSTWY--ANTAD--YADNLFNDHQVRQYLTKALKTASLSKIVIERPA-KSIRVTIHTARPGV
VIGKKGEDVEKLRKHVSKL------------AGVPAQINIAEVRKPELDGQLVADSIASQLERRVMFRRAMKRAVQNAMR
-IGAKGIKVQVSGRLGGAEIARAEWYREGRVPLHTFRADIDYATSEANTTYGIIGVKVWIFKGE
>Bacteria_Proteobacteria_Gammaproteobacteria_Alteromonadales_Alteromonadaceae_Glaciecola_nitratireducens_FR1064_(stripped)
MGQKVHPTGIRLGISKPWTSTWY--ANTAE--YADNLFNDHQVRQYLTKQLKSASLSKIVIERPA-KSIRVTIHTARPGV
VIGKKGEDVEKLRNHVSKL------------AGVPAQINIAEVRKPELDAQLVADSISSQLERRVMFRRAMKRAVQNAMR
-LGALGIKVQVSGRLGGAEIARAEWYREGRVPLHTFRADIDYATSEAATTYGIIGVKVWIFKGE
>Bacteria_Proteobacteria_Gammaproteobacteria_Alteromonadales_Alteromonadaceae_Salinimonas_chungwhensis_DSM_16280_(stripped)
MGQKVHPTGIRLGISKPWISTWY--ANTSD--YADNLYNDHQVRQYLTKKLKNASLSKIVIERPA-KSVRVTIHTARPGV
VIGKKGEDVEKLRNHVSKL------------AGVPAQINIAEVRKPELDGQLVADSISSQLERRVMFRRAMKRAVQNAMR
-LGAKGIKVEVSGRLGGAEIARTEWYREGRVPLHTFRADIDYATSEASTTYGIIGVKVWIFKGE
>Bacteria_Proteobacteria_Gammaproteobacteria_Alteromonadales_Alteromonadaceae_Alteromonas_macleodii_Black_Sea_11_(stripped)
MGQKVHPTGIRLGISKPWTSTWY--ANTAD--YADNLYNDHQVRQYLTKQLKNASLSKIVIERPA-KSIRVTIHTARPGV
VIGKKGEDVEKLRNYVSKL------------AGVPAQINIAEVRKPELDGQLVADSISSQLERRVMFRRAMKRAVQNAMR
-LGAKGIKVEVSGRLGGAEIARSEWYREGRVPLHTFRADIDYATSEASTTYGIIGVKVWIFKGE
>Bacteria_Proteobacteria_Gammaproteobacteria_Enterobacteriales_Enterobacteriaceae_Buchnera_Buchnera_aphidicola_str._APS_Acyrthosiphon_pisum_(stripped)
MGQKVHPNGMRLGIIKKWNSVWF--ANTKD--FADHLDSDYKVRQFLMKTLEKASISRIIIERPA-KSIRVTIYTARPGI
VIGKKGEDVEKLRISIAKI------------TGVPVQINISEVRKPELDAKLVSDSITSQLERRVMFRRAMKRSVQNAMR
-QGAKGIKVEVSGRLGGAEIARREWYREGRVPLHTLRANIDYSISEAHTTYGVIGVKVWIFKGE
>Bacteria_Proteobacteria_Gammaproteobacteria_Alteromonadales_Idiomarinaceae_Idiomarina_loihiensis_L2TR_(stripped)
MGQKVHPNGIRLGISRPWNATWY--ANTNE--FADNLHSDFQVRKFLNKELRNASVSRIVIDRPA-KSVRVTIHTARPGV
VIGKKGEDVEKLRKQVSKL------------TGAPAQINISEVRKPELDSQLVADNIAGQLERRVMFRRAMKRAVQNAIR
-LGAKGIKVEVSGRLGGAEIARTEWYREGRVPLHTLRADIDYSTSEANTTYGIIGVKVWIFRGE
>Bacteria_Proteobacteria_Gammaproteobacteria_Enterobacteriales_Enterobacteriaceae_Thorsellia_anophelis_DSM_18579_(stripped)
MGQKVHPNGIRLGIVKQWNSTWYA----GTKDFADNVDSDFKVRQFLIKELAKASISRIVIERAK--SIRVTIHTARPGI
VIGKKGEDVEKLRAAVSKI-AGV-----------PAQINIAEIKNPDKDAKLVAESIASQLERRVMFRRAMKRAVQNAMR
-NDVKGIKVEVSGRLGGAEIARTEWYREGRVPLHTLRADIDYNTAEAHTTYGVIGVKVWIFKGE
>Bacteria_Proteobacteria_Gammaproteobacteria_Alteromonadales_Alteromonadaceae_Agarivorans_albus_MKT_106_(stripped)
MGQKVHPNGIRLGIVKPWNSTWY--ADKGE--YADNLYSDHKVRQFLTKELKSASVSRITIERPA-KSIRVTIHTARPGV
VIGKKGEDVEKLRKNVAKL------------AGVPAQINISEVRKPELDAKLVADSISSQLERRVMFRRAMKRAVQNAMR
-LGAKGIKVQVSGRLGGAEIARAEWYREGRVPLHTLRADIDYSTSEALTTYGIIGVKVWIFKGE
>Bacteria_Proteobacteria_Gammaproteobacteria_Alteromonadales_Ferrimonadaceae_Ferrimonas_balearica_DSM_9799_(stripped)
MGQKVHPNGIRLGITKPWSSTWY--AEKKD--YADNLFSDHEVRQFLKQELKNASVSRITIERPA-KSIRVTIHTARPGV
VIGKKGEDVEKLRLKVAKL------------AGVPAQINISEVRKPELDAQLVGDSVASQLERRVMFRRAMKRAVQNAMR
-LGAKGIKIEVSGRLGGAEIARTEWYREGRVPLHTLRADIDYATSEAHTTYGVIGIKVWIFKGE
>Bacteria_Proteobacteria_Gammaproteobacteria_Aeromonadales_Aeromonadaceae_Oceanimonas_sp._GK1_(stripped)
MGQKVHPNGIRLGITKPFNSTWF--ANTKD--FADNLHSDFQVRQFLNKELKNASVSRVVIERPA-KSIRVTIHTARPGV
VIGKKGEDVEKLRKHVAKL------------AGVPAQINISEVRKPELDGQLVADSIASQLERRVMFRRAMKRAVQNAMR
-IGAKGIKVEVSGRLGGAEIARTEWYREGRVPLHTLRADIDYATSEASTTYGIIGVKVWIFKGE
>Bacteria_Proteobacteria_Gammaproteobacteria_Aeromonadales_Aeromonadaceae_Aeromonas_hydrophila_AL09_71_(stripped)
MGQKVHPNGIRLGITKPWNSTWF--ANTKD--FADNLYSDFQVRQFLTKELKNASLSKITIERPA-KSIRVTIHTARPGV
VIGKKGEDVEKLRKAVAAI------------AGVPAQINISEVRKPELDGKLVADSITSQLERRVMFRRAMKRAVQNAMR
-LGAKGIKVEVSGRLGGAEIARTEWYREGRVPLHTLRADIDYATSEAHTTYGVIGVKVWIFKGE
>Bacteria_Proteobacteria_Gammaproteobacteria_Aeromonadales_Aeromonadaceae_Tolumonas_auensis_DSM_9187_(stripped)
MGQKVHPNGIRLGITKPFNSTWY--ANTKE--FADNLHGDFQVRQYLTKELKAASLSRIVIERPA-KSIRVTIHTARPGV
VIGKKGEDVEKLRKQIASI------------AGVPAQINIAEVRKPELDSQLVADSISSQLERRVMFRRAMKRAVQNAMR
-LGAKGIKVEVSGRLGGAEIARTEWYREGRVPLHTLRADIDYATSEAHTTYGVIGVKVWIFKGE
>Bacteria_Proteobacteria_Gammaproteobacteria_Orbales_Orbaceae_Gilliamella_apicola_(stripped)
MGQKVNPNGIRLGIVKPWTSTWY--SGTKT--FADNLESDFRVREFLNKELAQASISKIVIDRSA-TNVRITIHTARPGI
VIGKKGEDVEKLRNAVASI----KYKDKREKRDVAVQINIAEVRKPELDAKLVADSITSQLERRVMFRRAMKRAVQNAMK
-AGAKGIKVEVSGRLGGAEIARSEWYREGRVPLHTLRADIDYGLSEALTTYGIIGVKVWIFKGE
>Bacteria_Proteobacteria_Gammaproteobacteria_unclassified_Gammaproteobacteria_Gallaecimonas_xiamenensis_3_C_1_(stripped)
MGQKVHPNGIRLGIVKPWNATWY--ADTKD--FADNLYGDHEVRKFLKKELAAASVSRIVIERPA-KSIRVTIHTARPGV
VIGKKGEDVEKLRKAVAKI------------AGVPAQINISEVRKPELDAQLVADSISSQLERRVMFRRAMKRAVQNAMR
-LGAKGIKVEVNGRLGGAEIARTEWYREGRVPLHTLRADIDYATSEAHTTYGVIGTKVWIFKGE
>Bacteria_Proteobacteria_Gammaproteobacteria_Enterobacteriales_Enterobacteriaceae_Candidatus_Moranella_endobia_PCIT_(stripped)
MGQKIHPNGIRLGIIKNWNSTWY--ANTKE--FANNLDSDFKVRQFLTKELSQASVSRLVIERPA-KSIRVTIHTARPGI
VIGKKGEDVEKLRKIVADI------------AGVPAQINIGEVRKPELDAKLVAEGISSQLERRVMFRRAMKRAVQNSMR
-LGAKGIKVEVSGRLGGAEIARTEWYREGRVPLHTLRADIDYNTSEAQTTYGVIGVKVWIFKGE
>Bacteria_Proteobacteria_Gammaproteobacteria_Pasteurellales_Pasteurellaceae_Bibersteinia_trehalosi_USDA_ARS_USMARC_189_(stripped)
MGQKVHPHGIRLGIVKPWSSTWF--ANTQD--FADNLEGDFKVRQFLNKELANASVSRITIERPA-KSIRVTIHTARPGI
VIGKKGEDVEKLRNAVAKI------------AGVPAQINIAEVKKPELDAKLVADSIASQLERRVMFRRAMKKAVQNAMR
-LGAKGIKVEVSGRLGGAEIARSEWYREGRVPLHTLRADIDYNTAEAHTTYGVIGIKVWIFKGE
>Bacteria_Proteobacteria_Gammaproteobacteria_Pasteurellales_Pasteurellaceae_Actinobacillus_pleuropneumoniae_serovar_3_str._JL03_(stripped)
MGQKVHPNGIRLGIVKPWNSTWF--ANTQD--FADNLDGDFKVRKFLNKELANASVSRITIERPA-KSIRVTIHTARPGI
VIGKKGEDVEKLRNAVSQI------------AGVPAQINIAEVKKPELDAKLVADSIASQLERRVMFRRAMKRAVQNAMR
-LGAKGIKVEVSGRLGGAEIARSEWYREGRVPLHTLRADIDYNTAEAHTTYGVIGVKVWIFKGE
>Bacteria_Proteobacteria_Gammaproteobacteria_Pasteurellales_Pasteurellaceae_Mannheimia_haemolytica_D174_(stripped)
MGQKVHPNGIRLGIVKPWNSTWF--ANTQD--FADNLDGDFKVRKFLNKELANASVSRITIERPA-KSIRVTIHTARPGI
VIGKKGEDVEKLRNAVAKI------------AGVPAQINIAEVKKPELDAKLVADSIASQLERRVMFRRAMKKAVQNAMK
-LGAKGIKVEVSGRLGGAEIARSEWYREGRVPLHTLRADIDYSTAEAHTTYGVIGVKVWIFKGE
>Bacteria_Proteobacteria_Gammaproteobacteria_Pasteurellales_Pasteurellaceae_Gallibacterium_anatis_UMN179_(stripped)
MGQKVHPHGIRLGIVKPWSSTWY--ANTQD--FADNLDGDFKVRKFLTKELANASVSRITIERPA-KSIRVTIHTARPGI
VIGKKGEDVEKLRNAVAAI------------AGVPAQINIAEVKKPELDAKLVAESIASQLERRVMFRRAMKRAVQNAMR
-LGAKGIKVEVSGRLGGAEIARSEWYREGRVPLHTLRADIDYNTAEANTTYGVIGVKVWIFKGE
>Bacteria_Proteobacteria_Gammaproteobacteria_Pasteurellales_Pasteurellaceae_Haemophilus_influenzae_KR494_(stripped)
MGQKVHPHGIRLGIVKPWSSTWF--ANTQD--FADNLEGDFKVRKFLNKELANASVSRITIERPA-KSIRVTIHTARPGI
VIGKKGEDVEKLRNAVSKI------------AGVPAQINIAEVKKPELDAKLVADSIASQLERRVMFRRAMKRAVQSAMR
-LGAKGIKVEVSGRLGGAEIARSEWYREGRVPLHTLRADIDYNTAEAHTTYGVIGVKVWIFKGE
>Bacteria_Proteobacteria_Gammaproteobacteria_Pasteurellales_Pasteurellaceae_Mannheimia_succiniciproducens_MBEL55E_(stripped)
MGQKVNPHGIRLGIVKPWSSTWF--ANTQD--FASNLDGDFKVRKFLNKELANASVSRITIERPA-KSIRVTIHTARPGI
VIGKKGEDVEKLRNAVAKI------------AGVPAQINIAEVKKPELDAKLVADSIASQLERRVMFRRAMKRAVQNAMR
-LGAKGIKVEVSGRLGGAEIARSEWYREGRVPLHTLRADIDYNTSEAHTTYGVIGVKVWIFKGE
>Bacteria_Proteobacteria_Gammaproteobacteria_Pasteurellales_Pasteurellaceae_Pasteurella_multocida_43137_(stripped)
MGQKVHPHGIRLGIVKPWSSTWF--ANTQD--FADNLDGDFKVRKFLNKELANASVSRITIERPA-KSIRVTIHTARPGI
VIGKKGEDVEKLRNAVAAI------------AGVPAQINIAEVKKPELDAKLVADSIASQLERRVMFRRAMKRAVQNAMR
-LGAKGIKVEVSGRLGGAEIARSEWYREGRVPLHTLRADIDYNTAEAHTTYGVIGIKVWIFKGE
>Bacteria_Proteobacteria_Gammaproteobacteria_Pasteurellales_Pasteurellaceae_Aggregatibacter_actinomycetemcomitans_D7S_1_(stripped)
MGQKVHPHGIRLGIVKPWSSTWF--ANTQD--FADNLEGDFKVRKFLNKELANASVSRITIERPA-KSIRVTIHTARPGI
VIGKKGEDVEKLRNAVAKI------------AGVPAQINIAEVKKPELDAKLVADSIASQLERRVMFRRAMKKAVQNAMR
-LGAKGIKVEVSGRLGGAEIARSEWYREGRVPLHTLRADIDYNTAEAHTTYGVIGVKVWIFKGE
>Bacteria_Proteobacteria_Gammaproteobacteria_Pasteurellales_Pasteurellaceae_Histophilus_somni_129P_(stripped)
MGQKVHPHGIRLGIVKPWNSTWF--ANTQD--FADNLDGDFKVRQFLNKELANASVSRITIERPA-KSIRVTIHTARPGI
VIGKKGEDVEKLRNAVAAI------------AGVPAQINIAEVKKPELDAKLVAGSIASQLERRVMFRRAMKKAVQNAMR
-LGAKGIKVEVSGRLGGAEIARSEWYREGRVPLHTLRADIDYNTSEAHTTYGVIGVKVWIFKGE
>Bacteria_Proteobacteria_Gammaproteobacteria_Pasteurellales_Pasteurellaceae_Avibacterium_paragallinarum_AVPAR72_(stripped)
MGQKVHPNGIRLGIVKPWSSTWF--ANTQD--FASNLDGDFKVRQFLKKELANASVSRITIERPA-KSIRVTIHTARPGI
VIGKKGEDVEKLRNAVAAI------------AGVPAQINIAEVKKPELDAKLVADSIASQLERRVMFRRAMKKAVQNAMR
-LGAKGIKVEVSGRLGGAEIARSEWYREGRVPLHTLRADIDYNTAEAHTTYGVIGVKVWIFKGE
>Bacteria_Proteobacteria_Gammaproteobacteria_Orbales_Orbaceae_bacterium_Bimp_(stripped)
MGQKVNPNGIRLGIVKPWASTWY--ADTKE--FADNLDGDHKVRKFLTKELAQASISKIVIERPA-KSIRVTIHTARPGI
VIGKKGEDVEKLRNAVANI------------AGVPAQINIAEVRKPELDAKLVADSITSQLERRVMFRRAMKRAVQNAMK
-AGAKGIKVEVSGRLGGAEIARSEWYREGRVPLHTLRADIDYATSEAHTTYGVIGVKVWIFKGE
>Bacteria_Proteobacteria_Gammaproteobacteria_Enterobacteriales_Enterobacteriaceae_Xenorhabdus_nematophila_ATCC_19061_(stripped)
MGQKVHPNGIRLGIVKPWNSTWY--ANTKE--FADNLDSDFKVRQYLNKELVKASISRIVIERPA-KSIRVTIHTARPGI
VIGKKGEDVEKLRKAVADI------------AGVPAQINIAEVRKPELDAKLVADSISSQLERRVMFRRAMKRAVHNAMR
-LGAKGIKEEVSGRLGGAEIARTEWYREGRVPLHTLRADIDYNTSEAHTTYGVIGVKVWIFKGE
>Bacteria_Proteobacteria_Gammaproteobacteria_Enterobacteriales_Enterobacteriaceae_Plesiomonas_sp._ZOR0011_(stripped)
MGQKVHPNGIRLGIVKPWDSTWF--ANTKD--FADNLDSDFKVRQYLSKELAKASVSRIVIERPA-KSIRVTIHTARPGV
VIGKKGEDVEKLRNVVAKI------------AGVPAQINIAEVRKPELDAKLVAESITSQLERRVMFRRAMKRAVQNAMR
-LGAKGIKVEVSGRLGGAEIARTEWYREGRVPLHTLRADIDYNTAEAHTTYGVIGVKVWIFKGE
>Bacteria_Proteobacteria_Gammaproteobacteria_Enterobacteriales_Enterobacteriaceae_Photorhabdus_luminescens_laumondii_TTO1_(stripped)
MGQKVHPNGIRLGIVKPWNSTWY--ANTKE--FADNLDSDFKVRQYLKKELAKASISRIVIERPA-KSIRVTIHTARPGI
VIGKKGEDVEKLRKTVAEI------------AGVPAQINISEVRKPELDAKLVADSITSQLERRIMFRRAMKRAVQNAMR
-QGAKGIKVEVSGRLGGAEIARPEWYREGRVPLHTLRADIDYNTSEAHTTYGVLGVKVWIFKGE
>Bacteria_Proteobacteria_Gammaproteobacteria_Enterobacteriales_Enterobacteriaceae_Morganella_morganii_morganii_KT_(stripped)
MGQKVNPNGIRLGIVKPWNSTWF--ANTKE--FADNLDSDFKVRKYLTKELEKASVSRIVIERPA-KSIRVTIHTARPGI
VIGKKGEDVEKLRKSVSDI------------AGVPAQINIAEVRKPELDAKLVADSITSQLERRVMFRRAMKRAVQNAMR
-LGAKGIKVEVSGRLGGAEIARTEWYREGRVPLHTLRADIDYNTSEAQTTYGVIGVKVWIFKGE
>Bacteria_Proteobacteria_Gammaproteobacteria_Enterobacteriales_Enterobacteriaceae_Leminorella_grimontii_ATCC_33999_(stripped)
MGQKVHPNGIRLGIVKSWNSTWY--ANTKE--FADNLDSDFKVRQFLNKELDKASVSRIVIERPA-KSIRVTIHTARPGI
VIGKKGEDVEKLRNAVASI------------AGVPAQINIAEVRKPELDAKLVADSITSQLERRVMFRRAMKRAVQNAMR
-IGAKGIKVEVSGRLGGAEIARTEWYREGRVPLHTLRADIDYNTSEAHTTYGVIGVKVWIFKGE
>Bacteria_Proteobacteria_Gammaproteobacteria_Enterobacteriales_Enterobacteriaceae_Budvicia_aquatica_DSM_5075_(stripped)
MGQKVHPNGIRLGIVKPWNSTWY--ANTKE--FADNLDSDFKVRQFLTKELSKASVSRIVIERPA-KSIRVTIHTARPGI
VIGKKGEDVEKLRNAVATI------------AGVPAQINIAEVRKPELDAKLVADSITSQLERRVMFRRAMKRAVQNAMR
-IGAKGIKVEVSGRLGGAEIARTEWYREGRVPLHTLRADIDYNTSEAHTTYGVIGVKVWIFKGE
>Bacteria_Proteobacteria_Gammaproteobacteria_Enterobacteriales_Enterobacteriaceae_Pragia_fontium_DSM_5563_(stripped)
MGQKVHPNGIRLGIVKPWNSTWY--ANTKE--FADNLDSDFKVRQFLTKELSKASVSRIVIERPA-KSIRVTIHTARPGI
VIGKKGEDVEKLRNAVAAI------------AGVPAQINIAEVRKPELDAKLVADSITSQLERRVMFRRAMKRAVQNAMR
-IGAKGIKVEVSGRLGGAEIARTEWYREGRVPLHTLRADIDYNTSEAHTTYGVIGVKVWIFKGE
>Bacteria_Proteobacteria_Gammaproteobacteria_Enterobacteriales_Enterobacteriaceae_Edwardsiella_tarda_C07_087_(stripped)
MGQKVHPNGIRLGIVKPWNSTWY--ANTKE--FADNLDSDFKVRQFLNKELEKASVSRIVIERPA-KSIRVTIHTARPGI
VIGKKGEDVEKLRKGVAEI------------AGVPAQINIAEVRKPELDAKLVADSITSQLVRRVMFRRAMKRAVQNAMR
-LGAKGIKVEVSGRLGGAEIARTEWYREGRVPLHTLRADIDYNTSEAHTTYGVIGVKVWIFKGE
>Bacteria_Proteobacteria_Gammaproteobacteria_Enterobacteriales_Enterobacteriaceae_Dickeya_dadantii_Ech703_(stripped)
MGQKVHPNGIRLGIVKTWNSTWY--ANTKE--FADNLDSDFKVRQYLNKELEKASVSRIVIERPA-KSIRVTIHTARPGI
VIGKKGEDVEKLRKGVADI------------AGVPAQINIAEVRKPELDAKLVADSISSQLERRVMFRRAMKRAVQNAMR
-LGAKGIKVEVSGRLGGAEIARTEWYREGRVPLHTLRADIDYNTSEAHTTYGVIGVKVWIFKGE
>Bacteria_Proteobacteria_Gammaproteobacteria_Enterobacteriales_Enterobacteriaceae_Tatumella_ptyseos_ATCC_33301_(stripped)
MGQKVHPNGIRLGIVKPWNSTWF--ANTNE--FADNLDSDFKVRQYLNKELAKASVSRIVIERPA-KSIRVTIHTARPGI
VIGKKGEDVEKLRNVVAKI------------AGVPAQINIAEVRKPELDAKLVADSITSQLERRVMFRRAMKRAVQNAMR
-LGAKGIKVEVSGRLGGAEIARTEWYREGRVPLHTLRADIDYNTSEAHTTYGVIGVKVWIFKGE
>Bacteria_Proteobacteria_Gammaproteobacteria_Enterobacteriales_Enterobacteriaceae_Brenneria_salicis_ATCC_15712_(stripped)
MGQKVHPNGIRLGIVKPWNSTWY--ANTKE--FADNLDSDFKVRKYLTKELEKASVSRIVIERPA-KSIRVTIHTARPGI
VIGKKGEDVEKLRKVVADI------------AGVPAQINIAEVRKPELDAKLVADSITSQLERRVMFRRAMKRAVQNAMR
-LGAKGIKVEVSGRLGGAEIARTEWYREGRVPLHTLRADIDYNTSEAHTTYGVIGVKVWIFKGE
>Bacteria_Proteobacteria_Gammaproteobacteria_Enterobacteriales_Enterobacteriaceae_Pectobacterium_carotovorum_carotovorum_PCC21_(stripped)
MGQKVHPNGIRLGIVKPWNSTWY--ANTKE--FADNLDSDFKVRKYLTKELEKASVSRIVIERPA-KSIRVTIHTARPGI
VIGKKGEDVEKLRKVVADI------------AGVPAQINIAEVRKPELDAKLVADSITSQLERRVMFRRAMKRAVQNAMR
-LGAKGIKVEVSGRLGGAEIARTEWYREGRVPLHTLRADIDYNTSEAHTTYGVIGVKVWIFKGE
>Bacteria_Proteobacteria_Gammaproteobacteria_Enterobacteriales_Enterobacteriaceae_Lonsdalea_quercina_quercina_NCCB_100489_(stripped)
MGQKVHPNGIRLGIVKPWNSTWY--ANTKE--FADNLDSDFKVRKYLTKELEKASVSRIVIERPA-KSIRVTIHTARPGI
VIGKKGEDVEKLRKVVAEI------------AGVPAQINIAEVRKPELDAKLVADSITSQLERRVMFRRAMKRAVQNAMR
-LGAKGIKVEVSGRLGGAEIARTEWYREGRVPLHTLRADIDYNTSEAHTTYGVIGVKVWIFKGE
>Bacteria_Proteobacteria_Gammaproteobacteria_Pseudomonadales_Pseudomonadaceae_Pseudomonas_flectens_ATCC_12775_(stripped)
MGQKVHPNGIRLGIVKPWNSTWF--ANTKE--FADNLDSDFKVRQFLTKELAKASVSRIVIERPA-KSIRVTIHTARPGI
VIGKKGEDVEKLRMVVAKI------------AGVPAQINIAEVRKPELDAKLVADSITSQLERRVMFRRAMKRAVQNAMR
-LGAKGIKVEVSGRLGGAEIARTEWYREGRVPLHTLRADIDYNTSEAHTTYGVIGVKVWIFKGE
>Bacteria_Proteobacteria_Gammaproteobacteria_Enterobacteriales_Enterobacteriaceae_Sodalis_glossinidius_morsitans_(stripped)
MGQKVHPNGIRLGIVKPWNSTWY--ANTKE--FADNLDSDFKVRQFLTKELSKASVSRLVIERPA-KSIRVTIHTARPGI
VIGKKGEDVEKLRKVVADI------------AGVPAQINIAEVRKPELDAKLVADSISSQLERRVMFRRAMKRAVQNAMR
-LGAKGIKVEVSGRLGGAEIARTEWYREGRVPLHTLRADIDYNTSEAHTTYGVIGVKVWIFKGE
>Bacteria_Proteobacteria_Gammaproteobacteria_Enterobacteriales_Enterobacteriaceae_Rahnella_aquatilis_HX2_(stripped)
MGQKVHPNGIRLGIVKPWNSTWY--ANTKD--FADNLDGDFKVRQFLTKELAKASVSRIVIERPA-KSIRVTIHTARPGI
VIGKKGEDVEKLRKVVADI------------AGVPAQINIAEVRKPELDAKLVADSITSQLERRVMFRRAMKRAVQNAMR
-LGAKGIKVEVSGRLGGAEIARTEWYREGRVPLHTLRADIDYNTSEAHTTYGVIGVKVWIFKGE
>Bacteria_Proteobacteria_Gammaproteobacteria_Enterobacteriales_Enterobacteriaceae_Pantoea_ananatis_LMG_5342_(stripped)
MGQKVHPNGIRLGIVKPWNSTWF--ANTKE--FADNLDSDFKVRQYLTKELAKASVSRIVIERPA-KSIRVTIHTARPGI
VIGKKGEDVEKLRTVVAKI------------AGVPAQINIAEVRKPELDAKLVADSITSQLERRVMFRRAMKRAVQNAMR
-LGAKGIKVEVSGRLGGAEIARTEWYREGRVPLHTLRADIDYNTSEAHTTYGVIGVKVWIFKGE
>Bacteria_Proteobacteria_Gammaproteobacteria_Enterobacteriales_Enterobacteriaceae_Cronobacter_sakazakii_CMCC_45402_(stripped)
MGQKVHPNGIRLGIVKPWNSTWF--ANTKE--FADNLDSDFKVRQYLNKELAKASVSRIVIERPA-KSIRVTIHTARPGI
VIGKKGEDVEKLRKGVADI------------AGVPAQINIAEVRKPELDAKLVADSITSQLERRVMFRRAMKRAVQNAMR
-LGAKGIKVEVSGRLGGAEIARTEWYREGRVPLHTLRADIDYNTSEAHTTYGVIGVKVWIFKGE
>Bacteria_Proteobacteria_Gammaproteobacteria_Enterobacteriales_Enterobacteriaceae_Klebsiella_oxytoca_HKOPL1_(stripped)
MGQKVHPNGIRLGIVKPWNSTWF--ANTKE--FADNLDSDFKVRQYLTKELAKASVSRIVIERPA-KSIRVTIHTARPGI
VIGKKGEDVEKLRKVVADL------------AGVPAQINIAEVRKPELDAKLVADSITSQLERRVMFRRAMKRAVQNAMR
-LGAKGIKVEVSGRLGGAEIARTEWYREGRVPLHTLRADIDYNTSEAHTTYGVIGVKVWIFKGE
>Bacteria_Proteobacteria_Gammaproteobacteria_Enterobacteriales_Enterobacteriaceae_Buttiauxella_agrestis_MCE_(stripped)
MGQKVHPNGIRLGIVKPWNSTWF--ANTKE--FADNLDSDFKVRQYLTKELAKASVSRIVIERPA-KSIRVTIHTARPGI
VIGKKGEDVEKLRKVVADI------------AGVPAQINIAEVRKPELDAKLVADSITSQLERRVMFRRAMKRAVQNAMR
-LGAKGIKVEVSGRLGGAEIARTEWYREGRVPLHTLRADIDYNTSEAHTTYGVIGVKVWIFKGE
>Bacteria_Proteobacteria_Gammaproteobacteria_Enterobacteriales_Enterobacteriaceae_Citrobacter_rodentium_ICC168_(stripped)
MGQKVHPNGIRLGIVKPWNSTWF--ANTKE--FADNLDSDFKVRQYLTKELAKASVSRIVIERPA-KSIRVTIHTARPGI
VIGKKGEDVEKLRKVVADI------------AGVPAQINIAEVRKPELDAKLVADSITSQLERRVMFRRAMKRAVQNAMR
-LGAKGIKVEVSGRLGGAEIARTEWYREGRVPLHTLRADIDYNTSEAHTTYGVIGVKVWIFKGE
>Bacteria_Proteobacteria_Gammaproteobacteria_Enterobacteriales_Enterobacteriaceae_Escherichia_coli_K12__W3110_(stripped)
MGQKVHPNGIRLGIVKPWNSTWF--ANTKE--FADNLDSDFKVRQYLTKELAKASVSRIVIERPA-KSIRVTIHTARPGI
VIGKKGEDVEKLRKVVADI------------AGVPAQINIAEVRKPELDAKLVADSITSQLERRVMFRRAMKRAVQNAMR
-LGAKGIKVEVSGRLGGAEIARTEWYREGRVPLHTLRADIDYNTSEAHTTYGVIGVKVWIFKGE
>Bacteria_Proteobacteria_Gammaproteobacteria_Enterobacteriales_Enterobacteriaceae_Kosakonia_radicincitans_UMEnt0112_(stripped)
MGQKVHPNGIRLGIVKPWNSTWF--ANTKE--FADNLDSDFKVRQYLTKELAKASVSRIVIERPA-KSIRVTIHTARPGI
VIGKKGEDVEKLRKVVADI------------AGVPAQINIAEVRKPELDAKLVADSITSQLERRVMFRRAMKRAVQNAMR
-LGAKGIKVEVSGRLGGAEIARTEWYREGRVPLHTLRADIDYNTSEAHTTYGVIGVKVWIFKGE
>Bacteria_Proteobacteria_Gammaproteobacteria_Enterobacteriales_Enterobacteriaceae_Leclercia_adecarboxylata_Leclerc_1783_ATCC_23216_(stripped)
MGQKVHPNGIRLGIVKPWNSTWF--ANTKE--FADNLDSDFKVRQYLTKELAKASVSRIVIERPA-KSIRVTIHTARPGI
VIGKKGEDVEKLRKVVADI------------AGVPAQINIAEVRKPELDAKLVADSITSQLERRVMFRRAMKRAVQNAMR
-LGAKGIKVEVSGRLGGAEIARTEWYREGRVPLHTLRADIDYNTSEAHTTYGVIGVKVWIFKGE
>Bacteria_Proteobacteria_Gammaproteobacteria_Enterobacteriales_Enterobacteriaceae_Lelliottia_amnigena_CHS_78_(stripped)
MGQKVHPNGIRLGIVKPWNSTWF--ANTKE--FADNLDSDFKVRQYLTKELAKASVSRIVIERPA-KSIRVTIHTARPGI
VIGKKGEDVEKLRKVVADI------------AGVPAQINIAEVRKPELDAKLVADSITSQLERRVMFRRAMKRAVQNAMR
-LGAKGIKVEVSGRLGGAEIARTEWYREGRVPLHTLRADIDYNTSEAHTTYGVIGVKVWIFKGE
>Bacteria_Proteobacteria_Gammaproteobacteria_Enterobacteriales_Enterobacteriaceae_Salmonella_enterica_Enterica_sv._Heidelberg_41578_(stripped)
MGQKVHPNGIRLGIVKPWNSTWF--ANTKE--FADNLDSDFKVRQYLTKELAKASVSRIVIERPA-KSIRVTIHTARPGI
VIGKKGEDVEKLRKVVADI------------AGVPAQINIAEVRKPELDAKLVADSITSQLERRVMFRRAMKRAVQNAMR
-LGAKGIKVEVSGRLGGAEIARTEWYREGRVPLHTLRADIDYNTSEAHTTYGVIGVKVWIFKGE
>Bacteria_Proteobacteria_Gammaproteobacteria_Enterobacteriales_Enterobacteriaceae_Shigella_flexneri_2003036_(stripped)
MGQKVHPNGIRLGIVKPWNSTWF--ANTKE--FADNLDSDFKVRQYLTKELAKASVSRIVIERPA-KSIRVTIHTARPGI
VIGKKGEDVEKLRKVVADI------------AGVPAQINIAEVRKPELDAKLVADSITSQLERRVMFRRAMKRAVQNAMR
-LGAKGIKVEVSGRLGGAEIARTEWYREGRVPLHTLRADIDYNTSEAHTTYGVIGVKVWIFKGE
>Bacteria_Proteobacteria_Gammaproteobacteria_Enterobacteriales_Enterobacteriaceae_Trabulsiella_guamensis_ATCC_49490_(stripped)
MGQKVHPNGIRLGIVKPWNSTWF--ANTKE--FADNLDSDFKVRQYLTKELAKASVSRIVIERPA-KSIRVTIHTARPGI
VIGKKGEDVEKLRKVVADI------------AGVPAQINIAEVRKPELDAKLVADSITSQLERRVMFRRAMKRAVQNAMR
-LGAKGIKVEVSGRLGGAEIARTEWYREGRVPLHTLRADIDYNTSEAHTTYGVIGVKVWIFKGE
>Bacteria_Proteobacteria_Gammaproteobacteria_Enterobacteriales_Enterobacteriaceae_Cedecea_davisae_DSM_4568_(stripped)
MGQKVHPNGIRLGIVKPWNSTWF--ANTKE--FADNLDSDFKVRQYLTKELAKASVSRIVIERPA-KSIRVTIHTARPGI
VIGKKGEDVEKLRKVVADI------------AGVPAQINIAEVRKPELDAKLVADSITSQLERRVMFRRAMKRAVQNAMR
-LGAKGIKVEVSGRLGGAEIARTEWYREGRVPLHTLRADIDYNTSEAHTTYGVIGVKVWIFKGE
>Bacteria_Proteobacteria_Gammaproteobacteria_Enterobacteriales_Enterobacteriaceae_Enterobacter_cloacae_SCF1_(stripped)
MGQKVHPNGIRLGIVKPWNSTWF--ANTKE--FADNLDSDFKVRQYLTKELAKASVSRIVIERPA-KSIRVTIHTARPGI
VIGKKGEDVEKLRKVVADI------------AGVPAQINIAEVRKPELDAKLVADSITSQLERRVMFRRAMKRAVQNAMR
-LGAKGIKVEVSGRLGGAEIARTEWYREGRVPLHTLRADIDYNTSEAHTTYGVIGVKVWIFKGE
>Bacteria_Proteobacteria_Gammaproteobacteria_Enterobacteriales_Enterobacteriaceae_Kluyvera_ascorbata_ATCC_33433_(stripped)
MGQKVHPNGIRLGIVKPWNSTWF--ANTKE--FADNLDSDFKVRQYLTKELAKASVSRIVIERPA-KSIRVTIHTARPGI
VIGKKGEDVEKLRKVVADI------------AGVPAQINIAEVRKPELDAKLVADSITSQLERRVMFRRAMKRAVQNAMR
-LGAKGIKVEVSGRLGGAEIARTEWYREGRVPLHTLRADIDYNTSEAHTTYGVIGVKVWIFKGE
>Bacteria_Proteobacteria_Gammaproteobacteria_Enterobacteriales_Enterobacteriaceae_Yokenella_regensburgei_ATCC_43003_(stripped)
MGQKVHPNGIRLGIVKPWNSTWF--ANTKE--FADNLDSDFKVRQYLTKELAKASVSRIVIERPA-KSIRVTIHTARPGI
VIGKKGEDVEKLRKVVADI------------AGVPAQINIAEVRKPELDAKLVADSITSQLERRVMFRRAMKRAVQNAMR
-LGAKGIKVEVSGRLGGAEIARTEWYREGRVPLHTLRADIDYNTSEAHTTYGVIGVKVWIFKGE
>Bacteria_Proteobacteria_Gammaproteobacteria_Enterobacteriales_Enterobacteriaceae_Hafnia_alvei_FB1_(stripped)
MGQKVHPNGIRLGIVKPWNSTWF--ANTKE--FADNLDSDFKVRQFLTKELAKASVSRIVIERPA-KSIRVTIHTARPGI
VIGKKGEDVEKLRKVVADI------------AGVPAQINIAEVRKPELDAKLVADSITSQLERRVMFRRAMKRAVQNAMR
-LGAKGIKVEVSGRLGGAEIARTEWYREGRVPLHTLRADIDYNTSEAHTTYGVIGVKVWIFKGE
>Bacteria_Proteobacteria_Gammaproteobacteria_Enterobacteriales_Enterobacteriaceae_Erwinia_amylovora_CFBP1430_(stripped)
MGQKVHPNGIRLGIVKPWNSTWF--ANTKE--FADNLDSDFKVRQFLTKELAKASVSRIVIERPA-KSIRVTIHTARPGI
VIGKKGEDVEKLRKVVADI------------AGVPAQINIAEVRKPELDAKLVADSITSQLERRVMFRRAMKRAVQNAMR
-LGAKGIKVEVSGRLGGAEIARTEWYREGRVPLHTLRADIDYNTSEAHTTYGVIGVKVWIFKGE
>Bacteria_Proteobacteria_Gammaproteobacteria_Enterobacteriales_Enterobacteriaceae_Raoultella_ornithinolytica_B6_(stripped)
MGQKVHPNGIRLGIVKPWNSTWF--ANTKE--FADNLDSDFKVRQFLTKELAKASVSRIVIERPA-KSIRVTIHTARPGI
VIGKKGEDVEKLRKVVADI------------AGVPAQINIAEVRKPELDAKLVADSITSQLERRVMFRRAMKRAVQNAMR
-LGAKGIKVEVSGRLGGAEIARTEWYREGRVPLHTLRADIDYNTSEAHTTYGVIGVKVWIFKGE
>Bacteria_Proteobacteria_Gammaproteobacteria_Enterobacteriales_Enterobacteriaceae_Yersinia_pestis_Nepal516_(stripped)
MGQKVHPNGIRLGIVKAWNSTWY--ANTKE--FADNLDSDFKVRQFLTKELAKASVSRIVIERPA-KSIRVTIHTARPGI
VIGKKGEDVEKLRKVVADI------------AGVPAQINIAEVRKPELDAKLVADSITSQLERRVMFRRAMKRAVQNAMR
-LGAKGIKVEVSGRLGGAEIARTEWYREGRVPLHTLRADIDYNTSEAHTTYGVIGVKVWIFKGE
>Bacteria_Proteobacteria_Gammaproteobacteria_Enterobacteriales_Enterobacteriaceae_Ewingella_americana_C.024_ATCC_33852_(stripped)
MGQKVHPNGIRLGIVKPWNSTWY--ANTKE--FADNLDSDFKVRQFLTKELSKASVSRIVIERPA-KSIRVTIHTARPGI
VIGKKGEDVEKLRKVVADI------------AGVPAQINIAEVRKPELDAKLVADSITSQLERRVMFRRAMKRAVQNAMR
-LGAKGIKVEVSGRLGGAEIARTEWYREGRVPLHTLRADIDYNTSEAHTTYGVIGVKVWIFKGE
>Bacteria_Proteobacteria_Gammaproteobacteria_Enterobacteriales_Enterobacteriaceae_Serratia_fonticola_RB_25_(stripped)
MGQKVHPNGIRLGIVKPWNSTWY--ANTKE--FADNLDSDFKVRQFLTKELAKASVSRIVIERPA-KSIRVTIHTARPGI
VIGKKGEDVEKLRKVVADI------------AGVPAQINIAEVRKPELDAKLVADSITSQLERRVMFRRAMKRAVQNAMR
-LGAKGIKVEVSGRLGGAEIARTEWYREGRVPLHTLRADIDYNTSEAHTTYGVIGVKVWIFKGE
>Bacteria_Proteobacteria_Gammaproteobacteria_Enterobacteriales_Enterobacteriaceae_Arsenophonus_nasoniae_DSM_15247_(stripped)
MGQKVHPNGIRLGIVKPWNSTWY--ANTKE--FADNLDSDFKVRQYLNKELAKASISRIVIERPA-KSIRVTIHTARPGI
VIGKKGEDVEKLRKIVADI------------AGVPAQINIAEVRKPELDAKLVADSIASQLERRVMFRRAMKRAVQNAMR
-LGAKGIKVEVSGRLGGAEIARTEWYREGRVPLHTLRADIDYNTAEAHTTYGVLGVKVWIFKGE
>Bacteria_Proteobacteria_Gammaproteobacteria_Enterobacteriales_Enterobacteriaceae_Proteus_mirabilis_WGLW4_(stripped)
MGQKVHPNGIRLGIVKPWNSTWY--AGTNE--FADNLDSDFKVRQYLTKELAKASVSRIVIERPA-KSIRVTIHTARPGI
VIGKKGEDVEKLRKNVADI------------AGVPAQINIAEVRKPELDAKLVADSITSQLERRVMFRRAMKRAVQNAMR
-LGAKGIKVEVSGRLGGAEIARTEWYREGRVPLHTLRADIDYNTSEAHTTYGVLGVKVWIFKGE
>Bacteria_Proteobacteria_Gammaproteobacteria_Enterobacteriales_Enterobacteriaceae_Providencia_stuartii_MRSN_2154_(stripped)
MGQKVHPNGIRLGIVKPWNSTWY--ANTNE--FADNLDSDYKVRQYLNKELAKASISRIVIERPA-KSIRVTIHTARPGI
VIGKKGEDVEKLRKTVADI------------AGVPAQINIAEVRKPELDAKLVADSIASQLERRVMFRRAMKRAVQNAMR
-LGAKGIKVEVSGRLGGAEIARTEWYREGRVPLHTLRADIDYNTSEAHTTYGVLGVKVWIFKGE
>Bacteria_Proteobacteria_Gammaproteobacteria_Vibrionales_Vibrionaceae_Candidatus_Photodesmus_katoptron_Akat1_(stripped)
MGQKVHPNGIRLGIVKNWNATWF--ANTKD--FAGNLDSDFKVRKFLSKELEKASLSRIVIERPA-KSIRVTIHTARPGI
VIGKKGEDVEKLRTAVAKI------------TGVPAQINIAEVRKPELDSQLVADSIASQLERRVMFRRAMKRAVQNAMR
-LGAKGIKVEVSGRLGGTEIARSEWYREGRVPLHTLRANLDYSLSSSKTQYGVIGVKVWIFKGE
>Bacteria_Proteobacteria_Gammaproteobacteria_Vibrionales_Vibrionaceae_Photobacterium_profundum_SS9_(stripped)
MGQKVHPNGIRLGIVKPWNTTWF--ANSQE--FADNLDGDFKVRQFLIKELKKASLSRVVIERAK--SIRVTIHTARPGI
VIGKKGEDVEKLRAHISKI------------AGVPAQINISEVRKPELDAQLVGDSIASQLERRVMFRRAMKRAVQNAMR
-LGAKGIKVQVGGRLGGAEIARSEWYREGRVPLHTLRADIDYATSSAHTQYGVIGVKVWIFKGE
>Bacteria_Proteobacteria_Gammaproteobacteria_Vibrionales_Vibrionaceae_Vibrio_anguillarum_775_I_(stripped)
MGQKVHPNGIRLGIVKPWNATWF--ANTKD--FADNLDGDFKVRQFLTKELSKASLSRIVIERPA-KSIRVTIHTARPGV
VIGKKGEDVEKLRAAVAKI------------AGVPAQINIAEVRKPELDGQLVADSIASQLERRVMFRRAMKRAVQNAMR
-LGAKGIKVEVSGRLGGAEIARSEWYREGRVPLHTLRADIDYATSSAHTQYGVIGVKVWIFKGE
>Bacteria_Proteobacteria_Gammaproteobacteria_Vibrionales_Vibrionaceae_Vibrio_fischeri_MJ11_I_(stripped)
MGQKVHPNGIRLGIVKPWNATWF--ASSQE--FADNLDGDFKVRQYLTKELKKASLSRIVIERPA-KSIRVTIHTARPGV
VIGKKGEDVEKLRAGVAKI------------AGVPAQINIAEVRKPELDGQLVADSIASQLERRVMFRRAMKRAVQNAMR
-LGAKGIKVEVSGRLGGAEIARSEWYREGRVPLHTLRADIDYATSSAHTQYGVIGVKVWIFKGE
>Bacteria_Proteobacteria_Gammaproteobacteria_Vibrionales_Vibrionaceae_Salinivibrio_costicola_costicola_ATCC_33508_(stripped)
MGQKVHPNGIRLGIVKPWNSTWF--ANNQD--FADNLDGDFKVRQFLTSELKKASVSRIVIERPA-KSVRVTIHTARPGV
VIGKKGEDVEKLRAHVAKL------------AGVPAQINIAEVRKPELDAQLVGDSIASQLERRVMFRRAMKRAVQNAMR
-LGAKGIKVEVSGRLGGAEIARTEWYREGRVPLHTLRADIDYATSSAHTQYGVIGIKTWIFKGE
>Bacteria_Proteobacteria_Gammaproteobacteria_Vibrionales_Vibrionaceae_Enterovibrio_norvegicus_FF_162_(stripped)
MGQKVHPNGIRLGICKPWNSTWF--ANSQD--FADNLDGDFKVRQFLTNELKKASVSRIVIERPA-KSIRVTIHTARPGV
VIGKKGEDVEKLRARVAQL------------AGVPAQINIAEVRKPELDAQLVGDSIASQLERRVMFRRAMKRAVQNAMR
-LGAKGIKVEVSGRLGGAEIARTEWYREGRVPLHTLRADIDYATSSAHTTYGVIGIKVWIFKGE
>Bacteria_Proteobacteria_Gammaproteobacteria_Vibrionales_Vibrionaceae_Enterovibrio_sp._AK16_(stripped)
MGQKVHPNGIRLGICKPWNSTWF--ANSQD--FADNLDGDFKVRQFLTKELSKASVSRIVIERPA-KSIRVTIHTARPGV
VIGKKGEDVEKLRARVAQL------------AGVPAQINIAEVRKPELDAQLVGDSIASQLERRVMFRRAMKRAVQNAMR
-LGAKGIKVEVSGRLGGAEIARTEWYREGRVPLHTLRADIDYATSSAHTTYGVIGIKVWIFKGE
>Bacteria_Proteobacteria_Gammaproteobacteria_Alteromonadales_Psychromonadaceae_Psychromonas_ingrahamii_37_(stripped)
MGQKVHPNGIRLGITKAFSSTWY--AGKKD--FAANLFSDFEIRKFLTEKLKNASLSKITIERPA-KSVRVTIHTARPGV
VIGKKGEDVEKLRTAIAKM------------AGVPAQINISEVRKPELDAKLVADSISSQLERRVMFRRAMKRAVQNAMR
-LGAKGIKVQVGGRLGGAEIARSEWYREGRVPLHTLRADIDYSTSEAHTVYGIIGVKVWIFKGE
>Bacteria_Proteobacteria_Gammaproteobacteria_Alteromonadales_Moritellaceae_Moritella_marina_ATCC_15381_(stripped)
MGQKVHPNGIRLGITKQFNSTWF--ANTKD--FADNLYGDFEVRQFLTKKLKNASVSRIVIER-PAKSIRVTIHTARPGV
VIGKKGEDVEKLRNAIAKM------------TGTSAQINIAEIRKPELDAKLVAEGIASQLERRVMFRRAMKRAVQNAMR
-LGAKGIKVQVSGRLGGAEIARAEWYREGRVPLHTLRADIDYSTAEALTTYGIIGVKVWIFKGE
>Bacteria_Proteobacteria_Gammaproteobacteria_Pseudomonadales_Moraxellaceae_Enhydrobacter_aerosaccus_SK60_(stripped)
MGQKVHPIGIRLGVIRKSNANWY--ADPKK--YSEYLINDLQVRKYLEKKLKAAMISGISIERPT-GAAKITIATARPGI
IIGKKGEDIESLQKELTKL------------MGVPAQVSIEEITQPDLDARLVADGIASQLERRVMFRRAMKRAVQNSMK
-AGAQGIKVELSGRLGGAEIARSEWYREGRVPLHTLRADIDYSNVRAETTYGTIGVKVWIFRGE
>Bacteria_Proteobacteria_Gammaproteobacteria_Pseudomonadales_Moraxellaceae_Moraxella_Moraxella_Moraxella_catarrhalis_25240_(stripped)
MGQKVHPIGIRLGVIKKHNANWY--ANPKQ--YSEYLLNDFQVRNFLRKKLEGAMVSHIYIERPT-GAAKITIHSARPGI
IIGKKGEDIESLQKELTKL------------MGVPAQVNIQEISQPDLDARLVAEGIASQLERRVMFRRAMKRAVQNSMR
-SGAQGIKVELSGRLGGAEIARTEWYREGRVPLHTLRADIDYASVRAETTYGTIGVKVWIFRSE
>Bacteria_Proteobacteria_Gammaproteobacteria_Pseudomonadales_Moraxellaceae_Psychrobacter_cryohalolentis_K5_(stripped)
MGQKVHPIGIRLGVVKKHNANWYA--------YSEYLINDIQVREYLRKKLDSAMISKIMIERGA---AKITIATARPGI
VIGKKGEDIERLQKELTKI---------------PAQVNIEEITSPDLDAHLVAEGIASQLERRVMFRRAMKRAVQNSMR
--GAKGIKVELSGRLGGAEIARTEWYREGRVPLHTLRADIDYSSVRAETTYGTIGVKVWIFRGE
>Bacteria_Proteobacteria_Gammaproteobacteria_Pseudomonadales_Moraxellaceae_Perlucidibaca_piscinae_DSM_21586_(stripped)
MGQKVHPIGIRLGVVKKHNANWY--ASPKQ--YAEFLLADLQVREFLNERLKNASVSKILIERPS-ENARITISTARPGV
LIGKKGEDVERLRRDVAKI------------MKMPVQVNIDEIRKPDLDAKLVAEGIASQLERRVMFRRAMKRAVQNSMR
-AGAKGIKVEVSGRLGGAEIARTEWYREGRVPLHTLRADIDYSIVRAETTYGCIGVKVWIFKGE
>Bacteria_Proteobacteria_Gammaproteobacteria_Pseudomonadales_Moraxellaceae_Acinetobacter_baumannii_AB30_(stripped)
MGQKVHPIGIRLGVVKRHNANWY--ANPKQ--YAEYLLKDLQVREFLTKKLKNAMVSNILIERPS-GAAKVTISTARPGI
VIGKKGEDIEKLQRELTNI------------MGVPAQVSINEIDRPDLDARLVAEAIASQLEKRVMFRRAMKRAVQNTMR
-AGAKGIKVEVSGRLGGAEIARTEWYREGRVPLHTLRADIDYATMRAETTYGTIGVKVWIFRGE
>Bacteria_Proteobacteria_Gammaproteobacteria_Pseudomonadales_Moraxellaceae_Alkanindiges_illinoisensis_DSM_15370_(stripped)
MGQKVHPIGIRLGVVKRHNANWY--ANPKN--YAEYLLKDLQVRDFLHKKLKSAMVSKILIERPT-GAAKVIISTARPGI
VIGKKGEDIEKLQRELTQI------------MGVPAQVSINEIDKPDLDARLVAESIASQLEKRVMFRRAMKRAVQNSMR
-AGAKGIKVEVSGRLGGAEIARTEWYREGRVPLHTLRADIDYSTMRAETTYGTIGVKVWIFRGE
>Bacteria_Proteobacteria_Gammaproteobacteria_Thiotrichales_Francisellaceae_Francisella_FSC776_(stripped)
MGQKVHPTGIRLGFIKDWRSVWY--ADARD--YADKLNTDIEVRNYLHKKLANASVSRIKIERPA-QNAKVTIYTARPGI
VIGKKGEDVEVLRNELAKK------------MDIPVQINIEEIRKPELDAQLVADSIAQQLEKRVMFRRAMKRAIQTAMK
-MGAEGIKVSIAGRLGGAEIARTEWAKEGRIPLHTFRADIDYATSEALTTYGILGIKVWIFKGE
>Bacteria_Proteobacteria_Gammaproteobacteria_Thiotrichales_Francisellaceae_Francisella_philomiragia_subsp._philomiragia_ATCC_25017_(stripped)
MGQKVNPNGIRLGIVKEHNSTWY-----ADSDYATKLNEDIKVREFLHKKLASAAVSKIQIERA-Q-NAKITIHTARPGI
VIGKKGEDVEKLRADVNKL------------MGVPVQINIEEVRKPEIDAKLVADSVAQQLEKRVMFRRAMKKAMQAAMK
-SGAKGIKIMVSGRLGGAEIARSEWARDGRVPLQTFRADVDYATSKALTTYGIIGVKVWIYKGE
>Bacteria_Proteobacteria_Gammaproteobacteria_Thiotrichales_Piscirickettsiaceae_Piscirickettsia_salmonis_LF_89_(stripped)
MGQKVHPTGIRLGIVKDWTSKWY--ADSRT--YADKLYSDIQVRDFLKKKLANAAVSRIQIERPA-QNARIVIHTARPGI
VIGKKGEDVEALRAEVTKM------------MGIPVHISIEEVRKPEIDATLVAASIAQQLERRVMFRRAMKRAVQNAMR
-IGAKGIRVQVSGRLGGAEIARTERYLEGSVPLHTFRADVDYGTAEALTTYGIIGVKVWIFKGE
>Bacteria_Proteobacteria_Gammaproteobacteria_Oceanospirillales_Alcanivoracaceae_Alcanivorax_borkumensis_SK2_(stripped)
MGQKVHPVGIRLGIVKEHNSLWY--AGPKS--YSDCLVTDLQVREYLFKRLKSASVSRIKIERPS-ENVRITIATARPGI
VIGKKGEDVERLRRDVAAK------------MGVPVHINIEEVRKPDLDARLVGDNVAGQLERRVMFRRAMKRAVQNAMK
-SGAEGIRIQLSGRLGGAEIARTEWYREGRVPLHTLRADIDYASVRAETTYGTIGVKVWIFRGE
>Bacteria_Proteobacteria_Gammaproteobacteria_Pseudomonadales_unclassified_Pseudomonadales_Dasania_marina_DSM_21967_(stripped)
MGQKVHPTGIRLGIVKEHNSIWY--ADGSA--YAENLVNDLRVRAYVEEKLAHASVSRVVIERSA-QTAKLTIHTARPGI
VIGKKGEDVDKLRKELSSR------------MGVPVHINIEEIRKPDMDAKLVAANVAGQLERRVMFRRAMKRVVQNALR
-QGAEGIKVQVSGRVGGAEIARTEWYREGRVPLHTLRADIDYAAHEASTTYGIIGVKVWIFKGE
>Bacteria_Proteobacteria_Gammaproteobacteria_Alteromonadales_Alteromonadaceae_Melitea_salexigens_DSM_19753_(stripped)
MGQKVHPTGIRLGIVKDHNSVWY--AGSKQ--YAQQLVTDIQVREYLEEKLAHASVSRIVIERPA-QTARITIHTARPGI
VIGKKGEDVEKLRKELSKR------------MSVPVHINIEEVRKPDLDAKLVAQNVAQQLERRVMFRRAMKRVVQNAMR
-QGAEGIKVQVSGRVGGAEIARTEWYREGRVPLHTLRADIDYATYEAATTYGIIGVKVWIFKGE
>Bacteria_Proteobacteria_Gammaproteobacteria_unclassified_Gammaproteobacteria_Spongiibacter_tropicus_DSM_19543_(stripped)
MGQKVHPTGIRLGIVKDHNSVWY--AGSKQ--YAKQLVTDLQVREYLEEKLSHASVSRIVIERPA-QTARVTIHTARPGI
VIGKKGEDVEKLRKELSDR------------MSVPVHINIEEVRKPDLDAKLVAMNVAQQLERRVMFRRAMKRVVQNAMR
-QGAEGIKVQVSGRVGGAEIARTEWYREGRVPLHTLRADIDYATHEASTTYGIIGVKVWIFKGE
>Bacteria_Proteobacteria_Gammaproteobacteria_gamma_proteobacterium_NOR51_B_scf_1109846220923_genomic_scaffold_(stripped)
MGQKVHPTGIRLGVVKDHNSVWY--ADSKN--YAKNLISDLQVREYILKKL-DASVSRVVIERPA-ATARITIHTARPGI
VIGKKGEDVEALRKELSAK------------MGVPVHINIEEIRKPDLDARLVAQNVAQQLERRVMFRRAMKRVVQNAMR
-QGAEGIKVQVGGRLGGAEIARSEWYREGRVPLHTLRADIDYSTYEAETTYGIIGVKVWIFKGE
>Bacteria_Proteobacteria_Gammaproteobacteria_Alteromonadales_Alteromonadaceae_Haliea_salexigens_DSM_19537_(stripped)
MGQKVHPVGIRLGIVKDHNSIWY--ADSKN--YAKTLITDLEVRKYIEKTLEHASVSRVVIERPA-QTARITIHTARPGI
VIGKKGEDVDGLRKTLAEK------------MGVPVHINIEEIRKPDLDAKLVAQNVAQQLERRVMFRRAMKRVVQNAMR
-QGAEGIKIQVGGRLGGAEIARTEWYREGRVPLHTLRADIDYATYEASTTYGIIGVKVWIFKGE
>Bacteria_Proteobacteria_Gammaproteobacteria_unclassified_Gammaproteobacteria_OMG_group_OM60_clade_Congregibacter_litoralis_KT71_(stripped)
MGQKVHPTGIRLGIVKDHTSVWY--ADRKN--YAKQLVTDLQVRSLIEKKLDNASVSRVVIERPA-QTARITIHTARPGI
VIGKKGEDVDKLRKQLTK------------EMGVPVHINIEEIRKPDLDARLVAQNVAQQLERRVMFRRAMKRVVQNAMR
-QGAEGIKVQVSGRLGGAEIARTEWYREGRVPLHTLRADIDYATYEAATTYGILGVKVWIFKGE
>Bacteria_Proteobacteria_Gammaproteobacteria_Alteromonadales_Alteromonadaceae_Haliea_rubra_CM41_15a_DSM_19751_(stripped)
MGQKVHPTGIRLGIVKDHTSVWY--ADSKN--YAKNLITDLEVRSYIEKKLDNASVSRVVIERPA-QTARITIHTARPGI
VIGKKGEDVDALRRDLAQR------------MGVPVHINIEEIRKPDLDARLVAQNVAQQLERRVMFRRAMKRVVQNAMR
-QGAEGIKVQVGGRLGGAEIARSEWYREGRVPLHTLRADIDYATYEAKTTYGVIGVKVWIFKGE
>Bacteria_Proteobacteria_Gammaproteobacteria_Oceanospirillales_Hahellaceae_Endozoicomonas_montiporae_LMG_24815_(stripped)
MGQKVHPNGIRLGIVKPHRSVWF--AEGQE--YADKLISDLEVREFLQKKLKNASVSRIDIQRPA-QSARVTIHTARPGI
VIGKKGEDVEKLRQAVTKM------------MGVPVHINIEEVRKPELDAMLVAQSIAGQLERRVMFRRAMKRSVQNAMR
-LGAKGIKVQIGGRLGGAEIARSEWYREGRVPLHTLRADIDYATYEAKTTYGILGVKVWIFKGE
>Bacteria_Proteobacteria_Gammaproteobacteria_Oceanospirillales_Hahellaceae_Zooshikella_ganghwensis_DSM_15267_(stripped)
MGQKVHPTGIRLGIVKDHTSVWY--AEGTE--YSDKLITDLQVRARIQKKLKNASVSRVEIQRPA-QSARITIHTARPGI
VIGKKGEDVEKLRQEVSGA------------MGIPVHINIEEIRKPELDAMLVAQSVANQLERRVMFRRAMKRAVQNAMR
-LGAKGIKIQISGRLGGAEIARTEWYREGRVPLHTLRADIDYATYEAHTTYGVLGVKVWIFKGE
>Bacteria_Proteobacteria_Gammaproteobacteria_Pseudomonadales_Pseudomonadaceae_Azotobacter_group_Azotobacter_vinelandii_CA6_(stripped)
MGQKVHPVGIRLGIVKEHTSVWY--ADRKN--YADYLYADLKVREYLQDKLKSASVSRIDIAR-PAQTARITIHTARPGI
VIGKKGEDVEKLRQDLTKQ------------MGVPVHINIEEIRKPELDSMLVAQSVAQQLERRVMFRRAMKRAVQNAMR
-IGAKGIKIQVSGRLGGAEIARTEWYREGRVPLHTLRADIDYATYEAHTTYGVIGVKVWIFKGE
>Bacteria_Proteobacteria_Gammaproteobacteria_Pseudomonadales_Pseudomonadaceae_Pseudomonas_aeruginosa_B136_33_(stripped)
MGQKVHPNGIRLGIVKEHTSVWY--ADRKN--YADYLFADLKVREYLQDKLKSASVSRIDIHRPA-QTARITIHTARPGI
VIGKKGEDVEKLRQDLTKQ------------MGVPVHINIEEIRKPELDAMLVAQSVAQQLERRVMFRRAMKRAVQNAMR
-IGAKGIKIQVSGRLGGAEIARTEWYREGRVPLHTLRADIDYATYEAHTTYGVIGVKVWIFKGE
>Bacteria_Proteobacteria_Gammaproteobacteria_Pseudomonadales_Pseudomonadaceae_Cellvibrio_japonicus_Ueda107_(stripped)
MGQKVHPNGIRLGIIKKHTSVWY--ADGTD--YADKLNIDLKVRSYIQEKLASASVSRVDIERPA-NTARITIHTARPGI
VIGKKGEDVDKLRAEISKQ------------MGVPVHINIEEIRKPDLDAALVAQSVAQQLERRVMFRRAMKRAVQNAMR
-QGAEGIKIQVGGRLGGAEIARSEWYREGRVPLHTLRADIDYATAEASTTYGIIGVKVWIFKGE
>Bacteria_Proteobacteria_Gammaproteobacteria_Alteromonadales_Alteromonadales_genera_incertae_sedis_Gilvimarinus_chinensis_DSM_19667_(stripped)
MGQKVHPTGIRLGIVKSHTSTWY--AGGDD--YADKLNNDLEVRKYIQDKLANASVSRVDIERPA-NTARITIHTARPGI
VIGKKGEDVDRLRAEVSQK------------MGVPVHINIEEIRKPDLDAALVAQGVAQQLERRVMFRRAMKRAVQNAMR
-QGAEGIKIQVGGRLGGAEIARSEWYREGRVPLHTLRADIDYNTAEASTTYGIIGVKVWIFKGE
>Bacteria_Proteobacteria_Gammaproteobacteria_Alteromonadales_Alteromonadaceae_Marinimicrobium_agarilyticum_DSM_16975_(stripped)
MGQKVNPTGIRLGIVKKHTSIWY--AGNEQ--YADKLNNDLAVRSYIQDKLSSASVSRVDIERPA-NTARITIHTARPGI
VIGKKGEDVDRLRAEVSER------------MGVPVHINIEEIRKPDLDASLVAQNVAQQLERRVMFRRAMKRAVQNAMR
-QGAEGIKIQVGGRLGGAEIARSEWYREGRVPLHTLRANIDYATAEASTTYGIIGVKVWIFKGE
>Bacteria_Proteobacteria_Gammaproteobacteria_unclassified_Gammaproteobacteria_Simiduia_agarivorans_SA1_(stripped)
MGQKVHPTGIRLGIVKKHTSVWY--AGSDE--YADKLYTDLKVREYIQKALAHASVSRIDIERPA-NTARVTIHTARPGI
VIGKKGEDVEKLRSAITAK------------MGVPVHINIEEIRKPDLDAALVAQSVAQQLERRVMFRRAMKRAVQNAMR
-QGAEGIKIQVSGRLGGAEIARTEWYREGRVPLHTLRADIDYATAEASTTYGIIGVKVWIFKGE
>Bacteria_Proteobacteria_Gammaproteobacteria_Alteromonadales_Alteromonadaceae_Saccharophagus_degradans_2_40_(stripped)
MGQKVHPTGIRLGIVKKHTSTWY--AGKAE--YADKLNQDLQVRKYIQNALAHASVSRIDIERPA-NTARVTIHTARPGI
VIGKKGEDVEKLRTELTKQ------------MGVPVHINIEEIRKPDLDAALAAQSVAQQLERRVMFRRAMKRTVQNAMR
-QGAEGVKVQVGGRLGGAEIARSEWYREGRVPLHTLRADIDYATAEASTTYGIIGVKVWIFKGE
>Bacteria_Proteobacteria_Gammaproteobacteria_Pseudomonadales_B._setacea_BS12_(stripped)
MGQKVHPTGIRLGIVKKHTSTWY--ASKGE--YADKLNEDLQVRSYIQKALSHASVSRIEIERPA-NTARVTIHTARPGI
VIGKKGEDVEKLRAAISKQ------------MGVPVHINIEEIRKPDLDAVLVAQSVAQQLERRVMFRRAMKRAVQNAMR
-QGAQGVKVQVGGRLGGAEIARSEWYREGRVPLHTLRADIDYSTAEASTTYGIIGVKVWIFKGE
>Bacteria_Proteobacteria_Gammaproteobacteria_Alteromonadales_Alteromonadales_genera_incertae_sedis_Teredinibacter_turnerae_T7902_(stripped)
MGQKVHPTGIRLGIVKKHTSTWY--ASKGD--YADKLNEDLKVRAYIQKVLSHASVSRVDIERPA-NTARVTIHTARPGI
VIGKKGEDVEKLRAQISKQ------------MGVPVHINIEEIRKPDLDGVLVAQSVAQQLERRVMFRRAMKRAVQNAMR
-QGAEGVKIQVSGRLGGAEIARTEWYREGRVPLHTLRADIDYATAEASTTYGIIGVKVWIFKGE
>Bacteria_Proteobacteria_Gammaproteobacteria_unclassified_Gammaproteobacteria_Porticoccus_hydrocarbonoclasticus_MCTG13d_(stripped)
MGQKVHPTGIRLGIVKKHTSIWY--AGQKD--YADKLNADLSVREFINKKLAHASVSRIEIERPA-QTARITIHTARPGI
VIGKKGEDVEALRNEVSAQ------------MGVPVHINIEEVRKPDLDATLVAQNVAQQLERRVMFRRAMKRAVQNAIR
-QGAKGIKIQVGGRLGGAEIARSEWYREGRVPLHTLRADIDYGTAEGSTTYGIIGVKVWIFKGE
>Bacteria_Proteobacteria_Gammaproteobacteria_Alteromonadales_Alteromonadaceae_Alteromonas_sp._S89_(stripped)
MGQKVHPTGIRLGIVKKHTSVWY--AGSDE--YADKLYTDLKVREFIRKKLAHASVSRIEIER-PANTARVTIHTARPGI
VIGKKGEDVERLRNEVSKQ------------MGVPVHIDIEEVRKPDLDATLVGQNVAQQLERRVMFRRAMKRAVQNAMR
-QGAEGIKIQVSGRLGGAEIARTEWYREGRVPLHTLRANIDYGTAEASTTYGIIGVKVWIFKGE
>Bacteria_Proteobacteria_Gammaproteobacteria_Oceanospirillales_Oceanospirillaceae_Marinomonas_mediterranea_MMB_1_(stripped)
MGQKVHPTGIRLGIVKDHTSTWY--ANNQN--YSKLLLNDLQVRKYLEEKLVQASVSRIEIQRPA-QTARITIHTARPGI
VIGKKGEDVEKLRNAVSKM------------MGVPVHINIEEIRKPELDSKLVAQNIAGQLERRVMFRRAMKRAVQNAMR
-AGAKGIKVQVSGRLGGAEIARAEWYREGRVPLHTLRADIDYATYEASTTYGIIGVKVWIFKGE
>Bacteria_Proteobacteria_Gammaproteobacteria_Oceanospirillales_Oceanospirillaceae_Oceanobacter_sp._RED65_unfinished_sequence_(stripped)
MGQKVHPTGIRLGITKDHNSVWY--AGKDT--YADQLLTDIQVRSMIEKRLEKASVSKVTIERPA-QTAKITIHTARPGI
VIGKKGEDVDALRKDVADM------------MGIPVHLNIEEIRKPDLDAKLVAQSVANQLERRVMFRRAMKRAVQNAMR
-GGAEGIKIQVGGRLGGAEIARSEWYREGRVPLHTLRADIDYATYEAHTTYGVIGVKVWIFKGE
>Bacteria_Proteobacteria_Gammaproteobacteria_Oceanospirillales_Oceanospirillaceae_Oceanobacter_kriegii_DSM_6294_(stripped)
MGQKVHPTGIRLGITKDHNSVWY--AGKDK--YADNLLTDIAVRSLIEKRLEKASVSKVVIERPA-QNAKVTIHTARPGI
VIGKKGEDVEVLRKDLSEV------------MGIPVHINIEEVRKPDLDAKLVAQSVASQLERRVMFRRAMKRAVQNAMR
-GGAEGIKIQVSGRLGGAEIARAEWYREGRVPLHTLRADIDYATYEAHTTYGVIGVKVWIFKGE
>Bacteria_Proteobacteria_Gammaproteobacteria_Oceanospirillales_Oceanospirillaceae_Thalassolituus_oleivorans_R6_15_(stripped)
MGQKVHPTGIRLGITKDHNSIWY--AGKDK--YADNLLTDIAVRSLIEKRLEKASVSKVVIERPA-QNAKVTIHTARPGI
VIGKKGEDVEVLRKDVSDL------------MGIPVHINIEEVRKPDLDARLVAQSVANQLERRVMFRRAMKRAVQNAMR
-GGAEGIKIQVGGRLGGAEIARSEWYREGRVPLHTLRADIDYSTYEAHTTYGVIGVKVWIFKGE
>Bacteria_Proteobacteria_Gammaproteobacteria_unclassified_Gammaproteobacteria_Reinekea_blandensis_MED297_(stripped)
MGQKVHPTGIRLGIVKDHNSVWY--AGSDT--YSEKLLNDIEVRAYLEKKLEKASVSKIIIERPA-QNAKITIHTARPGI
VIGKKGEDVELLRQELTQM------------MGIPVHINIEEIRKPDLDGKLVAQSIAGQLERRVMFRRAMKRAMQNAMR
-GGAEGIRVQVSGRLGGAEIARSEWYLEGRVPLHTLRADIDYATAEANTTYGIIGVKVWIFKGE
>Bacteria_Proteobacteria_Gammaproteobacteria_Oceanospirillales_Saccharospirillaceae_Saccharospirillum_impatiens_DSM_12546_(stripped)
MGQKVHPTGIRLGITKDHSSVWY--ADSKD--YSKKLLNDIQVRSYLEKKLEKASVSKIVIER-PAQNAKITIHTARPGI
VIGKKGEDVEVLRQEVSAM------------MGIPVHINIEEIRKPDLDSKLVAQSVAGQLERRVMFRRAMKRVMQNAMR
-NGAKGVRIQVSGRLGGAEIARTEWYLEGRVPLHTLRADIDYATAEAHTTYGVIGIKVWIFKGE
>Bacteria_Proteobacteria_Gammaproteobacteria_Oceanospirillales_Hahellaceae_Hahella_chejuensis_KCTC_2396_(stripped)
MGQKVNPVGIRLGIVKDHNSVWY--ADKKN--YSDHLLTDIKVREFLMKKLEKASVSKVIIERPP-QNAKITIHTARPGI
VIGKKGEDVDRLRQEVGEL------------MKVPVHINIEEIRKPDLDAKLVASGVAGQLERRVMFRRAMKRAVQNAMR
-QGAKGIKIQVGGRLGGAEIARTEWYREGRVPLHTLRADIDYATHEAHTTYGVIGVKVWIFKGE
>Bacteria_Proteobacteria_Gammaproteobacteria_Oceanospirillales_Oceanospirillaceae_Balneatrix_alpica_DSM_16621_(stripped)
MGQKVHPTGYRLGVTKDHTSVWY--AGRGE--YAKKLLNDLQVRKYLEEKLKAASVSRIEIERPA-NNARITIHTARPGI
VIGKKGEDVEKLRQDVSNM------------MGVPVHVNIEEIRKPELDAKLTAQSVAQQLERRVMFRRAMKRAVQNAMR
-LGAKGIKIQVSGRLGGAEIARTEWYREGRVPLHTLRADIDYNTAEAHTTYGVIGVKVWIFKGE
>Bacteria_Proteobacteria_Gammaproteobacteria_Oceanospirillales_Oceanospirillaceae_Amphritea_japonica_ATCC_BAA_1530_(stripped)
MGQKVHPTGIRLGIVKDHTSVWY--ADKNE--YASKLLNDLKVREYLEGQLKAASVSRIEIERPA-QNAKITIYTARPGI
VIGKKGEDVEKLRNAISKM------------MGVPVHINIEEIRKPDLDAKLVAQSVASQLERRVMFRRAMKRSVQNAMR
-QGAQGIKIQVGGRLGGAEIARSEWYREGRVPLHTLRADIDYGTYEAHTTYGVLGIKVWIFKGE
>Bacteria_Proteobacteria_Gammaproteobacteria_Oceanospirillales_Oceanospirillaceae_Neptunomonas_japonica_DSM_18939_(stripped)
MGQKIHPTGIRLGIVKDHTSVWY--ADKSE--YARKLQNDLQVRNYLEGQLKNASVSRIEIERPA-QNAKITIFTARPGI
VIGKKGEDVEKLRNAVSNM------------MGVPVHINIEEIRKPELDAMLVAQGVASQLERRVMFRRAMKRAVQNAMR
-LGAKGIKIQVGGRLGGAEIARSEWYREGRVPLHTLRADIDYAPYEAHTTYGVIGVKVWIFKGE
>Bacteria_Proteobacteria_Gammaproteobacteria_Oceanospirillales_Oceanospirillaceae_Neptuniibacter_caesariensis_MED92_(stripped)
MGQKVHPTGIRLGIVKDHTSVWY--ADKSE--YASKLQNDLQVREYLDKQLEKASVSRIEIERPA-QNAKITIHTARPGI
VIGKKGEDVEKLRNTVSEM------------MGVPVHINIEEIRKPELDARLVAQGVASQLERRVMFRRAMKRAVQNAMR
-LGAKGIKIQLGGRLGGAEIARSEWYREGRVPLHTLRADIDYATYEAHTTYGVIGVKVWIFKGE
>Bacteria_Proteobacteria_Gammaproteobacteria_Alteromonadales_Alteromonadaceae_Marinobacterium_litorale_DSM_23545_(stripped)
MGQKVNPTGIRLGVIKDHTSVWY--ADKAD--YANKLLNDLQVRSYLEGQLKNASVSRIEIERPA-QNAKITIHTARPGI
VIGKKGEDVEKLRAAVSEM------------MGVPVHINIEEVRKPDLDAKLVAQGVASQLERRVMFRRAMKRAVQNAMR
-IGAKGIKIQLGGRLGGAEIARTEWYREGRVPLHTLRADIDYATYEAHTTYGVIGVKVWIFKGE
>Bacteria_Proteobacteria_Gammaproteobacteria_Oceanospirillales_Oceanospirillaceae_Nitrincola_lacisaponensis_4CA_(stripped)
------------------------------------------MRSYLEDKLKNASVSRIDIERPA-QNAKITIHTARPGI
VIGKKGEDVEVLRSAVSEM------------MGVPVHINIEEVRKPDLDAKLVAQSVASQLERRVMFRRAMKRAVQNAMR
-IGAKGIKIQLGGRLGGAEIARSEWYREGRVPLHTLRADIDYATYEAHTTYGVIGVKVWVFKGE
>Bacteria_Proteobacteria_Gammaproteobacteria_Oceanospirillales_Oceanospirillaceae_Oceanospirillum_maris_DSM_6286_(stripped)
MGQKVHPTGIRLGIVKDHSSTWF--AEGSD--YADNLNNDLQVRAFLQKRLKQASVSRIQIERPA-QNARITIHTARPGI
VIGKKGEDVEKLRNEVTKM------------MGVPVHINIEEVRKPELDGKLVAESVSSQLERRVMFRRAMKRAVQNAMR
-LGAKGIKIQVSGRLGGAEIARSEWYREGRVPLHTLRADIDYAAAEAHTTYGVIGVKVWIFKGE
>Bacteria_Proteobacteria_Gammaproteobacteria_Oceanospirillales_Oceanospirillaceae_Marinospirillum_insulare_DSM_21763_(stripped)
MGQKVNPTGIRLGIVKEHTSTWY--AQGSA--YADKLNNDLKVRSFLEERLKQAAVSRIQIERPA-NNARITIHTARPGI
VIGKKGEDVERLRKDVSDM------------MGVPVHINIEEVRKPELDAALVAQSVAGQLERRVMFRRAMKRSVQNAMR
-LGGKGIKIQVGGRLGGAEIARSEWYREGRVPLHTLRADIDYATAEAHTTYGIIGVKVWIFKGE
>Bacteria_Proteobacteria_Gammaproteobacteria_Oceanospirillales_Halomonadaceae_Cobetia_marina_KMM_296_(stripped)
MGQKVNPTGFRLGIVKDHTSVWY--AEGAT--YADKLNNDLQVRGFLEERLKSASVSRISIERPA-NNARITIHTARPGI
VIGKKGEDVDRLRREVSEM------------MGVPVHINIEEIRKPELDAKLVAANVAGQLERRVMFRRAMKRAVQNAMR
-LGAKGIKIQLSGRLGGAEIARTEWYREGRVPLHTLRADIDYSTFEAHTTYGIIGVKVWIFKGE
>Bacteria_Proteobacteria_Gammaproteobacteria_Oceanospirillales_Halomonadaceae_Chromohalobacter_salexigens_1H11_DSM_3043_(stripped)
MGQKVNPTGIRLGIVKDHRSVWY--AERGA--YADKLNNDLEVRRFLEQRLKNASVSDITIERPA-NNARITIHTARPGI
VIGKKGEDVDRLRRDVSEM------------MGVPVHVNIEEVRKPELDAQLVAQNVCGQLERRVMFRRAMKRAVQNAMR
-LGAGGIKIQLSGRLGGAEIARTEWYREGRVPLHTLRADIDYATYEAHTTYGVIGVKVWVFKGE
>Bacteria_Proteobacteria_Gammaproteobacteria_Oceanospirillales_Halomonadaceae_Halomonas_elongata_DSM_2581_(stripped)
MGQKVNPTGIRLGIVKDHTSVWY--AERGA--YADKLNNDLEVRSFLEERLKNASVSNIIIERPA-NNARITIHTARPGI
VIGKKGEDVDKLRRDLSQM------------MGVPVHVNIEEVRKPELDAKLVAQNIAGQLERRVMFRRAMKRSVQNAMR
-LGAGGIKVQLSGRLGGAEIARTEWYREGRVPLHTLRADIDFATYEAKTTYGIIGVKVWIFKGE
>Bacteria_Proteobacteria_Gammaproteobacteria_Oceanospirillales_Halomonadaceae_Kushneria_aurantia_DSM_21353_(stripped)
MGQKVNPVGIRLGIVKDHTSVWY--AERGA--YADKLNNDLEVRSFLAERLKNASVSHIHIERPA-NNARITIHTARPGI
VIGKKGEDVERLRRDLTAM------------MGVPVHVNIEEVRKPELDASLVAQNVAGQLERRVMFRRAMKRAVQNAMR
-LGAKGIRIQLSGRLGGAEIARTEWYREGRVPLHTLRADIDYAVYEAHTTYGVIGVKVWIFKGE
>Bacteria_Proteobacteria_Gammaproteobacteria_Oceanospirillales_Halomonadaceae_Zymobacter_group_Zymobacter_palmae_DSM_10491_(stripped)
MGQKVHPIGMRLGIVKDHTSVWY--AERGA--YADKLNNDLQVRSFIEDRLKNASVSRIQIERPA-NNARITIHTARPGI
VIGKKGEDVDRLRRELTAM------------MGVPVHVNIEEVRKPELDARLVAQNVAGQLERRVMFRRAMKRAVQNAMR
-LGAQGIKIQLSGRLGGAEIARTEQYREGRVPLHTLRADIDYSTYEAHTTYGVIGVKVWIFKGE
>Bacteria_Proteobacteria_Gammaproteobacteria_Oceanospirillales_Halomonadaceae_Carnimonas_nigrificans_ATCC_BAA_78_(stripped)
MGQKVNPVGIRLGVVKDHSSVWY--AERGA--YADKLNNDLAVRSFIEDRLKNASVSRVVIERPA-NNARITIHTARPGI
VIGKKGEDVDRLRRDLTAM------------MSVPVHVNIEEVRKPELDARLVAQNVAGQLERRVMFRRAMKRAVQNAMR
-LGAKGIKIQLSGRLGGAEIARTEWYREGRVPLHTLRADIDYATYEAHTTYGVIGVKVWIFKGE
>Bacteria_Proteobacteria_Gammaproteobacteria_Oceanospirillales_Halomonadaceae_Halotalea_alkalilenta_DSM_17697_(stripped)
MGQKVHPIGIRLGIVKDHTSVWY--AERGA--YADKLNNDLAVRSFIEDRLKNASVSRVLIERPA-NNARITIHTARPGI
VIGKKGEDVDRLRRDLTSM------------MGVPVHVNIEEVRKPELDARLVAQNIAGQLERRVMFRRAMKRAVQNAMR
-LGAKGIKIQLSGRLGGAEIARTEWYREGRVPLHTLRADIDYATYEAHTTYGVIGVKVWVFKGE
>Bacteria_Proteobacteria_Gammaproteobacteria_unclassified_Gammaproteobacteria_Candidatus_Ruthia_magnifica_str._Cm_Calyptogena_magnifica_(stripped)
MGQKVNPKGIRLGIVKDWDSKWY-----ANQDYSKYLLSDIKVRDYLFDKLTNASVSRIQIERLAN-NAKITIHTARPGI
IIGKKGADIEQLKSIVSKM------------MGIPVHINIEEIKKPELDARLVAENIAQQLEKRVMYRRAVKRVLGNTTR
-LGAKGIKVMVNGRLNGAEIARSEWYREGRVPLHTFRADVDYSSYGANTQYGVIGIKVWIFKGE
>Bacteria_Proteobacteria_Gammaproteobacteria_Xanthomonadales_Xanthomonadaceae_Wohlfahrtiimonas_chitiniclastica_DSM_18708_(stripped)
MGQKVNPTGIRLGISKDWNSRWY--ASSKE--FPEFIEADFRAREFLRKELAAAAVSKIQITRPS-KSAQVTIFTARPGV
VIGKKGEDIEKLRAKLTKI------------MGCPVHVAIEEIKKPELDAYLVAEGIAQQLERRVMFRRAMKRAVSNTMK
-LGAEGIRINVSGRLNGAEIARMEWYREGRVPLHTLRANIDYGTAEALTTYGILGIKVWIYKGE
>Bacteria_Proteobacteria_Gammaproteobacteria_Xanthomonadales_Xanthomonadaceae_Wohlfahrtiimonas_chitiniclastica_SH04_(stripped)
MGQKVNPTGIRLGISKDWNSRWY--ASSKE--FPEFIEADFRAREFLRKELAAAAVSKIQITRPS-KSAQVTIFTARPGV
VIGKKGEDIEKLRAKLTKI------------MGCPVHVAIEEIKKPELDAYLVAEGIAQQLERRVMFRRAMKRAVSNTMK
-LGAEGIRINVSGRLNGAEIARMEWYREGRVPLHTLRANIDYGTAEALTTYGILGIKVWIYKGE
>Bacteria_Proteobacteria_Gammaproteobacteria_Xanthomonadales_Xanthomonadaceae_Ignatzschineria_larvae_DSM_13226_(stripped)
MGQKVNPTGIRLGISKDWNSRWY--ADSKA--FPEFVESDFRVREYLRKKLAGAAVSKIHISR-PSKSAQVVIHTARPGV
VIGKKGEDIEVLRKELSKI------------MGCPVHVLIQEIRKPELDAYLVAEGIAQQLERRVMFRRAMRRAVTNTMR
-LGAEGIRVNVSGRLNGAEIARAEWYREGRVPLHTFRADIDYGTAEALTTYGILGVKVWIYKGE
>Bacteria_Proteobacteria_Gammaproteobacteria_Legionellales_Coxiellaceae_Coxiella_burnetii_CbuK_Q154_(stripped)
MGQKVNPVGMRIGITRDWTSNWY-----ADKDFADRLNEDLNVRQLLQKRLKGAAVSRIQIERAR--NAKIIIHSARPGV
IIGKKGGEIEALRDEISKV------------MKVPVHITIEEVRKPELDAKLVAENIAQQLERRVMFRRAMKRAVQNTLR
-QGALGVKISVSGRLGGAEIARTEWYREGRVPLHTFRADIDYATASAKTTYGIIGVKVWIFKGE
>Bacteria_Proteobacteria_Gammaproteobacteria_Thiotrichales_Thiotrichaceae_Leucothrix_mucor_DSM_2157_(stripped)
MGQKVNPTGIRLGISTDWRSKWY--AEGKE--YSRFLHKDLEVRSFLEKKLSNASVSRIQIERPA-KSAFITIHTARPGV
VIGQKGADIERLRQEAAKL---------MQIHPNNVKLNIEEIRKPELDAKLVAESIANQLERRIMFRRAMKRAVSNAMR
-LGALGIKIMVSGRLNGAEIARTEWYREGRVPLHTLRADIDYAISRANTTYGVIGIKVWIYKGE
>Bacteria_Proteobacteria_Gammaproteobacteria_Thiotrichales_Thiotrichaceae_Thiothrix_flexilis_DSM_14609_(stripped)
MGQKVHPTGIRLGIATDWRSKWY--AEGKD--YANFLHKDLEVRAFLKAKLKEASVSRIRIER-PAKSAFITIHTARPGV
VIGKKGEDIERLRADVAKM---------LDLHVNNVKLNIEEIRKPELDAQLVAESIASQLERRIMFRRAMKRAVSNAMK
-LGALGIKVSVAGRLNGVEIARTEWYREGRVPLHTLRADIDYATAEALTTYGIIGVKVWIYKGE
>Bacteria_Proteobacteria_Gammaproteobacteria_Chromatiales_Ectothiorhodospiraceae_Thioalkalivibrio_nitratireducens_DSM_14787_(stripped)
MGQKVHPTGIRLGISRPWAAVWY--EDGNS--FGKTLNSDLELRSFLRKRLAHASVSRVQIERPS-RAAHVTIHTARPGI
VIGKKGEDIEALRRQVAA---------RLGLEIANVKINIEEIRKPEVDAQLVAEGIAQQLERRIMFRRAMKRAVGNAQR
-LGAQGVKVHVSGRLNGAEIARSEWYREGRVPLHTLRADIDYGFAEAKTTYGVIGIKVWIFKGE
>Bacteria_Proteobacteria_Gammaproteobacteria_Chromatiales_Ectothiorhodospiraceae_Thiorhodospira_sibirica_A12_ATCC_700588_(stripped)
MGQKVHPVGFRLGVSADWASTWF--AEGRN--YAAILNKDLAIRKFLKKRLAQASVSRIQIARPA-RQAFITIHTARPGI
VIGKKGEDIEALRREVAGL---------LGLNVNNVKINIEEIRKPEIDAQLIAEGIAQQLERRIMFRRAMKRAIGNAMR
-MGAMGVKVHVSGRLNGAEIARSEWQREGRVPLHTLRADIDYGFAEAHTTYGVIGVKVWVFKGE
>Bacteria_Proteobacteria_Gammaproteobacteria_Chromatiales_Ectothiorhodospiraceae_Ectothiorhodospira_sp._PHS_1_(stripped)
MGQKVNPIGFRLGISADWASTWY--ADGRD--YADNLHKDLEIRQFLKQKLAQASVSRIQIARPA-RQAFITIHTARPGI
VIGKKGEDIESLRKEVAG---------RLGLAVPNVKINIEEIRKPETDAQLVAEGIAQQLERRIMFRRAMKRAVGNAMR
-LGALGVKVHVSGRLNGAEIARSEWYREGRVPLHTLRADIDYGFAEARTTYGIIGVKVWVFKGE
>Bacteria_Proteobacteria_Gammaproteobacteria_Chromatiales_Ectothiorhodospiraceae_Halorhodospira_halochloris_A_(stripped)
MGQKVNPIGFRLGVSADWASTWY--ADGRD--YADNLHSDLEIRKFLKKKLSQASVSRIEIARPA-RQAFITIHTARPGI
VIGKKGEDIEALRREVAG---------RLGLPPQAVKINIEEIRKPETDAQLVAEGIAQQLERRIMFRRAMKRAVGNAMR
-LGAQGVKVHVSGRLNGAEIARSEWYREGRVPLHTLRAEIDYGFAEAQTTYGIIGVKVWVFKGE
>Bacteria_Proteobacteria_Gammaproteobacteria_Chromatiales_Halothiobacillaceae_Halothiobacillus_neapolitanus_c2_(stripped)
MGQKVHPVGFRLGISSDWTSRWY-----ADKLFPVQLNQDVRTRAFIKDKLKEASVSRIQIERAR--SASVTIHTARPGI
VIGRKGEDIERLRGEIAPM-LGV--------DRNAVKLSVEEIRKPELDAQLVAESIAQQLERRIMFRRAMKRAVQTSMR
-LGAGGIKVNVSGRLGGAEIARNEWYREGRVPLHTLRADIDYGFAEAQTTYGVIGVKVWIFKGE
>Bacteria_Proteobacteria_Gammaproteobacteria_Xanthomonadales_Xanthomonadaceae_Xylella_fastidiosa_multiplex_ATCC_35871_(stripped)
MGHKVHPIGIRLGISADWNSKWY--ANKAE--FAGYLAADLKVRQVLRKKMSQAGISKILIERPS-NAACVSMHVARPGV
VIGKRGEDIEMLRKQLSDI------------MGVSVHINVIEVRKPELDAQLVAESVAQQLERRIMFRRAMKRSVSNAIR
-LGALGIKISVAGRLNGAEIARSEWYREGRVPLQTLRADIGYGFSEAHTNYGVTGVKVLIYHGD
>Bacteria_Proteobacteria_Gammaproteobacteria_Xanthomonadales_Xanthomonadaceae_Xylella_fastidiosa_sandyi_Ann_1_(stripped)
MGHKVHPIGIRLGISADWNSKWY--ANKAE--FARYLAADLKVRQVLRKKMSQAGISKILIERPS-NTACVSMHVARPGV
VIGKRGEDIGMLRKQVSDI------------MGVPVHINVIEVRKPELDAQLVAESVAQQLERRIMFRRAMKRSVSNAIR
-LGALGIKISVAGRLNGAEIARSEWYREGRVPLQTLRADIGYGFSEAHTNYGVTGVKVLMYHGD
>Bacteria_Proteobacteria_Gammaproteobacteria_Xanthomonadales_RIFOXYA1_FULL_Rhodanobacter_67_6_(stripped)
MGHKVHPTGIRLGIAKDWNSKWY--ANKAD--YAKYLVADIKVRDMLKKKLAAAGISKIQIERPA-KTARVTIHTARPGV
VIGKKGEDIEKLRKEVSDM------------MGVPTHINVSEVRKPELDAQLVAESIAQQLERRIMFRRAMKRSVGNAMR
-LGALGIKINVSGRLNGAEIARSEWSREGRVPLHTLRADIDYGFAEASTTYGIIGIKVWVYKGE
>Bacteria_Proteobacteria_Gammaproteobacteria_Xanthomonadales_Xanthomonadaceae_Rhodanobacter_sp._2APBS1_(stripped)
MGHKVHPTGIRLGIAKDWNSKWF--ANKGD--YAKYLVADIKVRDMLKKKLAAAGISKIQIERPA-KTARVTIHTARPGV
VIGKKGEDIEKLRKEVSDM------------MGVPTHINVNEVRKPELDAQLVAESIAQQLERRIMFRRAMKRSVGNAMR
-LGALGIKINVSGRLNGAEIARSEWAREGRVPLHTLRADIDYGFAEASTTYGIIGIKVWVNKGE
>Bacteria_Proteobacteria_Gammaproteobacteria_Xanthomonadales_Xanthomonadaceae_Frateuria_aurantia_Kondo_67_DSM_6220_(stripped)
MGHKVHPTGIRLGIAKDWNSKWY--ANKGE--YAQYLAADLKVRDMLRKKLAQAGISKIQIERPA-KTARVTIHTARPGV
VIGKKGEDIEKLRKEVSDM------------MGVPAHINVSEVRKPELDAQLVAESIAQQLERRIMFRRAMKRSVGNAMR
-LGALGIKINVSGRLNGAEIARSEWAREGRVPLHTLRADIDYGFAEAKTTYGIIGIKVWINKGE
>Bacteria_Proteobacteria_Gammaproteobacteria_Xanthomonadales_Xanthomonadaceae_Luteibacter_sp._9145_(stripped)
MGHKVHPTGIRLGIAKDWNSKWY--ANKGE--YAVYLAADLKVREMLRKKLAAAGISKIQIERPA-KTARVTIHTARPGV
VIGKKGEDIEKLRKEVTDM------------MGVPTHINVSEVRKPELDAQLVAESIAQQLERRIMFRRAMKRSVGNAMR
-LGALGIKINVSGRLNGAEIARSEWAREGRVPLHTLRADIDYGTAEAKTQYGIIGVKVWVYKGE
>Bacteria_Proteobacteria_Gammaproteobacteria_Xanthomonadales_Xanthomonadaceae_Dyella_japonica_A8_(stripped)
MGHKVHPTGIRLGIAKDWNSKWY--ANKGE--YAQYLAADLKVREMLRKKLAQAGISKILIERPA-KTARVTIHTARPGV
VIGKKGEDIEKLRKEVSDL------------MGVPAHINVSEVRKPEIDAQLVAESIAQQLERRIMFRRAMKRSVGNAMR
-LGALGIKINVSGRLNGAEIARSEWAREGRVPLHTLRADIDYGTAEAHTTYGVIGIKVWIYKGE
>Bacteria_Proteobacteria_Gammaproteobacteria_Xanthomonadales_Xanthomonadaceae_Frateuria_terrea_CGMCC_1.7053_(stripped)
MGHKVHPTGIRLGIAKDWNSKWY--ANKGE--YAQYLAADLKVREMLRKKLAQAGISKIQIERPA-KTARVTIHTARPGV
VIGKKGEDIEKLRKEVSDM------------MGVPAHINVNEVRKPELDAQLVAESIAQQLERRIMFRRAMKRAVGNAMR
-LGALGIKINVSGRLNGAEIARSEWSREGRVPLHTLRADIDYGFAEAKTTYGIIGIKVWVYKGE
>Bacteria_Proteobacteria_Gammaproteobacteria_Xanthomonadales_Xanthomonadaceae_Rudaea_cellulosilytica_DSM_22992_(stripped)
MGHKVHPTGIRLGISKDWNSKWY--ANKRE--YAQYLAADLKVREMLREKLAQAGVSKIAIERPA-KTARITIHTARPGV
VIGKKGEDIEKLRKDVSKL------------MGVPAHINVSEVRKPELDAQLVAESIAQQLERRIMFRRAMKRAVGNAMR
-LGALGIKINVGGRLNGAEIARSEWYREGRVPLHTLRADIDYGFAQAKTTYGIIGIKVWIYKGE
>Bacteria_Proteobacteria_Gammaproteobacteria_Xanthomonadales_Xanthomonadaceae_Thermomonas_fusca_DSM_15424_(stripped)
MGHKVNPIGIRLGIAKDWNSKWY--AGKKQ--FAEFLTADLRVRDMLRKKLAQAGISKILIERPA-NNARVTIHTARPGV
VIGKRGEDIEKLRKEVSDV------------LGVPAHINVTEVRKPELDAQLVAESIAQQLERRIMFRRAMKRAVGNAIR
-LGALGIKVNVAGRLNGAEIARSEWYREGRVPLHTLRADIDYGFAEAKTTYGIIGIKVWVYKGE
>Bacteria_Proteobacteria_Gammaproteobacteria_Xanthomonadales_Xanthomonadaceae_Lysobacter_defluvii_DSM_18482_(stripped)
MGHKVHPTGIRLGISKDWNSKWY--AGKKQ--YGEYLVADLKVRDMLRKKLAQAGVSKIFIERPA-NNARVTIHTARPGV
VIGKRGEDIEKLRQQVSKM------------MGVPAHINVTEVRKPELDAQLVAESIAQQLERRIMFRRAMKRAVGNAMR
-LGALGIKVHVSGRLNGAEIARSEWYREGRVPLHTLRADIDYGFAEARTTYGIIGIKAWVYKGE
>Bacteria_Proteobacteria_Gammaproteobacteria_Xanthomonadales_Xanthomonadaceae_Silanimonas_lenta_DSM_16282_(stripped)
MGHKVHPTGIRLGIAKDWNSKWY--ANKKE--FAGFLAADLKVRQMLREKLAQAGISKILIERPS-KSARVTIHTARPGV
VIGKRGEDIEKLRKQVSDI------------MGVPAHINVSEVRKPELDAQLVAESIAQQLERRIMFRRAMKRAVGNAMR
-LGALGIKVNVAGRLNGAEIARSEWYREGRVPLHTLRADVDYGFAEARTTYGVIGVKVWVYKGE
>Bacteria_Proteobacteria_Gammaproteobacteria_Xanthomonadales_Xanthomonadaceae_Luteimonas_mephitis_DSM_12574_(stripped)
MGHKVHPTGIRLGISKDWNSKWY--AGKKE--YAGYLAADLKVREMLRKKLAAAGISRIMIERPA-KTARVTIHTARPGV
VIGKRGEDIEKLRKEVSDL------------MGVPAHINVTEVRKPELDAQLVAESIAQQLERRIMFRRAMKRAVGNAMR
-LGALGIKVNVGGRLNGAEIARSEWYREGRVPLHTLRADVDYGFAEAKTTYGIIGIKTWVYKGE
>Bacteria_Proteobacteria_Gammaproteobacteria_Xanthomonadales_Xanthomonadaceae_Luteimonas_sp._J16_(stripped)
MGHKVHPTGIRLGIAKDWNSKWY--AGKKE--YAEYLTADLKVREMLRKRLAAAGISRILIERPA-KTARVTIHTARPGV
VIGKRGEDIEKLRKDVSAM------------MGVPAHINVTEVRKPELDAQLVAESIAQQLERRIMFRRAMKRAVGNAMR
-LGALGIKVNVAGRLNGAEIARSEWYREGRVPLHTLRADVDYGFAEARTTYGVIGIKVWIYKGE
>Bacteria_Proteobacteria_Gammaproteobacteria_Xanthomonadales_Xanthomonadaceae_Arenimonas_oryziterrae_DSM_21050_(stripped)
MGHKVHPTGIRLGIAKDWNSKWF--ANKRQ--YAQYLAADLKVREMLRKKLAQAGISKILIERPS-NTARVTIHSARPGV
VIGKRGEDIEKLKKEVSDL------------MGVPAHINVAEVRKPELDAQLVAESIAQQLERRIMFRRAMKRAVGNSMR
-LGALGIKVNVAGRLNGAEIARSEWYREGRVPLHTLRADIDYGFAEALTTYGIIGVKTWIYKGE
>Bacteria_Proteobacteria_Gammaproteobacteria_Xanthomonadales_Xanthomonadaceae_Arenimonas_donghaensis_DSM_18148_HO3_R19_(stripped)
MGHKVHPTGIRLGIAKDWNSKWF--ANKRD--YAQYLTSDLKVREMLRKKLAQAGISKILIERPS-KSARVTIHSARPGV
VIGKRGEDIEKLRKEVSAI------------MGVPAHINVSEVRKPELDAQLVAESIAQQLERRIMFRRAMKRAVGNSMR
-LGALGIKVNVAGRLNGAEIARSEWYREGRVPLHTLRADIDYGFAEALTTYGIIGVKVWIYKGE
>Bacteria_Proteobacteria_Gammaproteobacteria_Xanthomonadales_Xanthomonadaceae_Lysobacter_antibioticus_HS124_(stripped)
MGHKVHPTGIRLGIAKDWNSKWF--ANKKQ--YAEYLAADLKVREMLRKKLAQAGISKIFIERPA-NNARVTIHTARPGV
VIGKRGEDIEKLRKEVSAL------------MGVPAHINVTEVRKPELDAQLVAESIAQQLERRIMFRRAMKRAVGNAMR
-LGALGIKVNVAGRLNGAEIARSEWYREGRVPLHTLRADIDYGFAEAKTTYGIIGIKTWIYKGE
>Bacteria_Proteobacteria_Gammaproteobacteria_Xanthomonadales_Xanthomonadaceae_Stenotrophomonas_maltophilia_ATCC_19867_(stripped)
MGHKVHPIGIRLGISKDWNSKWY--ANKAE--FAGYLAADLKVRDMLRKKLAQAGISKILIERPA-KTARVTIHTARPGV
VIGKRGEDIEKLRKEVSEM------------MGVPAHINVTEVRKPELDAQLVAESIAQQLERRIMFRRAMKRSVGNAMR
-LGALGIKVNVGGRLNGAEIARSEWYREGRVPLHTLRADIDYGFAEAKTTYGIIGIKVWIYKGE
>Bacteria_Proteobacteria_Gammaproteobacteria_Xanthomonadales_Xanthomonadaceae_Stenotrophomonas_maltophilia_K279a_(stripped)
MGHKVHPIGIRLGISKDWNSKWY--ANKAE--FAGYLAADLKVREMLRKKLAQAGISKILIERPA-KTARVTIHTARPGV
VIGKRGEDIEKLRKEVSEM------------MGVPAHINVTEVRKPELDAQLVAESIAQQLERRIMFRRAMKRSVGNAMR
-LGALGIKVNVGGRLNGAEIARSEWYREGRVPLHTLRADIDYGFAEAKTTYGIIGIKVWIYKGE
>Bacteria_Proteobacteria_Gammaproteobacteria_Xanthomonadales_Xanthomonadaceae_Xanthomonas_axonopodis_Xac29_1_(stripped)
MGHKVHPTGIRLGIAKDWNSKWY--ANKAE--FASYLAADLKVREMLRKKLAQAGVSKILIERPA-KTARVTIHTARPGV
VIGKRGEDIEKLRKEVSEL------------MGVPAHINVTEVRKPELDAQLVAESIAQQLERRIMFRRAMKRSVGNAMR
-LGALGIKVNVAGRLNGAEIARSEWYREGRVPLHTLRADIDYGFAEASTTYGIIGIKVWIYKGE
>Bacteria_Proteobacteria_Gammaproteobacteria_Xanthomonadales_Xanthomonadaceae_Xanthomonas_oryzae_ATCC_35933_(stripped)
MGHKVHPTGIRLGISKDWNSKWY--ANKGD--FAAYLAADLKVREMLRKKLAQAGVSKILIERPA-KTARVTIHTARPGV
VIGKRGEDIEKLRKEVSEL------------MGVPAHINVTEVRKPELDAQLVAESIAQQLERRIMFRRAMKRSVGNAMR
-LGALGIKVNVAGRLNGAEIARSEWYREGRVPLHTLRADIDYGFAEASTTYGIIGIKVWIYKGE
>Bacteria_Proteobacteria_Gammaproteobacteria_Xanthomonadales_RIFOXYA1_FULL_Xanthomonadales_68_6_(stripped)
MGHKVHPTGIRLGIAKDWNSKWF--ANKRD--YADYLAADLKVREMLRKKLAQAGISKILIERPA-KTARVTIHTARPGV
VIGKRGEDIEKLRKEVSDL------------MGVPAHINVTEVRKPELDAQLVAESIAQQLERRIMFRRAMKRAVGNAMR
-LGALGIKVNVAGRLNGAEIARSEWYREGRVPLHTLRADIDYGFAEAKTTYGIIGIKVWVYKGE
>Bacteria_Proteobacteria_Gammaproteobacteria_Xanthomonadales_Xanthomonadaceae_Pseudoxanthomonas_spadix_BD_a59_(stripped)
MGHKVHPTGIRLGISKDWNSKWF--ANKGD--YASYLAADLKVREMLRKKLAQAGISRILIERPA-KTARVTIHTARPGV
VIGKRGEDIEKLRKEVSEM------------MGVPAHINVTEVRKPELDAQLVAESIAQQLERRIMFRRAMKRAVGNAIR
-LGALGIKVNVAGRLNGAEIARSEWYREGRVPLHTLRADIDYGFAEAKTTYGIIGIKVWVYKGE
>Bacteria_Proteobacteria_Gammaproteobacteria_Chromatiales_Ectothiorhodospiraceae_Thiohalospira_halophilus_HL3_(stripped)
MGHKVHPTGIRLGIVKDWRSTWY--ADSKQ--YPELLHNDLQVRDYLNKKLAHASVSRIQIERPA-KNARITIHTARPGI
VIGKKGADIERLRQEIRGL-----------VGVDEVKIDIEEIRKPEIDAELVAQNIAQQLEKRIMFRRAMKRAVGNAMR
-LGAQGVKVNVAGRLNGAEIARSEWYREGRVPLHTLRADVDYALAEAKTTYGVIGVKVWIFKGE
>Bacteria_Proteobacteria_Gammaproteobacteria_unclassified_Gammaproteobacteria_Thiohalorhabdus_denitrificans_HL19_(stripped)
MGQKVHPIGMRLGIVKNWDSRWL--AERKE--YSDQLAEDIRIRNFIEDRLRHAAVSKVVIERPA-RNARISIYTARPGM
VIGKKGEDIEKLRRAVQKL------------SSEQIHINIEEIRKPETEAMLVAENVAQQLERRVSFRRAMKRAVGNAMR
-LGAQGIKISAGGRLGGAEIARTEWYREGRVPLHTLRADIDYGLAEAKTTYGVIGVKVWIFKGE
>Bacteria_Proteobacteria_Gammaproteobacteria_Xanthomonadales_Algiphilaceae_Algiphilus_aromaticivorans_DG1253_(stripped)
MGHKVHPNGFRLGITTKWTSNWY--AERDA--YREQLATDIEVRDFVRKRLAKASVSRVQIDRPS-KSARLTIHTARPGI
VIGKKGEDIEKLKQDIA-V--------RMGLRADAVHVSVEEIRKPELDAYLIAESVAQQLERRIMFRRAMKRSVQNAMR
-IGAGGIKIQVSGRLNGAEIARTEWYREGRVPLHTLRAHIDYGLAEAHTTYGIIGVKVWVFNGE
>Bacteria_Proteobacteria_Gammaproteobacteria_Xanthomonadales_Sinobacteraceae_Polycyclovorans_algicola_TG408_(stripped)
MGHKVNPTGFRLGISTQWTSNWY--AEKAA--YGENLTRDMEVREYLRKRLAQANVSRIQIERPS-KSARVIIHTARPGI
VIGKKGEDIEKLKQEVAK---------RFELKADSVHISVEEIRKPETDAKLVADSIAQQLERRIMFRRAMKRSVQNAMR
-QGAGGIKIQVSGRLNGAEIARTEWYREGRVPLHTLRAFVDYGTSEAQTTYGIIGIKVWVFNGE
>Bacteria_Proteobacteria_Gammaproteobacteria_Xanthomonadales_Sinobacteraceae_Nevskia_ramosa_DSM_11499_(stripped)
MGHKINPNLFRLGISTAWTSNWY--AERGA--YADNLNKDRLVREFLFKKLAQASVSRVQIDRPA-KSARVTIHTARPGI
VIGKKGEDIEKLRQEVSKL---------MTLKPDSVHISVEEIRKPELDSKLIAESVAQQLERRIMFRRAMKRAVTNAMR
-LGAGGIKIQVGGRLNGAEIARTEWYREGRVPLHTLRAHIDYGTAEAKTTYGVIGVKVWVFNGE
>Bacteria_Proteobacteria_Gammaproteobacteria_Xanthomonadales_Sinobacteraceae_Hydrocarboniphaga_effusa_AP103_(stripped)
MGHKVNPNGFRLGITTHWTSNWY--AERRA--YGENLNKDIAVREFLRKKLASASVSKIQIDR-PAKSARVTIHTARPGI
VIGKKGEDIEKLKQEVAV---------KMGLKADSVHISVEEIRKPELDARLIAESVAQQLERRIMFRRAMKRAVQNAMR
-LGAGGIKIQVGGRLNGAEIARTEWYREGRVPLHTLRAVVDYNTAEAKTTYGIIGVKVWVFTGE
>Bacteria_Proteobacteria_Gammaproteobacteria_Xanthomonadales_Sinobacteraceae_Singularimonas_variicoloris_DSM_15731_(stripped)
MGHKVNPNGFRLGITTSWTSNWY--AERKA--YGENLLKDIQVREFLRKKLSQASVSRIQIDR-PAKSARVTIHTARPGI
VIGKKGEDIEKLKGEVAK---------RMGLKADSVHISVEEIRKPELDAKLVADSIAQQLERRIMFRRAMKRAVQNAMR
-LGAGGIKIQVGGRLNGAEIARTEWYREGRVPLHTLRANVDYAVGEARTTYGVIGIKVWVFTGE
>Bacteria_Proteobacteria_Gammaproteobacteria_unclassified_Gammaproteobacteria_Solimonas_soli_DSM_21787_(stripped)
MGHKVNPNGFRLGITTSWTSNWY--AERKA--YGENLLKDIQVRSFLRKKLAQASVSRIQIDRPA-KSARVTIHTARPGI
VIGKKGEDIEKLKAEVAK---------RMGLKPDSVHISVEEIRKPELDAQLVADSIAQQLERRIMFRRAMKRSVQNAMR
-LGAGGIKIQVGGRLNGAEIARTEWYREGRVPLHTLRANVDYAVGEARTTYGIIGVKVWVFTGE
>Bacteria_Proteobacteria_Gammaproteobacteria_Thiotrichales_Piscirickettsiaceae_Cycloclasticus_sp._P1_(stripped)
M-----------------------------------LKQDLIARDFLKKKLMAASVSKIQINRPA-GNAQITIHTARPGI
VIGKKGGDVDSLRAEVSNI------------MGVPVQINVEEIRKPELDALLVAESVAQQLERRIMFRRAMKRAVTNTMR
-LGAEGIKIKVSGRLNGADIARNEWYREGRVPLHTLRADIDYGFTEALTTYGILGIKVWIFKGE
>Bacteria_Proteobacteria_Gammaproteobacteria_Methylococcales_Methylococcaceae_Methylococcus_capsulatus_Bath_(stripped)
MGQKVNPTGIRLGYIKDWSSRWF--ADSKS--YPVFLNNDLKVREFLKQKLKHASVSRIQINRLA-NNAQITIHTARPGI
VIGKRGEDIDALRRDVSRF------------MGVPVQVSVEEIRKPELDAQLVAEGVAQQLEKRIMFRRAMKRAVQNTLR
-VGAEGIKISVAGRLNGAEIARTEWYREGRVPLHTFRADIDYGFAEAVTTYGVIGVKVWIFKGE
>Bacteria_Proteobacteria_Gammaproteobacteria_Methylococcales_Methylococcaceae_Methylocaldum_szegediense_O_12_(stripped)
MGQKVHPTGIRLGYIKDWSSRWY--ASSKD--YPVFLYNDLKVREFLKKKLGHASISRIQINRPA-NNAHITIHTARPGL
VIGKKGEDIDALRRDLSSM------------MGIPVQISIEEIRKPELDAQLVAEGVAQQLEKRIMFRRAMKRAVTNTLR
-LGAEGVKINVAGRLNGAEIARSEWYREGRVPLHTFRADIDYGFAEAKTTYGVIGVKVWIFKGE
>Bacteria_Proteobacteria_Gammaproteobacteria_Methylococcales_Methylococcaceae_Methylohalobius_crimeensis_10Ki_(stripped)
MGHKVHPIGIRLGNIKDWNSRWY--ANSKN--YPVLLHQDLEVRGFIKQRLAHASVSRIQINRAA-NNAQITIHTARPGL
VIGKKGADIDQLRREVASK------------LRIPLQINVEEIRKPELDAQLVAEGVAQQLEKRIMFRRAMKRAVQNTMR
-LGAEGIKINVGGRLNGAEIARSEWYREGRVPLHTLRADIDYGFAEAQTTYGVIGVKVWIFKGE
>Bacteria_Proteobacteria_Gammaproteobacteria_Methylococcales_Methylococcaceae_Methyloglobulus_morosus_KoM1_(stripped)
MGQKVHPIGIRLGIVKDWNSRWY--ANSHD--YPLFLNQDLEVRQFLKTKLAHASVSHIQINRPA-NNAHITIHTARPGI
VIGKKGEDIDVLRQQISKM------------IGVSVQLNVEEIRKPELDAYLVAEGVAQQLEKRIMYRRAMKRAVTNTMR
-LGAEGIKIMVGGRLNGAEIARTEWYREGRVPLHTLRADIDYATAEANTTYGIIGIKVWIFKGE
>Bacteria_Proteobacteria_Gammaproteobacteria_Methylococcales_Methylococcaceae_Methylomarinum_vadi_IT_4_(stripped)
MGQKVHPTGIRLGIVKDWTSRWY--ANSQN--YPVFLLQDLKVRDYIQKKLAHASVSRIQINRPA-NNAHITVHTARPGI
VIGKKGEDIDKLRQDVSAM------------LGVPVQLNVEEIRKPELDAKLVAESIAQQLEKRIMYRRAMKRAVTNTMR
-LGAEGIKINVAGRLNGAEIARGEWYREGRVPLHTLRADIDYGTAEANTTYGIIGIKVWIFKGE
>Bacteria_Proteobacteria_Gammaproteobacteria_Methylococcales_Methylococcaceae_Methylomonas_mecanica_MC09_(stripped)
MGQKVHPTGIRLGIVKDWTSRWY--ANSQN--YPVLLLQDLKVREYIKKKLAHASVSRVQINRPA-NNANITVHTARPGI
VIGKKGEDIDVLRQDISAM------------MGVPVQLNVEEIRKPELDAYLVAESIAQQLEKRIMYRRAMKRAVTNTMR
-LGAEGIKITVAGRLNGAEIARTEWYREGRVPLHTLRADIDYGTAEAKTTYGIIGIKVWIFKGE
>Bacteria_Proteobacteria_Gammaproteobacteria_Methylococcales_Methylococcaceae_Methylovulum_miyakonense_HT12_(stripped)
MGQKVHPTGIRLGIVKDWNSRWY--ANSQD--YSVFLHQDLTIREYIRKKLANASVSRIQINRPA-NNAHITIHTARPGI
VIGKKGEDIDVLKQEISKM------------IGMPVQVNVEEIRKPELDAQLVAEGIAQQLEKRIMYRRAMKRAVTNTMR
-LGAEGIKISIGGRLNGAEIARTEWYREGRVPLHTLRADIDYATAEANTTYGIIGIKIWIFKGE
>Bacteria_Proteobacteria_Gammaproteobacteria_Methylococcales_Methylococcaceae_Methylobacter_tundripaludum_2122_(stripped)
MGQKVHPTGIRLGIVKDWNSRWY--ASSQD--YSVFLHQDLTVRDYIKKKLAHASVSRIQINRPP-NNAHITIHTARPGI
VIGKKGEDIEALRQAVSKI------------MGIPVQLNVEEIRKPELDAQLVAEGVAQQLEKRIMYRRAMKRAVTNTMR
-LGAEGIKINVGGRLNGAEIARSEWYREGRVPLHTLRADIDYATAEAHTTYGIIGIKVWIFKGE
>Bacteria_Proteobacteria_Gammaproteobacteria_Methylococcales_Methylococcaceae_Methylosarcina_lacus_LW14_(stripped)
MGQKVHPIGIRLGIVKDWNSRWF--ANNQD--YSVFLHQDLQVRDYIKKKLAHASVSRIQINRPA-NNAHITIHTARPGI
VIGKKGEDIEILKQEVSKM------------MGIPVQVNVEEIRKPELDAQLVAEGVAQQLEKRIMYRRAMKRAVTNTMR
-LGAEGIKINVGGRLNGAEIARSEWYREGRVPLHTLRADIDYATAEAKTTYGVIGIKVWIFKGE
>Bacteria_Proteobacteria_Gammaproteobacteria_Acidithiobacillales_Acidithiobacillaceae_Acidithiobacillus_ferrivorans_SS3_(stripped)
MGQKTNPIGLRLGIIKNWNSRWY---GKGD--FQQKLLEDIKVRQFIRERLVGGAVSDIIIERPA-RSARITVHTARPGI
VIGKKGEDIEKLRHDVQKR------------MGVPVHINVEEIRKPELDAQLVAESVAQQLVRRIMFRRAMKRAVTNAMR
-FGALGMRINCAGRLGGAEIARTEWYREGRVPLHTLRADIDYGFAEAKTTYGIIGVKVWIFKGE
>Bacteria_Proteobacteria_Gammaproteobacteria_Acidithiobacillales_Thermithiobacillaceae_Thermithiobacillus_tepidarius_DSM_3134_(stripped)
MGQKVNPIGIRVGIVKDWTSRWY---GKHD--FADKLNEDRKVRDFIQKRLSGASVSSIVIERPA-RNARITIHTARPGI
VIGKKGEDIDRLRKDVQAR------------MGVPVHLNIEEIRKPELDAKLVADSVAQQLERRIMFRRAMKRAVTNAMR
-LGALGVKITCSGRLGGAEIARTEWYREGRVPLHTLRADIDYGVSEAKTTYGVIGVKVWIFKGE
>Bacteria_Proteobacteria_Gammaproteobacteria_unclassified_Gammaproteobacteria_Thiohalomonas_denitrificans_HLD2_(stripped)
MGHKVHPTGIRLGITKDWTSKWY--ADKGN--FKDILHTDLTVRDYLQKRLARASVSRIQIERPA-RNARITIHSGRPGL
VIGKKGEDIEKLRRDVAAM------------MGIPVHINIEEIRKPELDATLVAQGIAQQLERRIMFRRAMKRAVTNTMR
-LGAQGVKVNVGGRLNGAEIARSEWYREGRVPLHTLRADIDYGFAEAKTTYGIIGVKVWIFKGE
>Bacteria_Proteobacteria_Gammaproteobacteria_Thiotrichales_Piscirickettsiaceae_Methylophaga_frappieri_JAM7_(stripped)
MGQKVHPTGFRLGIIKDWNSIWY--ADSAN--FSDMLNNDLKVRNYLKEKLSHASVSKIQIDRPA-KNAKITIHTARPGI
VIGKKGEDIDKLRQEASEI------------MGIPVNVGVEEIRKPELDATLVAESVAQQLERRIMFRRAMKRAVTNTMR
-LGAEGIRINVAGRLNGAEIARTEWYREGRVPLHTLRADIDYGTAEAKTTYGIIGVKVWIFKGE
>Bacteria_Proteobacteria_Gammaproteobacteria_unclassified_Gammaproteobacteria_Dechloromarinus_chlorophilus_NSS_(stripped)
MGQKVHPIGIRLGIVKQWTSKWY--ADSKD--YAGMLNTDLEVRDYLKKRLSQASVSRIQIDRPA-KNAHVTIHTARPGI
VIGKKGEDINLLRAEVSKR------------MGIPAHISVEEIRKPELDAQLVAEGITQQLERRVMFRRAMKRSVQTAMR
-LGAGGIKVNISGRLNGAEIARNEWYREGRVPLHTLRADIDYGFAEAKTTYGIIGVKVWIFKGE
>Bacteria_Proteobacteria_Gammaproteobacteria_Chromatiales_Chromatiaceae_Thiorhodovibrio_sp._970_(stripped)
MGQKVHPIGIRLGIVKDWTSKWY--ASSKD--YPDLLNKDLEVRAYLKKRLANASVSRIQIDRPA-KNAHITVHTARPGV
VIGKKGEDIDKLRAEVAGM------------MGIPVHISIEEIRKPELDAQLVAEGIAQQLERRIMFRRAMKRAVQNSMR
-VGAEGIRVNIAGRLNGAEIARSEWYREGRVPLHTLRADIDYGFAEAKTTYGILGVKTWIFRGE
>Bacteria_Proteobacteria_Gammaproteobacteria_Chromatiales_Chromatiaceae_Thioflavicoccus_mobilis_8321_(stripped)
MGQKVHPTGIRLGIVKDWRSKWY--ASSKD--YADFLNTDLEIRDFLKKRLSQASVSHIQIDRPA-KNAHITIHTARPGV
VIGKKGEDIDALRTDVAKM------------MGIPVHISIEEIRKPELDAQLVAEGVAQQLERRIMFRRAMKRAIQNTMR
-LGAEGIRINIAGRLNGAEIARSEWSREGRVPLHTLRADIDYGFAEAKTTYGVIGVKVWIFKGE
>Bacteria_Proteobacteria_Gammaproteobacteria_Chromatiales_Chromatiaceae_Lamprocystis_purpurea_DSM_4197_(stripped)
MGQKVHPTGFRLGIVKDWTSKWY--ANTRD--YADMLNKDLMVRAFLKKELASASVSRIQIDRPA-KNAHITIHTARPGV
VIGKKGEDIDKLRAKVSGM------------LGVPVHISIEEIRKPELDAQLVAEGIAQQLERRIMFRRAVKRALQNTMR
-LGAEGIKVSVAGRLNGAEIARSEWAREGRVPLHTLRADIDYGFAEAGTTYGVLGVKVWIFKGE
>Bacteria_Proteobacteria_Gammaproteobacteria_Chromatiales_Chromatiaceae_Thiocapsa_marina_5811_DSM_5653_(stripped)
MGQKVHPTGIRLGIVKDWTSKWY--ATSKD--YANFLNTDIEVRSFLRKELAKASVSRIQIDRPA-KNAHITIHTARPGV
VIGKKGEDIDKLRARVSKM------------MGIPVHISIEEIRKPELDAQLVAEGIAQQLERRIMFRRAMKRAIQNTMR
-LGAEGVRVNVAGRLNGAEIARTEWAREGRVPLHTLRADIDYGFAEARTTYGVIGVKVWIFKGE
>Bacteria_Proteobacteria_Gammaproteobacteria_Chromatiales_Chromatiaceae_Marichromatium_purpuratum_987_(stripped)
MGQKVNPNGIRLGIVKDWTSKWY--ASSKD--YADLLNTDLQVRDFLRKKLAKASVSRIQIDRPA-KNAHITIHTARPGV
VIGKKGEDIDKLRVQVSKM------------MGIPVHISIEEIRKPELDAQLVAEGIAQQLERRIMFRRAMKRALQNTMR
-LGAEGIKVNVAGRLNGAEIARSEWAREGRVPLHTLRADIDYGFAEARTTYGVIGVKVWIFKGE
>Bacteria_Proteobacteria_Gammaproteobacteria_Chromatiales_Chromatiaceae_Thiocystis_violascens_611_DSM_198_(stripped)
MGQKVHPNGIRLGIVKDWTSKWY--ASTKD--YANFLNTDLAVRAFLRKELSKASVSRIQIDRPA-KNAHITIHTARPGV
VIGKKGEDIDKLRGKVSAM------------MGIPVHISIEEIRKPELDAQLVAEGIAQQLERRIMFRRAMKRSIQNTMR
-LGAEGVRINVAGRLNGAEIARSEWAREGRVPLHTLRADIDYGFAEAKTTYGILGVKVWIFKGE
>Bacteria_Proteobacteria_Gammaproteobacteria_Chromatiales_Chromatiaceae_Allochromatium_vinosum_DSM_180_(stripped)
MGQKVHPNGIRLGIVKDWTSKWY--ANSKD--YADLLNTDLQVRDFLRKELAKASVSRIQIDRPA-KNAHITIHTARPGV
VIGKKGEDIDKLRAKVSEM------------MGIPVHIAIEEIRKPELDAQLVAEGIAQQLERRIMFRRAMKRSIQNTMR
-LGAEGIKVSVAGRLNGAEIARSEWAREGRVPLHTLRADIDYGFAEAKTTYGVLGVKVWIFKGE
>Bacteria_Proteobacteria_Gammaproteobacteria_Chromatiales_Chromatiaceae_Thiorhodococcus_drewsii_AZ1_(stripped)
MGQKVHPNGIRLGIVKDWTSKWY--ANSKD--YADLLNTDLQVRDFLRKELAKASVSRIQINRPA-KNAHITIHTARPGV
VIGKKGEDIDKLRTKVSAM------------MGIPVHISIEEIRKPELDAQLVAEGIAQQLERRIMFRRAMKRSIQNTMR
-LGAEGIKVNVAGRLNGAEIARSEWAREGRVPLHTLRADIDYGFAEAKTTYGILGVKVWIFKGE
>Bacteria_Proteobacteria_Gammaproteobacteria_Chromatiales_Ectothiorhodospiraceae_Alkalilimnicola_ehrlichii_MLHE_1_(stripped)
MGHKVHPTGFRLGVTEDWRSMWY--AGSSN--FGEYLNTDLQVRNFIRKKLAHASVSRIRIERPA-KNALVTIHTARPGI
VIGKKGEDIDRLRGEVARL------------MGVPVHINIEEIRKPELDAKLVAESVAQQLERRIMFRRAMKRAVGNAMR
-LGAQGIKVHVSGRLNGAEIARSEWYREGRVPLHTLRANIDYGVAEAHTTYGVIGVKVWVFKGE
>Bacteria_Proteobacteria_Gammaproteobacteria_Chromatiales_Ectothiorhodospiraceae_Nitrococcus_mobilis_Nb_231_(stripped)
MGHKVHPTGFRLGITEEWRSMWY--ADSAN--FGDYLNTDLKVRNFIKHKLAHASISKIKIERPA-KNALITIYTARPGI
VIGKKGADIEALRVRLARM------------MDIPVHVNIEEIRKPELDAQLVAENVAQQLERRIMFRRAMKRAVGNAMR
-LGGQGIRIQVSGRLNGAEIARTEWYREGRVPLHTLRADIDYGLAHAKTTYGVIGVKVWIFKGE
>Bacteria_Proteobacteria_Gammaproteobacteria_Chromatiales_Ectothiorhodospiraceae_Arhodomonas_aquaeolei_DSM_8974_(stripped)
MGHKVHPTGFRLGITEDWRSMWY--ADSKN--YGDFLNTDLAVRSYIKERLAHASISRVKIERPA-KNALITIHTARPGI
VIGKKGEDIEALRRQLASM------------MGIPVHINIEEVRKPELDAQLVAENVAQQLVRRIMFRRAMKRAVGNAMR
-LGAQGIKIQVGGRLNGAEIARSEWYREGRVPLHTLRADIDYGFAEAKTTYGVIGVKVWVFKGE
>Bacteria_Proteobacteria_Gammaproteobacteria_Chromatiales_Ectothiorhodospiraceae_Ectothiorhodospiraceae_bacterium_M19_40_(stripped)
MGHKVHPTGFRLGITEEWRSMWY--ADSSH--FGDQLHTDHLIREYIKERLSHASISRIRIERPA-KNALITIHTARPGI
VIGKKGEDIDRLRRELTQR------------MGIPVHVNIEEIRKPELDAQLVAENVAQQLERRIMFRRAMKRAVGNAMR
-LGAQGIKIQVGGRLNGAEIARSEWYREGRVPLHTLRADIDYGFAEARTTYGVIGVKVWVFKGE
>Bacteria_Proteobacteria_Gammaproteobacteria_Thiothrichales_uncultured_SG8_50_(stripped)
MGQKVHPTGIRLGIVKDWTSKWY--ADSRN--YADYLNKDLEVRAYLKKRLAHASVSRIQIERPA-RNAMITVHTARPGI
VIGKKGEDIETLRRDVSQM------------MGIPVHINVEEVRKPELDAQLVAESVAQQLERRIMFRRAMKRAVSNAMR
-LGAQGIRINVAGRLNGAEIARSEWYREGRVPLHTLRADIDYGFAEARTTYGVIGVKVWVFKGE
>Bacteria_Proteobacteria_Gammaproteobacteria_Chromatiales_Chromatiaceae_Nitrosococcus_oceani_C_107_ATCC_19707_(stripped)
MGQKVHPTGIRLGIVKDWNSKWY--ADSGQ--FSELLNNDLAVRSYLAKKLSHALVSNIQIDRPA-RNARITIHTARPGI
VIGKKGEDINNLRQEVSRM------------MGIPVHINIQEIRKPELDATLVAANVAQQLERRIMFRRAMKRAVTNAMR
-VGAQGIRIKVSGRLNGAEIARNEWYREGRVPLHTLRADIDYGFAEAKTTYGILGVKVWIFKGE
>Bacteria_Proteobacteria_Gammaproteobacteria_Salinisphaerales_Salinisphaeraceae_Salinisphaera_shabanensis_E1L3A_(stripped)
MGHKVHPVGFRLGITSEWSSRWY--AENAG--YRDALNTDLEIRDFIREKLAHASVSRIQIDRPA-RSARITIHTARPGI
VIGKKGEDIDKLRAEVSER------------MGVPVHLSVEEIRRPELDALLVAQNIAQQLERRIMFRRAMKRAVGNAMR
-LGAGGIRVNVAGRLNGAEIARTEWYRDGRVPLHTLRADIDYGLAEAKTTYGVLGVKVWIFKGE
>Bacteria_Proteobacteria_Gammaproteobacteria_Thiotrichales_Thiotrichaceae_Beggiatoa_sp._Orange_Guaymas_(stripped)
MGQKVHPTGIRLGIIKDWSSKWY--ASNKD--YDKYLNTDLKVRNFIKKKLAKASVSEVRIERPA-RNARIIIHTARPGI
VIGKKGEDIDKLRTQVAKM------------MGIPVHISVEEIRKPEVDAQLVAASVAQQLERRIMFRRAMKRAVANAMR
-LGAQGIRINVSGRLSGAEIARTEWYREGRVPLHTLRADIDYGLAQAYTTYGVIGIKVWIFKGE
>Bacteria_Proteobacteria_Gammaproteobacteria_Thiotrichales_Thiotrichaceae_Thiomargarita_sp._Thio36_(stripped)
------------------------------------------------------SVSEVRIERARN--ARIIIHTARPGI
VIGKKGEEIDKLRKEVSSM---------------PVHISVEEIRKPEIDAYLVAANVAQQLQRRIMFRRAMKRAVGNAMR
--GAHGIRINVSGRLNGADIARCEWYREGRVPLHTLRANIDYGLAEANTTYGVIGVKVWIFKGE
>Bacteria_Proteobacteria_Zetaproteobacteria_zeta_proteobacterium_SCGC_AB_137_C09_(stripped)
MGQKVHPLGFRVGINRGWESVWY---AEKD--FGSQLRQDIELRKYVKARLKHAHVSRIVIERPT-DKIKVSVHTARPGV
VIGKKGSEIEALRRDLIHR------------VGRDVQIYIVEVRRPEAEAQLVAENIAMQLERRISYRRAMKRAVQSALR
-MGAKGVRINCSGRLGGADIARMEWYREGRVPLHTLRADIGYGFSEAKTTYGIVGVKVWVFNGE
>Bacteria_Proteobacteria_Zetaproteobacteria_zeta_proteobacterium_SCGC_AB_137_L23_(stripped)
MGQKVHPLGFRVGINRGWESVWY---AEKD--FGSQLRQDIELRKYVKARLKHAHVSRIVIERPT-DKIKVSVHTARPGV
VIGKKGSEIEALRRDLIHR------------VGRDVQIYIVEVRRPEAEAQLVAENIAMQLERRISYRRAMKRAVQSALR
-MGAKGVRINCSGRLGGADIARMEWYREGRVPLHTLRADIGYGFSEAKTTYGIVGVKVWVFNGE
>Bacteria_Proteobacteria_Zetaproteobacteria_Mariprofundales_Mariprofundaceae_Mariprofundus_sp._EKF_M39_(stripped)
MGQKVNPIGFRVGTIRNWESVWY--ANDKN--FGANLREDIKLRRYVKARLKHAGVSRIIIERPA-DKIKVTVHTSRPGV
VIGKKGAEIDAVRAELVKK------------FGQDVQVFIVEVRRPEAEAQLVAENVAFQLERRVAFRRAMKRAVQSALR
-MGAKGVRINCAGRLGGAEIARTEWYREGRVPLHTLRADVDYGFAEAHTTYGVLGVKVWVYNG-
>Bacteria_Proteobacteria_Zetaproteobacteria_Mariprofundales_Mariprofundaceae_Mariprofundus_ferrooxydans_M34_(stripped)
MGQKVNPIGFRVGIIRNWESVWY--ASDKN--FGAQLREDIKLRRHVKERLKHAGVSRIIIERPA-DKIKVTVHTSRPGV
VIGKKGSEIDAVRNELVRE------------FGQEVQVFIVEVRRPEAEAQLVAENVAFQMERRVAFRRAMKRAVQSAMR
-MGAKGVRINCAGRLGGAEIARTEWYREGRVPLHTLRADVDYGFAEAHTTYGVIGVKVWVFNG-
>Bacteria_Proteobacteria_Zetaproteobacteria_zeta_proteobacterium_SCGC_AB_137_J06_(stripped)
MGQKVNPIGFRVGITRGWESVWY--ASDKN--FGEQLREDIKLRRYVKARLKHAGVSRIVIERPA-DKIKVTVHTSRPGV
VIGKKGSEIDAVRRELVQQ------------FGREVQVFIVEVRRPEAEAQLIAENVAFQLERRVAFRRAMKRAVQSAMR
-MGVKGVRINCAGRLGGAEIARTEWYREGRVPLHTLRADVDYGTAEAHTTYGIIGIKVWVFNG-
>Bacteria_Proteobacteria_Zetaproteobacteria_zeta_proteobacterium_SCGC_AB_133_G06_(stripped)
MGQKVNPIGFRVGITRGWESVWY--ADDKN--FGNQLREDIQVRRYVKARLKHAGVSRIIIERPA-DKIKVTVHTSRPGV
VIGKKGAEIDAVRGELMRK------------FGREVQVFIVEVRRPEAEAQLVAENVAFQLERRVAFRRAMKRAVQSALR
-MGAKGVRINCAGRLGGAEIARTEWYREGRVPLHTLRADIDYGFAEANTTYGIIGIKVWVFNG-
>Bacteria_Proteobacteria_Zetaproteobacteria_Zetaproteobacteria_bacterium_TAG_1_(stripped)
MGQKVNPIGFRVGITRGWESVWY--AADKD--FGSLLREDIKMRRYIKARMKHAGVSRIVIERPA-GKVKVTVHTARPGV
IIGRKGSEIEALRSELLRQ------------FGQEVQVYIVEIRRPEAEAQLVAENIAFQLERRVAFRRAMKRAVQGAMR
-MGAKGVRINCSGRLGGADIARMEWYREGRVPLHTLRADIDYGVAEAKTTYGIIGVKVWVFNGE
>Bacteria_Proteobacteria_Zetaproteobacteria_zeta_proteobacterium_SCGC_AB_133_C04_(stripped)
MGQKVNPIGFRVGITRGWESVWY---ADKN--FGEQLREDIKLRKFVKARLKHAHVSRILIERPA-GKIKVSIHTARPGV
VIGKKGSEIDALRRSLAK-------------FGQEVQVYIVEVRRAEAEAQLVAENIAMQLERRVAFRRAMKRAVQGALR
-MGAKGVRINCSGRLGGADIARMEWYREGRVPLHTLRADIDYGFTEAKTTYGIIGVKVWVFNGE
>Bacteria_Proteobacteria_Zetaproteobacteria_zeta_proteobacterium_SCGC_AB_137_I08_(stripped)
MGQKVNPIGFRVGITRGWESVWY---ADKN--FGEQLREDIKLRKFVKARLKHAHVSRIFIERPA-GKIKVTIHTARPGV
VIGKKGSEIDALRRSL--L----------AEFGQEVQVYIVEVRRAEAEAQLVAENIAMQLERRVAFRRAMKRAVQGALR
-MGAKGVRINCSGRLGGADIARMEWYREGRVPLHTLRADIDYGFTEAKTTYGIIGVKVWVFNGE
>Bacteria_Proteobacteria_Zetaproteobacteria_zeta_proteobacterium_SCGC_AC_673_C02_(stripped)
MGQKVNPIGFRVGISRGWESQWY---AEKN--FGVLLLEDIRLREYVKKRLKHAYVSRIMIERPA-GKLKVTVHTARPGV
VIGKKGADIEALRKDLNRM------------TGKDVEVYIMEVRQAEAEAQLVAENIAFQLERRVAFRRAMKRSMQGALR
-MGAKGVRVKCSGRLGGAEIARTEGYREGRVPLHTLRADVDYGFAEAHTTYGIIGVKVWVFKGE
>Bacteria_Proteobacteria_Zetaproteobacteria_zeta_proteobacterium_SCGC_AC_673_M07_(stripped)
LGQKVNPIGFRLGVSREWDSHWY---ADKN--FSKFLLEDIRLREYIKKKLHQAGVSRIVIER-PAGKIKVTVHTARPGV
VIGKKGADIENLRLQLRAM------------MGTDVQVYIIEVRRPEAEAQLVAENIAFQLVRRVAFRRAMKRAVQGALR
-MGAKGVRVNCGGRLGGAEIARTEWYREGRVPLHTLRADVDYGFAEAKTTYGIVGVKVWVFKGE
>Bacteria_Proteobacteria_Alphaproteobacteria_Rickettsiales_Rickettsiales_genera_incertae_sedis_Candidatus_Odyssella_thessalonicensis_L13_(stripped)
MGQKVNPVGLRLGINKLWDSRWF---SKKD--YAKNLHQDLEIRRFVEKNLAQAGVAKVVIERLA-KKARLTIHTARPGV
LIGKKGADIDKLRKKLSDI------------ANTDVTINLVEVRKPEIDAKLIAENIAQQIERRVSFRRAMKRAMQSSLR
-LGAQGIRVNCSGRLGGAEIARMEWYREGRVPLHTLRSDVDYALGEAKTTYGIIGIKVWVYKGE
>Bacteria_Proteobacteria_Alphaproteobacteria_Sneathiellales_Sneathiellaceae_Sneathiella_glossodoripedis_JCM_23214_(stripped)
MGQKVNPVGMRVGINRTWDSRWY---AGDN--FADLLHEDVRIRKFLEKKLTQAAVSKIVIERPAN-KCHVTIHSARPGI
IIGKKGQDIGNLKNEVAKL------------TKAEVNISIVEIRKPEIEAKLVAENIGQQLARRVAYRRAMKRAVDSALR
-LGAQGIRINCAGRLGGAEIARTEWYREGRVPLQTLRANIDYGTASSLTTYGIIGIKVWIYKGD
>Bacteria_Proteobacteria_Alphaproteobacteria_Rhizobiales_Rhizobiaceae_Candidatus_Liberibacter_americanus_Sao_Paulo_(stripped)
MGQKINPIMFRLGVNRTWDSRWF--ANGSD--YSSFLHEDLSIRKYLQKDLKQAGIAKILIERTH-KKCRVTIHSARPGL
IIGKKGVDIDRIRKKISAM------------TSSEVHLNVVEVPKPEIDAALIAQSIAQQLERRVVFRRAMKRAVQSAMR
-LGVEGIKVICAGRLNGVELSRTEWYLEGRVSLQTLRANIDYGCASAETAYGICGVRVYVCKGN
>Bacteria_Proteobacteria_Alphaproteobacteria_Rhodobacterales_Hyphomonadaceae_Henriciella_marina_DSM_19595_(stripped)
MGQKINPIGFRLGVNRTWDSRWY--ADTAD--YGRLVHEDLKIRNAIKQELKQAGISRIIIERPH-KKCIVTIHTARPGL
VIGKKGADIEVLRKKLSKM------------TEDDVRVNLVEIRKPEIDATLVAEDIARQLERRGSFRRAMKRSIQNSMR
-LGALGVRIMVAGRLGGAEIARTEQYAEGSVPLHTLRADIDYGTAEAETTYGIIGIKVWIYKGE
>Bacteria_Proteobacteria_Alphaproteobacteria_Rhodobacterales_Hyphomonadaceae_Hyphomonas_neptunium_ATCC_15444_(stripped)
MGQKVNPIGLRLGINRTADSRWY--ADSAD--FGRLLHEDISIRKAIREKLKQAGISKIIIERPH-KKCLITIHTARPGL
VIGKKGGDIEVLRKELAKM------------TSDEVRVNLVEIRKPEIDATLIADDIARQLERRASFRRAMKRSIQSAMR
-LGAEGVKVVVSGRLGGAEIARTEKYAEGSVPLHTLRADIDYGTAEATTTYGIIGVKVWVYKGE
>Bacteria_Proteobacteria_Alphaproteobacteria_Rhodobacterales_Hyphomonadaceae_Hirschia_baltica_ATCC_49814_(stripped)
MGQKVNPIGLRLGVNRTADSRWYA----DS-VFGRLLHEDLRLRKYIQELARRAGISKIIIERHKK--CRITVHTSRPGM
VIGKKGADIEKLRKDLSKFD--------------EVFVNLVEVRKPEIDAKLVAEDVARQLERRVSFRRAMKRTIQSAMR
--GAEGIRLNVAGRLGGAEIARTEWYREGRVPLHTLRADIDYGVAEAMTTYGIIGIKVWIFKGE
>Bacteria_Proteobacteria_Alphaproteobacteria_Rhodobacterales_Hyphomonadaceae_Hellea_balneolensis_DSM_19091_(stripped)
MGQKINPIGLRLGINRTWESRWY--ANTAE--YGDLLHQDLAIRSFLMSELKAASVARIIIERPH-KTCRITIYTARPGV
VIGKKGADIEVLRKRVASM------------VDGEVFINLVEVRKPEVDANLVADGIAQQLERRVSFRRAMKRSLQSAMR
-MGAKGCKIKLGGRLGGAEIARVEQYQEGSVPLHTMRADIDYGVARAMTAMGIIGIKVWINKGE
>Bacteria_Proteobacteria_Alphaproteobacteria_Rhodobacterales_Hyphomonadaceae_Robiginitomaculum_antarcticum_DSM_21748_(stripped)
MGQKINPIGLRLGINRTWESKWY--ANTSE--YGELLHQDLKIRDFLQTELKQASVSSIIIERPH-KKCRVTIYTARPGV
VIGKKGGDIEKLRKKLMTM------------VDGEVFLNLVEVRKPEVDATLVADGIAQQLERRVSFRRAMKRALQSAMR
-MGAKGCKIKLGGRLGGAEIARVEQYQEGSVPLHTLRANIDYGVARAMTTMGIIGIKVWINKGE
>Bacteria_Proteobacteria_Alphaproteobacteria_Rhodobacterales_Hyphomonadaceae_Maricaulis_maris_MCS10_(stripped)
MGQKVNPIGLRLGVNRTWESRWY--AGAGE--YAKLLHEDIKIRKMLKERLKNASVSKIVIERPH-KKCRVTVHTARPGV
VIGKKGSDIETLRKELSKM------------IDGEVHLNLVEVRKPEIDAALVAESIAQQLERRVAFRRAMKRSMQSAMR
-MGAKGCKIVCGGRLGGAEIARTEQYNEGSVPLHTLRADIDYGTCEAKTAMGIIGIKVWIYKGE
>Bacteria_Proteobacteria_Alphaproteobacteria_Rhodobacterales_Hyphomonadaceae_Oceanicaulis_alexandrii_HTCC2633_(stripped)
MGQKVNPIGLRVGINRTWESRWF--AKGEE--YADLLHEDLRIREYLKKELKNASVSRIIIERPH-KKCRITIHTARPGV
VIGKKGADIEKLRRKVSKM------------VEGEVFLNLVEVRKPEVDATLVAESVAQQLERRVAFRRAMKRSLQTAMR
-MGALGCKIMCGGRLGGAEIARVEKYSEGSVPLHTLRADIDYGFAEAKTAMGIIGIKVWIYKGE
>Bacteria_Proteobacteria_Alphaproteobacteria_Caulobacterales_Caulobacteraceae_Woodsholea_maritima_DSM_17123_(stripped)
MGQKINPIGIRVGINRTWESRWY--AQGSE--YAKLLHEDLRVREYLKKELKNASVSRIIIER-PHKKCRVTIHTARPGV
VIGKKGADIEKLRRKLTKF------------VDGEVFLNLVEVRKPEVDANLVAESIAQQLERRVAFRRAMKRAMQSAMR
-MGALGCKIICGGRLGGAEIARSEKYSEGSVPLHTLRADIDYGVAEALTAMGIIGIKVWIYKGE
>Bacteria_Proteobacteria_Alphaproteobacteria_Magnetococcales_Magnetococcaceae_Magnetococcus_sp._MC_1_(stripped)
MGQKVHPTGFRLGTTKTWDTRWF---ADRN--YADLLLEDIKIRAWLKKRLAHASVSKIVIERPA-QKARINIHTARPGI
IIGKKGGDIEKLKNDIKAI------------TSSEVQINIVEIRKPEADAQLVAENVAQQLERRVAFRRSMKRAVTSAMR
-LGAEGIRINCAGRLGGAEIARTEWYREGRVPLHTLRADIDYGFAEAHTTYGIIGVKVWVYKG-
>Bacteria_Proteobacteria_Alphaproteobacteria_unclassified_Alphaproteobacteria_Geminicoccus_roseus_DSM_18922_(stripped)
MGHKVNPVGLRVGINRTWDSRWFA---ENN--YAKMLKEDLQIREFLEKRLSNAGVSRVVIERPAK-KARVMIYTARPGV
VIGKKGEAIEVLRREVAQ----R--------CSADVHLNIVEVRKPELDAKLIAESIAQQLVRRVTFRRAMKRAVQAAMR
-LGALGIRVHCSGRLGGAEIARSEWYREGRVPLHTLRASIDFAKATAHTPYGTNGIKVWVFRGE
>Bacteria_Proteobacteria_Alphaproteobacteria_unclassified_Alphaproteobacteria_Micavibrio_aeruginosavorus_ARL_13_(stripped)
MGQKVNPIGIRVGINRTWDSRWFS----DR--YADRLVEDLKLREYVKDKLKAAGISKVIIERAAQ-NTKVTIHAARPGV
IIGKKGADIEKLRKDLS-I---R--------GGSDVSLNIVEIRKPEVDAQLVAEGIAQQLERRVSFRRAMKRAVQSALR
-LGGQGIRVNVSGRLGGADIARTEWYREGRVPLHTLRADLDYGFAEALTTFGIIGVKVWIYKGD
>Bacteria_Proteobacteria_Alphaproteobacteria_Rhodospirillales_Rhodospirillaceae_Tistrella_mobilis_KA081020_065_(stripped)
MGHKVNPIGLRLGIIRTWDSRWY---ADDN--YGDLLQEDLRLRKYLKGRLKNAGVSGIVIERAA-QKVRITLNSARPGV
IIGKKGADIDKLKADVGKL------------VKGEVHLNIAEVRKPELDATLVAENIAQQLERRVAFRRAMKRAVQSAMR
-LGAEGIRITCSGRLGGAEIARTEWYREGRVPLHTLRADIDYGQATAFTTYGTCGVKVWVFKGE
>Bacteria_Proteobacteria_Alphaproteobacteria_Sphingomonadales_Sphingomonadaceae_Sandarakinorhabdus_sp._AAP62_(stripped)
MGHKTSPIGLRLQINRTWDSRWF--AKGDD--YGNLLLEDLRIREFILKNHAQAAISKVVIERPA-KLCRVSIFAARPGV
IIGKKGADIEKLRKQIAQM------------TRSDVSLNIVEIRKPEIDAKLVAAGVCDQLERRIAFRRAMKRAVQSALR
-LGAEGIKITCSGRLGGAEIARTEWYREGRVPLHTLRGNVDYAEHQAHTAYGVCGVKVWIFKGE
>Bacteria_Proteobacteria_Alphaproteobacteria_Sphingomonadales_Sphingomonadaceae_Blastomonas_sp._AAP53_(stripped)
MGQKSNPIGLRLQINRTWDSRWY--AEGRD--YAKMLKEDIELRKFIMKTMPQAAISKVVIERPA-RLCRVSIYAARPGV
IIGKKGADIEKLRKKLESM-----------IDGGEVKLNIVEIRKPEIDAKLVAQGIADQLIRRVAFRRAMKRAVQSALR
-LGAEGIKITCGGRLGGAEIARTEWYREGRVPLHTLRANVDYADAEALTAYGIIGIKCWIFKGE
>Bacteria_Proteobacteria_Alphaproteobacteria_Sphingomonadales_Sphingomonadaceae_Novosphingobium_sp._PP1Y_(stripped)
MGHKSNPIGLRLQINRTWDSRWF--AEGRD--YGKLLEEDLKIRKFIIESVPQAAISKVVIERPA-KLCRVSIYAARPGV
IIGKKGADIEKLRKKLAAM------------TESEVKLNIVEIRKPEIDAKLVAQGIADQLVRRVAFRRAMKRAMQSAMR
-LGAEGVKIMCGGRLGGAEIARVEQYREGRVPLHTLRANIDYAEAEALTAYGIIGIKVWVFKGE
>Bacteria_Proteobacteria_Alphaproteobacteria_Sphingomonadales_Sphingomonadaceae_Citromicrobium_sp._JLT1363_(stripped)
MGQKSNPIGLRLQINRTWDSRWY--AEGRD--YAKLLKEDIEIRKHIVDSLPQAAISKVVIERPA-KLCRISIFAARPGV
IIGKKGADIEKLRSKLAGM------------TESEVKLNIVEIRKPEVDAKLVAQGIADQLVRRVAFRRAMKRAVQSALR
-LGAEGIKIVCGGRLGGAEIARVEWYREGRVPLHTLRANVDYAEAEALTAYGIIGIKCWIFKGE
>Bacteria_Proteobacteria_Alphaproteobacteria_Sphingomonadales_Erythrobacteraceae_Erythrobacter_litoralis_HTCC2594_(stripped)
MGQKSNPIGLRLQINRTWDSRWY--AEGNA--YAKLLAEDIEIRKYILETAAQAAISKVVIERPA-KLCRISIYAARPGV
IIGKKGADIEKLRQKLSTM------------TESEVKLNIVEIRKPEIDAKLVAQGIADQLIRRVAFRRAMKRAMQSAMR
-LGAEGIKIVCGGRLGGAEIARVEQYREGRVPLHTLRANIDYAEAEALTAYGIIGIKVWVFKGE
>Bacteria_Proteobacteria_Alphaproteobacteria_Sphingomonadales_Erythrobacteraceae_Porphyrobacter_sp._AAP82_(stripped)
MGQKSNPIGLRLQINRTWDSRWY--AEGRD--YAGLLKEDIAIRKYIMKNLPQAAVSKVVIERPA-KLCRVSIYAARPGV
IIGKKGADIEKLRSKLATM------------TASDVKLNIVEIRKPEIDAKLVAQGIADQLVRRVAFRRAMKRAVQSALR
-LGAEGIKIVCGGRLGGAEIARVEWYREGRVPLHTLRANIDYAETEALTAYGIIGIKVWIFKGE
>Bacteria_Proteobacteria_Alphaproteobacteria_Sphingomonadales_Erythrobacteraceae_Altererythrobacter_ishigakiensis_ATCC_BAA_2084_(stripped)
MGQKSNPIGLRLQINRTWDSRWY--AEGRD--YAKLLKEDIEIRKYILETVPQAAISKVVIERPA-KLCRVSIYAARPGV
IIGKKGADIEKLRAKLATM------------TESEVKLNIVEIRKPEIDAKLVAQGVADQLIRRVAFRRAMKRAVQSALR
-LGAEGIKITCGGRLGGAEIARVEWYREGRVPLHTLRANIDYAETEALTAYGIIGIKVWIFKGE
>Bacteria_Proteobacteria_Alphaproteobacteria_Sphingomonadales_Sphingomonadaceae_Zymomonas_mobilis_mobilis_CP4_(stripped)
MGHKSNPIGMRLQINRTWDSRWF--AQGGD--YGQLLLEDIKIRKFIMKTLPQAAISKVVIERPA-KLCRISIYAARPGV
IIGKKGADIEKLRKKLDSM------------TESGVSLNIVEIRKPEIDAQLVAQGIADQLERRVAFRRAMKRAVQSALR
-LGAQGVRITCGGRLGGAEIARTEWYREGRVPLHTLRANVDYAEAEAHTAYGVCGIKVWIFKGE
>Bacteria_Proteobacteria_Alphaproteobacteria_Sphingomonadales_Sphingomonadaceae_Sphingomonas_wittichii_RW1_(stripped)
MGQKSNPIGMRLQINRTWDSRWY--ADGAD--YGRLLLEDLKIRKHIMKAIPQAAISKVVIERPA-KLCRISVYAARPGV
IIGKKGADIEKLRRALGKM------------TSSDVSLNIVEIRKPEIDSKLVAQGVADQLERRIAFRRAMKRAVQSALR
-LGAEGIRITCAGRLGGAEIARTEWYREGRVPLHTLRANVDYAEAEAHTAYGVCGIKVWIFKGE
>Bacteria_Proteobacteria_Alphaproteobacteria_Sphingomonadales_Sphingomonadaceae_Sphingopyxis_alaskensis_RB2256_(stripped)
MGQKSNPIGLRLQVNRTWDSRWF--AEGED--YGRMLVEDLKIRQYVFKALPQAAISKVVIERPA-KLCRVSIYAARPGV
IIGKKGADIEKLRKKLGEM------------TGSDVSLNIVEIRKPEVDAKLVAQGIADQLERRVAFRRAMKRAVQSAMR
-LGAEGIRINCAGRLGGAEIARTEWYREGRVPLHTLRANVDYAEAEAHTAYGVCGIKVWIFKGE
>Bacteria_Proteobacteria_Alphaproteobacteria_Sphingomonadales_Sphingomonadaceae_Sphingobium_japonicum_UT26S_1_(stripped)
MGHKSNPIGLRLQINRTWDSRWF--AEGAD--YGRLLLEDLKIRQFIMKNLPQAAISKVVIERPA-KLCRVSIYAARPGV
IIGKKGADIEKLRKKLGGL------------TSSDVSLNIVEIRKPEIDSKLVAQGIADQLERRVAFRRAMKRAVQSALR
-LGAEGIKITCGGRLGGAEIARVEWYREGRVPLHTLRANVDYAEAEAHTAYGVCGIKVWIFKGE
>Bacteria_Proteobacteria_Alphaproteobacteria_Rhizobiales_Methylobacteriaceae_Meganema_perideroedes_DSM_15528_(stripped)
MGHKVNPIGLRLGINRTWDSRWY--ADDKD--YGKLLHEDIAIRDYVHKNHKQAGVSRVVIERPH-RKCRVTIHTARPGL
IIGKKGADIEQLRKKLSDF------------TDAETHLNIVEVRKPEIDAQLAAEGVAQQLEKRVSFRRAMKRAVQSAMR
-MGAQGIRINVGGRLGGAEIARVEWYREGRVPLHTLRADVDYATAEAKTAYGIIGVKVWIFKGE
>Bacteria_Proteobacteria_Alphaproteobacteria_Rhodobacterales_Rhodobacteraceae_Jannaschia_sp._CCS1_(stripped)
MGHKVNPIGMRLQVNRTWDSRWY--ADTKD--YGDLLLEDIKIRDYIKKGWKDAGISKIIIERPH-KKCRVTIHSARPGV
IIGKKGADIEGLRKKLAEI------------TDSELHLNIVEIRKPELDARLVAESIAQQLERRVSFRRAMKRAVQNAMR
-MGSLGIRVNVAGRLGGAEIARTEWYREGRVPLHTLRADIDYAHAEAETAYGIIGIKTWIFKGE
>Bacteria_Proteobacteria_Alphaproteobacteria_Rhodobacterales_Rhodobacteraceae_Loktanella_vestfoldensis_SKA53_(stripped)
MGNKVNPIGMRLQVNRTWDSRWF--ANTRE--YGDLLLEDLKIKAFIRKECAQSGVSRVIIERPH-KKCRVTIHAARPGV
IIGKKGADIEGLRQKLANL------------TKSELHLNIVEVRKPELDAALVAESIGQQLERRVSFRRAMKRAVQNAMR
-MGALGIRVNLAGRLGGAEIARTEWYREGRVPLHTLRADIDYALFEAMTPYGIIGIKVFIYKGE
>Bacteria_Proteobacteria_Alphaproteobacteria_Rhodobacterales_Rhodobacteraceae_Rubellimicrobium_thermophilum_DSM_16684_(stripped)
MGNKVNPVGMRLQVNRTWDSRWF--ANSKD--FGDLLLEDLAIKDFVRKEAKAAGISRVIIERPH-RKCRVTIHAARPGV
IIGKKGADIEALRQKLATL------------TKSELHLNIVEVRKPELDAALVAESIAQQLERRVSFRRAMKRAVQNTMR
-MGALGIRVNVSGRLGGAEIARTEWYREGRVPLHTLRADIDYALAEAHTPYGVIGVKVWIFRGE
>Bacteria_Proteobacteria_Alphaproteobacteria_Rhodobacterales_Rhodobacteraceae_CG_Rhodob_01_(stripped)
MGQKVNPIGMRLQVNRTWDSRWF--AESKD--YGNLLLEDLKMRAFVHEECKQAGISKVIIERPH-KKCRVTIHTARPGV
IIGKKGADIETLRKKLTAF------------TKSELHLNIVEVRKPELDAQLVAESITQQLERRVSFRRAMKRAVQNAMR
-IGALGIRVNVAGRLGGAEIARVEWYREGRVPLHTLRADIDYAIHEAQTAYGKIGVKVWIFKGE
>Bacteria_Proteobacteria_Alphaproteobacteria_Rhodobacterales_Rhodobacteraceae_Pseudorhodobacter_ferrugineus_DSM_5888_(stripped)
MGQKVNPIGMRLQVNRTWDSRWF--AESKD--YGNLLLEDLRMREFIHKECLQAGISKVIIERPH-KKCRVTIHTARPGV
IIGKKGADIEGLRKKLSVF------------TASELHLNIVEIRKPEMDAKLVAESIAQQMERRVSFRRAMKRGVQNAMR
-MGALGIRVNVAGRLGGAEIARTEWYREGRVPLHTLRADIDYAHHEATTAYGIIGVKVWIFKGE
>Bacteria_Proteobacteria_Alphaproteobacteria_Rhodobacterales_Rhodobacteraceae_Haematobacter_missouriensis_CCUG_52307_(stripped)
MGQKVNPIGMRLQVNRTWDSRWF--ADTKD--YGNLLLEDIKMREFIHKECKAAGISKVVIERPH-KKCRVTIYTARPGV
IIGKKGADIEVLRKKLSKF------------TASELHLNIVEVRKPELDAQLVAESIAQQMERRVSFRRAMKRAVQNAMR
-MGALGIRVNVGGRLGGAEIARTEWYREGRVPLHTLRADIDYATSEAMTPYGIIGVKVWIFKGE
>Bacteria_Proteobacteria_Alphaproteobacteria_Rhodobacterales_Rhodobacteraceae_Defluviimonas_sp._20V17_(stripped)
MGQKVNPIGMRLQVNRTWDSRWF--ADKKE--YGDLLLEDLKMREFIFKEVKQAGVSRVIIERPH-KKCRVTIHTARPGV
IIGKKGADIETLRKKLANF------------TDSELHLNIVEVRKPELDAQLVAESIAQQLERRVSFRRAMKRSVQNAMR
-MGALGIRVNVAGRLGGAEIARTEWYREGRVPLHTLRADIDYATAEGVTPYGIIGIKVWIFKGE
>Bacteria_Proteobacteria_Alphaproteobacteria_Rhodobacterales_Rhodobacteraceae_Maritimibacter_sp._HL_12_(stripped)
MGHKVNPIGMRLQVNRTWDSRWY--ADTKD--YGNLLLEDLKMRDFIREEVKQAGVSKVIIERPH-KKCRVTIHTARPGV
IIGKKGADIEVLRKKLAAM------------TDSELHLNIVEVRKPELDAQLVAESIAQQLERRVAFRRAIKRSAQNAMR
-MGALGIRVNVAGRLGGAEIARTEWTREGRVPLHTLRADIDYALAEAKTAYGIIGIKVWIYKGE
>Bacteria_Proteobacteria_Alphaproteobacteria_Rhodobacterales_Rhodobacteraceae_Catellibacterium_nectariphilum_DSM_15620_(stripped)
MGQKVNPIGMRLQVNRTWDSRWY--ADSKD--YGNLLLEDLKMRDFIHEEVKQAGVSRVIIERPH-KKCRVTIHTARPGV
IIGKKGADIETLRKKLSNF------------TKSELHLNIVEVRKPEVDAQLVAESIAQQMERRVSFRRAMKRAVQNAMR
-MGALGIRVNVSGRLGGAEIARTEWYREGRVPLHTLRADIDYALSEASTPYGIIGVKVWIFKGE
>Bacteria_Proteobacteria_Alphaproteobacteria_Rhodobacterales_Rhodobacteraceae_Paracoccus_denitrificans_PD1222_1_(stripped)
MGQKVNPIGMRLQVNRTWDSRWY--ADDKD--YGNLLLEDLKIRDFIKKEAKQAGVSRVVIERPH-KKCRVTIYAARPGV
IIGKKGADIETLRKKLANF------------TGSELHLNIVEVRKPELDAQLVAESIAQQLERRVSFRRAMKRAVQNAMR
-MGALGIRVNVSGRLGGAEIARTEWYREGRVPLHTLRADIDYALSEASTPYGIIGVKVWIFKGE
>Bacteria_Proteobacteria_Alphaproteobacteria_Rhodobacterales_Rhodobacteraceae_Rhodobacter_capsulatus_SB1003_(stripped)
MGQKVNPIGMRLQVNRTWDSRWF--AESKD--YGNLLLEDLRMREFIHEEAKQAGIARVIIERPH-KKCRVTIHAARPGV
IIGKKGADIETLRKKLANF------------TASELHLNIVEVRKPELDSQLVAESICQQLERRVSFRRAMKRAVQNAMR
-MGALGIRVNVSGRLGGAEIARTEWYREGRVPLHTLRADIDYALDEAMTPYGIIGVKVWIFKGE
>Bacteria_Proteobacteria_Alphaproteobacteria_Rhodobacterales_Rhodobacteraceae_Thioclava_pacifica_DSM_10166_(stripped)
MGQKVNPIGMRLQVNRTWDSRWY--ADSKD--YGNLLLEDLKIREFIHEEAKQAGVSRVIIERPH-KKCRVTIHAARPGV
IIGKKGADIEALRKKLANF------------TDSELHLNIVEVRKPELDAQLVAESIAQQLERRVSFRRAMKRSVQNAMR
-MGALGIRVNVAGRLGGAEIARTEWYREGRVPLHTLRADIDYALSEAMTPYGIIGIKVWIFKGE
>Bacteria_Proteobacteria_Alphaproteobacteria_Rhodobacterales_Rhodobacteraceae_Ketogulonigenium_vulgarum_WSH_001_(stripped)
MGNKVNPVGMRLQVNRTWDSRWY--ADTKD--YGNLLLEDLKIKDFVRKEAKQAGISHVVIERPH-KKCRVTIHAARPGV
IIGKKGADIETLRKKLSAL------------TDSELHLNIVEVRKPELDAALVGESIAQQLERRVSFRRAMKRAVQNAMR
-MGALGIRVNVAGRLGGAEIARTEWYREGRVPLHTLRADIDYALSEAQTAYGIIGIKVWIFKGE
>Bacteria_Proteobacteria_Alphaproteobacteria_Rhodobacterales_Rhodobacteraceae_Actibacterium_mucosum_KCTC_23349_(stripped)
MGHKVNPIGMRLQVNRTWDSRWY--ANTKD--FGDLLLEDIRLRDFIKTECKQAGVSRVIIERPH-RKCRVTVHTARPGV
IIGKKGADIEGLRRKLAAM------------TDSELHLNIVEVRKPELDAPLVAESIAQQLERRVSFRRAMKRAVQNAMR
-MGAQGIRVNVAGRLGGAEIARTEWYREGRVPLHTLRADIDYSHAEAETPYGIIGIKVWIFKGE
>Bacteria_Proteobacteria_Alphaproteobacteria_Rhodobacterales_Rhodobacteraceae_Wenxinia_marina_DSM_24838_(stripped)
MGNKVNPVGMRLQVNRTWDSRWY--ANTKE--YGDLLLEDLRIKDFIRKEAKQAGISRVIIERPH-RKCRVTIHAARPGV
IIGKKGADIEVLRKKLAAM------------TDSELHLNIVEVRKPELDAALVGESIAQQLERRVGFRRAMKRAVQNAMR
-MGALGIRVNVAGRLGGAEIARTEWYREGRVPLHTLRADIDYALSEAETPYGIIGIKVWIFKGE
>Bacteria_Proteobacteria_Alphaproteobacteria_Rhodobacterales_Rhodobacteraceae_Dinoroseobacter_shibae_DFL_12_(stripped)
MGNKVNPIGMRLQVNRTWDSRWY--ADTKD--YGDLLLEDLKIREFIKEECKQAGISRVIIERPH-KKCRVTIHTARPGV
IIGKKGADIEGLRRKIAAM------------TDSELHLNIVEVRKPELDAALVGESIAQQLERRVSFRRAMKRAVQNAVR
-MGAQGIRVNLAGRLGGAEIARTEWYREGRVPLHTLRADIDFANVEATTAYGIIGIKVWIFKGE
>Bacteria_Proteobacteria_Alphaproteobacteria_Rhodobacterales_Rhodobacteraceae_Octadecabacter_arcticus_238_(stripped)
MGNKVNPIGMRLQVNRTWDSRWY--ADTKD--YGNLLLEDLKIKAFIKKECAQAGISRVIIERPH-KKCRVTIHTARPGV
IIGKKGADIETLRKKLAAL------------TASELHLNILEVRKPELDAQLVGESISQQLERRVSFRRAMKRAVQNAMR
-MGALGIRVNLAGRLGGAEIARTEWYREGRVPLHTLRADIDYAHVEAQTAYGIIGIKTWIFKGE
>Bacteria_Proteobacteria_Alphaproteobacteria_Rhodobacterales_Rhodobacteraceae_Nereida_ignava_DSM_16309_(stripped)
MGNKVNPIGMRLQVNRTWDSRWY--ADTKD--YGDLLLEDLKLRAFIKEECKQAGVSRVIIERPH-KKCRVTIHTARPGV
IIGKKGADIETLRKKLASM------------TASELHLNVVEVRKPELDAALVAESIAQQLERRVSFRRAMKRSVQNAMR
-MGALGIRVNVAGRLGGAEIARTEWYREGRVPLHTLRADIDYAHAEGMTAYGIIGVKVWIFKGE
>Bacteria_Proteobacteria_Alphaproteobacteria_Rhodobacterales_Rhodobacteraceae_Planktomarina_temperata_RCA23_DSM_22400_RCA23_(stripped)
MGHKVNPIGMRLQINRTWDSRWY--ADTKD--YGNLLLEDLKIREFIGEECKQAGISRVIIERPH-KKCRVTIHTARPGV
IIGKKGADIEGLRSKVAAM------------TDSELHLNIVEVRKPELDAALVAESIAQQLERRVSFRRAMKRAVQSAMR
-MGALGIRVNVAGRLGGAEIARTEWYREGRVPLHTLRADIDYAHAEGLTAYGIIGIKVWIFKGE
>Bacteria_Proteobacteria_Alphaproteobacteria_Rhodobacterales_Rhodobacteraceae_Roseobacter_Thalassiobium_sp._R2A62_genomic_scaffold_scf_1112329232034_(stripped)
MGNKVNPIGMRLQVNRTWDSRWY--ADTKD--YGDLLLEDLRMREFIKKECHQAGVSRVIIERPH-KKCRVTVHTARPGV
IIGKKGADIETLRKKLAAM------------TDSELHLNIVEVRKPELDAALVGESIAQQLERRVSFRRAMKRAVQNAMR
-MGALGIRVNLAGRLGGAEIARTEWYREGRVPLHTLRADIDYAHVEALTAYGIIGIKTWIFKGE
>Bacteria_Proteobacteria_Alphaproteobacteria_Rhodobacterales_Rhodobacteraceae_Roseovarius_sp._217_(stripped)
MGNKVNPIGMRLQVNRTWDSRWY--ADTKD--YGNLLLEDLAMRKFIGEECKQAGISRVIIERPH-KKCRVTIHTARPGV
IIGKKGADIEGLRKKLAAM------------TASELHLNIVEVRKPELDAALVGESIAQQLERRVSFRRAMKRAVQNAMR
-MGALGIRVNVSGRLGGAEIARTEWYREGRVPLHTLRADIDYAPVEATTAYGIIGIKVWIFKGE
>Bacteria_Proteobacteria_Alphaproteobacteria_Rhodobacterales_Rhodobacteraceae_Thalassobacter_arenae_DSM_19593_(stripped)
MGNKVNPIGMRLQVNRTWDSRWY--AESKD--FGNLLLEDIKMREFIKEECKQAGISRVIIERPH-KKCRVTIHTARPGV
IIGKKGADIEGLRRKLAAF------------TDSELHLNIVEVRKPELDAALVGESIAQQLERRVSFRRAMKRAVQNAMR
-MGALGIRVNLAGRLGGAEIARTEWYREGRVPLHTLRADIDYAHVEAMTAYGIIGIKTWIFKGE
>Bacteria_Proteobacteria_Alphaproteobacteria_Rhodobacterales_Rhodobacteraceae_Sedimentitalea_cNanh_4411_(stripped)
MGNKVNPIGMRLQVNRTWDSRWY--ADTKD--YGNLLLEDLKIRDFIKDECKQAGISRVIIERPH-KKCRVTIHTARPGV
IIGKKGADIEGLRKKIANM------------TDSELHLNIVEVRKPELDAALVGESIAQQLERRVSFRRAMKRAVQNAMR
-MGALGIRVNLAGRLGGAEIARTEWYREGRVPLHTLRADIDYAHVEAKTAYGIIGIKTWIFKGE
>Bacteria_Proteobacteria_Alphaproteobacteria_Rhodobacterales_Rhodobacteraceae_Sulfitobacter_sp._NAS_14.1_(stripped)
MGNKVNPIGMRLQVNRTWDSRWY--ADTKD--YGDLLLEDLAIRDFIKKECAQAGIARVIIERPH-KKCRVTIHTARPGV
IIGKKGADIEGLRQKIAKI------------TKSDLHLNIVEVRKPELDAALVGESIAQQLERRVSFRRAMKRAVQNAMR
-MGALGIRVNVAGRLGGAEIARTEWYREGRVPLHTLRADIDYAHVEASTAYGIIGIKTWIFKGE
>Bacteria_Proteobacteria_Alphaproteobacteria_Rhodobacterales_Rhodobacteraceae_Oceanibulbus_indolifex_HEL_45_unfinished_sequence_(stripped)
MGNKVNPIGMRLQVNRTWDSRWY--ADTKD--YGDLLLEDLAIRDFIKKECHQAGVARVIIERPH-KKCRVTIHTARPGV
IIGKKGADIETLRQKIAKM------------TKSELHLNIVEIRKPELDAHLVGESIAQQLERRVSFRRAMKRAVQNAMR
-MGALGIRVNLAGRLGGAEIARTEWYREGRVPLHTLRADIDYAHVEAMTAYGIIGIKTWIFKGE
>Bacteria_Proteobacteria_Alphaproteobacteria_Rhodobacterales_Rhodobacteraceae_Roseobacter_litoralis_Och_149_(stripped)
MGNKVNPIGMRLQVNRTWDSRWY--ADTKD--YGDLLLEDLAIRDFIKKECHQAGVARVIIERPH-KKCRVTIHTARPGV
IIGKKGADIEGLRQKIAKM------------TASELHLNIVEVRKPELDAALVGESIAQQLERRVSFRRAMKRAVQNAMR
-MGALGIRVNVAGRLGGAEIARTEWYREGRVPLHTLRADIDYAHVEAKTAYGIIGIKTWIFKGE
>Bacteria_Proteobacteria_Alphaproteobacteria_Rhodobacterales_Rhodobacteraceae_Silicibacter_pomeroyi_DSS_3_(stripped)
MGHKVNPIGMRLQVNRTWDSRWY--ADTKD--YGNLLLEDLAIREFIKEECKQAGVARVIIERPH-KKCRVTIHTARPGV
IIGKKGADIETLRKKLANM------------TDSELHLNIVEVRKPEMDAQLVAESIAQQLERRVSFRRAMKRAVQNSMR
-MGALGIRVNVAGRLGGAEIARTEWYREGRVPLHTLRADIDYALAEASTPYGIIGIKVWIFKGE
>Bacteria_Proteobacteria_Alphaproteobacteria_Rhodobacterales_Rhodobacteraceae_Roseivivax_sp._22II_s10s_(stripped)
MGNKTNPIGMRLQVNRTWDSRWY--ADTKD--YGNLLLEDLRIREFIHEECKQAGVARVIIERPH-KKCRVTVHAARPGV
IIGKKGADIETLRKKLASM------------TASELHLNIVEVRKPELDARLVGENIAQQLERRVSFRRAMKRSVQNAMR
-MGAQGIRVNVSGRLGGAEIARTEWYREGRVPLHTLRADIDHANVEAVTPYGIIGIKVWIFKGE
>Bacteria_Proteobacteria_Alphaproteobacteria_Rhodobacterales_Rhodobacteraceae_Sediminimonas_qiaohouensis_DSM_21189_(stripped)
MGQKINPIGMRLQVNRTWDSRWY--ADTKD--YGDLLLEDLRIRDFIKKEAKQAGISRVIIERPH-KKCRVTIHAARPGV
IIGKKGADIETLRKKLAAM------------TASELHLNIVEVRKPELDAALVGESIAQQLERRVSFRRAMKRAVQNAMR
-MGALGIRVNVAGRLGGAEIARTEWYREGRVPLHTLRADIDYAHSEASTAYGIIGIKVWIFKGE
>Bacteria_Proteobacteria_Alphaproteobacteria_Rhodobacterales_Rhodobacteraceae_Celeribacter_sp._P73_complete_genome_(stripped)
MGHKVNPIGMRLQVNRTWDSRWY--ADTKD--YGDLLLEDLKIRDFIKEECKQAGVSRVIIERPH-KKCRVTIHTARPGV
IIGKKGADIETLRKKVAAM------------TDSELHLNIVEVRKPELDAQLVAESIAQQLERRVSFRRAMKRAVQNAMR
-MGALGIRVNVAGRLGGAEIARTEWYREGRVPLHTLRADIDYAHAEASTPYGIIGIKTWIFKGE
>Bacteria_Proteobacteria_Alphaproteobacteria_Rhodobacterales_Rhodobacteraceae_Sagittula_stellata_E_37_unfinished_sequence_(stripped)
MGNKTNPIGMRLQINRTWDSRWY--ADTKD--YGDLLLEDLRIRDFIHTECKQAGIARVIIERPH-KKCRVTIHTARPGV
IIGKKGADIEVLRKKIANM------------TDSELHLNIVEVRKPELDATLVGESIAQQLERRVSFRRAMKRAVQNAMR
-MGALGIRVNVAGRLGGAEIARTEWYREGRVPLHTLRADIDYANIEATTPYGIIGIKVWIFKGE
>Bacteria_Proteobacteria_Alphaproteobacteria_Rhodobacterales_Rhodobacteraceae_Citreicella_sp._SE45_(stripped)
MGNKTNPIGMRLQVNRTWDSRWY--ADTKD--YGDLLLEDIAIRDFIHEECKQAGVARVIIERPH-KKCRVTIHSARPGV
IIGKKGADIEVLRKKLAKM------------TDSELHLNIVEVRKPELDARLVGESIAQQLERRVSFRRAMKRAVQNAMR
-MGALGIRVNVAGRLGGAEIARTEWYREGRVPLHTLRADIDYANVEATTPYGIIGIKVWIFKGE
>Bacteria_Proteobacteria_Alphaproteobacteria_Rhodobacterales_Rhodobacteraceae_Salipiger_mucosus_DSM_16094_scaffold_version_(stripped)
MGNKTNPIGMRLQVNRTWDSRWY--ADTKD--YGDLLLEDIAIREFIHDECKQAGVARVIIERPH-KKCRVTVHTARPGV
IIGKKGADIEVLRKKLAKM------------TDSELHLNIVEVRKPELDARLVGESIAQQLERRVSFRRAMKRAVQNAMR
-MGALGIRVNVAGRLGGAEIARTEWYREGRVPLHTLRADIDFANVEASTPYGIIGIKVWIFKGE
>Bacteria_Proteobacteria_Alphaproteobacteria_Rhodobacterales_Rhodobacteraceae_Pelagibaca_bermudensis_HTCC2601_(stripped)
MGNKTNPIGMRLQVNRTWDSRWY--ADTKD--YGDLLLEDIAIREFIHEECKQAGVARVIIERPH-KKCRVTVHTARPGV
IIGKKGADIEVLRKKLASM------------TDSELHLNIVEVRKPELDARLVGESIAQQLERRVSFRRAMKRAVQNAMR
-MGALGIRVNVAGRLGGAEIARTEWYREGRVPLHTLRADIDYANVEATTPYGIIGIKVWIFKGE
>Bacteria_Proteobacteria_Alphaproteobacteria_Rhodobacterales_Rhodobacteraceae_Donghicola_xiamenensis_DSM_18339_(stripped)
MGHKVNPVGMRLQVNRTWDSRWY--ADTKD--YGDLLLEDIKLRDFIKDECKQAGVARVIIERPH-KKCRVTIHTARPGV
IIGKKGADIEVLRKKLSTM------------TDSELHLNIVEVRKPELDAALVGESIAQQLERRVSFRRAMKRAVQNAMR
-MGALGIRVNVAGRLGGAEIARTEWYREGRVPLHTLRADIDYAHAEAMTPYGIIGIKVWIFKGE
>Bacteria_Proteobacteria_Alphaproteobacteria_Rhodobacterales_Rhodobacteraceae_cMeth_4145_(stripped)
MGHKVNPIGMRLQVNRTWDSRWY--ADTKD--YGDLLLEDLKIREFIKTECKQAGIARVIIERPH-KKCRVTIHTARPGV
IIGKKGADIEVLRKKLASM------------TDSELHLNIVEVRKPELDAALVGESIAQQLERRVSFRRAMKRAVQNAMR
-MGALGIRVNVAGRLGGAEIARTEWYREGRVPLHTLRADIDYAPTEAVTPYGIIGIKVWIFKGE
>Bacteria_Proteobacteria_Alphaproteobacteria_Rhodobacterales_Rhodobacteraceae_cArct_4215_(stripped)
MGHKVNPVGMRLQINRTWDSRWY--ADTKD--FGDLLLEDIKLRDFIKDECKQAGIARVIIERPH-KKCRVTIHTARPGV
IIGKKGADIEVLRKKLASM------------TASELHLNIVEVRKPELDAQLVGESIAQQLERRVSFRRAMKRAVQSAMR
-MGALGIRVNVAGRLGGAEIARTEWYREGRVPLHTLRADIDYAHNEAMTPYGIIGIKTWIFKGE
>Bacteria_Proteobacteria_Alphaproteobacteria_Rhodobacterales_Rhodobacteraceae_Phaeobacter_gallaeciensis_2.10_(stripped)
MGHKVNPVGMRLQVNRTWDSRWY--ADTKD--YGDLLLEDLRIRDFIKEECKQAGIARVIIERPH-KKCRVTIHTARPGV
IIGKKGADIEVLRKKLASM------------TDSELHLNIVEVRKPELDAQLVGESIAQQLERRVSFRRAMKRAVQNAMR
-MGALGIRVNVAGRLGGAEIARTEWYREGRVPLHTLRADIDYAHSEAMTPYGIIGIKTWIFKGE
>Bacteria_Proteobacteria_Alphaproteobacteria_Rhodobacterales_Rhodobacteraceae_Oceaniovalibus_guishaninsula_JLT2003_(stripped)
MGNKVNPVGMRLQVNRTWDSRWY--ADTKD--YGNLLLEDIRMREFIREECKQAGISRVIIERPH-RKCRVTIHTARPGV
IIGKKGADIETLRRKLAAM------------TASELHLNVVEVRKPELDAYLVGESIAQQLERRVSFRRAMKRSVQNAMR
-MGALGIRVNLAGRLGGAEIARTEWYREGRVPLHTLRADIDFARVEAKTAYGIIGIQVWIFKGE
>Bacteria_Proteobacteria_Alphaproteobacteria_Rhodobacterales_Rhodobacteraceae_Maribius_sp._MOLA_401_(stripped)
MGNKVNPIGMRLQVNRTWDSRWY--ADTKD--YGDLLLEDIRIREFIKEECKAAGISRVIIERPH-RKCRVTIHTARPGV
IIGKKGADIETLRKKLASM------------TDSELHLNVVEVRKPELDAVLVGESIAQQLERRVSFRRAMKRSVQNAMR
-MGALGIRVNLAGRLGGAEIARTEWYREGRVPLHTLRADIDHATVEAKTAYGIIGIKVWIFKGE
>Bacteria_Proteobacteria_Alphaproteobacteria_Rhodobacterales_Rhodobacteraceae_Oceanicola_granulosus_HTCC2516_(stripped)
MGNKVNPIGMRLQVNRTWDSRWY--ADTKD--YGDLLLEDIKIREFIKEECKQAGISRVIIERPH-RKCRVTIHTARPGV
IIGKKGADIETLRKKLAKM------------TDSELHLNIVEVRKPELDAALVGESIAQQLERRVSFRRAMKRSVQNAMR
-MGALGIRVNVAGRLGGAEIARTEWYREGRVPLHTLRADIDYAHSEAVTPYGIIGIKVWIFKGE
>Bacteria_Proteobacteria_Alphaproteobacteria_Parvularculales_Parvularculaceae_Parvularcula_bermudensis_HTCC2503_(stripped)
MGQKVSPIGLRLGINRTWDSRWF--ASKGN--YGDLLHEDLRIRNFLQKRLKNAGVSRIVIERPH-KKCRVTIYTARPGV
VIGKKGADIEKLRQELQKM------------SSSETVLNIVEIRKPEVDATLVAENIAQQLERRASFRRAMKRAMQTAMR
-MGALGIRVNCSGRLGGAEIARMEWYREGRVPLHTLRADIDYGIATARTTYGAIGIKVWIFKGE
>Bacteria_Proteobacteria_Alphaproteobacteria_Rhodospirillales_Rhodospirillaceae_Thalassospira_profundimaris_WP0211_(stripped)
MGQKINPIGLRVGINRTWDSRWY--ANKAD--FAGLLHEDLAIRNFIFDRLKQAGVSKVIIERPA-KKARISIHTARPGV
VIGKKGQDIEKLKNDLQKL------------ANAEVQVNIIEIRKPELDAKLVADNIAQQLERRVSFRRAMKRSVQNAMR
-LGAGGIRINAAGRLGGAEIARTEWYREGRVPLHTLRADVDYGTSEAHTTYGVCGLKVWIFKGE
>Bacteria_Proteobacteria_Alphaproteobacteria_Caulobacterales_Caulobacteraceae_Caulobacter_segnis_ATCC_21756_(stripped)
MGQKVNPVGLRLGVNRTWDSRWF--ADGAQ--YGKMLHQDLAVRAALKKRLYQAGVSRIIIERPH-KKCRITIYAARPGV
IIGKKGADIDKLRKDL-SV-----------QTEGEVHLNIVEIRKPETDAQLVAESIAQQLERRIAFRRAMKRSIQSAVR
-LGAKGIRINVSGRLGGAEIARMEWYREGRVPLHTLRADIDFGFAEAKTTYGIIGVKTWIFKGE
>Bacteria_Proteobacteria_Alphaproteobacteria_Caulobacterales_Caulobacteraceae_Phenylobacterium_zucineum_HLK1_(stripped)
MGQKINPVGLRLGINRTWDSRWF--ADGPE--YGRLLHEDIKVRRALKKRLYQAGVSRIIIERPH-KKCRITIYAARPGV
IIGKKGADIEKLRKDVAAM------------TDGEVHLNIVEIRKPETDAQLIAENIAQQLERRVAFRRAMKRSMQSAMR
-LGAKGVRINVSGRLGGAEIARMEWYREGRVPLHTLRADVDYGFTEAKTTYGVIGVKVWVFKGE
>Bacteria_Proteobacteria_Alphaproteobacteria_Caulobacterales_Caulobacteraceae_Brevundimonas_subvibrioides_ATCC_15264_(stripped)
MGQKINPIGFRLGVNRTWDSRWF--ADGPS--YARLLHQDLALRTWLKERLNAAGVSRIIIERPH-KKCRVTIYAARPGV
VIGKKGADIEKLRKDISAR------------TEGEVHLNIVEVRKPETDAQLIAENIAQQLERRIAFRRAMKRSMQSAMR
-LGAKGVRINVSGRLGGAEIARMEWYREGRVPLHTLRADIDYGFIEAKTTYGIIGVKVWVFKGE
>Bacteria_Proteobacteria_Alphaproteobacteria_Caulobacterales_Caulobacteraceae_Asticcacaulis_excentricus_CB_48_1_(stripped)
MGQKVNPIGLRLGVNRTWDSRWF--AARQE--YAKLLHQDLKIRKELKEKLNAAGVSRIIIERPH-KKCRITIYAARPGV
VIGKKGADIDKLRKDISAL------------TEGEVFLNLVEVRKPEVDSQLVAESIAQQLERRVAFRRAMKRSIQSAMR
-LGAKGIRMNLSGRLGGAEIARMEWYREGRVPLHTLRADIDFGFAEALTTYGIIGVKVWIFKGE
>Bacteria_Proteobacteria_Alphaproteobacteria_Rhizobiales_Hyphomicrobiaceae_Rhodomicrobium_vannielii_ATCC_17100_(stripped)
MGQKVNPIGLRLGINRTWDSRWY--ADKGE--YGRLLHEDFRIREFIMKQRRQAGISKVVIERPH-RKCRVTVHTARPGI
LIGKKGADIEKLRGQLAKF------------TTSEVYLNIVEVRKPELDATLAAEGIAQQLERRVAFRRAMKRATQSALR
-LGAQGVRIYVAGRLGGAEIARMEWYLDGRVPLHTLRADIDYGTAVAETAYGVIGVKVWIFKGE
>Bacteria_Proteobacteria_Alphaproteobacteria_Kordiimonadales_Kordiimonas_gwangyangensis_DSM_19435_(stripped)
MGQKVSPVGLRLGVNRTWDSRWY--AEGND--YGNLLHEDLKIRKFVMKELSQAGISKVIIERPA-KKCRVTIYSARPGV
IIGKKGADIEKLRSKIARF------------TSSDVSLNIVEVRKPEIDAKLIADNIAQQLERRVAFRRAMKRSVQSAIR
-LGAGGIRINCAGRLGGAEIARTEWYREGRVPLHTLRADIDYGVSEALTAYGICGIKVWVFKGE
>Bacteria_Proteobacteria_Alphaproteobacteria_Rhizobiales_Hyphomicrobiaceae_Hyphomicrobium_nitrativorans_NL23_(stripped)
MGHKVNPIGLRVGINRTWDSRWF--AHRGE--YGKLLHEDRAIRAHIMKQQRTAGISKVVIERPH-KKCRVTVHTARPGV
LIGKKGADIEKLRSELARF------------TSSEVHLNLLEVRKPDTDATLVAENIAQQLERRVAFRRAMKRAVQTAIR
-AGAVGIRINVAGRLGGAEIARTEWYREGRVPLHTLRADIDFGYGLAQTAYGVIGIKVWIFKGE
[truncated: 533,237 more chars]
