# Supplementary material for: Members of the Candidate Phyla Radiation are functionally differentiated by carbon- and nitrogen-cycling capabilities
Source: Microbiome. 2017 Sep 2;5:112. doi: 10.1186/s40168-017-0331-1 (PMC5581439; doi:10.1186/s40168-017-0331-1)
Supplement: Supplementary file 3 — Trimmed SINA alignment of 16S rRNA sequences. (AFA 841 kb) [file 40168_2017_331_MOESM3_ESM.afa]

>TA06_GWE2_final_7_16S_1_hypothetical_protein_id=36418135_bin=Candidatus_Edwardsbacteria_bacterium_GWE2_54_12_organism_tax=RIFOXYC12_FULL_TA06_54_24_curated_TA06_Bacteria_
----------AUGGAGAGUUUGAUCCUGGCUCAGGACUAACGCUGGCGGCGUGCCUAAUACAUGCAAGUCGAACG--GUC
-AUG------------CGUUUGU-A---GCAA-UAU-GAAUG-------------U-A---U--GAUAGUGGCGAACGGG
UGAGUAACACGUGGAUAAUCUACCUCUAAGUGGGGGAUAACUCCGGGAAACUGGGGAUAAUACCGCAUAAUAUUUCGACA
GGGCAUCUU-GUUGAAAUCAAAGGA---------GCAA------UUCGCUAAGAGAUGAAUCCGCGUCCCAUCAGCUAGU
UGGUAGGGUAAUGGCCUACCAAGGCGACGACGGGUAGCCGGCUUGAGAGAGCGAUCGGCCACAAGGGGACUGAGACACGG
CCCCUACUCCUACGGGAGGCAGCAGUAGGGAAUUUUGGUCAAUGGGGGAAACCCUGAACCAGCGACGCCGCGUGGGUGAU
GAAAUCUUUCGGGAUGUAAAACCCUUUUCAUUGGGACGA------------AAUAA---------AAAUGACGGUACCAG
UGGAAUAAGCCUCGGCUAACUCCGUGCCAGCAGCCGCGGUAAGACGGGGGAGGCAAGCGUUGUCCGGAAUCACUGGGUGU
AAAGGGC-GUGUAGGCGGGCUUUUAAGUCGAUUGUGAAAUUUCUCGGCUCAACCGGGAAACUGCAGUCGAUACUAUUGGC
CUUGAGUGCGGAAGGGGAGAAUGGAAUUCCUGGUGUAGCGGUGAAAUGCGUAGAUAUCAGGAGGAACACCGGUGGCGAAG
GCGGUUCUCUGGUCCUGCACUGACGCUAAGGCGCGAAAGCAAGGGGAGCAAACAGAAUUAGAUACUCUGGUAGUCCUUGC
CCUAAACGAUGGGUACUAGGUGUUCGUUCU--UUUAA-A----GGAUGAGUGCC-GA--A----GCUAACGCAUUAAGUA
CCCCACCUGGGGAGUACGAUCGCAAGGUUGAAACUCAAAGGAAUUGACGGGGACCCGCACAAGCGGUGGAGGAUGUGGUU
UAAUUCGACGCAACGCGAAGAACCUUACCUAGGCUUGACAUGCUGG--U-G-A-AAAC-CAUGGAAACAUG-GUCC-U-C
-CC-GUAA--GG--GACAUCAGUACAGGUGGUGCAUGGCUGUCGUCAGCUCGUGUCGUGAGAUGUUGGGUUAAGUCCCGC
AACGAGCGCAACCCUUAUUCUUAGUUGUUUUCCU-UUGG-GAUUA-CCCUCUAAGAAGACUGCCUCG-------------
----G-A-UAA------------------------------CGGG-GAGGAAGGUGGGGAUGACGUCAAGUCCGCAUGCU
CCU-U-ACGUCUAGGGCUACACACGUCCUACAAUGGGGUCG-ACAAUGGGAUGCAAUAUCGCAAGAUGGAGCCAAUCCC-
CAAACGGCC-UCUCAGUUCGGAUUGUAGUCUGCAACUCGACUACAUGAAGUUGGAAUCGCUAGUAAUGGCAGAUCAGC-A
UGCUGCCGUGAAUACGUUCCCGGGUCUUGUACACACCGCCCGUCACGUCAUGGGAGCCGGUAAUACCUAAAGUUGCUUG-
UUUAACC-GCAA---GGAGAACAGUACCUAAGGUAGGACUGGUGACUGGGACGAAGUCGUAACAAGGUAGCCGUA-CCGG
AA-----GG-UG-U-G--GC-UGGAUCACCUCCUU--
>GWA2_Gallionellales_54_124_13_16S_1_hypothetical_protein_id=71121211_bin=Gallionellales_bacterium_GWA2_54_124_organism_tax=GWA2_Gallionellales_54_124_curated_
-----------UUAAGAGUUUGAUCCUGGCUCAGAUUGAACGCUGGCGGUAUGCUUUACACAUGCAAGUCGAACG--GAU
-UAA-----------------AGAG---CUUG-CUCU------------------U-U---A--GUUAGUGGCGAACGGG
UGAGUAAUAUAUCGGA-ACAUAUCCGGAAGUGGGGGAUAACGUAGCGAAAGUUACGCUAAUACCGCAUAUG--------C
CCUGAGGGG---------GAAAGGGGGGGAU-C-GCAA-GACCUCUCGCUUUCGGAGUGGCCGAUAUCGGAUUAGCUAGU
AGGUGAGGUAAAGGCUCACCUAGGCGACGAUCCGUAGCUGGUCUGAGAGGACGACCAGCCACACUGGAACUGAGACACGG
UCCAGACUCCUACGGGAGGCAGCAGUGGGGAAUUUUGGACAAUGGGCGAAAGCCUGAUCCAGCCAUACCGCGUGAGUGAA
GAAGGCCUUCGGGUUGUAAAGCUCUUUCAGCCGGAAAGAA-AUUGCUUCUAUUAAUACUAGGAGUAGAUGACGGUACCGG
AAGAAGAAGCACCGGCUAACUACGUGCCAGCAGCCGCGGUAAUACGUAGGGUGCGAGCGUUAAUCGGAAUUACUGGGCGU
AAAGCGU-GCGCAGGCGGUUUUUUAAGUCAGAUGUGAAAUCCCCGGGCUCAACCUGGGAACUGCAUUUGAAACUGGAAGA
CUAGAGUAUAGCAGAGGGGGGUAGAAUUCCACGUGUAGCAGUGAAAUGCGUAGAUAUGUGGAGGAAUACCAAUGGCGAAG
GCAGCCCCCUGGGUUAAUACUGACGCUCAUGCACGAAAGCGUGGGGAGCAAACAGGAUUAGAUACCCUGGUAGUCCACGC
CCUAAACGAUGUCAACUAGGUGUUGGGGGAG--GAGA----CUUCCUUAGUACC-GU--A----GCUAACGCGUGAAGUU
GACCGCCUGGGGAGUACGGUCGCAAGAUUAAAACUCAAAGGAAUUGACGGGGACCCGCACAAGCGGUGGAUUAUGUGGAU
UAAUUCGAUGCAACGCGAAAAACCUUACCUACCCUUGACAUG-UCA--G-A-A-AGAU-CGCAGAGAUGUG-AUUG-UGC
-CC-GAAA--GG-GAAUCUGAACACAGGUGCUGCAUGGCUGUCGUCAGCUCGUGUCGUGAGAUGUUGGGUUAAGUCCCGC
AACGAGCGCAACCCUUGUCAUUAAUUGCCAUCAU-UCAG--UUGGGCACUUUAAUGAGACUGCCGGU-------------
----G-A-UAA------------------------------ACCG-GAGGAAGGUGGGGAUGACGUCAAGUCCUCAUGGC
CCU-U-AUGGGUAGGGCUUCACACGUAAUACAAUGGCGCGU-ACAGAGGGUUGCCAACCCGCGAGGGGGAGCUAAUCUC-
AGAAAGCGCGUCGUAGUCCGGAUUGGAGUCUGCAACUCGACUCCAUGAAGUCGGAAUCGCUAGUAAUCGCGGAUCAG-CA
UGUCGCGGUGAAUACGUUCCCGGGUCUUGUACACACCGCCCGUCACACCAUGGGAGUGGAAUCUGCCAGAAGUAGGUAG-
CCUAACC-GUAA---GGAGGGCGCUUACCACGGUGGGUUUCAUGACUGGGGUGAAGUCGUAACAAGGUAGCCGUA-UCGG
AA-----GG-UG-C-G--GC-UGGAUCACCUCCUU--
>GWA1_OP11_41_8_gwa1_scaffold_3513_16S_1_hypothetical_protein_id=85642606_bin=Candidatus_Woesebacteria_bacterium_GWA1_41_8_organism_tax=GWA1_OP11_Woesebacteria_41_8_curated_
----------UUUGAGGGUUUGAUCCUGGCCCAGGACUAACGCUGGCGGCGUGCCUUAGGCAUGCAAGUAGAACGG-UC-
-U--------------------GUC---UUCG-GAC-------------------------A--GAAAGUUGCGAACGGC
UGAGUAACACGUAGGA-AUCUACCCAUAAGUGUGGAAUACCCCAUCGAAAGAUGGGUUAAUACCGCAUGUG--------C
UGUUUACAG---------UAAAGGGCU-------UAAC----UGCCCGCUUAUGGAGGAGCCUGCGGCCCAUCAGCUUGU
UGGUAGGGUAACGGCCUACCAAGGCUACGACGGGUAGGGGGCGUGAGAGCGUGAUCCCCCAGAAUGGCACUGAGAUACGG
GCCAUACACCUACGGGUGGCAGCAACCGGGAAUCGUGCGCAAUGGACGAAAGUCUGACGCCGCGACGCCGCGUGUGGGAU
GAAGGCCUUCGGGUUGUAAACCACUUUUGCCAGUAAGCA-------------CUG------------------CUUACUG
GAGAAUAAGCACCCGCUAACCACGUGCCAGCAGCUGCGGUAAUACGUGGGGUGCAAGCGUUGUCCGGAUUUAUUGGGCGU
AAAGCGUUUCGUAGGCGGUUUGAUAAGUUACAUUUCAAAGCCCGGGGCUUAACCUCGGAACGGGGUGUAAUACUAUCAGA
CUUGGAGGAUGUAGGGGCUACUGGAACUGUCGGUGUAGGAGUGAAAUCCGUUGAUAUCGAUAGGAACGCCAAGGGCGAAG
GCAGGUAGCUGGGCAUCUCUCGACGCUGAUGAACGAAAGCUAGGGGAGCGAAAGGGAUUAGAGACCCCUGUAGUCCUAGC
UGUAAACUAUGCUCGCUAGCCAUAGGACUCG-GGCGA-CAGCGAGUUCUGUGGC-GUA-A----GCUAACGCGUUAAGCG
AGCCGCCUGGGGAGUACGAACGCAAGUUUAAAACUCAAAGGAAUUGACGGGGACCCGCACAACCAGUGGAUUAUGUGGUU
UAAUUCGAGACGAACCGAAGAACCUUACCAGGACUUGACAUGCUAG--CUG-CACGUC-CCAAGAGAUUGG-GAU--U--
-UC-UUAGA-GA---GUGCUAGCACAGGUGUUGCAUGGCUGUCGUCAGCUCGUGCCGUGGGGUGUUCCCUUCAGUGGGGU
AACGAGCGCAACCCUUGCCGUAUGUUA--------AAU--------GU-UCAUACGGGACUACCUAA-------------
----U-U-UAA------------------------------UUAG-GAGG-AAGCGAGGACGACGUCAAGUCAGCAUGGC
CCU-U-AUGUNNNNNNNNNNNNNNNNNNNNNNNNNNNNNN--NNNNNNNNNNNNNN-NN-NNNN-NNNNNNNNNNNNNN-
-NNNNN-NNNNNNNNNNNNNNNNNNNNNNNNNNNNNNNNNNNNNNNNNNNN-NNAGUC---AGCAAAGUUGGGG--GC-A
CCCGAAUGU-----------------------------------------------------------------------
----CCAGUGU----------CUGGGCAGAAGGUGACACCAGCGAUGAGGAUUAAGUCGUAACAAGGUAUCCGUU-CUGG
AA-----GG-AG-C-G--GA-UGGAUCACCUCCUU--
>GWA1_OP11_42_12_gwa1_scaffold_3895_16S_1_hypothetical_protein_id=85643165_bin=Candidatus_Woesebacteria_bacterium_GWA1_42_12_organism_tax=RIFCSPHIGHO2_12_FULL_OP11_Woesebacteria_42_9_curated_Woesebacteria_Microgenomates_Bacteria_
----------UUUGAGGGUUUGAUCCUGGCCCAGGAUGAACGCUAGCGGCGUGCUUUAAGCAUGCAAGUGGGACGG-AC-
-C---------------------UC---GCAA-GA--------------------------G--GUCAGUCGCGAACGGC
UGAGUACAAGAUAAGUA-UCUACCCCUUGGCGGGGAAUACCUACUCGAAAGAGUAGCUAAUACCGCAUAAG--------A
CCGAAAGGU---------GAAAGCGCU-------UAAC----UGCGCUCCGAGGGAGGAGCUUAUCUCCCAUCAGCUAGU
UGGUAGGGUAAUGGCCUACCAAGGCUACGACGGGUAGGGGACGUGAGAGCGUGACCCCCCAGAAUGGUACUGAGACACGG
ACCAUACACCUACGGGUGGCAGCAACUGGGAAUCGUGCGCAAUGGACGAAAGUCUGACGCCGCGACGCCGCGUGAGGGAU
GAAGGCCUUCGGGUUGUAAACCUCUUUUGACGUAAGG--------------GAGA------------------CCUUACG
UAGAAUAAGCAUCCGCUAACUCUGUGCCAGCAGCUGCGGUAAUACAGAGGAUGCAAGCGUUAUCCGGAUUUAUUGGGCGU
AAAGCGUUUCGUAGGCGGUAGGGAAAGUUAUCCUUCAAAGACCAGGGCUCAACCUUGGGAAGGGGGAUAAUACUUCCUUA
CUUGAAAGAUUUCGGGGUUUUCGGAACUCUCGGUGUAGGAGUGAAAUCCGUUGAUAUCGAGAGGAACACCAAGGGCGAAG
GCAGAAAACUAGGAAUUUUUUGACGCUGAGGAACGACAGCUAGGGGAGCGAAAGGGAUUAGAGACCCCUGUAGUCCUAGC
CGUAAACUAUGCUCGC-UA--ACCCGUUU---UUCG------G-AACGGGUGC---A--A----GCUAACGCGUGAAGCG
AGCCGCCUGGGGAGUACGGCCGCAAGGCUAAAACUCAAAGGAAUUGACGGGGACCUGCACAACCAGUGGAGCAUGUGGUU
UAAUUCGAGACGAACCGAAGAACCUUACCCGGGUUUGACAUUCUAC--C-GUUUAGGUUUGUAGAAAUAUAGACCGAUCU
UAA-GCAA-AAG--AAAGGUAGAACAGGUGUUGCAUGGCCGUCGUCAGCUCGUGCCGUGGGGUGUUCCCUUCAGUGGGGU
AACGAGCGCAACCCCUGCCGUAUGUUG--------AAU--------AU-UCAUACGGGACUUCCGAG-------------
----U-U-UUU------------------------------CUCG-GAAGGAAGUGGGGACGACGUCAGGUCAGCAUGGC
CCU-U-AUGUCCGGGGCGACACACAUGCUACAAUGGAGCCG-ACAAUGGGUUGCCAAGCCGCAAGGCGGAGCUAAUCCCA
UCAAACGGCUUCUCAGUAGGGAUUGGGGGCUGCAACUCGCCCCCAUGAACGCGGAAUUGGUAGUAAUCGGUAAUCAGCUA
AGUACCGGUGAAUACGUUCUCAGGUCUUGUACACACCGCCCGUCAAGUUAGUGAAGUUGGGGGCAGCCGAAUCUCGA-A-
--------------------------------------------------------------------------------
-------------------------------------
>GWA2_Alphaproteobacteria_41_27_gwa2_scaffold_2008_16S_1_hypothetical_protein_id=85654494_bin=Alphaproteobacteria_bacterium_GWA2_41_27_organism_tax=RIFCSPHIGHO2_02_FULL_Alphaproteobacteria_42_30_curated_Alphaproteobacteria_Proteobacteria_Bacteria_
-----------AUGAGAGUUUGAUCCUGGCUCAGAACGAACGCUGGCGGCAUGCUUAACACAUGCAAGUUGAACGCAGA-
------------------AUAGGAC---UUCG-GUUCUAU---------------------UG-CUGAGUAGCAGACGGG
UGAGUAACGCGUGGGA-AUUUGCCUUCUUGUGGGGGACAACUGAGGGAAACUUCAGCUAAUACCGCAUACG--------C
UCUACGGAG---------GAAAGG----------CUUG-------CCGCAAGAAGAGGAGCCCGCGUCAGAUUAGGUAGU
UGGUAGGGUAAAAGCCUACCAAGCCAAUGAUCUGUAGCUGGUCUGAGAGGAUGAUCAGCCACACUGGGACUGAGACACGG
CCCAGACUCCUACGGGAGGCAGCAGUGGGGAAUAUUGGACAAUGGGGGAAACCCUGAUCCAGCAAUGCCGCGUGAAUGAA
GAAGGCCUUAGGGUUGUAAAGUUCUUUCACCUGUGACGA-------------UGA-------------UGACGGUAGCAG
GAGAAGAAGCCCCGGCUAACUCCGUGCCAGCAGCCGCGGUAAGACGGAGGGGGCUAGCGUUGUUCGGAAUGACUGGGCGU
AAAGGGC-GCGUAGGCGGUUUUUUAAGUGAGGCGUGAAAGCCCUGGGCUUAACCCAGGAAGUGCGUUUCAUACUGGAAAG
CUUGAGUGCGAGAGAGGAAAGUGGAAUUCCUAGUGUAGAGGUGAAAUUCGUAGAUAUUAGGAAGAACACCUGUGGCGAAG
GCGGCUUUCUGGCUCGCAACUGACGCUGAGGCGCGAAAGCGUGGGGAGCAAACAGGAUUAGAUACCCUGGUAGUCCACGC
UGUAAACGAUGUGUGCUAGACGUUGGAAG---GGAA-------CUUUCAGUGUC-GC--A----GCUAACGCGUUAAGCA
CACCGCCUGGGGAGUACGGUCGCAAGAUUAAAACUCAAAGGAAUUGACGGGGGCCCGCACAAGCGGUGGAGCAUGUGGUU
UAAUUCGACACAACGCGAAAAACCUUACCAGCCCUUGACAUG-GGG--A-UUC-UGGGUUUCAGAGAUGAGACCCU-UC-
-AG-UUCGG-CU--GGGUCCCACACAGGUGCUGCAUGGCUGUCGUCAGCUCGUGUCGUGAGAUGUUGGGUUAAGUCCCGC
AACGAGCGCAACCCCUAUCUUCAGUUACCAUCAG-UUCGG-CUGGGGACUCUGGAGAGACUGCCGGU-------------
----G-A-UAA------------------------------GCCG-GAGGAAGGCGGGGAUGACGUCAAGUCCUCAUGGC
CCU-U-AUGGGCUGGGCUACACACGUGCUACAAUGGCGGUG-ACAAAGGGAUGCAAAGGGGCGACCUGGAGCCAAUCCC-
U-AAAAGCCGUCUCAGUUCGGAUUGUUCUCUGCAACUCGAGAGCAUGAAGUUGGAAUCGCUAGUAAUCGCAGAUCAGC-A
UGCUGCGGUGAAUACGUUCACGGGCCUUGUACACACCGCCCGUCACGCCAUGGGAGUUGGUUUUACCUUAAGGCGGUCC-
CCUAACCCGAAA--GGGAAGGAGCCGACCACGGUAGGAUCAAUGACUGGGGCGAAGUCGUAACAAGGUAGCCGUA-GGGG
AA-----CC-UG-C-G--GC-UGGAUCACCUCCUU--
>GWA2_Chlamydiae_50_15_gwa2_scaffold_4235_16S_1_hypothetical_protein_id=85686112_bin=Chlamydiae_bacterium_GWA2_50_15_organism_tax=RIFCSPLOWO2_02_FULL_Chlamydiae_49_12_curated_Chlamydiales_Chlamydiia_Chlamydiae_Bacteria_
----------AUUGAGAAUUUGAUCUUGGUUCAGAUUGAAUGCUGACGGCGUGGAUGAGGCAUGCAAGUCGAACGG-GA-
-CCA-----------------UAGG---GCAA-CCUG------------------U-G---G--UCUAGUGGCGGAAGGG
UUAGUAAUACAUGAAUAACUUGCCUCUAACCUGGGGACAACGGCUGGAAACGGCCGCUAAUACCGAAUGAGGUG-CUUGA
AGGAAACUU-CGUAGCAUCAAAGUGGGGGCC-CAUUUAUGGCCUUGCGGUUAGAGAGAGGUUCAUGGGAUAUCAGCUAGU
UGGUGUGGUAAUGGCGCACCAAGGCUAAGACGUCUAGGCGGAUUGAGAGAUUGACCGCCAACAUUGGGACUGAGACACUG
CCCAGACUCCUACGGGAGGCUGCAGUCGAGAAUCUUUCGCAAUGGGCGAAAGCCUGACGAAGCGACGCCGUGUGAGCGAU
GAAGGCCUUCGGGUUGUAAAGCUCUUUCGCACGGGAACAA-GAAAGGGAGAUGAAUAAUCUCCCGAUUUGAGGGUACUGU
GUAAAGAAGCACCGGCUAACUCCGUGCCAGCAGCUGCGGUAAUACGGAGGGUGCAAGCAUUAAUCGGAAUUAUUGGGCGU
AAAGGGC-GCGUAGGCGGAUUGGUAAGUCAGAUGUGAAAUUCCGGGGCUCAACCUCGGCGCUGCAUCUGAAACUGCCUGU
CUAGAGGAAUGGCGGAGAAAACGGAAUUCCACGUGUAGCGGUGAAAUGCGUAGAUAUGUGGAAGAACACCUGUGGCGAAA
GCGGUUUUCUAGCUUAUUCCUGACGCUGAGGCGCGAGAGCUAGGGGAGCAAACAGGAUUAGAUACCCUGGUAGUCCUAGC
CGUAAACGAUGUAUACUUGGUGUAGCUGG--GCUCAA-CC---CCGGCUGUGUC-GG--A----GCUAACGCGUUAAGUA
UACCGCCUGAGGAGUACGCUCGCAAGGGUGAAACUCAAAAGAAUUGACGGGGGCCCGCACAAGCAGUGGAGCAUGUGGUU
UAAUUCGAUGCUACGCGAAGAACCUUACCCAGGCUCGAAAUGUAGC--A-G-G-CGAC-AACAGAAAUGUU-GUCU-C--
-UC-GUAA--GA---GCUGUUGCAUAGGUGCUGCAUGGCUGUCGUCAGCUCGUGCCGUGAGGUGUUGGGUUAAGUCCCGC
AACGAGCGCAACCCUUAUCACUAGUUGCCAACAUUUUA-G-GUGGGAACUCUAGUGAGACUGCCCAG-------------
----G-U-UAA------------------------------CUGG-GAGGAAGGUGAGGAUGACGUCAAGUCCGCAUGGC
CUU-U-AUGUCUGGGGCUACACACGUGCUACAAUGGUCGGU-ACAGAAGGCAGCAAGACCGCAAGGUGGAGCAAAUCCU-
AGAAAGCCGAUCUCAGUUCGGAUUGGAGUCUGCAACUCGACUCCAUGAAGUUGGAAUUGCUAGUAAUGGCGUGUCAGCCA
CAACGCCGUGAAUACGUUCCCGGGCCUUGUACACACCGCCCGUCACAUCAUGGGAGUUGGUUUUACCCGAAGUCGCUGA-
CUCAACC-GCAA---GGGGAGAGGCGCCUAAGGUGAGGCCGAUGACUGGGAUGAAGUCGUAACAAGGUAGCCCUA-CCGG
AA-----GG-UG-G-G--GC-UGGAUCACCUCCUU--
>GWA2_CP_38_16_gwa2_scaffold_486_16S_1_hypothetical_protein_id=85688059_bin=Deltaproteobacteria_bacterium_GWA2_38_16_organism_tax=RIFCSPHIGHO2_02_FULL_Deltaproteobacteria_38_15_curated_Deltaproteobacteria_Proteobacteria_Bacteria_
----------UUGGAGAGUUUGAUCCUGGCUCAGAACGAACGCUGGCGGCGUGCUUAACACAUGCAAGUCGAACGA-GAA
-AG-------------------UCC---GCAA-GGA---------------------U-GAG--UACAGUGGCGACCGGG
UGCGUAACACGUAGGUAAUCUACCCUUUAGUUUGGGACAACAGUCCGAAAGGAUUGCUAAUACCGAAUAAGACCACAGAG
ACUUUGGUC-ACAGAGGUUAAAGGUGGCC-UCUACUUGUAAGCUAUCACUAAAGGAGGAGCCUGCGCGCUAUUAGCUAGU
UGGUGAGGUAACGGCUCACCAAGGCCAAGAUGGCUAGCUGGUCUGAGAGGACGACCAGCCACACUGGAACUGAAACACGG
UCCAGACUCCUACGGGAGGCAGCAGUGGGGAAUAUUGCGCAAUGGGGGAAACCCUGACGCAGCAACGCCGCGUGAGUGAU
GAAGGCUUUCGGGUUGUAAAGCUCUGUCGGACGGGACAAAACGGCAUAUGGCUAAUAUCCAUAAGCUUUGAUGGUACUGU
CAAAGGAAGCACCGGCUAACUACGUGCCAGCAGCCGCGGUAAUACGUAGGGUGCAAGCGUUGUUCGGAAUUACUGGGCGU
AAAGAAU-GUGUAGGUGGUGAGAUAAGUCCGAUGUGAAAUCCCAUGGCUUAACCAUGGAACUGCAUUGGAAACUAUCUUG
CUAGAGUUUGGUAGGGGAAAGUGGAAUUCCUGGUGUAGAGGUGAAAUUCGUAGAUAUCAGGAGGAAUACCAGUGGCGAAG
GCGACUUUCUGGACCAAUACUGACACUCAAACAUGAAAGCGUGGGUAGCAAACAGGAUUAGAUACCCUGGUAGUCCACGC
UGUAAACGAUGGAUACUAGAUGUGGGAGG--UAUUGACC----CCUUCCGUAUC-GU--A----GGUAACCCGUUAAGUA
UCCCGCCUGGGAAGUACGGUCGCAAGAUUAAAACUCAAAGGAAUUGACGGGGGCCCGCACAAGCAGUGGAGCAUGUGGUU
CAAUUCGAAGCAACGCGAAAAACCUUACCUGGGCUCGAAAUUAUAC--U-G-C-UACU-CAUAGAGAUAUG-GGGU-UGU
-AGCAAUA--CA----CGGUAUAAUAGGUGCUGCAUGGCUGUCGUCAGCUCGUGUCGUGAGAUGUUAGGUUAAGUCCUGC
AACGAGCGCAACCCCUGUCCUUAGUUGCCACCAU-UCAG--UUGGGCACUCUAAGGAGACCGCCGGU-------------
----G-U-CAA------------------------------ACCG-GAGGAAGGUGGGGAUGACGUCAAGUCAUCAUGGC
CCU-U-ACGUCCAGGGCUACACACGUGCUACAAUGGUCGGU-ACAAAGGGCAGCCAAACCGCGAGGUGGAGCAAAUCCC-
AAAAAACCGAUCUUAGUUCAGAUUGAAGUCUGCAACUCGACUUCAUGAAGCUGGAAUUGCUAGUAAUCGUGGAUCAGC-A
CGCCACGGUGAAUACGUUCUCGGGCCUUGUACACACCGCCCGUCACACCAUGAGAGCUGGUCUCACCAGAAGACAUCUA-
ACUAACC-GCAA---GGAGGUGGAUGGCCAAGGUGAGGUCGGUGAUUGGGGUGAAGUCGUAACAAGGUAGCCGUA-GGGG
AA-----CC-UG-C-G--GC-UGGAUCACCUCCUU--
>GWA2_CP_45_12_gwa2_scaffold_1356_16S_1_hypothetical_protein_id=85691943_bin=Deltaproteobacteria_bacterium_GWA2_45_12_organism_tax=GWA2_Deltaproteobacteria_45_12_curated_
-----------UUGAGAGUUUGAUUCUGGCUCAGAACGAACGCUGGCGGCGUGCCUAACACAUGCAAGUCGUACGA-GAA
-UCC-----------------CCGC---GCAA-GCGG------------------G-G-UAG--UAAAGUGGCGCACGGG
UGAGUAAUACAUAGGUAAUCUACCCUUUAGAUUGGAACAACCUACCGAAAGGUGGGCUAAUUCCGGAUAA-GCCCUGC-A
UCGCAAGAU--GC-CGGGGAAAGAUGGCC-UCUCCAUGGAAGCUAUCACUGAAGGCGGAGCCUGUGUCCCAUCAGCUAGU
UGGUAAGGUAAUGGCUUACCAAGGCUAUGACGGGUAGCUGGUCUGAGAGGACGAUCAGCCACACUGGAACUGAAACACGG
UCCAGACUCCUACGGGAGGCAGCAGUGGGGAAUAUUGGACAAUGGGGGAAACCCUGAUCCAGCAACGCCGCGUGAGGGAA
GAAGGCCUUCGGGUCGUAAACCUCUGUCGAGAGGGACGAAACCAGCCAUGGCUAAUAUCCAUGGCUAUUGACGGUACCUU
UAGAGGAAGCACCGGCUAACUCUGUGCCAGCAGCCGCGGUAAUACAGAGGGUGCAAGCGUUGUUCGGAAUUACUGGGCGU
AAAGAGU-GUUCAGGCGGGCUUGUAAGUCAGGUGUUAAAUCCCCCGGCUUAACCGGGGACUGUCGCUUGAUACUGCAAGU
CUUGAGUUUCGGGGAGGUGGGUGGAAUUCCCAGUGUAGAGGUGAAAUUCGUAGAGAUUGGGAGGAACACCGGAGGCGAAA
GCGACUCACUAACCGAAUACUGACGCUGAUACACGAAAGCGUGGGUAGCAAACAGGAUUAGAUACCCUGGUAGUCCACGC
UGUAAACGAUGGAUACUAGGCGUUGGAGG--AAUUGAUC----CCUUCAGUGCC-GU--A----GCUCACGCAUUAAGUA
UCCCGCCUGGGGAGUACGGCCGCAAGGUUAAAACUCAAAGGAAUAGACGGGGGCCCGCACAAGCGGUGGAGCAUGUGGUU
CAAUUCGACGCAACGCGAAGAACCUUACCUGGACUUGACAUC-UGG--A-G-A-AUUU-CCUAGAGAUAGG-AAAG-UG-
-CC-UUCG--GG--AGCUCCAAGACAGGUGCUGCAUGGCUGUCGUCAGCUCGUGUCGUGAGAUGUUGGGUUAAGUCCCGC
AACGAGCGCAACCCCUAGCUUUAGUUGCUACCAU-UUGG--UUGAGCACUCUAAAGUGACUGCCGGC-------------
----G-U-CAA------------------------------GCCG-GAGGAAGGUGGGGAUGACGUCAAGUCCUCAUGGC
CUU-U-AUGUCCAGGGCUACACACGUGCUACAAUGGAAGUU-ACAAAGGGUUGCCAACCCGCGAGGGGCAGCUAAUCCC-
AGAAAAGCUUCCUCAGUUCGGAUUGAAGUCUGCAACUCGACUUCAUGAAGCUGGAAUCGCUAGUAAUCGCGGAUCAGC-A
UGCCGCGGUGAAUACGUUCCCGGGCCUUGUACUCACCGCCCGUCACACCACGAAAGCUGAGUGUACCAGAAGU-------
-CC--CC-UCAC---G--GGG-----CCCAAGGUAUAAUCGGUGAUUGGGGUGAAGUCGUAACAAGGUAUCCGUA-CCGG
AA-----GG-UG-C-G--GA-UGGAUCACCUCCUU--
>GWA2_CP_63_20_gwa2_scaffold_5912_16S_1_hypothetical_protein_id=85696864_bin=Omnitrophica_WOR_2_bacterium_GWA2_63_20_organism_tax=Omnitrophica_
-----------CGGAGAGUUUGAUCCUGGCUCAGAGCGAACGCUGGCGGCGUGGAUAAGGCAUGCAAGUCGCGCGA-UC-
-CCC------------------------GCAA-----------------------G-G---G--GAUAGCGGCUAACGGG
UGCGUAACGCGUGGGGAACUUGUCCUGGAGACAGGGAUAGCACUGCGAAAGCGGUGGUAAUACCUGAUAAGCCCAGAGCC
UCGCAUGGG-GUGACGGGCAAAGAUGGCCUG-ACGCAAGUUGCUAUCGCUUCAGGAGGGCCCCGCGUCCCAUCAGCUAGU
UGGUAGGGUCACGGCCUACCAAGGCGUGGACGGGUAGCUGGCCUGAGAGGGUGGUCAGCCACACUGGGACUGAGACACUG
CCCAGACUCCUACGGGAGGCUGCAGUCGAGAAUCUUUGGCAAUGGGCGAAAGCCUGACCAUGCGACGCCGCGUGCGGGAU
GAAGGCUUUCGGGUCGUAAACCGCUGUUACGAGGGACGAA-GUCGGCCCGUCAAACAAACGGGCGGGAUGACGGUACCUC
GAGAGAAAGCCACGGCUAACUCCGUGCCAGCAGCCGCGGUAAUACGGAGGUGGCAAGCGUUGCUCGGAUUCAUUGGGUGU
AAAGGGC-AAGUAGGCGGCUUCGCAAGUCGGGUGUGAAAUCCCACGGCUUAACCGUGGAACUGCGCCCGAAACUGCGGGG
CUUGAGGACGGGAGAGGCGAAUGGAAUUCCCGGUGUAAGGGUGAAAUCUGUAGAGAUCGGGAGGAACACCAGUGGCGAAG
GCGAUUCGCUGGACCGUUUCUGACGCUGAGAGGCGAAAGCUAGGGGAGCAAACAGGAUUAGAUACCCUGGUAGUCCUAGC
CGUAAACGAUGGGCACUAGGUGUUGGGUC---UUUCG-----GGGCCCAGUGCC-GU--A----GGUAACCCGUUAAGUG
CCCCACCUGAGGAGUACGGCCGCAAGGUUGAAACUCAAAGGAAUUGACGGGGGCCAGCACAAGCGGUGGAACAUGUGGUU
UAAUUCGAUGCUACGCGAAGAACCUUACCCAGGCUUGACAUGCAGG--A-A-G-UAGGAACCUGAAAGGGGGACGA-CU-
-CGUACAGU-CG--AGAGCUUGCACAGGUGCUGCAUGGCUGUCGUCAGCUCGUGCCGUGAGGUGUUGGCUUAAGUGCCAA
AACGAGCGCAACCAUCGCUCACUGUUGCGACCAGGGCAAUGCUGAGCACUCUGUGGGGACUGCCAGC-------------
----G-A-CGA------------------------------GCUG-GAGGAAGGUGGUGAUGACGUCAAGUCCGUACGGC
CUU-U-AUGCCUGGGGCGACACACGUGUUACAAUCCCCGCG-ACAGCGCGCUGCGACACCGCGAGGUGAAGCUAAUCGC-
UUAAAAGCGGGGUCAGUUCAGAUUGCAGGCUGCAACCCGCCUGCAUGAAGCCGGAAUCGCUAGUAACGGCGGAUCAGCUA
CGCCGCCGUGAAUACGUUCCCUGGCCUUGUACACACCGCCCGUCAAGCGAUGGGAGCUGGAAGCACCCGAAGUCGGUGC-
GCCAACCCGCAA--GGGAGGCAGCCGCCGAAGGUGAGUCUGGUGACUGGCGCUAAGUCGUAACAAGGUAGCCCCA-CGGG
AA-----CG-CG-G-G--GC-UGGAUCACCUCCUU--
>GWA2_Elusimicrobia_69_24_gwa2_scaffold_2542_16S_1_hypothetical_protein_id=85739349_bin=Elusimicrobia_bacterium_GWA2_69_24_organism_tax=GWA2_Elusimicrobia_69_24_curated_
AUGG----------AGAGUUUGAUCCUGGCUCAGAGUUAACGCUGGCAGCGUGCAUAACACAUGCAAGUCGAACGA-G--
-CUA------------------UCC---GCAA-GGUA--------------------G-------CUAGUGGCAGACGAG
UGAGUAACAUGUAAGGAAUCUACCCUCGAGUGGGGAAUAACUCGCCGAAAGGCGAGCUAAUACCCCAUAAUUCCGGAUGA
CGGCAUCGU-CGUCCGAGGAAAG-----------GCUU---CG-GCCGCUCAAGGAGGACCUUGCAUCCUAUCAGCUAGU
UGGCGGGGUAACGGCCCACCAAGGCUAUGACGGGUACCCGGCCUGAAAGGGCGACCGGGCACGGAGGCACUGAGACACGG
GCCUCACUCCUACGGGAGGCAGCAGUGGGGAAUUUUGGACAAUGGGGGAAACCCUGAUCCAGCAACGCUGCGUGAGGGAU
GACGGCCUGAGGGUCGUAAACCUCUUUUCCAAGGGAAGAA--AUCCC----GCAA-------GGG-UGUGACGGUACCUU
GGGAAUAAGCCCCGGCUAAAUAUGUGCCAGCAGCCGCGGUAAGACAUAUGGGGCAAGCGUUACUCGGAAUUACUAGGCGU
AAAGCGC-GUGUAGGCGGAUGCCUAAGUCUGCUGUGAAAUCUCCCGGCUCAACUGGGAGGGGUCGGUGGAUACUGGGCGU
CUUGAGUGAGGUAGGGGGUGCCGGAAUUCCUGGUGUAGCGGUGAAAUGCGUAGAUAUCAGGAGGAACACCGGUGGCGAAG
GCGGGCACCUGGGCCUUUACUGACGCUGAGACGCGAAAGCUAGGGGAGCAAACAGGAUUAGAUACCCUGGUAGUCCUAGC
UGUAAACGAUGAUGACUAGGCGUGGGAGG--UAUCGACC----CCUUCCGCGCC-GA--C----GCUAACGCAUUAAGUC
AUCCGCCUGGGGAGUACGGCCGCAAGGUUAAAACUCAAAGGAAUUGACGGGGGCCCGCACAAGCGGUGGAGCAUGUGGUU
UAAUUCGACGCUACGCGAAGAACCUUACCUGGGCUUGAAGUGCUAG--U-G-GUACCCUAGUUGAAAGGCUGGGGGAC--
-CC-GCAA--GG---GAGCUAGCAGAGGUGCUGCAUGGCUGUCGUCAGCUCGUGUCGUGAGAUGUUGGGUUAAGUCCCGC
AACGAGCGCAACCCCUGUCCUGUGUUGCUA-CCC-GCAA--GGGAGGACUCUCAGGAGACUGCCGCG-------------
----G-A-UAA------------------------------CGUG-GAGGAAGGUGGGGACGACGUCAAGUCAUCAUGGC
CUU-U-AUGUCCAGGGCUACACACGUGCUACAAUGGCGCGU-ACAGAGGGAUGCAAGACCGCAAGGUGGAGCAAAUCCC-
U-AAAGCGCGCCCCAGUUCGGAUUGUGGGCUGCAAUUCGCCCACAUGAAGUUGGAAUCGCUAGUAAUCGCAGAUCAGC-A
GGCUGCGGUGAAUACGUUCCCGGGCCUUGUACACACCGCCCGUCACACCACGAAAGUUCAUUGCAACAGAAGU-CCA-U-
G-------GCGAC--------AUGGCCC-AAGUUGUGGUGGAUGAUUGGGGUGAAGUCGUAACAAGGUAGCCGUA-CCGG
AA-----GG-UG-C-G--GC-UGGAUCACCUCCUU--
>GWA2_Melainabacteria_34_9_gwa2_scaffold_3868_16S_1_hypothetical_protein_id=85779790_bin=Candidatus_Melainabacteria_bacterium_GWA2_34_9_organism_tax=GWA2_Melainabacteria_34_9_curated_
----------AUGGAGAGUUUGAUCCUGGCUCAGGACGAACGCUGGCGGUGUGCUUAAUACAUGCAAGUCGAACGU-GA-
-AGC-----------------UACC---UUCG-GGUA------------------G-U---G--GAAAGUGGCGGACGGG
UGAGUAACACGUAGGA-AUCUGCCUUAAGGUGGGGGACAACGUUGGGAAACUGACGCUAAUACCCCAUAU-GUGGC-G-G
UUGUGAUAC--C-GUUAUGAAAGU----------UCCG-------GCGCCUUAAGAUGAGCCUGCGGCUGAUUAGUUUGU
UGGUGAGGUAAUGGCUUACCAAGACUAUGAUCAGUAGCUGGUCUGAGAGGAUGAUCAGCCACAAUGGGACUGAGACACGG
CCCAUACUCCUACGGGAGGCAGCAGUAGGGAAUUUUGCGCAAUGGGCGAAAGCCUGACGCAGCAACACCGCGUGAGUGAU
GAAGCAUCUUGGUGUGUAAAACUCUGUCAGAGGGGACGA------------AUUU-------------UGACGGUACCCU
CAAAGGAAGCAUCGGCUAACUACGUGCCAGCAGCCGCGGUAAGACGUAGGAUGCAAGCGUUGUCCGGAAUUAUUGGGCGU
AAAGAGU-UCGUAGGCGGCAUGAAAAGUCUGGUGUUAAAGCCCGGAGCUCAACUCCGGUU-GGCAUUGGAUACUUUCAAG
CUAGAGUGCAGAAGAGGCAAGGGGAAUUCCUAGUGUAGCGGUGAAAUGCGUAGAUAUUAGGAGGAACACCGGUGGCGUAA
GCGCCUUGCUGGUCUGUUACUGACGCUGAGGAACGAAAGCCAGGGGAGCAAAUGGGAUUAGAUACCCCAGUAGUCCUGGC
CGUAAACGAUGGAUACUAGGUGUUGAAGG--UAUCGACC----CCUUCAGUGCU-GC--A----GCUAACGCAAUAAGUA
UCCCGCCUGGGGAGUACGCACGCAAGUGUGAAACUCAAAGGAAUUGACGGGGACCCGCACAAGCGGUGGAACAUGUGGUU
UAAUUCGAAGCAACGCGAAGAACCUUACCAGGGCUUGACAUC-UAC--A-G-A-ACCU-UGCGGAAACGUG-AGGG-UGC
-CU-UUCG--GG-GAACUGUAAGACAGGUGGUGCAUGGUUGUCGUCAGCUCGUGUCGUGAGAUGUUGGGUUAAGUCCCGC
AACGAGCGCAACCCUCGUUGUUAGUUGCUGCUAAGUGC-A-GUUAGCUCUCUAGCGAGACUGCCGGU-------------
----G-A-UAA------------------------------ACCG-GAGGAAGGUGGGGACGACGUCAAAUCAUCAUGCC
CCU-U-AUGUCCUGGGCUACACACGUGUUACAAUGGGUAGG-ACAACGAGUCGCCAAUCAGCGAUGAUGAGCAAAUCUC-
UUAAACCUACUCUCAGUUCGGAUCGUAGUCUGCAACUCGACUACGUGAAGUCGGAAUCGCUAGUAAACGCAGAUCAGC-A
CGCUGCGUUGAAUACGUUCCCGGGUCUUGUACACACCGCCCGUCACACCAUGGGAGUUGACCACGCCCGAAGUCGGUGA-
GCUAACC-GUAA---GGAAGCAGCCGCCUAAGGUAGGGUUGAUGACUAGGGUGAAGUCGUAACAAGGUAGCCGUA-CCGG
AA-----GG-UG-C-G--GC-UGGAUCACCUCCUU--
>GWA2_Planctomycetia_50_13_gwa2_scaffold_2884_16S_1_hypothetical_protein_id=85814483_bin=Planctomycetes_bacterium_GWA2_50_13_organism_tax=RIFCSPLOWO2_02_FULL_Planctomycetes_50_16_curated_Planctomycetes_Bacteria_
----------AUGGAGGGUUUGAUCUUGGCUCAGAACGAACGCUGGCGGCGUGGAUUAGGCAUGCAAGUCGAGCGA-GGA
-CUU---------------UU-CCC---GUAA-GGG-AA----------------A-A---GAGCCGAGCGGCAAAAGGG
UGAGUAAUGCACGGAUAACCUGCCUCUGGGAGGGGGAUAACGGUCCGAAAGGGCCGCUAAUACCCCAUAACGUCACUG-G
UUGCA-UGA-CUGGUGACCAAAGUGUCC--A-CU-UCGGUGGAUUCUCGUCAGAGAGGGGUCCGUGUCCCAUCAGCUAGU
UGGUAGGGUAACGGCCUACCAAGGCGAUGACGGGUAGCCGGUCUGAGAGGAUGGUCGGCCACAUUGGGACUGAGACACUG
CCCAAACUCCUACGGGAGGCUGCAGUCGAGGAUAUUUCGCAAUGCUCGCAAGGGUGACGAAGCGACGCCGCGUGGGGGAG
GAAGGCCUUCGGGUUGUAAACCCCUGUCAGAAGCCAGGAAGUGCAGG-GUGUGAAUA-GCGCCCUGCUUGACUACAGCUU
CAGAGGAAGCCAUGGCUAACUCUGUGCCAGCAGCCGCGGUAAUACAGAGAUGGCAAGCGUUGUUCGGAAUCAUUGGGCGU
AAAGCGC-ACGCAGGCGGCCCCAUAAGUCGGGUGUGAAAUCCCCUGGCUCACCCAGGGAACUGCAUUCGAUACUGUGGGG
CUUGAGGACAGGAGGGGAGAGUGGAACUUCUGGUGGAGCGGUGAAAUGCGUAGAUAUCAGAAGGAACACCGGUGGCGAAA
GCGGCUCUCUGGUCUGUCCCUGACGCUGAGGUGCGAAAGCUAGGGGAGCAAACGGGAUUAGAUACCCCGGUAGUCCUAGC
CGUAAACGAUGGGCACUAAGUAGGGGGCUA-----AA------ACCUCCCUGCC-GA--A----GCUAACGCAUUAAGUG
CCCCGCCUGGGGAGUACGGUCGCAAGACUAAAACUCAAAAGAAUUGACGGGGGCUCGCACAAGCGGUGGAGCAUGUGGCU
UAAUUCGAUGCAACGCGAAGAACCUUACCGGGGCUUGACAUGGUGG--A-A-G-UAGGAACCCGAAAGGGGGACCA-ACG
GUA-UCCA--AUCCGUAACCAUCACAGGUGCUGCAUGGCUGUCGUCAGCUCGUGCCGUGAGGCGUCGGGUUAAGUCCUCU
AACGAGCGAAACCCUUAUCUCUAGUUGCCAGCGG-GCAG--CCGGGAACUCUAGAGAGACUGCCGUC-------------
----G-U-CAA------------------------------GACG-GAGGAAGGUGGGGAUGACGUCAAGUCAUCAUGGC
CUU-U-AUGCCCCGGGCUGCACACGUGCUACAAUGGUCGGU-ACAAAGGGAUGCGAAACUGCAAAGUGAAGCGAAACCC-
AGAAAGCUGGCCCCAGUUCAGAUCGGAGGCUGAAACUCGCCUCCGUGAAGUCGGAAUCGCUAGUAAUCGCGGAUCAGCUA
CGCCGCGGUGAAUAUGUUCCCGAGCCUUGUACACACCGCCCGUCAAGCCACCCAAGCAGGGUGUACCAGAAAUCGCUGA-
CCCAACCCGCAA--GGGAGGGAGGCGCUGAAGGUACGUCUUGUGAGGAGGACUAAGUCGUAACAAGGUAGCCGUA-GGAG
AA-----CC-UG-C-G--GC-UGGAUCACCUCCUU--
>GWA2_Proteobacteria_50_8_gwa2_scaffold_16735_16S_1_hypothetical_protein_id=85818143_bin=Deltaproteobacteria_bacterium_GWA2_50_8_organism_tax=RIFCSPLOWO2_02_FULL_Deltaproteobacteria_50_16_curated_Deltaproteobacteria_Proteobacteria_Bacteria_
----------CUGGAGAGUUUGAUUCUGGCUCAGAACGAACGCUGGCGGCGUGCCUAACACAUGCAAGUCGUACGA-GAU
-AGC------------------CCC---UUCG-GGGGU-----------------G-U---G--UAAAGUGGCGCACGGG
UGAGUAAUACGUGGGUAACCUGCCCUUGAGACGGGGACAACCUGCUGAAAGGCGGGCUAAUACCGGAUAAGACCACAGUU
CCUCCGGGA-ACAGAGGUCAAAGAUGCCC-UCUCCAUGGACGGUAUCACUUAAGGAUGGGCCCACGUCCCAUCAGCUUGU
UGGUAGGGUAAUGGCCUACCAAGGCGAAGACGGGUAGCUGGUCUGAGAGGAUGAUCAGCCACACUGGAACUGAGACACGG
UCCAGACUCCUACGGGAGGCAGCAGUGGGGAAUAUUGCGCAAUGGGCGAAAGCCUGACGCAGCAACGCCGCGUGAGUGAU
GAAGGCCUUCGGGUCGUAAAGCUCUGUCAGAGGGGAAGAAUGCAAUAGAUUCGAACAGGGUCUGUUGUUGACGGUACCUU
CAGAGGAAGCACCGGCUAACUCCGUGCCAGCAGCCGCGGUAAUACGGAGGGUGCAAGCGUUGUUCGGAAUUACUGGGCGU
AAAGCGC-GUGCAGGCGGUCUUGAAAGUCCCGUGUGAAAUCCCUCGGCUUAACUGGGGAAUGGCGCGGGAAACUCCAAGG
CUAGAAUACGGGAGAAGUCAGCGGAAUUCCUAAUGUAGCGGUGAAAUGCGUAGAUAUUAGGAGGAACACCAGCGGCGAAA
GCGGUUGACUAGCCCAAUAUUGACGCUGAGACGCGAAAGCGUGGGGAUCAAACAGGAUUAGAUACCCUGGUAGUCCACGC
UGUAAACGAUGGAUACUAGGUGUUGGGGG--AAUUGACC----CCCUCAGUGCC-GA--C----GCUAACGCAUUAAGUA
UCCCGCCUGGGGAGUACGGUCGCAAGACUAAAACUCAAAGGAAUUGACGGGGGCCCGCACAAGCGGUGGAGCAUGUGGUU
CAAUUCGACGCAACGCGAAAAACCUUACCUGGACUUGACAUC-UGG--G-G-A-AUCC-UCCGAAAAGA-G-GGAG-UGC
-CC-GCAA--GG-GAGCCCCAAGACAGGUGCUGCAUGGCUGUCGUCAGCUCGUGUCGUGAGAUGUUGGGUUAAGUCCCGC
AACGAGCGCAACCCCCGCCUUUAGUUGCCAUCAU-UUAG--UUGGGCACUCUAAAGGGACUGCCCGG-------------
----G-U-UAA------------------------------CCGG-GAGGAAGGUGGGGACGACGUCAAGUCCUCAUGGC
CUU-U-AUGUCUAGGGCUACACACGUGCUACAAUGGGUACU-ACAAAGGGUUGCCAACCCGUGANNNNNNNNNNNNNNN-
NNNNNNNNNNNNNNNNUUCGGAUUGCAGUCUGCAACUCGACUGCAUGAAGCUGGAAUCGCUAGUAAUCGCGGAUCAGC-A
UGCCGCGGUGAAUACGUUCCCGGGCCUUGUACACACCGCCCGUCACACCACGAAAGUGAUUUAUACCAGAAGUCGGUGA-
GCUAAC---UUC---GGAGGCAGCCGCCCAAGGUAUGGACCAUGAUUGGGGUGAAGUCGUAACAAGGUAUCCGUA-GCGG
AA-----GC-UG-C-G--GA-UGGAUCACCUCCUU--
>GWA2_Tenericute_38_26_gwa2_scaffold_14381_16S_1_hypothetical_protein_id=85828529_bin=Tenericutes_bacterium_GWA2_38_26_organism_tax=GWE2_Tenericutes_38_8_curated_Tenericutes_Bacteria_
----------AUGGAGAGUUUGAUCCUGGCUCAGGAUGAACGCUGGCGGCGUGCCUAAUACAUGCAAGUCGAACGC-AC-
----------------------CAU---UUCG-GUG----------------------------GUGAGUGGCGAACGGG
UGAGUAACACGUAGGUAACCUGCCCUUAAGACGAGGAUAACCAAGGGAAACUUUGGCUAAAACUGGAUAG-GAACAUCGA
AGGCAUCUU-UGAUGUUUUAAAAGACCU--A---GCAA--UAGGUAUGCUUAAGGAGGGGCCUGCGGCGCAUUAGUUAGU
UGGUGAGGUGAAGGCUUACCAAGACGAUGAUGCGUAGCCGGACUGAGAGGUUGAACGGCCACAUUGGGACUGAGAAACGG
CCCAAACUCCUACGGGAGGCAGCAGUAGGGAAUUUUCGGCAAUGGGGGAAACCCUGACCGAGCAACGCCGCGUGAAUGAC
GAAGUACUUCGGUAUGUAAAGUUCUUUUAUCAGGGAAGAAUGGCUAGCG---GAAA----AGCUAGAUUGACGGUACUUG
AUGAAUAAGCCCCGGCUAACUAUGUGCCAGCAGCCGCGGUAAUACAUAGGGGGCAAGCGUUAUCCGGAAUUAUUGGGCGU
AAAGGGU-GCGUAGGUGGUUGAUUAAGUCUUUGGUAUAAGUGCAGUGCUUAACGCUGUGA-CGCUAAAGAAACUAGUCGA
CUUGAGUGUAGUAGAGGCAAGUGGAAUUCCAUGUGUAGCGGUAAAAUGCGUAAAUAUAUGGAGGAACACCGGUGGCGAAG
GCGGCUUGCUGGG-CUAUACUGACACUGAGGCACGAAAGCGUGGGGAGCAAACAGGAUUAGAUACCCUGGUAGUCCACGC
CGUAAACGAUGAGUACUAAGUGUAGGG------GAAA--------CUCUGUGCU-GU--A----GCUAACGCAAUAAGUA
CUCCGCCUGAGUAGUACGUACGCAAGUAUGAAACUCAAAGGAAUUGACGGGACCCCGCACAAGCGGUGGAUCAUGUUGUU
UAAUUCGAUGAUACGCGAAGAACCUUACCAGGUCUUGACAUC-CCA--U-G-C-AAAGCUAUAGAGAUAUAGUGGA----
--G-GUUA--U-----CAUGGAGACAGGUGGUGCAUGGUUGUCGUCAGCUCGUGUCGUGAGAUGUUGGGUUAAGUCCCGC
AACGAGCGCAACCCUUAUUGCUAGUUACCAUCAU-UAAG--UUGGGGACUCUAGCGAGACUGCCAGU-------------
----G-A-UAA------------------------------ACUG-GAGGAAGGUGGGGAUGACGUCAAAUCAUCAUGCC
CCU-U-AUGACCUGGGCUACAAACGUGAUACAAUGGCUGGA-ACAAAGGGAGGCGAAGGGGUGACCUGGAGCGAAACUC-
AAAAAAACAGUCUCAGUUCGGAUUGAAGUCUGCAACUCGACUUCAUGAAGUCGGAAUCGCUAGUAAUCGCGGAUCAGA-A
CGCCGCGGUGAAUACGUUCUCGGGGUUUGUACACACCGCCCGUCAAACCACGAAAGUCUACAAUACCCAAAGCCGGUGG-
CCUAACC-GCAA---GGAGGGAGCCGUUUAAGGUAGGGUCGAUGAUUGGGGUUAAGUCGUAACAAGGUAUCCCUA-CGGG
AA-----CG-UG-G-G--GA-UGGAUCACCUCCUUUC
>GWB1_Alphaproteobacteria_45_5_GWB1_scaffold_2206_16S_1_hypothetical_protein_id=85829484_bin=Alphaproteobacteria_bacterium_GWB1_45_5_organism_tax=RIFCSPHIGHO2_01_FULL_Alphaproteobacteria_41_14_curated_Alphaproteobacteria_Proteobacteria_Bacteria_
-----------AUGAGAGUUUGAUCCUGGCUCAGAACGAACGCUGGCGGCACGCCUAACACAUGCAAGUCGAACGA-AG-
-C----------------AUAAGAG---CUUG-CUCUUAU---------------------G--ACGAGUGGCGCACGGG
UGAGUAACACGUGGGA-AUCUGCCUAUUGGUGGGGAAUAACUUUUGGAAACGAAAGCUAAUACCGCAUAUA--------C
CCUGAGGGG---------GAAAGA----------UUUA-------UCGCCAAUAGAUGAGCCCGCGCUAGAUUAGCUAGU
UGGUGAGGUAAGAGCUCACCAAGGCUACGAUCUAUAGCUGGUCUGAGAGGAUGGUCAGCCACACUGGGACUGAGACACGG
CCCAGACUCCUACGGGAGGCAGCAGUGGGGAAUAUUGGACAAUGGGGGAAACCCUGAUCCAGCGAUGCCGCGUGAGUGAA
GAAGGCCUUCGGGUUGUAAAGCUCUUUCAGAGGGGAUGA-------------UGA-------------UGACGGUACCCU
CAGAAGAAGCACCGGCUAACUUCGUGCCAGCAGCCGCGGUAAUACGAAGGGUGCAAGCGUUGUUCGGAAUUACUGGGCGU
AAAGAGC-GCGUAGGCGGCUUAUCAAGUCAGGCGUGAAAUCCCUGGGCUCAACCCGGGAAUUGCGUUUGAAACUGGUAGG
CUUGAGUGUCAGAGGGGUGAGUGGAAUUCCUAGUGUAGAGGUGAAAUUCGUAGAUAUUAGGAGGAACACCAGUGGCGAAG
GCGACUCACUGGCUGAAUACUGACGCUAAGGCGCGAAAGCGUGGGGAGCAAACAGGAUUAGAUACCCUGGUAGUCCACGC
CCUAAACGAUGAGUGCUAGAUGUCGGAAUU---U-----------UUCGGUAUC-AC--A----GCUAACGCAUUAAGCA
CUCCGCCUGGGGAGUACGGUCGCAAGAUUAAAACUCAAAGGAAUUGACGGGGGCCCGCACAAGCGGUGGAGCAUGUGGUU
UAAUUCGAAGCAACGCGCAGAACCUUACCAGCUCUUGACAUG-GUG--A-UUA-AGACCUUUGGAAACAUUGGUCG-UC-
-AG-UUCGG-CU--GGAUCACACACAGGUGCUGCAUGGCUGUCGUCAGCUCGUGUCGUGGGAUGUUGGGUUAAGUCCCGC
AACGAGCGCAACCCUCUUCUUCAGUUGCCAUCAU-UCAG--UUGGGAACUCUGGAGAUACUGCCGGU-------------
----G-A-UAA------------------------------GCCG-GAGGAAGGUGGGGAUGACGUCAAGUCCUCAUGGC
CCU-U-AUGGGCUGGGCUACACACGUGCUACAAUGGCGGUG-ACAACGGGAAGCAAAGGUGCAAGCCUGAGCAAAUCCC-
U-AAAAACCGUCUCAGUUCAGAUUGCUCUCUGCAACUCGAGAGCAUGAAGUCGGAAUCGCUAGUAAUCGCGGAUCAGC-A
UGCCGCGGUGAAUACGUUCCCGGGCCUUGUACACACUGCCCGUCAAGCCAUGGGAAUUGGUUUUACCUUAAGCUGGUGU-
GCUAACC-UUUC-GAGGAGGCAGCCAACCACGGUUGAACCAGUGACUGGGGCUAAGUCGUAACAAGGUAGCCGUA-GGGG
AA-----CC-UG-C-G--GC-UGGAUCACCUCCUU--
>GWA1_OD1_51_14_gwa1_scaffold_3351_16S_1_hypothetical_protein_id=85851115_bin=Candidatus_Vogelbacteria_bacterium_GWA1_51_14_organism_tax=GWA1_OD1_51_14_curated_
-----------AUGAGAGUUUGAUCUUAGCUCAGGAUGAACGCUGGCGGCGUGGAUAAGGCAUGCAAGUCGAAUGACUCA
CGACGCUCGAUGCUGAUGCUCGAUACAAUAAUCAUCGUGGCACCGAAUGUGAGU-G-A---G--GUGCAUGGCGAACGAG
GUAGUAACAUGUAGGU-ACGCACCCGGAAGUCGGGGAUAACCCGCCGAAAGGCGGAGUAAUACUCGAUGGU--------C
UCGCGAGAG---------UAAAGA----------UUUA-------UCGCUUCCGGAGCGGCCUGCAGCCUAUCAGCUAGU
UGGUAAGGUAAUGGCUUACCAAGGCAAUGACGGGUAGGGGGGGUGAGAGCCUGGCCCCCACCGAUGGGACUGAGACACGG
CCCAUACACCUACGGGUGGCUGCAGUCGAGAAUCUUCCACAAUGGACGAAAGUCUGAUGGAGCGACGCCGCGUGGUGGAU
GAAGUCCUUCGGGACGUAAACACCUUUUAUGAGGGAAGAA-----------GUUU-A----------UUGACGGUACCUC
AGGAAUAAGGGGUUGCUAAACUCGUGCCAGCAGCAGCGGUAAUACGAGUGCCCCAAGCGUUAUCCGGAAUCAUUGGGCGU
AAAGGGU-GCGUAGGCGGUUAGGUUAGUCUCCUGUGAAAUCUCCCGGCUUAACCGGGAAUGGGCGGGGGAAACGGCCUAA
CUAGAGCAGGUGAGAGGUCAGUAGAACUCAUGGUGUAGGGGUGAAAUCCGUUGAUAUCAUGGGGAAUACCAAAAGCGAAG
GCAGCUGACUGGCGCCUGGCUGACGCUGAGGCACGAAAGCGUGGGUAGCGAACGGGAUUAGAUACCCCGGUAGUCCACGC
CCUAAACGAUGUUCUCUAGUUUUUCGGAG--UAUCGACC----CUCUGAGAGAC-GU--A----GCUAACGCGUUAAGAG
AACCGCCUGGGAAGUACGGCCGCAAGGCUAAAACUCAAAAGAAUAGACGGGGACUUGCACAAGCGGUGGAUCAUGUGGUU
UAAUUCGACACUAAACGAAAAACCUCACCAGGGCUUGAAACUCCAA--C-G-A-AAACUCGAGGAAACUUGAGUUG-UC-
-UU-CACAA-GA--GACGGUGGAGCAGGUGAUGCAUGGCUGUCGUCAGUUCGUGGCUUGAGUUGUUCCCUUAAGUGGGGA
AACGAACGCAACCUCUGUCGCGUGUUA--------CAAG-------UG-UCACGCGAGACUGUCCCG-------------
----C-U-UGU------------------------------CGGG-AAGGAA-GCGGAGAUGACGCCAAGUCAGCAUGUC
CCUUUGACGCCCUGGGCUACACACAUGAUACAAUGGCCGUU-ACAACGGGUUGCGACGAGGAAACUCUGAGCUAAUCCU-
UUAAAAACGGCCCCAGUUCGGAUUGAGGUCUGCAACUCGACCUCAUGAAGUUGGAAUCGCUAGUAAUCGCGGGUCAGCUA
UACCGCGGUGAAUACGUUCUCAAGUCUUGUACUCACCGCCCGUCAAGCCAAGGGAGCCGGGAGUGCCCAAAGUCUCA-C-
--------UUCG---------GUGGGCCUAAGGUAAGUUCGGUAACAAGGGUUAAGUCGUAACAAGGCACGGGUA-GCGG
AA-----GC-UG-U-U--CG-UGGA------------
>GWA1_OD1_54_12_gwa1_scaffold_1365_16S_1_hypothetical_protein_id=85851750_bin=Candidatus_Jorgensenbacteria_bacterium_GWA1_54_12_organism_tax=GWA1_OD1_Jorgensenbacteria_54_12_curated_
---------AUUGAGGA-UUUGAUCCUGGUCCAGGAUGAACGCUGGCGGCGUGGAUAAGGCAUGCAAGUCGUACGA-UCU
UUCA---------------UUUUUC---GCAA-GAAGGAU--------------GA-A---A--GGUAGUGGCGAACGGG
UUAGUAACGCCUUGGU-ACGUACCUCCGAGAUGAGCAUAGCCAUCCGAAAGGGUGGGUAAUACUCAAUG-GCCCCCGAGG
ACGCAAGUC-U--AGGGGUAAAGAA---------GCAA------UUCGCUUGGAGAGCGGCCUAGGUCCGAUCAGCUUGU
UGGUGAGGUAAUGGCUCACCAAGGCGACGACCGGUAGGGGGAGUGAGAGCUCGAUCCCCAACAUUGGCACUGACACACUG
GCCAAACACCUACGGGUGGCUGCAGUCGAGAAUAUUGGGCAAUGCGCGAAAGCGUGACCCAGCGACGCCGCGUGCAGGAU
GAAGGCCUUCGGGUUGUAAACUGCUUUUCUGUUCGAAAA--AGUACCGAUGGUAACG----UCGGCAUUGAUACCAGAAU
GGGAAUAAGGGGUGGCUAACUUCGUGCCAGCAGCAGCGGUAAUACGAAGACCCCGAGCGUUAUCCGAAUUUAUUGGGCGU
AAAGCGC-GCGUAGAGGGUCCGGCGCGUCCUCUGUUAAAUCUCGCGGCUCAACCGCGGGGCUGCAGGGGAUACGGUCGGA
CUAGAGGACGUCAGAGGCCAGUGGAACGCACGGUGUAGGGGUGACAUCCGUUGAUAUCGUGCGGAACACCAAAGGCGAAG
GCAUCUGGCUGGGGCGUUCCUGAC-CUGAAGUGCGAAAGCGUGGGGAGAGAAUGGGAUUAGAUACCCCAGUAUUCCACGC
CGUAAACGAUGUUCACUAGCUGUUUCGAG--UAUCGACC----CUCGGAGUGGC-GA--A----GCUAACGCGUUAAGUG
AACCGCCUGGGAAGUACGGCCGCAAGGCUAAAACUCAAAGGAAUAGACGGGGGCUCGCACAAGCGGUGGAGCAUGUGGUU
CAAUUCGAUGGUAAACGAGAAACCUUACCAGGGCUUGACAUUCCGG--C-G-ACGGUU-UCCCGAAAGGGA-UCCU-UC-
-CUGCGCA--AGCGGGACGGCGGACAGGUGCUGCAUGGCUGCCGUCAGCUCGUGUUGUGAAACGUUCCCUUAAGUGGGGU
AACGAGCGCAACCCUCGCUCUCUGUUA--------CAAG-------UG-UCAGAGAGGACUGCCAUC-------------
----C-U-AUA------------------------------GAUG-GAGGAAGGUGGGGAUGACGUCAAGUCAGCAUGGC
CCU-U-AUGUCCUGGGCUACACACAUGCUACAAUGGUCGGC-ACAAUGGGCCGCGAAGCCGUAAGGCGGAGCGAAUCCC-
ACAAAGCCGACCCCAGUUCAGAUUGAGGGCUGCAACUUGCCCUCAUGAAGUCGGAAUCGCUAGUAAUCGCGGAUCAGC-A
UGCCGCGGUGAAUACGUUCUCGAGCCUUGUACUCACCGCCUGUCAAACCAAGGGAGCCGGGAGUACCUGAAGCUCCG---
--------UUGA-----------GGGGCAAGGGUAAGUUCGGUAACACGGGUUAAGUCAUAACAAGGCA-CGGUAGGGGA
ACCUGCUCGUG--------------------------
>GWB2_Chloroflexi_49_20_gwb2_scaffold_276_16S_1_hypothetical_protein_id=86127930_bin=Chloroflexi_bacterium_GWB2_49_20_organism_tax=GWC2_Chloroflexi_49_37_curated_Chloroflexi_Bacteria_
-----------CGGAGAGUUUGAUCCUGGCUCAGGAUGAACGCUGGCGGCGUGCCUAAUACAUGCAAGUCGAACGG-AA-
-AAU-------------UCUUGGUA---CUUG-UACGAGA---------------G-U---U--UUUAGUGGCGAACGGG
UGAGUAACGCGUUGGUGACCUACCCCAAAGUGGGGGAUAACAGAUCGAAAGGUCUGCUAAUACCUCAUGUUGUCAUCGAG
UUUAG-AAA-UCGAUGAUCAAAGGA---------GCAA------UCCGCUUUGGGAGGGGCCUGCGUCCCAUCAGCUAGU
UGGUAGGGUAAUGGCCUACCAAGGCGUCGACGGGUAAGGGACCUGAGAGGGUGGCCCCUCACAAUGGAACUGAAACACGG
UCCAUACACCUACGGGUGGCAGCAGUAGGGAAUAUUGCACAAUGGGCGAAAGCCUGAUGCAGCAACGCCGCGUGUACGAU
GAAGGCCUUCGGGUCGUAAAGUACUUUUCAGGGAGAUGA-------------GAAA------------GGACAGUAUCCC
UGGAAUAAGUCUCGGCUAACUACGUGCCAGCAGCCGCGGUAAAACGUAGGAGGCGAGCGUUAUCCGGAUUUACUGGGUGU
AAAGCGC-GUGCAGGCGGUUUGAUAAGUUGGAUGUGAAAGCUCCUGGCUCAACUGGGAGAGGUCGUUCAAAACUAUCAGA
CUAGAGAGUGGUAGAGGAAGAUGGAAUUCCCGGUGUAGUGGUGAAAUGCGUAGAUAUCGGGAGGAACACCAGUGGCGAAG
GCGGUCUUCUGGACCAUUUCUGACGCUCAGACGCGAAAGCUAGGGUAGCAAACGGGAUUAGAGACCCCGGUAGUCCUAGC
AGUAAACGAUGUGAACUUGGCGUCGGUGGU--GUAAA-A---ACCAUCGGUGCC-GA--A----GCUAACGCGAUAAGUU
CACCACCUGGGAACUACGGCCGCAAGGUUAAAACUCAAAGGAAUUGACGGGUCCCCGCACAAGCAGCGGAGCGUGUGGUU
UAAUUCGAUGUUACACGAAGAACCUUACCCGGGUUUGACAUACAAG--U-G-GUAGUG-AAACGAAAGUGG-AACGAC--
-CC-UUCG--GG---GAGCUUGAACAGGUGCUGCAUGGCUGUCGUCAGCUCGUGUCGUGAGAUGUCCGGUUAAGUCCGGU
AACGAGCGCAACCCUCGCCGUAUGUUA--------CAAG-------UG-UCAUACGGGACCGCCGGU-------------
----A-U-CAA------------------------------GCCG-GAGGAAGGUGGGGAUGACGUCAAGUCAGCAUGGC
CUU-U-AUAUCCGGGGCUACACACACGCUACAAUGGCCGGU-ACAAUGGGUUGCUAAGCCGCGAGGUAGAGCCAAUCCC-
-CAAAGCCGGUCUCAGUUCAGAUCGCAGGCUGCAACUCGCCUGCGUGAAGUUGGAGUUGCUAGUAAACGCGCGUCAGCUA
UAGUGCGUUGAAUACGUUCCCGGGGAUUGUACACACCGCCCGUCACGUCAUGGGAGCUGGCAACACCUGAAGCCAGUAG-
CCUAACC-GCAA---GGAGGGCGCUGUCGAAGGUGGGGUUGGUGACUGGGACGAAGUCGUAACAAGGUAGGAGUA-CCGG
AA-----GG-UG-C-G--CCUGGAUCACCUCCUU---
>GWB2_Chloroflexi_54_36_gwb2_scaffold_2156_16S_1_hypothetical_protein_id=86130629_bin=Chloroflexi_bacterium_GWB2_54_36_organism_tax=GWB2_Chloroflexi_54_36_curated_
-----------CGGAGAGUUUGAUCCUGGCUCAGGAUGAACGCUGGCGGCGUGCCUAAUACAUGCAAGUCGAACGG-AG-
-AUU------------------GUA---GCAA-UAC-------------------G-G---U--CUUAGUGGCGAACGGG
UGAGUAACGCGUUGGUGACCUGCCCCGAAGUGUGGGAUAACAGCCCGAAAGGGUUGCUAAUACCGCAUGUGGUUUUUCGG
AUUAGAUGC-CGAAUUUCUAAAGGA---------GAAA------UUCGCUUCGGGAGGGGCCUGCGUCCCAUCAGCUAGU
UGGUAGGGUAAAAGCCUACCAAGGCGAUGACGGGUAGGGGACCUGAGAGGGUGACCCCCCACAAUGGAACUGAAACACGG
UCCAUACACCUACGGGUGGCAGCAGUAGGGAAUAUUGGUUAAUGGGCGAAAGCCUGAACCAGCAACGCCGCGUGUGCGAU
GACGGCCUUCGGGUUGUAAAGCACUUUUUGAGGGGAUGA-------------GGAA------------GGACAGUACCCU
CAGAAUAAGUCUCGGCUAACUACGUGCCAGCAGCCGCGGUAACACGUAGGAGACUAGCGUUAUUCGGAUUUACUGGGCGU
AAAGCGC-GUGCAGGCGGUUCGGUAAGUUGGAUGUGAAAGCUCCUGGCUUAACUGGGAGAGGUCGUUCAAUACUGCCGGA
CUUGAGAGUGGUAGAGGGAGUUGGAAUUCCGGGUGUAGUGGUAAAAUGCGUAGAUAUCCGGAAGAACACCAGUGGCGAAA
GCGGACUCCUGGACCAUUUCUGACGCUCAGACGCGAAAGCUAGGGGAGCGAACGGGAUUAGAGACCCCGGUAGUCCUAGC
UGUAAACGAUGUAGACUUGGCGUUGGAGGG--GUUAA-A---UCCUUCAGUGCC-GA--A----GCAAACGCGAUAAGUC
UACCGCCUGGGGACUACGGCCGCAAGGUUAAAACUCAAAGGAAUUGACGGGGCCCCGCACAAGCAGCGGAGCGUGUGGUU
UAAUUCGAUGAUACACGAAGAACCUUACCAGGGUUUGACAUGCUAG--U-G-GUAGGG-AUCCGAAAGGUG-ACCGAC--
-CC-CUCG--GG---GAGCUAGCACAGGUGCUGCAUGGCUGUCGUCAGCUCGUGUCGUGAGAUGUUCGGUUAAGUCCGCU
AACGAGCGCAACCCUUGUUGUGUGUUA--------CAUG-------UG-UCACACGAGACUGCCGGU-------------
----C-U-UAA------------------------------ACCG-GAGGAAGGUGGGGAUGACGUCAAGUCAGCAUGGC
CUU-U-AUGUCCUGGGCUACACACACGCUACAAUGGCCGGU-ACAAUAGGUUGCGAAGCCGCGAGGCGGAGCCAAUCCU-
-CAAAGCCGGCCUCAGUUCAGAUUGCAGGCUGCAACCCGCCUGCAUGAAGAUGGAGUUGCUAGUAACCGCAGGUCAGCUA
UACUGCGGUGAAUACGUUCCCGGGGCUUGUACACACCGCCCGUCACGUCAUGGGAGCUGGUAACACCUGAAGCCGGUAG-
CUUAACCCGCAA--GGGAGGGCGCCGUCGAGGGUGGGGCUGGUGACUGGGACGAAGUCGUAACAAGGUAGGUGUA-CCGG
AA-----GG-UG-C-G--CC-UGGAUCACCUCCUU--
>GWB2_CP_35_12_gwb2_scaffold_416_16S_1_hypothetical_protein_id=86137354_bin=Ignavibacteria_bacterium_GWB2_35_12_organism_tax=RIFOXYC2_FULL_RIF_IGX_35_21_curated_RIF-IGX_Bacteria_
----------ACGGAGAGUUUGAUCCUGGCUCAGGACGAACGCUGGCGGCGUGCCUAACACAUGCAAGUCA-AGGA-GA-
-AUU----------------UUCCC---UUCG-GGGA------------------A-U-UAG--UAAACUGGCGCACGGG
UGAGUAACGCGUAGGUAAUCUGCCCCAAUCUCUGACAUAACACCGAGAAAUCGGUGCUAAUAUCAGAUGAG-------GU
CC-CGACUU-GUCGGGAUCAAAGGU---------UUCG------GCUGGAUUGGGAUGAGCCUGCGUCUGAUUAGCUUGU
UGGUGAGGUAACGGCUCACCAAGGCAACGAUCAGUAGCUGGUCUGAGAGGAUGAUCAGCCACACUGGAACUGAGACACGG
UCCAGACUCCUACGGGAGGCAGCAGUGAGGAAUAUUGGUCAAUGGGGGAAACCCUGAACCAGCGACGCCGCGUGAAGGAU
GAAGGGGUUUGCCCUGUAAACUUCUGUCGGAAGGGAAGAA-AAGCCCCU---CAU-----GGGGGCUGGGACUGUACCUU
CAAAGGAAGGAUCGGCUAACUACGUGCCAGCAGCCGCGGUAAUACGUAGGAUCCAAGCGUUGUCCGGAUUUACUGGGUGU
AAAGGGU-GCGUAGGCGGACAUGUGCGUCAGAGGUUAAAUGUCACGGCUCAACCGUGAACCUGCCUUUGAUACGGCAUGU
CUGGAGUGUGAGAGAGGAUGGUAGAAUUCCUGGUGUAGCGGUGAAAUGCGUAGAUAUCAGGAGGAAUACCAGUGGCGAAG
GCGGCCAUCUGGCUCACAACUGACGCUGAGGCACGAAAGCGUGGGGAGCAAACAGGAUUAGAUACCCUGGUAGUCCACGC
CCUAAACGAUGUAUGCUUGGUGUUGGAGGG---GUCUU----CCCUUCAGUGCC-GU--A----GGUAACCCGUUAAGCA
UACCACCUGGGGAGUACGAUCGCAAGUUUGAAACUCAAAGGAAUUGACGGGGGCCCGCACAAGCGGUGGAUCAUGUGGUU
CAAUUCGAUGCAACGCGAAGAACCUUACCUGGGCUUGAAGUACAGG--A-A-GUAGAG-AGAUGAAAGUCA-AACGACCC
-GU-UAAG--CC-GGUAUCCUGUAGAGGUGCUGCAUGGCUGUCGUCAGCUCGUGCCGUGAGGUGUUGGGUUAAGUCCCGC
AACGAGCGCAACCCUUAUCCUUAGUUGCCAUCGGGUCA-AGCCGGGCACUCUAAGGAGACUGCCUAC-------------
----G---CAA------------------------------GUAGAGAGGAAGGUGGGGACGACGUCAAGUCAUCAUGGC
CCU-U-AUGUCCAGGGCUACACACGUGAUACAAUGGUCGGU-ACAGUGGGCG---AAGCCGCGAGGUGGAGGAAAUCCC-
C-AAAACCGAUCUCAGUUCGGAUUGUAGUCUGCAACUCGACUACAUGAAGUUGGAAUCGCUAGUAAUCGUAGAUCAGC-U
CGCUACGGUGAAUACGUUCCCGGGCCUUGUACACACCGCCCGUCAAGCCAUGGAAGUUGGGGGCGCCCGAAGCCGC----
--------AUUA---------CAUCGUCUAAGGCGAACUCAAUGACUGGGGCUAAGUCGUAACAAGGUAGCCGUA-UCGG
AA-----GG-UG-C-G--GC-UGGAUCACCUCCUU--
>GWC1_Bacteroidetes_47_7_gwc1_scaffold_7876_16S_1_hypothetical_protein_id=86178752_bin=Bacteroidetes_bacterium_GWC1_47_7_organism_tax=GWC2_Bacteroidetes_46_850_curated_Bacteroidia_Bacteroidetes_Bacteria_
----------AUGAAGAGUUUGAUCCUGGCUCAGGAUGAACGCUAGCGAUAGGCCUAACACAUGCAAGUCGAGGG--GCA
GCAC-------------AUGAAGUA---GCAA-UACGGAU--------------GG-U---G--GCGACCGGCGCACGGG
UGAGUAACGCGUAUGCAACCUGCCUACAACAAGGGAAUAACCCGUUGAAAGACGGACUAAUACCCUAUAAUACAGGGGUC
CCGCAUGGG-AUAUUUGUUAAAGA----------UUUA-------UCGGUUGUAGAUGGGCAUGCGUUCCAUUAGCUAGU
UGGUGAGGUAAGGGCUCACCAAGGCAACGAUGGAUAGGGGAACUGAGAGGUUUAUCCCCCACACUGGUACUGAGACACGG
ACCAGACUCCUACGGGAGGCAGCAGUGAGGAAUAUUGGUCAAUGGGCGCAAGCCUGAACCAGCCACGUCGCGUGAAGGAA
GACGGCCUACGGGUUGUAAACUUCUUUUGUAAGGGAAUAAAGUGUAGUA---CGUG----UACUAUUUUGCAUGUACCUU
ACGAAUAAGGAUCGGCUAACUCCGUGCCAGCAGCCGCGGUAAUACGGAGGAUCCGAGCGUUAUCCGGAUUUAUUGGGUUU
AAAGGGU-GCGCAGGCGGGAGAUUAAGUCGGCGGUGAAAUUUUGCAGCUCAACUGUAAAAGUGCCUUCGAAACUGGUUUC
CUUGAGUGUGGAUGAAGUAGGCGGAAUUUGUGGUGUAGCGGUGAAAUGCAUAGAUAUCACGAGGAACUCCGAUUGCGCAG
GCAGCUUACUAAGCCAUAACUGACGCUCAGGCACGAAGGCGUGGGGAUCAAACAGGAUUAGAUACCCUGGUAGUCCACGC
AGUAAACGAUGAUUACUCGCUGUUUGCG----AUAUAC------AGUAAGCGGC-UU--A----GCGAAAGCGUUAAGUA
AUCCACCUGGGGAGUACGUUCGCAAGAAUGAAACUCAAAGGAAUUGACGGGGGCCCGCACAAGCGGAGGAACAUGUGGUU
UAAUUCGAUGAUACGCGAGGAACCUUACCCGGGCUUGAAAUGCAUC--U-G-A-CAGG-GGCGGAGACGCC-CUCU-U--
-CC-UUCG--GG---ACAGAUGUGUAGGUGCUGCAUGGUUGUCGUCAGCUCGUGCCGUGAGGUGUCGGCUUAAGUGCCAU
AACGAGCGCAACCCUCAUCAUUAGUUACCAUCAGGUCA-AGCUGGGGACUCUAGUGAGACUGCCAUC-------------
----G---UAA------------------------------GAUGCGAGGAAGGUGGGGAUGACGUCAAAUCAGCACGGC
CCU-U-ACGUCCGGGGCGACACACGUGUUACAAUGGGUGGU-ACAAAGGGCAGCUACAUGGCGACAUGAUGCUAAUCUC-
C-AAAACCACUCUCAGUUCGGAUCGGAGUCUGCAACUCGACUCCGUGAAGCUGGAUUCGCUAGUAAUCGCGCAUCAGCCA
CGGCGCGGUGAAUACGUUCCCGGGCCUUGUACACACCGCCCGUCAAGCCAUGGAAGCCGGGGGUACCUGAAGUCCGUAA-
CC------GCAA-------GGAGCGGCCUAGGGUAAAACUGGUGACUGGGGCUAAGUCGUAACAAGGUAGCCGUA-CCGG
AA-----GG-UG-C-G--GC-UGGAACACCUCCUU--
>GWC1_NKB19_52_8_gwc1_scaffold_6283_16S_1_hypothetical_protein_id=86183763_bin=Bdellovibrionales_bacterium_GWC1_52_8_organism_tax=GWA1_Bdellovibrionales_52_35_curated_Bdellovibrionaceae_Bdellovibrionales_Bdellovibrio_Bacteria_
-----------AUGAGAGUUUGAUCCUGGCUCAGAGCGAACGCUGGCGGCGUGCCUAACACAUGCAAGUCGAACGU-GAA
-A-------------------GGGG---GCAA-CCCU----------------------GAG--UAAAGUGGCGUACGGG
UGAGUAACGCGUAGGUAAUCUACCCCAGAAUCUGGAAUAACCUGCCGAAAGGCGGGCUAAUACUGGAUAGAGCGAGGAAC
CGUAAUUGG-UUUUUCGGGAAAGGGGGC--C---GUAA--GGCCCCUGUUUUGGGAUGAGCCUGCGUCUCAUUAGCUAGU
UGGUAAGGUAACGGCUUACCAAGGCAUUGAUGGGUAGCUGGUCUGAGAGGAUGAUCAGCCACACUGGAACUGAAACACGG
UCCAGACUCCUACGGGAGGCAGCAGUGGGGAAUCUUGCGCAAUGGACGAAAGUCUGACGCAGCCACGCCGCGUGAGUGAA
GAAGGCCUUCGGGUUGUAAAGCUCUGUCGAGCGGGACGAAAAUACUUUGGGUUAACAGCCCAAGGGACUGACGGUACCGC
UAAAGGAAGCACCGGCUAACUCUGUGCCAGCAGCCGCGGUAAUACAGAGGGUGCAAGCGUUGCUCGGAAUUAUUGGGCGU
AAAGGGU-AGGUAGGUGGUCUUAUUUGUCUGGGGUGAAAGCCUCGAGCUUAACUCGAGAAGUGCCCCAGAAACGGUAAGA
CUAGAGUCUUGGAGAGGGUCGUGGAAUUCCCGGUGUAGCGGUGAAAUGCGUAGAGAUCGGGAGGAACACCAGAGGCGAAG
GCGGCGACCUGGACAAGUACUGACACUCAACUACGAAAGCGUGGGGAGCAAACAGGAUUAGAUACCCUGGUAGUCCACGC
UGUAAACGAUGGGUACUAGGUUUGGUAGG--UCUUGACC----CCUGCCGAACC-GG--C----GCUAACGCACUAAGUA
CCCCGCCUGGGAAGUACGGUCGCAAGACUAAAACUCAAAGGAAUUGACGGGGGCCCGCACAAGCGGUGGAUCAUGUGGUU
UAAUUCGAAGCAACGCGAAGAACCUUACCUGGGUUUGACAUC-CUC--U-G-A-CAUC-CGUAGAGAUACG-GCUU-CUG
-UA-GCAA--UA-CAGCAGAGUGACAGGUGCUGCAUGGCUGUCGUCAGCUCGUGUGGUGACAUGUUGGGUUAAGUCCCGC
AACGAGCGCAACCCCUGUCCUUAGUUGCCAGCAU-UAAG--UUGGGCUCUCUAAGGAGACUGCCGUG-------------
----G-U-UAA------------------------------CACG-GAGGAAGGUGGGGAUGACGUCAAGUCCUCAUGGC
CUU-U-AUAUCCAGGGCGACACACGUGAUACAAUGGACGGU-ACAGAGGGAAGCGAAACCGCGAGGUGGAGCCAAUCUC-
AAAAAACCGUUCUCAGUUCGGAUUGGAGUCUGCAACUCGACUCCAUGAAGUUGGAAUCGCUAGUAAUCGCGGAUCAGC-A
CGCCGCGGUGAAUACGUUCCCGGGCCUUGUACACACCGCCCGUCACACCAUGGGAGCUGACUCAACCAGAAGACGGUCG-
GCUAACUCGCAA--GAGGGGCCUCCGGCGAAGGUGGGGUUGGUGACUGGGGUGAAGUCGUAACAAGGUAGCCGUA-GGGG
AA-----CC-UG-C-G--GC-UGGAUCACCUCCUU--
>GWD1_CPR2_39_7_gwd1_scaffold_2045_16S_1_hypothetical_protein_id=86346637_bin=candidate_division_CPR2_bacterium_GWD1_39_7_organism_tax=GWC2_CPR2_39_35_CPR2_Bacteria_
----------UUGGAGAGUUUGAUCCUGGCUCAGGAUGAACGCUGGCGGCGUGCCUAACACAUGCAAGUCGUACG--G--
--UC---------------C-------------CUUC------------------G-G---G--GACAGUGGCAGACGGG
UGAGUAACACGUUGGG-ACUUACCCCGGAGUGGGGAAUAACCUGCCGAANNNNNNNNNNNNNNNNNNNNNN--------N
NNNNNNNNN---------NNNNNNN---------NNNN------NNNNNNNNNNNNNNNNNNNNNNNNNNNNNNNNNNNN
NNNNNNNNNNNNNNNNNNNNNNNNNNNNNNNNNNNNNNNNNNNNNNNNNNNNNNNNNNNNNNNNNNNNNNNNNNNNNNNN
NNNNNNNNNNNNNNNNNNNNNNNAGUGAGGAAUUUUCCGCAAUGGACGAAAGUCUGACGGAGCGACGCCGCGUGAGGGAU
GACGGCCUUCGGGUUGUAAACCUCUUUUGAUUGGGAAGA-------------UUA-------------UGACGGUACCAA
UCGAAUAAGCAUCGGNNNNNNNNNNNNNNNNNNNNNNNNNAAUACGUAGGAUGCAAGCGUUAUCCGGAAUCACUGGGCGU
AAAGAGU-UCGUAGGCGGUUUGUUAUGUCGGAUGUGAAAGACUAAGGCUCAACCUUGGGAACAUGUCCGAAACUAAUUAA
CUAGAGUAUGUUAGAGGUGCGCGGAAUUCUCGGUGUAGCGGUAAAAUGCGUAGAUAUCGAGAGGAACACCAAUGGCGAAG
GCAGCGCACNNNNNNNNNNNNNNNNNNNNNNNNNNNNNGCGUGGGGAGCGAACGGGAUUAGAUACCCCGGUAGUCCACGC
CGUAAACGAUGUCUACUAGCUGUGGGAAG--CAUCGACC----CUUUCCGUAGC-GA--A----GCUAACGCGUUAAGUA
GACCGCCUGGGGAGUACGAUCGCAAGAUUAAAACUCAAAGGAAUUGACGGGGACCCGCACAAGCGGUGGAACAUGUGGUU
UAAUUCGAUACUAAGCGAAGAACCUCACCAAGGCUUGACAUGCAGC--U-G-C-UAAUCCGGUGAAAGCCG-GAC--U--
-CC-UUCG--AG---GGUGCUGCACAGGUGUUGCAUGGCUGUCGUCAGCUCGUGUCGUGAGAUGUUGGGUUAAGUGCCGC
AACGAGCGCAACCCUUGUCGUAUGUUG--------UAUU-------UU-UCAUACGAGACUGCCCUG-------------
----G-U--AA------------------------------CGGG-GAGGAAGGUGGGGAUGACGUCAAGUCAGCAUGGC
CCU-U-ACGCCUUGGGCCACACACAUGUUACAAUGGCCAGU-ACAACGGGUUGCCAAGCAGCAAUGCGGAGCCAAUCCCA
UCAAAACUGGUCUCAGUUCGGAUUGAGGGCUGCAACUCGCCCUCAUGAAGCUGGAAUCGCUAGUAACCGUGGGUCAGCCA
CACCGCGGUGAAUACGUUCUCGGGUCUUGUACACACCGCCCGUCACACCACGAAAGUCGGUAAUGCCCGAAGUCCUU---
--------CUUU---------GGAGGCCUAAGGUAGGAUCGGUGAUUGGGGUGAAGUCGUAACAAGGUAUCCGUA-GCGG
AA-----GC-UG-C-G--GA-UGGAUCACCUCCUU--
>GWD2_Chloroflexi_49_16_gwd2_scaffold_215_16S_1_hypothetical_protein_id=86372156_bin=Chloroflexi_bacterium_GWD2_49_16_organism_tax=GWC2_Chloroflexi_49_37_curated_Chloroflexi_Bacteria_
-----------CGGAGAGUUUGAUCCUGGCUCAGGAUGAACGCUGGCGGCGUGCCUAAUACAUGCAAGUCGAACGG-AA-
-AAU-------------UCUUGGUA---CUUG-UACGAGA---------------G-U---U--UUUAGUGGCGAACGGG
UGAGUAACGCGUUGGUGACCUACCCCAAAGUGGGGGAUAACAGAUCGAAAGGUCUGCUAAUACCUCAUGUUGUCAUCGAG
UUUAG-AAA-UCGAUGAUCAAAGGA---------GCAA------UCCGCUUUGGGAGGGGCCUGCGUCCCAUCAGCUAGU
UGGUAGGGUAAUGGCCUACCAAGGCGUCGACGGGUAAGGGACCUGAGAGGGUGGCCCCUCACAAUGGAACUGAAACACGG
UCCAUACACCUACGGGUGGCAGCAGUAGGGAAUAUUGCACAAUGGGCGAAAGCCUGAUGCAGCAACGCCGCGUGUACGAU
GAAGGCCUUCGGGUCGUAAAGUACUUUUCAGGGAGAUGA-------------GAAA------------GGACAGUAUCCC
UGGAAUAAGUCUCGGCUAACUACGUGCCAGCAGCCGCGGUAAAACGUAGGAGGCGAGCGUUAUCCGGAUUUACUGGGUGU
AAAGCGC-GUGCAGGCGGUUUGAUAAGUUGGAUGUGAAAGCUCCUGGCUCAACUGGGAGAGGUCGUUCAAAACUAUCAGA
CUAGAGAGUGGUAGAGGAAGAUGGAAUUCCCGGUGUAGUGGUGAAAUGCGUAGAUAUCGGGAGGAACACCAGUGGCGAAG
GCGGUCUUCUGGACCAUUUCUGACGCUCAGACGCGAAAGCUAGGGUAGCAAACGGGAUUAGAGACCCCGGUAGUCCUAGC
AGUAAACGAUGUGAACUUGGCGUCGGUGGU--GUAAA-A---ACCAUCGGUGCC-GA--A----GCUAACGCGAUAAGUU
CACCACCUGGGAACUACGGCCGCAAGGUUAAAACUCAAAGGAAUUGACGGGUCCCCGCACAAGCAGCGGAGCGUGUGGUU
UAAUUCGAUGUUACACGAAGAACCUUACCCGGGUUUGACAUACAAG--U-G-GUAGUG-AAACGAAAGUGG-AACGAC--
-CC-UUCG--GG---GAGCUUGAACAGGUGCUGCAUGGCUGUCGUCAGCUCGUGUCGUGAGAUGUCCGGUUAAGUCCGGU
AACGAGCGCAACCCUCGCCGUAUGUUA--------CAAG-------UG-UCAUACGGGACCGCCGGU-------------
----A-U-CAA------------------------------GCCG-GAGGAAGGUGGGGAUGACGUCAAGUCAGCAUGGC
CUU-U-AUAUCCGGGGCUACACACACGCUACAAUGGCCGGU-ACAAUGGGUUGCUAAGCCGCGAGGUAGAGCCAAUCCC-
-CAAAGCCGGUCUCAGUUCAGAUCGCAGGCUGCAACUCGCCUGCGUGAAGUUGGAGUUGCUAGUAAACGCGCGUCAGCUA
UAGUGCGUUGAAUACGUUCCCGGGGAUUGUACACACCGCCCGUCACGUCAUGGGAGCUGGCAACACCUGAAGCCAGUAG-
CCUAACC-GCAA---GGAGGGCGCUGUCGAAGGUGGGGUUGGUGACUGGGACGAAGUCGUAACAAGGUAGGAGUA-CCGG
AA-----GG-UG-C-G--CCUGGAUCACCUCCUU---
>GWD2_CPR2_39_7_gwd2_scaffold_6029_16S_1_hypothetical_protein_id=86377124_bin=candidate_division_CPR2_bacterium_GWD2_39_7_organism_tax=GWC2_CPR2_39_35_CPR2_Bacteria_
----------UUGGAGAGUUUGAUCCUGGCUCAGGAUGAACGCUGGCGGCGUGCUUAACACAUGCAAGUCGAACG--GC-
-----------------------CC---UUCG-GG-----------------------------GC-AGUGGCAGACGGG
UGAGUAACGCGUUGGU-ACUUACCCCAAAGUGGGGAAUAACCUGCCGAAAGGUGGGCUAAUACCGCAUAGU--------A
UCGUAAGAU---------UAAAGC----------UUCG-------GGGCUUUGGGAUAGGCCUGCGACUUAUCAGCUAGU
UGGUGAGGUAACUGCUCACCAAGGCUAAGACGAGUAGCUGGUUUGAGAGGAUGAUCAGCCACACUGGGACUGAGACACGG
CCCAGACUCCUACGGGAGGCAGCAGUGAGGAAUUUUCCGCAAUGGACGAAAGUCUGACGGAGCGACGCCGCGUGAGGGAU
GACGGCCUUCGGGUUGUAAACCUCUUUUGAUUGGGAAGA-------------UUA-------------UGACGGUACCAA
UCGAAUAAGCAUCGGCUAACUACGUGCCAGCAGCCGCGGUAAUACGUAGGAUGCAAGCGUUAUCCGGAAUCACUGGGCGU
AAAGAGU-UCGUAGGCGGUUGGUUAAGUCGGAUGUGAAAGACCGAGGCUCAACCUCGGGAACAUGUCCGAAACUAAUUAA
CUAGAGUAUGUUAGAGGUGCGCGGAAUUCUCGGUGUAGCGGUAAAAUGCGUAGAUAUCGAGAGGAACACCAAUGGCGAAG
GCAGCGCACUGGAGCAGUACUGACGCUGAGGAACGAAAGCGUGGGGAGCGAACGGGAUUAGAUACCCCGGUAGUCCACGC
CGUAAACGAUGUCUACUAGCUGUGGGGAG--CAUCGA-CC---CUCUCCGUAGC-GA--A----GCUAACGCGUUAAGUA
GACCGCCUGGGGAGUACGAUCGCAAGAUUAAAACUCAAAGGAAUUGACGGGGACCCGCACAAGCGGUGGAACAUGUGGUU
UAAUUCGAUACUAAGCGAAGAACCUCACCAAGGCUUGACAUGCAGC--U-G-CUAAUC-CGGUGAAAGCCG-GACU----
-CC-UUCG--AG--GGUGCUG-CACAGGUGUUGCAUGGCUGUCGUCAGCUCGUGUCGUGAGAUGUUGGGUUAAGUCCCGC
AACGAGCGCAACCCUUGUCGUAUGUUG--------UAUU-------UU-UCAUACGAGACUGCCCUG-------------
----G-U--AA------------------------------CGGG-GAGGAAGGUGGGGAUGACGUCAAGUCAGCAUGGC
CCU-U-ACGCCUUGGGCCACACACAUGUUACAAUGGCCAGU-ACAACGGGUUGCCAAGCAGCAAUGCGGAGCCAAUCCCA
UCAAAACUGGUCUCAGUUCGGAUUGAGGGCUGCAACUCGCCCUCAUGAAGCUGGAAUCGCUAGUAACCGUGGGUCAGCCA
CACCGCGGUGAAUACGUUCUCGGGUCUUGUACACACCGCCCGUCACACCACGAAAGUCGGCAACGCCCGAAGUCCUUCU-
---------UAU---------GGAGGCCUAAGGUGGGGUCGGUGAUUGGGGUGAAGUCGUAACAAGGUAUCCGUA-GCGG
AA-----GC-UG-C-G--GA-UGGAUCACCUCCUU--
>GWD2_CSX_55_8_gwd2_scaffold_1315_16S_1_hypothetical_protein_id=86379863_bin=Deltaproteobacteria_bacterium_GWD2_55_8_organism_tax=GWD2_Deltaproteobacteria_55_8_curated_
----------CUGGAGAGUUUGAUCCUGGCUCAGAACGAACGCUGGCGGCGUGCCUAACACAUGCAAGUCGAACGA-GAA
-AGU------------------CCC---GCAA-GGG-------------------A-U-GAG--UAAAGUGGCGCACGGG
UGAGUAACACGUAGGUAACCUACCUCUAAGACCGGGAUAACCUGUCGAAAGACGGGCUAAUACCAGAUAAGACCUCAGUU
CCUUCGGGA-ACAGGGAUCAAAGGUGGCC-UCUGCUUGCAAGCUAUCACUUAGAGAUGGGCCUGCGCACCAUUAGCUAGU
UGGUAGGGUAACGGCCUACCAAGGCAAAGAUGGUUAGCUGGUCUGAGAGGAUGAUCAGCCACACUGGAACUGAGACACGG
UCCAGACUCCUACGGGAGGCAGCAGUGGGGAAUCUUGCGCAAUGGGCGAAAGCUUGACGCAGCAACGCCGCGUGGGUGAU
GAAGGCCUUCGGGUCGUAAAGCCCUGUCGGAAGGAACGAAUUCUUCUGGGACGAACAAUCCCGGGAAGUGACGGUACCUU
CAAAGGAAGCACCGGCUAACUCCGUGCCAGCAGCCGCGGUAAUACGGAGGGUGCAAGCGUUGUUCGGAAUUAUUGGGCGU
AAAGGGC-GUGUAGGCGGUCUGUUAAGUCAUGUGUGAAAGCCCUCGGCUUAACCGAGGAAGUGCGCAUGAAACUGACAAG
CUAGAGUACUGAAGAGGGGGGUGGAAUUCCCGGUGUAGCGGUGAAAUGCGUAGAUAUCGGGAGGAACACCGGUGGCGAAG
GCGGCCCCCUGGUCGGAUACUGACGCUGAGACGCGAAAGCGUGGGGAGCAAACAGGAUUAGAUACCCUGGUAGUCCACGC
UGUAAACGAUGGGCACUAGGUGUCCGGGG--UAUUGACC----CCCUGGGUGCC-GU--C----GCUAACGCAUUAAGUG
CCCCGCCUGGGGAGUACGGUCGCAAGAUUAAAACUCAAAGGAAUUGACGGGGGCCCGCACAAGCGGUGGAGCAUGUGGUU
CAAUUCGACGCAACGCGAAGAACCUUACCUGGGCUAGACAAC-GGU--G-G-A-CCGC-CCUAGAGAUAGG-GCUU-UC-
-CU-UUCG--GG--GACUGCCGGUCAGGUGCUGCAUGGCUGUCGUCAGCUCGUGCCGUGAGGUGUUGGGUUAAGUCCCGC
AACGAGCGCAACCCUCGCUCUUAGUUGCCAUCAU-UAAG--UUGGGCACUCUAGGGGGACUGCCGGC-------------
----G-U-UAA------------------------------GCCG-GAGGAAGGUGGGGACGACGUCAAGUCAUCAUGGC
CCU-U-AUGCCCAGGGCCACACACGUGCUACAAUGGACGGU-ACAAAGGGUUGCAAACCCGCGAGGGGGAGCCAAUCCC-
AAAAAGCCGCUCUCAGUUCGGAUUGGAGUCUGCAACUCGACUCCAUGAAGCUGGAAUCGCUAGUAAUCGCGGAUCAGC-A
CGCCGCGGUGAAUACGUUCCCGGGCCUUGUACACACCGCCCGUCACACCAUGGAAGCUAGCUGUACCGGAAGUCGGUGC-
GCUAACCCGCAA--GGGGGGCAGCCGCCUAUGGUAUGACUGGUGACUGGGGUGAAGUCGUAACAAGGUAGCCGUA-GGGG
AA-----CC-UG-C-G--GC-UGGAUCACCUCCUU--
>GWD2_DPX2_42_10_gwd2_scaffold_1102_16S_1_hypothetical_protein_id=86387973_bin=Deltaproteobacteria_bacterium_GWD2_42_10_organism_tax=RIFCSPLOWO2_02_FULL_Deltaproteobacteria_42_39_curated_Deltaproteobacteria_Proteobacteria_Bacteria_
-----------UGGAGAGUUUGAUCCUGGCUCAGAGCGAACGCUAGCGGCGCGCCUAACACAUGCAAGUCGAGCGA-GAA
-AG-----------------AGGGG---GCAA-CUCC------------------U-U-GAG--UAAAGCGGCGAACGGG
UGAGUAAUGCAUGGGUAAUCUACCUAUAAGACUGGGAUAACCUUCCGAAAGGAGGGCUAAUACCGGAUAAGACCACAU-G
ACUUUUGUU--GUGGGGUUAAAGAUGGGG-A-UUCAAG-AACCUAUCAUUUAUGGAUGAGCCCAUGUCCCAUCAGCUUGU
UGGUAGGGUAAUGGCCUACCAAGGCUAAGACGGGUAGCUGGUCUGAGAGGACGAUCAGCCACACUGGCACUGAAACACGG
GCCAGACUCCUACGGGAGGCAGCAGUGGGGAAUCUUGCGCAAUGGGCGAAAGCCUGACGCAGCGACGCCGCGUGAGGGAA
GAAGGCCUUCGGGUCGUAAACCUCUGUCUAGGGGGAAGAAACUUCUGGAGGAUAAUAUCCUUCAGGAUUGACGGUACCUC
UGGAGGAAGCAUCGGCUAACUACGUGCCAGCAGCCGCGGUAAUACGUAGGAUGCAAGCGUUGCUCGGAAUUAUUGGGCGU
AAAGGGC-GCGUAGGUGGUUCUGUAAGUCAGAUGUGAAAGCCCUCGGCUCAACUGAGGAAUUGCAUUUGAAACUGCAGGG
CUUGAGUACGGGAGAGGGGGGUGGAAUUCCUGGUGUAGCGGUGAAAUGCGUAGAUAUCAGGAGGAACACCGGUGGCGAAG
GCGACCCCCUGGACCGAUACUGACACUGAGGCGCGAAAGCGUGGGUAGCAAACAGGAUUAGAUACCCUGGUAGUCCACGC
CCUAAACGAUGAACACUAGGUGUGGGGGGA--GUUAA----AUCCUCCUGUGCC-GC--A----GCUAACGCGAUAAGUG
UUCCGCCUGGGGAGUACGGCCGCAAGGUUGAAACUCAAAGGAAUUGACGGGGGCCCGCACAAGCGGUGGAGCAUGUGGUU
CAAUUCGACGCUACGCGAAGAACCUUACCUAGGCUUGACAUC-UGG--G-G-A-ACCC-CGAUGAAAGUCG-GGGG-UGC
-CUCGCAA-GAG-GAGCCCCAAGACAGGUGCUGCAUGGCUGUCGUCAGCUCGUGCCGUGAGGUGUUGGGUUAAGUCCCGC
AACGAGCGCAACCCUUACCCUUAGUUGCCAUCAGGUAA-UGCUGGGCACUCUAUGGGAACUGCCAGC-------------
----G-U-UAA------------------------------GCUG-GAGGAAGGUGGGGAUGACGUCAAGUCAUCAUGGC
CUU-U-AUGCCUAGGGCUACACACGUGCUACAAUGGCCGGU-ACAAAGGGCUGCAAGCCUGCGAAGGUGAGCCAAUCCC-
AAAAAACCGGUCUCAGUUCGGAUUGGAGUCUGCAACUCGACUCCAUGAAGCUGGAAUCGCUAGUAAUCGCGGAUCAG-AA
CGCCGCGGUGAAUACGUUCCCGGGCCUUGUACACACCGCCC---------------------------------------
--------------------------------------------------------------------------------
-------------------------------------
>GWE1_Spirochaetes_32_154_gwe1_scaffold_61_16S_1_hypothetical_protein_id=86421068_bin=Spirochaetes_bacterium_GWE1_32_154_organism_tax=GWE2_Spirochaetes_31_10_curated_Spirochaetes_Bacteria_
----------ACGGAGAGUUUGAUCCUGGCUCAGAACGAACGCUGGCGGCACGUUUUAAGCAUGCAAGUCGAGGGG-CAA
-CAG-----------------GGUA---GCAA-UACC------------------C-U---G--GCGACCGGCGCACGGG
UGAGUAACGCGUGAGU-AUCUACCAUUGGAUGGGGGAUAGCUAGUGGAAACAUUAGGUAAUACCGCAUAUGC-CGAGA-G
GUAAAAGCU---UCUUUUGAAGCG----------UCUG----GU----------GAUGAGCUUGCGUCUGAUUAGUUAGU
UGGUGGGGUAAUGGCCUACCAAGACAUCGAUCAGUAGCCGGCCUGAGAGGGUGAACGGCCACAAUGGAACUGAGACACGG
UCCAUACUCCUACGGGAGGCAGCAGCUAAGAAUCUUCCGCAAUGGGUGAGAACCUGACGGAGCGAUGCCGCGUGGAUGAU
GAAGGCGGAAACGUUGUAAAAUCCUUUUAUAUGGGAAGAAUAAGGCGACUGGAGAA-ACGGUCGUUGAUGACGGUACCAU
AUGAAUAAGCUUCGGCUAACUACGUGCCAGCAGCCGCGGUAAUACGUAGGAAGCAAGCGUUGUUCGGAAUUAUUGGGCGU
AAAGGGC-AUGUAGGUGGUUUAAUAAGUGUGGAUUUAAAGACCGGAGCUUAACUCCGAGUUUGGUCUGCAAACUGUUGAA
CUAGAGUAUAGAAGGGGAGAGUGGAAUUCCGCGUGUAGGGGUGAAAUCUGUAGAUAUGCGGAAGAAUACCGGUGGCGAAG
GCGACUCUCUGGUCUGUAACUGACGCUGAAAUGCGAAAGUGUGGGGAUCAAACAGGAUUAGAUACCCUGGUAGUCCACAC
UGUAAACUUUGUACACUAGGUGUUGGAGG--UAAUGA-----UACUUCAGUGCC-GU--A----GCUAACGCGUUAAGUG
UACCGCCUGGGGAGUAUGCUCGCAAGAGUGAAACUCAAAGGAAUUGACGGGGGCCCGCACAAGCGGUGGAGCAUGUGGUU
UAAUUCGAUGAUACGCGAAAAACCUUACCUAGGCUUGACAUAUGUU--U-G-A-UCGG-UAUAGAGAUAUA-CUUU-C--
-CC-GCAA--GG---GCAGAUAUACAGGUGCUGCAUGGCUGUCGUCAGCUCGUGUUGUGAGAUGUUGGGUUAAGUCCCGC
AACGAGCGCAACCCUUACUGUUAGUUACCAUCAGGUAA-UGCUGGGGACUCUAACGGAACUGCCGGU-------------
----G-A-CAA------------------------------ACCG-GAGGAAGGUGGGGAUGACGUCAAGUCCUCAUGGC
CCU-U-AUGCCUAGGGCUACACACGUGCUACAAUGGGCUGC-ACAAAGGGAUGCGAUCACGCGAGUGUUAGCAAAUCUC-
AAAAAACAGUCCUUAGUUCGGAUUGAAGUCUGCAACUCGACUUCAUGAAGCUGGAAUCGCUAGUAAUCGCAGAUCAGC-A
UGCUGCGGUGAAUACGUUCCCGGGCCUUGUACACACCGCCCGUCACACCACCCGAGUCGGGGAUACCCGAAGCCAUUAC-
CCUAACC-GCAA---GGAGGGGGGUGUCUAAGGUAUGCUUGGUAAGGGGGGUGAAGUCGUAACAAGGUAACCGUA-CCGG
AA-----GG-UG-C-G--GU-UGGAUCACCUCCUU--
>GWE2_Bacteroidetes_42_24_gwe2_scaffold_353_16S_1_hypothetical_protein_id=86446214_bin=Bacteroidetes_bacterium_GWE2_42_24_organism_tax=GWF2_Bacteroidetes_43_11_curated_Bacteroidia_Bacteroidetes_Bacteria_
--------------AGAGUUUGAUCCUGGCUCAGGAUGAACGCUGGCGGCAGGCCUAAUACAUGCAAGUCGAACGG-GA-
-UCC---------------GGUGUA---GCAA-UACACU----------------G-G---U--GAGAGUGGCGCACGGG
UGCGUAACACGUAUGCAACCUACCUUUAACAGGUACAUAACAGCGCGAAAGCGGUGCUAAUAUACCAUGUGGUUAUUGAA
UGGCAUCAU-UUAAUAAUUAAAGA----------UUUA-------UCGGUUAAAGAUGGGCAUGCGUCCCAUUAGCUAGU
UGGUGAGGUAAAGGCUCACCAAGGCAAUGAUGGGUAGGGGUUCUGAGAGGAUAUACCCCCACACUGGUACUGAGACACGG
ACCAGACUCCUACGGGAGGCAGCAGUAAGGAAUAUUGGUCAAUGGGCGAGAGCCUGAACCAGCCAUGCCGCGUGCAGGAA
GACGGCCUAUGGGUUGUAAACUGCUUUUGUCAGGGGAUAAACCUACCGA---CGAG----UCGGUAGCUGAAGGUACCUG
AAGAAUAAGGAUCGGCUAACUCCGUGCCAGCAGCCGCGGUAAUACGGAGGAUCCGAGCGUUAUCCGGAUUUAUUGGGUUU
AAAGGGU-GCGCAGGCGGAUUGGUAAGUCAGGGGUGAAAUUCUACGGCUCAACUGUAGGCGUGCCUUUGAUACUGUCAAA
CUAGAGUUAAGUUGGAGUGGGCGGAAUGUGUUGUGUAGCGGUGAAAUGCUUAGAUAUAACACAGAACACCGAUCGCGAAG
GCAGCUCACUAAACUUAGACUGACGCUCAUGCACGAAAGCGUGGGGAUCAAACAGGAUUAGAUACCCUGGUAGUCCACGC
UGUAAACGAUGAUCACUCGCUGUUGGCG----AUAUAC------AGUCAGUGGC-UA--A----GCGAAAGUGAUAAGUG
AUCCACCUGGGGAGUACGACCGCAAGGUUGAAACUCAAAGGAAUUGACGGGGGCCCGCACAAGCGGAGGAGCAUGUGGUU
UAAUUCGAUGAUACGCGAGGAACCUUACCAGGGCUCGAACGUUCAG--C-G-C-UUUA-CCGGGAAACCGG-UAAU-C--
-CC-UUCG--GG---GCGGUGAACGAGGUGCUGCAUGGUUGUCGUCAGCUCGUGCCGUGAGGUGUCAGGUUAAGUCCUAU
AACGAGCGCAACCCCUAUCCUUAGUUGCCAUCAGGUAA-AGCUGGGCACUCUAGGGAGACUGCCUAC-------------
----G---CAA------------------------------GUAGAGAGGAAGGUGGGGAUGACGUCAAAUCAGCACGGC
CCU-U-AUGUCCUGGGCUACACACGUGCUACAAUGGUCGGU-ACAGAGGGCCGCUACCGGGUGACCGGAUGCCAAUCUC-
G-AAAGCCGAUCUCAGUUCGGAUCGGAGUCUGCAACCCGACUCCGUGAAGUUGGAUUCGCUAGUAAUCGCGCAUCAGCCA
UGGCGCGGUGAAUACGUUCCCGGGCCUUGUACACACCGCCCGUCAAGCCAUGGAAGCUUGGGGUACCUAAAGUCCGUAA-
CC------GUAA-------GGAGCGGCCUAGGGUAAAACAGGUGACUGGGGCUAAGUCGUAACAAGGUAGCCGUA-CCGG
AA-----GG-UG-U-G--GC-UGGAAUACCUCCUU--
>GWE2_Bacteroidetes_42_42_gwe2_scaffold_32_16S_1_hypothetical_protein_id=86454416_bin=Bacteroidetes_bacterium_GWE2_42_42_organism_tax=GWF2_Bacteroidetes_43_63_curated_Bacteroidetes_Bacteria_
--------------AGAGUUUGAUCCUGGCUCAGGAUGAACGCUAGCGGCAGGCUUAAUACAUGCAAGUCGAGGG--GCA
GCAC----------------GGGUA---GCAA-UACCU----------------GG-U---G--GCGACCGGCGCACGGG
UGCGUAACGCGUAUGUAAUCUACCAUUAACCGGGGAAUAGCCCAGAGAAAUCUGGAUUAAUGCCCCAUAGUAUUAUCGAA
AGGCAUCUU-UUGAUAAUUAAAGC----------UCAG-------GCGGUUUUUGAUGAACAUGCGUGUCAUUAGUUUGU
UGGUGAGGUAACGGCUCACCAAGACUACGAUGACUAGGGGGUCUGAGAGGAUGAUCCCCCACACUGGUACUGAGACACGG
ACCAGACUCCUACGGGAGGCAGCAGUAAGGAAUAUUGGGCAAUGGAGGCAACUCUGACCCAGCCAUGCCGCGUGAAGGAU
GACGGCCUCUGGGUUGUAAACUUCUUUUGUACGGGAAUAACCCUCCGAA---CGUG----UUCGGAGCUGAAGGUACCGU
AAGAAUAAGGAUCGGCUAACUCCGUGCCAGCAGCCGCGGUAAUACGGAGGAUCCAAGCGUUAUCCGGAUUUACUGGGUUU
AAAGGGU-GCGUAGGCGGAUUGAUAAGUCAGUGGUGAAAGCCUGCAGCUUAACUGCAGAACUGCCAUUGAUACUGCCAGU
CUGGAGUAUGGUUGAGGUAGCUGGAAUGUGUCAUGUAGCGGUGAAAUGCUUAGAGAUGACACAGAACACCGACGGCGAAG
GCAGGUUACCAACCCAUUACUGACGCUGAGGCACGAAAGCGUGGGGAUCAAACAGGAUUAGAUACCCUGGUAGUCCACGC
CGUAAACUAUGAUUACUAGUUGUUGGCG----AUACAU------UGCCAGUGAC-UG--A----GCGAAAGCAUUAAGUA
AUCCACCUGGGGAGUACGUUCGCAAGAAUGAAACUCAAAGGAAUUGACGGGGGCCCGCACAAGCGGAGGAGCAUGUGGUU
UAAUUCGAUGAUACGCGAGGAACCUUACCUGGGCUCGAACGUAUAG--G-G-A-AUUA-UGCCGAAAGGUA-UAAG-C--
-CA-GCAA--UG---GCCGUAUACGAGGUGCUGCAUGGUUGUCGUCAGCUCGUGCCGUGAGGUGUUAGGUUAAGUCCUGC
AACGAGCGCAACCCUUACCUUUAGUUGCCAGCAUGUAA-UGAUGGGGACUCUAAAGGAACUGCCUAC-------------
----G---CAA------------------------------GUAGUGAGGAAGGUGGGGAUGACGUCAAAUCAGCACGGC
CCU-U-AUGUCCAGGGCGACACACGUGCUACAAUGGCCGAU-ACAAAGGGCAGCUACCAGGUGACUGGAUGCGAAUCUU-
U-AAAAUCGGUCUCAGUUCGGAUCGGAGUCUGCAACUCGACUCCGUGAAGUCGGAUUCGCUAGUAAUCGCGCAUCAGCCA
UGGCGCGGUGAAUACGUUCCCGGGCCUUGUACACACCGCCCGUCAAGCCAUGGAAGUUGGGGGUGCCUAAAGUUCGUGA-
CC------GCAA-------GGAGCGACCUAGGGUAAAACCAAUGACUGGGGCUAAGUCGUAACAAGGUAGCCGUA-CCGG
AA-----GG-UG-C-G--GC-UGGAAUACCUCCUU--
>GWE2_Planctomycetes_41_14_gwe2_scaffold_7682_16S_1_hypothetical_protein_id=86464068_bin=Planctomycetes_bacterium_GWE2_41_14_organism_tax=Planctomycetes_Bacteria_
----------AUGAAGGGUAUGAUCUUGGCUCAGAACGAACGCUGGCGGCGUGGAUUAGGCAUGCAAGUCGAACGA-GG-
-GAG---------------UAUCCC---GAAA-GGGAUA----------------C-AA--A--UCGAGUGGCGUAAGGG
UGAGUAAUGCAUUGAUAACCUACCUUUAAGAUGAGGAUAACGAUCCGAAAGGGUUGCUAAAACUCAAUAAUACUAUUGAU
ACUUCGGUG-UUGAUAGUCAAAGUUGGA--G-CCGUAAGGUUCCAUCGCUUAGAGAGGGGUCAAUGUCCUAUCAGCUAGU
UGGUAAGGUAAUGGCUUACCAAGGCUAAGACGGGUAGCCGGCCUGAGAGGGUGGUCGGCCACACUGGGACUGAGACACUG
CCCAGACUCCUACGGGAGGCUGCAGUCGAGAAUCUUUCGCAAUGCCCGAAAGGGUGACGAAGCGACGCCGCGUGUGGGAA
GAAGGCCUUCGGGUUGUAAACCACUGUCGGGAGUUAAGAAAUGUAAGGGUGUUAAUAGCAUCCUUACUUGACUAAGGCUC
CGGAGGAAGCCACGGCUAACUCUGUGCCAGCAGCCGCGGUAAUACAGAGGCGGCAAGCGUUGUUCGGAAUUAUUGGGCGU
AAAGAGC-ACGUAGGCGGCUUUGUAAGUCAGUUGUGAAAGCCUUCUGCUUAACGGAAGAACAGCAUCUGAUACUGCAAGG
CUAGAGUGCGGAAGGGGAGAGUGGAACUUCUGGUGGAGCGGUGAAAUGCGUAGAUAUCAGAAGGAACACCGGCGGCGAAG
GCGACUCUCUGGUUCGUAACUGACGCUGAUGUGCGAAAGCUAGGGGAGCAAACGGGAUUAGAUACCCCGGUAGUCCUAGC
CGUAAACGAUGGGCACUAAGUAGAGGGGUU---UUGAU----UAUCUCUCUGCC-GG--A----GCUAACGCAUUAAGUG
CCCCGCCUGGGGAGUACGGCCGCAAGGCUAAAACUCAAAAGAAUUGACGGGGGCUCGCACAAGCGGUGGAGCAUGUGGCU
UAAUUCGAUGCAACGCGAAGAACCUUACCGGGGUUUGACAUGGUAG--A-A-G-UAGGAGCCCGAAAGGGUAACGA-ACG
GUA-UCCA--GUCCGUGACUAUCACAGGUGUUGCAUGGCUGUCGUCAGCUCGUGUCGUGAGACGUUGGGUUAAGUCCCCU
AACGAGCGAAACCCUUGUCUUUAGUUGCCAACAG-GCAG--CUGGGCACUCUAAAGAGACUGCCGUC-------------
----G-U-CAA------------------------------GACG-GAGGAAGGUGGGGAUGACGUCAAGUCAUCAUGGC
CCU-U-AUAUCCCGGGCUGCACACGUGCUACAAUGGUCGGU-ACAAAGGGAUGCUAAGUCGCGAGAUGGAGCGAAACCC-
AGAAAACCGAUCCCAGUUCAGAUUGGAGGCUGAAACCCGUCUCCAUGAAGUAGGAAUCGCUAGUAAUCGCGGAUCAGCUA
CGCCGCGGUGAAUAUGUUCCCGAGCCUUGUACACACCGCCCGUCAAGCCACCCAAGCAAGAUGCACCCAAAAUCACCGG-
CCAAACCCGUAA--GGGAGGGAAGUGCUUAAGGUGUGUUUUGCGAGGAGGACUAAGUCGUAACAAGGUAGUCGUA-GGAG
AA-----CC-UG-C-G--GC-UGGAUCACCUCCUU--
>GWE2_Spirochaete_31_10_gwe2_scaffold_152_16S_1_hypothetical_protein_id=86470307_bin=Spirochaetes_bacterium_GWE2_31_10_organism_tax=GWE2_Spirochaetes_31_10_curated_
----------ACGGAGAGUUUGAUCCUGGCUCAGAACGAACGCUGGCGGCACGUUUUAAGCAUGCAAGUCGAGGGG-CAA
-CAG-----------------GGUA---GCAA-UACC------------------C-U---G--GCGACCGGCGCACGGG
UGAGUAACGCGUGAGU-AUCUACCAUUGGAUGGGGGAUAGCUAGUGGAAACAUUAGGUAAUACCGCAUAUGC-CGAGA-G
GUAAAAGCU---UCUUUUGAAGCG----------UCUG----GU----------GAUGAGCUUGCGUCUGAUUAGUUAGU
UGGUGGGGUAAUGGCCUACCAAGACAUCGAUCAGUAGCCGGCCUGAGAGGGUGAACGGCCACAAUGGAACUGAGACACGG
UCCAUACUCCUACGGGAGGCAGCAGCUAAGAAUCUUCCGCAAUGGGUGAGAACCUGACGGAGCGAUGCCGCGUGGAUGAU
GAAGGCGGAAACGUUGUAAAAUCCUUUUAUAUGGGAAGAAUAAGGCGACUGGAGAA-ACGGUCGUUGAUGACGGUACCAU
AUGAAUAAGCUUCGGCUAACUACGUGCCAGCAGCCGCGGUAAUACGUAGGAAGCAAGCGUUGUUCGGAAUUAUUGGGCGU
AAAGGGC-AUGUAGGUGGUUUAAUAAGUGUGGAUUUAAAGACCGGAGCUUAACUCCGAGUUUGGUCUGCAAACUGUUGAA
CUAGAGUAUAGAAGGGGAGAGUGGAAUUCCGCGUGUAGGGGUGAAAUCUGUAGAUAUGCGGAAGAAUACCGGUGGCGAAG
GCGACUCUCUGGUCUGUAACUGACGCUGAAAUGCGAAAGUGUGGGGAUCAAACAGGAUUAGAUACCCUGGUAGUCCACAC
UGUAAACUUUGUACACUAGGUGUUGGAGG--UAAUGA-----UACUUCAGUGCC-GU--A----GCUAACGCGUUAAGUG
UACCGCCUGGGGAGUAUGCUCGCAAGAGUGAAACUCAAAGGAAUUGACGGGGGCCCGCACAAGCGGUGGAGCAUGUGGUU
UAAUUCGAUGAUACGCGAAAAACCUUACCUAGGCUUGACAUAUGUU--U-G-A-UCGG-UAUAGAGAUAUA-CUUU-C--
-CC-GCAA--GG---GCAGAUAUACAGGUGCUGCAUGGCUGUCGUCAGCUCGUGUUGUGAGAUGUUGGGUUAAGUCCCGC
AACGAGCGCAACCCUUACUGUUAGUUACCAUCAGGUAA-UGCUGGGGACUCUAACGGAACUGCCGGU-------------
----G-A-CAA------------------------------ACCG-GAGGAAGGUGGGGAUGACGUCAAGUCCUCAUGGC
CCU-U-AUGCCUAGGGCUACACACGUGCUACAAUGGGCUGC-ACAAAGGGAUGCGAUCACGCGAGUGUUAGCAAAUCUC-
AAAAAACAGUCCUUAGUUCGGAUUGAAGUCUGCAACUCGACUUCAUGAAGCUGGAAUCGCUAGUAAUCGCAGAUCAGC-A
UGCUGCGGUGAAUACGUUCCCGGGCCUUGUACACACCGCCCGUCACACCACCCGAGUCGGGGAUACCCGAAGCCAUUAC-
CCUAACC-GCAA---GGAGGGGGGUGUCUAAGGUAUGCUUGGUAAGGGGGGUGAAGUCGUAACAAGGUAACCGUA-CCGG
AA-----GG-UG-C-G--GU-UGGAUCACCUCCUU--
>GWF2_Bacteroidetes_29_10_gwf2_scaffold_5476_16S_1_hypothetical_protein_id=86511767_bin=Bacteroidetes_bacterium_GWF2_29_10_organism_tax=GWE2_Bacteroidetes_29_8_curated_Bacteroidetes_Bacteria_
----------AUGAAGAGUUUGAUCCUGGCUCAGGAUGAACGCUAGCGGCAGGCUUAAUACAUGCAAGUCGAACG--GUA
ACAU-----------------GGUA---GCAA-UACUG-----------------A-U---G--ACGAGUGGCGCACGGG
UGAGUAACGCGUAUGCAACCUACCUAUAAUUUGAGGAUAGCCCAGAGAAAUUUGGAUUAAUACUUAAUGUUAAUAUUUUG
UGGCAUCAC-GAGAUAUUUAAAGGAU--------UAU--------UUGAUUAUAGAUGGGCAUGCGUGACAUUAGAUAGU
UGGUGAGGUAACGGCUCACCAAGUCAGCGAUGUCUAGGGGUUCUGAGAGGAAUAUCCCCCACACUGGUACUGAGAUACGG
ACCAGACUCCUACGGGAGGCAGCAGUAAGGAAUAUUGGUCAAUGGGCGCAAGCCUGAACCAGCCAUGCCGCGUGCAGGAU
GACGGCCUACGGGUUGUAAACUGCUUUUAUGCUAGGGAAAUAAGUGCUA---UGUA----UAGCAUGAUGAUAGUAUAGU
AUGAAUAAGGAUCGGCUAACUCCGUGCCAGCAGCCGCGGUAAUACGGAGGAUCCAAGCGUUAUCCGGAUUUACUGGGUUU
AAAGGGU-GCGUAGGCGGCAAUAUAAGUCAGUGGUGAAAUCCCGUAGCUUAACUACGGAACUGCCAUUGAUACUGUAUAG
CUUGAGUUCAAAUGAAGUGGGCGGAAUGUGUCAUGUAGCGGUGAAAUGCUUAGAUAUGCCACAGAACACCGAUAGCGAAG
GCAGCUCACUAAUCUGCGACUGACGCUGAAGCACGAAAGCGUGGGGAUCAAACAGGAUUAGAUACCCUGGUAGUCCACGC
CGUAAACGAUGAUAACUCGAUGUUUGC-----AUUCA-------UGUAAGCGUC-UA--A----GUGAAAACAAUAAGUU
AUCCACCUGGGGAGUACGAUCGCAAGAUUGAAACUCAAAGGAAUUGACGGGGGCCCGCACAAGCGGAGGAGCAUGUGGUU
UAAUUCGAUGAUACGCGAGGAACCUUACCUAGGCUUGAAAGACGUA--U-G-C-UGUA-GAUAGAGAUAUU-UAUU-U--
-CC-GUAA--GG---ACAUACGUCUAGGUGCUGCAUGGCUGUCGUCAGCUCGUGCCGUGAGGUGUUUGGUUAAGUCCAGU
AACGAGCGCAACCCCUAUUAUUAGUUACCAGCGAGUUA-AGUCGGGGACUCUAAUAAAACUGCCAGC-------------
----G---UAA------------------------------GCUGAGAGGAAGGUGGGGAUGACGUCAAGUCAGCACGGC
CCU-U-ACGUCUAGGGCUACACACGUGCUACAAUGGUUGGU-ACAGAGGGCAGCUACAUAGUGAUAUGAUGCGAAUCUC-
U-AAAGCCAAUCUCAGUUCGGAUUGAAGUCUGCAACUCGACUUCAUGAAGUCGGAUUCGCUAGUAAUCGCGUAUCAGCAA
UGACGCGGUGAAUACGUUCCCGGGCCUUGUACACACCGCCCGUCAAGCCAUGGAAGUUGGGAGUGCCUGAAGUCGAUGA-
CC------GUCA-------GGAGUCGCCUAGGGUAAGACCGAUAACUAGGGCUAAGUCGUAACAAGGUAGCCGUA-CCGG
AA-----GG-UG-C-G--GC-UGGAACACCUCCUU--
>GWF2_Bacteroidetes_33_38_gwf2_scaffold_2180_16S_1_hypothetical_protein_id=86518515_bin=Bacteroidetes_bacterium_GWF2_33_38_organism_tax=GWF2_Bacteroidetes_33_38_curated_
----------ACGAAGAGUUUGAUCCUGGCUCAGGAUGAACGCUAGCGGUAGGCUUAACACAUGCAAGUCGAGGG--GUA
ACAG-----------------GGUA---GCAA-UACU-----------------GC-U---G--ACGACCGGCGCACGGG
UGAGUAACGCGUAUGCAACCUACCUUUAACUGGGGAAUAGCUUCGAGAAAUCGGAAUUAAUACUCCAUAAUAUCAAAGUA
UCGCAUGGU-AUUUUGAUUAAAGC----------UCCG-------GCGGUUAAAGAUGGGCAUGCGUGACAUUAGCUAGU
UGGUAAGGUAACGGCUUACCAAGGCUACGAUGUCUAGGGGGUCUGAGAGGAUGAUCCCCCACACUGGUACUGAGACACGG
ACCAGACUCCUACGGGAGGCAGCAGUGAGGAAUAUUGGGCAAUGGACGAAAGUCUGACCCAGCCAUACCGCGUGAAGGAU
GAAGGCUUAGUAGUCGUAAACUUCUUUUGUAUAGGAAGAAAAAAAUCUA---CGUG----UAGAUAACUGACGGUACUAU
ACGAAUAAGCAUCGGCUAACUCCGUGCCAGCAGCCGCGGUAAUACGGAGGAUGCGAGCGUUAUCCGGAUUUAUUGGGUUU
AAAGGGU-GCGUAGGCGGAAUAUUAAGUCAGUGGUGAAAUCCUGCGGCUCAACCGUAGAACUGCCAUUGAUACUGGUAAU
CUUGAAUUUAGUUGAGGUAGGCGGAAUGUGUAAUGUAGCGGUGAAAUGCUUAGAUAUUACACAGAACACCAAUUGCGUAG
GCAGCUUACUAAGCUAACAUUGACGCUGAGGCACGAAAGCGUGGGGAGCGAACAGGAUUAGAUACCCUGGUAGUCCACGC
CGUAAACGAUGAUCACUCGUUGUUGGCG----AUACAC------AGUCAGCGAC-UA--A----GCGAAAGCAUUAAGUG
AUCCACCUGGGGAGUACGUUGGCAACAAUGAAACUCAAAGGAAUUGACGGGGGCCCGCACAAGCGGAGGAACAUGUGGUU
UAAUUCGAUGAUACGCGAGGAACCUUACCUGGGCUUAAAUGUAGAG--C-G-A-CCGC-UGCCGAAAGGUG-GCUU----
-UC-UUCG--GG---ACGAUUUACAAGGUGCUGCAUGGUUGUCGUCAGCUCGUGCCGUGAGGUGUCGGGUUAAGUCCCAU
AACGAGCGCAACCCCUAUCGUUAGUUGCCAGCGAGUAA-UGUCGGGGACUCUAACGAAACUGCCGGU-------------
----G---UAA------------------------------ACCGUGAGGAAGGUGGGGAUGACGUCAAAUCAGCACGGC
CCU-U-AUGUCCAGGGCUACACACGUG-----------------------------------------------------
--------------------------------------------------------------------------------
--------------------------------------------------------------------------------
--------------------------------------------------------------------------------
-------------------------------------
>GWF2_Bacteroidetes_35_48_gwf2_scaffold_4116_16S_1_hypothetical_protein_id=86522907_bin=Bacteroidetes_bacterium_GWF2_35_48_organism_tax=GWF2_Bacteroidetes_35_48_curated_
----------AUGAAGAGUUUGAUCCUGGCUCAGGAUGAACGCUAGCGGCAGGCUUAACACAUGCAAGCCGAGGG--GCA
GCAC-----------------GGUA---GCAA-UACU-----------------GG-U---G--GCGACCGGCGCACGGG
UGAGUAACGCGUAUGCAAUCUACCUCUAACUGGGGGAUAGCUCAGAGAAAUCUGAAUUAAUACCCCAUAAUAUUCCUGAG
AGGCAUCUU-UCGGGUCUUAAAGC----------UCCG-------GCGGUUAGAGAUGAGCAUGCGUGUCAUUAGCUAGU
UGGUAAGGUAACGGCUUACCAAGGCUACGAUGACUAGGGGGUCUGAGAGGAUGAUCCCCCACACUGGUACUGAGACACGG
ACCAGACUCCUACGGGAGGCAGCAGUGAGGAAUAUUGGUCAAUGGGUGCAAGCCUGAACCAGCCAUGCCGCGUGAAGGAU
UAAGGUUUACGAAUUGUAAACUUCUUUUAUCAGGAAAAAAACCCCCGAA---CGUG----UUCGGGGUUGAUGGUACCUG
AAGAAUAAGGAUCGGCUAACUCCGUGCCAGCAGCCGCGGUAAUACGGAGGAUCCAAGCGUUAUCCGGAUUCACUGGGUUU
AAAGGGU-GUGUAGGCGGAGCAUUAAGUCAGUGGUGAAAUCCUGUCGCUUAACGACAGAACUGCCAUUGAAACUGAUGUU
CUUGAAUGUGGUUGAGGUAAGCGGAAUGUGUAGUGUAGCGGUGAAAUGCUUAGAUAUUACACAGAACACCUAUUGCGAAG
GCAGCUUGCUAAGCCAUGAUUGACGCUGAGACACGAAAGCGUGGGGAUCAAACAGGAUUAGAUACCCUGGUAGUCCACGC
CGUAAACUAUGAUAACUAGUUGUUAGCG----AUAUAC------AGUUAGCGAC-AC--A----GCGAAAGCAUUAAGUU
AUCCACCUGGGGAGUACGAUGGCAACAUUGAAACUCAAAGGAAUUGACGGGGGCCCGCACAAGCGGAGGAACAUGUGGUU
UAAUUCGAUGAUACGCGAGGAACCUUACCUGGGCUUGAAAGUG-AG--U-G-A-CGGA-UGCUGAAAGGUG-UCUU-C--
-UC-UUCG--GA---GCACAAAACUAGGUGCUGCAUGGUUGUCGUCAGCUCGUGCCGUGAGGUGUCGGGUUAAGUCCCAU
AACGAGCGCAACCCCUAUUACUAGUUGCCAGCGGAUAA-UGCCGGGGACUCUAGUGAGACUGCCAGC-------------
----G---UAA------------------------------GCUGUGAGGAAGGUGGGGAUGACGUCAAAUCAGCACGGC
CCU-U-AUGUCCAGGGCUACACACGUGUUACAAUGGCCAGU-ACAGAGAGCAGCCACCUGGUGACAGGGAGCUAAUCUU-
C-AAAGCUGGUCUUAGUUCGGAUCGAAGUCUGCAACUCGACUUCGUGAAGCUGGAUUCGCUAGUAAUCGUAGAUCAGCAA
UGCUACGGUGAAUACGUUCCCGGGCCUUGUACACACCGCCCGUCAAGCCAUGGGAGCUUGGGGUACCUGAAGUCUGUAA-
CC------GCAA-------GGAGCGGCCUAGGGUAAAACAAGUGACUGGGGCUAAGUCGUAACAAGGUAGCCGUA-CCGG
AA-----GG-UG-C-G--GC-UGGAACACCUCCUU--
>GWF2_Bacteroidetes_40_13_gwf2_scaffold_346_16S_1_hypothetical_protein_id=86533416_bin=Bacteroidetes_bacterium_GWF2_40_13_organism_tax=GWE2_Bacteroidetes_40_63_curated_Bacteroidia_Bacteroidetes_Bacteria_
----------AUGAAGAGUUUGAUCCUGGCUCAGGAUGAACGCUAGCGGCAGGCUUAACACAUGCAAGUCGAGGG--GCA
GCA-------------------CU----U------CG-----------------GG-U---G--GCGACCGGCGCACGGG
UGAGUAACGCGUAUGCAACCUACCUCCGACCGGGGGAUAGCCCAGGGAAACUUGGAUUAAUACCCCAUAGGACCGGCGUG
CCGCAUGGC-ACGGCGGUUAAAGU----------UCCG-------GCGGUCGGGGAUGGGCAUGCGUGCCAUUAGGUAGU
UGGCGGGGUAACGGCCCACCAAGCCUUCGAUGGCUACGGGGUCUAAAAGGAUGGUCCCGCACACUGGUACUGAGACACGG
ACCAGACUCCUACGGGAGGCAGCAGUGAGGAAUAUUGGUCAAUGGGGGCAACCCUGAACCAGCCAUGCCGCGUGGAGGAA
GACGGCCUAUGGGUUGUAAACUCCUUUUGCACGGGAAUAAAGGUACCCA---CGUG----UGGGUGCGUGAAGGUACCGU
GCGAAUAAGCAUCGGCUAACUCCGUGCCAGCAGCCGCGGUAAUACGGAGGAUGCAGGCGUUAUCCGGAUUUAUUAGGUUU
AAAGGGU-GCGCAGGCGGCCCGGUAAGUCAGCGGUGAAAGUUUGCAGCUCAACUGUAAAAUUGCCAUUGAUACUGCCGGG
CUUGAAUACGGUAGAGGUAGGCGGAAUGUGUAGUGUAGCGGUGAAAUGCUUAGAUAUUACACAGAACACCAU-UGCGAAG
GCAGCUUACUAUGCCGCGAUUGACGCUCAGGCACGAAAGCGUGGGUAGCGAACAGGAUUAGAUACCCUGGUAGUCCACGC
CGUAAACGAUGAUUACUGGUUGUGCGCG----AUAUAC------AGUGCGCGAC-UG--A----GGGAAACCAUUAAGUA
AUCCACCUGGGGAGUACGUUCGCAAGAAUGAAACUCAAAGGAAUUGACGGGGGCCCGCACAAGCGGAGGAACAUGUGGUU
UAAUUCGAUGAUACGCGAGGAACCUUACCUGGGCUUAAAUGUAGAG--U-G-C-AUUA-GGUGGAAACACC-UAUU-C--
-CC-UUCG--GG---GCCCUCUACAAGGUGCUGCAUGGUUGUCGUCAGCUCGUGCCGUGAGGUGUCGGGUUAAGUCCCAU
AACGAGCGCAACCCCUAUCGUUAGUUGCCAGCGGGUAA-UGCCGGGGACUCUAGCGAAACUGCCGGU-------------
----G---UAA------------------------------ACCGAGAGGAAGGUGGGGAUGACGUCAAAUCAGCACGGC
CCU-U-AUGUCCAGGGCUACACACGUGUUACAAUGGCCAGU-ACAAUGGGCAGCUACCGGGCGACCGGAUGCCAAUCUC-
C-AAAGCUGGUCUCAGUUCGGAUCGGAGUCUGCAACUCGACUCCGUGAAGUUGGAUUCGCUAGUAAUCGUAUAUCAGCAA
UGAUACGGUGAAUACGUUCCCGGGCCUUGUACACACCGCCCGUCAAGCCAUGGAAGCUGGGGGUACCUGAAGUGCGUAA-
CC------GCGA-------GGAGCGCCCUAGGGUAAAACUAGUGACUGGGGCUAAGUCGUAACAAGGUAGCCGUA-CCGG
AA-----GG-UG-U-G--GC-UGGAACACCUCCUU--
>GWF2_Bacteroidetes_43_63_gwf2_scaffold_147_16S_1_hypothetical_protein_id=86557668_bin=Bacteroidetes_bacterium_GWF2_43_63_organism_tax=GWF2_Bacteroidetes_43_63_curated_
--------------AGAGUUUGAUCCUGGCUCAGGAUGAACGCUAGCGGCAGGCUUAAUACAUGCAAGUCGAGGG--GCA
GCAC----------------GGGUA---GCAA-UACCU----------------GG-U---G--GCGACCGGCGCACGGG
UGCGUAACGCGUAUGUAAUCUACCAUUAACCGGGGAAUAGCCCAGAGAAAUCUGGAUUAAUGCCCCAUAGUAUUAUCGAA
AGGCAUCUU-UUGAUAAUUAAAGC----------UCAG-------GCGGUUUUUGAUGAACAUGCGUGUCAUUAGUUUGU
UGGUGAGGUAACGGCUCACCAAGACUACGAUGACUAGGGGGUCUGAGAGGAUGAUCCCCCACACUGGUACUGAGACACGG
ACCAGACUCCUACGGGAGGCAGCAGUAAGGAAUAUUGGGCAAUGGAGGCAACUCUGACCCAGCCAUGCCGCGUGAAGGAU
GACGGCCUCUGGGUUGUAAACUUCUUUUGUACGGGAAUAACCCUCCGAA---CGUG----UUCGGAGCUGAAGGUACCGU
AAGAAUAAGGAUCGGCUAACUCCGUGCCAGCAGCCGCGGUAAUACGGAGGAUCCAAGCGUUAUCCGGAUUUACUGGGUUU
AAAGGGU-GCGUAGGCGGAUUGAUAAGUCAGUGGUGAAAGCCUGCAGCUUAACUGCAGAACUGCCAUUGAUACUGCCAGU
CUGGAGUAUGGUUGAGGUAGCUGGAAUGUGUCAUGUAGCGGUGAAAUGCUUAGAGAUGACACAGAACACCGACGGCGAAG
GCAGGUUACCAACCCAUUACUGACGCUGAGGCACGAAAGCGUGGGGAUCAAACAGGAUUAGAUACCCUGGUAGUCCACGC
CGUAAACUAUGAUUACUAGUUGUUGGCG----AUACAU------UGCCAGUGAC-UG--A----GCGAAAGCAUUAAGUA
AUCCACCUGGGGAGUACGUUCGCAAGAAUGAAACUCAAAGGAAUUGACGGGGGCCCGCACAAGCGGAGGAGCAUGUGGUU
UAAUUCGAUGAUACGCGAGGAACCUUACCUGGGCUCGAACGUAUAG--G-G-A-AUUA-UGCCGAAAGGUA-UAAG-C--
-CA-GCAA--UG---GCCGUAUACGAGGUGCUGCAUGGUUGUCGUCAGCUCGUGCCGUGAGGUGUUAGGUUAAGUCCUGC
AACGAGCGCAACCCUUACCUUUAGUUGCCAGCAUGUAA-UGAUGGGGACUCUAAAGGAACUGCCUAC-------------
----G---CAA------------------------------GUAGUGAGGAAGGUGGGGAUGACGUCAAAUCAGCACGGC
CCU-U-AUGUCCAGGGCGACACACGUGCUACAAUGGCCGAU-ACAAAGGGCAGCUACCAGGUGACUGGAUGCGAAUCUU-
U-AAAAUCGGUCUCAGUUCGGAUCGGAGUCUGCAACUCGACUCCGUGAAGUCGGAUUCGCUAGUAAUCGCGCAUCAGCCA
UGGCGCGGUGAAUACGUUCCCGGGCCUUGUACACACCGCCCGUCAAGCCAUGGAAGUUGGGGGUGCCUAAAGUUCGUGA-
CC------GCAA-------GGAGCGACCUAGGGUAAAACCAAUGACUGGGGCUAAGUCGUAACAAGGUAGCCGUA-CCGG
AA-----GG-UG-C-G--GC-UGGAAUACCUCCUU--
>GWF2_Bacteroidetes_49_14_gwf2_scaffold_5923_16S_1_hypothetical_protein_id=86560623_bin=Bacteroidetes_bacterium_GWF2_49_14_organism_tax=GWF2_Bacteroidetes_49_14_curated_
----------ACGAAGAGUUUGAUCCUGGCUCAGGAUGAACGCUAGCGGUAGGCUUAACACAUGCAAGUCGAGGG--GCA
GCAC----------------AGGUA---GCAA-UACUA----------------GG-U---G--GCGACCGGCGCACGGG
UGAGUAACGCGUAUGCAACCUACCUAUAACUGGAGAAUAGCCCCCGGAAACGGGGAUUAAUGUUCCAUAAUGUUCAGAGA
CUGCAUAGU-UUUUGGACUAAAGC----------UCAG-------GCGGUUAUAGAUGGGCAUGCGUGCCAUUAGCUUGU
UGGUGAGGUAACGGCUCACCAAGGCUACGAUGGUUAGGGGGUCUUAAAGGAUGAUCCCCCACACUGGUACUGAGACACGG
ACCAGACUCCUACGGGAGGCAGCAGUGAGGAAUAUUGGUCAAUGGGCGCAAGCCUGAACCAGCCAAGCCGCGUGAAGGAU
GACGGCCUAUGGGUUGUAAACUUCUUUUUUACGGGAAGAA-CCCUCCGA---CGUG----UCGGAGACUGACAGUACCGU
ACGAAUAAGCAUCGGCUAACUCCGUGCCAGCAGCCGCGGUAAUACGGAGGAUGCAAGCGUUAUCCGGAUUCAUUAGGUAU
AAAGGGU-GCGUAGGCGGAUUUGUAAGUCAGUGGUGAAAUACUAUAGCUUAACUAUAGAACUGCCAUUGAUACUGCAAGU
CUUGAGUACAAUUGAGGUAGGCGGAAUGUGUGGUGUAGCGGUGAAAUGCUUAGAUAUCACACAGAACACCAU-UGCGAAG
GCAGCUUACUAAACUGUAACUGACGCUGAUGCACGAAAGCAUGGGGAGCAAACAGGAUUAGAUACCCUGGUAGUCCAUGC
CGUAAACGAUGAUCACUCGCUGUAUGCC----AU-UAG------GAUAUGUGGC-UG--A----GCUAACGCAUUAAGUG
AUCCACCUGGGGAGUACGGCGGCAACGCUGAAACUCAAAGGAAUUGACGGGGGCCCGCACAAGCGGAGGAACAUGUGGUU
UAAUUCGAUGAUACGCGAGGAACCUUACCUGGGUUUAAAUGUAGGA--C-G-A-AAGUCACGUGAAAGCGA-GCCU----
-UC-UUCG--GG---ACGGACUACAAGGUGCUGCAUGGUUGUCGUCAGCUCGUGCCGUGAGGUGUCGGGUUAAGUCCCAU
AACGAGCGCAACCCUCAUUGUUAGUUACCAGC-GGUAA-UGCCGGGGACUCUAACGAGACUGCCACC-------------
----G---UAA------------------------------GGUGAGAGGAAGGUGGGGAUGACGUCAAAUCAGCACGGC
CCU-U-AUAUCCAG------------------------------------------------------------------
--------------------------------------------------------------------------------
--------------------------------------------------------------------------------
--------------------------------------------------------------------------------
-------------------------------------
>GWF2_CPR3_35_18_gwf2_scaffold_115_16S_1_hypothetical_protein_id=86567562_bin=candidate_division_CPR3_bacterium_GWF2_35_18_organism_tax=GWF2_CPR3_35_18_CPR3_Bacteria_
-----------AUGAGAGUUUGAUCCUGGCUCAGGAUGAACGCUGGCGGCGUGCCUAAGGUAUGCAAGUCGAGCG-----
-A-C---------------C--CAC---UUCG-GGU-------------------G-G---G-----AGCGGCAAACGGG
UGAGUAACACGUGGAUUAUCUACCUCUAACACAAGGAUAGCUCGCCGAAAGGCGGAUUAAUACUUGAUA--GUCUCUU-A
UCGCAAGAU---AA-GAGUAAAGC----------UUUG-------GCGGUUAGAGAUGAGUCCGCGGCCUAUCAGCUUGU
UGGUAAGGUAAUGGCUUACCAAGGCUAUAACGGGUAGCUGGUCUGAGAGGAUGGUCAGCCACACUGGGACUGUGACACGG
CCCAGACUCCUACGGGAGGCAGCAAUCAGGAAUCUUGCGCAAUGGGGGAAACCCUGACGCAGCGACGCCGCGUGGAGGAU
GAAGGCCUUCGGGUUGUAAACUCCUUUUCUAUAGGAUGA-------------UAA-------------UGAC-GUAACUG
AGGAAUAAGCACCUGCUAACUACGUGCCAGCAGCCGCGGUAAUACGUAGGGUGCAAGCGUUAUCCGGGAUCAUUGGGCGU
AAAGAGUAGCGUAGGCGGUUUAUUAAGUUUUUAGUGAAAUCCUUCGGCUUAACCGGGGACCCGCUAAGAAUACUGGUAGA
CUAGAAAUAUGGAGGGGAAAGCGGAACUCUUGGUGUAGGGGUGAAAUCCGUUGAUAUCAAGAGGAACACCAAAGGCGUAG
GCAGCUUUCUGGCCAUUUUUUGACGCUCAGGCACGAAAGCGUGGGGAGCGAAACGGAUUAGAUACCCGUGUAGUCCACGC
UGUAAACGAUGGAUACUAGAUACCUGACCC-UUUUGAGU---GGGUUGGGUGUC-GU--A---AGCUAACGCGUUAAGUA
UCCCGCCUGGGGAGUACGGCCGCAAGGCUAAAACUCAAAGGAAUUGACGGGGGAACGCACAAGCGGUGGAGCGCGUGGUU
UAAUUCGAUAAUAAACGAAGAACCUUACCAGGGUUUGACAUCUAAU--U-G-CUAAUC-UAUCGAAAGAUG-GACU----
-CC-UUCG-AGG---GUAUUAGAACAGGUGUUGCACGGCUGUCGUCAGCUCGUGUCGUGAGAUGUCGGGUUAAGUCCCAC
AACGAGCGCAACCCCUAUCAUCUGUUG--------UAUU-------UC-UCAGAUGAGACUGCUCGC-------------
----G---UAA------------------------------GCGA-GAGGAAGGUGGGGACGACGUCUAGUCAGCGUGGC
CCU-U-AUAUCCUGGGCAACACACGCGCUACAAUGGUCAAG-ACAAAGAGUUGCAAUCUGGCGACAGGGAGCUAAUCUC-
AUAAACUUGAUCUCAGUUCAGAUUGCAGGCUGAAAUUCGCCUACAUGAAGAUGGAAUCGCUAGUAAUCGCAGGUCAGCUA
UACUGUGGUGAAUACGUUCUCGUUCCUUGUACACACCGCCCGUCAAGUAGGGAAAGCUGGGGGCACCCGAAGACCGUCG-
--UAA---GAUG---GG----------CUAAGGUGAAACCGGUAAUCAAUGCUAAGUCGUAACAAGGUAUCCGUA-GGGG
AA-----UC-UG-C-G--GA-UGGAUCACCUCCUU--
>GWF2_DPX2_42_12_gwf2_scaffold_2361_16S_1_hypothetical_protein_id=86573246_bin=Deltaproteobacteria_bacterium_GWF2_42_12_organism_tax=RIFCSPLOWO2_02_FULL_Deltaproteobacteria_42_39_curated_Deltaproteobacteria_Proteobacteria_Bacteria_
-----------UGGAGAGUUUGAUCCUGGCUCAGAGCGAACGCUAGCGGCGCGCCUAACACAUGCAAGUCGAGCGA-GAA
-AG-----------------AGGGG---GCAA-CUCC------------------U-U-GAG--UAAAGCGGCGAACGGG
UGAGUAAUGCAUGGGUAAUCUACCUAUAAGACUGGGAUAACCUUCCGAAAGGAGGGCUAAUACCGGAUAAGACCACAU-G
ACUUUUGUU--GUGGGGUUAAAGAUGGG--G--AUUCGGAACCUAUCAUUUAUGGAUGAGCCCAUGUCCCAUCAGCUUGU
UGGUAGGGUAAUGGCCUACCAAGGCUAAGACGGGUAGCUGGUCUGAGAGGACGAUCAGCCACACUGGCACUGAAACACGG
GCCAGACUCCUACGGGAGGCAGCAGUGGGGAAUCUUGCGCAAUGGGCGAAAGCCUGACGCAGCGACGCCGCGUGAGGGAA
GAAGGCCUUCGGGUCGUAAACCUCUGUCUAGGGGGAAGAAACUUCUGGAGGAUAAUAUCCUUCAGGAUUGACGGUACCUC
UGGAGGAAGCAUCGGCUAACUACGUGCCAGCAGCCGCGGUAAUACGUAGGAUGCAAGCGUUGCUCGGAAUUAUUGGGCGU
AAAGGGC-GCGUAGGUGGUUCUGUAAGUCAGAUGUGAAAGCCCUCGGCUCAACUGAGGAAUUGCAUUUGAAACUGCAGGG
CUUGAGUACGGGAGAGGGGGGUGGAAUUCCUGGUGUAGCGGUGAAAUGCGUAGAUAUCAGGAGGAACACCGGUGGCGAAG
GCGACCCCCUGGACCGAUACUGACACUGAGGCGCGAAAGCGUGGGUAGCAAACAGGAUUAGAUACCCUGGUAGUCCACGC
CCUAAACGAUGAACACUAGGUGUGGGGGGA--GUUAA----AUCCUCCUGUGCC-GC--A----GCUAACGCGAUAAGUG
UUCCGCCUGGGGAGUACGGCCGCAAGGUUGAAACUCAAAGGAAUUGACGGGGGCCCGCACAAGCGGUGGAGCAUGUGGUU
CAAUUCGACGCUACGCGAAGAACCUUACCUAGGCUUGACAUC-UGG--G-G-A-ACCC-CGAUGAAAGUCG-GGGG-UGC
-CUCGCAA-GAG-GAGCCCCAAGACAGGUGCUGCAUGGCUGUCGUCAGCUCGUGCCGUGAGGUGUUGGGUUAAGUCCCGC
AACGAGCGCAACCCUUACCCUUAGUUGCCAUCAGGUAA-UGCUGGGCACUCUAUGGGAACUGCCAGC-------------
----G-U-UAA------------------------------GCUG-GAGGAAGGUGGGGAUGACGUCAAGUCAUCAUGGC
CUU-U-AUGCCUAGGGCUACACACGUGCUACAAUGGCCGGU-ACAAAGGGCUGCAAGCCUGCGAAGGUGAGCCAAUCCC-
AAAAAACCGGUCUCAGUUCGGAUUGGAGUCUGCAACUCGACUCCAUGAAGCUGGAAUCGCUAGUAAUCGCGGAUCAG-AA
CGCCGCGGUGAAUACGUUCCCGGGCCUUGUACACACCGCCCGUCACACCACGAAAGCCUGUUAUACCAGAAGUCGGUGG-
GCUAACC-GCAA---GGGGGCAGCCGCCUAAGGUAUGGCCGGUGAUUGGGGUGAAGUCGUAACAAGGUAGCCGUA-GGGG
AA-----CC-UG-C-G--GC-UGGAUCACCUCCUU--
>GWF2_Lentisphaerae_44_16_gwf2_scaffold_6063_16S_1_hypothetical_protein_id=86603358_bin=Lentisphaerae_bacterium_GWF2_44_16_organism_tax=GWF2_Lentisphaerae_44_16_curated_
----------ACGGAGAGUUUGAUCCUGGCUCAGAACGAACGCUGGCGGCAUGGAUUAGGCAUGCAAGUCGAACG---G-
-UC--------------------UG---AUGG-GGCAACUCC-------------G-U---CA-GAUAGUGGCGAAAGGG
UGAGGAACACGUGAGUAACUUACCCCCAAGUUGGGGAUAGCCCCGGGAAACUGGGAUUAAUACCGAAUGUGAACACAGUU
CCGCAUGGG-ACUGUAUUUAAAGA----------UUUA-------UUGCUUGGGGAUGGGCUCGCGUCCCAUUAGCUAGU
UGGUAAGGUAAUGGCUUACCAAGGCAAUGAUGGGUAGCUGGUCUGAGAGGAUGGUCAGCCACACUGGGACUGAGACACUG
CCCAGACUCCUACGGGAGGCUGCAGUCGAGAAUCUUCCGCAAUGCGCGAAAGCGUGACGGAGCAAUGCCGCGUGCCGGAU
GAAGGUCUUCGGAUUGUAAACGGCUGUCACUGGGGACGA------------AUUA-------------UGACUGUACCCA
GAGAGGAAGCCACGGCUAACUACGUGCCAGCAGCCGCGGUAAUACGUAGGUGGCGAGCGUUGUUCGGAUUUAUUGGGCGU
AAAGGGU-CCGCAGGGGGUUAAUUAAGUCUGAUGUGAAAUCUCAUGGCUCAACUGUGAAACUGCAUUGGAGACUGGUUGA
CUAGAGCAUCGGAGAGGAGAGCGGAAUUCCUGGUGUAGCGGUGGAAUGCGUAGAUAUCAGGAAGAACACCAAAAGCGAAG
GCAGCUCUCUAGACGAUUGCUGACCCUCAGGGACGAAAGCGUGGGGAGCAAACAGGAUUAGAUACCCUGGUAGUCCACGC
UGUAAACGUUGUGAACUUGAUGUGGGAGG--AUUUAA-CC---CCUUCCGUGUC-GG--A----GCUAACGCUUUAAGUU
CACCGCCUGGGGACUACGGCCGCAAGGCUAAAACUCAAAGGAAUUGACGGGGGUCCGCACAAGCGGUGGAGCAUGUGGCU
UAAUUCGAGGCAACGCGAAGAACCUUACCUAGAUUUGACAUAUACC--U-G-A-CCGC-CAUGGAAACAUG-GCUU-C--
-CC-GUA-A-GG----GUGGGAUACAGGUGCUGCAUGGCUGUCGUCAGCUCGUGCCGUGAGGUGUUCGGUUAAGUCCGGC
AACGAGCGCAACCCGUGUCAUUAGUUACCAUCAGGUUA-UGCUGGGGACUCUAAUGAGACUGCCCGU-------------
----G-U-CAA------------------------------GCGG-GAGGAAGGCGCGGAUGACGUCAAGUCCGUAUGGC
CUU-U-AUAUCUAGGGCUGCACACGUGCUACAAUGGUCGGU-ACAAAGGGUAGCAAUACCGCGAGGUGGAGCAAAUCCU-
C-AAAACCGGCCUUAGUUCAGAUUGCAGUCUGCAACUCGACUGCAUGAAGUUGGAAUCGCUAGUAAAGGCG---------
--------------------------------------------------------------------------------
--------------------------------------------------------------------------------
-------------------------------------
>GWF2_Lentisphaerae_50_93_gwf2_scaffold_392_16S_1_hypothetical_protein_id=86613497_bin=Lentisphaerae_bacterium_GWF2_50_93_organism_tax=GWF2_Lentisphaerae_50_93_curated_
----------UCGGAGAGUUUGAUUCUGGCUCAGAACGAACGCUGGCGGUAUGGAUUAGGCAUGCAAGUCGAACGG-GA-
-UCU-------GAGAUGUUCAAGUA---GCAA-UAUGAGAAUAUUUC--------A-G---U--GAGAGUGGCGAAAGGG
UGAGGAACACGUGAGUGACCUGCCCCUAAGUUUGGAAUAACCUUUCGAAAGGAGGGCUAAUGCCAAAUGUGAAUAUUUCC
CUG-AUGGG-GGGAUAUUUAAAGA----------UUUA-------UCUCUUAGGGAUGGGCUCGCGUCCUAUCAGCUUGU
UGGUGAGGUAAUGGCUUACCAAGGCUAUGACGGGUAGCUGGUCUGAGAGGAUGGUCAGCCACACUGGGACUGAGACACUG
CCCAGACUCCUACGGGAGGCUGCAGUCGAGAAUCUUCCGCAAUGGGCGAAAGCCUGACGGAGCGAUACCGCGUGAAGGAU
GAAGGUCUUCGGAUUGUAAACUUCUGUCACUGGGGACGAA-------------UAAA-----------UGACGGUACCCG
GAGAGGAAGUCACGGCUAACUACGUGCCAGCAGCCGCGGUAAUACGUAGGUGACUAGCGUUGUUCGGAUUUAUUGGGCGU
AAAGGGU-CCGCAGGGGGCCGGCUAAGUCUGAUGUGAAAUACCAAGGCUCAACCUUGGAACUGCAUUGGAAACUGGUUGG
CUAGAGCAUCGGAGAGGAGAUUGGAAUUCCUGGUGUAGCGGUGGAAUGCGUAGAUAUCAGGAGGAACACCAAAGGCGAAG
GCAGAUCUCUGGACGAUUGCUGACCCUCAGGGACGAAAGCAUGGGGAUCAAACAGGAUUAGAUACCCUGGUAGUCCAUGC
UGUAAACGUUGUGAACUUGACGUGGGUGG--AUUUAA-CC---CCUUCCGUGUC-GA--A----GCUAACGCGAUAAGUU
CACCGCCUGGGGACUACGGCCGCAAGGCUAAAACUCAAAGAAAUUGACGGGGGCCCGCACAAGCGGUGGAGCAUGUGGCU
CAAUUCGAUGCAACGCGAAGAACCUUACCUGGAUUUGACAUAUACU--U-G-A-CAGC-UGUGGAAACACA-G--U----
-CU-UUCGC-AA-GAACAGGUAUACAGGUGCUGCAUGGCUGUCGUCAGCUCGUGUCGUGAGAUGUUCGGUUAAGUCCGGC
AACGAGCGCAACCCAUGUCGUUAGUUACUAACAGGUAA-UGCUGAGGACUCUAGCGAGACUGCCCGU-------------
----U-ACUAA------------------------------GCGG-GAGGAAGGAGUGGAUGACGUCAAGUCCGUAUGGC
CUU-U-AUAUCCAGGGCUGCACACGUGCUACAAUGGUCGGU-AUAAUGGGAUGCGAAAUCGCGAGGUGGAGCAAAUCCU-
C-AAAACCGGCCCCAGUUCGGAUUGUAGUCUGCAACUCGACUACAUGAAGUUGGAAUCGCUAGUAAAGGCGUAUCAGCUA
CGACGCCUUGAAUACGUUCCCGGGCCUUGUACACACCGCCCGUCACAUCAUGGAAGCUAAUUGCACCCGAAGUCGCUGA-
CUCAACUUGCAA--AAGAGAGAGGCGCCGAAGGUGUGGUUAGUGACUGGGAUGAAGUCGUAACAAGGUAACCGUA-GGGG
AA-----CC-UG-C-G--GU-UGGAUCACCUCCUU--
>GWF2_Melainabacteria_37_15_gwf2_scaffold_9658_16S_1_hypothetical_protein_id=86625612_bin=Candidatus_Melainabacteria_bacterium_GWF2_37_15_organism_tax=GWF2_Melainabacteria_37_15_curated_
----------AUGGAGAGUUUGAUCCUGGCUCAGGACGAACGCUGGCGGUGUGCUUAAUACAUGCAAGUCGAACGA-UA-
-AG------------------GUCC---UUCG-GGA-------------------U-A---C--AUAAGUGGCGGACGGG
UGAGUAACACGUAGGA-AUCUGCCUCAAGGAGGGGGAUAACACCGGGAAACUGGUGCUAAUACCCCAUAU-GUGAU-A-G
UUGCAAUAC--U-AUCAUGAAAAC----------UCCG-------GUGCCUUGAGAUGAGCCUGCGUCUGAUUAGCUUGU
UGGUGGGGUAAUGGCCUACCAAGGCGACGAUCAGUAGCUGGUCUGAGAGGAUGAUCAGCCACAAUGGAACUGAGACACGG
UCCAUACUCCUACGGGAGGCAGCAGUAGGGAAUUUUGCGCAAUGGGCGAAAGCCUGACGCAGCAACACCGCGUGUGGGAU
GACGCUUUUCGGAGUGUAAACCACUGUCAGAGGGGACGA-------------AACC------------UGACGGUACCCU
CAAAGGAAGCAUCGGCUAACUACGUGCCAGCAGCCGCGGUAAGACGUAGGAUGCAAGCGUUGUCCGGAAUUAUUGGGCGU
AAAGCGU-UCGUAGGUGGCCUGUCAAGUCUGAUGUUAAAUCCCAGAGCUCAACUCUGGUUCAGCAUUGGAUACUGACAAG
CUAGAGUGCAGGAGAGGCAAGGGGAAUUCCUAGUGUAGCGGUGAAAUGCGUAGAUAUUAGGAGGAACACCAGUUGCGAAA
GCGCCUUGCUGGACUGUAACUGACGCUGAGGGACGAAAGCCAGGGGAGCAAAUGGGAUUAGAUACCCCAGUAGUCCUGGC
UGUAAACGAUGGAUACUAGGUGUUACGGG--UAUCGACC----CCUGUAGUGCC-GA--A----GCUAACGCGAUAAGUA
UCCCGCCUGGGGAGUACGCACGCAAGUGUGAAACUCAAAGGAAUUGACGGGGACCCGCACAAGCGGUGGAACAUGUGGUU
UAAUUCGAAGCAACGCGAAGAACCUUACCAGGACUUGACAUC-UGA--A-G-A-ACCU-UGCGGAAACGUG-AGGG-UGC
-CC-UUCG--GG-GAACUUCAAGACAGGUGGUGCACGGUUGUCGUCAGCUCGUGUCGUGAGAUGUUGGGUUAAGUCCCGC
AACGAGCGCAACCCUCGUUGCUAGUUGCCAAUAACUGC-A-UUGUGCUCUCUAGCGAGACUGCCGGU-------------
----G-A-UAA------------------------------ACCG-GAGGAAGGUGGGGAUGACGUCAAAUCA-------
--------------------------------------------------------------------------------
--------------------------------------------------------------------------------
--------------------------------------------------------------------------------
--------------------------------------------------------------------------------
-------------------------------------
>GWF2_Nitrospirae_44_13_gwf2_scaffold_146_16S_1_hypothetical_protein_id=86635231_bin=Nitrospirae_bacterium_GWF2_44_13_organism_tax=GWF2_Nitrospirae_44_13_curated_
----------AAUGAGAGUUUGAUCCUGGCUCAGAACGAACGCUGGCGGCGUGCCUAACACAUGCAAGUCGAACGG-AG-
-UCA-------UU----UUGAAGUA---GCAA-UACGGAAG----AA--------U-G---A--CUUAGUGGCGCACGGG
UGAGUAACACGUAGGUAACCUGCCCUUAAGAGGGGGAAAACCCGCCGAAAGGCGAGCUAAUACCGCAUAAGACCACGA-A
CUGAGAUGU--UUGUGGUAAAAGGA---------GCAA------UCCACUUAAGGAUGGGCCUGCGGCCUAUCAGGUAGU
UGGUGAGGUAACGGCUCACCAAGCCUAAGACGGGUAGCCGGUCUGAGAGGACGGACGGCCACACUGGAACUGAGACACGG
UCCAGACUCCUACGGGAGGCAGCAGUGGGGAAUUUUGCACAAUGGGCGAAAGCCUGAUGCAGCGACGCCGCGUGGAGGAU
GAAGGUUUUCGGAUUGUAAACUCCUUUUGUAGGGGAAAA-------------U-AA------------UGAUGGUACCCU
GCGAAUAAGCCACGGCUAACUCUGUGCCAGCAGCCGCGGUAAGACAGAGGUGGCGAGCGUUGUUCGGAAUUACUGGGCUU
AAAGGGC-GCGUAGGCGGUAAGAUAAGUCUGUGGUGAAAUCCUAUGGCUUAACCAUAGAAUUGCCAUGGAAACUGUUUUA
CUUGAGUCAGCGAGGGGAUGGUGGAAUUCCUGGUGUAGCAGUGAAAUGCGUAGAUAUCCGGAGGAAGGCCGGUGGCGAAG
GCGGCCAUCUGGCGCUGAACUGACGCUGAGGCGCGAAAGCGUGGGUAGCAAACAGGAUUAGAUACCCUGGUAGUCCACGC
CCUAAACGGUGGGCAUUAGGUGUAGGGCUC---GUAA-----GGGUUCUGUGCC-GU--A----GGGAAACCAUUAAAUG
CCCCGCCUGGGGAGUACGGCCGCAAGGUUAAAACUCAAAGGAAUUGACGGGGGCCCGCACAAGCGGUGGAGCAUGUGGUU
UAAUUCGACGCUACGCGAAGAACCUUACCUGGGCUUGACAUGUUAG--U-G-G-UAAAAACCCGAAAGGGCGAUGA-CCC
CGA-GCAA-UCG-GGGAGCUAUCACAGGUGCUGCAUGGCUGUCGUCAGCUCGUGUCGUGAGAUGUUGGGUUAAGUCCCGC
AACGAGCGCAACCCUUAUCCUCUGUUACU--CC--GCAA---GGAGGUCUCUGAGGAAACUGCCGGC-------------
----G-A-UGA------------------------------GCUG-GAGGAAGGUGGGGAUGACGUCAAGUCCUCAUGGC
CCU-U-AUGUCCAGGGCUACACACGUGCUACAAUGGAUGCU-ACAGAGGGAAGCAAGACCGCGAGGUGGAGCCAACCCC-
-UAAAAGCAUUCGUAGUUGGGAUCGGAGUCUGCAACUCGACUCCGUGAACCUGGAAUCGCUAGUAAUCGUGGAUCAGCUA
CGCCACGGUGAAUACGUUCCCGGGCCUUGUACACACCGCCCGUCACACCACGAAAGCCUGUUGUACCCGAAGCUGGUGA-
GCUAACCCGCAA--GGGAGGCAGCCAUCUAAGGUAUGGCCGGUGAUUGGGGUGAAGUCGUAACAAGGUAGCCGUA-GGGG
AA-----CC-UG-C-G--GC-UGGAUCACCUCCUU--
>GWF2_OP3_38_59_gwf2_scaffold_3247_16S_1_hypothetical_protein_id=86637592_bin=Omnitrophica_WOR_2_bacterium_GWF2_38_59_organism_tax=Omnitrophica_
----------UUGGAGAGUUUGAUCCUGGCUCAGAGUGAACGCUGGCGGCGUGGAUUAGGCAUGCAAGUCGAGCGA-UC-
-CUU-GCUUGAUACUUACUGGAGUG---CUUG-CACAAAGGUAAGAGGAUGGC-GC-U---G--GAUAGCGGCAAACGGG
UGAGUAAUGCGCGAGCAAUUUUCUCUAAAUACGAACAUAGCUUCGUGAAAACGGAGGUAAUAUUCGAUGUGGUCCGAAAA
UCGCAUGUU-UUUCGGAUUAAAGGUAGGGAC-C-UUCG-GGCCUGCCGAUUUAGAAUGAGCUCGCGUCCUAUCAGCUUGU
UGGUGGGGUAAAGGCCUACCAAGGCAUUGACGGGUAGCUGGUCUGAGAGGAUGGUCAGCCACACUGGGACUGAGACACUG
CCCAGACUCCUACGGGAGGCUGCAGUCGAGAAUCUUCCUCAAUGGACGAAAGUCUGAAGGAGCGACGCCGCGUGCAGGAU
UAAGGCCUUCGGGUUGUAAACUGCUUUUGUAUGGAAAGAA-GUUCUGCUAUCUAACAUAUAGUAGAAUUGACGGUACCAU
GCGAAUAAGCCACGGCCAACUCCGUGCCAGCAGCCGCGGUAAUACGGAGGUGGCAAGCGUUACUCGGAAUUAUUGGGUGU
AAAGGGC-AAGUAGGCGGUCUGUUAAGUGAGGGGUGAAAUCUUCCGACUCAAUCGGAAAACUGCCUUUCAAACUAAUAGA
CUUGAGAUUGGAAGAGGGAAACGGAAUUAGCAGUGUAAGGGUGAAAUCUGUAGAUAUUGCUAAGAACACCAGCGGCGAAG
GCGGUUUCCUGGUCCAAAUCUGACGCUAAAUUGCGAAAGCUAGGGUAGCAAACAGAAUUAGAUACUCUGGUAGUCCUAGC
UGUAAACGAUGAGCACUAGGUGUUGGGUC---UAAC-------GACUCGGUGCC-GC--A----GCUAACGCAUUAAGUG
CUCCACCUGGGGACUACGGCCGCAAGGCUAAAACUCAAAGGAAUUGACGGGGACCCGCACAAGCGGUGGAACAUGUGGUU
UAAUUCGAUGCUACGCGAAAAACCUCACCAGGGCUUGACAUGUAUG--A-A-G-UAGUGAACUGAAAGGGGAACGA-CC-
-CG-UAAAU-CG--GGAACUUACACAGGUGCUGCAUGGCUGUCGUCAGCUCGUGUCGUGAGAUGUUGGGUUAAGUCCCGC
AACGAGCGCAACCAUUGCCCUAUGUUGCCACCCUCCUUGG-AGGCGCACUCUUAGGGGACUGCCCGG-------------
----G-A-UAA------------------------------CCGG-GAGGAAGGUGGAGAUGACGUCAAGUCAGUACGGC
CUU-U-AUGCCCUGGGCUACACACGUGUUACAAUGGCUGGU-ACAAAGGGUUGCCAACCCGCGAGGGGGAGCUAAUCUC-
AAAAAGCCAGUCUCAGUUCGGAUUGGAGUCUGCAAUUCGACUCCAUGAAGCCGGAAUCGCUAGUAAUGGGAGAUCAGC-A
CGCUCCCGUGAAUACGUUCCCGGGUCUUGUACACACCGCCCGUCAAGCGAUGAAAGCUGGAAGUACCCGAAGUCCUA-U-
--------GUAG---------AUAGGCCGAAGGUAAAGCCAGUGAUUGGCGCUAAGUCGUAACAAGGUAGCCGUA-CGGG
AACGUGCGGCUGGAUCACCUCCUU-------------
>GWF2_OP3_63_9_gwf2_scaffold_2680_16S_1_hypothetical_protein_id=86641396_bin=Omnitrophica_WOR_2_bacterium_GWF2_63_9_organism_tax=Omnitrophica_
-----------CGGAGAGUUUGAUCCUGGCUCAGAGCGAACGCUGGCGGCGUGGAUAAGGCAUGCAAGUCGCGCGA-UC-
-CCC------------------------GCAA-----------------------G-G---G--GAUAGCGGCUAACGGG
UGCGUAACGCGUGGGGAACUUGUCCUGGAGACAGGGAUAGCACUGCGAAAGCGGUGGUAAUACCUGAUAAGCCCAGAGCC
UCGCAUGGG-GUGACGGGCAAAGAUGGCCUG-ACGCAAGUUGCUAUCGCUUCAGGAGGGCCCCGCGUCCCAUCAGCUAGU
UGGUAGGGUCACGGCCUACCAAGGCGUGGACGGGUAGCUGGCCUGAGAGGGUGGUCAGCCACACUGGGACUGAGACACUG
CCCAGACUCCUACGGGAGGCUGCAGUCGAGAAUCUUUGGCAAUGGGCGAAAGCCUGACCAUGCGACGCCGCGUGCGGGAU
GAAGGCUUUCGGGUCGUAAACCGCUGUUACGAGGGACGAA-GUCGGCCCGUCAAACAAACGGGCGGGAUGACGGUACCUC
GAGAGAAAGCCACGGCUAACUCCGUGCCAGCAGCCGCGGUAAUACGGAGGUGGCAAGCGUUGCUCGGAUUCAUUGGGUGU
AAAGGGC-AAGUAGGCGGCUUCGCAAGUCGGGUGUGAAAUCCCACGGCUUAACCGUGGAACUGCGCCCGAAACUGCGGGG
CUUGAGGACGGGAGAGGCGAAUGGAAUUCCCGGUGUAAGGGUGAAAUCUGUAGAGAUCGGGAGGAACACCAGUGGCGAAG
GCGAUUCGCUGGACCGUUUCUGACGCUGAGAGGCGAAAGCUAGGGGAGCAAACAGGAUUAGAUACCCUGGUAGUCCUAGC
CGUAAACGAUGGGCACUAGGUGUUGGGUC---UUUCG-----GGGCCCAGUGCC-GU--A----GGUAACCCGUUAAGUG
CCCCACCUGAGGAGUACGGCCGCAAGGUUGAAACUCAAAGGAAUUGACGGGGGCCAGCACAAGCGGUGGAACAUGUGGUU
UAAUUCGAUGCUACGCGAAGAACCUUACCCAGGCUUGACAUGCAGG--A-A-G-UAGGAACCUGAAAGGGGGACGA-CU-
-CGUACAGU-CG--AGAGCUUGCACAGGUGCUGCAUGGCUGUCGUCAGCUCGUGCCGUGAGGUGUUGGCUUAAGUGCCAA
AACGAGCGCAACCAUCGCUCACUGUUGCGACCAGGGCAAUGCUGAGCACUCUGUGGGGACUGCCAGC-------------
----G-A-CGA------------------------------GCUG-GAGGAAGGUGGUGAUGACGUCAAGUCCGUACGGC
CUU-U-AUGCCUGGGGCGACACACGUGUUACAAUCCCCGCG-ACAGCGCGCUGCGACACCGCGAGGUGAAGCUAAUCGC-
UUAAAAGCGGGGUCAGUUCAGAUUGCAGGCUGCAACCCGCCUGCAUGAAGCCGGAAUCGCUAGUAACGGCGGAUCAGCUA
CGCCGCCGUGAAUACGUUCCCUGGCCUUGUACACACCGCCCGUCAAGCGAUGGGAGCUGGAAGCACCCGAAGUCGGUGC-
GCCAACCCGCAA--GGGAGGCAGCCGCCGAAGGUGAGUCUGGUGACUGGCGCUAAGUCGUAACAAGGUAGCCCCA-CGGG
AA-----CG-CG-G-G--GC-UGGAUCACCUCCUU--
>GWF2_Planctomycete_41_51_gwf2_scaffold_11806_16S_1_hypothetical_protein_id=86645572_bin=Planctomycetes_bacterium_GWF2_41_51_organism_tax=GWF2_Planctomycetes_41_51_curated_
-----------UGAAGAGUUUGAUCCUGGCUCAGAACGAACGCUGGCGGCGUGGCUAAGACAUGCAAGUCGCACGG-AC-
-UA-------------------UGC---UUAA-CCGU------------------A-U---A--GUCAGUGGCGAAAGGG
UGAGGAAUAGAUAGGUAACGUACCCUGUGCACCGGAAUAGCGUUACGAAAGGGGCGGUAAUACCGGAUAACGUUGUCG-G
UCGCAUGAU-CGACAUCCAAUGGA----------UUUA-------UCGGCACAGGAGCGGCCUUUCUCCUAUCAGCUAGU
UGGCGAGGUAAUGGCUCACCAAGGCUUUGACGGGUACCGGGAUUGAGAGAUUGACCCGGCACAUCGGAACUGAGACACUG
UCCGGACCUCCACGGAGGGCUGCAGUAACGAAUAUUGGGCAAUGGGCGCAAGCCUGACCCAGCGACGCCGCGUGAAGGAU
GAAGUCCUUCGGGAUGUAAACUUCUUUUAGGGUGCUGAAA-GUCCGC-----AA----------GGAUUGAU-CUAACCC
A-GAAAAAGUCACGGCUAACUCUGUGCCAGCAGCCGCGGUAAUACAGAGGUGGCAAGCGUUGUUCGGAAUCACUGGGCUU
AAAGCGU-GUGUAGGCAGAUCAGUAAGUGUCUUGUGAAAUCCCUCGUCUCAACCGAGGAACUGCUGGGCAAACUACUGAU
CUUGAGGUAGGCAGGGGUGCUUGGAACUCUUGGUGGAGCGGUGAAAUGCGUAGAUAUCAAGAGGAACGCCUGUGGAGAAA
UCGGAGCACUGGGCCUAUUCUGACGCUGAGACACGAAAGCGUGGGGAGUGAACGGGAUUAGAUACCCCGGUAAUCCACGC
UGUAAACGAUGCAUACUUGGUGUUGGAAAU--UCUGA-CA---UUUUCAAGACC-GA--A----ACAAAAGCGUUAAGUA
UGCCGCCUGGGGAGUACGGUCGCAAGGCUAAAACUCAAAGGAAUUGACGGGGGCUCACACAAGCGGUGGAGCAUGUGGUU
CAAUUCGAAGCAACGCGCAGAACCUUACCUGGGUUUGACAUGCUUG--G-A-U-GGCUUUCUGGAAACAGAGUGC--UUG
CCC-GCAG--GG-UGAAACAAGCACAGGUGCUGCAUGGCUGUCGUCAGCUCGUGUCGUGAGAUGUCGGGUUAAGUCCCAU
AACGAGCGAAACCCCUGCUGUUAGUUACUAUCGC-GCAA--GCGAGGACUCUAGCAGGACUGCCGGU-------------
----G-U-UAA------------------------------ACCG-GAGGAAGGCGGGGAUGACGUCAAGUCCUCAUGGC
CUU-U-AUGCCCAGGGCGACACACGUGCUACAAUGGUGCCU-ACAAAGCGAUGCAAGGCCGUAAGGCGGAGCAAAUCGC-
AUAAAAGGCAUCUCAGUCCGGAUUGAGGGCU-CAAUUCGCCCUCAUGAAGUUGGAAUCGCUAGUAAUCGUGAAUCAGCCA
UGUCACGGUGAAUGUGUUCCUGAGCCUUGUACACACCGCCCGUCAAGUGAUGGAAGCCGGAAAUACCCAAAGUCAGUUU-
GCUAACUCGCAA--GAGACGCGACUGCCUACGGUAGGUUCGGUGACUGGCACUAAGUCGUAACAAGGUAGCCGUA-GGGG
AA-----CC-UG-C-G--GC-UGGAUCACCUCCUU--
>GWF2_RBX1_38_17_gwf2_scaffold_173_16S_1_hypothetical_protein_id=86658516_bin=Candidatus_Margulisbacteria_bacterium_GWF2_38_17_organism_tax=GWF2_RBX1_38_17_curated_
----------AUUGAGAGUUUGAUCCUGGCUCAGGACGAACGCUGGAGGCGUGCCUAACACAUGCAAGUCGAACGA-GG-
-AUU------------UUAUUUUAG---CUUG-CUAAUUUAA-------------A-G---U--UCUAGUGGCGGACGGG
UGAGUAACACGUAAGUAACCUGCCCUUUAGGUGGGGAUAACCCCGGGAAACCGGGGCUAAUACCGAAUACGUUCUCUUUC
UCGCAUGAG-AGAGAGAAGAAAGGA---------GCAA------UCCACUGAAGGAUGGGCUUGCGUCUGAUUAGCUAGU
UGGUGGGGUAAUGGCCUACCAAGGCUACGAUCAGUAGCUGGUCUGAGAGGAUGAACAGCCACACUGGGACUGAGAUACGG
CCCAGACUCCUACGGGAGGCAGCAGUGGGGAAUUUUGCGCAAUGGGGGAAACCCUGACGCAGCGACGCCUCGUGAGUGAU
GAAGUCUUUCGGGAUGUAAAGCUCUGUCGGCGGGGACGA-------------UUA-------------UGACGGUACCCG
CAAAGGAAGCUCCGGCUAACUACGUGCCAGCAGCCGCGGUAAUACGUAGGGAGCGAGCGUUGUCCGGAUUUAUUGGGCGU
AAAGCGU-GCGUAGGCGGUUCAGUAAGUUAGAUGUUAAAUGCAUGAGCUCAACUCGUGCU-CGCGUCUAAAACUGCUGAA
CUGGAGGAUAGGAGAGGAAAGCGGAACUCACAGUGUAGCGGUGAAAUGCGUAGAUAUUGUGAGGAACACCUGUGGCGAAG
GCGGCUUUCUGGACUAUUUCUGACGCUGAGGCACGAAAGCAUGGGGAGCAAACAGGAUUAGAUACCCUGGUAGUCCAUGC
UGUAAACGAUGGUCACUAGGUGUGGGAGG--UAUCGA-CC---CCUUCCGUGCC-GU--A----GCUAACGCGUUAAGUG
ACCCGCCUGGGAAGUACGGCCGCAAGGCUAAAACUCAAAGGAAUUGACGGGGGCCCGCACAAGCAGUGGAACAUGUGGUU
UAAUUCGACGAUACACGAAGAACCUCACCGAGGUUUGACAUC-CCG----G-A-AUCC-CUUAGAGAUAGG-GGAG-UGC
-CC-GCAA--GG-G-AAUCGGUGACAGGUGCUGCAUGGUUGUCGUCAGCUCGUGUCGUGAGAUGUUGGGUUAAGUCCCGC
AACGAGCGCAACCCCUGUUGUAUGUUACCAGCACGUUA-UGGUGGGUACUCACACAAGACUGCCUGU-------------
----G-G-AAA------------------------------GCAG-GAGGAAGGUGGGGAUGACGUCAAAUCAUCAUGGC
CCU-U-AUGCCUCGGGCUACACACAUGUUACAAUGGCGCGU-ACAGAGGGUUGCGAAGCCGCAAGGUGGAGCCAAUCUC-
AGAAAACGCGUCUCAGUUCGGAUUGCAGGCUGCAACUCGCCUGCAUGAAGCCGGAAUUGCUAGUAAACGCAGAUCAGCUA
AGCUGCGUUGAAUACGUUCCCGGGCCUUGUACACACCGCCCGUCACACCAUGAAAGCUGGGGGUACCCGAAGCCGGUGU-
GCUAACC-GUAA---GGAUGCAACCGUCUAAGGUAAAAUCAGUGAUUGGGGUGAAGUCGUAACAAGGUAGCCGUA-CCGG
AA-----GG-UG-U-G--GC-UGGAUCACCUCCUU--
>GWF2_RBX1_related_35_9_gwf2_scaffold_2556_16S_1_hypothetical_protein_id=86660801_bin=Candidatus_Margulisbacteria_bacterium_GWF2_35_9_organism_tax=GWF2_RBX1_35_9_curated_
----------AUUGAGAGUUUGAUCCUGGCUCAGGAUUAACGCUGGAGGCGUGCCUAACACAUGCAAGUCGAGCGA-GAU
CAGG-------------UCUUU-AG---CUUG-CUAA-AGAU-------------G-C---U--GCUAGCGGCGAACGGG
UGAGUAAUACAUAAAUAACUUGCCUUCUUGUUGGGGACAACUCCCAGAAAUGGGAGCUAAUACCGAAUACGCUUAUUUUG
GCGCAUGUC-AUUAUAAGCAAAGGC---------UUCG------GCCGCAAGAAGAGAGGUUUAUGUCUGAUUAGCUAGU
UGGUAGGGUAACGGCUUACCAAGGCUACGAUCAGUAGCUGGUCUGAGAAGAUGAUCAGCCACACUGGGACUGAGACACGG
CCCAGACUCCUACGGGAGGCAGCAGUGAGGAAUUUUGCGCAAUGGAGGAAACUCUGACGCAGCGACGCCUCGUGAACGAU
GAAGUCUUUCGGGAUGUAAAGUUCUGUCAGUGGGGAAGA-------------UAA-------------UGACGGUACCCA
CAGAGGAAGCACCGGCUAACUACGUGCCAGCAGCCGCGGUAAUACGUAGGGUGCAAGCGUUAUCCGGAUUUAUUGGGCGU
AAAGGGA-GUGUAGGCGGUUAGGUAAGUUAGGUGUGAAAGCUACAGGCUCAACC-UGUAGUUGCAUCUAAAACUACUUAG
CUUGAGGAUGCUAGAGGAAAGCGGAACUCGUGGUGUAGCGGUGAAAUGCGUAGAUAUCACGAGGAACACCAGUGGCGAAG
GCGGCUUUCUGGGGCAUACCUGACGCUGAGACUCGAAAGCGUGGGGAGCAAACAGGAUUAGAUACCCUGGUAGUCCACGC
CGUAAACGGUGGUCAUUAGGUAUAGGGGGA---UCGACC----CCUUCUGUGCC-GU--A----GCUAACGCGUUAAAUG
ACCCGCCUGGGGAGUACGAGCGCAAGCUUAAAACUCAAAGGAAUUGACGGGGGCCCGCACAAGCAGUGGAGCAUGUGGUU
UAAUUCGAUGAUACGCGAAGAACCUUACCUGGGUUUGAAAUC-CUC--A-G-A-AUUU-CCUAGAGAUAGG-AGAG-UG-
-CC-UUCG--GG--AACUGAGUGACAGGUGCUGCAUGGUUGUCGUCAGCUCGUGUCGUGAGAUGUUGGGUUAAGUCCCGC
AACGAGCGCAACCCCUGUCGUAUGUUGCCAGCACGUUA-UGGUGGGAACUCAUACGAGACAGCCUGU-------------
----G-G-AAA------------------------------ACAG-GAGGAAGGUGGGGAUGACGUCAAAUCCUCAUGGC
CCU-U-AUACCCAGGGCUACACACAUGCUACAAUGGAUGGU-ACAAAGGGUUGCGAUACCGCGAGGUGGAGCUAAUCCC-
AAAAAGCCAUUCUCAGUUCGGAUUGUAGGCUGCAACUCGCCUGCAUGAAGUCGGAAUUGCUAGUAAUCGUGGAUCAGC-A
CGCCACGGUGAAUGCGUUCUCGGGCCUUGUACACACCGCCCGUCACACCAUGAAAGUCGGAUACGCCCAAAGUAGGUGA-
GCUAACUCUUCG--GAGAGGCAGCCUCCUAAGGCGGAGCUGAUAAUUGGGGUGAAGUCGUAACAAGGUAGCCGUA-CCGG
AA-----GG-UG-U-G--GC-UGGAUCACCUCCUU--
>GWF2_Sphaerochaeta_52_7_gwf2_scaffold_8246_16S_1_hypothetical_protein_id=86663382_bin=Spirochaetes_bacterium_GWF2_52_7_organism_tax=GWC2_Spirochaetes_52_13_curated_Spirochaetes_Bacteria_
----------ACGGAGAGUUUGAUCCUGGCUCAGAACGAACGCUGGCGGCGCGUUUUAAGCAUGCAAGUCGCACGG-CAA
-GG-------------------GGC---UUCG-GCC-------------------C-C---C--CAGAGUGGCGGACGGG
UGAGUAACACGUGGACAAUCUGCCCCCCGGACGGGGAUAGCCCAUGGAAACAUGGGGUAAUACCGGAUACGACCACGGGU
GCACAAGCA-CCUGUGAGGAAAGGCGC-------CAAG----GCGCCGUCGGGGGAUGAGUCCGCGGUCCAUUAGCUAGU
UGGCGGGGUAACGGCCCACCAAGGCGACGAUGGAUAGCCGGCCUGAGAGGGCGACCGGCCACAUUGGGACUGAGACACGG
CCCAGACUCCUACGGGAGGCAGCAGCUAAGAAUCUUCCGCAAUGGACGAAAGUCUGACGGAGCGACGCCGCGUGAACGAU
GAAGGCCGUGAGGUUGUAAAGUUCUUUUCCAGGGGGAGAAUAAGGGUGGCAGGGAA-UGGCCGCCCGAUGACGUGAACCU
GGGAAUAAGCCCCGGCUAACUACGUGCCAGCAGCCGCGGUAACACGUAGGGGGCGAGCGUUGUUCGGAAUCAUUGGGCGU
AAAGGGU-GCGCAGGCGGCAUGUCAAGUCUGGUGUGAAAGACCCCGGCUCAACCGGGGGGACGCGCUGGAAACUGACGUG
CUGGAGUACAGGAGGGGGAGUUGGAAUUCCAGGUGUAGGGGUGAAAUCUGUAGAUAUCUGGAAGAACACCGU-GGCGAAG
GCGAACUCCUGGCCAUGUACUGACGCUGAGGCACGAAGGCGUGGGGAGCAAACAGGUUUAGAUACCCUGGUAGUCCACGC
AGUAAACGAUGUACACUAGGUGGUGGGCG----GUAG------CGCUCAGUACC-GA--A----GCAAACGCAUUAAGUG
UACCGCCUGGGGAGUAUGCUCGCAAGGGUGAAACUCAAAGGAAUUGACGGGGGCCCGCACAAGCGGUGGAGCAUGUGGUU
UAAUUCGAUGAUACGCGAGGAACCUUACCAGGGCUUGACAUACACU--G-G-A-AUGG-GCGUGAAAGCGU-CCAG-C--
-CC-CUCG--GG---GCCGGUGUACAGGUGCUGCAUGGCUGUCGUCAGCUCGUGCUGUGAAGUGUUGGGUUAAGUCCCGC
AACGAGCGCAACCCCUGCUAUCUGUUGCCAGCAAGUAA-UGUUGGGGACUCAGAUGGAACUGCCGGU-------------
----G-A-CAA------------------------------ACCG-GAGGAAGGUGGGGACGACGUCAAGUCAUCAUGGC
CCU-U-AUGUCCUGGGCUACACACGUGCUACAAUGGCCGGU-ACAGAGCGCAGCUAGGCCGCGAGGCGGAGCGAAUCGC-
UUAAAGCCGGUCUCAGUACGGAUUGGAGUCUGAAACCCGACUCCAUGAAGUUGGAAUCGCUAGUAAUCGCGCAUCAGC-A
UGGCGCGGUGAAUACGUUCCCGGGCCUUGUACACACCGCCCGUCACACCAUCCGAGUUGGGGGCACCCGAAGUCGCUAG-
UCUAACC-GCGA---GGGGGACGGCGCCGAAGGUACGCCUGGUGAGGAGGGUGAAGUCGUAACAAGGUAGCCGUA-CCGG
AA-----GG-UG-C-G--GC-UGGAUCACCUCCUU--
>GWF2_TA06_54_11_gwf2_scaffold_695_16S_1_hypothetical_protein_id=86671685_bin=Candidatus_Edwardsbacteria_bacterium_GWF2_54_11_organism_tax=RIFOXYC12_FULL_TA06_54_24_curated_TA06_Bacteria_
----------AUGGAGAGUUUGAUCCUGGCUCAGGACUAACGCUGGCGGCGUGCCUAAUACAUGCAAGUCGAACG--GUC
-AUG------------CGUUUGU-A---GCAA-UAU-GAAUG-------------U-A---U--GAUAGUGGCGAACGGG
UGAGUAACACGUGGAUAAUCUACCUCUAAGUGGGGGAUAACUCCGGGAAACUGGGGAUAAUACCGCAUAAUAUUUCGACA
GGGCAUCUU-GUUGAAAUCAAAGGA---------GCAA------UUCGCUAAGAGAUGAAUCCGCGUCCCAUCAGCUAGU
UGGUAGGGUAAUGGCCUACCAAGGCGACGACGGGUAGCCGGCUUGAGAGAGCGAUCGGCCACAAGGGGACUGAGACACGG
CCCCUACUCCUACGGGAGGCAGCAGUAGGGAAUUUUGGUCAAUGGGGGAAACCCUGAACCAGCGACGCCGCGUGGGUGAU
GAAAUCUUUCGGGAUGUAAAACCCUUUUCAUUGGGACGA------------AAUAA---------AAAUGACGGUACCAG
UGGAAUAAGCCUCGGCUAACUCCGUGCCAGCAGCCGCGGUAAGACGGGGGAGGCAAGCGUUGUCCGGAAUCACUGGGUGU
AAAGGGC-GUGUAGGCGGGCUUUUAAGUCGAUUGUGAAAUUUCUCGGCUCAACCGGGAAACUGCAGUCGAUACUAUUGGC
CUUGAGUGCGGAAGGGGAGAAUGGAAUUCCUGGUGUAGCGGUGAAAUGCGUAGAUAUCAGGAGGAACACCGGUGGCGAAG
GCGGUUCUCUGGUCCUGCACUGACGCUAAGGCGCGAAAGCAAGGGGAGCAAACAGAAUUAGAUACUCUGGUAGUCCUUGC
CCUAAACGAUGGGUACUAGGUGUUCGUUCU--UUUAA-A----GGAUGAGUGCC-GA--A----GCUAACGCAUUAAGUA
CCCCACCUGGGGAGUACGAUCGCAAGGUUGAAACUCAAAGGAAUUGACGGGGACCCGCACAAGCGGUGGAGGAUGUGGUU
UAAUUCGACGCAACGCGAAGAACCUUACCUAGGCUUGACAUGCUGG--U-G-A-AAAC-CAUGGAAACAUG-GUCC-U-C
-CC-GUAA--GG--GACAUCAGUACAGGUGGUGCAUGGCUGUCGUCAGCUCGUGUCGUGAGAUGUUGGGUUAAGUCCCGC
AACGAGCGCAACCCUUAUUCUUAGUUGUUUUCCU-UUGG-GAUUA-CCCUCUAAGAAGACUGCCUCG-------------
----G-A-UAA------------------------------CGGG-GAGGAAGGUGGGGAUGACGUCAAGUCCGCAUGCU
CCU-U-ACGUCUAGGGCUACACACGUCCUACAAUGGGGUCG-ACAAUGGGAUGCAAUAUCGCAAGAUGGAGCCAAUCCC-
CAAACGGCC-UCUCAGUUCGGAUUGUAGUCUGCAACUCGACUACAUGAAGUUGGAAUCGCUAGUAAUGGCAGAUCAGC-A
UGCUGCCGUGAAUACGUUCCCGGGUCUUGUACACACCGCCCGUCACGUCAUGGGAGCCGGUAAUACCUAAAGUUGCUUG-
UUUAACC-GCAA---GGAGAACAGUACCUAAGGUAGGACUGGUGACUGGGACGAAGUCGUAACAAGGUAGCCGUA-CCGG
AA-----GG-UG-U-G--GC-UGGAUCACCUCCUU--
>GWF2_Verrucomicrobia_51_19_gwf2_scaffold_2845_16S_1_hypothetical_protein_id=86676263_bin=Verrucomicrobia_bacterium_GWF2_51_19_organism_tax=GWF2_Verrucomicrobia_51_19_curated_
-----------CGGAGAGUAUGAUCCUGGCUCAGAGUGAACGCUGGCGGCGUGGUUAAGACAUGCAAGUCGAGCGC-GA-
-------------------UACCCC---UUUC-GGGGG-----------------G-U---G--GAGAGCGGCAAACGGG
UGCGUAACACGUGAGCAACCUGCCCUUUAGUUCGGGAUAGCUCACCGAAAGGUGAAUUAAUACCGGAUGUGGU-CCUUUU
UCGCAUGGA-AAAGGUACUAAAGCUU--------GUGA-----AGGCGCUAAAGGAGGGGCUUGCGGCCUAUCAGCUUGU
UGGUGAGGUAACGGCUCACCAAGGCUAAGACGGGUAGCUGGUCUGAGAGGAUGAUCAGCCACACUGGAACUGAGAUACGG
UCCAGACACCUACGGGUGGCAGCAGUUUCGAAUUAUUCACAAUGGACGAAAGUCUGAUGGUGCAACGCCGCGUGGGGGAU
GAAGGUCUUCGGAUUGUAAACCCCUGUCAUUAAGGAACAAAAACUGGGU---UCAUA---GCCCAGCUUGAGUUAACUUG
AAGAGGAAGCAGUGGCUAACUCUGUGCCAGCAGCCGCGGUAAUACAGAGACUGCAAGCGUUACUCGGAUUCACUGGGCGU
AAAGGGU-AUGUAGGCGGCUAGGUGUGUCAGGUGUGAAAUCUCGGGGCUUAACUCCGAAACUGCGCCUGAAACUACUUAG
CUAGAGGUUUGGAGAGGUGAGCGGAAUUCCAGGUGUAGCGGUGAAAUGCGUAGAUAUCUGGAGGAACACCCAAGGCGAAG
GCAGCUCACUGGACAAAUUCUGACGCUGAGGUACGAAAGUGUGGGGAGCAAAAGGGAUUAGAUACCCCUGUAGUCCACAC
CCUAAACGUUGUACACUAGGUUUCGGGAC--AUUCGA-CC---GUUUCGGAGCC-CA--A----GCUAACGCGAUAAGUG
UACCGCCUGAGGACUACGGCCGCAAGGCUAAAACUCAAAGGAAUUGACGGGGACCCGCACAAGCGGUGGAGCAUGUGGCU
UAAUUCGAUGCAACGCGAAGAACCUUACCUAGGCUUGACAUGGU-U--GAG-A-CAGG-UUAUGAAAGUAACUCUU----
-CC-UUCG--GG---ACUCUUCCACAGGUGCUGCAUGGCUGUCGUCAGCUCGUGUCGUGAGAUGUUCGGUUAAGUCCGGC
AACGAGCGCAACCCCUGUCCUUAGUUACCAUCAAGUUA-UGUUGGGGACUCUAGGGAGACAAACCUU-------------
----CAU-UUA------------------------------GAGG-UGGGAAGGUGGGGAUGACGUCAAGUCCGUAUGGC
CCU-U-ACGCCUAGGGCUGCACACGUGCUACAAUGCCCGGU-ACAGAGGGACGCAAGAUCGCAAGAUGGAGCAAAUCCC-
C-AAAGCCGGGCCCAGUUCAGAUUGAAGUCUGCAACUCGACUUCAUGAAGUCGGAAUCGCUAGUAAUGGCGCAUCAGCUA
CGGCGCCGUGAAUACGUUCCCGGGUCUUGUACACACCGCCCGUCAAGUCAUGAAAGCCGGUCUUACCCGAAGUGUGUGC-
GCUAACC-GCAA---GGAGGCAGCACCCUAAGGCGAGGCUGGUGAUUGGGACUAAGUCGUAACAAGGUAGCCCUA-GGGG
AA-----CC-UG-G-G--GC-UGGAUCACCUCCUU--
>RBG_16_Acidobacteria_70_10_RBG_16_scaffold_4933_16S_1_hypothetical_protein_id=86889842_bin=Acidobacteria_bacterium_RBG_16_70_10_organism_tax=RBG_16_Acidobacteria_70_10_curated_
----------CUGGAGAGUUUGAUCCUGGCUCAGAAUCAACGCUGGCGGCGUGCCUAACACAUGCAAGUCGCGCGC-GAA
-AGG------------------GGG---GUAA-CUC-------------------C-C---GAGUAGAGCGGCAGACGGG
UGAGUAACGCGUGGGUGAUCUCCCUCCGAGUGGGGAAUAACACCGGGAAACUGGUGCUAAUACCGCAUGAUGUCCCCG-G
G-U-CGCAC--CGGGGAACAAAGCCGGGGAC-C-GCAA-GGCCUGGCGCUUGGAGAUGAGCCCGCGUCCGAUUAGCUAGU
UGGCGGGGUAACGGCCCACCAAGGCGACGAUCGGUAGCCGGCCUGAGAGGGCGGACGGCCACACUGGGACUGAGACACGG
CCCAGACUCCUACGGGAGGCAGCAGUGGGGAAUUUUUCGCAAUGGGGGAAACCCUGACGAAGCAACGCCGCGUGGAGGAU
GAAGGCCUUCGGGUCGUAAACUCCUGUCGACCGGGACGAAUGCGCCC-GACCUAAUACGUCGGUGUGUUGACUGUACCGG
UGGAGGAAGCCACGGCUAACUCUGUGCCAGCAGCCGCGGUAAUACAGAGGUGGCAAGCGUUGUUCGGAAUUACUGGGCGU
AAAGGGC-GCGUAGGCGGCCCGCCAAGUCCCGUGUGAAAGCCCCCGGCUCAACUGGGGAACGGCGCGGGAAACUAGCAGG
CUUGAGUUCGGGAGAGGGAAGCGGAAUUCCGGGUGUAGCGGUGAAAUGCGCAGAUAUCCGGAGGAACACCGGUGGCGAAG
GCGGCUUCCUGGACCGACACUGACGCUGAGGCGCGAAAGCUAGGGGAGCAAACGGGAUUAGAUACCCCGGUAGUCCUAGC
CCUAAACGAUGAGCACUGGGUGUAGAGGG--UAUGAA-CC---CCCUCUGUGCC-GA--A----GCUAACGCAUUAAGUG
CUCCGCCUGGGGAGUACGGUCGCAAGGCUGAAACUCAAAGGAAUUGACGGGGGCCCGCACAAGCGGUGGAGCAUGUGGUU
CAAUUCGACGCAACGCGAAGAACCUUACCGGGGUUUGAACCGCACG--G-G-A-CAGC-UGUAGAGAUACAGUCU--U--
-CC-UUCG--GG---ACCCGUGUAGAGGUGCUGCAUGGCUGUCGUCAGCUCGUGUCGUGAGAUGUUGGGUUAAGUCCCGC
AACGAGCGCAACCCUUGCCUCCUGUUGCUAACAGGUAA-AGCUGAGCACUCUGGAGGAACUGCCGGC-------------
----G-A-UAA------------------------------GCCG-GAGGAAGGUGGGGAUGACGUCAAGUCCUCAUGGC
CUU-U-AUGCCCCGGGCUACACACGUGCUACAAUGGCUGGU-ACAAAGGGUUGCAAAGCCGCGAGGUGGAGCUAAUCCC-
AAAAAGCCAGUCCCAGUUCGGAUUGCAGUCUGCAACUCGACUGCAUGAAGUUGGAAUCGCUAGUAAUCGCGGAUCAGC-A
CGCCGCGGUGAAUACGUUCCCGGGCCUUGUACACACCGCCCGUCACAUCACGAAAGCCGGCUGUACUAGAAGUCGCCAA-
GCCAACCCGUAA--GGGAGGUAGGCGCCCACGGUAUGGUCGGUGAUUGGGGUGAAGUCGUAACAAGGUAGCUGUA-GGAG
AA-----CC-UG-U-G--GC-UGGAUCACCUCCUU--
>RBG_16_Actinobacteria_55_12_RBG_16_scaffold_134_16S_2_hypothetical_protein_id=86892384_bin=Actinobacteria_bacterium_RBG_16_55_12_organism_tax=RBG_13_Actinobacteria_55_18_curated_Actinobacteria_Bacteria_
----------UCGGAGAGUUUGAUCCUGGCUCAGGACGAACGCUGGCGGCGUGCUUAACACAUGCAAGUCGAGCGG-AC-
-CGA------------CGCCGUCUC---UUCG-GAGACGGGA-------------U-A---G--GUUAGCGGCGAACGGG
UGAGUAACACGUGGGUAAUCUGCCCCAAAGAUUGGGAUAACUCCGGGAAACCGGGGCUAAUACCGGAUCCCUUGCCGGGA
CCGCAUGAU-CCUGGCAAGAAAGGUCGU--C---UUCG--GACUUCCGCUUUGGGAUGAGCCCGCGGCCCAUUAGCUUGU
UGGUGAGGUAACGGCUCACCAAGGCGACGAUGGGUAGCCGGCCUGAGAGGGUGUCCGGCCACACUGGGACUGAGAUACGG
CCCAGACUCCUACGGGAGGCAGCAGUGAGGAAUAUUGCGCAAUGGGCGAAAGCCUGACGCAGCGACGCCGCGUGGACGAU
GAAGGCCUUCGGGUUGUAAAGUCCUGUCAGGAGGGACGAA-G-CG-------GUAC----UUGUACCGUGACGGUACCUC
GGUAGGAAGCUCCGGCUAACUACGUGCCAGCAGCCGCGGUAAGACGUAGGGGGCUAGCGUUGUCCGGAAUUACUGGGCGU
AAAGAGC-UCGUAGGCGGUUUGUUAAGUUGGGUGUGAAAGCCCUCGGCUCAACCGAGGAAUUGCACUCGAUACUGGCAGG
CUAGAGUCUAGUAGAGGGAAGUGGAAUUCCCGGUGUAGCGGUGAAAUGCGCAGAUAUCGGGAAGAACACCGGUGGCGAAG
GCGGCUUCCUGGGCUAUGACUGACGCUGAGGAGCGAAAGCUAGGGGAGCGAACAGGAUUAGAUACCCUGGUAGUCCUAGC
UGUAAACGAUGGGCACUAGGUGUGGGGGGU--UACCA-AC--UCCCUCCGUGCC-GA--A----GCUAACGCAUUAAGUG
CCCCGCCUGGGGAGUACGGCCGCAAGGCUAAAACUCAAAGGAAUUGACGGGGGCCCGCACAAGCGGCGGAGCAUGUGGCU
UAAUUCGACGCAACGCGAAGAACCUUACCAGGGUUUGACAUGCACU--U-G-A-AAGU-CAUGGAAACAUG-GCCC-U--
-CC-UUCG--GG---ACGGGUGCACAGGUGGUGCAUGGCUGUCGUCAGCUCGUGUCGUGAGAUGUUGGGUUAAGUCCCGC
AACGAGCGCAACCCUUAUCGCAUGUUGCCA-CAGGUUA-UGCUGGGAACUCAUGCGAGACUGCCGGU-------------
----G-U-CAA------------------------------ACCG-GAGGAAGGUGGGGAUGACGUCAAGUCAUCAUGCC
CCU-U-AUGCCCUGGGCUGCACACGUGCUACAAUGGCUGGU-ACAGAGGGCUGCGAUACCGCGAGGUGGAGCGAAUCCC-
AAAAAGCCAGUCUAAGUUCGGAUUGGAGGCUGCAACUCGCCUUCAUGAAGUCGGAGUCGCUAGUAAUCGCGAAUCAGCAA
CGUCGCGGUGAAUACGUUCCCGGGCCUUGUACACACCGCCCGUCACACCACGAAAGUCGGCAACACCCGAAGCCGGUGG-
GCUAACCCCUU-UGGGGAGGCAGCUGUCGAAGGUGGGGUCGGCGAUUGGGGUGAAGUCGUAACAAGGUAGCCGUA-CCGG
AA-----GG-UG-C-G--GC-UGGAUCACCUCCUU--
>RBG_16_Alphaproteobacteria_42_14_RBG_16_scaffold_528_16S_1_hypothetical_protein_id=86905951_bin=Alphaproteobacteria_bacterium_RBG_16_42_14_organism_tax=RIFCSPHIGHO2_02_FULL_Alphaproteobacteria_42_30_curated_Alphaproteobacteria_Proteobacteria_Bacteria_
-----------AUGAGAGUUUGAUCCUGGCUCAGAACGAACGCUGGCGGCAUGCUUAACACAUGCAAGUUGAACGCAGA-
------------------AUAGGAC---UUCG-GUUCUAU---------------------UG-CUGAGUAGCAGACGGG
UGAGUAACGCGUGGGA-AUUUGCCUUCUUGUGGGGGACAACUGAGGGAAACUUCAGCUAAUACCGCAUACG--------C
UCUACGGAG---------GAAAGG----------CUUG-------CCGCAAGAAGAGGAGCCCGCGUCAGAUUAGGUAGU
UGGUAGGGUAAAAGCCUACCAAGCCAAUGAUCUGUAGCUGGUCUGAGAGGAUGAUCAGCCACACUGGGACUGAGACACGG
CCCAGACUCCUACGGGAGGCAGCAGUGGGGAAUAUUGGACAAUGGGGGAAACCCUGAUCCAGCAAUGCCGCGUGAAUGAA
GAAGGCCUUAGGGUUGUAAAGUUCUUUCACCUGUGACGA-------------UGA-------------UGACGGUAGCAG
GAGAAGAAGCCCCGGCUAACUCCGUGCCAGCAGCCGCGGUAAGACGGAGGGGGCUAGCGUUGUUCGGAAUGACUGGGCGU
AAAGGGC-GCGUAGGCGGUUUUUUAAGUGAGGCGUGAAAGCCCUGGGCUUAACCCAGGAAGUGCGUUUCAUACUGGAAAG
CUUGAGUGCGAGAGAGGAAAGUGGAAUUCCUAGUGUAGAGGUGAAAUUCGUAGAUAUUAGGAAGAACACCUGUGGCGAAG
GCGGCUUUCUGGCUCGCAACUGACGCUGAGGCGCGAAAGCGUGGGGAGCAAACAGGAUUAGAUACCCUGGUAGUCCACGC
UGUAAACGAUGUGUGCUAGACGUUGGAAG---GGAA-------CUUUCAGUGUC-GC--A----GCUAACGCGUUAAGCA
CACCGCCUGGGGAGUACGGUCGCAAGAUUAAAACUCAAAGGAAUUGACGGGGGCCCGCACAAGCGGUGGAGCAUGUGGUU
UAAUUCGACACAACGCGAAAAACCUUACCAGCCCUUGACAUG-GGG--A-UUC-UGGGUUUCAGAGAUGAGACCCU-UC-
-AG-UUCGG-CU--GGGUCCCACACAGGUGCUGCAUGGCUGUCGUCAGCUCGUGUCGUGAGAUGUUGGGUUAAGUCCCGC
AACGAGCGCAACCCCUAUCUUCAGUUACCAUCAG-UUCGG-CUGGGGACUCUGGAGAGACUGCCGGU-------------
----G-A-UAA------------------------------GCCG-GAGGAAGGCGGGGAUGACGUCAAGUCCUCAUGGC
CCU-U-AUGGGCUGGGCUACACACGUGCUACAAUGGCGGUG-ACAAAGGGAUGCAAAGGGGCGACCUGGAGCCAAUCCC-
U-AAAAGCCGUCUCAGUUCGGAUUGUUCUCUGCAACUCGAGAGCAUGAAGUUGGAAUCGCUAGUAAUCGCAGAUCAGC-A
UGCUGCGGUGAAUACGUUCACGGGCCUUGUACACACCGCCCGUCACGCCAUGGGAGUUGGUUUUACCUUAAGGCGGUCC-
CCUAACCCGAAA--GGGAAGGAGCCGACCACGGUAGGAUCAAUGACUGGGGCGAAGUCGUAACAAGGUAGCCGUA-GGGG
AA-----CC-UG-C-G--GC-UGGAUCACCUCCUU--
>RBG_16_Anaeromyxobacter_69_14_RBG_16_scaffold_26234_16S_1_hypothetical_protein_id=86920371_bin=Anaeromyxobacter_sp._RBG_16_69_14_organism_tax=RBG_16_Anaeromyxobacter_69_14_curated_
----------UUGGAGAGUUUGAUCCUGGCUCAGAACGAACGCUGGCGGCGUGCCUAACACAUGCAAGUCGAGCGA-GAA
-AG-------------------UCC---GCAA-GGA---------------------U---GAGUAAAGCGGCGCACGGG
UGCGUAACACGUGGGUAAUCUUCCUUGGAGCCCGGAAUAACUCCCCGAAAGGGGUGCUAAUGCCGGAUAAGACCACGGGA
UCUAUGGAU-CCUGAGGGAAAAGGCGGCC-UCUGUAUACAAGCUGUCACUUCUAGAUGAGCCCGCGGCCCAUCAGCUAGU
UGGCGGGGUAACGGCCCACCAAGGCAACGACGGGUAGCUGGUCUGAGAGGACGAUCAGCCACACUGGAACUGAGACACGG
UCCAGACUCCUACGGGAGGCAGCAGUGGGGAAUCUUGCGCAAUGGGCGAAAGCCUGACGCAGCAACGCCGCGUGUGUGAU
GAAGGUCUUCGGAUCGUAAAGCACUGUCGGGAGGGACGAAUAAGGUUGCGGCUAACAUCCGCAGCUGAUGACGGUACCUC
CAAAGGAAGCACCGGCUAACUCUGUGCCAGCAGCCGCGGUAAUACAGAGGGUGCAAGCGUUGUUCGGAAUUAUUGGGCGU
AAAGCGC-GUGUAGGCGGCUCUGCAAGUUGGGUGUGAAAGCCCUCGGCUUAACCGAGGAAGUGCGCCCAAAACUACAAGG
CUUGAGUACCGGAGAGGGUGGCGGAAUUCCCGGUGUAGAGGUGAAAUUCGUAGAUAUCGGGAGGAACACCAGUGGCGAAG
GCGGCCACCUGGACGGAUACUGACGCUGAGACGCGAAAGCGUGGGUAGCAAACAGGAUUAGAUACCCUGGUAGUCCACGC
UGUAAACGAUGAGCGCUAGGUGUUGUGGG--UGUUGACC----CCCGCAGUGCC-GC--A----GCUAACGCAUUAAGCG
CUCCGCCUGGGAAGUACGGCCGCAAGGCUAAAACUCAAAGGAAUUGACGGGGGCCCGCACAAGCGGUGGAGCAUGUGGUU
UAAUUCGACGCAACGCGCAGAACCUUACCUGGUCUUGACAUC-CUC--G-G-A-AUCU-UUCAGAGAUGAG-GGAG-UGC
-CC-GCAA--GG-GAGCCGAGAGACAGGUGCUGCAUGGCUGUCGUCAGCUCGUGUCGUGAGAUGUUGGGUUAAGUCCCGC
AACGAGCGCAACCCC-----------------------------------------------------------------
--------------------------------------------------------------------------------
--------------------------------------------------------------------------------
--------------------------------------------------------------------------------
--------------------------------------------------------------------------------
--------------------------------------------------------------------------------
-------------------------------------
>RBG_16_Archaea_35_8_RBG_16_scaffold_9836_16S_1_hypothetical_protein_id=86920987_bin=Candidatus_Pacearchaeota_archaeon_RBG_16_35_8_organism_tax=RBG_16_Pacearchaeota_35_8_curated_
------------AUUCCAGUUGAUCCUGCUGGCGGCU-GCGGCUCUCUGGUUGCCUUAGACAUGCAAGUC-UUCC-----
----------------------------GAAA-----------------------------------GGAGGCGUACUGC
UCAGUAACACGUAGCUAACAUACCCUUAGGUCAGGGAUACCCUCGGGAAACUGAGGUUAAUACCUGAUA--GGAGAUAUA
CCGGAAGAU-UUAUCUCUCAAAUUC-------------------GA-GCCUAAGGAUUGGGCUGCGGUGGAUUAGGUAGU
UGGCGGGGUAAAUGCCCACCAAGCCUGUGAUCCAUAAGGGCUCUUAGCGGAGAGGCCCUGAGAGGGAAUCUGAGACACUA
UUCCCAGCCCUACGGGGUGCAGCAGUUAGGAAUCAUCUUCAAUGCGCGCAAGCGUGAAAGUUUGAGCCAGAGUGUCCC--
--UC---AUU----GA--G-GGACUUUUGCCAAAU----------------GUAAAAA-----------------GUUUG
GCGAAUAAGGACUGGC-AAGCUAGUGCCAGCCGCCGCGGUAAUACUAGCUGUUCGAGUCGCAGCCACAAUUAUUGGGUCU
AGAACAU-CCGUAGCUUGCUUGAUAAGUUCCUUGUGAAAUCCUGUCUCUCAAGGGCAGGGCCGCAAGGAGUACUGUUGAG
CUAGAGACUGGGAGACGUGAGAAGUACGUUUAAAGUAGUGGUAAAAUACGUUAAUCUUAAGCGGACUAACAACAGCGAAG
GCAUCUCACGAGAAC-AGUCUGACAGUAAGGGAUGAAGGCUAGGAGCGCAAAACGGAUUAGAUACCCGUGUAGUCCUAGC
AGUAAACACUGCACACUAAACAUUGGUGCCU-CUCGA---GAGGCGUCAGUGCU-GA--A----GGGAAGCCGANNNNNN
NNNNNNNNNNNNNNNNNNNNNNNNNNNNNNNNNNNNNNNNNNNNUGGCGGGGAGACACACAACGGGUGACGCGUGCGGUU
CAAUUAGAUUCUACACCGUGAACCUUACCAGGAC---CGACG-CAGGAU-G-A-AGGCCAGUUAAAGGGCUUGCCU----
----GACA--------CGCUG-AG-AGGAGUUGCAUGGCCGACGUCAGCCUGUGCCGUGAGGUGACCUGUUAAAUCAGGU
AACAGGCAAGACCCGCAUGCAUAUUUACUA-----CUU-------GUACAAUAUGCAGAUUGCCUUG-------------
----G---UAA------------------------------CAAG-GAUGAAAGUGCGGGCUACGUUAGGUGGGUACAGC
CCG-A-CAGCCCUGGGUUACACGCGCGCGUCAAUGGCGGAU-ACAAUGAGAUGCAACACCGAAAGGUGAAGCA-AUCCC-
UUAAAAUCCGUCUCAGUCCAGAUUGAGGUUUGUAACUCAACCUCAUGACGCUGGAAUCCGUAGUAAUCGGAUUUUAUC-A
GAGUCCGGUGAAUAUGUCCCUGUCUCUUGCACACACUGCCCGUCAAACCAACCGAGUUAUAUCAUGGUGA-AACUC----
--------UUAC-----------GAGGAGAACCUUAAUAUGACAAGGUAGGUUAAGUCGUCACAAGGUAACUGUA-GGGG
AA-----CC-UG-C-A--GU-UGGAUCACCUCC----
>RBG_16_Archaea_48_13_RBG_16_scaffold_38_16S_1_hypothetical_protein_id=86925573_bin=Candidatus_Bathyarchaeota_archaeon_RBG_16_48_13_organism_tax=RBG_16_Bathyarchaeota_48_13_curated_
------------AUUCCGGUUGAUCCUGCCGGACCCC-ACUGCUAUCGGGUGAGCUAAGCCAUGCGAGUUGAGCGU-UU-
-CUUG-----------------------GCCA---------------------U-A-G-A-G--AGACGCAGCAUACGGC
UCAGUAACACGUGGCUAACCUGCCCUUGAGACGAGGAUAACCCCGGAAACCUGGGGAUAAUCCGCGAUA--GAUGAAAGC
CCGGAAGG--UCUUCGUCUAAAGGUGUU--A-GGCAUGCCUGACAUCGCUCAAGGAUGGGGCCGCGACUGAUCAGGUUGU
UGGCGGGGAAAAGGCCCACCAAGCCUAUAACCAGUACGGGCCAUGAUAGUGGCAGCCCGGAGAUGGGCACUGAGAUAAGG
GCCCAGGCCCUACGGGGCGCAGCAGGCGCGAAAACUUCGCAAUGCGCGAAAGCGUGACGAGGUCAGCCCGAGUGCCGU--
--CCG--CUG---AGG--A-CGGCUUUUCUUUGGU----------------UUAAGGA-----------------GCCGG
GGGAAUAAGAGGAGGU-AAGCUGGUGUCAGCCGCCGCGGUAAUACCAGCUUCUCGAGUGGUGGGGGCGAUUAUUGGGCCU
AAAGCGU-CCGUAGCUUGCUUGUCAAGUCUUCCGUCAAAUCCGACGAUCCAAUCGUUGGCCCGCGGAGGAUACUGUCAAG
CUUGGGGGCGGAAGAGGCUGGCGGUAUUCCCAGGGUAGGGGUGAAAUCCUAUAAUCCCGGGAGGACCACCAGUGGCGAAG
GCGGCCAGCUAGCAC-GCCCCGACGGUGAGGGACGAAAGCUGGGGGAGCAAACCGGAUUAGAUACCCGGGUAGUCCCAGC
UGUAAACGAUGCAGACUAGGUGUUGGAACGG-UACGU---GCCGCUCCAGUGCC-GC--A----GAGAAGUCAUUAAGUC
UGCCGCCUGGGGAGUACGGCCGCAAGGCUGAAACUUAAAGGAAUUGGCGGGGGAGCACACAAGGGGUGAAGCCUGCGGUU
UAAUUGGAGUCAACGCCGGGAACCUUACCAGAGG---UGACG-CAGAAU-G-A-AGGUCAGACGAAGGUCUUACCA----
----GACA--------AGCUG-AG-AGGAGGUGCAUGGCCGUCGCCAGUUCGUGCCGUGAGGUGUCCUGUCAAGUCAGGU
AACGAACGAGACCCCAACCCUUAGUUACCAGUAGGCAU-ACUUAGGCACACUAAGAGGACCGCCAUC-------------
----G-A-UAA------------------------------GAUG-GAGGAAGGAGGGGGCCACGGCAGGUCAGCAUGCC
CCG-A-AUCUUCUGGGCCACACGCGGGCUGCAAUGGUAAGG-ACAGUGAGAUCCGACCUCGAAAGGGGAAGGA-AUCUC-
U-AAACCUUACCUCAGUUGGAAUCGAGGGCUGCAACCCGCCCUCGUGAACAUGGAAUCCCUAGUAAUCGCGCGUCAUC-A
CCGCGCGGUGAAUACAUCCCUGCUCCUUGCACACACCGCCCGUCGCUCCAUCCGAGUCGGGUUUAUGUGA-GGCUCG-G-
UCU-----UGU-------UGGCCGUGUCGAACAUGAGUUCGGCGAGGUGGGAGAAGUCGUAACAAGGUGGUCGUGGGAAC
CUGCGGCCGGAUCACCUCCUUAGAUUUCGACUGGCUG
>RBG_16_Archaea_49_8_RBG_16_scaffold_19896_16S_1_hypothetical_protein_id=86928404_bin=Thaumarchaeota_archaeon_RBG_16_49_8_organism_tax=RBG_16_Thaumarchaeota_49_8_curated_
-------------CUCCGGUUGAUCCUGCCGGACCCG-ACUGCUAUCGAAGGGGCUAAGCCAUGCUAGUUGAACGC-CC-
-CUCA-----------------------ACCAU--------------------U-G-A---G--GGACGUAGCACACGGC
UCAGUAACACGUUGUCAACCUACCCUGAAGAUGCGGAUAACCCCGGGAAACUGGGACUAAACCGCGAUA--GAUCAAGAU
CCGGAAGGG-UCAUGAUCCAAAGGAAAG--A-CGCAUGUGUUGUUUG-CUUCAGGAUGGGACUGCGACCGAUCAGGUUGU
UGGUGGAGUAAAAGCCCACCAAGCCAGUAACCGGUACGGGCUUUGAGAGAAGGAGCCCGGAGAUGGACACUGAGACAAGG
GUCCAGGUCCUACGGGGCGCAGCAGGCGCGAAAACUUCGCAAUGCACGAAAGUGCGACGAGGCUACUUCGAGUGCCAU--
--CCG--CUG---AGG--A-UGGCUUUUGCCAAGU----------------CUAAAUA-----------------GCUUG
GAGAAUAAGGGGAGGC-AAGCUGGUGUCAGCCGCCGCGGUAAUACCAGCUCCCCGAGUGGUCGGGAUGAUUAUUGGGCCU
AAAGCAU-CCGUAGCCGGUUCCGUAGGUCUCCUGUUAAAUUCAACGGCUCAACCGUUGAGCUGCAGGAGAUACCGCGGGG
CUAGGAGGCGGGAGAGGCGGACGGUACUCCGUGGGUAGGGGUAAAAUCCUCUGAUCCUCGGAAGACCACCAGUGGCGAAG
GCGGUCCGCCAGAAC-GCCUCGACGGUGAGGGAUGAAAGCUGGGGGAGCGAACCGGAUUAGAUACCCGGGUAGUCCCAGC
UGUAAACGAUGCUAGCUAGGUGAUAGAGUGN-NNNNN---NNNNNNNNNNNNNN-NN--N----NNNNNNNNNNNNNNNN
NNNNNNNNNNNGAGUACGGUCGCAAGGCUGAAACUUAAAGGAAUUGGCGGGGGAGCACACAAGGGGUGAAGCCUGCGGUU
CAAUUGGAGUCAACGCCGGGAACCUUACCGGGAG---CGACG-CAGGGU-G-A-AGGUCAAGUGAAGACUUUACCU----
----GACG--------AGCUG-AG-AGGAGGUGCAUGGCCGUCGUCAGCUCGUGCCGUGAGGUGUCCUGUUAAGUCAGGC
AACGAGCGAGACCCCUGCCGUUAAUUGCUACCAUUGCAAGGUGGAGCUAGUUGACGGGACUGCCGCC-------------
----G-C-UAA------------------------------GGCG-GAGGAAGGAAGGGGCAACGGCAGGUCAGUAUGCC
CCG-A-AACUCCUGGGCCACACGCGGGCUGCAAUGGUAGAG-ACAAUGGGUUCCUACCUCGAAAGGGGGAGGA-AUCCC-
C-AAACUCUACCCCAGUUGUGACUGAGGGCUGCAACCCGCCCUCACGAAUCUGGAAUCCCUAGUAAUCGCAUGUCAUC-A
CCGUGCGGUGAAUACGUCCCUGCUCCUUGCACACACCGCCCGUCGCUUCACCCGAGUUGGGUUUGGGCGA-GGUGGC-G-
CCU-----AGU-------UGACGUCAUCGAACCUGAGCUCGGCAAGGGGGGAGCC-------------------------
-------------------------------------
>RBG_16_Archaea_50_20_RBG_16_scaffold_14252_16S_1_hypothetical_protein_id=86929999_bin=archaeon_RBG_16_50_20_organism_tax=RBG_16_Archaea_50_20_curated_
-------------CUCCGCUUGAUCCUGGCGGACCCA-ACUGCUAUCGGGGGGGCUAAGCCAUGCGAGUUGUGCGU-CC-
UCUA--------------C---------CAU--------G-------------C-U-G---A--GGGCGCGGCGCACGGC
UCAGUAACACGUGGCUAACUUACCCUCAGGACGGGUACAACCUCGGGAAACUGAGGCUAAUAUCCGAUA--GGUGGGGAG
CCGGAAGGU-CCCUCACCCAAAGGAGCU--A-GUCAUGGCUAGUUUCGCCGGAGGAUAGGGCCGCGCCCGAUCAGGUCGC
UGGUGAGGUAACGGCUCACCAGGCCUAUAACCGGUACGGGCCGUGAGAGCGGGAGCCCGGAGAUGGGCACUGAGAUAAGG
GCCCAGGCCCUACGGGGCGCAGCAGGCGCGAAA-CUCCGCAAUGCGCGAAAGCGUGACGGGGUCACCCCGAGUGCCGU--
--CCG--CUG---AGG--A-UGGCUUUUGCCCGGU----------------UUAACCA-----------------GCCAG
GUGAAUAAGGGGAGGC-AAGCUGGUGUCAGCCGCCGCGGUAAUACCAGCUCCCCGAGUGGUUGGGACGAUUAUUGGGUCU
GAAGCGU-CCGUAGCCGGCCGGAAAAGUUCCCCGUUAAAUCUGACGAUCCAAUCGUUGGGCUGCGGGGAAUACUCUUCGG
CUUGGGGGCGAGGGAGGUCGGCGGUAGUCCCGGGGUAGGGGCGAAAUCCUAUAAUCCCGGGAGGACCACCAGUGGCGAAG
GCGGCCGACUAAAAC-GCCCCGACGGUGAGGGACGAAAGCUGGGGGAGCGAACGGGAUUAGAUACCCCGGUAGUCCCAGC
UGUAAACGAUGCAGGCUAGGUGUUGGGUCGG-UACGA---GCUGUCCCAGUGCC-GC--A----GGGAAGCCAUUAAGCC
UGCCACCUGGGAAGUACGGCCGCAAGGCUGAAACUUAAAGGAAUUGGCGGGGGAGCACACAAGGGGUGAAGCUUGCGGUU
UAAUUGGAGUCAACUCCGGGAACCUUACCAAGGG---CGACG-CUGGAU-G-A-AGGUCAGAUAAAGGUCUUACCG----
----GACU--------AGCUG-AG-AGGAGGUGCAUGGCCGUCGCCAG--------------------------------
--------------------------------------------------------------------------------
--------------------------------------------------------------------------------
--------------------------------------------------------------------------------
--------------------------------------------------------------------------------
--------------------------------------------------------------------------------
--------------------------------------------------------------------------------
-------------------------------------
>RBG_16_Chloroflexi_58_14_RBG_16_scaffold_11562_16S_1_hypothetical_protein_id=87001503_bin=Chloroflexi_bacterium_RBG_16_58_14_organism_tax=RBG_16_Chloroflexi_58_14_curated_
-----------CGGAGAGUUUGAUCCUGGCUCAGGAUAAACGCUGGCGGCGUGCCUAAUACAUGCAAGUCGAACGG-GG-
-CCU-----------------UGUA---GCAA-UACGGG----------------G-C---U--CCUAGUGGCGAAUGGG
UGAGUAACGCGUUGGUGACCUGCCCCGAAGAGGGGAAUAACUCCGGGAAACUGGAGCUAAUACCCCAUGUGGUUACGGUA
AUUAG-AAA-GCUGUAACUAAAGGA---------GUAA------UCCGCUUCGGGAGGGGCCUGCGUUCCAUCAGCUAGU
UGGUAGGGUAAUGGCCUACCAAGGCGACGACGGGUAGGGGGCCUGAGAGGGUGGCCCCCCACACUGGCACUGAAACACGG
GCCAGACACCUACGGGUGGCAGCAGUAGGGAAUAUUGCACAAUGGGCGAAAGCCUGAUGCAGCAACGCCGCGUGUACGAU
GAAG-CCUUCGGGUUGUAAAGUGCUUUUCUGAAGGAAGA-------------GAAA------------GGACGGUACUUC
AGGAAUAAGGAUCGGCUAACUACGUGCCAGCAGCCGCGGUAAUACGUAGGAUCCGAGCGUUAUCCGAAUUUACUGGGCGU
AAAGCGC-AUGCAGGUGGUUUGGUAAGUUGGAUGUUAAAGCUCCUGGCUCAACUGGGAGAGGCCGUUCAAAACUGCCAGA
CUAGAGGACAGUAGAGGGAGGUGGAAUUCCCGGUGUAGUAGUGAAAUGCGUAGAUAUCGGGAGGAACACCAGUGGCGAAA
GCGGCCUCCUGGACUGUUCCUGACACUCAGAUGCGAAAGCUAGGGGAGCAAACGGGAUUAGAAACCCCGGUAGUCCUAGC
UGUAAACGAUGUAGACUUGGCGUCGGUGGG--GUAAA-A---UCCGUCGGUGCC-GA--A----GCUAACGCGAUAAGUC
UACCGCCUGGGGACUACGGCCGCAAGGUUAAAACUCAAAGGAAUUGACGGGGCCCCGCACAAGCAGCGGAGCGUGUGGUU
UAAUUCGUUGCUACGCGAAGAACCUUACCCGGGUUUGACAUACAGG--U-A-GUAGGG-AUCCAAAAGGUG-ACCGAC--
-CC-UUCG--GG---GAGCCUGUACAGGUGCUGCAUGGCUGUCGUCAGCUCGUGCCGUGAGGUGUCCGGUUAAGUCCGGC
AACGAGCGCAACCCCCGUCGUAUGUUA--------UACG-------UG-UCAUACGAGACUGCCGGU-------------
----A-U-CAA------------------------------GCCG-GAGGAAGGUGGGGACGACGUCAAGUCAGCAUGGC
CUU-U-AUAUCCGGGGCUACACACACGCUACAAUGGUCGGU-ACAAUGGGUCGCAAAGCCGCGAGGUGGAGCCAAUCCU-
-CAAAAUCGGCCUCAGUUCAGAUUGUAGGCUGCAACCCGCCUACAUGAAGUCGGAGUUGCUAGUAAACGCGCGUCAGC-A
UAGUGCGUUGAAUACGUUCCCGGGGCUUGUACACACCGCCCGUCACGUCAUGGGAGCUGGUAACACCUGAAGCCGGUAU-
CCUAACCCGUAA--GGGAGGGAGCUGUCGAAGGUGGGACUGGUGACUGGGACGAAGUCGUAACAAGGUAGGAGUA-CCGG
AA-----GG-UG-C-G--CC-UGGAUCACCUCCUU--
>RBG_16_CP_42_10_RBG_16_scaffold_1237_16S_1_hypothetical_protein_id=87017596_bin=Candidatus_Abawacabacteria_bacterium_RBG_16_42_10_organism_tax=RBG_16_CPR_42_10_curated_
----UGAUUCUGGCUCAGAUUUGGUAGAACAUCAGUCGAACGAGGAUAUUUUCCCUACUGAUUGCAAGCUCAAAAA-GC-
----------------------UUG---CUAC-UAGUAUA-----GGGGAAAU--A-A---G--CCGAGUGGCGAACGAG
AGAGUAAUACGUUGGU-ACCUUCCCUAUACUCAGGAAUAACUCCGCGAAAGCGGAGCUAAUGCCGGAUG--ACCAUGUAC
CGUAACUGG---------UACAUGG---------AAAG---UUUUUCGGUAUAGGAGGGGCCUACGGCCUAUCAGCUAGU
UGGCGAGAUAAAAGCUCACCAAGGCUAUGACGGGUAGCUGGUCUGAGAGGACGACCAGCCUCGCUGGGACUGAGACACGG
CCCAGACUCCUACGGGAGGCAGCAGUGAGGAAUUUUCCACAAUGGACGAAAGUCUGAUGGAGCAAUACCGCGUGCAGGAU
GAAGGCCUUCGGGUCGUAAACUGCUUUUUAUAAGGAGCA-------------ACUA------------UGAGUUUACUUA
UAGAAUAAGUCACGGCUAAUCACGUGCCAGCAGCCGCGGUAAUACGUGAGUGGCAAGCGUUAUCCGGAAUCAUUGGGCGU
AAAGCGU-CCGUAGGGGGAUAUUCAAGUGAAAUGUUAAAUCCUUCGACCCAAUCGAAGCCCUGCAUUUCAUACUGUUUAU
CUAGAAGAUAGGAGAGGUAAAUAGAAUUUCCGGAGUAGGGGUAAUAUCCGUAGAGACCGGAAGGAAUACCAAUAGCGAAG
GCAAUUUACUGGCCUAUUCUUGACCCUUAAGUACGAAAGCGUGGGGAGCAAACAGGAUUAGAUACCCUGGUAGUCCACGC
CCUAAACAAUGGAUACUCGACGUUGGAGG--AAUCGACC----CCUUGAGUGUC-UA--A----GUUAACACAUUAAGUA
UCCCGCCUGGGAAGUACGAUCGCAAGAUUAAAACUCAAAGAAAUUGACGGGGAUCCACACAAGCGGUGGAGCAUGUGGUU
UAAUUCGAUGGUAAGCGAAGAACCUUACCAAGGUUUGACAUC-CUA--C-U-A-ACGC-CCUGGAAACAGG-GAAG-UGC
-CC-GAAA--GG-GAAAGUAGAGACAGACGUUGCAUGGUUGUCGUCAGCUCGUGGCGUGAGAUGUCGGGUUAAGUCCCUA
AACGAGCGCAACCCUCGGGCUGUGUUG--------UAUU--------UCUCACAGCCGACUGCCAGC-------------
----G---UAA------------------------------GCUG-GAGGAAGGUGGGGAUGACGUCAAAUCAGCAUGAC
UCU-U-ACACCUUGGGCGACACACGUGCUACAAUGGAGCGC-ACAACGAGAAGCAAGAGCGCAAGCUGGAGCAAAUCUC-
AAAAAACGUUCCUCAGUUCGGAUUGAGGGCUGCAACUCGCCCUCAUGAAGUUGGAAUCGCUAGUAACCGCCGAUCAGCCA
CGCGGCGGUGAAUAUGUUCCUGGAUCUUGUACACACCGCCCGUCAAGUCAUGGAAGAAGGGAGUACCAGAAGACCC--A-
-CU-----UUAG------U---GGAGA-CAAGGUAAUACUUUUGACUGGGACUAAGUCGUAACAAGGUAUCCGUA-GGGG
AA-----UC-UG-C-G--GA-UGGAUCACCUCCUU--
>RBG_16_Deltaproteobacteria_Bdellovibrio_40_8_RBG_16_scaffold_4564_16S_1_hypothetical_protein_id=87064259_bin=Bdellovibrionales_bacterium_RBG_16_40_8_organism_tax=RBG_16_Bdellovibrionales_40_8_curated_
----------AUGGAGAGUUUGAUUCUGGCUCAGAACUAACGCUGGCGGCGCGCCUAAUACAUGCAAGUCGAACGG-GGU
A---------------------------GCAA----------------------------U---ACCAGUGGCGCACGGG
AGAGUAACACGUGGAUAAUCUCCCCUCGAGAGAAGAACAACCAGUCGAAAGAUUGGCUAAUACUUUAUAAGACCACAGAG
ACUAAUGUC-UCAGAGGUAAAAGU-C--------GUAA-----G-ACGCUUGAGGAUGAGUCUGCGUCCCAUUAGCUAGU
UGGUGAGGUAAUGGCUCACCAAGGCAACGAUGGGUAGCUGGUCUGAGAGGAUGAUCAGCCUCACUGGAACUGACACACGG
UCCAGACUCCUACGGGAGGCAGCAGUAGGGAAUAUUGCACAAUGGAGGAAACUCUGAUGCAGCGACGCCGCGUGAGUGAU
GAAGGACUUCGGUUUGUAAAGCUCUGUUGUCAGGGAAUA------------AAAAAA-----------UGAAUGUACCUG
ACGAGAAAGGACCGGCUAACUUCGUGCCAGCAGCCGCGGUAAUACGAAGGGUCCAAGCGUUGUUCGGAAUCAUUGGGCGU
AAAGCGA-GUGCGGGUGGCUCUUUAAGUCAGGAGUGAAAGCCCAGGGCUCAACCCUGGAAGUGCUUUUGAUACUGGAGAG
CUUGAAUGUGGCAGAGGGUGCUAGAAUACCUAGUGUAGUGGUGAAAUACGUAGAUAUUAGGUGGAACACCGGUGGCGAAG
GCGGGCACCUGGGCCAACAUUGACACUUAGACUCGAAAGCGUGGGGAUCAAACAGGAUUAGAUACCCUGGUAGUCCACGC
CGUAAACGAUGGAUACUUGAUGUUGGAGG--UAUUGACC----CCUUCAGUGUC-GA--A----GCUAACGCGUUAAGUA
UCCCGCCUGGGAAGUACGGUCGCAAGAUUAAAACUCAAAGAAAUUGACGGGGGCCCGCACAAGCGGUGGAGCAUGUGGUU
CAAUUCGAUGCAACGCGAAGAACCUUACCUGGGUUUGACAUGUACU--G-GAA-GACU-ACCAGAAAUGGU-GUCG-C--
-CU-U--C--GG---GCCGGUACACAGGUGCUGCAUGGCUGUCGUCAGCUCGUGUCGUGAGAUGUUGGGUUAAGUCCCGC
AACGAGCGCAACCCCUGCCAUUAGUUGCCAGCAU-UUAG--UUGGGCACUCUAAUGGGACUGCCGAC-------------
----G-U-UAA------------------------------GUCG-GAGGAAGGUGGGGAUGACGUCAAGUCCUCAUGGC
CCU-U-AUAUCCAGGGCAACACACGUGCUACAAUGGUCGGU-ACAGUGGGAAGCCAAGUCGUAAGAUGGAGCUAACCCC-
CCAAAACCGAUCUAAGUUCGGAUUGGAGUCUGCAACUCGACUCCAUGAAGCUGGAAUCGCUAGUAAUCGUGGAUCAG-AA
CGCCACGGUGAAUACGUUCCCGGGCCUUGUACACACCGCCCGUCACACCAUGAAAGUUGGUUAUACCAGAAGUCGCUGU-
GCUAAC---UUC---GGAGGCAGGCGCCCAAGGUAUGAUUGAUGAUUGGGGUGAAGUCGUAACAAGGUAGCCGUA-GGGG
AA-----CC-UG-C-G--GC-UGGAUCACCUCCUU--
>RBG_16_Gammaproteobacteria_37_9_RBG_16_scaffold_10155_16S_1_hypothetical_protein_id=87102624_bin=Gammaproteobacteria_bacterium_RBG_16_37_9_organism_tax=RBG_16_Gammaproteobacteria_37_9_curated_
----------UUGAAGAGUUUGAUCCUGGCUCAGAUUGAACGCUGGCGGCAUGCCUAACACAUGNNNNNNNNNNN--NNN
NNNN--------------NNNNNNN---NNNN-NNNNNNN--------------NN-N---N--NNNNNNNNNNNNNNNN
NNNNNNNNNNNNNNNN-NNNNNNNNNNNNNNNNNNNNNNNNNNNNNNNNNNNNNNNNNNNNNNNNNNNNNN--------N
NNNNNNNNN---------NNNNNNNNNNNNN-N-NNNN-NNNNNNNNNCUUUAGGAUGAGCCUACGUCGGAUUAGCUAGU
UGGUAGGGUAAUGGCCUACCAAGGCAACAAUCCGUAGCUGGUCUGAGAGGACGAUCAGCCACACUGGAACUGAGACACGG
UCCAGACUCCUACGGGAGGCAGCAGUGGGGAAUAUUGGACAAUGGGGGAAACCCUGAUCCAGCAAUGCCGCGUGUGCGAU
GAAGGCCUGAGGGUUGUAAAGCACUUUCGUUGGAGAAGAA-AUGCUCAAAUAUAAUACAUUUGAGAGAUGACGUUAUCCA
AAGAAGAAGCACCGGCAAACUCUGUGCCAGCAGCCGCGGUAAUACAGAGGGUGCAAGCGUUAAUCGGAGUUACUGGGCGU
AAAGGGC-GCGUAGGCUGAUAUUUUAGUCGGGUGUGAAAUCCCUGGGCUUAACCUAGGAAUUGCAUUCGAUACUGAAUGU
CUUGAGUAUGGUAGAGGAAAGUGGAAUUCUCGGUGUAGUGGUUAAAUACGUAGAUAUCGAGAAGAACAUCGGUGGCGAAG
GCGACUUUCUGGGCCAAUACUGACGCUGAGGCGCGAAAGCGUGGGGAGCAAACAGGAUUAGAUACCCUGGUAGUCCACGC
UGUAAACGAUGAGAACUAGAUGUUGCUCAGU-UAUUA-----CUGGGCAGUAUC-GC--A----GCUAACGCAUUAAGUU
CUCCGCCUGGGGAGUACGGUCGCAAGAUUAAAACUCAAAGGAAUUGACGGGGGCCCGCACAAGCGGUGGAGCAUGUGGUU
CAAUUCGAUGCAACGCGAAGAACCUUACCUACCCUUGAAAUC-CCA--A-G-A-AUUU-UCUAGAGAUAGA-GAAG-UG-
-CC-UUCG--GG--AACUUGGAGACAGGUGCUGCAUGGCUGUCGUCAGCUCGUGUCGUGAGAUGUUGGGUUAAGUCCCGU
AACGAGCGCAACCCUUAUCUUUAGUUGCCAUCAGGUUA-UGCUGGGAACUCUAAAGAAACUGCCGGC-------------
----G-U-UAA------------------------------GCUG-GAGGAAGGAGAGGACGAUGUCAAGUCAUCAUGGC
CCU-U-ACGGGUAGGGCUACACACGUGCUACAAUGGGGAGU-ACAAAGGGUUGCCAAGUCGCAAGACGGAGCUAAUCUC-
AAAAAACUUUUCGUAGUCCAGAUUGAAGUCUGCAACUCGACUUCAUGAAGCUGGAAUCGCUAGUAAUCGCGAAUCAG-AA
UGUCGCGGUGAAUACGUUCUCGGGCCUUGUACACACCGCCCGUCAAACCAUGGGAAUGGAUUGUACCAGAAGCGGGUAG-
CUUAACC-GAAA---GGAAG------------------------------------------------------------
-------------------------------------
>RBG_16_Gemmatimonadetes_66_8_RBG_16_scaffold_68519_16S_1_hypothetical_protein_id=87119389_bin=Gemmatimonadetes_bacterium_RBG_16_66_8_organism_tax=RBG_16_Gemmatimonadetes_66_8_curated_
----------UUGGAGAGUUUGAUCCUGGCUCAGGACGAACGCUGGCGGCGUGCCUAACACAUGCAAGUCGUACGC-GA-
-CCG-----------------GGGG---GCAA-CUCU------------------C-G---G--UUGAGUGGCGGACGGG
UGCGUAACACGUGAGCAACUUGUCUUUCAGUGGGGGAUAGCCGGCCUAACGGCCGGGUAAUACCGCAUGCGUCGCCGGGG
UCGCAUGGC-CCUGGCGGGAAAGCGGCC------GCAA---GGUCGCGCUGAUUGAGGGGCUCGCGGCGUAUCAGCUAGU
UGGCGGGGUAACGGCCCACCAAGGCAAUGACGCGUAGCUGGUCUGAGAGGAUGAUCAGCCACAUUGGGACUGAGAUACGG
CCCAGACUCCUACGGGAGGCAGCAGUGGGGAAUAUUGCGCAAUGGCCGCAAGGCUGACGCAGCGACGCCGCGUGUGGGAU
GACGGCCUUCGGGUUGUAAACCACUGUCGGGAGGGACGAAUACUAGGGCUU-GAAUA-GGAACCUGGGUGACGGUACCUC
CAAAGGAAGCACCGGCUAACUCCGUGCCAGCAGCCGCGGUAAUACGGGGGGUGCGAGCGUUGUCCGGAAUCACUGGGCGU
AAAGGGC-GCGUAGGCGGCCGUCUAAGUCACACGUGAAAUCCUGGGGCUCAACUCCAGGGCUGCGUGUGAGACUGAAUGG
CUUGAGUGCGGUAGAGGCGAGCGGAAUUCCCGGUGUAGCGGUGGAAUGCGUAGAUAUCGGGAAGAACACCGGUGGCGAAG
GCGGCUCGCUGGGCCGUUGCUGACGCUGAGGCGCGAAAGCGUGGGGAGCAAACAGGAUUAGAUACCCUGGUAGUCCACGC
CGUAAACGAUGGGUACUAGGCGUCGGGGGG--AGCGA-C---CCCUUCGGUGCC-GU--C----GCUAACGCAGUAAGUA
CCCCGCCUGGGGAGUACGGCCGCAAGGCUGAAACUCAAAGGAAUUGACGGGGGCCCGCACAAGCGGUGGAGCAUGUGGUU
CAAUUCGAUGCAACGCGAAGAACCUUACCUGGGCUUGACAUGCUGG--U-G-U-AAGCCGGUGGAAACACUGGCCC-C--
-UC-UUCG--GA---GCACCAGCACAGGUGCUGCAUGGCUGUCGUCAGCUCGUGUCGUGAGAUGUUGGGUUAAGUCCCGC
AACGAGCGCAACCCUCGCU-------------------------------------------------------------
--------------------------------------------------------------------------------
--------------------------------------------------------------------------------
--------------------------------------------------------------------------------
--------------------------------------------------------------------------------
--------------------------------------------------------------------------------
-------------------------------------
>RBG_16_JS1_35_8_RBG_16_scaffold_38631_16S_1_hypothetical_protein_id=87128793_bin=Candidatus_Atribacteria_bacterium_RBG_16_35_8_organism_tax=Atribacteria_Bacteria_
----------ACGGAGAGUUUGAUCCUGGCUCAGGAUAAACGCUGGCGGCGUGCCUAACACAUGCAAGUCGAACGA-GA-
-AGC-------UGACUUCCGAUUCC---UUCG-GGAUGAAGAGGCCG--------G-C---A--GAAAGUGGCGAACGGG
UGAGUAACGCGUGGGUAAUCUACCCUGAAGCGGGGGAUAACCCUCCGAAAGGAGGGCUAAUACCGCAUAAUAUCUUCACU
UCCCAAGAA-GAGAAGAUUAAAGAUGGCC-UCUAUAC-UAUGCUAUCGCUUCAGGAUGAGCCUGCGUCCUAUUAGUUAGU
UGGUGGGGUAAUGGCCUACCAAGACGACAAUGGGUAGCCGGUCUGAGAGGAUGUACGGCCACACUGGGACUGAGAUACGG
CCCAGACUCCUACGGGAGGCAGCAGUGGGGAAUCUUGCGCAAUGGGGGAAACCCUGACGCAGCGACGCCGCGUGGAUGAU
GAAGGCCUUUGGGUUGUAAAAUCCUGUUCUGGGGGAAGAA-ACCUUAAGGGCCAAUAACCCUUAAG-CUGACGGUACCCC
AAGAGAAAGCUCCGGCUAAUUAUGUGCCAGCAGCCGCGGUAAUACAUAAGGAGCAAGCGUUAUCCGGAAUUAUUGGGCGU
AAAGGGC-UCGUAGGCGGUCUUAAAAGUCAGGUGUAAAAUUAUCAGGCUCAACCUGAUAAGGUCAUCUGAAACUUUAAGA
CUUGAGGAUAGAAGAGGAAAGUGGAAUUCCCGGUGUAGCGGUGAAAUGCGUAGAUAUCGGGAGGAACACCAGUGGCGAAG
GCGGCUUUCUGGUCUAUCUCUGACGUUGAGGAGCGAAAGCUAGGGGAGCAAACGGGAUUAGAUACCCCGGUAGUCCUAGC
UGUAAACGAUGGAUACUAGGUGUGGGAGG--UAUCGA-CC---CCUUCUGUGCC-GC--A----GCUAACGCAUUAAGUA
UCCCGCCUGGGGAGUACGGUCGCAAGGCUGAAACUCAAAGGAAUUGACGGGGGCCCGCACAAGCGGUGGAGCAUGUGGUU
UAAUUCGACGCAACGCGAAGAACCUUACCGGGGCUUGACAUUAUCU--U-G-C-CAGU-CUAAGAAAUUAG-AUCU-UCU
UCCUUUCG-GGGAAGACAGGAUAACAGGUGGUGCAUGGUUGUCGUCAGCUCGUGUCGUGAGAUGUUGGGUUAAGUCCCAC
AACGAGCGCAACCCUUGUGCUUAGUUGCUAACUUGUUUUACAAGUGCACUCUAAGCAGACUGCCGCA-------------
----G-A-UAA------------------------------UGCG-GAGGAAGGUGGGGAUGACGUCAAAUCAUCAUGCC
CCU-U-ACGUCCCGGGCUACACACGUGCUACAAUGGCCUGU-ACAAAGGGUAGCAAAAGAGCGAUCUUAAGCCAAUCCC-
AAAAAGCAGGUCCCAGUUCGGAUUGGAGGCUGCAACUCGCCUCUAUGAAGUAGGAAUCGCUAGUAAUCGCGGAUCAGC-A
UGCCGCGGUGAAUACGUUCCCGGGCCUUGUACACACCGCCCGUCACACCACGAAAGUUGGAGAUACCUGAAGUUACUAG-
GCUAACCCGCAA-GGGGAGGCAGGUACCGAAGGUAUGGCCAGCGAUUGGGGUGAAGUCGUAACAAGGUAGCCGUA-UCGG
AA-----G-GUG-C-G--GC-UGGAUCACCUCCUU--
>RBG_16_OP11_42_24_RBG_16_scaffold_1_16S_1_hypothetical_protein_id=87156696_bin=Candidatus_Woesebacteria_bacterium_RBG_16_42_24_organism_tax=RBG_16_OP11_Woesebacteria_42_24_curated_
----------UUUGAGGGUUUGAUCCUGGCCCAGGAUGAACGCUAGCGGCGUGCCUUAGGCAUGCAAGUAGAGCGG-GC-
-C---------------------UC---GCAA-GA--------------------------G--GUCAGCUGCGAACGGC
UGAGUACAAGAUAAGUA-UCUACCCCUUGGCGGGGAAUACCUACUCGAAAGAGUAGCUAAUACCGCAUAAG--------A
CCGCAAGGU---------GAAAGGACG-------UAAC----UGUCCACCGAGGGAGGAGCUUAUCGCCCAUCAGCUUGU
UGGUAGGGUAACGGCCUACCAAGGCUACGACGGGUAGGGGACGUGAGAGCGUGACCCCCCAGAAUAGGACUGAGACACGG
CCUAUACACCUACGGGUGGCAGCAACCGGGAAUCGUGCGCAAUGGACGAAAGUCUGACGCCGCGACGCCGCGUGAGGGAU
GAAGGCCUUCGGGUUGUAAACCUCUUUUGACGUAAGG--------------GAGA------------------CCUUACG
UAGAAUAAGCAUCCGCUAACUCUGUGCCAGCAGCUGCGGUAAUACAGAGGAUGCAAGCGUUAUCCGGAUUUAUUGGGCGU
AAAGCGUUUCGUAGGCUGUAGGAUAAGUUGUCCUUCAAAGACCAGGGCUCAACCUUGGAAAGGGGGACAAUACUAUCCAA
CUUGAAAGAUUUCGGGGUUUUCGGAACUCUCGGUGUAGGAGUGAAAUCCGUUGAUAUCGAGAGGAACACCAAGGGCGAAG
GCAGAAAACUAGGAAUUUUUUGACGCUGAGGAACGACAGCUAGGGGAGCGAAAGGGAUUAGAGACCCCUGUAGUCCUAGC
CGUAAACUUUGCUCGCUAA---CCCGUU------UUUU------UAAAACGGGU-GCA-A----GCUAACGCGUGAAGCG
AGCCGCCUGGGGAGUACGAGCGCAAGCUUAAAACUCAAAGGAAUUGACGGGGACCUGCACAACCAGUGGAGCAUGUGGUU
UAAUUCGAGACGAACCGAAGAACCUUACCCGGGUUUGACAUUCUAC--C-GUUUAGGAUUGUAGAAAUACGAACCGAUCU
UAA-GCAA-AAG--AAAGGUAGAACAGGUGUUGCAUGGCCGUCGUCAGCUCGUGCCGUGGGGUGUUCCCUUCAGUGGGGU
AACGAGCGCAACCCCUGCCGUAUGUUG--------AAU--------AU-UCAUACGGGACUUCCGAG-------------
----U-U-UUU------------------------------CUCG-GAAGGAAGUGGGGACGACGUCAGGUCAGCAUGGC
CCU-U-AUGUCCGGGGCGACACACAUGCUACAAUGGAGCCG-ACAAUGGGUUGCCAAGCCGCAAGGCGGAGCUAAUCCC-
AUCAAACGGCUCUCAGUGGGGAUUGAGGGCUGCAACUCGCCCUCAUGAACGCGGAAUUGGUAGUAAUCGCGGAUCAGCUA
AGCCGCGGUGAAUACGUUCUCAGGUCUUGUACACACCGCCCGUCAAGUUAGUGAAGUUGGGGGCAGCCGAACCUCGA-A-
--------UGU----------UUCGGGGGAAGCUGAAACCAGCGACAAGAAUUAAGUCGUAACAAGGUAUCCGUA-CUGG
AA-----GG-UG-C-G--GA-UGGAUCACCUCCUU--
>RBG_16_OP11_45_19_RBG_16_scaffold_5718_16S_1_hypothetical_protein_id=87160910_bin=Microgenomates_group_bacterium_RBG_16_45_19_organism_tax=RBG_16_OP11_45_19_curated_
----------UUUGAGAAUUUGAUCCUGGUUCAGGAUGAACGCUGGCGGUGUGCUUUAGGCAUGCAAGUCGAGCGG-UU-
-C--------------------GGC---GCAA-GCC-------------------------G--AACAGCGGCGGACGGG
UGCGUAACACGUAGGA-AUCUACCUCUUGGUGGGGAAUAGCCCGGCGAAAGCCGGGGUAAUACCGCGUAAACUCCGGU-G
UCAAAACCG------GAGAAAAGGGCG-------UAAC----UGCCCGCCGAGAGAGGAGCCUGCGGCCUAUCAGCUUGU
UGGUGGGGUAAUGGCCUACCAAGGCGAUGACGGGUAGGGGGCGUGAGAGCGCGACCCCCCACAAGGUCACUGAGACACGG
GGCCUACAUCUACGGAUGGCAGCAACCAGGAAUCUUGCGCAAUGGACGAAAGUCUGACGCAGCGACACCGCGUGUGGGAU
GAAGUAUUUCGGUAUGUAAACCACUGUGGCGAGGGAUGA------------AACA-A-----------UGACAGUACCUC
GCUAGAAAGCCUCUGCUAACUACGUGCCAGAAGCCUCGGCAAUGCGUGGGAGGCAAGCGUUAUCCGGAUUUACUGGGCGU
AAAGGGUUACGUAGGCGG-AUAGUAAGUUCGGUCUUAAAGACUCCGGCUCAACUGGAGGCAUGGGCUGAAUACUGGCUGU
CUUGAGGGCAUCAGGGGAGACUGGAAUUCUCGGUGGAGGGGUGAAAUCCGUUGAUAUCGAGAGGAACGCCAAUGGCGAAG
GCAAGUCUCUGGGGUGUUUCUGACGCUCAGGUACGAAAGCUAGGGUAGCGAACGGGAUUAGAGACCCCGGUAGUCCUAGC
CGUAAACAUUGGACACUAGCUGCUCGGCC----GUAA------GGCCGGGUGGC-GCA-A----GCUAACGCGUUAAGUG
UCCCGCCUGGGUAGUACGACCGCAAGGUUAAAACUCAAAGGAAUUGACGGGGGAGCGCACAACCAGUGGAGCAUGUGGUU
UAAUUCGAUACGAAGCGAAGGACCUUACCUGGGUUUGACAUGUAGC--U-GCA-AGCU-UUGCGAAAGCAUGGCCG-C--
--C-UUCGA-GG----GUGCUACACAGGUGCUGCAUGGCUGUCGUCAGCUCGUGUCGUGAGACGUCUACUUAAGUGUAGU
AACGAGCGCAACCCCUGCCGCGUGUUG--------AAU--------AA-UCACGCGGGACUGCCU-UAC-----------
----A-G-CAA-----------------------------GUAGG-GAGGAAGGAGGGGACGACGUCAAGUCAGCAUGGC
CCU-U-ACACCCAGGGCAACACACAUCCUACAAUGGGAAGUAACAACGGGUCGCGAGGCCGCAAGGCGGAGCUAAUCCU-
UUAAACCUUCCCUCAGUUCGGAUUGGGGGCUGCAACUCGCCCCCAUGAAGUCGGAAUUGGUAGUAAUCGCAGGUCAGC-A
GACUGCGGUGAAUACGUUCUCGCUCCUUGUACACACUGCCCGUCAAGCCAGCAAAGUCGGCAGAUCCCGAAGCGGGGUU-
CCUAACC-GCAA---GGAAGGACCCUUCUAAGGAUAGGUCGGCGAUGAGGACUAAGUCGUAACAAGGUAUCCGUU-CUGG
AA-----GG-AG-C-G--GA-UGGAUCACCUCCUU--
>RBG_16_OP11_52_11_RBG_16_scaffold_4133_16S_1_hypothetical_protein_id=87163304_bin=Candidatus_Gottesmanbacteria_bacterium_RBG_16_52_11_organism_tax=RBG_16_OP11_Gottesmanbacteria_52_11_curated_
----------UUUGAGAGUUUGAUCCUGGCUCAGGAUGAACGCUGGCGGCGUGCCUUAAGCAUGCAAGUCGAACGG-GAC
UUAU------------------CCC---GCAA-GGGGU-----------------G-A---G--UUCAGUGGCGGACGGG
UGAGUACAAGCAAGG-AACGUACCCCUUACUGUGACAUAGCUCGUCGAAAGACGGGGUAAUAUCGCAUGAG--------G
CCUCACGGU---------CAAAGCGCU-------UAAC-----GCGCGGUAAGGGAGCGGCCUUGCCCCUAUCAGCUUGU
UGGUGAGGUAAUGGCUCACCAAGGCUAUGACGGGUAGGGGGCGUGAGAGCGCGACCCCCCACAAUGGCACUGAGACACGG
GCCAUACAUCUACGGAUGGCAGCAACUGGGAAUCGUUGGCAAUGGACGAAAGUCUGACCACGCGACGCCGCGUGAGGGAU
GAAGCCUCUCGGGGUGUAAACCUCUUUUGACCCGC----------------CAUGA-----------------AGGUGGG
UAGAAUAAGCACCUACAAACUACGUGCCAGCAGUCGCGGUAAUACGUAGGGUGCAAGCGUUAUCCGGAUUCACUGGGCGN
NNNNNNN-NNNNNNNNNNNNNNCCGCAUCGUACUUGAAAGCCCGAGGCUUAACCUCGGUGUUGGGCACGAGAUGGGUAAA
CUCGAGGGAGGCAGAGGAAAGGGGAACUGACGGUGAAGCAGUGAAAUGCGUUGAUAUCGUCAGGAACACCAAAGGCGAAG
GCACCUUUCUGGACCUCUCCUGACGCUGAGACACGAAAGCUAGGGGAGCGAAGCAGAUUAGAGACCUGCGUAGUCCUAGC
CCUAAACGCUGCCUGCUAGUUGCCCCGG-----GUAA-C------UGGGGUGAC-GUA-A----GCUAACGCGUUAAGCA
GGCCGCCUGGGGAGUACGAUCGCAAGAUUAAAACUCAAAGGAAUUGACGGGGACCCGCACAACCGGUGGAGCGUGUGGUU
CAAUUCGAGACAAAGCGAAAGACCUUACCAGGUCUUGACAUGCUAC--C-GUUUAACC-GCCAGAAAUGGUGGGCUAU--
-CC-GCAA--GG---AUGGUAGCACAGCUGCUGCAUGGUUGUCGUCAGCUCGUGCCGUGGGGUGUUCCCUUAAGUGGGCU
AACGAGCGCAACCCGCGUCCAAUGUUA--------UAAG-------UG-UCAUUGGAGACUGCCCGUG------------
----U-C-CAA-----------------------------CACGG-GAGGAAGGGGCGGACGACGUCAAAUCAGCACGGC
GCU-U-AUGACCUGGGCUACACACACCCUACAAUGGCGAAUAACAACGGGAUGCUAAACUGUAAAGUCAAGCAAAUCCCU
CUAAAUUUCGCCUCAGUUCAGAUUGAGGGCUGAAACCUGCCCUCAUGAAGUCGGAAUCGGUAGUAAUCGCAGAUCAGC-A
GGCCGCGGUGNNNNNNNNNNNNN-UCAAGCCAACAAAGUUGGGCGGCCGAAGAGCCCUCUCAAAGCCUGAAGCGCUUAGU
GAGAAUUCGAAGC-UGAAUAUCGAAAUCCGAAACAAUAUCGAAAAUCAAAACAAAAUAAUCAAAACGCAUCAGUGAUAUU
UGAAUUUUGAACUAGAAUUUGUUUCAAAUUUCGGAUU
>RBG_16_Planctomycetes_59_8_RBG_16_scaffold_45522_16S_1_hypothetical_protein_id=87173329_bin=Planctomycetes_bacterium_RBG_16_59_8_organism_tax=RBG_16_Planctomycetes_59_8_curated_
----------UUGAAGAGUUUGAUCCUGGCUCAGAGCGAACGUUGGCGGCGUGCCUAAUACAUGCAAGUCGAACGA-GAA
-AUG-----------------CGGG---GCAA-CUCG------------------C-A-AAG--UACAGUGGCGAAUUGG
UGAGUAAUGCAUAGAUAACCUGCCCACCGGACGAGGAUAACCCCGCGAAAGCGGGGCUAAUACUGGAUACCAUCCCGAUG
GCGCAUGCU-GUUGGGAUGAAAGGAUUC--C-CGCAAG---GGUUUCGCCGAUGGAGGGAUCUAUGUCCCAUCAGCUUGU
UGGUGAGGUAACGGCUCACCAAGGCUUUGACGGGUAGCCGGCCUUAGAGGGCGAACGGCCACAUUGGGACUGAAACACAG
CCCAGACUCCUACGGGAGGCAGCAGUAGGGAAUAUUGCGCAAUGCCCGAAAGGGUGACGCAGCGACGCCGCGUGAGGGAU
GAANNNNNNNNNNNNNNNNNNNNNNNNNNNNNGGAAAAA-------------AAC-------------UGAUGUAACCGG
GUGAGGAAGCUGUGGCUAACUCCGUGCCAGCAGCCGCGGUAAUACGGAGACAGCGAACGUUGCUCGGAUUUACUGGGCGU
AAAGGGC-GCGUAGGCGGCCGGAUAACUCAUAUGUGGAAUCUCCCGACUUCAUCGGGAAACGGCAUGUGAAAAUGUCCGG
CUUGAGAGCAAGAGAGGAGAGCGGAACUCCUGGUGGAGCGGUGAAAUGCGUAGAUAUCAGGAGGAACACCAGAGGCGAAA
GCGGCUCUCUAGUUUGUUUCUGACGCUGAGGCGCGAAAGCUGNNNNNNNNNNNNNNNNNNNNNNNNNNNNNNNNNNNNNN
NNNNNNNNNNNNNNNNNNNNNNNNNNNNNN--NNNNN-----GGGGUCUCUGCU-GU--A----GCUUACGCGUUAAGUG
UCCCGCCUGGGGAGUACGGCCGCAAGGUUAAAACUCAAAGGAAUUGACGGGGGCUCGCACAAGCGGUGGAGCAUGUGGUU
CAAUUCGAUGCAACGCGAAGAACCUUACCAGGGCUUGAAGUGACGG--U-A-G-UAGGGAUCUGAANNNN----------
-NN-NNNN--NN---N-NNNNNNNNNNNNNNNNNNNNNNNNNNNNNNNNNNNNNNNNNNNNNNNNNNNNNNNNNNNNNNN
NNNNNNNNNNNNNNNNGCUGUUAGUUGCGACCGCCGAAG-GCGGGGCACUCUAAUAGAACUGCCCGU-------------
----G-U-UGA------------------------------AUGG-GAGGCAGGUGGGGAUGACGUCAAGUCAUCACGGC
CCU-U-AUGUCCUGGGCAACACACGUGCUACAAUGGCCGGU-ACAAAGGGUUGCCAACUCGCAAGAGGGAGCCAAUCCC-
AGAAAACCGGUCCCAGUUCAGAUCGGGGGCUGCAACUCGCCCCCGUGAAGUCGGAAUCGCUAGUAAUCGCGGAUCAGCCA
CGCCGCGGUGAAUAUGUUCCCGAGCCUUGUACACACCGCNNNNNNNNNNNNNNNNNNNNNNNNNNNNNNNNNNNNNNNN-
NNNNNNNNNNNNN-NNNNNNNNNNNNNNNNNCUUGGGACGGAUGAGAAGGGCUAAGUCGUAACAAGGUAGCCGUA-GGGG
AA-----UC-UG-C-G--GC-UGGAUCACCUCCUU--
>RBG_16_Planctomycetes_64_12_RBG_16_scaffold_28742_16S_1_hypothetical_protein_id=87182846_bin=Planctomycetes_bacterium_RBG_16_64_12_organism_tax=RBG_16_Planctomycetes_64_12_curated_
----------UUGAAGGGUUUGAUCCUGGCUCAGAAUGAACGUUGGCGGCGUGGAUUAGGCAUGCAAGUCGAGCGA-ACU
-UGG---------CUUUGUGGAGGU---UUCG-GCCAAAGCGGGC---------CA-A---G--GGCAGCGGCGAAAGGG
AGAGUAACGCGUGGAUUACUUACCCCCGGGACCGGGAUAGCUGUGGGAAACUACAGGUAAUACCGGAUAAC--------G
UCUCCGGAC---------CAAAGGUG--------AAAG-----U-CCGCCUGGGGAUGGGUCCGCGUCCUAUUAGCUUGU
UGGUGGGGUAACGGCCUACCAAGGCGACGAUGGGUACGAGGUGUGAGAGCAUGACCUCGCUCACUGGGACUGAGACACUG
CCCAGACACCUACGGGUGGCUGCAGUCGAGAAUCUUCGGCAAUGGGCGAAAGCCUGACCGAGCGACGCCGCGUGCGGGAU
GAAGGCCUUCGGGUUGUAAACCGUUGUCAGAGGGGAUGAAAUGCCAGGGGG-UCCA--CUCCCUGGUUUGACAUAUCCUC
A-GAGGAAGUACGGGCUAAGUUCGUGCCAGCAGCCGCGGUAACACGAACCGUACGAACGUUAUUCGGAAUUACUGGGCUU
AAAGGGU-GCGUAGGCGGCCCGGGAAGUUGGGUGUGAAAUCCCUCGGCUCAACCGAGGAAUGGCGCUCAAAACUGCCGGG
CUAGAGCGAGACAGAGGUGAGCGGAACUUGCGGUGGAGCGGUGAAAUGCGUUGAUAUCGCAAGGAACACCAGUGGCGAAA
GCGGCUCACUGGGUCUCUUCUGACGCUGAGGCACGAAAGCUAGGGUAGCGAACGGGAUUAGAUACCCCGGUAGUCCUAGC
UGUAAACGAUGAGCACUAGGUCGGAGGAC--CCCCCA-UA---GUUUUCCGGCC-GU--A----GCGAAAGUGUUAAGUG
CUCCGCCUGGGGAGUAUGGUCGCAAGGCUGAAACUCAAAGGAAUUGACGGGGGCUCACACAAGCGGUGGAGGAUGUGGCU
UAAUUCGAGGCUACGCGAAGAACCUUACCUGGACUUGACAUCGGCG--GAU-U-AACC-CUGUGAAAGCAG-GGCC-ACG
-CC-CUUG--GG-UGGAACGCCGACAGGUGCUGCAUGGCUGUCGUCAGCUCGUGUCGUGAGAUGUCGGGUUAAGUCCCUU
AACGAGCGAAACCCUUGUCAUUAGUUGCCAGCGGGUCA-UGCCGGGGACUCUAGUGAGACUGCCGGU-------------
----G-U-UAA------------------------------ACCG-GAGGAAGGUGGGGAUGACGUCAAGUCCUCAUGGC
CUU-U-AUGUCCAGGGCUGCACACGUCCUACAAUGGCGCGC-ACAAAGGGAAGCCAACCCGCGAGGGCAAGCAAAUCCC-
AAAAAACGCGCCCCAGUUCGGAUUGCAGGCUGCAACCCGCCUGCAUGAAGCCGGAAUCGCUAGUAAUCGCGGGUCAGC-A
UACCGCGGUGAAUGUGUUCC------------------------------------------------------------
--------------------------------------------------------------------------------
-------------------------------------
>RBG_16_Spirochaete_49_21_RBG_16_scaffold_9320_16S_1_hypothetical_protein_id=87189736_bin=Spirochaetes_bacterium_RBG_16_49_21_organism_tax=RBG_16_Spirochaetes_49_21_curated_
----------AUGGAGAGUUCGAUUCUGGCUCAGAACGAACGCUGGCGGCGCGUCUUAAACAUGCAAGUCGUACGA-GA-
-AUC---------------CCGGUG---CUUG-CAUUGG----------------G-A---G--GAGAGUGGCGAACGGG
UGAGUAACACGUGGAUAAUCUGCCUCCAGGAUUGGGAUAACCGCUCGAAAGGGCGGCUAAUACCGAAUGAGAUGGCAGCC
ACACAAGUG-GCAGCCAUUAAAGGUGGGGAC-C-GCAA-GGCCUACUGCCUGGAGAUGAGUCCGCGGCCCAUUAGCUCGU
UGGUAGGGUAACGGCCUACCAAGGCAACGAUGGGUAGCCGGCCUGAGAGGGUGAUCGGCCACAUUGGGACUGAGAUACGG
CCCAGACUCCUACGGGAGGCAGCAGUUAAGAAUCUUGCGCAAUGGGCGCAAGCCUGACGCAGCGACGCCGCGUGGACGAU
GAAGGCCUUCGGGUUGUAAAGUCCAGUAAGCAGGGAAGAAUAAGUUCCGG-AUAAUAC-CCGGAACGAUGACGGUACCUG
CCUA--AAGCCCCGGCUAACUACGUGCCAGCAGCCGCGGUAAUACGUAUGGGGCGAGCGUUGUUCGGAAUUAUUGGGCGU
AAAGGGC-GUCUAGGCGGGGGAUUAAGUUAGGUGUGAAAUCCCUGGGCUCAACCCAGGAACUGCAUCUAAAACUGGUUCU
CUUGAGUUCGGGAGAGGAGAGCGGAAUUCCCGGUGUAGCGGUGAAAUGCGUAGAUAUCGGGAAGAACACCAGUGGCGAAG
GCGGCUCUCUGGCCUAGAACUGACGCUGAAGCGCGAAAGCGUGGGGAGCGAACGGGAUUAGAUACCCCGGUAGUCCACGC
CGUAAACGUUGUGUACUAGGUGUUAGUGAC---UUGAU-----C-ACUAGUGCC-GA--C----GCUAACGCAUUAAGUA
CACCGCCUGGGGAGUACGGCCGCAAGGCUUAAACUCAAAGAAAUUGACGGGGGCCCGCACAAGCGGUGGAGCAUGUGGUU
UAAUUCGAUGAUACGCGAAGAACCUUACCUGGGCUUGAACUGCAUC--U-G-A-CAGG-UGUAGAGAUACA-CCCU----
-CC-UUCG--GG----CAGGUGUAGAGGUGCUGCAUGGUUGUCGUCAGCUCGUGUCGUGAGAUGUUGGGUUAAGUCCCGC
AACGAGCGCAACCCUUACCCCUUGUUGCUAUCAGGUAAG--CUGGGCACUCUAGGGGAACUGCCGGU-------------
----G-A-UAA------------------------------ACCG-GAGGAAGGUGGGGAUGACGUCAAAUCAUCACGGC
CCU-U-AUGUCCAGGGCUACACACGUGCUACAAUGGCCGGU-ACAAAGAGCUGCAAUGCCGCGAGGUGGAGCUAAUCUC-
AAAAAACCGGUCUCAGUUCGGAUUGCAGUCUGCAACUCGACUGCAUGAAGUUGGAAUCGCUAGUAAUCGUAGAUCAGC-A
CGCUACGGUGAAUACGUUCCCGGGCCUUGUACACACCGCCCGUCACACCACCCGAGUUAGCAGCACCCGAAGUGGCUGA-
UCCAACCCGCAA--GGGAAGAAGGUUACUAAGGUGAAGCUGGUGAGGGGGGUGAAGUCGUAACAAGGUAGCCGUA-UCGG
AA-----GG-UG-C-G--GC-UGGAUCACCUCCUU--
>RBG_16_Zixibacteria_43_9_RBG_16_scaffold_2641_16S_1_hypothetical_protein_id=87201089_bin=candidate_division_Zixibacteria_bacterium_RBG_16_43_9_organism_tax=RBG_16_Zixibacteria_43_9_curated_
----------AUGGAGAGUUUGAUCCUGGCUCAGAACGAACGCUGGCGGCGUGCCUCAUACAUGCAAGUCGUGCGU-UAA
-ACC-----------------UCU----GUAG-AUAC------------------G-G-AGGCGUAAAGCGGCGAACGGG
UGAGUAACACGUGGGCAAUUUGCCUCGAAGCUGGGGAUAAGCCCUCGAAAGGGGGUCUAAUACCGAAUAACAUC-CUGGG
ACGGCAUCG---------UUCCGGGAUCA-AAGGUUCGCAAGA-ACCGCUUUGAGAUGAGCCCGCGGUCCAUUAGCUUGU
UGGUGAGAUAAAAGCCCACCAAGGCUAUGAUGGAUAGCCGACCUGAGAGGGUGUUCGGCCACACUGGGACUGAGAUACGG
CCCAGACUCCUACGGGAGGCAGCAGUAGGGAAUAUUGCGCAAUGGGCAAAUGCCUGACGCAGCGACGCCGCGUGGAGGAU
GAAGUUUUUCGGAAUGUAAACUCCUGUCAGUGGGGAAGAA-UAUUUC-----GC-CU-UUGGCGGAACUGACGGUACCCA
CAGAGGAAGCUCCGGCUAACUCCGUGCCAGCAGCCGCGGUAAUACGGGGGGAGCAAGCGUUGUUCGGAAUCACUGGGCGU
AAAGAGC-GUGUAGGCGGGCAGAUAAGUCAGACGUGAAAUUUCUCCGCUUAACGGAGAAACCGCGUUUGAAACUAUCUGU
CUUGAGUACGGGAGAGGAAAGUGGAAUUCCUGGUGUAGCGGUGAAAUGCGUAGAUAUCAGGAGGAACACCUGUGGCGAAG
GCGGCUUUCUAGCCCGAUACUGACGCUGUGGCGCGAAGGCUAGGGUAGCAAACAGAAUUAGAUACUCUGGUAGUCCUAGC
GGUAAACGUUGGGCACUAGGUGUUGGU-UC--CUUAA-----AGGAUCAGUGCC-GA--A----GCUAACGCAUUAAGUG
CCCCGCCUGGGGAGUACGGCCGCAAGGUUGAAACUCAAAGGAAUUGACGGGGGCCCGCACAAGCGGUGGAGUAUGUGGUU
UAAUUCGACGCAACGCGAAGAACCUUACCUGGGUUUGACAUC-CGA--U-G-C-AAGC-CCAAGAGAUUGG-GUCC-CC-
-CC-GCAA--GG--GGCGUCAGGACAGGUGCUGCAUGGCUGUCGUCAGCUCGUGCCGUGAGGUGUUGGGUUAAGUCCCGC
AACGAGCGCAACCCUUGCCCUUAGUUGCCCUCCCCGCAAG-GGGGGCACUCUAGGGGGACUGCCAGU-------------
----G-A-UAA------------------------------GCUG-GAGGAAGGCGAGGAUGACGUCAAGUCCUCAUGGC
CCU-U-AUGUCCAGGGCUACACACGUACUACAAUGGCCGGU-ACAGAAGGUCGCAAGGCCGCAAGGCAGAGCUAAUCCC-
C-AAAACCGGCCUCAGUUCAGAUUGGAGUCUGCAACUCGACUCCAUGAAGGUGGAAUCGCUAGUAAUCGCGAAUCAGC-A
GGUCGCGGUGAAUACGUUCCCGGGCCUUGUACACACCGCCCGUCAAGCCAUGGAAGUCAGGGGUACCAGAAGUCGCUGA-
UCCAACUCGCAA--GAGAGGUAGGCGCCGAAGGUAAACCUGAUGACUGGGGCUAAGUCGUAACAAGGUAGCCGUA-GCGG
AA-----GC-UG-U-G--GC-UGGAUCACCUCCUU--
>RBG_19FT_COMBO_Actinobacteria_36_27_rbg_19ft_combo_scaffold_7895_16S_1_hypothetical_protein_id=87204378_bin=Actinobacteria_bacterium_RBG_19FT_COMBO_36_27_organism_tax=RBG_19FT_COMBO_Actinobacteria_36_27_curated_
----------UUUGAGAGUUUGAUCCUGGCUCAGGACAAACGCUAACGGUGUGCUUAAUGCAUGCAAGUCAAACG--GAC
-AAU------------GUAGAAGUG---GCAA-CACUUUUGC-------------A-A---A--GUCAGUGGCGAACGGG
UGAGUAACGCGUAGGCAAUCUGCCUUAGAGAUUAGGACAACCUUCCGAAAGGAAGGCUAAUACUAAAUAU-UUAUAUUGA
CCGUAUGAU-UGAUAUAAAAAAGGUAGC--C---GCAA--GGCUUCCGCUUUAAGAUGAGCCUGCGUCCUAUUAGCUUGU
UGGUAAGGUAAUGGCUUACCAAGGCAAUGAUGGGUAGCCGGCCUGAGAGGGUGAUCGGCCACACUGGGACUGAGAUACGG
CCCAGACUCCUACGGGAGGCAGCAGCAGGGAAUAUUGCGCAAUGGGCGAAAGCCUGACGCAGCGACAUCGUGUGAAGGAU
GAAGGUCUUCGGAUCGUAAACUUCUGUCAUUGAAGACGAAGGUAACAGGGU-UAAUA-GCUCUGUUAUUGACGGUAUUUA
AUAAGGAAGUCUCGGCUAACUCCGUGCCAGCAGCCGCGGUAAGACGGAGGAGGCAAGCGUUGUCCGGAAUUAUUGGGCGU
AAAGAGC-GCGUAGGUGGUUUUUCAAGUCAUAUGUGAAAACUUCAGGCUCAACCUGAAAAUUGCAUAUGAAACUGGAUAA
CUUGAGUACAGCAGAGGAAAGUGGAAUUCCUGGUGUAGCGGUGAAAUGUGCAGAUAUCAGGAAGAACACCAGUGGCGAAG
GCGGCUUUCUGGGCUGUUACUGACGCUGAGGCGCGAAAGCUAGGGGAGCAAACAGGAUUAGAUACCCUGGUAGUCCUAGC
UGUAAACGAUGGACACUAGGUGUGGGAAGU-UAUCGA-C---GCUUUCUGUGCC-GA--A----GCUAACGCAUUAAGUG
UCCCGCCUGGGGAGUACGGCCGCAAGGCUAAAACUCAAAGGAAUUGACGGGGCCCCGCACAAGCGGCGGAGCAUGUGGCU
UAAUUCGACGCAACGCGAAGAACCUUACCAAGGCUUGACAUCAUAU--U-G-A-AAGU-UGUAGAAAUACA-ACCU--C-
-UC-UUCG--GA--G-CAAUAUGACAGGUGGUGCAUGGCUGUCGUCAGCUCGUGUCGUGAGAUGUUGGGUUAAGUCCCGC
AACGAGCGCAACCCUUGUUCCAUGUUGCUACCAG-UUCG-GCUGGGCACUCUUGGAAUACUGCCGGU-------------
----G-U-AAA------------------------------ACUG-GAGGAAGGUGGGGAUGACGUCAAGUCAUCAUGCC
CUU-U-AUGCCUUGGGCCGCACACGUGCUACAAUGGUCUAA-ACAAAGAGCUGCGAUACCGUGAGGUGGAGCAAAUCUC-
UUAAAAUAGAUCUAAGUCCGGAUUGAAGGCUGAAACUCGCCUUCAUGAAGUAGGAGUCGCUAGUAAUCGUGAAUCAGCAC
-GUCACGGUGAAUACGUUCCCGGGGCUUGUACACACCGCCCGUCACACUACGAAAGUCGGAAACACCCGAAGCCAGUGU-
ACCAACCAGCAA--UGGAGGAAACUGUCGAAGGUGGAACCGGUGAUUGGAGUGAAGUCGUAACAAGGUAGCCGUA-CCGG
AA-----GG-UG-C-G--GC-UGGAUCACCUCCUU--
>RBG_19FT_COMBO_Actinomycetales_70_19_rbg_19ft_combo_scaffold_327_16S_1_hypothetical_protein_id=87207014_bin=Actinobacteria_bacterium_RBG_19FT_COMBO_70_19_organism_tax=RBG_19FT_COMBO_Actinobacteria_70_19_curated_
----------ACGGAGAGUUUGAUCCUGGCUCAGGACGAACGCUGGCGGCGUGCUUAACACAUGCAAGUCGAGCG--GGA
-ACC------------CAGGGAGGG---GUAA-CCCUCCUUG-------------G-G---G--GAGAGCGGCGAACGGG
UGAGUAACACGUGGGCAACCUGCCCCAGACACUGGGAUAACUCCGGGAAACCGGGGCUAAUACCGGAUAC-UCGACCGGA
CCGCAUGAU-CCGGUCGGGAAAGC----------UCCG-------ACGGUCUGGGAUGGGCCCGCGGCCUAUCAGCUUGU
UGGUGGGGUAACGGCCCACCAAGGCGACGACGGGUAGCUGGUCUGAGAGGACGGCCAGCCACACUGGGACUGAGACACGG
CCCAGACUCCUACGGGAGGCAGCAGUGGGGAAUCUUGCGCAAUGCGCGAAAGCGUGACGCAGCGACGCCGCGUGGGGGAU
GAAGGCCUUCGGGUUGUAAACCCCUUUCGCCAGGGACGAA-G-C--------GAGA---------G--UGACGGUACCUG
GAGAAGAAGUCCCGGCUAACUACGUGCCAGCAGCCGCGGUAACACGUAGGGGACGAGCGUUGUCCGGAUUCAUUGGGCGU
AAAGCGC-GCGUAGGCGGUCGUGCAAGUCGGUUGUGAAAUCCCGGGGCUCAACCCCGGGACUGCGUCCGAUACUGCACGA
CUGGAGGCAGGUAGGGGAGAUCGGAAUUCCUGGUGUAGCGGUGAAAUGCGCAGAUAUCAGGAGGAACACCGGUGGCGAAG
GCGGAUCUCUGGGCCUUGCCUGACGCUGAGGCGCGAAAGCUAGGGGAGCGAACAGGAUUAGAUACCCUGGUAGUCCUAGC
CGUAAACGUUGGGUGCUAGGUGUGGGCGGAC-AUCGA-C---CCCGUCCGUGCC-GA--A----GCUAACGCAUUAAGCA
CCCCGCCUGGGGAGUACGGCCGCAAGGCUAAAACUCAAAGGAAUUGACGGGGGCCCGCACAAGCGGCGGAGCAUGCGGCU
UAAUUCGAUGCGACGCGAAGAACCUUACCUGGGCUUGACAUGCAGG--G-U-G-AAAC-CGUGGAAACACG-GUG--C--
-UC-UACG--GA-----GCCUGCACAGGUGGUGCAUGGCUGUCGUCAGCUCGUGCCGUGAGGUGUUGCCUUAAGUGGCGC
AACGAGCGCAACCCUUGUCCUUAGUUGCCAUCGGGUAA-AGCCGGGAACUCUAGGGAGACUGCCGGU-------------
----G-C-CAA------------------------------ACCG-GAGGAAGGUGGGGAUGACGUCAAGUCAUCAUGCC
CCU-U-AUGUCCAGGGCUGCACGCAUGCUACAAUGCGCGGU-ACAAAGGGUUGCGAUCCCGCAAGGGGGAGCGAAUCCC-
AGAAAGCCGCGCUCAGUUCGGAUCGGGGUCUGCAACCCGACCCCGUGAAGUCGGAGUCGCUAGUAAUCGCAGAUCAGCAA
UGCUGCGGUGAAUACGUUCCCGGGCCUUGUACACACCGCCCGUCACACCACGAAAGUGGGCAACACCCGAAGCCGGUGG-
CCCAACCCUUUGG--GGAGGGAGCCGUCGAAGGUGGGGCUCGCGAUUGGGGUGAAGUCGUAACAAGGUAGCCGUA-CCGG
AA-----GG-UG-C-G--GC-UGGAUCACCUCCUU--
>RBG_19FT_COMBO_Archaea_DUSEL1_34_9_rbg_19ft_combo_scaffold_37954_16S_1_hypothetical_protein_id=87218470_bin=Candidatus_Pacearchaeota_archaeon_RBG_19FT_COMBO_34_9_organism_tax=RBG_13_Pacearchaeota_33_26_curated_Pacearchaeota_DPANN_Archaea_
-------------AUCUAGUUGAUCCUGCUAGCGGCU-GCGGCUCUCUGGUUGCCUUAGACAUGCAAGUC-UUUC-----
----------------------------GCGA-----------------------------------GAAGGCGAACUGC
UCAGUAACACGUAGCUAACCUGCCCUUAAGUCAAGGAUAACCUCGGGAAACUGAGGAUAAUACUUGAUA--CCGGUGAAA
CCGGAAGAA-UUCACCAUUAAACUC-------------------GA-GCUUAAGGAUGGGGCUGCGGCGGAUUAGGUAGU
UGGCGGGGUAAUAGCCCACCAAGCCUGUGAUCCGUAAGGGCUCUUAGCGGAGAGGCCCUGAGAGGGAAUCUGAGAUACUA
UUCCCAGCCCUACGGGGUGCAGCAGGUAGGAAUCUUUUGCAAUGCGCGCAAGCGUGACAAAGCGAGCCAGAGUGCUUU--
--UC---AUU---UGA--A-AAGCUUUUGCUAAAU----------------GUAAAAA-----------------GUUUG
GCGAAUAAGGACUGGU-AAGCGAGUGCCAGCCGCCGCGGUAAUACUCGCGGUCCAAGUCGCAGCCAUCAUUAUUGGGUCU
AAAACAU-CCGUAGCUUGCUUAAUAAGUUCCUUGUGAAAUCUUAUAUCUUAAGUAUAAGGCUGCGGGGAAUACUGUUUAG
CUAGAGACUGGAAGACGCAAGAAGUAUGUUCAAAGUAGCGGUAAAAUGUGUUAAUCUUGAGCAGACUAAUAACAGCGAAG
GCAUCUU-CGAGGAC-AGUCUGACAGUAAAGGAUGAAGGCUAGGGGCGCAAAGUGGAUUAGAUACCCAUGUAGUCCUAGC
AGUAAACACUGCGCACUAAACAUUAGUACCU-UUCGG---GAGGUAUUGGUGCU-GA--A----GGGAAGCCGAAGAGUG
CGCUACCUGGGAAGUAUAGCCGCAAGGCCGAAACUUAAAGGAAUUGGCGGGGAGACACACAACAGGUGACGCGUGCGGUU
CAAUUAGAUUCUACACCGUGAACCUCACCAGGAU---CGACG-CAGAAU-G-A-AGGUCAGUUGAAGGGCUUACCU----
----GACA--------CGCUG-AG-AGGAGUUGCAUGGCCGACGUCAGCCUGUGCUGUGAAGUGACCUGUUAAAUCAGGU
AACAGGCAAGACCCACAUGUAUAUUUACCA-----AGU-------GUACAAUAUGCAGAUUGCCCCA-------------
----G---UAA------------------------------UAGG-GAUGAAAGUGUGGGCUACGUUAGGUGAGUACAGC
CUA-A-AUACCCUGGGCGACACGCGCGCGUCAAUGGCAGAC-ACAGUGAGAUGCGACACCGAAAGGUGAAGCA-AUCCC-
AUAAAAUCUGUCUCAGUUCAGAUUGAGGUUUGUAACCCAACCUCAUGACGUUGGAAUCUGUAGUAAUCGUUUGUUAGC-A
GCGAACGGUGAAUAUGUCCCUGUCUCUUGCACACACUGCCCGUCAAACCAACCGAGUUAUGUUAUGAUGA-AACGU----
--------UUCG-----------AUGGAGAAUCUUAGUAUGACAAGGUAGGUU---------------------------
-------------------------------------
>RBG_19FT_COMBO_CPR1_53_11_rbg_19ft_combo_scaffold_102_16S_1_hypothetical_protein_id=87249754_bin=candidate_division_WWE3_bacterium_RBG_19FT_COMBO_53_11_organism_tax=RBG_19FT_COMBO_WWE3_53_11_curated_
----------UUUGAGAGUUUGAUCCUGGCUCAGGAUGAACGCUGGCGGUGUGCCUAAGGUAUGCAAGUCGAACGU-GA-
-UCC------------------------CG-A-CGCAAGUCG-------------G-G---A--CGCCGUGGCGGACGGG
UGAGUAACGCGUGGGA-AUCUACCUCCAAGUCGGUCAUAACCCCGAGAAAUCGGGGAUAAUUACCGAUAGU--------C
CCGCAAGGG---------UAAAGA----------UUUA-------UCGCUUGGAGAUGGGCCCGCGUCCCAUCAGCUAGU
UGGUAGGGUAACGGCCUACCAAGGCUACGACGGGUAGGGGGUGUGAGAGCAUGGCCCCCCACAAUGGCACUGAGAUAAGG
GCCAUACGCCUACGGGUGGCAGCAAUCGGGAAUCUUGCACAAUGGACGAAAGUCUGAUGCAGCGACACCGCGUGAAGGAU
GAAGGUCGAAAGAUUGUAAACUUCU-UAAUU--UGCC--------------GUAA------------------GG--UAA
AGGAUUAAGCCCCGGCUAACUACGUGCCAGCAGCAGCGGUAAAACGUAGGGGGCGAGCGUUAUCCGGAUUUACUGGGCUU
AAAGAGU-GCGUAGGUGUUUCGGGAAGUCUCGGCUUAAAUCCCGCGGCUCAACCGCGGAACGUGUUGAGAUACUUCCGAA
AUUGAGGAAGGUAGGGGGUGGCGGAACAUUGCAAGGAGGGGUGAAAUCCGAUGAUCUGCGAUGGAACACCGAAAGCGAAG
GCAGCCACCUGGGCCUUUCCUGACACUGAGGCACGAAAGCUAGGGGAGCGAAACGGAUUAGAUACCCGUGUAGUCCUAGC
CGUAAACGAUGGACACUAGCUAUCUCGC------AAG------A----GGUGGC-GU--AA---GCUAACGCGUUAAGUG
UCCCGCCUGGGGAGUACGGCCGCAAGGCUAAAACUCAAAGGAAUUGACGGGGACCCGCACAAGCGGUGGAGCAUGUGGUU
UAAUUCGAUGAUAACCGAAGAACCUCACCAGGGUUUGACAUGCAAG--U-G-GUAGCG-ACCGGAAACGGA-AGCGAC--
-CC-GCAA--GG---GAGCUUGCACAGGUGUUGCAUGGCUGUCGUCAGUUCGUGGCGUGAGCUGUAUGGUUAAGUCCCAU
AACGAACGCAACCCCUAUUCUGUGUUA--------GAAA-------UG-UCACGGAAGACUGCCCGG-------------
----G---CAA------------------------------CCGG-GAGGAAGGAGGGGACGACGUCAAGUCAGCAUGGC
CUU-U-AUACCCUGGGCCACACACAUGCUACAAUGGCGACC-ACAACGGGUUGCAAGGCGGCAACGCUAAGCUAAUCCU-
-CAAAAGUCGUCUCAGUUCGGAUUGGGGGCUGAAACUCGCCCCCAUGAAGUUGGAAUCGCUAGUAAUGGCCGGUCAGCUA
UACGGCCGUGAAUACGUUCUCGGGUCUUGUACACACCGCCCGUCAAAUGGGAAAAGUUGGGGCUCGCUGAACCCGCC---
--------GCA-----------GGCGGACAAGCGGGAACCAGCGAUUAACAUUAAGUCGUAACAAGGUAGCCGUA-GGGG
AA-----UC-UG-C-G--GCUGGAUCACCUCCUU---
>RBG_19FT_COMBO_DPX2_58_16_rbg_19ft_combo_scaffold_10336_16S_1_hypothetical_protein_id=87262032_bin=Deltaproteobacteria_bacterium_RBG_19FT_COMBO_58_16_organism_tax=RBG_19FT_COMBO_Deltaproteobacteria_58_16_curated_
----------UUGGAGAGUUUGAUCCUGGCUCAGAGCGAACGCUAGCGGCGCGCCUAACACAUGCAAGUCGUGCGA-GAA
-AG------------------UCCC--CUUCG-GGGG--------------------G-AAG--UAAAGCGGCGCACGGG
UGAGUAACACGUGGAUAAUCUACCUUUAAGUCUGGGAUAACCCGCCGAAAGGCGUGCUAAUACCGGAUAAGACCACGGGA
CAUAAG--U-CCUGCGGUUAAAGGCGGGGAC-C-UUCG-GGCCUGCCUCUUGAAGAUGAGUCCGCGUCCCAUCAGCUUGU
UGGUAAGGUAACGGCUUACCAAGGCUAAGACGGGUAGCUGGUCUGAGAGGACGAUCAGCCACACUGGCACUGGAACACGG
GCCAGACUCCUACGGGAGGCAGCAGUGGGGAAUUUUGCGCAAUGGGCGAAAGCCUGACGCAGCGACGCCGCGUGAGGGAA
GAAGGUUCUCGGAUCGUAAACCUCUGUCGGGGGGGAAGAAACCCGGUACGGCUAAUACCUGUACCGAUUGACGGUACCCC
UUAAGGAAGCAUCGGCUAACUACGUGCCAGCAGCCGCGGUAAUACGUAGGAUGCAAGCGUUGCUCGGAAUUAUUGGGUGU
AAAGGGC-GCGUAGGUGGCCUUAUAAGUCAUGGGUGAAAGCCCUCGGCUCAACCGAGGAAUUGCCUAUGAUACUGUCGGG
CUAGAGUAUGGGAGAGGGAAGUGGAAUUCCUGGUGUAGCGGUGAAAUGCGUAGAUAUCAGGAGGAACACCGGUGGCGAAG
GCGGCUUCCUGGACCAAUACUGACACUGAGGCGCGAAAGCGUGGGUAGCAAACAGGAUUAGAUACCCUGGUAGUCCACGC
CCUAAACGAUGGGUACUAGGUAUGAGG-ACUUAUUAA-----GUCUUC-GUGCC-GA--A----GCUAACGCAUUAAGUA
CCCCACCUGGGAAGUACGGCCGCAAGGUUGAAACUCAAAGGAAUUGACGGGGGCCCGCACAAGCGGUGGAGCAUGUGGUU
UAAUUCGACGCAACGCGAAGAACCUUACCUAGGCUUGACAUC-UGG--A-G-A-AUCC-CCUGGAAACAGG-GGAG-UGC
-CC-GCAA--GG-GAGCUCCAAGACAGGUGCUGCAUGGCUGUCGUCAGCUCGUGCCGUGAGGUGUUGGGUUAAGUCCCGC
AACGAGCGCAACCCUUACUCUUAGUUGCCAUCGG-UCA-UGCCGGGCACUCUAAGGGAACUGCCGGC-------------
----G-U-UAA------------------------------GCCG-GAGGAAGGUGGGGAUGACGUCAAGUCAUCAUGGC
CUU-U-AUGCCUAGGGCUACACACGUGCUACAAUGGCUGGU-ACAAAGGGCUGCAAUACCGCGAGGUGGAGCCAAUCCC-
AGAAAGCCAGCCCCAGUUGGGAUCGCAGUCUGCAACUCGACUGCGUGAACUUGGAAUCGCUAGUAAUCGCGGAUCAG-AA
UGCCGCGGUGAAUACGUUCCCGGGCCUUGUACACACCGCCCGUCACACCACGAAAGUGUGUUAUACCAGAAGUCGGUGA-
GCUAACCCGCAA--GGGAGGCAGCCGCCUAAGGUAUGGCAUGCGAUUGGGGUGAAGUCGUAACAAGGUAGCCGUAGGGGA
ACCUGCGGCUGGAUCACCUCCUU--------------
>RBG_19FT_COMBO_Syntrophobacterales_59_10_rbg_19ft_combo_scaffold_18650_16S_1_hypothetical_protein_id=87288827_bin=Syntrophobacterales_bacterium_RBG_19FT_COMBO_59_10_organism_tax=RBG_19FT_COMBO_Syntrophobacterales_59_10_curated_
-----------UUGAGAGUUUGAUCCUGGCUCAGAACAAACGCUGGCGGCGUGCCUAACACAUGCAAGUCGUACGA-GAA
-AGG-----------------GUUC---UUCG-GAAC------------------C-U-GAG--UAAAGUGGCGCACGGG
UGAGUAACGCGUGGAUAAUCUGCCCUUCAGUUGGGAAUAACUCACCGAAAGGUGGGCUAAUACCGAAUAACGCUGUGA-G
ACCUUGGUC--GAUCAGCCAAAGAGAGCC-UCUGCUUGCAAGCCCUUGCUGAAGGAUGAGUCCGCGUACCAUUAGCUGGU
UGGUAGGGUAAUAGCCUACCAAGGCGACGAUGGUUAGCUGGUCUGAGAGGAUGAUCAGCCACACUGGAACUGAGACACGG
UCCAGACUCCUACGGGAGGCAGCAGUGAGGAAUCUUGCGCAAUGGGGGAAACCCUGACGCAGCAACGCCGCGUGAGUGAG
GAAGGUCUUCGGAUCGUAAAGCUCUGUCAGUUGGGAAGAAACGCAUGAGAGCGAAUACCUCUCAUGCUUGACGGUACCAA
CAGAGGAAGCACCGGCUAACUCCGUGCCAGCAGCCGCGGUAAUACGGAGGGUGCAAGCGUUGUUCGGAAUUAUUGGGCGU
AAAGAGC-GUGUAGGCGGCCGGAUAUGUCAGAUGUGAAAGCCCUGAGCUCAACUCAGGAAGUGCAUUUGAAACUGUUUGG
CUCGAGUAGGGGAGAGGGAAGUGGAAUUCCUGGUGUAGAGGUGAAAUUCGUAGAUAUCAGGAGGAACACCGGUGGCGAAG
GCGACUUCCUGGCCCUAUACUGACGCUGAGACGCGAGAGCGUGGGUAGCAAACAGGAUUAGAUACCCUGGUAGUCCACGC
CGUAAACGAUGUUCACUAGGUGUUGGGGG--UAUUGACC----CCCUCAGUGCC-GG--A----GCUAACGCAUUAAGUG
AACCGCCUGGGGAGUACGGUCGCAAGACUAAAACUCAAAGGAAUUGACGGGGGCCCGCACAAGCGGUGGAGCAUGUGGUU
UAAUUCGAUGCAACGCGAAGAACCUUACCUGGGCUUGACAUC-CCG--A-G-A-AUCC-CCUGGAAACAGG-GGAG-UGC
-CC-UUCG--GG-GAACUCGGAGACAGGUGCUGCAUGGCUGUCGUCAGCUCGUGUCGUGAGAUGUUGGGUUAAGUCCCGC
AACGAGCGCAACCCUUAUCUUUAAUUGCCAUCAU-UCAG--UUGGGCACUUUAGAGAGACUGCCGGU-------------
----G-U-UAA------------------------------ACCG-GAGGAAGGUGGGGAUGACGUCAAGUCCUCAUGGC
CUU-U-AUGCCCAGGGCUACACACGUGCUACAAUGGGUGGU-ACAAAGAGCAGCGAACUCGCGAGAGUAAGCGAAUCUC-
AAAAAGCCAUCCUCAGUUCGGAUUG-------------------------------------------------------
--------------------------------------------------------------------------------
--------------------------------------------------------------------------------
-------------------------------------
>RBG_19FT_COMBO_WWE3_34_6_rbg_19ft_combo_scaffold_446_16S_1_hypothetical_protein_id=87296815_bin=candidate_division_WWE3_bacterium_RBG_19FT_COMBO_34_6_organism_tax=RBG_19FT_COMBO_WWE3_34_6_curated_
-----------UUGAGAAUUUGAUCCUAGUUCAGGGUUAACGCUAGCGGCGUGCCUAAAACAUGUAAGUCGAAUG--CUA
-CUU---------------UGUUUC---UUCGGAAAUU-U---------------U-G---U--AGCA-UGGCGAACGGC
UGAGUAAUAUGUAGGU-AUCAACCUCUAACUCGAGGAUAACUUGGGGAAACCC--UUG-AUA----AUA--CUCGA-U-A
-CGCA-GGA-AAC---UGCAAAGA----------UUUA-------UCGGUUAGAGACGAGCCUGCAUCCUAUCAGGUAGU
UGGCGGGGUAAAUGCCCACCAAGCCUAUGACGGGUAGCUGGUCUGAGAGGAUGGACAGCCAGAAGGGCACUGAGACACGG
GCCCUACUCCUACGGGAGGCAGCAGUGAGGAAUAUUGCACAAUGGGCGAAAGCCUGAUGCAGCGACGCCGCGUGAAGGAU
GACGGCCUUCGGGUUGUAAACUUC----------------------------U------------G--UGA---------
-AUA----GCACCGGCUAACUACGUGCCAGCAGCAGCGGUCAUACGUAGGGUGCAAGCGUUACCCGGAUUUAUUGGGCGU
AAAGCGU-UUGUCGGCGGUAAUUUAAGUCGAUAGUUAAAUCUCCCGGCUCAACCGGGAACAUGCUAUUGAUACUAUUUUA
CUAGAGGUGGUUAGGGGGCAGCAGAACUUAUGGUGUAGCGGUGAUAUGCGUUGAUAUCAUAAGGAAUACCGAGGGGGAAG
CCAGCUGUCUGGGACUAACCUGACGCUUAGAAACGAAAGCGUAGGGAGCGACACGGAUUAGAUACCCGUUUAGUCUACGC
UGUAAACUAUGCUUGCUAGAU---G---CC-UGUAAN-N---NNNNNNNNNNNN-NN--N-----NNNNNNNNNNNNNNN
NNN-NNNNNNNNNNNNNNN-NNNNNNNNNNNNNNNNNNNNNNNNNNNNNNNNNNNNNNNNNAGCGGUGGAGCAUGCUCUU
CAAUUGGCUGUUAACCCAAGAACCUUACCCAGGCUUGACAUGCAAG--U-A-GUAGUG-AACCGAAAGGGG-AACGAU--
-CUGCUUG-CUG---AAGCUUGCACAGGUGUUGCAUGGCUGUCGUCAGCUCGUANNNNNNNNNNNNNNNNNNNNNNNNNN
NNNNNNNNNNNNNNNNNNNNNNNNNNN--------NNN--------NN-NNNNNNNNNNNNNNNNNN-------------
----N-N-NNN------------------------------NNNN-NNNNNNNNNNNNNNNNNNNNNNNNNNNNNNNNNN
NNN-N-NNNNNNNNNNNNNNNNNNNNNNNNNNNNNNNNNNN-NNNNNNNNNNNNNNNNNNNNNNNNNNNNNNNNNNNNN-
NNNNNNNNNNNNNNNNNNNNNNNNNNNNNNNNNNNNNNNNNNNNNNNNNNNCGGAAUCGCUAGUAAUCGUAGGUCAGCUA
UACUACGGUGAAUACGUUCUCGGGUCUUGCACACACUGCCCGUCACGCCAGCAAAGCUGAGGCCACCCGAAGUCUCAUG-
---------UAAU--UG-GGC-----UC-AAGGUGGAACCAGUGAUGAGGGUGAAGUCGUAACAAGGUAGCCGUA-GGGG
AA-----UC-UG-C-G--GC-UGGAUCACCUCCUU--
>RIFCSPHIGHO2_01_CP_46_10_rifcsphigho2_01_sub10_scaffold_2476_16S_1_hypothetical_protein_id=87301477_bin=Candidatus_Azambacteria_bacterium_RIFCSPHIGHO2_01_46_10_organism_tax=RIFCSPLOWO2_01_FULL_OD1_46_26_curated_Microgenomates_Bacteria_
-----------AUGAGAGUUUGAUCCUGGCUCAGGAUGAACGCUGGCGGCGUGGAUAAGGCAUGCAAGUCGAACGAUGG-
-C-----------------GAGAGA---UUAA-UCAA-----------------UU-G-CGG--CCUAGUGGCAAACGAG
UUAGUAACACGUGGGU-AUCUACCUUCAACACGGGUAUAACCCGCCGAAAGGCGGACUAAUUCCCGAUGGUUAUGGCGAG
AAUUAUUUCGUUCCGGAUUGUUGGUGUG--U-A-AAG--GCAAAGGCGGUUGAAGAGGAGCCCGCGGCCUAUCAGCUAGU
UGGUAGGGUAAUGGCCUACCAAGGCAACGACGGGUAGGGGGGGUGAGAGCCCGUUCCCCAACGACGGCACUGAGACACGG
GCCGUACUCCUACGGGAGGCAGCAGUCGAGAAUAUUCGACAAUGGGCGAAAGCCUGAUCGAGCGACGCCGCGUGAAGGAA
GAAGCCCUUCGGGGUGUAAACUUCUUUUGCGGGGGAUGAA-ACCGUGCA---GCAA----UGCGCGAUUGACCGUACCCC
GCGAAUAAGGGGCUGCAAACUUCGUGCCAGCAGCCGCGGUAAUACGAAGGCCCCAAGCGUUAUCCGGAUUUAUUGGGCGU
AAAGCGU-CCGCAGGUGGUUUUAAUAGUCAGGUGUUAAAUCCUCAAGCUUAACUUGAGGCCUGCACCCGAAACGUUAAAA
CUAGAGGGCAGGAGAGGCUGAUGGAACAUACGGUGUAGGGGUGAAAUCCGUUGAUAUCGUAUGGAACACCAAAGGCGAAG
GCAUUCAGCUGGCCUGUCUCUGACACUCAGGGACGAAAGCGUGGGUAGCGAAUGGGAUUAGAUACCCCAGUAGUCCACGC
CGUAAACGAUGCCGACUAGCCGUUUGAAG--UAUCGACC----CUUCAAGUGGC-GA--A----GCUAACGCGUUAAGUC
GGCCGCCUGGGAAGUACGAGCGCAAGCUUAAAACUCAAAGGAAUAGACGGGGACUCGCACAAGCGGUGGAGCAUGUGGUU
UAAUUCGACGAUAACCGAAGAACCUUACCAGGGCUUGAAACUCCGA-UG-A-A-AUCC-CGAUGAAAGUCG-GGC--CC-
-UC-GCAA--GA----CAUCGGAGCAGGUACUGCAUGGCUGUCGUCAGCUCGUGCCUUGAGGUGUUCCGUUAAGUCGGGA
AACGAGCGCAACCCCUAUUGUCUGUUA--------CAAG-------UG-UCAGACGAAACUGCCUCU-------------
----U-U-CAA------------------------------AGGG-GAGGAAGGUGGGGAUGACGUCAAGUCAGCAUGGU
CCUUUGAUGCCCUGGGCUACACACGUGCUACAAUGGGGAGU-ACAAUGGGUUGCCAAGCCGUAAGGCGGAGCUAAUCCC-
AUAAAACUCCUCCCAGUUCAGAUUGAGGUCUGAAAUUCGACCUCAUGAAGGCGGAAUCGCUAGUAAUCGCGGAUCAGCUA
UGCCGCGGUGAAUACGUUCUCGAGUCUUGUACUCACCGCCCGUCACGUCAAGGGAGCCGGGAGUACCCAAAGUUCCA-U-
--------CUAG---------GUGGGAUCAAGGUAAGCUCGGUGACAGGGACGAAGUCGUAACAAGGCACCGGUA-GCGG
AA-----GC-UG-U-C--GG-UGGAUCACCUCCUU--
>RBG_19FT_COMBO_JS1_35_14_rbg_19ft_combo_scaffold_1072_16S_1_hypothetical_protein_id=87387036_bin=Candidatus_Atribacteria_bacterium_RBG_19FT_COMBO_35_14_organism_tax=RBG_19FT_COMBO_JS1_35_14_curated_
----------ACGGAGAGUUUGAUCCUGGCUCAGGAUAAACGCUGGCGGCGUGCCUAACACAUGCAAGUCGAACGA-GA-
-AGC-------UGACUUCCGAUUCC---UUCG-GGAUGAAGAGGCCG--------G-C---A--GAAAGUGGCGAACGGG
UGAGUAACGCGUGGGUAAUCUACCCUGAAGCGGGGGAUAACCCUCCGAAAGGAGGGCUAAUACCGCAUAAUAUCUUCACU
UCCCAAGAA-GAGAAGAUUAAAGAUGGCC-UCUAUAC-UAUGCUAUCGCUUCAGGAUGAGCCUGCGUCCUAUUAGUUAGU
UGGUGGGGUAAUGGCCUACCAAGACGACAAUGGGUAGCCGGUCUGAGAGGAUGUACGGCCACACUGGGACUGAGAUACGG
CCCAGACUCCUACGGGAGGCAGCAGUGGGGAAUCUUGCGCAAUGGGGGAAACCCUGACGCAGCGACGCCGCGUGGAUGAU
GAAGGCCUUUGGGUUGUAAAAUCCUGUUCUGGGGGAAGAA-ACCUUAAGGGCCAAUAACCCUUAAG-CUGACGGUACCCC
AAGAGAAAGCUCCGGCUAAUUAUGUGCCAGCAGCCGCGGUAAUACAUAAGGAGCAAGCGUUAUCCGGAAUUAUUGGGCGU
AAAGGGC-UCGUAGGCGGUCUUAAAAGUCAGGUGUAAAAUUAUCAGGCUCAACCUGAUAAGGUCAUCUGAAACUUUAAGA
CUUGAGGAUAGAAGAGGAAAGUGGAAUUCCCGGUGUAGCGGUGAAAUGCGUAGAUAUCGGGAGGAACACCAGUGGCGAAG
GCGGCUUUCUGGUCUAUCUCUGACGUUGAGGAGCGAAAGCUAGGGGAGCAAACGGGAUUAGAUACCCCGGUAGUCCUAGC
UGUAAACGAUGGAUACUAGGUGUGGGAGG--UAUCGA-CC---CCUUCUGUGCC-GC--A----GCUAACGCAUUAAGUA
UCCCGCCUGGGGAGUACGGUCGCAAGGCUGAAACUCAAAGGAAUUGACGGGGGCCCGCACAAGCGGUGGAGCAUGUGGUU
UAAUUCGACGCAACGCGAAGAACCUUACCGGGGCUUGACAUUAUCU--U-G-C-CAGU-CUAAGAAAUUAG-AUCU-UCU
UCCUUUCG-GGGAAGACAGGAUAACAGGUGGUGCAUGGUUGUCGUCAGCUCGUGUCGUGAGAUGUUGGGUUAAGUCCCAC
AACGAGCGCAACCCUUGUGCUUAGUUGCUAACUUGUUUUACAAGUGCACUCUAAGCAGACUGCCGCA-------------
----G-A-UAA------------------------------UGCG-GAGGAAGGUGGGGAUGACGUCAAAUCAUCAUGCC
CCU-U-ACGUCCCGGGCUACACACGUGCUACAAUGGCCUGU-ACAAAGGGUAGCAAAAGAGCGAUCUUAAGCCAAUCCC-
AAAAAGCAGGUCCCAGUUCGGAUUGGAGGCUGCAACUCGCCUCUAUGAAGUAGGAAUCGCUAGUAAUCGCGGAUCAGC-A
UGCCGCGGUGAAUACGUUCCCGGGCCUUGUACACACCGCCCGUCACACCACGAAAGUUGGAGAUACCUGAAGUUACUAG-
GCUAACCCGCAA-GGGGAGGCAGGUACCGAAGGUAUGGCUAGCGAUUGGGGUGAAGUCGUAACAAGGUAGCCGUA-UCGG
AA-----G-GUG-C-G--GC-UGGAUCACCUCCUU--
>RBG_19FT_COMBO_Nitrospirae_58_9_rbg_19ft_combo_scaffold_16420_16S_1_hypothetical_protein_id=87389962_bin=Nitrospirae_bacterium_RBG_19FT_COMBO_58_9_organism_tax=RBG_19FT_COMBO_Nitrospirae_58_9_curated_
-----------AUGAGAGUUUGAUCCUGGCUCAGAAUGAACGCUGGCGGCGCGCCUAAUACAUGCAAGUCGAGCGA-GA-
-AGA-----------------CGUA---GCAA-UACG-----------------UU-U---G--UAAAGCGGCGAACGGG
UGAGGAAUACAUGGGUAACCUACCCUAGAGUGGGGAAUAACUAGCCGAAAGGUUAGCUAAUACCGCGUACGCUCCUUG-G
ACUUCGGUU--CAGGGAGGAAAGCGAUA--C-C-GAG--GGUAUCGCGCUCUUGGAUGGGCNNNNNNNNNNNNNNNNNNN
NNNNNNNNNNNNNNNNNNNNNNNNNNNNNNNNNNNNNNNNNNNNNNNNGGACGAUCAGCCACACUGGCACUGCGACACGG
GCCAGACUCCUACGGGAGGCAGCAGUAAGGAAUAUUGCGCAAUGGGCGAAAGCCUGACGCAGCGACGCCGCGUGGGGGAU
GAAGGUCUUCGGAUUGUAAACCCCUUUCGGGAGGGAAGAU-GGAAUGGG---GUAA----CCCAUUC-GGACGGUACCUC
CAGAAGCAGCCACGGCUAACUUCGUGCCAGCAGCCGCGGUAAUACGAAGGUGGCAAGCGUUAUUCGGAUUUACUGGGCGU
ACAGGGA-GCGUAGGCGGUUCGGUAAGCCCUCUGUGAAAUCUCCAGGCUUAACCUGGAAC-AGCGGAGGGGACUGCUGGG
CUAGAGGACGGGAGAGGAGCGCGGAAUUCCCGGUGUAGCGGUGAAAUGCGUAGAGAUCGGGAGGAAGGCCGGUGGCGAAG
GCGGCGCUCUGGAACGUUUCUGACGCUGAGGCUCGAAAGCGUGGGGAGCAAACAGGAUUAGAUACCCUGGUAGUCCACGC
CUUAAACUAUGAAUACUAAGUGUCGGCGG----UUUA------CCGCCGGUGCC-GC--A----GCUAACGCAUUAAGUA
UUCCGCCUGGGAAGUACGGCCGCAAGGUUGAAACUCAAAGGAAUUGACGGGGGCCCGCACAAGCGGUGGAGCAUGUGGUU
UAAUUCGACGCAACGCGAAGAACCUUACCCAGGCUGGACAUGCAGG--U-A-G-UAGAAGGGUGAAAGCCCAACGA-GG-
-UA-GCAA--UA--CCAUCCUGCUCAGGUGCUGCAUGGCUGUCGUCAGCUCGUGCCGUGAGGUGUUGGGUUAAGUCCCGC
AACGAGCGCAACCCCUGUCUUCAGUUACUAACGGGUCA-AGCCGAGAACUCUGGAGAGACUGCCCAG-------------
----G-A-GAA------------------------------CGGG-GAGGAAGGUGGGGAUGACGUCAAGUCAGCAUGGC
CUU-U-AUGCCUGGGGCUACACACGUGCUACAAUGGCCGGU-ACAAAGGGCUGCAAACCCGUGAGGGGGAGCGAAUCUC-
AAAAAACCGGCCUCAGUUCAGAUCGAGGUCUGCAACUCGACCUCGUGAAGGCGGAAUCGCUAGUAAUCCCGGAUCAGC-A
CGCCGGGGUGAAUACGUUCCCGGGCCUUGUACACACCGCCCGUCACACCACGAAAGUUUGUUGUACCUGAAGUCGUUGGC
GCCAACC-GCAA---GGGGGCAGACGCCCACGGUAUGACCGAUGAUUGGGGUGAAGUCGUAACAAGGUAGCCGUA-GGGG
AA-----CC-UG-C-G--GC-UGGAUCACCUCCUU--
>RIFCSPHIGHO2_01_Gammaproteobacteria_60_12_rifcsphigho2_01_sub10_scaffold_11167_16S_1_hypothetical_protein_id=87591862_bin=Candidatus_Muproteobacteria_bacterium_RIFCSPHIGHO2_01_60_12_organism_tax=RIFCSPHIGHO2_12_FULL_Gamma2_60_33_curated_Gammaproteobacteria_Proteobacteria_Bacteria_
----------UUGGAGAGUUUGAUCCUGGCUCAGAUUGAACGCUGGCGGCAUGCCUAACACAUGCAAGUCGCACGC-G-A
-A-A-----------------GGGG---GCAA-CCCU-----------------GA-----G--UAGAGUGGCGGACGGG
UGAGUAACGCGUAGGA-AUCUACCUGGUAGUGGGGGACAACCCGGCGAAAGCCGGGCUAAUACCGCAUACG--------A
UCCACGGAU---------GAAAGCAGGGGAC-C-GCAA-GGCCUUGCGCUAUCAGAUGAGCCUGCGUCGGAUUAGCUAGU
UGGUGAGGUAACGGCUCACCAAGGCGACGAUCCGUAGCUGGUUUGAGAGAACGACCAGCCACACUGGGACUGAGACACGG
CCCAGACUCCUACGGGAGGCAGCAGUGGGGAAUAUUGGACAAUGGGGGCAACCCUGAUCCAGCAAUGCCGCGUGUGUGAA
GAAGGCCUUCGGGUUGUAAAGCACUUUCGGUGGGGACAAA-CAAGGCGGAGCUAAUAUCUCCGUCCC-UGAUGGUACCCA
AAGAAGAAGCACCGGCUAACUCUGUGCCAGCAGCCGCGGUAAUACAGAGGGUGCAAGCGUUAAUCGGAAUUACUGGGCGU
AAAGGGU-GCGUAGGUGGUUUGUUAAGUCAGGCGUGAAAUCCUCGGGCUCAACCUGGGAACUGCGCUUGAUACUGGCAGA
CUCGAGUGUGGUAGAGGAUAGUGGAAUUCCCGGUGUAGCGGUGAAAUGCGUAGAUAUCGGGAGGAACAUCAGUGGCGAAG
GCGGCUAUCUGGACCAACACUGACACUGAGGUACGAAAGCGUGGGUAGCAAACAGGAUUAGAUACCCUGGUAGUCCACGC
CCUAAACGAUGGGUACUAGACGUCGGGAAG--CUUGU-----CUUCUUGGUGUC-GC--A----GCUAACGCAAUAAGUA
CCCCGCCUGGGGAGUACGGUCGCAAGAUUAAAACUCAAAGGAAUUGACGGGGGCCCGCACAAGCGGUGGAGCAUGUGGUU
CAAUUCGAUGCAACGCGAAAAACCUUACCUGCCCUUGACAUC-UGG--G-G-A-AUCC-UGCAGAGAUGCG-GGAG-UG-
-CC-GCAA--GG--AACCCCAAGACAGGUGCUGCAUGGCUGUCGUCAGCUCGUGUCGUGAGAUGUUGGGUUAAGUCCCGU
AACGAGCGCAACCCUCGUCUCUAGUUGCCAUCAU-UCAG--UUGGGCACUCUAGAGAGACUGCCGGU-------------
----G-A-CAA------------------------------ACCG-GAGGAAGGUGGGGAUGACGUCAAGUCCUCAUGGC
CUU-U-AUGGGCAGGGCCACACACGUGCUACAAUGGCCGGU-ACAGAGGGUCGCCAACCCGCGAGGGGGAGCUAAUCUC-
AGAAAGCCGGUCGUAGUCCGGAUUGGAGUCUGCAACUCGACUCCAUGAAGUCGGAAUCGCUAGUAAUCGCGGAUCAGC-A
CGCCGCGGUGAAUACGUUCCCGGGCCUUGUACACACCGCCCGUCACACCAUGGGAGUUGGCUGUACCAGAAGCAGGUAG-
CCUAACC-GCAA---GGAGGGCGCCUACCACGGUAUGGUCAAUGACUGGGGUGAAGUCGUAACAAGGUAGCCGUA-GGGG
AA-----CC-UG-C-G--GC-UGGAUCACCUCCUU--
>RIFCSPHIGHO2_01_SM2F11_48_18_rifcsphigho2_01_sub10_scaffold_1879_16S_1_hypothetical_protein_id=87593911_bin=Candidatus_Doudnabacteria_bacterium_RIFCSPHIGHO2_01_48_18_organism_tax=RIFCSPLOWO2_02_FULL_SM2F11_48_13_curated_SM2F11_Bacteria_
------------UAAGAGUUUGAUCCUGGCUCAGGAUGAACGCUGGCGGCGUGCCUUAUACAUGCAAGUCGAGGG--GG-
----------------------------UUAG--------------------------------ACCCCCGGCGAACGGG
UGAGUAAUACAUAGGU-ACUUUGCCU-UGGCGGAGGAUAACCAGCCGAAAGGUUGGACAAUACUCCAUGUGAUCGCAAGA
UCAAAGGUC-CCAGCAC-AAAAGCGGG-------GAUC------GGCACCAAGGAAUAGGCCUGUGUCCUAUCAGCUAGU
UGGUGAGGUAACGGCCCACCAAGGCUAUGACGGGUAGCUGGUCUGAGAGGAUGAUCAGCCACAAUGGGACUGCGACACGG
CCCAUACUCCUACGGGAGGCAGCAGUAGGGAAUUUUGGACAAUGGGGGAAACCCUGAUCCAGCGACGCCGCGUGCGGGAU
GAAGGCCUUCGGGUUGUAAACCGCUUUUGUAGGGGAAGA------------AUUUC------------UGACUGUACCCU
GCGAAUAAGAGGUUGCUUACUCUGUGCCAGCAGCAGCGGUAAUACAGAGACCUCAAGCGUUAUCCGGAAUCAUUGGGCGU
AAAGCGU-ACGUAGGUGGUUUUGUUAGUGUCUGGUUAAAUUUAGGGGCUCAACUCCUAAACCGCUAGGCAUACUGCAAGA
CUAGAGGAACAAAGAGGAAGCUGGAACGAACGGUGUAGCAGUGAAAUGCGUUGAUAUCGUUCGGAACACCGAUAGCGAAG
GCAGGCUUCUGGAUGUUUCCUGACACUGCAGGACGAAAGCGUGGGGAGCGAAUGGGAUUAGAUACCCCAGUAGUCCACGC
UGUAAACGAUGCUGACUAGGCACAGAGAG--UAUCGACCC---UCUUUCGCGCC-GA--A----GCUAACGCGUUAAGUC
AGCCGCCUGGGGAGUACGGUCGCAAGACUAAAACUCAAAGGAAUUGACGGGGAUCCGCACAAGCGGUGGAGCAUGUGGUU
UAAUUCGACGAUAAGCGAGGAACCUUACCUGGUUUUGACAUU-CAC--U-G-C-AAGC-GCUAGAGAUAGC-GUCG----
-CC-UUCGA-GG----GUGUGCAACAGGUGCUGCACGGUUGUCGUCAGCUCGUGUCGUGAGAUGUUGCCUUAAGUGGCAG
AACGAGCGCAACCCCUGUCGUGUGUUA--------UUC--------UG-UCACACGAGACUGCCAGG-------------
----U-U-UAA------------------------------CCUG-GAGGAAGGUGGGGAUGACGUCAAAUCAGCGUGGC
UCU-U-ACAACCAGGGCUACACACGUGCUACAAUGGGUGCA-ACAAAGGGACGCCAAGUCGCAAGACGGAGCCAAUCCCG
ACAAACCACCCCCCAGUUCGGAUUGAGGGCUGCAACUCGCCCUCAUGAAGCCGGAAUCGCUAGUAACCGUGGAUCAGCCU
CGCCACGGUGAAUACGUUCUCGGAUUUUGUACACACCGCCCGUCACACCAUGGAAGUGGGUAGUACCCGAAGCUUCUUU-
--------AU---------GGAG----UUAAGGUAAGACUCAUGACUGGGGUGAAGUCGUAACAAGGCAUCGGUA-GCGG
AA-----GC-UG-U-C--GA-UGGAUCACCUCCUU--
>RIFCSPHIGHO2_02_FULL_Alphaproteobacteria_40_34_rifcsphigho2_02_scaffold_3110_16S_1_hypothetical_protein_id=87606467_bin=Alphaproteobacteria_bacterium_RIFCSPHIGHO2_02_FULL_40_34_organism_tax=RIFCSPLOWO2_02_FULL_Alphaproteobacteria_40_19_curated_Alphaproteobacteria_Proteobacteria_Bacteria_
-----------UUGAGAGUUUGAUCCUGGCUCAGAACGAACGCUGGCGGUAUGCUUAACACAUGCAAGUCGAACGG-G--
--------------------UGUA-----------GCAA----------------U-A---C--AUCAGUGGCAAACGGG
UGAGGAAUAUAGAGGA-AUUUUCCCAGAAGUGAGGAAUAACUCUGAGAAAUCAGAGCUAAUACCACAUAAU--------A
UCUGCGGGA---------GAAAGA----------GCAA-------UCGCUUUUGGAUGAGCCUCUAUCGGAUUAGCUAGU
UGGUAGGGUAAUGGCCUACCAAGGCAAUGAUCCGUAGCUGGUCUGAGAGGAUGAUCAGCCACACUGGAACUGAGACACGG
UCCAGACUCCUACGGGAGGCAGCAGUGGGGAAUAUUGGACAAUGGGCGCAAGCCUGAUCCAGCAAUACCGCGUGGGUGAU
GAAGGUCUUAGGAUUGUAAAGCCCUUUUAGUGGAGAAGA-------------UAA-------------UGACGGUAUCCA
CAGAAAAAGCACCGGCAAACUUCGUGCCAGCAGCCGCGGUAAUACGAAGGGUGCUAGCGUUGUUCGGAAUCACUGGGCGU
AAAGCGU-ACGUAGGCGGCUUAGUAAGUCGAUUGUGAAAGCCCCGGGCUUAACCCGGGAAUUGCAACCGAAACUGCUUUG
CUUGAAUUUGGUCGGGGAUGAUGGAAUUCCUAGUGUAGGAGUGAAAUCCGUAGAGAUUAGGAAGAACACCGGUGGCGAAG
GCGGUCAUCUAGGCCAAUAUUGACGCUAAGGUACGAAAGCGUGGGGAGCAAACAGGAUUAGAUACCCUGGUAGUCCACGC
CCUAAACGAUGAGUGCUAGUUGUCGGGACC--UUG-------GGUUUCGGCGGC-GA--A----GUUAACACGUUAAGCA
CUCCGCCUGGGGAGUACGGUCGCAAGACUAAAACUCAAAGGAAUUGACGGGGACCCGCACAAGCAGUGGAUCAUGUGGUU
CAAUUCGAUGCUACACGAAAAACCUUACCACCUCUUGA-AUC-UCU--C-UGA-CCGGU-GCAGAAAUGCGCUUUU-GG-
-AG-CUCCA-CA--GAG--A-AGACAGGUGCUGCAUGGCUGUCGUCAGCUCGUGCCGUGAGGCGUCAGGUUAAGUCCUUC
AACGAGCGCAACCCUCAUUCUUAUUUGCCAUCGG-UUAG--CCGGGAACUAUAAGAAAACUGCCUGC-------------
----G-A-CAA------------------------------GCAG-GAGGAAGGUGGGGACGAUGUCAAGUCAUCAUGGC
CCU-U-AUGGGGUGGGCUACACACAUGAUACAAUGGUGGUU-ACAGCGAGAAGCAAGACAGCAAUGUGGAGCAAAUC-U-
UGAAAAGCCAUCUCAGUUCAGAUCGAGGGCUGCAACUCGCCCUCGUGAAGUCGGAAUUGCUAGUAAUCGCGGAUCAGC-A
UGCCGCGGUGAAUACGUUCUCGGGUCUUGUACACACUGCCCGUCAAGCCAUGGAAGCUGUUUCUACCCGAAUAGGUUGA-
GCUAACC-GCAA---GGAGGCAGAUCUACACGGUAGGAGGAGUGACUGGGGUUAAGUCGUAACAAGGUAGCAGUA-GGGG
AA-----CC-UG-C-G--GC-UGGAUUACCUCCUU--
>RIFCSPHIGHO2_02_FULL_Alphaproteobacteria_42_30_rifcsphigho2_02_scaffold_2173_16S_1_hypothetical_protein_id=87608119_bin=Alphaproteobacteria_bacterium_RIFCSPHIGHO2_02_FULL_42_30_organism_tax=RIFCSPHIGHO2_02_FULL_Alphaproteobacteria_42_30_curated_
-----------AUGAGAGUUUGAUCCUGGCUCAGAACGAACGCUGGCGGCAUGCUUAACACAUGCAAGUUGAACGCAGA-
------------------AUAGGAC---UUCG-GUUCUAU---------------------UG-CUGAGUAGCAGACGGG
UGAGUAACGCGUGGGA-AUUUGCCUUCUUGUGGGGGACAACUGAGGGAAACUUCAGCUAAUACCGCAUACG--------C
UCUACGGAG---------GAAAGG----------CUUG-------CCGCAAGAAGAGGAGCCCGCGUCAGAUUAGGUAGU
UGGUAGGGUAAAAGCCUACCAAGCCAAUGAUCUGUAGCUGGUCUGAGAGGAUGAUCAGCCACACUGGGACUGAGACACGG
CCCAGACUCCUACGGGAGGCAGCAGUGGGGAAUAUUGGACAAUGGGGGAAACCCUGAUCCAGCAAUGCCGCGUGAAUGAA
GAAGGCCUUAGGGUUGUAAAGUUCUUUCACCUGUGACGA-------------UGA-------------UGACGGUAGCAG
GAGAAGAAGCCCCGGCUAACUCCGUGCCAGCAGCCGCGGUAAGACGGAGGGGGCUAGCGUUGUUCGGAAUGACUGGGCGU
AAAGGGC-GCGUAGGCGGUUUUUUAAGUGAGGCGUGAAAGCCCUGGGCUUAACCCAGGAAGUGCGUUUCAUACUGGAAAG
CUUGAGUGCGAGAGAGGAAAGUGGAAUUCCUAGUGUAGAGGUGAAAUUCGUAGAUAUUAGGAAGAACACCUGUGGCGAAG
GCGGCUUUCUGGCUCGCAACUGACGCUGAGGCGCGAAAGCGUGGGGAGCAAACAGGAUUAGAUACCCUGGUAGUCCACGC
UGUAAACGAUGUGUGCUAGACGUUGGAAG---GGAA-------CUUUCAGUGUC-GC--A----GCUAACGCGUUAAGCA
CACCGCCUGGGGAGUACGGUCGCAAGAUUAAAACUCAAAGGAAUUGACGGGGGCCCGCACAAGCGGUGGAGCAUGUGGUU
UAAUUCGACACAACGCGAAAAACCUUACCAGCCCUUGACAUG-GGG--A-UUC-UGGGUUUCAGAGAUGAGACCCU-UC-
-AG-UUCGG-CU--GGGUCCCACACAGGUGCUGCAUGGCUGUCGUCAGCUCGUGUCGUGAGAUGUUGGGUUAAGUCCCGC
AACGAGCGCAACCCCUAUCUUCAGUUACCAUCAG-UUCGG-CUGGGGACUCUGGAGAGACUGCCGGU-------------
----G-A-UAA------------------------------GCCG-GAGGAAGGCGGGGAUGACGUCAAGUCCUCAUGGC
CCU-U-AUGGGCUGGGCUACACACGUGCUACAAUGGCGGUG-ACAAAGGGAUGCAAAGGGGCGACCUGGAGCCAAUCCC-
U-AAAAGCCGUCUCAGUUCGGAUUGUUCUCUGCAACUCGAGAGCAUGAAGUUGGAAUCGCUAGUAAUCGCAGAUCAGC-A
UGCUGCGGUGAAUACGUUCACGGGCCUUGUACACACCGCCCGUCACGCCAUGGGAGUUGGUUUUACCUUAAGGCGGUCC-
CCUAACCCGAAA--GGGAAGGAGCCGACCACGGUAGGAUCAAUGACUGGGGCGAAGUCGUAACAAGGUAGCCGUA-GGGG
AA-----CC-UG-C-G--GC-UGGAUCACCUCCUU--
>RIFCSPHIGHO2_02_FULL_CP_38_33_rifcsphigho2_02_scaffold_19704_16S_1_hypothetical_protein_id=87618463_bin=Gammaproteobacteria_bacterium_RIFCSPHIGHO2_02_FULL_38_33_organism_tax=RIFCSPLOWO2_02_FULL_Gammaproteobacteria_38_11_curated_Gammaproteobacteria_Proteobacteria_Bacteria_
----------AUGAAGAGUUUGAUCCUGGCUCAGAUUGAACGCUGGCGGCAUGCUUAACACAUGCAAGUCGAACG--GCA
GCAC------------AGUAGAGG----GCAA-CCUUUAUG-------------GG-U---G--GCGAGUGGCGGACGGG
UGAGUAAUGCAUAGGA-AUCUGCCUUAAAGAGGGGGAUAACUCGGGGAAACUCGAGCUAAUACCGCGUGUG--------A
CCGUAAGGU---------GAUAGGAGGGGAC-C-GUAA-GGCCUUCCGCUUUAAGAUGAGCCUAUGUCGGAUUAGCUAGU
UGGUUAGGUAAUGGCUGACCAAGGCAAAGAUCCGUAGCUGGUCUGAGAGGAUGAUCAGCCACACUGGGACUGAGACACGG
CCCAGACUCCUACGGGAGGCAGCAGUGGGGAAUAUUGGACAAUGGGGGAAACCCUGAUCCAGCAAUGCCGUGUGUGUGAA
GAAGGCCUGCGGGUUGUAAAGCACUUUAGUGGGGGAGGAA-ACGGGACUAUUUAAUAAAUAGUGCCGAUGACGUAACCCC
AAGAAUAAGCACCGGCUAACUCUGUGCCAGCAGCCGCGGUAAUACAGAGGGUGCGAGCGUUAAUCGGAAUUACUGGGCGU
AAAGGGU-GUGUAGGUGGUUUUUUAAGUCGUUUGUGAAAUUCCUGGGCUUAACCUGGGCGCUGUGAACGAAACUGGGAAA
CUAGAGUAGAGUAGAGGGAAGUGGAAUUUCCGGUGUAGCGGUGAAAUGCGUAGAUAUCGGAAGGAACACCAGUGGCGAAA
GCGGCUUCCUGGACUCAUACUGACACUGAGACACGAAAGCGUGGGGAUCAAACAGGAUUAGAUACCCUGGUAGUCCACGC
UGUAAACGAUGAGAACUGGAUGUUGGAAAG--CAAUUG----CUUUUUAGUAUC-GU--A----GCUAACGCGCUAAGUU
CUCCGCCUGGGGAGUACGGCCGCAAGGUUAAAACUCAAAGGAAUUGACGGGGGCCCGCACAAGCGGUGGAGCAUGUGGUU
UAAUUCGAUGCAACGCGAAGAACCUUACCUACCCUUGACAUC-CUA--G-G-A-ACCU-AACUGAAAGGUU-GGGG-UG-
-CC-GAAA--GG--AGCCUAGAGACAGGUGCUGCAUGGCUGUCGUCAGCUCGUGUCGUGAGAUGUUGGGUUAAGUCCCGU
AACGAGCGCAACCCUUGUCCUUAGUUACCAGCACGUAA-UGGUGGGAACUCUAAGGAGACUGCCGGU-------------
----G-A-CAA------------------------------ACCG-GAGGAAGGUGGGGACGACGUCAAGUCAUCAUGGC
CUU-U-AUGGGUAGGGCUACACACGUGCUACAAUGGGGAGU-ACAGAGGGAUGCGAACUCGCGAGGGGAAGCCAAUCUC-
AGAAAACUACUCGUAGUCCGGAUCGGAGUCUGCAACUCGACUCCGUGAAGUUGGAAUCGCUAGUAAUCGCGGAUCAG-AA
CGCCGCGGUGAAUACGUUCCCGGGCCUUGUACACACCGCCCGUCAUACCAUGGGAGUGGGUUGUACCAGAAGGCAAUAG-
UUCAACC-GCAA---GGGGAACGUUGACCACGGUAUGAUUCAUGACUGGGGUAAAGUCGUAACAAGGUAGCCGUA-GGGG
AA-----CC-UG-C-G--GC-UGGAUCACCUCCUU--
>RIFCSPHIGHO2_02_FULL_CPR_43_14_rifcsphigho2_02_scaffold_7482_16S_1_hypothetical_protein_id=87625481_bin=Candidatus_Terrybacteria_bacterium_RIFCSPHIGHO2_02_FULL_43_14_organism_tax=RIFCSPLOWO2_01_FULL_OD1_44_24_curated_Parcubacteria_Bacteria_
GAAAAAUAUCCAAACACGUUU--------------------GAUU-UAGAGUG--UGAUU--UGGAAUUUGUUUGU-AA-
-CUUGUAUCUUGGUGUUUGGAGAUU---CCAG-CGUGGAAC-------------GC-U---G--GUUAGCGGCGAACGAG
UCAGUAUUACCUUGGU-ACUUACCCCAGAGACGGGAAUAACACCGCGAAAGCGGUGCUAAUACCCGAUAGUCCCAACU-G
CGAGAAGCA--GUUCGCAAAAAUUUUGU--U-GGGUAAAGAUGCAACACUUUGGGAGAGGCCUCGGUCUGAUCAGCUAGU
UGGUAGGGUAACGGCCUACCAAGGCUACGACCAGUAGGGGGUGUGAGAGCAUGACCCCCGACGAGGGAACUGAGACACGG
UCCCUACUCCUACGGGAGGCAGCAGUCGAGAAUAUUCGACAAUGGGCGAAAGCCUGAUCGAGCGACGCCGCGUGGAGGAA
GAAGCCCUUCGGGGUGUAAACUCCUUUUCAUCAGGAAGA--AGUCGUGUCGAUGAU--AGCGGCAGAUUGACGGUACUGG
UGGAAUAAGAGGUUGCUAACUCUGUGCCAGCAGCCGCGGUAAUACAGAGACCUCGAGCGUUAUCCGGAUUUAUUGGGCGU
AAAGCGU-CUGCAGGUGGUAAGGAAAGUUCAUGGUUAAAGACCCGGGCUCAACCCGGGGAGUGCCGUGAAAACUACCUUG
UUUGAGGACAUGAGAGGCUACUAGAACUUACGGUGUAGGGGUGAAAUCCGUUGAUACCGUAGGGAAUACCAAGGGCGAAG
GCAUGUAGCUGGCGUGCUCCUAACACUCAGAGACGAAAGCGUGGGUCGCGAAUGGGAUUAGAUACCCCAGUAGUCCACGC
CCUAAACUAUGGAUGCUAGCUGUGGGGAG--UAUCGACC----CUCUCCGCGGC-GA--A----GCUAACGCAUUAAGCA
UCCCGCCUGGGAAGUACGGCCGCAAGGCUAAAACUCAAAGGAAUAGACGGGGACUUGCACAAGCGGUGGAGCAUGUGGUU
CAAUUCGACAAUAACCGAGGAACCUUACCAGGGCUUGAAAUCCUAA--C-G-A-AAUCUUUCCGAAAGGUUAGACC-UC-
-UC-ACAA--GG---ACGGUAGGACAGGCGCUGCAUGGUUGUCGUCAGCUCGUGUCGUGAGAUGUUCCGUUCAGUCGGGU
AACGAGCGCAACCCCUGUCGUGUGUUA--------UUUG-------UG-UCACACGAGACUGCCCCG-------------
----G-C-CAA------------------------------CGGG-GAGGAAGGUGGGGACGACGUCAAAUCAGCAUGGC
CCUCUGAUGCCCUGGGCCACACACGUGCUACAGUGGCCGAU-ACAAAGGGUUGCGAAGCAGCAAUGCGGAGCUAAUCCC-
UAAAAACCGGCCUCGGUUCGGAUUGAGGGCUGCAAUUCGCCCUCAUGAAGACGGAAUCGCUAGUAAUCGCGCAUCAGA-A
UGGCGCGGUGAAUACGUUCUCAAGUCUUGUACUCACCGCCCGUCAAGUCAGUGAAGCCGGCAGCACCCGAAUGUCCA-C-
--------AUUU---------GUGGGAACACGGUGAGGUCGGUGACAAGGACUAAGUCGUAACAAGGCAGCCGUA-GCGG
AA-----GC-UG-U-G--GC-UGGAUCACCUCCUU--
>RIFCSPHIGHO2_02_FULL_CPR_46_9_rifcsphigho2_02_scaffold_2170_16S_1_hypothetical_protein_id=87630131_bin=Candidatus_Pacebacteria_bacterium_RIFCSPHIGHO2_02_FULL_46_9_organism_tax=RIFCSPHIGHO2_02_FULL_OP11_Pacebacteria_46_9_curated_
----------UUUGAGAGUUUGAUCCUGGCUCAGGAUGAACGCUGGCGGUGUGCCUUAGGCAUGCAAGUCGAACGU-AAC
AGGU------------------CUA---GCU--UAGAU-----------------G-CU--G--ACGAGUGGCAGACGGG
UGAGUAACACGUAGGA-AUCUACCUAGUAGUGGGGAAUAGCUCGCCGAAAGGCGGGGUAAAACCGCAUACGUCCCGCAGC
AAUGCGGGA---------GAAAGCA---------GUAA------UGUGCUAUUAGAGGAGCCUGCGCGCUAUCAGCUAGU
UGGUGGGGUAAUGGCCUACCAAGGCUACGACGGCUAGCCGAUGUGAGAGCAUGAUCGGUCACAAGGCUACUGAAACACGG
AGCCUACACCUACGGGUGGCAGCAACCGGGAAUUUUGCGCAAUGGACGAAAGUCUGACGCAGCGACACCGCGUGUGGGAU
GAAGGUCUUCGGAUCGUAAACCACUGUGGCGAGGGAGGA------------AUUU-------------UGACAGUACCUC
GCUAGAAAGCACCAGCUAACCACGUGCCAGAAGCUUCGGUAAUACGUGGGGUGCGAGCGUUAUCCGGAUUUACUGGGCGU
AAAGGGU-CCGUCGGCGACUUGAUAAGUUGCUUGUUUAAGCCUGAGGCUCAACUUCAGAUAAGCAAGCAAAACUGUCAGG
AUAGAGUCUGUUCGAGGAAGUUGGAAUUCUUGGUGGAGGGGUGAAAUCCGUAGAUAUCAAGAGGAACACCACGCGCGAAA
GCAUACUUCUAGGACAGUACUGACGCUCAGGGACGAAAGCUUGGGUAGCAAAGCGGAUUAGAGACCCGUGUAGUCCAAGC
UGUAAACGCUCCUUGCUAGUUGCCUGAACC--UUGUG-------UUUGGGUGGC-GUA-A----GUUAACACGUUAAGCA
AGGCGCCUGGGGAGUACGACCGCAAGGUUAAAACUCAAAGGAAUUGACGGGGGAGCGCACAACCGGUGGAGCAUGUGGUU
UAAUUCGAUACAAAGCGAAAAACCUUACCCAGAUUUGACAUGUACCU-G-C-A-CGGC-UAUGGAAACAUA-GCUU----
-UC-UUCGA-GA----GUGGUACACAGGUGAUGCAUGGCUGUCGUCAGCUCGUGUCGUGAGACGUCCACUUAAGUGUGGU
AACGAGCGCAACCCUUGUCGUAUGUUA--------CACG-------UA-UCAUACGAGACUGCCUCUG------------
----C-U-UUG-----------------------------CAGGG-GAGGAAGGAGAGGACGACGUCAAGUCAGCAUGUC
CCU-U-ACAUCUGGGGCUACACACAUCCUACAAUGGAGCCG-ACAGCGGGUAGCGACGGGGUGACCCCGAGCCAAUCCU-
CUAAACGGUCCCUCAGUUCAGAUUGCAGGCUGCAAUUCGCCUGCAUGAAGUCGGAAUCGGUAGUAAUCGCAAAUCAGC-A
GGUUGCGGUGAAUACGUUCUCGCUCCUUGUACACACUGCCCGUCAAGCCAGCAAAGUCAGCAACGCCCGAAGCGGGAAC-
CGUAACUCGUAA--GAGAGCGGCCCCUCUACGGCGAGGUUGGCGAUGAGGACUAAGUCGUAACAAGGUAUCCGUA-CUGG
AA-----GG-UG-C-G--GA-UGGAUCACCUCCUU--
>RIFCSPHIGHO2_02_FULL_CP_40_28_rifcsphigho2_02_scaffold_54_16S_1_hypothetical_protein_id=87638672_bin=Deltaproteobacteria_bacterium_RIFCSPHIGHO2_02_FULL_40_28_organism_tax=RIFCSPLOWO2_12_FULL_Deltaproteobacteria_40_28_curated_Deltaproteobacteria_Proteobacteria_Bacteria_
----------UUGGAGAGUUUGAUUCUGGCUCAGAACGAACGCUGGCGGCGUGCUUAACACAUGCAAGUCGAACGA-GAA
-AGU-----------------CCCC---GCAA-GGGG------------------A-C-CGG--UAAAGUGGCGCACGGG
UGAGUAAUACACAGGUAAUCUUCCUUUUUGUGGGGCACAACUUCGGGAAACCGGAGCUAAUUUCCCAUAAUCUUGGAAAU
CAUAACGAU-UUUCAAGGUAAAGAUGGCC-UCUACUUGUAAGCUAUCGCAAAAAGACGAGCCUGUGUCCCAUCAGCUAGU
UGGUAGGGUAACGGCCUACCAAGGCUAGGACGGGUAGCUGGUCUGAGAGGACGAUCAGCCACACUGGAACUGAAACACGG
UCCAGACUCCUACGGGAGGCAGCAGUGGGGAAUAUUGGACAAUGGGGGAAACCCUGAUCCAGCAACGCCGCGUGAGGGAA
GAAGGCUUUCGGGUUGUAAACCUCUGUCGAAGGGGACGAAACCGGUUAUGGCUAACAUCCAUAACCAUUGACGGUACCCU
UAGAGGAAGCACCGGCUAACUCCGUGCCAGCAGCCGCGGUAAUACGGAGGGUGCAAGCGUUGUUCGGAAUUACUGGGCGU
AAAGCGU-GUCCAGGUGGGUCUGUAAGUCAGGUGUGAAAUCCCCCAGCUUAACUGGGGAGGGUCGCUUGAGACUGCAGAU
CUUGAGUUUCGGUGAGGUGGGUGGAAUUCCCAGUGUAGAGGUGAAAUUCGUAGAUAUUGGGAGGAACAUCGGUGGCGAAA
GCGACUCACUAACCGAAUACUGACACUCAAGCACGAAAGCGUGGGUAGCAAACAGGAUUAGAUACCCUGGUAGUCCACGC
UGUAAACGAUGGAUACUAGGUGUUGGAGG--AAUUGAUC----CCUUCAGUGCC-GG--A----GCUAACGCAUUAAGUA
UCCCGCCUGGGAAGUACGGUCGCAAGACUAAAACUCAAAGGAAUAGACGGGGGCCCGCACAAGCGGUGGAGCAUGUGGUU
UAAUUCGACGCAACGCGAAGAACCUUACCUGGGCUUGACAUC-UAG--G-G-A-AUUU-UGCAGAGAUGCA-GAAG-UGC
-C--UUCG--G--GAGCCCUAAGACAGGUGCUGCAUGGCUGUCGUCAGCUCGUGUCGUGAGAUGUUGGGUUAAGUCCCGC
AACGAGCGCAACCCCUACCUUUAGUUGCUACCAU-UUGG--UUGAGCACUCUAAAGGGACUGCCGGC-------------
----G-U-CAA------------------------------GCCG-GAGGAAGGUGGGGAUGACGUCAAGUCCUCAUGGC
CUU-U-AUGCCCAGGGCUACACACGUGCUACAAUGGACGCUCACAAAGGGUUGCCAACCCGUGAGGGGGAGCUAAUCCC-
ACAAAAGCGUCCUCAAUUCAGAUUGGAGUCUGCAACUCGACUCCAUGAAGCUGGAAUCGCUAGUAAUCGUGGAUCAGC-A
UGCCACGGUGAAUACGUUCCCGGGCCUUGUACUCACCGCCCGUCACACCACGAAAGCUGGGUGUACCAGAAGU-------
-CU--CC-UUCG---GG--GG-----CCCAAGGUACAACUGGUGAUUGGGGUGAAGUCGUAACAAGGUAUCCGUA-CCGG
AA-----GG-UG-C-G--GA-UGGAUCACCUCCUU--
>RIFCSPHIGHO2_02_FULL_CP_44_16_rifcsphigho2_02_scaffold_10241_16S_1_hypothetical_protein_id=87640626_bin=Deltaproteobacteria_bacterium_RIFCSPHIGHO2_02_FULL_44_16_organism_tax=RIFCSPHIGHO2_02_FULL_Deltaproteobacteria_44_16_curated_
--------------------------------------------------------------------------------
--------------------------------------------------------------------------------
--------------------------------------------------------------------------------
--------------------------------------------------------------------------------
--------------------------------------------------------------------------------
--------------------------------------------------------------------------------
----GCCUUCGGGUCGUAAAGCUCUGUCGAGAGGAAAGAAAAGCUUGUGAGCUAAUAUCUCAUGAGUUUGACGGUACCUC
CAAAGGAAGCACCGGCUAACUCCGUGCCAGCAGCCGCGGUAAUACGGAGGGUGCAAGCGUUGUUCGGAAUUACUGGGCGU
AAAGCGC-GUGUAGGCGGAAAGAGAAGUCGGGUGUGAAAGCCCUGGGCUUAACCCAGGAAGUGCGCUCGAAACCAUCUUU
CUAGAGGUCCAGAGGGGAUCGGGGAAUUCCCAGUGUAGAGGUGAAAUUCGUAGAUAUUGGGAAGAACACCGU-GGCGAAA
GCGCCGAUCUGGAUGGAUCCUGACGCUAAGACGCGAAAGCGUGGGGAGCAAACAGGAUUAGAUACCCUGGUAGUCCACGC
CGUAAACGAUGUGCACUAGGUGUUGGGAGA--CUUGACC----CUCUCAGUGCC-GA--C----GGUAACCCAUUAAGUG
CACCGCCUGGGAAGUACGGCCGCAAGGUUGAAACUCAAAGGAAUUGACGGGGGCCCGCACAAGCGGUGGAGUAUGUGGUU
UAAUUCGACGCAACGCGAAAAACCUUACCUGGAUUUGACAUC-UGG--A-G-A-AGGC-UUCAGAGAUGAG-GCUG-UGC
-CC-UUCG--GG-GAACUCCAAGACAGGUGCUGCAUGGCUGUCGUCAGCUCGUGUCGUGAGAUGUUGGGUUAAGUCCCGC
AACGAGCGCAACCCCUGUCCUUAGUUGCUACCAG-UUCG-GCUGAGCACUCUAGGGAGACUGCCGGU-------------
----G-U-GAA------------------------------ACCG-GAGGAAGGUGGGGACGACGUCAAGUCCUCAUGGC
CUU-U-AUAUCCAGGGCUACACACGUACUACAAUGGCCGGU-ACAAAGGGUUGCCAAACCGCAAGGUGGAGCUAAUCUC-
AAAAAACCGGUCUAAGUUCGGAUUGGUCUCUGCAACUCGGGACCAUGAAGCUGGAAUCGCUAGUAAUCGCUGAUCAGC-A
UGCAGCGGUGAAUACGUUCCCGGGCCUUGUACACACCGCCCGUCACACCACGAAAGUUGUCUAUACCAGAAGUGCGUCA-
CCUAACC-GCAA---GGAAGGAGCGUCCCAAGGUAUGGGCAAUGAUUGGGGUGAAGUCGUAACAAGGUAGCCGUA-GGGG
AA-----CC-UG-C-G--GC-UGGAUCACCUCCUU--
>RIFCSPHIGHO2_02_FULL_CP_45_28_RIFCSPHIGHO2_02_FULL_CP_45_28_rifcsphigho2_02_scaffold_22686_16S_1_hypothetical_protein_id=87642873_bin=Omnitrophica_bacterium_RIFCSPHIGHO2_02_FULL_45_28_organism_tax=RIFCSPLOWO2_02_FULL_Omnitrophica_44_11_curated_Omnitrophica_Bacteria_
----------UCGGAGAGUUUGAUUCUGGCUCAGAACGAACGCUGGCGGCGUGGAUUAGGCAUGCAAGUCGAACGG-AG-
-UG-----------CUUA-GCUGUU---UCGA-G-----------------------C---A--CUUAGUGGCGAAAGGG
UGAGUAACACGUGGGUAAUCUGCCCAAGAGAUCGGGAUAACCUGUCGAAAGACGGGCUAAUACCGGAUAAGACCACGCUC
CCGUAAGGG-AGUGAGGUCAAAGAUGGGGAC-C-GUAA-GGCCUAUCGCUUUUGGAUGAGCUCGCGUCCUAUCAGCUAGU
UGGUGAGGUAAUGGCUCACCAAGGCGAUGACGGGUAGCUGGCCUGAGAGGGUGGUCAGCCACAUCGGGACUGAGACACUG
CCCGGACUCCUACGGGAGGCUGCAGUCGAGAAUCUUUCGCAAUGGGGGAAACCCUGACGAAGCGACGCCGCGUGCAGGAU
GAAGGCCUUCGGGUUGUAAACUGCUGUCACUUGGGACGAACACUACUGGAGCUAAUAGUUCCUGUACUUGACGGUACCAA
GAGAGGAAGCCACGGCUAACUCUGUGCCAGCAGCCGCGGUAAUACAGAGGUGGCUAGCGUUGUUCGGAUUUAUUGGGUGU
AAAGGGU-GCGUAGGCGGUUUGGAAAGUCAGAUGUGAAAUCCUGCGGCUUAACCGUAGAACUGCAUUUGAAACUUCCAGG
CUAGAGUAUGGGAGAGGUGAAGGGAAUUCCCGGUGUAAGGGUGAAAUCUGCAGAGAUCGGGAAGAACACCUGUAGCGAAG
GCGCUUCACUGGCCCACAACUGACGCUGAGGGACGAAGGCGUGGGGAGCAAACGGGAUUAGAUACCCCGGUAGUCCACGC
AGUAAACUAUGUUCACUAGGUGUUGGUCUG--UUUCG----ACAGGUCAGUGCC-GA--C----GCUAACGCAUUAAGUG
AACCACCUGGGGAGUACAGUCGCAAGGCUGAAACUCAAAGAAAUUGACGGGGACCCGCACAAACGGUGGAGCAUGUGGUU
UAAUACGACGAUACGCGUGGAACCUUACCCAGGCUUGACAUGCACU--A-G-A-AAGUCCUAUGAAAGUAGGACCU-UC-
-C--CUCAA--G--GACUGGUGCACAGGUGUUGCAUGGCUGUCGUCAGCUCGUGUCGUGAGAUGUUGGGUUAAGUCCCGC
AACGAGCGCAACCCCUAUUCUUAGUUGCCAGCAC-GAAAG-GUGGGCACUCUAAGGAGACCGCCUGC-------------
----G-A-UAA------------------------------GCAG-GAGGAAGGUGGGGACGACGUCAAGUCAGUACGGC
CCU-U-ACGCCUGGGGCUACACACGUGCUACAAUGGCCGGU-ACAAAGGGUUGCCAAACCGCGAGGUGGAGCUAAUCCC-
AAAAAGCCGGUCUCAGUUCGGAUCGAAGGCUGCAAUUCGCCUUCGUGAAGCUGGAAUCGUUAGUAAUCCCGUAUCAGACA
CGACGGGAUGAAUACGUUCCCGGGUCUUGUACACACCGCCCGUCAAGUGAUCCGAGCCGGGAGUACCCGAAGUAGUUAA-
UCCAACC-GCAA---GGAGGAUGACUGCGAAGGUAAAACUGGUGAGGAGCACUAAGUCGUAACAAGGUAGCCUUU-CCGG
AA-----GG-AG-A-G--GC-UGGAUCACCUCCUU--
>RIFCSPHIGHO2_02_FULL_CP_63_39_RIFCSPHIGHO2_02_FULL_CP_63_39_rifcsphigho2_02_scaffold_5242_16S_1_hypothetical_protein_id=87647294_bin=Omnitrophica_WOR_2_bacterium_RIFCSPHIGHO2_02_FULL_63_39_organism_tax=RIFCSPHIGHO2_02_FULL_WOR_2_63_39_curated_
-----------CGGAGAGUUUGAUCCUGGCUCAGAGCGAACGCUGGCGGCGUGGAUAAGGCAUGCAAGUCGCGCGA-UC-
-CCC------------------------GCAA-----------------------G-G---G--GAUAGCGGCUAACGGG
UGCGUAACGCGUGGGGAACUUGUCCUGGAGACAGGGAUAGCACUGCGAAAGCGGUGGUAAUACCUGAUAAGCCCAGAGCC
UCGCAUGGG-GUGACGGGCAAAGAUGGCCUG-ACGCAAGUUGCUAUCGCUUCAGGAGGGCCCCGCGUCCCAUCAGCUAGU
UGGUAGGGUCACGGCCUACCAAGGCGUGGACGGGUAGCUGGCCUGAGAGGGUGGUCAGCCACACUGGGACUGAGACACUG
CCCAGACUCCUACGGGAGGCUGCAGUCGAGAAUCUUUGGCAAUGGGCGAAAGCCUGACCAUGCGACGCCGCGUGCGGGAU
GAAGGCUUUCGGGUCGUAAACCGCUGUUACGAGGGACGAA-GUCGGCCCGUCAAACAAACGGGCGGGAUGACGGUACCUC
GAGAGAAAGCCACGGCUAACUCCGUGCCAGCAGCCGCGGUAAUACGGAGGUGGCAAGCGUUGCUCGGAUUCAUUGGGUGU
AAAGGGC-AAGUAGGCGGCUUCGCAAGUCGGGUGUGAAAUCCCACGGCUUAACCGUGGAACUGCGCCCGAAACUGCGGGG
CUUGAGGACGGGAGAGGCGAAUGGAAUUCCCGGUGUAAGGGUGAAAUCUGUAGAGAUCGGGAGGAACACCAGUGGCGAAG
GCGAUUCGCUGGACCGUUUCUGACGCUGAGAGGCGAAAGCUAGGGGAGCAAACAGGAUUAGAUACCCUGGUAGUCCUAGC
CGUAAACGAUGGGCACUAGGUGUUGGGUC---UUUCG-----GGGCCCAGUGCC-GU--A----GGUAACCCGUUAAGUG
CCCCACCUGAGGAGUACGGCCGCAAGGUUGAAACUCAAAGGAAUUGACGGGGGCCAGCACAAGCGGUGGAACAUGUGGUU
UAAUUCGAUGCUACGCGAAGAACCUUACCCAGGCUUGACAUGCAGG--A-A-G-UAGGAACCUGAAAGGGGGACGA-CU-
-CGUACAGU-CG--AGAGCUUGCACAGGUGCUGCAUGGCUGUCGUCAGCUCGUGCCGUGAGGUGUUGGCUUAAGUGCCAA
AACGAGCGCAACCAUCGCUCACUGUUGCGACCAGGGCAAUGCUGAGCACUCUGUGGGGACUGCCAGC-------------
----G-A-CGA------------------------------GCUG-GAGGAAGGUGGUGAUGACGUCAAGUCCGUACGGC
CUU-U-AUGCCUGGGGCGACACACGUGUUACAAUCCCCGCG-ACAGCGCGCUGCGACACCGCGAGGUGAAGCUAAUCGC-
UUAAAAGCGGGGUCAGUUCAGAUUGCAGGCUGCAACCCGCCUGCAUGAAGCCGGAAUCGCUAGUAACGGCGGAUCAGCUA
CGCCGCCGUGAAUACGUUCCCUGGCCUUGUACACACCGCCCGUCAAGCGAUGGGAGCUGGAAGCACCCGAAGUCGGUGC-
GCCAACCCGCAA--GGGAGGCAGCCGCCGAAGGUGAGUCUGGUGACUGGCGCUAAGUCGUAACAAGGUAGCCCCA-CGGG
AA-----CG-CG-G-G--GC-UGGAUCACCUCCUU--
>RIFCSPHIGHO2_02_FULL_CPR_51_15_rifcsphigho2_02_scaffold_15497_16S_1_hypothetical_protein_id=87674625_bin=Candidatus_Peribacteria_bacterium_RIFCSPHIGHO2_02_FULL_51_15_organism_tax=RIFCSPHIGHO2_02_FULL_PER_ii_51_15_curated_
-----------CGAAGAGUUUGAUCCUGGCUCAGAGUGAACGCUAGCGGCGCGCCUAACACAUGCAAGUCGAGUGG-GU-
----------------------------UUAG--------------------------------ACCCACGGCAAACGGC
UGCGUAACACGUUGGA-ACCUUCCCCGGACUCAGGGAUAACCCCGCGAAAGCGGGGCUAAUACCGGAUGCUCCUAUAACU
CGAAGAGUG-AAAAUUGUUAAACGCA--------UAAUGAUAUUAUCGGUCCGGGAGGGGCCUGCGGCCUAUCAGCUAGU
UGGCGAGGUAACGGCUCACCAAGGCAAUGACGGGUAGCUGGUCUGAGAGGACGACCAGCCAGAAUGGAACUGCGACACGG
UCCAUACUCCUACGGGAGGCAGCAGUGAGGAAUCUUCCGCAAUGGACGAAAGUCUGACGGAGCGACGCCGCGUGGUGGAU
GAAAGCCUUACGGUUGUAAACACCUGUUCUGAGGGACGAA------------AUUU-----------UUGACGGUACCUC
AGGAGAAAGUAUCGGCUAACCCUGUGCCAGCAGCCGCGGUAAGACAGGGGAUACAAGCGUUACUCGGAAUUACUGGGCGU
AAAGCGU-CUGUAGGUUUUCCGAAAAGUCUGAGGUAAAAACUCAGGGCUUAACCCUGAGAGCGUCUCGGAAACUCUCGGA
AUCGAGCAGUGGAGAGGCAUCUGGAAUGCCAUGUGUAGGAGUAAAAUCCGUAGAUAUAUGGUAGAACGCCAAAAGCGAAG
GCAGGAUGCUAGCCACUUGCUGACACUGAGAGACGAAAGCAUGGGGAGCAAAGGGGAUUAGAUACCCCCGUAGUCCAUGC
CCUAAACGAUGCGUGCUCGAUGUGGGAGGUU-UUCAAU---UGCCUUCCGUGUC-CA--A----GCUAAC-CGGUAAGCA
CGCCGCCUGGGAAGUACGGUCGCAAGACUAAAACUCAAAGGAAUAGACGGGGACCCACACAAGCGGUGGAGCAUGGGGUU
UAAUUCGAUAGUAAGCGAAGAACCUCACCUAGGCUUGACAUC-UCG--G-G-A-ACCC-CCCGGAAACGGG-GGGG-UG-
-CC-GCAA--GG--AACCCGAAGACAGGUGCUGCACGGUUGUCGUCAGCUCGUGCCUUGAGGUGUACUGUUAAGUCAGCG
AACGAGCGCAACCCUCAUCCUAUGUUG--------UCU--------UU-UCAUGGGAGACUGCCGCC-------------
----U-C-CAA------------------------------GGCG-GAGGAAGGUGGGGAUGACGUCAAAUCAGCGUGGC
CCU-U-AUGCCUAGGGCGACACCCGUGCUACAAUGGCCGGU-ACAGUGAGCCGCGAAUCCGCGAGGAGGAGCCAAUCUC-
UAAAAGCCGGCCUCAGUUCGGAUUGCAGUCUGCAACUCGACUGCAUGAAGUUGGAAUCGCUAGUAACCGUGAAUCAGCCA
UGUCACGGUGAAUAUGUUCCUGGGUCUUGUACUCACCGCCCGUCAAGUCAUGAAAGGUAGAAGCACCUGAAGCACCGUUA
CCCU----UUU-------GGGGCGGUACCACGGUGAAGCUACUGAUUGGGACUAAGUCGUAACAAGGUAUCCGUA-GGAG
AA-----CC-UG-C-G--GA-UGGAACAUCUCCUU--
>RIFCSPHIGHO2_02_FULL_Deltaproteobacteria_50_15_rifcsphigho2_02_scaffold_9177_16S_1_hypothetical_protein_id=87686827_bin=Deltaproteobacteria_bacterium_RIFCSPHIGHO2_02_FULL_50_15_organism_tax=RIFCSPLOWO2_02_FULL_Deltaproteobacteria_50_16_curated_Deltaproteobacteria_Proteobacteria_Bacteria_
----------CUGGAGAGUUUGAUUCUGGCUCAGAACGAACGCUGGCGGCGUGCCUAACACAUGCAAGUCGUACGA-GAU
-A------------------GCCCC---UUCG-GGGGU---------------------GUG--UAAAGUGGCGCACGGG
UGAGUAAUACGUGGGUAACCUGCCCUUGAGACGGGGACAACCUGCUGAAAGGCGGGCUAAUACCGGAUAAGACCACAGUU
CCUCCGGGA-ACAGAGGUCAAAGAUGCCC-UCUCCAUGGACGGUAUCACUUAAGGAUGGGCCCACGUCCCAUCAGCUUGU
UGGUAGGGUAAUGGCCUACCAAGGCGAAGACGGGUAGCUGGUCUGAGAGGAUGAUCAGCCACACUGGAACUGAGACACGG
UCCAGACUCCUACGGGAGGCAGCAGUGGGGAAUAUUGCGCAAUGGGCGAAAGCCUGACGCAGCAACGCCGCGUGAGUGAU
GAAGGCCUUCGGGUCGUAAAGCUCUGUCAGAGGGGAAGAAUGCAAUAGAUUCGAACAGGGUCUGUUGUUGACGGUACCUU
CAGAGGAAGCACCGGCUAACUCCGUGCCAGCAGCCGCGGUAAUACGGAGGGUGCAAGCGUUGUUCGGAAUUACUGGGCGU
AAAGCGC-GUGCAGGCGGUCUUGAAAGUCCCGUGUGAAAUCCCUCGGCUUAACUGGGGAAUGGCGCGGGAAACUCCAAGG
CUAGAAUACGGGAGAAGUCAGCGGAAUUCCUAAUGUAGCGGUGAAAUGCGUAGAUAUUAGGAGGAACACCAGCGGCGAAA
GCGGUUGACUAGCCCAAUAUUGACGCUGAGACGCGAAAGCGUGGGGAUCAAACAGGAUUAGAUACCCUGGUAGUCCACGC
UGUAAACGAUGGAUACUAGGUGUUGGGGG--AAUUGACC----CCCUCAGUGCC-GA--C----GCUAACGCAUUAAGUA
UCCCGCCUGGGGAGUACGGUCGCAAGACUAAAACUCAAAGGAAUUGACGGGGGCCCGCACAAGCGGUGGAGCAUGUGGUU
CAAUUCGACGCAACGCGAAAAACCUUACCUGGACUUGACAUC-UGG--G-G-A-AUCC-UCCGAAAAGA-G-GGAG-UGC
-CC-GCAA--GG-GAGCCCCAAGACAGGUGCUGCAUGGCUGUCGUCAGCUCGUGUCGUGAGAUGUUGGGUUAAGUCCCGC
AACGAGCGCAACCCCCGCCUUUAGUUGCCAUCAU-UUAG--UUGGGCACUCUAAAGGGACUGCCCGG-------------
----G-U-UAA------------------------------CCGG-GAGGAAGGUGGGGACGACGUCAAGUCCUCAUGGC
CUU-U-AUGUCUAGGGCUACACACGUGCUACAAUGGGUACU-ACAAAGGGUUGCCAACCCGUGAGGGGGAGCUAAUCCC-
AUAAAGGUACUCUAAGUUCGGAUUGCAGUCUGCAACUCGACUGCAUGAAGCUGGAAUCGCUAGUAAUCGCGGAUCAGC-A
UGCCGCGGUGAAUACGUUCCCGGGCCUUGUACACACCGCCCGUCACACCACGAAAGUGAUUUAUACCAGAAGUCGGUGA-
GCUAA-C-UUC----GGAGGCAGCCGCCCAAGGUAUGGACCAUGAUUGGGGUGAAGUCGUAACAAGGUAUCCGUA-GCGG
AA-----GC-UG-C-G--GA-UGGAUCACCUCCUU--
>RIFCSPHIGHO2_02_FULL_Elusimicrobia_39_36_rifcsphigho2_02_scaffold_172_16S_1_hypothetical_protein_id=87690513_bin=Elusimicrobia_bacterium_RIFCSPHIGHO2_02_FULL_39_36_organism_tax=RIFCSPLOWO2_02_FULL_Elusimicrobia_39_32_curated_Elusimicrobia_Bacteria_
-UGG----------AGGGUUUGAUCCUGGCUCAGAGUGAACGCUGGCGGCGUGCCUAACACAUGCAAGUCGAACGG-GU-
-GUU-----------------UGCU---GUAG-UAAUACAGU-------------C-A---AACACUAGUGGCAAACGGG
UGAGUAAUACAUGGGUGAUCUGCCUUUAAGAGGAAAAUAAUCCCGCGAAAGCGGGACUAAUGUUCCAUAAGACCACAUUU
UCAUAAAAG-AAAGGGGUAAAAGUU-UC------GUAA---GG-AACACUUAAAGAUGAGCCCGUGGCCUAUCAGCUAGU
UGGUGAGAUAAUAGCCCACCAAGGCAAAGACGGGUAGCCGACCUGAAAGGGUGAACGGCCACACUGGAACUGAGACACGG
UCCAGACUCCUACGGGAGGCAGCAGUGGGGAAUUUUGGACAAUGGGGGCAACCCUGAUCCAGCAACGCCGCGUGAAGGAU
GAAGGUUUUCGGAUUGUAAACUUCUUUUAUAGGGGACGAA-ACAGCCAUU--GAA----GAGAUGAACUGACAGUACUCU
AUGAAUAAGCCACGGCUAACUACGUGCCAGCAGCCGCGGUAAUACGUAGGUGGCAAGCGUUACUCGGAAUUACUAGGCGU
AAAGCGC-AGGUAGGUGGUUGAAUAAGUCUGUAAUGAAAUCUCCCGGCUUAACUGGGAGGGGCUUAUAGAUACUGUUUAA
CUAGAGUGUGGGAGAGGUAACUGGAAUUCCCGGUGUAGCGGUGAAAUGCGUAGAUAUCGGGAGGAACACCAAUGGCGAAA
GCAGGUUACUGGCCCAAUACUGACACUGAGCUGCGAAAGCUAGGGGAGCAAACAGGAUUAGAUACCCUGGUAGUCCUAGC
UGUAAACGAUGUAGACUAGAUGUGGGGGG--UAUCGACC----CCCUCCGUGUC-GA--C----GCUAACGCAUUAAGUC
UACCGCCUGGGGAGUACGGCCGCAAGGUUGAAACUCAAAGGAAUUGACGGGGACCCGCACAAGCGGUGGAGUAUGUGGUU
UAAUUCGACGCAACGCGAAAAACCUUACCUGGGCUCGAACGACUAG--AAG--UAAAAUCUAGGAAACUAGAGAUGAC--
-CUGAAAG-CAG--GAA-CUAGCCGAGGUGCUGCAUGGUUGUCGUCAGCUCGUGUCGUGAGAUGUUGGGUUAAGUCCCGC
AACGAGCGCAACCCUCAUCUCCUUUUGCUAACUGAGCAAUCGGGUGCACUAUGGAGAAACUGCCCAC-------------
----G-A-UGA------------------------------GUGG-GAGGAAGGUGAGGACGACGUCAAAUCCCCAUGGC
CUU-U-AUGUCCAGGGCUACACACGUACUACAAUGGCCAGU-ACAGAGGGUCGCAAUACCGUAAGGUGGAGCCAAUCCC-
A-AAAACUGGCCCCAGUUCAGAUUGUGGGCUGAAAUUCGUCCACAUGAAGGAGGAAUCGCUAGUAAUCGCGAAUCAG-AA
GGUCGCGGUGAAUACGUUCCCGGGUCUUGUACACACCGCCCGUCACACCACGAAAGCCCGCUGCAACAGAAGUUCCCGA-
U-------UUAU--------CGGGACCA-AAGUUGUGGUUGGUGAUUGGGGUGAAGUCGUAACAAGGUAGCCGUA-UCGG
AA-----GG-UG-C-G--GC-UGGAUCACCUCCUU--
>RIFCSPHIGHO2_02_FULL_Elusimicrobia_61_10_rifcsphigho2_02_scaffold_14260_16S_1_hypothetical_protein_id=87696398_bin=Elusimicrobia_bacterium_RIFCSPHIGHO2_02_FULL_61_10_organism_tax=RIFCSPHIGHO2_02_FULL_Elusimicrobia_61_10_curated_
UUGG----------AGAGUUUGAUCCUGGCUCAGAGUUAACGCUGGCGGCGUGCCUAACACAUGCAAGUCGAGCGA-AGA
-GUA------------------CCA---GAAA-UGG-------------------G-C---U--CUUAGCGGCAGACGGG
UGAGUAACACGUAAACUAUUUGCCCUCGAAUGGGAGACAACCUGACGAAAGUUUGGCUAAUACCCCAUACAAUCCUCUCG
GAGCAUUCC-GAGGGGAUGAAAGGC-CC------GCAA---GG-GUCGUUCGAGGAGAAGUUUGCGGCCUAUCAGCUAGU
UGGCGGUGUAACGGACCACCAAGGCUAUGACGGGUAGCCGAUCUAAAAGGAUGACCGGCCACAAGGGCACUGAGACACGG
GCCCUACUCCUACGGGAGGCAGCAGUGGGGAAUUUUGGACAAUGGACGAAAGUCUGAUCCAGCGACGCCGCGUGAAGGAC
GAAGGUUUUCGGAUCGUAAACUUCUUUUGCAGGGGACGAA-UACGC-----GCAA-------GCG-UUUGACGGUACUCU
GCGAAUAAGCCACGGCUAACUACGUGCCAGCAGCCGCGGUAAUACGUAGGUGGCGAGCGUUACUCGGAAUUACUAGGCGU
AAAGCGC-GUGUAGGCGGGAGGUUAAGUUCGCUGUUAAAUCUCAUAGCUCAACUAUGAAAUGCCGGCGAAUACUGGCCUU
CUUGAAUUCGGUAGAGGUAACUGGAAUUCCAGGUGUAGCGGUGAAAUGCGUAGAUAUCUGGAAGAACGCCAAAGGCGAAG
GCAGGUUACUGGGCCGCAAUUGACGCUGAGACGCGAAAGCUAGGGGAGCAAACAGGAUUAGAUACCCUGGUAGUCCUAGC
UGUAAACGAUGUAGACCAGGUGUGGGAGG--UAUCGACC----CCUUCCGUGCC-GA--C----GCUAACGCAUUAAGUC
UACCGCCUGGGGAGUACGGCCGCAAGGUUAAAACUCAAAGGAAUUGACGGGGGCCCGCACAAGCAGUGGAUCAUGUGGUU
UAAUUCGACGCUACGCGAAGAACCUUACCUGGGCUCGAACGACUAG--U-G-GUAGUCCUUAUGAAAGUGAGGGCGAC--
-CC-GCAA--GG---GAGCUAGCCGAGGUGCUGCAUGGCUGUCGUCAGCUCGUGUCGUGAGAUGUUGGGUUAAGUCCCGC
AACGAGCGCAACCCUUGUCCUGUGUUGCUA-CCCCGCAAG-GGGAGGACUCUCAGGAGACUGCCGUG-------------
----G-A-UAA------------------------------CACG-GAGGAAGGUGGGGACGACGUCAAGUCAUCAUGGC
CUU-U-AUGUCCAGGGCUACACACGUGAUACAAUGGUGCAG-ACAGAAGGUCGCAAUACCGUAAGGUGGAGCCAAUCCC-
C-AAACUGCACCCUAGUUCAGAUCGUGGGCUGCAAUUCGCCCACGUGAAGCUGGAAUUGCUAGUAAUCGCAGAUCAGC-A
GGCUGCGGUGAAUACGUUCCCGGGCCUUGUACACACCGCCCGUCACACCACGAAAGUCAGAUGCAACAGAAGUACCU-C-
G-------GAUA----C-UCGAGGUCCC-AAGUUGUGCCUGGUGAUUGGGGUGAAGUCGUAACAAGGUAGCCGUA-CGAG
AA-----CG-UG-C-G--GC-UGGAUCACCUCCUU--
>RIFCSPHIGHO2_02_FULL_Gammaproteobacteria_60_43_rifcsphigho2_02_scaffold_456906_16S_1_hypothetical_protein_id=87707882_bin=Pseudomonadales_bacterium_RIFCSPHIGHO2_02_FULL_60_43_organism_tax=RIFCSPHIGHO2_02_FULL_Gammaproteobacteria_60_43_curated_
--------------------------------------------------------------------------------
--------------------------------------------------------------------------------
--------------------------------------------------------------------------------
--------------------------------------------------------------------------------
---------------------------------------------------------CCACCAAUGGUACUGCGACACGG
ACCAUACACCUACGGGUGGCAGCAGCCGAGAAUAUUCGACAAUGGGCGAAAGCCUGAUCGAGCGACGCCGCGUGCAGGAU
GAAGUUCUUCGGGACGUAAACUGCUUUUGUAGGGGAAGAA-UUCCGG-----UAAUA-----CCGGAAUGACUGUACUCU
ACGAAUAAGGACCUGCAAAUCUCGUGCCAGCAGCCGCGGUAAUACGAGAGGUCCAAGCGUUGUCCGGAUUAACUGGGCGU
AAAGGGU-GUGUAGGAGGUCGUGUUAGUCCUGCUUUAAAUCUCUGGGCCCAACCCAGAGGCCGGGCGGGAUACGGCACGG
CUGGAGGGUGCGAGAGGCGAGUGGAACUCACGGUGUAGGGGUGAAAUCCGUUGAUAUCGUGGGGAACACCAAAAGCGAAG
GCAACUCGCUGGCGCAUACCUGACUCUGAAACACGAAAGCGUGGGCAUAAAAAAGGAUUAGAUACCCUUGUAUUCCACGC
CCUAAACGAUGAUGACUAGCUAUCGGAAG--UAUCGACC----CUUUCGGUGGC-GA--A----GCUAACGCGUUAAGUC
AUCCGCCUGGGAAGUACGGCCGCAAGGCUAAAACUCAAAGGAAUAGACGGGGAUUCGCACAAGCGGUGGAGCAUGUGGUU
UAAUUCGAUGGUAAACGAAGAACCUCACCAGGGCUUGAAACCACGA--C-G-ACGGUC-UGGAGAAACCUA-GACU-UU-
-CU-CACAA-GG---ACGGCGUGGCAGGUGCUGCAUGGUUGUCGUCAGUUCGUGUUGUGAAAUGUUCCCUUCAGUGGGGC
AACGGACGCAACCCCUAUUGCCUGUUA--------CAUG-------UG-UCAGGCGAGACUGCCCAG-------------
----C-U-CAG------------------------------CUGG-GAGGAAGGAGGGGAUGACGCCAAAUCAGCAUGGC
CCUUUGAUGCCCUGGGCUACACACGUGCUACAAUGGAACGU-ACAAUGGGUCGCGAAGCCGCGAGGUGGAGCAAAUCCC-
U-AAAAACGUUCUCAGUUCGGAUUGGAGUCUGCAACUCGACUCCAUGAAGUUGGAAUCGCUAGUAAUCGCAGGUCAGCUA
UACUGCGGUGAAUACG----------------------------------------------------------------
--------------------------------------------------------------------------------
-------------------------------------
>RIFCSPHIGHO2_02_FULL_OD1_38_15_rifcsphigho2_02_scaffold_1770_16S_1_hypothetical_protein_id=87732623_bin=Candidatus_Nomurabacteria_bacterium_RIFCSPHIGHO2_02_FULL_38_15_organism_tax=RIFCSPHIGHO2_02_FULL_OD1_Nomurabacteria_38_15_curated_
-----------AGUAGAGUUUGAUCCUAGCUCAGGAUGAACGCUGGCGGCGUGGAUAAGGCAUGCAAGUCGAACGG-AU-
-AGU----------------ACCGUAAAAU-CUAUUAAGU-GCCGGAUCGGAUU-UGC---U--AUUAGUGGCAAACGAG
GUAGUAAUACAUAGGA-AUUUCCCCCUAAGUCGUGAACAACUCACCGAAAGGUGUGCUAAUACACGAUGGU--------C
UCUCUGGAG---------UAAAGA----------UUUA-------UCGCUUAGGGAAAAGCCUGUGGGAUAUCAGCUUGU
UGGUAGUGUAAUGGACUACCAAGGCUAUGACGUCUAGGGGAGCUGAGAGGCUGACCCCCACCGAUGGGACUGAGACACGG
CCCAUACACCUACGGGUGGCUGCAGUCAAGAACCUUCCACAAUGGACGAAAGUCUGAUGGAGCGACGCCGCGUGAUCGAU
GAAGCUUUUCGAAGUGUAAAGGUCUUUUAUGAGGGAAGAA-----------GUUU-A----------UUGACUGUACCUC
AUGAAUAAGGGGCUCCUAACUCUGUGCCAGCAGGAGCGGUAAUACAGAGGCCCCGAGCGUUAUCCGGAAUCAUUGGGCGU
AAAGGGU-GCGUAGGUGGCUAUAUUAGUCUUUCGUUAAAUCCAUGGGCCUAACCUGUGGUCUGCGAAGGAAACGGUAUAG
CUUGAGAGCGAGAGAGGUGAAUGGAACUCAUAGUGUAGGGGUGAAAUCCGUUGAUAUUAUGGGGAACACCAAAAGCGAAG
GCAAUUCACUGGCUCGUUUCUGACACUGAUGCACGAAAGCGUGGGUAGCGAAUGGGAUUAGAUACCCCAGUAGUCCACGC
CCUAAACGAUGCACUCUAGCUAUUCGGAG--UAUCGACC----CUCUGAGUGGC-GU--A----GCUAACGCGUUAAGAG
UGCCGCCUGGGAAGUACGGCCGCAAGGCUAAAACUCAAAGGAAUAGACGGGGACUUGCACAAGCAGUGGAUUAUGCGGUU
UAAUUCGAUGAUAAACGAAGAACCUCACCCAGGUUUGAAACUUAAC--UGU-A-AUCC-CGCCGAAAGGCGGGACC----
-CC-GCAA--GG----CAGUUAAGCAGGUGAUGCAUGGCCGUCGUCAGCUCGUGGUUUGAAUUGUUCCCUUAAGUGGGGU
AACGAGCGCAACCCUCGUUGUGUGUUA--------AAUA-------UG-UCACACAAGACUGCUCAGAACUAAGCGCAC-
AAGUG-CAACAGAAUCUAGAACCGUUUGCUUGCGAAUUUAGCUGA-GAGGAAGGAGAGGAUGACGCCAGGUCAGCAUGUC
CCUUUGACAUCUGGGGCUACACGCAUAAUACAAUCGCUAUU-ACAACGGGUCGCGACGGGGUAACCCUGAGCCAAUCCU-
UUAAAAAUAGCGCCAGUUCGGAUUGAGGGCUGCAACUCGCCCUCAUGAAGCCGGAAUUGCUAGUAAUCGCGGGUCAGAUA
UACCGCGGUGAAUACGUUCUCAAGUCUUGUACUCACCGCCCGUCAAGUCAAGGGAGCCGGGAGUGCCCGAAGUCUGU-G-
--------CAUAA--------CAUGGCCUAAGGUAAGCUCGGUGACAGGGACUAAGUCGUAACAAGGCACGGCUA-GCGG
AA-----GC-UG-G-U--CU-UGGAAUAAU-------
>RIFCSPHIGHO2_02_FULL_OD1_40_20_rifcsphigho2_02_scaffold_2846_16S_1_hypothetical_protein_id=87743783_bin=Candidatus_Harrisonbacteria_bacterium_RIFCSPHIGHO2_02_FULL_40_20_organism_tax=RIFCSPLOWO2_02_FULL_OD1_Wolfebacteria_41_13b_curated_Wolfebacteria_Parcubacteria_Bacteria_
---------UUUGAGGA-UUUGAUCCUGGUCCAGGAUGAACGCUGGCGGCGUGGAUAAGGCAUGCAAGUCAUACGGUAA-
-UUAUAUCAAGGACUCUGCGACAGUAGUACCCGACGGCAAUAUCCGAUAGCAUC-G-U---G--CUUAUUUUCAGACUAG
CGAUUAGCG-ACUAGU-AUUUAGCGACUAGUGAAAUAAAAUUUUUCUAGUGGCUAGUCACUAGUGGCUAAUCGAGUGGCG
AGCGGAGCGAGGCACGAUUAAAUCUC--------GCAA------GAGGCUUUGGGAGCGACCUAGGUCCGAUCAGCUAGU
UGGUAGGGUAAUGGCCUACCAAGGCUAUGACCGGUAGGGGAGCUGAGAGGCUGUUCCCCAACGACGGAACUGAGAUACGG
UCCGUACUCCUACGGGAGGCUGCAGUCGAGAAUAUUCGACAAUGGGCGAAAGCCUGAUCGAGCGACGCCGCGUGCAGGAA
GAAGGGCUUCGGCCUGUAAACUGCUUUUUUGUUUCAAAAA-----------GUUA------------UUGAU--UAGAAC
AAGAAUAAGGGGCUGCAAACCUCGUGCCAGCAGCAGCGGUAAUACGAGGGCCCCGAGCGUUAUCCGGAUUUAUUGGGCGU
AAAGAGU-GCGUAGGAGGUCUGAUGCGUCUUUUGUUAAAUUCCAGAGCUUAACUCUGGAGCCGCAGGAGAUACGGUCAGA
CUAGAGGAUACCAGAGGUUGAUGGAACACAUGGUGUAGGGGUGAAAUCCGUUGAUAUCAUGUGGAACACCGAAGGCGAAG
GCAAUCAACUGGGGUACUCCUGACUUUUAAGCACGAAAGCGUGGGGAGCAAAAAGGAUUAGAUACCCUUGUAGUCCACGC
CCUAAACGAUGUCGGCUAGCUGUUUCGAG--UAUCGACC----CUCGGAGUGGC-GA--A----GCUAACGCAUUAAGCC
GACCGCCUGGGAAGUACGGCCGCAAGGCUAAAACUCAAAGGAAUAGACGGGGACUCGCACAAGCGGUGGAACAUGUGGUU
UAAUUCGAUAGUAAACGAAGAACCUUACCAGGGCUUGAAAUCCAAA--C-G-A-AAGGUUGCUGAAAGGCA-UCCU-U--
-CU-CUCAA-GG---ACGUUUGGACAGGUGUUGCAUGGUUGUCGUCAGCUCGUGGCUUGAGUUGUUCCCUUCAGUGGGGU
AACGAGCGCAACCCUUGCCUCAAGUUA--------UUU--------UG-UCUUGAGGGACUGCCGAG-------------
----U-U-UUA------------------------------CUCG-GAGGAAGGUGAGGAUGACGUCAAAUCCGCAUGAC
CCUUCGAUGCCCUGGGCUACACACGUGUUACAAUGGCCGGU-ACAAUAGGUUGCCAAGCCGUAAGGCGGAGCUAAUCCUA
UCAAAACCGGCCUCAGUUCAGAUUGAGGGCUGAAACUCGCCCUCAUGAAGUCGGAAUCGCUAGUAAUCGUGGGUCAGCUA
UACCACGGUGAAUACGUUCUCGAGUCCUGUACUCACCGCCCGUCACUGCAGGGGAGCCGGGAAUAGCCGAAGUCCAG---
--------UUAU---------GCUGGGUCAAGCUAGGUUCGGUGACAUGGCAGAAGUCGUAACAAGGCACGCGUA-GCGG
AA-----GC-UG-U-G--CG-UGGAUUAUUU------
>RIFCSPHIGHO2_02_FULL_OD1_42_24_rifcsphigho2_02_scaffold_52916_16S_1_hypothetical_protein_id=87755345_bin=Candidatus_Nomurabacteria_bacterium_RIFCSPHIGHO2_02_FULL_42_24_organism_tax=GWA2_OD1_42_18_Parcubacteria_Bacteria_
------------AAAGAGUUUGAUCAUAGCUCAGGAUGAACGCUGGCGGCGUGGAUAAGGCAUGCAAGUCGAACGA-AU-
-UAUUUUUAAUUUCA---GAUGA-G---AUUA-AUCAAGU--CAAAAAAUUUUU-AAU---G--AUUAGUGGCAAACGAG
GUAGUAACACGUGGGA-AUCUCCCCCGAAGUCGUUAAUAACCCCGCGAAAGCGGGACUAAUGCGCGAUA-U--------A
UCUCCGGAU---------GAAAGGA---------GCAA------UCCGCUUCGGGAAGAGCCUGCGAAGUAUCAGCUAGU
UGGCAGUGUAAUAGACUACCAAGGCUAUGACGCUUAGGGGAGGUGAGAGCCUGACCCCCACCGAUGGGACUGAGACACGG
CCCAUACACCUACGGGUGGCUGCAGUCAAGAACAUUCCACAAUGGGCGAAAGCCUGAUGGAGCGACGCCGCGUGAUGGAU
GAAGUCCUUAGGGACGUAAACAUCUUUUGUGAGGGAAGAA-ACCGCC-----GUAAG----GCGGAUUUGACGGUACCUC
AAGAAUAAGGGGCUCCCAACUCUGUGCCAGCAGGAGCGGUAAGACAGAGGCCUCGAGCGUUAUCCGGAAUUAUUGGGCGU
AAAGGGU-GCGUAGGCGGUUCGCCACAUCUCUGAUUAAAGCCCAAGGCUUAACCUUGGAAAAACCAGAGAGAUGAGUGGA
CUAGAGACAGUGAAAGGUUUAUGGAACUCACGGUGUAGGGGUGAAAUCCGUUGAUAUCGUGGGGAACACCAAAGGCGAAG
GCAAUAAACUGGCACUGUUCUGACGCUGAGGCACGAAAGCGUGGGGAUCAAAAAGGAUUAGAUACCCUUGUAGUCCACGC
CCUAAACUAUCCUCUCUCGCUUUUCGGAG--UAUCGACC----CUCUGAGAGGC-UA--A----GCUAACGCGUUAAGAG
AGGCGCCUGGGAAGUACGGCCGCAAGGCUAAAACUCAAAUGAAUAGACGGGGACUCGCACAAGCCGUGGAUUAUGUGGUU
CAAUUCGACGGUAACCGAAGAACCUUACCAGGGCUAGAAAUCCUAA--C-G-A-ACCUCGACAGAAACGUCGGGGG-U--
-CC-GCAA--GG---ACGGUAGGACAGGUGCUGCAUGGCCGUCGUCAGUUCGUGGUUUGAAUUGUUCCCUUAAGUGGGGU
AACGAACGCAACCCUCGUCGUGUGUUA--------CAAG-------UG-UCACGCGAGACUGCCCCCGCCAAAGAACAUA
AGUGA-U-UCCUCUGGGGAGAGGGCAUUUGUGAAUUUUGGCGGGG-GAGGAAGGGGAGGAUGACGCCAGGUCAGCAUGGC
CCUCUGAUGCCCUGGGCUACACACAUAAUACAAUGGUCGUU-ACAGAAGGAUGCGAAGGAGUAAUCCGGAGCCAACCCC-
U-AAAAACGACCUCAGUUCGGAUUGAGGUCUGCAACUCGACCUCAUGAAGUCGGAAUGGCUAGUAAUCGCAGGUCAGC-A
AACUGCGGUGAAUACGUUCUCGAGUCUUGUACUCACCGCCCGUCAUUUCAAGGGAGCCGGGAAUACCCGAAGCCCCCCG-
AUUAA---AAUCA---------GGGGAUCACGGUAAGUUCGGUGACAGGGAAAAAGUCGUAACAAGGCACGGCUA-GCGG
AA-----GC-UG-G-U--CG-UGGAAUA---------
>RIFCSPHIGHO2_02_FULL_OD1_43_15_rifcsphigho2_02_scaffold_12860_16S_1_hypothetical_protein_id=87763971_bin=Candidatus_Colwellbacteria_bacterium_RIFCSPHIGHO2_02_FULL_43_15_organism_tax=RIFCSPHIGHO2_12_FULL_OD1_43_12_curated_Parcubacteria_Bacteria_
---------UUUGAGGA-UUUGAUCCUGGUCCAGGAUGAACGCUGGCGGCGUGGAUAAGGCAUGCAAGUCGAACG--AAA
-CUA--UUUUUGAAAUA-GCUUGAG---AUUA-AUCAAGG-GCUGUGGAUUGAA-U-A---G--UUUAGUGGCAAACGAG
UUAGUAAUACCUUGGUAACUUACCUGGAAGUAGGGCAUAGCUAGUCGAAAGAUUAGAUAAUUCCCUAUAUGGAUGCGGGG
ACGAAAGUCAUUCGCAUUGAAAGAC---------GCAA------GUCGCUUCUAGAUAGGCCUUGGCCCGAUCAGCUAGU
UGGUGAGGUAAUGGCUCACCAAGGCUAUGACCGGUAGGGGAGGUGAGAGCCUGUUCCCCAACGACGGAACUGAGACACGG
UCCGUACACCUACGGGUGGCAGCAGUCGAGAAUAUUUGACAAUGGGCGAAAGCCUGAUCAAGCGACGCCGCGUGCAGGAA
GACAGUCUUCGGAUUGUAAACUGCUUUUCAUGGAGAUAAA--GAUCAC---CGCAAG-----GUGGUUUGAUAGUACCUA
UGGAAUAAGAGGCUGCAAACUUCGUGCCAGCAGCAGCGGUAAUACGAAGGCCUCAAGCGUUAUCCGGAUUUAUUGGGCGU
AAAGGGU-GUGUAGGGGGUUUUGUAAGUCUUCCGUAAAAUCUUGCCGCUCAACGGCAAGCUCGCGGGGGAAACUGCAAGA
CUAGAGGGUGCAAGAGGUCUGUAGAACGCACGGUGUAGGGGUGAAAUCCGUUGAUAUCGUGCGGAAUACCAAAGGCGAAG
GCAGCAGACUAGUGCAUUACUGACCCUGAAACACGAAAGCGUGGGGAGCAAAAAGGAUUAGAUACCCUUGUAGUCCACGC
CCUAAACGAUGUUUGUUAGCCGUUUCGAG--UAUCGACC----CUCGGAGUGGC-GC--A----GCUAACGCAUUAAACA
AACCGCCUGGGAAGUACGGCCGCAAGGCUAAAACUCAAAGGAAUAGACGGGGACUCGCACAAGCGGAGGAGCAUGAGGUU
UAAUUCGAUGGUAAGCGAGGAACCUUACCAGGGCUUGAAAUUCAAA--C-G-A-AGACUUUCCGAAAGGAUUGUUG-U--
-CU-CUCAA-GG---ACGUUUGAACAGGUGCUGCAUGGUUGCCGUCAGCUCGUGUCUUGAGAUGUUCCCUUCAGUGGGGA
AACGAGCGCAACCCCCGUCGCGUGUUA--------CAAG-------UG-UCACGCGAGACUGCCGGA-------------
----U-U-UUU------------------------------GCCG-GAGGAAGGCGGGGACGACGUCAAAUCCGCAUGGC
CCUCUGAUGCCCUGGGCGACACUCAUGCUACAAUGGUCAAU-ACAAAGGGUUGCCAAACCGUAAGGUGGAGCUAAUCCC-
AUAAAGUUGACCUCAGUUCGGAUUGAGGGCUGAAACUCGCCCUCAUGAAGCCGGAUUCGCUAGUAAUCGUAGAUCAU-AA
CGCUACGGUGAAUACGUUCUCGAGUCCUGUACUCACCGCCCGUCACGCCAAGGAAGCCGGAAGGAGGUGAAGCCGCG-U-
--------UUAG---------GCGCGGUUAGCCUUAGUUCGGUGACAUGGGCGAAGUCGUAACAAGGCACGUGUA-GCGG
AA-----GC-UG-U-G--CG-UGGAACAA--------
>RIFCSPHIGHO2_02_FULL_OD1_44_13_rifcsphigho2_02_scaffold_8948_16S_1_hypothetical_protein_id=87774557_bin=Candidatus_Magasanikbacteria_bacterium_RIFCSPHIGHO2_02_FULL_44_13_organism_tax=RIFCSPLOWO2_12_FULL_OD1_Magasanikbacteria_43_12_curated_Magasanikbacteria_Parcubacteria_Bacteria_
----------UUUGAGAGUUUGAUCCUGGCUCAGGAUGAACGCUGGCGGCGUGUUUAAGGCAUGCAAGUCGUACGA-GC-
-C--------------------GAC---GCAA-GUC-------------------------G--GUUAGUGGCAGACGGG
AGAGUAACACCUUGGUAACCCACCUCCGAGACGGGGAUAGCUCACCGAAAGGUGAAUUAAUACCCGAUGGCAAUGCGGGG
ACGCAAGUCAUUCGCAUUUAAACUCAC-------GCAA---GGGAUCGCUUGGAGAGGGACCUAGGUCCUAUCAGCUAGU
UGGUGAGGUAAUGGCUCACCAAGGCUACGACGGGUAGGGGGCGUGAGAGCGUGACCCCCCUCACUGGGACUGAGAAACUG
CCCAGACACCUACGGGUGGCUGCAGUCAAGAAUCUUCCACAAUGGCCGAAAGGCUGAUGGAGCGACGCCGCGUGCAGGAA
GAAGCCCCUCGGGGUGUAAACUGCUUUUCUUAGGGACGA-------------AUUCG-----------UGACGGUACCUG
AGGAAUAAGAGGUUGCUAACUCUGUGCCAGCAGCAGCGGUAAUACAGAGACCUCAAGCGUUAUCCGGAUUUACUGGGCGU
AAAGAGC-CCGAAGGUGGUUUGGAAAGUCAUUGGUUAAACCCUGAGGCUUAACUUCAGGUUUGCUGGUGAAACUUCCAAG
CUAGAGGCCGGGAAAGGCAAGCGGAACUAUCGGUGUAGUCGUAAUAAGCGCUGAUAUCGAUAGGAACACCAAAGGCGAAG
GCAGCUUGCUGGAACGCGCCUGACACUCUAGGACGAAAGCGUGGGUAGCGAAUAGGAUUAGAUACCCUAGUAGUCCACGC
CCUAAACGAUGCGCACUAGGUAUUGGGAG--UAUCGACC----CUCCCAGUGCCGUUUAAAAAAGCUAACGCGUUAAGUG
CGCCGCCUGGGUAGUACGGCCGCAAGGUUGAAACUCAAAGGAAUAGACGGGGACCCGCACAAGCGGUGGAUCAUGCGGUU
UAAUUCGAUGGUACGCGAGGAACCUCACCAGGACUUGAAAUGUAGCU-G-C---AUUCCGAUAGAAAUAUUGGAAG----
-CC-UUUGA-GG----GUGCUACACAGGUGCUGCAUGGUUGCCGUCAGCUCGUGCCGUGAGGUGUACCGUUAAGUCGGGU
AACGAGCGCAACCCCUAUUCUGUGUUA--------AAU--------GU-ACACAGAGGACUGCCCGC-------------
----G---CAA------------------------------GCGG-GAGGAAGGCGGGGACGACGUCAAAUCAGCAUGGC
CCU-U-ACGUCCUGGGCGACACGCAUGAUACAAUGGCCGAU-ACAAAGGGUAGCCAAGCCGCAAGGCGGAGCCAAUCUC-
ACAAAAUCGGCCCUAGUUCAGAUUAGAGUCUGCAACUCGACUCUAUGAAGCCGGAAUCGCUAGUAAACGCGAAUCAGA-A
CGUCGCGUUGAAUACGUUCUCGGGUCUUGUACUCACCGCCCGUCACACCACGAAAGCUGGUAACGCCCGAAAGCUCC-C-
--------GUAA---------GGGGGACUAAGGCAGGAUCAGUGAUCAGGGUGAAGUCGUAACAAGGCAUCCCUA-GCGG
AA-----GC-UG-G-G--GA-UGGAUCACCUCCUU--
>RIFCSPHIGHO2_02_FULL_OD1_44_14_rifcsphigho2_02_scaffold_7684_16S_1_hypothetical_protein_id=87775385_bin=Candidatus_Yonathbacteria_bacterium_RIFCSPHIGHO2_02_FULL_44_14_organism_tax=RIFCSPHIGHO2_01_FULL_RIF_OD1_09_44_41_curated_RIF-OD1-9_Parcubacteria_Bacteria_
-----------AAGAGAGUUUGAUCCUAGCUCAGGAUGAACGCUGGCGGCGUGGAUAAGGCAUGCAAGUAGAGGGGAUCA
-CAUUGGGUGUGAUGCCAGUAAAGUUCAACAUGAUUUUUGCUGGGCAUCGCGCGUGCG-GAUGCAUCACCUGCGAACGAG
GUAGUAAUACAUAGGU-ACACACCCCCGAGUCAGGAAUAACCUACCGAAAGGUAGGCUAAUACUUGAUAGU--------C
CCGCAAGGG---------UAAAGA----------UUUA-------UCGCUUGGGGAGUGGCCUGUGCAGUAUCAGCUAGU
UGGUAGGGUAAUGGCCUACCAAGGCAAUGACGCUUAGGAGAGCUGAGAGGCUGACCUCCACCGAUGGUACUGCGACACGG
ACCAUACACCUACGGGUGGCUGCAGUCGAGAAUCUUCCGCAAUGGACGCAAGUCUGACGGAGCGACGCCGCGUGACUGAU
GAAGUCUUUCGGGAUGUAAAGGUCUUUUAUGAAGGAGAAA-----------GUU-------------UUGAUAGUACUUC
AUGAAUAAGGGGUUGCUAAACUCGUGCCAGCAGCAGCGGUAAUACGAGUACCCCAAGCGUUAUCCGGAAUUAUUGGGCGU
AAAGGGU-AUGUAGGCGGUAAUGUUAGUCUUUUGUCAAAGCCUUCGGCUCAACCGGAGAAUUGCGGAGGAAACGGCAUAA
CUAGAGAGUGUGAGAGGUUUGCGGAACUCAUGGUGUAGGGGUGAAAUCCGUUGAUAUCAUGGGGAACACCAAAAGCGAAG
GCAGCAAACUGGCACGUUUCUGNNNNNNNNNNNNNNNNNNNNNNNNNNNNNNNNNNNNNNNNNNNNNNNNNNNNNNNNNN
NNNNNNNNNNNNNNNNNNNNNNNNNNNNN--NNNNNNNN----NNNNNNNNNGC-AC--A----GCUAACGCGUUAAGAU
AUCCGCCUGGGAAGUACGACCGCAAGGUUAAAACUCAAAGGAAUAGACGGGGACUUGCACAAGCGGUGGAUCAGGUGGCU
UAAUUCGAUGGUAAACGAAGAACCUCACCAGGGUUUGAAACUCAUA--G-G-AAAGAC-CUAAGAAACUAGGUAAC-U--
-CC-GCAA--GG---ACUUAUGAGCAGGUGAUGCAUGGCCGUCGUCAGUUCGUGGUUUGAACUGUCCCCUUAAGUGGGUC
AACGAACGCAACCCUCGUUGUCUGUUA--------UACG-------UG-UCAGACGAGACUGCCCCCGCCUGUGUGCAUA
AG--G---C-AAAUAUUUUUUGU--CUU-GUGAACAGAGGCGGGG-GAGGAAGGAGAGGAUGACGCCAGGUCAGCAUGUC
CCUUUGAUACCCUGGGCUGCACACUUGAUACAAUGGUCACU-ACAACGGGUCGCGACGAGGUAACUCUGAGCUAAUCCUA
AUAAAGGUGGCCCCAGUUCGGAUUGAGGGCUGAAACUCGACCUCAUGAAGUUGGAAUCGCUAGUAAUCGCGGGUCAGCUA
UACCGCGGUGAAUACGUUCUCAAGUCUUGUACUCACCGCCCGUCAAGUCAGGGGAGCCGUGAGUACCCGAAAUCCCA-U-
--------CUUGU--------AUGGGCUUAAGGUAAGCAUGGUAACAAGGACUAAGUCGUAACAAGGCACGGCUA-GCGG
AA-----GC-UG-G-U--CG-UGAAUCAAUU------
>RIFCSPHIGHO2_02_FULL_OD1_44_25_rifcsphigho2_02_scaffold_5175_16S_1_hypothetical_protein_id=87776375_bin=Candidatus_Jacksonbacteria_bacterium_RIFCSPHIGHO2_02_FULL_44_25_organism_tax=RIFCSPLOWO2_02_FULL_RIF_OD1_02_44_20_curated_RIF-OD1-2_Parcubacteria_Bacteria_
-----------UUGAGAGUUUGAUCCUAGCUCAGGGUGAACGCUGGCGGCAUGUCUUAGGCAUGCAAGUCGAACGG-UCG
-UGC--------------------C---GCAA-GGCA------------------C-----G--GU-AGUGGCAAACGGG
AGCAUAACACACUGGUAAUCUACCCUUAAGUCGGGUAUAACCUGCCGAAAGGCGGACUAAUUCCCGAUGGU-CUCCGAUG
ACUCAUGUU-GUCGGAG-UAAAGGUC--------GCAA-----GAUCACUUAAGGAGGAGCCUAUGUCCCAUCAGCUAGU
UGGUAGGGUAAUGGCCUACCAAGGCAACGACGGGUAGCGGGUGUGAGAGCAUGACCCGCCUCACUGGGACUGAGACACUG
CCCAGACUCCUACGGGAGGCUGCAGUCAAGAAUAUUCCGCAAUGGCCGAAAGGCUGACGGAGCAAUGCCGCGUGCCGGAA
GACGCCCCUUGGGGUGUAAACGGCUUUUGCUGGGGAACA--AUUCCGC---UUUCGG-----GCGGAACGAGCGUACCCA
GAGAAUAAGAGGCUGCUAACUCUGUGCCAGCAGCAGCGGUAAUACAGAGGCCUCAAGCGUUACCCGGAUUUACUGGGCGU
AAAGCGU-CCGCAGGCGGUCUCUUACGUUUCCGUUUAAAUUCCGAUGCCUAACAUCGGAGCCGGCGGGAAUACGGAGAGA
CUUGAGGCCGGGAGAGGCGAGUGGAACGACUGGUGUAGGGGUAAAAUCCGUUAAUAUCAGUCGGAACACCAAAUGCGAAG
GCAGCUCGCUAGAACGGUCCUGACGCUCAUGGACGAAAGCGUGGGGAGAGAACGGGAUUAGAUACCCCGGUAUUCCACGC
CCUAAACGAUGGAUACUAGGGAUUGGAAG--UAUCGACC----CUUCCAGUCUC-UACAAACUAGCUAACGCGUUAAGUA
UCCCGCCUGGGAAGUACGGUCGCAAGACUAAAACUCAAAGGAAUUGACGGGGACUCGCACAAGCGGUGGAGCAUGUGGUU
UAAUUCGACGAUAAGCGUGGAACCUUACCAGGGCUUGACAUCUAUCU-G-C---ACGUCAGGGUAAUGCCU-GACU----
-CC-UUCGA-GG----GUGAUAGACAGGUGCUGCAUGGUUGUCGUCAGAUCGUGCCGUGAGGUGUACCCUUAAUUGGGGA
AACGAUCGCAACCCCUGCCCUAUGUUA--------CAU--------UG-UCAUAGGGGACUGCCCGCCCUUUGGGCGUUG
CG--U-UAAAC------------GCGUGAAUGAACAGAGGGCUGG-GAGGAAGGCGGGGACGACGUCAAAUCAGCAUGGC
CUU-U-AUGCCCUGGGCUACACACGUGCUACAAUGGCUGGU-ACAAUGGGAUGCAAGGCCGUAAGGCGGAGCCAACCCC-
-UAAAACCAGUCGUAGUUCGGAUUGAGGGCUGCAACUCGCCCUCAUGAAGCCGGAAUCGCUAGUAACCGCGUAUCAGCCA
CGGCGCGGUGAAUACGUUAUCGAGUCUUGUACACACCGCCCGUCACACCAGGAAAGCUGGCAGUACUCGAACUUCGA-U-
--------GUAU---------GUCGUUGGAAGGUAAGGUCAGUGAUCAGGGUGAAGUCGUAACAAGGCACCCGUA-GCGG
AA-----GC-UG-U-G--GG-UGAAUCACCUCCUU--
>RIFCSPHIGHO2_02_FULL_OD1_45_15_rifcsphigho2_02_scaffold_17800_16S_1_hypothetical_protein_id=87784894_bin=Candidatus_Falkowbacteria_bacterium_RIFCSPHIGHO2_02_FULL_45_15_organism_tax=RIFCSPHIGHO2_02_FULL_OD1_Falkowbacteria_45_15_curated_
----------ACUGAGAGUUUGAUCCUGGCUCAGGAUGAACGCUGGCGGCGUGUCUAAGGCAUGCAAGUCGUACGU-GU-
-UC---------------------C---GCAG-CAAU------------------G-C---GGAAUGCGUGGCAAACGGG
AGCGUAACACAUUGGUAACCUACCCUUGAGAUGAGUAUAACCCCGCGAAAGCGGGGAUAAUCCUCAAUGAAAGUGAGGGG
UCUUAAGACAUUCUCACUUAAACCCGC-------GCAA-----GCGGGGCUCAAGAGGGGCCUAUGUCUCAUCAGCUUGU
UGGCAGGGUAACGGCCUACCAAGGCUAUGACGAGUACCGGGUGUGAGAGCAUGACCCGGCUCACUGGGACUGAGACACUG
CCCAGACUCCUACGGGAGGCUGCAGUCAAGAAUAUUCCCCAAUGCGCGCAAGCGUGAGGGAGCGACGCCGCGUGCCGGAA
GAAGCCCUUCGGGGUGUAAACGGCUUUUAUGAGGGACGA-------------ACAAA-----------UGACGGUACCUC
AUGAAUAAGGGGCUGCUAAUCUCGUGCCAGCAGCAGCGGUAAUACGAGAGCCCCAAGCGUUAUCCGGAUUUAUUGGGCGU
AAAGCGU-CGGUAGGUGGUGUAACACGUCUUUUGUUAAAUCCUGAAGCUUAACUUCGGGGCUGCGGGAGAUACGGUUAUA
CUUGAGGCCGGGAGAGGCAAGCGGAAUUGCUGGUGUAGGGGUUAAAUCCAUUAAUAUCAGCAAGAACACCAAAUGCGAAG
GCAGCUUGCUAGAACGGUUCUAACGCUGAACGACGAAAGCGUGGGGAGCGAAUGGGAUUAGAUACCCCAGUAGUCCACGC
CCUAAACUAUGGAUGCUAAGUAUUGGCAG--UAUCGACC----CUGCCAGUGCUGUCUACCUAAGGAAACCCGUUAAGCA
UCCCGCCUGGGGAGUACGGCCGCAAGGCUAAAACUCAAAGGAAUAGACGGGGACCCGCACAAGCGGUGGAGCAUGUGGUU
CAAUUCGACGAUAAGCGAGGAACCUCACCAGGGUUUGACAUCCAGCU-G-C-A--UGU-CCCAGAGAUGGG-AAGG----
-CC-UUCGA-GG----GUGCUGGACAGGUGCUGCAUGGUUGUCGUCAGCUCGUGUCGUGAGAUGUACCGUUAAGUCGGGA
AACGAGCGCAACCCCUAUCCUAAGUUUCAUGUGC-UUAG-GAUGCCCAGCCUAAGCGUACUGCGAAUUAUCAAUUAAAAU
UA--U-GAUAAUUGAUAAUUGAACGCGAAGCGCGUUUGGGGCUGG-GAGGAAGGAGGGGACGACGUCAAAUCAGCAUGGU
UCU-U-ACAUCCUGGGCGACACACGUGCUACAAUGGGAGGU-AUAAUGGGAAGCCAAGCCGCGAGGCGGAGCAAAUCCUA
U-AAAACCUCUCUCAGUUCGGAUUGGAGUCUGCAACUCGACUCCAUGAAGCCGGAAUCGCUAGUAAACGCGCAUCAGCCA
UGGCGCGUUGAAUACGUUCUCGGGUCUUGUACUCACCGCCCGUCACACCAAGAGAGUCGGGGGCACCCGAACCCCGC-C-
--------CUUU-UGGCAUUGCUUGAUAUAAUUAAAUAUAUGUAUUAUGUUUAUUAUUUACACAGUCUAACG--------
-------------------------------------
>RIFCSPHIGHO2_02_FULL_OD1_47_14_rifcsphigho2_02_scaffold_8179_16S_1_hypothetical_protein_id=87800679_bin=Candidatus_Magasanikbacteria_bacterium_RIFCSPHIGHO2_02_FULL_47_14_organism_tax=RIFCSPHIGHO2_02_FULL_OD1_Magasanikbacteria_47_14_curated_
--------------------------------------------------------------------------------
--------------------------------------------------------------------------------
--------------------------------------------------------------------------------
--------------------------------------------------------------------------------
--------------------------------------------------------------------------------
--------------------------------------------------------------------------------
----------------------------------------------------------------------------CCUG
AGGAAUAAGAGGUUGCUAACUCUGUGCCAGCAGCAGCGGUAAUACAGAGACCUCAAACGUUAUCCGGAUUCAUUGGGCGU
AAAGAGU-UCGUAGGUGGUUUGGUAAGUCAUUGGUUAAAUCCUGGGGCUUAACUUCAGGACUGCUGAUGAUACUAUCAAG
CUAGAGGCCGGGAAAGGCAAGCGGAACUGCCGGUGUAGUCGUAAUAAGCGCUGAUAUCGGCAGGAACACCAAAGGCGAAG
GCAGCUUGCUAGAACGUGCCUGACACUCAAGAACGAAAGCGUGGGGAGCGAAGCGGAUUAGAUACCCGCGUAGUCCACGC
CCUAAACGAUGUGCACUAGGUAUUGGGAG--UAUCGA-CC---CUCUCAGUGCCGUUCAAAAAAGCUAACGCGUUAAGUG
CACCGCCUGGGGAGUACGGCCGCAAGGCUAAAACUCAAAGGAAUAGACGGGGACCCGCACAAGCGGAGGAUCAUGCGGUU
UAAUUCGACAGUACGCGGCGAACCUUACCUAGGCUUGACAUAUAGCU-G-C-U-AGCCUUCGAGAUACAGG-UGCN-NNN
NNN-NNNNN-NNNNNNNNNNNNNNNNNNUGCUGCAUGGUUGCCGUCAGCUCGUGCCGUGAGGUGUACCCUUAAGUGGGGU
AACGAGCGCAACCCUCGCUUUGAGUUA--------AAU--------GU-ACUCAAGGGACUGCCCGC-------------
----G---CAA------------------------------GCGG-GAGGAAGGCGGGGACGACGUCAAAUCAGCAUGGU
UCU-U-ACGCCUAGGGCGACACGCAUGAUACAAUGGCCGGU-ACAGAGGGUUGCCAACCCGCGAGGUGGAGCUAAUCCC-
A-AAAACCGGUCUCAGUUCAGAUUGCAGGCUGCAACUCGCCUGCAUGAAGUUGGAUUCGCUAGUAAACGCGCAUCAGCCA
CGGCGCGUUGAAUACGUUCUCGGGUCUUGUACUCACCGCCCGUCACGUCAUGGAAGCCGGUAACACUUGAAGCCCCG-C-
--------UUUG---------CGGGGUCUAUGGUGAGAUCGGUGACUGGGACGAAGUCGUAACAAGGCAUCCGUA-GCGG
AA-----GC-UG-U-G--GA-UGGAUCACCUCCUU--
>RIFCSPHIGHO2_02_FULL_OD1_47_25_rifcsphigho2_02_scaffold_105786_16S_1_hypothetical_protein_id=87803167_bin=Candidatus_Ryanbacteria_bacterium_RIFCSPHIGHO2_02_FULL_47_25_organism_tax=GWA2_OD1_47_10b_Parcubacteria_Bacteria_
-----------AUGAGAGUUUGAUCCUGGCUCAGGACGAACGCUGGCGGCGUGGAUAAGGCAUGCAAGUCGAACGG-AU-
-UUA------------UUUUUGUUA---GCAA-UAACUAA--------------AU-G---A--AUUAGUGGCAGACGAG
GUAGUAACACGUAGGU-ACGUACCCCAAAGUCGGGCAUAACUCAUCGAAAGGUGGGCUAAUUCCCGAUAUUGUCUCGA-G
A-GUAAUCG--AGG-GACGAAAGGA---------GCAA------UCCGCUUUGGGAACGGCCUGCGGGCUAUCAGCUUGU
UGGUAGGGUAACGGCCUACCAAGGCGAUGACGGCUAGGGGGCGUGAGAGCGUGAUCCCCACCGACGGAACUGAGACACGG
UCCGUACACCUACGGGUGGCAGCAGUCGAGAAUCUUCGACAAUGGGCGAAAGCCUGAUCGAGCGACGCCGCGUGCAGGAU
GAAAUCCUUCGGGAUGUAAACUGCUUUUGGCAGGGAAAAA------------CACAA-----------UGAUGGUACCUG
CAGAAUAAGGGCCUGCAAAUCUCGUGCCAGCAGCCGCGGUAAUACGAGAGGCCCAAGCGUUGUCCGGAGUUACUGGGCGU
AAAGGGU-GCGUAGGGGGUUGUGUUAGCCUCACCUUAAAUCUUCAUGCCUAACAUGAAGGCUGGGCGGGGAACGGCACAA
CUUGAGGGCGCGAGAGGCGAGUGGAACUCAUGGUGGAGGGGUGAAAUCCGUUGAUAUCAUGGGGAACACCAAAGGCGAAG
GCAGCUCGCUGGCGCGUACCUGACCCUGAAGCACGAAAGCGUGGGGAUCAAAAAGGAUUAGAUACCCUUGUAGUCCACGC
CCUAAACGAUGAUGACUAGCUAUUGGAAG--UAUCGACC----CUUUCAGUGGC-GA--A----GCUAACGCGUUAAGUC
AUCCGCCUGGGAAGUACGAGCGCAAGCUUAAAACUCAAAGGAAUAGACGGGGACUCGCACAAGCGGUGGAGCAUGUGGUU
CAAUUCGACGGUAAACGAAGAACCUCACCAGGGCUUGAAAUUCCGA--C-G-A-CGAUUUUCCGAAAGGAAAAUUU-U--
-CU-CACAA-GG---ACGGCGGAACAGGUGCUGCAUGGUUGUCGUCAGUUCGUGGCUUGAGCUGUUCCCUUAAGUGGGGU
AACGAACGCAACCCCCGUUGGCUGUUA--------UACG-------UG-UCAGCUGAGACCGCUCCC-------------
----CGC-CUACGUUUAUAAAUU---UUUGUAGAUGUAGGCGGGGAGAGGAA-GUGGGGAUGACGCCAAAUCAGCAUGGC
CCUCUGAUGCCCUGGGCUACACACGUGCUACAAUGGCCGAU-ACAAUGGGUUGCGAAGUCGCGAGACGGAGCCAAUCCC-
AUAAAGUCGGCCCCAGUUCGGAUUGGAGUCUGCAACUCGACUCCAUGAAGUUGGAAUCGCUAGUAAUCGCAGGUCAGCUA
UACUGCGGUGAAUACGUUCUCGAGUCUUGUACUCACCGCCCGUCAAGUCAGGGGAGCCGGGAGUGGCCAAAGUCGCCAG-
--------CUCGA--------CUGGGACUACGCCAAGCUCGGUGACAAAGACUAAGUCGUAACAAGGCACGCGUA-GCGG
AA-----GC-UG-U-G--CG-UGGAUUUUCUCCU---
>RIFCSPHIGHO2_02_FULL_OD1_47_44_rifcsphigho2_02_scaffold_1116_16S_1_hypothetical_protein_id=87805351_bin=Candidatus_Uhrbacteria_bacterium_RIFCSPHIGHO2_02_FULL_47_44_organism_tax=RIFCSPLOWO2_01_FULL_OD1_Uhrbacteria_47_17_curated_Uhrbacteria_Parcubacteria_Bacteria_
----------ACUGAGAGUUUGAUCCUGGCUCAGGAUUAACGCUGGCGGCAUGUCUAAGGCAUGCAAGUCGAACGA-AU-
-UGU----------------UUUUC---UUCG-GAAG------------------U-U---C--AGUAGUGGCAAACGGG
AGCGUAACACAUUGGUAACUCACCCCGAGCUCGUGAACAACUUAUGGAAACGUAAGCUAAUACACGAUAUUAUCCCUA-C
AGAUAUGUA---GGGAU-GAAAGU----------UACG-------GCGGCACGGGAGAGGCCUAUGCACUAUCAGCUAGU
UGGAGAGGUAACGGCUCACCAAGGCUAUGACGGUUACCGGGCGCGAGAGCGUGGCCCGGCUCACUGGGACUGAGACACUG
CCCAGACACCUACGGGUGGCUGCAGUCAAGAAUCUUCCUCAAUGGACGCAAGUCUGAAGGAGCAAUGCCGCGUGCAGGAU
GAAGGCCUUCGGGUCGUAAACUGCUUUUAUUUGGGACGA-------------ACAAA-----------UGACGGUACCAA
AUGAAUAAGGGGUUGCUAACUCUGUGCCAGCAGCAGCGGUAAUACAGAGACCCCAAGCGUUAUCCGGAUUUAUUGGGCGU
AAAGCGU-CUGUAGGCUGUUUUGUGUGUCGUGCGUCAAAUCUUCGGGCUCAACCCGGAGGCUGCGUGCGAAACUGCAAGA
CUUGAGAGUGGGAGAGGUAUAUGGAAUUACUGGUGUAGCGGUAAAAUGCGUUAAUAUCAGUAAGAACACCAAAGGCGAAG
GCAAUAUACUGGAACAUUUCUGACGCUCAGAGACGAAAGCGUGGGUAGCGAAUGGGAUUAGAUACCCCAGUAGUCCACGC
CGUAAACGAUGAAUGCUAGGUAUUGGGAG--UAUCGACC----CUCUCAGUGCCGACGAAACUAGUUAACACAUUAAGCA
UUCCGCCUGGGGAGUACGGUCGCAAGACUAAAACUCAAAGGAAUAGACGGGGACCCGCACAAGCGGUGGAGCGUGCGGUU
UAAUUCGAUGGUAAGCGAGAAACCUUACCUGGGCUUGAAAAACAGCU-G-C-A-AGCC-ACCCGAAAGGGA-GGCG----
-CU-UUCGA-AG----GUGCUGUUUAGGUGCUGCAUGGUUGUCGUCAGCUCGUGGUGUGAACUGUUCCCUUAAGUGGGGU
AACGAGCGCAACCCUUAUCAUGUGUUA--------UAUU-------UG-UCACAUGAGACUGCCCGG-------------
----G---CAA------------------------------CCGG-GAGGAAGGUGAGGAUGACGUCAAAUCAGCAUGGC
CCU-U-ACGUCCAGGGCUACACGCGCGCUACAAUGGUAGGA-ACAAUGGGUUGCCAAGUCGUAAGACGGAGCUAAUCCC-
GCAAAACCUACCUCAAUACAGAUUGAGGUCUGCAACUCGACCUCAUGAAGACGGAAUCGCUAGUAACGGCCAAUCA-UCA
GGUGGCCGUGAAUACGUUCUCGGGUCUUGUACUCACCGCCCGUCACGUCAAGAGAGUCGGUAACACCCGAACGCCGC-C-
--------GUAG---------GGCGUCGGAAGGUGGGAUCGAUAAUAGGGACGAAGUCGUAACAAGGCACCCGUA-GCGG
AA-----GC-UG-U-G--GG-UGGAUCACCUCCUU--
>RIFCSPHIGHO2_02_FULL_OD1_48_12_rifcsphigho2_02_scaffold_543_16S_1_hypothetical_protein_id=87807881_bin=Candidatus_Ryanbacteria_bacterium_RIFCSPHIGHO2_02_FULL_48_12_organism_tax=RIFCSPHIGHO2_02_FULL_RIF_OD1_12_48_12_curated_
-----------AUAAGAGUUUGAUCCUGGCUCAGGACGAACGCUGGCGGCGUGGAUAAGGCAUGCAAGUCGAACGG-UC-
-CCGCU------------UUCAUAU---GCAA-UAUAUG-G-----------UU-GCG---G--GAUAGUGGCGAACGGG
GUAGUAACACGUGGGU-ACUUCCCCUGAAGACGGGAAUAAUUCAUCGAAAGGUGGACUAAUACCCGAUGGU--------C
CCGAAAGGG---------UAAAGGA---------GUAA------UCCGCUUCAGGAAAGGCCUGCGGGCUAUCAGCUAGU
UGGUAGGGUAAAAGCCUACCAAGGCUAUGACGGCUAGGGGGCGUGAGAGCGUGAUCCCCACCAAUGGUACUGCGACACGG
ACCAUACACCUACGGGUGGCUGCAGUCGAGAAUCUUCCACAAUGGACGAAAGUCUGAUGGAGCGACGCCGCGUGCAGGAA
GAAGCUCUUCGGGGCGUAAACUGCUUUUAUAGGGGAGAAA-GCCGGG-----UUAUA-----CCGGAUUGAUAGUACUCU
AUGAAUAAGGGCCUGCUAAUCUCGUGCCAGCAGCCGCGGUAAUACGAGAGGCCCGAGCGUUGUCCGGAUUUAUUGGGCGU
AAAGGGU-GUGUAGGCGGUUGUGUUAGUCCUGCUUUAAAUCUUCGGGCCCAACCCGGAGGCUGGGUAGGAAACGGCACAG
CUAGAGGAUGCGAGAGGUGAGCGGAACUCACGGUGUAGGGGUGAAAUCCGUUGAUAUCGUGGGGAACACCAAAGGCGAAG
GCAGCUCACUGGCGCAUAUCUGACGCUGAAACACGAAAGCGUGGGGAUCAAAAAGGAUUAGAUACCCUUGUAGUCCACGC
CCUAAACGAUGAUGACUGGCUAUUGGAAG--UAUCGACC----CUUCCAGUGGC-GA--A----GCUAACGCGUUAAGUC
AUCCGCCUGGGAAGUACGAUCGCAAGAUUAAAACUCAAAGGAAUAGACGGGGACUUGCACAAGCGGUGGAGCAUGUGGUU
CAAUUCGACGGUAAACGAAAAACCUUACCAGGGCUUGAAAUCUCGA--C-G-ACGAUC-CGAUGAAAGUUG-GAUU-UUC
-UC-ACAA--GG---ACGGCGAGACAGGUGCUGCAUGGUUGUCGUCAGUUCGUGGCGUGAGUCGUUCCCUUCAGUGGGGC
AACGGACGCAACCCUCGUCGCCUGUUA--------UACG-------UG-UCAGGCGAGACGGUCCC--------------
----AUU-UAU------------------------------GGGA--AGGAAGGCGAGGAUGACGCCAAAUCAGCAUGGC
CCUCUGAUGCCCUGGGCCACACACAUGCUACAAUGGAGCGU-ACAACGGGCCGCAAUACCGUAAGGUGGAGCUAAUCCC-
U-AAAAGCACUCCAAGUUCGGAUUGAGGGCUGCAACUCGCCCUCAUGAAGCUGGAAUCGCUAGUAAUCGCAGGUCAGCUA
UACUGCGGUGAAUACGUUCUCAAGUCUUGUACUCACCGCCCGUCAACUCAGGGAAGCUGGGAGUAGCUGAAAUCCCG-C-
--------GUAU---------GCGGGCCUAAGCUAAGCCUGGUGACAAGGAGUAAGUCGUAACAAGGCACGGGUA-GCGG
AA-----GC-UG-C-U--CG-UGGAAUUUCUCCUU--
>RIFCSPHIGHO2_02_FULL_OD1_48_16_rifcsphigho2_02_scaffold_12665_16S_1_hypothetical_protein_id=87809238_bin=Candidatus_Wildermuthbacteria_bacterium_RIFCSPHIGHO2_02_FULL_48_16_organism_tax=RIFCSPHIGHO2_02_FULL_RIF_OD1_07_48_16_curated_
------------AGAGAGUUUGAUCCUGGCUCAGGAUGAACGCUGGCGGCGUGGAUAAGGCAUGCAAGUCGUGCG--GG-
-CUU-----------------CGAC---GCAA-GUC-------------------G-A---G--GUCAGCGGCAAACGAG
UUCAUAACACGUAGGU-ACCUCCCCCUUAGACAGGAAUAACCAGCCGAAAGGUUGGCUAAUGCCUGAUGGU--------C
CCGCAAGGG---------UAAAGCA---------GCAA------UGCGCUGAGGGAAGGGCCUGCGGCCUAUCAGCUAGU
UGGUGAGGUAAUGGCUCACCAAGGCUAUGACGGGUAGGGGGCGUGAGAGCGCGUUCCCCAACGAUGGGACUGAGACACGG
CCCAUACUCCUACGGGAGGCCGCAGUCGAGAAUAUUCCACAAUGGGCGAAAGCCUGAUGGAGCGACGCCGCGUGCGGGAU
GAAGGCCUUCGGGUCGUAAACCGCUUUUGCAGGGGAGGAAAUCC--------GCAA---------GGUUGACAGUACCCU
ACGAAUAAGGGGGGACAAACUCUGUGCCAGCAGUAGCGGUGAAACAGAGCCCCCGAGCGUUAUCCGGAUUUACUGGGCGU
AAAGCGU-CCGUAGCCGGUCUGGAAAGUCUCGGGUUAAAUACCAAGGCUCAAUCUUUGGGGUGCCCGAGAAACUGACAGA
CUAGAGGGUGUUAGAGGCUGAUGGAACUCUUGGUGGAGGGGUGAAAUCCGUUGAUAUCAAGAGGAACACCAAAGGCGAAA
GCAUUCAGCUAGAGCAACCCUGACGGUGAGGGACGAAAGCGUGGGUAGGGAAAAGGAUUAGAUACCCUUGUACUCCACGC
CCUAAACGUUGGAUGCUAGCUAUGUGAAG--UGUCGACC----CUUCACGUGGC-GU--A----GGUAACCCGUUAAGCA
UCCCGCCUGGGAAGUACGGUCGCAAGACUAAAACUCAAAGGAAUAGGCGGGGACCCACACAAGCGGUGGAACAUGUGGCU
CAAUUCGUCAACAACCGAGGAACCUUACCAGGGUUUGAAACUCAGU--C-G-A-AGAGCACCAGAAACGGUGCUCG-UC-
-UC-ACAA--GG---ACGGCUGAGCAGGUGCUGCA---------------------------------------------
--------------------------------------------------------------------------------
--------------------------------------------------------------------------------
--------------------------------------------------------------------------------
--------------------------------------------------------------------------------
--------------------------------------------------------------------------------
--------------------------------------------------------------------------------
-------------------------------------
>RIFCSPHIGHO2_02_FULL_OD1_50_18_rifcsphigho2_02_scaffold_48480_16S_1_hypothetical_protein_id=87821998_bin=Candidatus_Lloydbacteria_bacterium_RIFCSPHIGHO2_02_FULL_50_18_organism_tax=RIFCSPHIGHO2_01_FULL_RIF_OD1_09_49_22_curated_RIF-OD1-9_Parcubacteria_Bacteria_
-----------UUAAGAGUUUGAUCCUAGCUCAGGAUGAACGCUGGCGGCGUGGAUAAGGCAUGCAAGUCGAGGGG-GC-
-ACUCCACACAGAAUG--CGAUCAA---UAC--AUGAUCG--UCGAUUGUGUGG-A-G---U--GUCACCGGCAAACGAG
GUAGUAACACGUAGGA-ACGAACCGAGAAGUCAGGAAUAACCCAUCGAAAGAUGGACUAAUACUUGAUAGU--------C
CCGAAAGGG---------UAAAGA----------UUUA-------UCGCUUUUUGGUCGGCCUGCGGAAUAUCAGCUAGU
UGGCGGUGUAAUAGACCACCAAGGCUAUGACGUUUAGGGGAGGUGAGAGCCUGACCCCCACCGAUGGGACUGCGACACGG
CCCAUACACCUACGGGUGGCUGCAGUCGAGAAUCUUCCACAAUGGACGAAAGUCUGAUGGAGCGACGCCGCGUGACUGAU
GAAGCAUUUCGGUGUGUAAAGGUCUUUUAUGAGGGAUGA------------CAUAAG-----------CGACAGUACCUC
AUGAAUAAGGGGCUGCUAAUCACGUGCCAGCAGCAGCGGUAAUACGUGAGCCCCGAGCGUUAUCCGGAAUUAUUGGGCGU
AAAGAGU-GCGUAGGCGGCGUAGUUAGUCUUCUGUUUAAUCCUUCGGCUCAACCGGAGAACUGCAGAGGAAACGGCUAUG
CUUGAGCAUGUAAGAGGUGAGCAGAACUCAUGGUGUAGGGGUGAAAUCCGUUGAUAUCAUGGGGAAUACCAAAUGCGAAG
GCAGCUCACUGGUACAUUGCUGACGCUGAGGCACGAAAGCGUAGGUAGCGAAUGGGAUUAGAUACCCCAGUAGUCUACGC
UGUAAACGAUGUUCUCUCGCCUUACGGAG--UAUCGACC----CUCUGUGAGGC-UA--A----GCUAACGCGUUAAGAG
AACCGCCUGGGUAGUACGAUCGCAAGAUUAAAACUCAAAGGAAUAGACGGGGACUUGCACAAGCGGUGGAUUAUGUGGUU
UAAUUCGAUGGUACACGAAGAACCUUACCAGGGUUAGAUAUCCUAU--G-G-A-AAGACUAAGGAAACUUAGUAAC-U--
-CC-GCAA--GG---ACCGUAGGACAGGUGAUGCAUGGCCGUCGUCAGUUCGUGGUUUGAACUGUUCCCUUAAGUGGGGU
AACGAACGCAACCCUUAUCGUCUGUUA--------CAAG-------UG-UCAGGCGAGACUGCCCAGCCCUUUGAGCACA
AUCCG-A-UUG-------------AGAUUGCGAAUAAGGGGCUGG-GAGGAAGGUGGGGAUGACGCCAGGUCAGCAUGUC
CCU-UGAUGCCCUGGGCUACACACAUAAUACAAUGGAGGUU-ACAACGGGCAGCGACCCAGCAAUGGUGAGCUAAUCCUU
A-AAAAGCCUUCUCAGUCCGGA----------------------------------------------------------
--------------------------------------------------------------------------------
--------------------------------------------------------------------------------
-------------------------------------
>RIFCSPHIGHO2_02_FULL_OD1_50_9b_rifcsphigho2_02_scaffold_17619_16S_1_hypothetical_protein_id=87824454_bin=Candidatus_Magasanikbacteria_bacterium_RIFCSPHIGHO2_02_FULL_50_9b_organism_tax=RIFCSPHIGHO2_02_FULL_OD1_Magasanikbacteria_50_9b_curated_
----------ACUGAGAGUUUGAUCCUGGCUCAGGAUGAACGCUGGCGGCGUGGCUAAGGCAUGCAAGUCGAGCGG-AU-
-UUU-------------GUUUUGUA---GCAA-UACAAAAC--------------A-C---G--AUCAGCGGCAGACGGG
UGCGUAACACAUUGGUAAUCUUCCCUCGAGUCGUGCAUAGCUUUCCGAAAGGAAAGGUAAUUCACGAUGACAUGUG-GGG
UCAUAUGACAUUCACAUGUAAAGCA---------GCAA------UGCGCUCGAGGAGGAGCCUAUGGCCUAUCAGCUAGU
UGGUGAGGUAAAAGCUCACCAAGGCUAUGACGGGUAGGGGGCGUGAGAGCGUGGCCCCCCUCACUGGGACUGAGACACUG
CCCAGACACCUACGGGUGGCUGCAGUCGCGAAUAUUCGGCAAUGGGCGAAAGCCUGACCGAGCGACGCCGCGUGCGGGAU
GAAGGCCUUCGGGUCGUAAACCGCUUUUACUAGGGACGA------------AUUU-------------UGACGGUACCUA
GCGAAUAAGAGGUUGCUAACUCUGUGCCAGCAGCAGCGGUAAUACAGAGACCUCAAGCGUUAUCCGGAUUUAUUGGGUGU
AAAGGGU-CCGCAGGCGGCAUGUCAAGUUACUCGUUAAAUCGUUGGGCUUAACCCAACGGCUGCGAGUAAGACUGGCAAG
CUAGAGACUGGGAGAGGCACGUGGAAUUUGUGGUGUAGUCGUAAUAAGCGUUGAUAUCACAAGGAACACCAAAGGCGAAG
GCAGCGUGCUGGAACAGUUCUGACGCUCAGGGACGAAAGCGUGGGGAGUGAAAGGGAUUAGAUACCCCUGUAAUCCACGC
CCUAAACGAUGAUUACUAGAUAUUGGAAG--UAUCGACC----CUUCCAGUGUCGUCUAAAAAAGCUAACGCGUUAAGUA
AUCCACCUGAGGAGUACGGUCGCAAGACUAAAACUCAAAGGAAUAGACGGGGACCCGCACAAGCGGUGGAGCAUGUGGUU
UAAUUCGAUGGUAAGCGAGGAACCUUACCCAGGCUUGAACUUCAACU-G-C-A-AAUC-CUAUGAAAGUAG-GACU----
-UC-UUCGA-GA----GUGUUGGAGAGGUGCUGCAUGGUUGCCGUCAGCUCGUGUUGUGAAAUGUACCCUUAAGUGGAGU
AACGAGCGCAACCCCUGUGUUAUGUUA--------AAU--------GU-ACAUAACAGACUGCCCGC-------------
----G---UAA------------------------------GCGG-GAGGAAGGCGGGGAUGACGUCAAAUCAGCAUGGC
CUU-U-ACGUCUGGGGCCACACACGUGCUACAAUGGGUAAA-ACAAUGGGUCGCCAAACCGCAAGGUGGAGCUAAUCCCA
GCAAAAUACCCCUCAGUUCAGAUUGCGGGCUGCAAUUCGCCCGCAUGAAGCCGGAAUCGCUAGUAAACGCAAAUCACC-U
CGUUGCGUUGAAUACGUUCUCGGGUCUUGUACUCACCGCCCGUCAAGUCAAGGGAGUUGGUAAUACCCAAAGGCCC--C-
--------GCAA----------GGGGACUAAGGUAGGACCAGCAACAAGGACUAAGUCGUAACAAGGCAUCCGUA-GCGG
AA-----GC-UG-U-G--GA-UGGAUCACCUCCUU--
>RIFCSPHIGHO2_02_FULL_OD1_52_17_rifcsphigho2_02_scaffold_54896_16S_1_hypothetical_protein_id=87829314_bin=Candidatus_Adlerbacteria_bacterium_RIFCSPHIGHO2_02_FULL_52_17_organism_tax=RIFCSPHIGHO2_02_FULL_OD1_Adlerbacteria_52_17_curated_
-----------UUCAGAGUUUGAUCCUAGCUCAGGGUGAACGCUGGCGGUGUGGAUAAGGCAUGCAAGUCAAGGGGGCAA
UCGAAGUACACCGGCAGACGGGAGUCCCGAAAAACGGGAAUUUCCGAUAGUCCC-G-U---CACACGCAUCGCGAACGAG
UUGAGAUUGUUUUUUUAAUCUCACGAUUGCUUGUAUACAAAUUGUAGAACCAUCAUGUGGCUUCGCAUAAUCGUUAUA-C
UUUUUCGUG--UGACGGGUAAAGCA---------GCAA------UGCGCUUUUUGAGCGGCCUGUGUCGCAUCAGCUAGU
UGGUAGGGUAACGGCCUACCAAGGCUAUGACGCGUAGGGGACCUGAGAGGGUGACCCCCACCGAUGGUACUGAGAUACGG
ACCAUACACCUACGGGUGGCCGCAGUCGAGAAUCUUCCGCAAUGGGCGAAAGCCUGACGGAGCGACGCCGCGUGAUUGAU
GAAGUCCUUCGGGACGUAAAGAUCUUUUAUGCGUGAGAAA-----------GUUA------------UUGAUGUUAGCGC
AUGAAUAAGAGGCUCCUAACUCUGUGCCAGCAGGAGCGGUAAUACAGAGGCCUCAAGCGUUACCCGGAAUUACUGGGCGU
AAAGGGU-GUGUAGGCGGUUUUGUUAGUCUCUCGUGAAAGUCUCGGGCUUAACCCGGGAACCGCGGGGGAAACGGCAAAA
CUCGAGGAUGCGAGAGGUAGAGGGAACUCACAGUGUAGGGGUGAAAUCCGUUGAUAUUGUGGGGAACACCAAAAGCGAAA
GCACUCUACUGGCGCACUCCUGACGCUGAAACACGAAAGCGUGGGUAGCGAACGGGAUUAGAUACCCCGGUAGUCCACGC
CCUAAACGAUCACAACUGGCUUUGGGGAG--UAUCGACC----CUCUCCGAGGC-GA--A----GCUAACGCGUUAAGUU
GUGCGCCUGGGUAGUACGAUCGCAAGAUUAAAACUCAAAGGAAUAGACGGGGACUUGCACAAGCGGUGGA----------
--------------------------------------------------------------------------------
--------------------------------------------------------------------------------
--------------------------------------------------------------------------------
--------------------------------------------------------------------------------
--------------------------------------------------------------------------------
--------------------------------------------------------------------------------
--------------------------------------------------------------------------------
--------------------------------------------------------------------------------
-------------------------------------
>RIFCSPHIGHO2_02_FULL_OD1_53_13_rifcsphigho2_02_scaffold_26536_16S_1_hypothetical_protein_id=87831095_bin=Candidatus_Uhrbacteria_bacterium_RIFCSPHIGHO2_02_FULL_53_13_organism_tax=RIFCSPHIGHO2_02_FULL_OD1_Uhrbacteria_53_13_curated_
-----------CUGAGAGUUUGAUCCUGGCUCAGGAUGAACGCUGGCGGCGUGCCUAAGGCAUGCAAGUCGAACGA-UU-
-CA---------------------C---UUCG-GUG-------------------------A--AG-AGUGGCAAACGGG
AGAGUAACACAUUGGUAACUUACCCAGAGGUCGUGAAUAACUUCGAGAAAUCGUUGCUAAUACACGAUGGUCAAGGGGGG
CCUACGGUAUUUCCCUUGUAAAGU----------UCAG-------GCGCCUCUGGAGAGGCCUAUGUCCGAUUAGCUUGU
UGGUGAGGUAACGGCCCACCAAGGCUCCGAUCGGUAGCGGGUGUGAGAGCAUGACCCGUCUCACUGGGACUGAGACACUG
CCCAGACACCUACGGGUGGCUGCAGUCAGGAAUCUUCCACAAUGCACGAAAGUGUGAUGGAGCGACGCCGCGUGCCGGAC
GAAGCCCUUUGGGGUGUAAACGGCUUUUCUGUAGGACGA-------------AUUCG-----------UGACGGUACUAC
AGGAAUAAGUGGUUGCUAACUCUGUGCCAGCAGCAGCGGUAAUACAGAGACCACAAGCGUUAUCCGGAGUUACUGGGCGU
AAAGCGU-CCGCAGGUGGUUGUGUGCGUCACAUGUUAAAUCUUGGAGCUCAACUUCAAGGCCGCGUGUGAUACGACACGA
CUUGAGGCCGGGAGAGGUGAGCGGAAUUGCUGGUGUAGGGGUAAAAUCCGUUUAUAUCAGCAAGAACACCAAAUGCGAAG
GCAGCUCACUGGAACGUGCCUGACACUCAUGGACGAAAGCGUGGGGAGAGAAUCGGAUUAGAUACCCGAGUAUUCCACGC
CGUAAACGAUGCACACUAGGUAUUGGGAG--CAUCGACC----CUCUCAGUGCC-GA--ACCAAGGUAACCCGUUAAGUG
UGCCGCCUGGGAAGUACGGUCGCAAGAUUAAAACUCAAAGGAAUAGACGGGGACCCGCACAAGCGGUGGAUCAUGUGGUU
UAAUUCGAUAGCAAGCGAG-AACCUUACCAAGACUUGACAUCUAGCU-G-C-A-GAAC-UCUGGAGACAGA-GUAG----
-CC-UUCGA-GG----GUGCUAGACAGGUGUUGCAUGGUUGCCGUCAGCUCGUGCCGUGAGGUGUACCCUUAAGUGGGAU
AACGAGCGCAACCCUCGUCCUGUGUUA--------CAU--------U--UCACAGGAGACUGCCGGG-------------
----G---CAA------------------------------CCCG-GAGGAAGGUGGGGACGACGUCAAAUCAGCAUGGC
CCU-U-ACGUCUUGGGCUACACACAUGGUACAAUGGCCGGU-ACAAAGGGCUGCCAAGUCGCGAGACGGAGCCAAUCCU-
UUAAAGCCGGUCCCAGUUCGGAUCGGAGGCUGCAACUCGCCUCCGUGAAGCCGGAAUCGCUAGUAAUCGUGGAUCAGC-U
CGCCACGGUGAAUACGUUCUCGGGUCUUGUACUCACCGCCCGUCACACCAUGGAAGUUGGUAACACCCGAACGUCGC-U-
--------GAUU---------GGCGGCGGAAGGUGGGAUCAAUGACUGGGGUGAAGUCGUAACAAGGCAUCCGUA-GCGG
AA-----GC-UG-U-G--GA-UGGAUCACCUCCUU--
>RIFCSPHIGHO2_02_FULL_OD1_43_10_rifcsphigho2_02_scaffold_17128_16S_1_hypothetical_protein_id=87835937_bin=Candidatus_Jacksonbacteria_bacterium_RIFCSPHIGHO2_02_FULL_43_10_organism_tax=RIFCSPLOWO2_01_FULL_RIF_OD1_02_44_13_curated_RIF-OD1-2_Parcubacteria_Bacteria_
-----------AUGAGAGUUUGAUCCUGGCUCAGGAUGAACGCUGGCGGCAUGUCUUAGGCAUGCAAGUCGAACGU-GG-
-CC-------------------------GCAA-------------------------G---G--CCAAGUGGCAAACGGG
UGAGUAACACACUGGUAACCUACCCUUUACUGGGGAAUAACCUGCCGAAAGGCGGGCUAAUACCGCAUACGUUUUUCUUU
CAUAU-GAA--AGAAAAAGAAAGC----------UUCG-------GCGGUAAAGGAGGGGCCUAUGGUCCAUCAGCUUGU
UGGUGAGGUAAAAGCUCACCAAGGCAAUGACGGAUAGCGGGUGUGAGAGCAUGACCCGCCUCACUGGGACUGAGA-ACUG
CCCAGACUCCUACGGGGGGCUGCAGUCGAGAAUCUUCCUCAAUGCGCGAAAGCGUGAAGGAGCAAUGCCGCGUGCCGGAA
GAAGGCCUUCGGGUUGUAAACGGCUUUUGUAAGAGAAUAA-----------GCUUC---------GGCUGAAGGUAUCUU
ACGAAUAAGAGGUUGCUAACUCUGUGCCAGCAGCAGCGGUAAUACAGAGACCUCAAGCGUUAUCCGGAUUUAUUGGGCGU
AAAGCGU-CCGCAGGUGGUUUGUCAAGUUUCUCGUUAAAUCUUGUGGCUCAACCAUAAGAGUGCGGGGAAAACUGACAAA
CUUGAGACUGGGAGAGGCAAGCGGAACGGCUGGUGUAGCGGUAAAAUGCGUUAAUAUCAGCCGGAACACCAAAGGCGAAG
GCAGCUUGCUGGAACAGUUCUGACACUCAUGGACGAAAGCGUGGGGAGCGAAUGGGAUUAGAUACCCCAGUAGUCCACGC
UGUAAACGAUGGGUACUAGCUUUUGGGAG--UAUCGACC----CUCCCAGAGGU-UAUAACCAAGCUAACGCGUUAAGUA
CCCCGCCUGGGGAGUACGGCCGCAAGGCUAAAACUCAAAGGAAUUGACGGGGACCCGCACAAGCGGUGGAGCGUGUGGUU
UAAUUCGAUGAUAAGCGAGGAACCUUACCAGGGCUUGACAUAUAGCU-G-C-A-UAUC-CCGAGAAAUCGG-GAAG----
-CC-UUCGA-GG----GUGCUAUACAGGUGCUGCAUGGUUGUCGUCAGCUCGUGCUGUGAAGUGUACCGUUAAGUCGGAA
AACGAGCGCAACCCCUAUAUUGUGUUA--------CUU--------U--UCACAAUAGACCGCCCUG-------------
----G-U-UAA------------------------------CAGG-GAGGAAGGUGGGGAUGACGUCAAAUCAGCAUGGC
UCU-U-ACGUCCUGGGCGACACACGCGCUACAAUGGGUAGU-ACAACGGGUUGCCAAACCGCGAGGUGGAGCUAAUCCC-
UUAAAACUACCCCCAGUUCGGAUUGGAGUCUGCAACUCGACUCCAUGAAGCCGGAAUCGCUAGUAAACGCGUAUCAGCCA
CGGCGCGUUGAAUACGUUCUCGGGUCUUGUACAAAUUAAAUGCCCUGGCA------------------------------
--------------------------------------------------------------------------------
-------------------------------------
>RIFCSPHIGHO2_02_FULL_OD1_56_16_rifcsphigho2_02_scaffold_5834_16S_1_hypothetical_protein_id=87841149_bin=Candidatus_Buchananbacteria_bacterium_RIFCSPHIGHO2_02_FULL_56_16_organism_tax=RIFCSPHIGHO2_02_FULL_OD1_Falkowbacteria_56_16_curated_
CGCUCCUAUGCUCUUCACUGCGUGAAGAGCUCCGGUCCGCAGGCGGCCCCAUUUGGGGAGCUUGCUCACCGAA-GC-UC-
-AGC------------------GCG---UAGC-GAUGAGC--------------GU-A---G--GUGAGUGGCAAACGGG
AGCGUAACGCAUUGGUAACCUACCCCUAACACGGUCAUAACCCCGCGAAAGCGGAGCUAAUAGCCGAUGUGCUUAACGGU
CAUGAGACCGUUCGUAAAGGUUGGCGC-------AAGC----CAGCCGGUUAGGGAGGGGCCUAUGUCCUAUCAGCUUGU
UGGUGAGGUAAUGGCUCACCAAGGCAACGACGGGUACCGGGCGUGAGAGCGUGGCCCGGCUCACUGGGACUGAAACACUG
CCCAGACUCCUACGGGAGGCUGCAGUCAAGAAUCUUGCGCAAUGGGCGAAAGCCUGACGCAGCGACGCCGCGUGGUCGAA
GAAGCCCUUCGGGGUGUAAAGGCCUUUUACCAGGGACGA------------AUUUC------------UGACGGUACCUG
GUGAAUAAGAGGUUGCUAACUCUGUGCCAGCAGCAGCGGUAAUACAGAGACCUCAAGCGUUAUCCGGAUUUAUUGGGCGU
AAAGCGU-CUGUAGGCGGUUUAGUGUGUCAGCUGUUAAAUCUCGGUGCUCAACAUCGAGACCGCAGCUGAAACUGCUAGA
CUAGAGGCCGGGAGAGGCAGAUGGAAUCGCCGGUGUAGGGGUAAAAUCCGUUAAUAUCGGCGAGAACACCAAAUGCGAAG
GCGUUCUGCUAGAACGGACCUGACGCUGAGAGACGAAAGCGUGGGGAGCGAAUGGGAUUAGAUACCCCAGUAGUCCACGC
UGUAAACGAUGGAUGCUUGGCAUUGGCAG--UAUCGACC----CUGUCAGUGCCGUUUAACCAAGCUAACGCAUUAAGCA
UCCCGCCUGGGGAGUACGGCCGCAAGGCUAAAACUCAAAGGAAUUGACGGGGACCCGCACAAGCGGUGGAGCAUGUGGUU
UAAUUCGAUGAUAAGCGAGGAACCUUACCAAGGCUUGACAUCUAGCU-G-C-A-CAUC-CGGUGAAAGCCG-GAUU----
-CC-UUCGA-GG----GUGCUAGACAGGUGCUGCAUGGUUGUCGUCAGCUCGUGUCGUGAGAUGUACCGUUAAGUCGGAU
AACGAGCGCAACCCCUAUUCUGUGUUA--------CAU--------UG-UCACAGGAAACUGCCCUG-------------
----G-A-UAA------------------------------CAGG-GAGGAAGGCGGGGAUGACGUCAAAUCAGCAUGGC
UCU-U-ACGCCUUGGGCGACACACGUGCUACAAUGGCCGGU-ACAAAGGGUUGCUAAGCCGAAAGGUGGAGCCAAUCCCA
UCAAAACCGGCCCCAGUUCGGAUUGAGGUCUGCAACUCGACCUCAUGAAGUCGGAAUCGCUAGUAACCGUAUAUCAGCCA
CGGUACGGUGAAUACGUUCUCGGGUCUUGUACACACCGCCCGUCACGUCAAGAGAGUCUGUAGUACCCAAAUGCUGC-C-
--------GUAG---------GGUGGCAAAAGGUAAGACAGAUGAUAGGGACGAAGUCGUAACAAGGCAUCCGUA-GCGG
AA-----GC-UG-U-G--GA-UGGAUCACCUCCUU--
>RIFCSPHIGHO2_02_FULL_OD1_60_44_rifcsphigho2_02_scaffold_10820_16S_1_hypothetical_protein_id=87845451_bin=Candidatus_Uhrbacteria_bacterium_RIFCSPHIGHO2_02_FULL_60_44_organism_tax=RIFCSPHIGHO2_12_FULL_OD1_Uhrbacteria_60_25_curated_Uhrbacteria_Parcubacteria_Bacteria_
----------ACUGAGAGUUUGAUCCUGGCUCAGGACGAACGUUGGCGGCGUGUCUAAGGCAUGCAAGUCGUGCGG-AU-
-CGC----------------UGGUC---GUAG-CAAUACG--------------GU-C---GGCGGUAGCGGCAAACGGG
UGCGUAACACAUUGGCAAUCUGCCUCGAAGUCGGGCACAACCCCGCGAAAGCGGGGCUAAUUCCCGAUGGAGAUGAGGGG
ACGCAAGUCAUUCUUAUCUAAAGUCG--------CAAG-------ACGCUUCGAGAGGAGCCUAUGGCCUAUCAGCUUGU
UGGCGGGGUAAUGGCCCACCAAGGCUAUGACGGGUAUGGGGUGUGAGAGCACGACCCCACUCACUGGGACUGAGACACUG
CCCAGACACCUACGGGUGGCUGCAGUCGAGAAUAUUCCCCAAUGGCCGAAAGGCUGAGGGAGCGACGCCGCGUGCGGGAC
GAAGGGCUUCGGCUCGUAAACCGCUUUUCUCAGGGACGA-------------ACA-C-----------UGACGGUACCUG
AGGAAUAAGAGGUUGCUAACUCUGUGCCAGCAGCAGCGGUAAUACAGAGACCUCGAACGUUGUCCGGAUUCAUUGGGCGU
AAAGGGU-CCGUAGGCGGCUUCACACGUCGAUGGUCAAAUCUCGGGGCUUAACCCCGAACCUGCCGUCGAUACGAUGAGG
CUCGAGCAUGGGAGAGGCGAGCGGAAUUGCCGGUGUAGUAGUAAAAUGCGUUCAUAUCGGCAAGAACACCAAAUGCGAAG
GCAGCUCGCUGGAACAUUGCUGACGCUCAGGGACGAAAGCGUGGGGAGCGAAAGGGAUUAGAUACCCCUGUAGUCCACGC
CCUAAACGAUGGAUGCUAGAUAUCGGGAG--UAUCGACC----CUCCCGGUGUCGGUGAAAAAAGCUAACGCAUUAAGCA
UCCCGCCUGGGGAGUACGGUCGCAAGACUAAAACUCAAAGGAAUAGACGGGGACCCGCACAAGCGGAGGAGCAUGUGGUU
UAAUUCGAUGGUAAGCGAGAAACCUUACCUGGGCUUGAAAGACAGCU-G-C-A-AGCC-GCCGGAAACGGU-GGCG----
-CC-UUCGA-GG----GUGCUGUCUAGGUGCUGCAUGGUUGCCGUCAGCUCGUGUCGUGAGAUGUACCGUUAAGUCGGAU
AACGAGCGCAACCCCUGUUCCGUGUUG--------CAU--------A--UCACGGAAGACCGCCUCG-------------
----G-A-UAA------------------------------CGGG-GAGGAAGGUGGGGAUGACGUCAAAUCAGCAUGGC
UCU-U-ACGUCCAGGGCUACACACGUGCUACAAUGGCAUCG-ACAAUGGGUCGCCAAGCCGCAAGGCGGAGCUAAUCCCA
CCAAACAU-GCCCCAGUUCGGAUUGAGGGCUGCAAUUCGCCCUCAUGAAGCCGGAUUCGCUAGUAAAUGCGUAUCAGCAA
UGGCGCAUUGAAUACGUUCUCGGGUCUUGUACUCACCGCCCGUCACGUCAAGAGAGUCGGAAAUACCCGAAGGCCCC-G-
--------AUGA----------GGGGACGAAGGUAGAGCCGAUGAUAGGGACGAAGUCGUAACAAGGCAUCCGUA-GCGG
AA-----GC-UG-U-G--GA-UGGAUCACCUCCUU--
>RIFCSPHIGHO2_02_FULL_OP11_37_24_rifcsphigho2_02_scaffold_557_16S_1_hypothetical_protein_id=87851211_bin=Candidatus_Roizmanbacteria_bacterium_RIFCSPHIGHO2_02_FULL_37_24_organism_tax=RIFCSPHIGHO2_12_FULL_OP11_Roizmanbacteria_37_23_curated_Roizmannbacteria_Microgenomates_Bacteria_
----------UUUAAGAGUUUGAUCCUGGCUCAGGAUGAACGCUAGCGGUGUGUUUAAGAUAUGCAAGUCGAACG--UC-
-CU-------------------GAC---AGUG-CUUGCACUG-------------U-C---U--GGUAGUGGCGGACGGC
UGAGUAACACGUAGGA-ACCUACCUUUCGGUAGAGAAUAGCUUCGGGAAACCGGGGGUAAUACUCUAUACCCAGGU---G
UCGCAAGAU----ACUUGGAAAGGGCA-------UAAC----UGCUCGCCGUAAGAGGGGCCUGCGGCCUAUCAGGUAGU
UGGUGGGGUAAUAGCCUACCAAGCCUAUGACGGGUAGCUGACCUAUGAGGGUGAUCAGCCAGAGGAGCACUGAGACACGG
GCUCCACACCUACGGGUGGCAGCAAUCAAGAAUCGUUGGCAAUGGGCGAAAGCCUGACCACGCGACACCGCGUGUAGGAA
GAAAUCUCUUGGGAUGUAAACUACUGUGGUAGGGGAAGAA-GUCUCGGC---GAA-----UGCCGGAUUGACGGUACCCU
ACUAGAAAGUGGCCGCUAACUUCGUGCCAGAAGCGUCGGUGAUACGGGGGCCACGAGCGUUAUCCGGUGUGACUGGGCGU
AAAGGGU-CUGUAGGCGUCCCGAUAAGUUUUCGUUUAAAGAUCAAGGCUCAACCUUGAAACAGGUGAAAAAACUAUCGGG
AUAGAGUUAUUUUUAGGGAAACGGAAUUGACGGAGGAGUAGUGAAAUGCGUUGAUAUCGUCAAGAACACCAAUGGCGAAG
GCAGAUUUCUGGAAAAUAACUGACGCUGAAAGACGAAAGCUAGGGGAGCGAACCGGAUUAGAGACCCGGGUAGUCCUAGC
CCUAAACGAUGCUCGCUAGUUGCAUUUCUCC-UUAUU---GGGAAGGGUGUGGC-GA--A----GCUAACGCGUUAAGCG
AGCCGCCUGGGGAGUACGACCGCAAGGUUGAAACUCAAAGGAAUUGGCGGGGAGACACACA-------------------
------------------------------------------------------ACU---------A-------GU----
-NN--NNN--NN----NN-NNNNNNNNNNNNNNNNNNNNNNNNNNNNNUUCGUUCCGUGAGGAGUGCCCUUAAGUGGGAC
AACGAACGUAACCCUUGUCCCGAGUUA--------CACG-------UA-UCUCGGGAGACUGCCCCGCC-----------
----G-A-UGG------------------------------CGGG-GAGGAAGGAGAGGCAGACGUCAAGUCAGCAUGAC
GCU-U-AUGCCCUGGGCGACACACAUGUUACAAUGAGAUGG-ACAAUGGGUUGCUAAACGGUAACGCGGAGCUAAUCCU-
AUAAACCAUCUCUCAGUGGGGAUUGAGGUCUGAAACUCGACCUCAUGAACGUGGAAUUAGUAGUAAUCGCGGAUCAGCCA
UGCCGCGGUGAAUACGUUCUUGUCUCUUGCACACACUGCCCGUCAAGCCAACAAAGUCGGGAGUACCUGAACCCU-G-C-
--------UUU----------UGCGGGGGAGGGUAAGACCGGCGAUGGGGACUAAGUCGUAACAAGGUACCCGUU-CUGG
AA-----GG-AG-C-G--GG-UGAAUCACCUCCUU--
>RIFCSPHIGHO2_02_FULL_OP11_37_9_rifcsphigho2_02_scaffold_35977_16S_1_hypothetical_protein_id=87852039_bin=Candidatus_Daviesbacteria_bacterium_RIFCSPHIGHO2_02_FULL_37_9_organism_tax=Daviesbacteria_Microgenomates_Bacteria_
-----------CUGAGAGUUUGAUCCUGGCUCAGGAUGAACGCUGGCGGCGUGCCUUAAGCAUGCAAGUCAAGGG--GG-
-CGC--------------------A---GUAA-----------------------U-G---C--GCAACCGGCGGACGGG
UGAGGAAUACGUGGGA-AUCUACCUUAAAGUAUAGGAUAGCCAGCCGAAAGGUUGGGUAAUACUGUAUGUG--------A
UCGCAAGAU---------UAAAGA----------UUUA-------UCGCUUUAAGAUGAGCCUGCGUCCUAUCAGCUUGU
UGGUGGGGUAAUGGCCUACCAAGGCAACGACGGGUAGCUGGUCUGAGAGGAUGGUCAGCCACAAUAGGACUGAGACACGG
CCUAUACAUCUACGGAUGGCAGCAACUGGGAAUCUUCGGCAAUGGGCGAAAGCCUGACCGAGCGACGCCGCGUGGAGGAU
GAAGGCCUUCGGGUUGUAAACUCCUUUUGCAAGGGAAGA-------------UUA-------------UGACGGUACCUU
GCGAAUAAGCACCUGCUAACUACGUGCCAGAAGCCUCGGUAAUACGUAGGGUGCAAGCGUUAUCCGGAUUCAUUGGGCGU
AAAGUGUUGCGUAGGCGGUUUACUGCAUCUUGUUUGAAAGGCUAUGGCCUAACCAUAGUUUCGGGCAAGAAAUGAGUAAA
CUUGAUGGUUUAAGAGGGUACUGGAACAGAUCGUGUAGCAGUGAAAUGCGUUGAUAUGAUCUGGAACACCAAAGGCGUAG
GCAGGUACCUGGGAAACCCAUGACGCUGAGGCACGAAAGCUUGGGGAGCGAAGCAGAUUAGAGACCUGCGUAGUCCAAGC
CGUAAACGAUGGAUGCUAGUUACCC-GA----UUUU--------UUUGGGUGAC-GCA-A----GGUAACCCGUUAAGCA
UCCCGCCUGGGGAGUACGAUCGCAAGAUUAAAACUCAAAGGAAUUGACGGGGAGGCGCACAAGCAGUGGAGCGUGUUGUU
UAAUUCGAUACAAAGCGAAAAACCUCACCAGGGUUUGACAUGUAGA--U-G-CUAAGC-CUAUGAAAGUAG-GCC--U--
-CC-UUCGA-GG----GUUCUACACAGAUGCUGCAUGGCUGUCGUAAGUUCGUGGCGUGAGCUGUCCCCUUAAGUGGGCA
AACGAACGAAACCCGCGCCGUAUGU-------------------------------------------------------
--------------------------------------------------------------------------------
--------------------------------------------------------------------------------
--------------------------------------------------------------------------------
--------------------------------------------------------------------------------
--------------------------------------------------------------------------------
-------------------------------------
>RIFCSPHIGHO2_02_FULL_OP11_39_9_rifcsphigho2_02_scaffold_31920_16S_1_hypothetical_protein_id=87865597_bin=Candidatus_Roizmanbacteria_bacterium_RIFCSPHIGHO2_02_FULL_39_9_organism_tax=RIFCSPHIGHO2_02_FULL_OP11_Roizmanbacteria_39_9_curated_
--------------------------------------------------------------------------------
-------------------------------U-----------------------U-U---A--AG-AGUUU-GAUC--C
UG-GCUCAGGAU--GA-AUGNNNNNNNNNNNNNNNNAUAGCUCAUCGAAAGAUGGGGUAAUAUUCUAUAGUCCCC----G
ACGUAAGUC-----GAGGUAAAGACCG-------UAAC----UGGUCGUUUUGGGAUGUUCCUGCGUCCUAUCAGGUAGU
UGGUAAGGUAACGGCUUACCAAGCCUAUGACGGGUAGCUGGCCCGGGAGGGUGGUCAGCCAGAGGAGCACUGAGACACGG
GCUCCAUUUCUACGGAAAGCAGCAAUCAGGAAUAGUCGGCAAUGGGCGAAAGCCUGACCGCGCGACGCCGCGUGUGGGAA
GAAGCUCUUAGGAGUGUAAACCACUGUUGUAGGGGAAGAA-GGGCAGC----UUAG------CUGCCUUGACGGUACCCU
ACGAGAAAGGGGCCGCUAACUGCGUGCCAGAAGCGUCGGUAAUACGUGGGCCCCAAACAUUAUCCGGUUUUACUGGGCGU
AAAGGGUCGUGUAGGUGUCCCGAUAAGUUUCGUUUUAAAUACUAUGGCUUAACCAUAGGAAAGGGCGAAAAACUAUCGGG
AUUGAGUUUCUUUAGGGAGACUGGAACUUAGAGAGGAGUAGUGAAAUGCGUUGAUACUCUAGGGAACACCAGUGGCGAAG
GCGAGUCUCUGAAAGAUAACUGACACUGAGACACGAAAGCUAGGGGAGCGAAGCAGAUUAGAGACCUGCGUAGUCCUAGC
UGUAAACGAUGUCUGCUAGCUGCAUGUUCCG-UUAUC----GGGAC-GUGUGGC-GA--A----GGUAACCCGUUAAGCA
GACCGCCUGGGGAGUACGGCCGCAAGGUUGAAACUCAAAGGAAUUGGCGGGGAGGCACACAACCAGUGGAACAUGUGGUU
UAAUUCGAAACGAACCGAAGAACCUCACCAAGAUUUGACAUGCUAC--CGU-ACAUUUUGCUAGAAAUAGUGAGAAAU--
-CC-GCAA--GG---AUGGUAGCACAGGUACUGCAUGGCUGUCGUAAGCUCGUUCCGUGAGGAGUGCCCUUAAGUGGGAC
AACGAGCGCAACCCCUGCUCCGUGUUA--------GAAA-------UG-UCACGGGGGACGGACCCAG------------
----C-U-UAG-----------------------------CUGGG-AAGGAAGGAGGGGCAGAUGUCAAGUCAGCAUGGU
CCU-U-AUACCUUGGGCUACACACAUGUUACAAUGAGUAAAAACAAUGGGCUGCCAGAUCGUAAGAUUGAGCGAAUCCC-
UGAAAUCUACUCUCAGUGGGGAUUGAGGUCUGCAACCCGACCUCAUGAACGCGGAAUUGGUAGUAAUCGCGGAUCA----
--------------------------------------------------------------------------------
--------------------------------------------------------------------------------
-------------------------------------
>RIFCSPHIGHO2_02_FULL_OP11_40_13b_rifcsphigho2_02_scaffold_3892_16S_1_hypothetical_protein_id=87867946_bin=Candidatus_Roizmanbacteria_bacterium_RIFCSPHIGHO2_02_FULL_40_13b_organism_tax=RIFCSPHIGHO2_01_FULL_OP11_Roizmanbacteria_39_24_curated_Roizmannbacteria_Microgenomates_Bacteria_
----------AUUAAGAGUUUGAUCCUAGCUCAGGAUGAACGCUAGCGGUGUGCCUAAGAUAUGCAAGUCGAACGC-UCC
-GAU------------GAUCCCG-C---GCUA-U-C-------------------------G--GAGAGUGGCGGACGGC
UGAGUAACACGUACAA-ACUUACCCCCCUCUUGAGAAUACCCCCGCGAAAGCGGAGCUAAUACUCAAUGGUUCCCGC-CG
UUUUU-GAC-G-GCGGGAUAAAGGGCG-------UAAC----UGCUCGGAAGGGGAGAGGUGUGCGGACUAUCAGGUAGU
UGGUGGGGUAAUAGCCUACCAAGCCUAUGACGGUUAUCCGGUUUGGAAGAACGGCCGGACAGAGGAGCACUGAGACACGG
GCUCCACACCUACGGGUGGCAGCAAUUAGGAAUAGUUGGCAAUGGGGGAAACCCUGACCACGCGACACCGCGUGUAGGAA
GACGCUCUAAUGAGUGUAAACUACUGUGGUAGGGGAAGAAGGUUCCGC----UUAU----GCGGGAUUUGACGGUACCUU
ACUAGAAAGUGUCCGCUAACUGCGUGCCAGCAGCGGCGGUAAUACGUGGGACACAAGCGUUAUCCGGUGUGACUGGGCGU
AAAGAGU-GUGUAGGCGGUUUGGUAAGUUACUUCUUAAAGACCCCGACUCAAUCGGGGGAAGGGGAGUAAUACUGCCUGA
CUAGAGUUUCUUUAGGGAAAUCGGAAUUCACAGAGGAGUAGUGAAAUGCGUUGAUACUGUGAAGAACACCAGUGGCGAAG
GCGGAUUUCUGGAAGAUAACUGACGCUGAGACACGAAAGCUAGGGGAGCGAACCGGAUUAGAGACCCGGGUAGUCCUAGC
CGUAAACGAUGCUCGCUGGCUGCAUGACUCG-UUUGGC----GUGUCGUGUGGC-GA--A----GCUAACGCGUUAAGCG
AGCCGCCUGGGGAGUACGGUCGCAAGGCUGAAACUCAAAGGAAUUGGCGGGGAGACACACAACUAGUGGAGCAUGUGGUU
UAAUUCGAUACAAACCGAAGCACCUCACCAGGGUUCGACAUGUAAGA-UG--CCUCCC-AGCAGAAACGUU-GGGA-U--
-CC-GAAA--GG---ACGCUUACAAAGCUGUUGCAUGGCUGUCGUCAGUUCGUUCCGUGAGGAGUGCCCUUAAGUGGGAC
AACGAACGCAACCUUUGUCCUGAGUUA--------CAAG-------UA-UCUCAGGAGACUGCCCUUG------------
----C-U-AUC-----------------------------GCGGG-GAGGAAGGAGAAGCAGACGUCAAGUCAGCAUGAU
GCC-U-AUGCCCUGGGCUACACACAUGCUACAAUGAGCCAG-AUAGAGAGUUGCGACACUGCAAAGUGGAGCUAAUCUUC
UUAAACUGGCUCUCAGUGGGGAUUGGGGUCUGAAAUUCGACCCCAUGAACGUGGAAUUAGUAGUAAUCGCGGGUCAGCUA
UACCGCGGUGAAUACGUUCUUGUCUCUUGCACACACUGCCCGUCAAGCCAACAAAGUCGGGGGUACCCGAAUUCCGC-U-
--------UUA----------AUGCGAAGAGGGUAAAUUCGGCGAUGGGGGCUAAGUCGUAACAAGGUACUCGUUCUGGA
AGGAGCGGGUGAAUCACCUCCUU--------------
>RIFCSPHIGHO2_02_FULL_OP11_40_18_rifcsphigho2_02_scaffold_244_16S_1_hypothetical_protein_id=87872203_bin=Candidatus_Levybacteria_bacterium_RIFCSPHIGHO2_02_FULL_40_18_organism_tax=RIFCSPHIGHO2_01_FULL_OP11_Levybacteria_40_58_curated_Levybacteria_Microgenomates_Bacteria_
----------UUUGAGAAUUUGAUCCUGGUUCAGGAUGAACGCUGGCGGUGUGCUUUAGGUAUGCAAGUCGAUCGG-UCU
-GUAAGACCGAACAGUUAACAAUUCCAAGUUAAGUUCU---GUC-----------U-UA--A--GACAGAGGCGGACGGG
UGAGUAAUGUACAAGA-AUCUACCCUCGACCGGAAAAUAACCUGUCGAAAGACGGGCUAAUGUUCCAUGAA--------G
ACUCCGGUU---------UAAAGCGAU-------UAAC----UUCGCGGUUGAGGAGGAGCUUGUAUCCUAUCAGCUAGU
UGGUAAGGUAAUGGCUUACCAAGGCGAUGACGGGUAGCUGGACUGAGAGGUCGGUCAGCCACAACUGCACUGAGACACGG
GCAGUACACCUACGGGUGGCAGCAACUAGGAAUAUUGGGCAAUGGACGAAAGUCUGACCCAGCGACACCGCGUGGAGGAU
GAAGGCCCUCGGGUUGUAAACUCCUUUUGCCAAGCUC---------------UUCA-----------------CGGCUUG
GAGAAUAAGCCUCUACUAACUACGUGCCAGAAGUCUCGGUAAUGCGUAGGAGGCAAGCGUUAUCCGGAUUUAUUGGGCGU
AAAGGGU-GCGUAGGCGCCCCGCCAAGUUUCUAUUCAAAUGCUACGGCUUAACCGUAGAACCGGUAGAAAAACUGGCGGG
GUUGAGGAUUGUUCGGGGCAUCGGAACAGUUGGUGUAGCGGUGAAAUGCGUUGAUAUCAACUGGAACACCGAAGGCGAAG
GCAGAUGCCUGGGAUUCUCCUGACGCUGAGGCACGAAAGCUAGGGUAGCGAAACAGAUUAGAGACCUGUGUAGUCCUAGC
UGUAAACUAUGUCCGCUAGAU-UCGGGUC----GUAA-G------AUCCGAGUC-GC--A----GCUAACGCAUUAAGCG
GACCGCCUGGGGAGUACGGCCGCAAGGCUAAAACUCAAAGGAAUUGACGGGGACCCGCACAACCAGUGGAGCGUGUGGUU
CAAUUUGAGACGAAGCAAAAAACCUCACCAGGGUUUGACAUGCUAC--C-GUUUAUCC-CGAGGAAACUCA-GGAGAUCU
UAU-GAAAA-UA-AGAUGGUAGCACAGGUGCUGCAUGGCUGUCGUCAGCUCGUGGCGUGAGCUGUUCCAUUAAGUUGGGA
AACGAGUGCAACCCCUAUCCUAUGUUA--------AAU--------AA-UCAUAGGAGACUGCCCGAG------------
----C-U-UAG-----------------------------CUCGG-GAGGAAGGAGGGGCGGACGUCAAGUCAGCAUGGC
CCU-U-AUACCCUGGGCCACACACACCCUACAAUGGCGAAAAACAAUGGGUUGCAAGACGGCAACGUCACGCUAAUCCC-
UGAAAUUUCGCCUCAGUUCAGAUUGGGGUCUGAAACCCGACCCCAUGAAGUCGGAAUUGGUAGUAAUCGCGGAUCAGC-A
GGCCGCGGUGAAUACGUUCUCGGGUCUUGUACACACCGCCCGUCAAGGCAGUAAAGCCGGUAGUAGCAGAACCUCGA-U-
--------UGU----------AUCGGGGGAUGCUAAGAUCGGUGAUAAGGCUUAAGUCGUAACAAGGUAUCCCUA-GCCG
AA-----GC-UG-G-G--GA-UGGAUCACCUCCUU--
>RIFCSPHIGHO2_02_FULL_OP11_40_24_rifcsphigho2_02_scaffold_3125_16S_1_hypothetical_protein_id=87873567_bin=Candidatus_Gottesmanbacteria_bacterium_RIFCSPHIGHO2_02_FULL_40_24_organism_tax=RIFCSPHIGHO2_12_FULL_OP11_Gottemanbacteria_40_13_curated_Gottesmanbacteria_Microgenomates_Bacteria_
--------------------------------------------------------------------------------
--------------------------------------------------------------------------------
--------------------------------------------------------------------------------
--------------------------------------------------------------------------------
--------------------------------------------------------------------------------
------------------------------------CGGCAAUGGACGAAAGUCUGACCGUGCGACGCCGCGUGAGGGAU
GAAGCCUUUCGGGGUGUAAACCUCUUUUGUUCCGACA---------------UA-------------------UGUCGGG
AAGAAUAAGCGUCUACUAACUACGUGCCAGCAGUCGCGGUAAAACGUAGGACGCAAGCGUUAUCCGGAUUUAUUGGGCGU
AAAGGGUCGCGUAGGCGGUCCGAUGCAUCAUAUUUUAAAUGGCUCCGCUUAAC-GGGGUCCCGGAUAUGAGAUGAUCGGA
CUUGAGAUUUAGAGGGGUUUCUGGAACUUCCGGUGUAGCAGUGAAAUGCGUUGAUAUCGGAAGGAACACCAAGAGCGUAG
GCAGGAAACUGGCUAAAUUCUGACGCUGAGGCACGAAAGCUAGGGGAGAGAAGCAGAUUAGAGACCUGCGUAUUCCUAGC
UGUAAACGAUGAGUGCUAGUUGUCCGGCC----GUAA------GGCUGGAUGAC-GCA-A----GUUAACACGUUAAGCA
CUCCGCCUGGGGAGUACGGCCGCAAGGCUAAAACUCAAAGGAAUUGGCGGGGACCCGCACAACCGGUGGAGCAUGUGGUU
UAAUUCGAGACGAAGCGAAAGACCUCACCACGGUUUGACAUGCUAC--C-GUUAAUCU-GAUAGAAACUCG-GAAGAUCC
-CG-UUAU--CG-GGAUGGUAGCAAAGCUGCUGCAUGGCUGUCGUCAGCUCGUUCCGUGAGGAGUUCCCUUAAGUGGGGU
AACGAGCGCAACCCUUGCCGUUUGUUA--------AAU--------AU-UCAAACGGGACGGUCCCGAC-----------
----G---UAC----------------------------GUCGGG-AAGGAAGGUGAGGACGACGUCAAGUCAGCACGGC
GCU-U-AUGCCGUGGGCGACACACAUCCUACAAUGGCGAAAAACAGCGGGUUGCAACCUCGUGAGGGGAAGCAAAUCCC-
UGAAAUUUCGUCUCAGUUGGGAUUGGAGUCUGCAACUCGACUCCAUGAACGCGGAAUCGGUAGUAAUCGCGGAUCAGC-A
GGUCGCGGUGAAUACGUUCUCGGGUCUUGCACACACCGCCCGUCAAGCCAACAAAGUCGUGGGCGGCCGAAGCUCCC-C-
CGC-----AUCG------CGG-GGGAAUUAAGCCGAAUUCGGCGAUGGGGACUAAGUCGUAACAAGGUAUCUGUA-CUGG
AA-----GG-UG-C-A--GA-UGGAUCACCUCCUU--
>RIFCSPHIGHO2_02_FULL_OP11_40_53_rifcsphigho2_02_scaffold_38_16S_1_hypothetical_protein_id=87875586_bin=Candidatus_Roizmanbacteria_bacterium_RIFCSPHIGHO2_02_FULL_40_53_organism_tax=RIFCSPHIGHO2_12_OP11_Roizmanbacteria_41_18_curated_Roizmannbacteria_Microgenomates_Bacteria_
----------UUUAAGAGUUUGAUCCUAGCUCAGGAUGAACGCUAGCGGCGUGCCUGAGAUAUGCAAGUCGAACGU-CU-
-UUU------------------GCA---GCAA-UGC-------------------A-A---A--AAUAGUGGCGGACGGC
UGAGUAACACGUAGGG-ACCUGCCCCUAGGUAAAGAAUAGCCCAUCGAAAGGUGGGGUAAUGCUUUAUA----------G
UCUCUUUU-------GAGUAAAGGGCG-------UAAC----UGCCCGCCAAGGGAUGGACCUGCGAUCUAUCAGAUAGU
UGGUAAGGUAACGGCUUACCAAGUCUACGACGGAUAGCUGGCUUUAGAGAGUGGCCAGCCAGAGGGGUACUGAGACACGG
ACCCCACUCCUACGGGAGGCAGCAAUCAGGAAUAGUCGGCAAUGGGCGAAAGCCUGACCGUGCGACGUCGCGUGUGGGAU
GAAGUUCUAACGAGCGUAAACCACUGUGGUAAGUGAAGAAGAAACAGC----UUA------GCUGUUUUGACGGUAACUU
ACAAGAAAGGGGCCGCUAACUGCGUGCCAGAAGCGUCGGUAAGACGUGGGCCCCGAGCGUUAUCCGGUGUUAUUGGGCGU
AAAGAGUCGUGUAGGCGGUCUUACAAGUUGUCUUUUAAAGCUUCCUGCUCAACGGGAAAGAAGGAGAUGAAACUGUAAGA
CUAGAAUUUCUUUAGGGAGAUUGGAACUUAUCGAGGAGCAGUGAAAUGCGUUGAUACGUUAAGGAACACCAGUGGCGAAG
GCGAAUCUCUGGAAGAUAAUUGACGCUGAGACACGAAAGCUAGGGGAGCGAAGCAGAUUAGAGACCUGCGUAGUCCUAGC
CCUAAACUAUGCUUACUAGCUGCAUUCUUCG-UUGU----CGCAAGGGUGUGGC-GA--A----GGUAACCCGUUAAGUA
AGCCGCCUGGGGAGUACGGUCGCAAGGCUGAAACUCAAAGGAAUUGGCGGGGAGGCACACAACCAGUGGAACAUGUUGUU
CAAUUCGAAACGAACCGAAGAACCUCACCAAGACUUGACAUCCAAG--AGUUCUAGUUUCUAUGAAAGUAGAGACG-U--
-CC-GCAA--GG---AGACUUGGACAGGUGUUGCAUGGCUGUCGUCAGCUCGUUCCGUGAGGAGUACCCUUAAGUGGGAC
AACGAGCGCAACCCUCGUUCUGUGUUA--------UAUC-------UG-UCACAGAAGACUGCCCCU-------------
----G-A-GUU----------------------------UUCAGGGGAGGAAGGAGAGGCAGACGUCAAGUCAGCAUGAC
CCU-U-AUGUCUUGGGCUACAAACAUGUUACAAUGGACCACAACAACGGGCUGCCACUUGGUAACAAGGAGCGAAUCCC-
AUAAAUUGGUCCUCAGUGGGGAUUGAGGUCUGCAACUCGACCUCAUGAACGCGGAAUUGGUAGUAAUCGCGAAUCAGCUA
UGUCGCGGUGAAUACGUUCUUGCCUCUUGCACACACCGCCCGUCAAGCCAACAAAGUUGGGAAAAUUUGAAUCCCGU-C-
--------GUA----------AGGCAGAGAGGAUUUUUUCGGCGAUGGGGGUUAAGUCGUAACAAGGUAUCCGUU-CUGG
AA-----GG-AG-C-G--GA-UGGAUCACCUCCUU--
>RIFCSPHIGHO2_02_FULL_OP11_42_20_rifcsphigho2_02_scaffold_4552_16S_1_hypothetical_protein_id=87880823_bin=Candidatus_Woesebacteria_bacterium_RIFCSPHIGHO2_02_FULL_42_20_organism_tax=RBG_16_RIF_OP11_02_41_13_curated_RIF-OP11-2_Microgenomates_Bacteria_
--------------------------------------------------------------------------------
--------------------------------------------------------------------------------
--------------------------------------------------------------------------------
--------------------------------------------------------------------------------
--------------------------------------------------------------------------------
--------------------------------------------------------------------------------
--------------------------------------------------------------------------------
---------------------------------------------GUAGGNNNNNNNNNNUAUCCGGAUUUAUUGGGCGU
AAAGCGUUUCGUAGGCUGUUAACUAAGUUUCACUUCAAAGACCGGAGCUCAACUUCGGGAAGGGGUGAAAUACUAUUUGA
CUUGAAAUACUCCGGGGUUACUGGAACUGUCGGUGUAGGGGUGAAAUCCGUUGAUAUCGACAGGAACUCCAAGGGCGAAG
GCAGGUAACUAGGAGAUAUUUGACGCUGAGGAACGACAGCUAGGGGAGCGAAAGGGAUUAGAGACCCCUGUAGUCCUAGC
CGUAAACGAUGCUCGCUAGCUCGCCGAGU----UUGA-------CUUGGUGGGC-GUA-A----GCUAACGCGUGAAGCG
AGCCGCCUGGGGAGUACGAACGCAAGUUUAAAACUCAAAGGAAUUGACGGGGACCUGCACAACCAGUGGAGCAUGUGGUU
UAAUUCGAAACAAACCGAAGAACCUUACCCGGGUUUGACAUCCAGC-AC-UUAAUGCUAUGUAGAAAUACUGUAGGAUCG
UAA-UUUA--UUAUGAAGUGCGGACAGGUGUUGCAUGGCUGUCGUCAGCUCGUGCCGUGGGGUGUUCCCUUCAGUGGGGU
AACGAGCGCAACCCCCGUCUCGUGUUG--------AAU--------AU-UCACGAGAGACUUCGACC-------------
----U-U-UUG------------------------------GUUG-AAGG-AAGUGGGGACGACGUCAAGUCAGCAUGGC
CCU-U-AUAUCCGGGGCGACACACAUGCUACAAUGGAGCCG-ACAAUGGGUUGCCAAGCCGUAAGGCGGAGCUAAUCCC-
AUAAACGGCUUCUCAGUGGGGAUUGAGGGCUGCAACUCGCCCUCAUGAACGCGGAAUUGGUAGUAAUCGCGGAUCAGCUA
UGCCGCGGUGAAUACGUUCUCGGGUCUUGUACACACCGCCCUUUAAUACAACAUCGUAUUUUACGAAGUAUGUAAUUAG-
AAUAGGU-CUGAGAUCGGGAUAGCCAAAAAAGACACAGUUAAUAACUUUGUCGUAGUCCAGGCAAGGUAACU-UA-CCCG
GA-----CG-GA-G-G--GC-UUGAGGCAAAAGACAG
>RIFCSPHIGHO2_02_FULL_OP11_49_13_rifcsphigho2_02_scaffold_16914_16S_1_hypothetical_protein_id=87886520_bin=Candidatus_Beckwithbacteria_bacterium_RIFCSPHIGHO2_02_FULL_49_13_organism_tax=RIFCSPHIGHO2_01_FULL_OP11_Beckwithbacteria_49_39_curated_Beckwithbacteria_Microgenomates_Bacteria_
----------UUUGAGAGUUUGAUCCUAGCUCAGGAUAAACGCUGGCGGCGUGCCUUAGGCAUGCAAGUCGAAUGC-AG-
-AC-------------------------GCAA-GUC----------------------------GUGCAUGGCAGACGGG
UGAGUAACGCGUAGG-AAUCUACCCCUUGGUGUGGAAUAACCCCGAGAAAUCGGGGAUAAUACCGCAUAAG--------U
UCUCCGGAA---------GAAAGGCCA-------UAAC----UGGCCGCCGAGGGAGGAGCCUGCGUCCUAUCAGCUUGU
UGGUGAGGUAAUGGCUCACCAAGGCUAUAACGGGUAGGGGGCGUGAGAGCGUGUCCCCCCACAAGGUCACUGAGACACGG
GGCCUACACCUACGGGUGGCAGCAACUAGGAAUUUUGCGCAAUGGGCGAAAGCCUGACGCAGCGACGCCGCGUGCGGGAU
GACGGCCUUUUGGUUGUAAACCGCUGUGGAGAGGGAAGA-------------UAA-------------UGACGGUACCUC
UCUAGAAAGCACCUGCUAACUACGUGCCAGAAGCCUCGGUGAUACGUAGGGUGCAAGCGUUAUCCGGAUUUACUGGGCGU
AAAGAGUAUCGUAGGCGGCUGAAUAAGUGAUUGGUGAAAUCCUUGGGCUCAACCCAAGAACUGCCAGUCAUACUGUUUAG
CUAGAGUGACUUCGGAAAGGUUGGAAUUCUCGGUGUAGGGGUGAAAUCCGUUGAUAUCGAGAGGAACACCAAGGGCGAAG
GCAGGCCUUUAGGAGUCUACUGACGCUGAUGAACGAAAGCUUGGGUAGCGAACCGGAUUAGAGACCCGGGUAGUCCAAGC
CGUAAACGAUGCCCACUAGAUGGCCCCCGC--UUU-------GCGGGGACUGUC-GCA-A----GCUAACGCGUUAAGUG
GGCCGCCUGGGGAGUACGGCCGCAAGGCUAAAACUCAAAGGAAUUGACGGGGAAAUGCACAACCAGGGGAGCAUGUGGUU
UAAUUCGAUACAAAGCGAUGAACCUUACCUGGGCUUGACAUCUAUU--U-G-ACAACU-CUAAGAAAUUAGGGUUU-U--
-CC-GCAA--GG---AAGAUAG-ACAGCUGCUGCAUGGUUGUCGUCAGCUCGUACCGUGAGGCGUCGGCUUAAGUGCCGU
AACGAGCGCAACCCCCACUGCAUGUUG--------CA---------UA-UCAUGCGGGACUGCCUUGC------------
----U-A-GAA-----------------------------GCAGG-GAGGAAGGAGGGGAUGAUGUCAAAUCAGCACGGC
GCU-U-ACGUCCAGGGCAACACACAUCCUACAAUGGCGAGGGACAGCGGGUUGCGAAGCCGCAAGGCGGAGCUAAUCCU-
UCAAACCCUCCCUCAGUUCGGAUUGUGGGCUGCAACUCGCCCACAUGAAGUUGGACUUGGUAGUAAUCGCGGAUCAGCAG
-ACCGCGGUGAAUGCGUUCCCAUUUCUUGUACACACCGCCCGUCACAUGAGGAAAGUCGGCAGCGCCCGAAGCAG-U-C-
CCG-----CUU-------GCGGGACGACUAAGGUGAGGUCGGCGAUCAGCGUGAAGUCGUAACAAGGUAUCCGUU-CUGG
AA-----GG-AG-C-G--GA-UGGAUCACCUCCUU--
>RIFCSPHIGHO2_02_FULL_PER_49_16_rifcsphigho2_02_scaffold_1373_16S_1_hypothetical_protein_id=87896693_bin=Candidatus_Peribacteria_bacterium_RIFCSPHIGHO2_02_FULL_49_16_organism_tax=RIFCSPHIGHO2_02_FULL_PER_ii_49_16_curated_
CGGUCACACAGAACACAAUUGGCUCUGUAUUGGCUAUUAGCAAUGGCUACGAGCGAUAUUCGUUCGAGCUC-ACUG-CUA
AAAGCUACA---------AGCUGAC---UGUG-CUCUGCGU-------------GC-A--GC--GCAAGCGGCAAACGGC
UGCGUAACACGUGGGA-ACCUACCCCGUACUCAGGGAUAACCCGAGGAAACUCGGGCUAAUACCGGAUAGU--------C
UCGUAAGAG---------CAAAG-----------CUUU------UGCGGUACGGGAGGGGCCUGCGGCCUAUCAGCUUGU
UGGUAAGGUAACGGCUUACCAAGGCAAUGACGGGUAGCUGGUCUGAGAGGACGACCAGCCAGAAUGGGACUGCGACACGG
CCCAUACUCCUACGGGAGGCAGCAGCUAGGAAUCUUCCGCAAUGGGGGCAACCCUGACGGAGCGACACCGCGUGGGGGAU
GAAGCGUGUUCACGCGUAAACUCCUGUUCUGAGGGACGAA------------AUUU-----------UUGACGGUACCUC
AGCAGAAAGCACCGGCUAACCCCGUGCCAGCAGCCGCGGUAAGACGGGGGGUGCAAGCGUUGCUCGGAAUUACUGGGCGU
AAAGCGU-CUGCAGGCGUCCUGCCAGGUUAU-UGUGAAAUCUCACAGCUCAACUGUGAAUCUGGAAUAGAAACCAGCAGG
AUUGAGUCAUCCAGAGGCACCUGGAAUGCCAUGUGUAGGGGUUAAAUCCGUUGAUCCAUGGUAGAACGCCAAAAGCGAAG
GCAGGGUGCUGGGGAUGUACUGACGCUCAGAGACGAAAGCGUGGGGAGCGAAGGGGAUUAGAUACCCCCGUAGUCCACGC
CCUAAACGAUGUGUGCUCGGUGUGGGGACUU-CAAUC-----AGUCUCUGUACC-UA--A----GCUAACGCGGUAAGCA
CACCGCCUGAGUAGUACGGUCGCAAGACUAAAACUUAAAGGAAUAGACGGGGACCCACACAAGCGGUGGAGCAUGGGGUU
UAAUUCGAUAAUAAGCGAAGAACCUCACCCAGGCUUGACAUC-UCG--G-G-A-AUCG-ACUGGAAACAGU-UGAG-UG-
-CC-GCAA--GG--AACCCGAAGACAGGCGCUGCACGGUCGUCGUCAGCUCGUGCCUUGAGGUGUACUGUUAAGUCAGUU
AACGAGCGCAACCCUCAUCCUGUGUUG--------UUC--------UU-UCACAGGAGACUGCCGCC-------------
----U-C-CAA------------------------------GGCG-GAGGAAGGUGAGGAUGACGUCAGAUCAGCGUGGC
CCU-U-AUGUCUGGGGCAACACCCAUGCUACAAUGGUCGGU-ACAGAGGGCAGCAAAACCGCGAGGUGAAGCCAAUCCC-
U-AAAACCGAUCUCAGUUCGGAUUGCAGUCUGCAACUCGACUGCAUGAAGUUGGAAUCGCUAGUAACCGUGAAUCAGCUA
CGUCACGGUGAAUAUGUUCCUGGGUCUUGUACUCACCGCCCGUCAACUCAUGGAAGGCAGGAGCACCCGAAGGACCCUUA
CCCCGCACCCU-------UGAUGGACUCGAAACAGUUCAUCAUCUUUCGUACCGAGAUGUAAGACAUGAUCUUAC-AUCA
AG-----GG-UG-C-G--GG-GGGGGUACCACGGUGA
>RIFCSPHIGHO2_02_FULL_PER_53_20_rifcsphigho2_02_scaffold_25732_16S_1_hypothetical_protein_id=87898889_bin=Candidatus_Peribacteria_bacterium_RIFCSPHIGHO2_02_FULL_53_20_organism_tax=RIFCSPLOWO2_12_FULL_PER_ii_53_10_curated_PER-ii_Bacteria_
CGUCUAUGUCGGCUCAAGAGUGAUCUUGGCAGAGAUUACAAUCUC--AUAACG-ACAAGAGGAACAAGUCCACAGU-UU-
-AGG-CGCCAUGG-----AAAUUGG---UGUA-CUACGAAGCAUA------UG--G-G---A--AUCAUUGGCGCCCUCG
AUCGUGA-ACGUAAAUUAAAGAAUCACGGAAAAGGUAUUGCUGAUUGAAGAAGCGAAUUGCAAUC-AGAGAGCAAAAA-G
-GUGCGGGG---------UAAAGA----------UUUU-------UCGGUUCGGGAGGGGCCUGCGGCCUAUCAGAUAGU
UGGUGAGGUAAUGGCUUACCAAGUCGAUGACGGGUAGCUGGUUUGAGAGAACGACCAGCCAGAAUGGAACUGAGACACGG
UCCAUACUCCUACGGGAGGCAGCAGUGAGGAAUCUUCCGCAAUGGGCGAAAGCCUGACGGAGCGACACCGCGUGAAGGAU
GAAGCCAUUUUUGGUGUAAACUUCUGUUGUGAGGGAAGAA------------AUUU-----------UUGACGGUACCUC
ACGAGAAAGCAUCGGCUAAUUCUGUGCCAGCAGCCGCGGUAAGACAGAAGAUGCAAGCGUUACUCGGAAUUACUGGGCGU
AAAGGGU-CCGCAGGUGACUUGUCACGUCUGGGGUUAAAGCACGUCGCUCAACGGCGUGUAUGUCCCGGAAACGAACAGG
AUAGAGCCAUUCAGAGGUAUCUGGAAUGCUGUGUGUAGGGGUAAAAUCCGUUGAUCCACAGUGGAACGCCAAAAGCGAAA
GCAGGAUACUGGGAAUGUGCUGACACUCAGGGACGAAAGCGUGGGGAGCAAACGGGAUUAGAUACCCCGGUAGUCCACGC
CCUAAACGAUGCGUGCCCGGUGUAGGAAC---UUCAAUCA---GUUCCUGUGCC-CA--A----GCUAACGCGGUAAGCA
CGCCGCCUGGGAAGUACGGUCGCAAGACUAAAACUCAAAGGAAUAGACGGGGACCCACACAAGCGGUGGAGCAUGGGGUU
UAAUUCGAUACUAAGCGAAGAACCUCACCCAGGCUUGACAUC-UCG--G-G-A-AGGU-CUAAGAAAUUAG-ACUG-UG-
-CC-GCAA--GG--AACCCGAAGACAGGCGCUGCACGGUCGUCGUCAGCUCGUGCCUUGAGGUGUACUGUUAAGUCAGCG
AACGAGCGCAACCCUCAUCCUCUGUUG--------UAU--------UU-UCAGGGGAGACUGCCGCC-------------
----U-C-CAA------------------------------GGCG-GAGGAAGGUGAGGAUGACGUCAGAUCAGCGUGGC
CUU-U-AUGCUUGGGGCGACACCCGUGCUACAAUGGCCGGU-ACAAACCGCAGCAAACCCGCGAGGGGGAGCCAAUCGG-
AAAAAGCCGGUCUCAGUUCGGAUUGAAGUCUGCAACCCGACUUCAUGAAGCCGGAAUCGCUAGUAACCGUGAAUCAGCCA
UGUCACGGUGAAUAUGUUCCUGGGUCUUGUACUCACCGCCCGUCAACUCAUGGAAGGUAGGAGCACCCGAAGGGCCGUUA
CGC-----GCAA------GCGGCGGUACCACGGUGAAACUACUGACUGGGAGUAAGUCGUAACAAGGUAUCCGUA-GGAG
AA-----CC-UG-C-G--GA-UGGAACAUUUCCUU--
>RIFCSPHIGHO2_02_FULL_PER_55_24_rifcsphigho2_02_scaffold_2199_16S_1_hypothetical_protein_id=87899843_bin=Candidatus_Peribacteria_bacterium_RIFCSPHIGHO2_02_FULL_55_24_organism_tax=RIFCSPLOWO2_12_FULL_PER_ii_55_15_curated_PER-ii_Bacteria_
----------UUGAAGAGUUUGAUCCUGGCUCAGAGUGAACGCUGGCGGUGUGCCUAAAACAUGCAAGUCGAGCGA-UC-
-AGC-----------------G------GUAG-CAAUAUU--------------GC-U---G--G-GAGCGGCGAACGGC
UGCGUAACACGUGGGA-ACCUACCCCGGACUCAGGGAUAACCCCGCGAAAGCGGGGCUAAUACCGGAUGCUCCAGCAU-C
-CUU-GGCA---------ACAAGGGGCG--C-UGGAUAAAGAUUUUCGGUCCGGGAGGGGCCUGCGGCCCAUCAGCUUGU
UGGUAGGGUAACGGCCUACCAAGGCUAUGACGGGUAGCUGGUCUGAGAGGACGACCAGCCAGAAUGGAACUGCGACACGG
UCCAUACUCCUACGGGAGGCAGCAGUUAGGAAUCUUCCGCAAUGGGCGAAAGCCUGACGGAGCGACACCGCGUGGAGGAC
GAAGCCCUUCUGGGCGUAAACUCCUGUUCUGAGGGACGAA------------AUUU-----------UUGACGGUACCUC
AGGAGAAAGCACCGGCUAAUCCUGUGCCAGCAGCCGCGGUAAGACAGGAGGUGCAAGCGUUACUCGGAAUGACUGGGCGU
AAAGCGU-CUGUAGGCGCCCCAUUAGGUCUGGCAUGAAAUCGCAGAGCUUAACUCUGCGUCCGUGUUUGAAACCGGCGGG
GUUGAGGUACUCAGAGGCAUCUGGAAUGUCGUGUGUAGGGGUAAAAUCCGUUGAUACACGAUAGAACGCCAAAAGCGAAG
GCAGGAUGCUAGGAGUGUCCUGACGCUCAGAGACGAAAGCGUGGGGAGCAAACCGGAUUAGAUACCCGGGUAGUCCACGC
CCUAAACGAUGCGUGCUCGGUGUUGGGGA---UUCAAU---CUUCCUCAGUGCC-UA--A----GCUUACGCGGUAAGCA
CGCCGCCUGGGAAGUACGGCCGCAAGGCUAAAACCCAAAGGAAUAGACGGGGACCCACACAAGCGGUGGAGCAUGGGGUU
UAAUUCGAUGACAAGCGAAGAACCUUACCCAGGCUUGACAUG-CCA--G-G-A-ACCC-CGCAGAAAUGCG-GGGG-UG-
-CC-GCAA--GG--AACCUGGACACAGGCGCUGCACGGUCGUCGUCAGCUCGUGCCUUGAGGUGUACUGUUAAGUCAGUC
AACGAGCGCAACCCUCAUCCUGUGUUG--------UUU--------UU-UCACAGGAGACUGCCGCC-------------
----U-C-CAA------------------------------GGCG-GAGGAAGGUGAGGAUGACGUCAGAUCAGCGUGGC
CCU-U-AUGCCUGGGGCGACACCCGUGCUACAAUGGCCGGC-ACAAAGGGCAGCUAACCCGCGAGGGCAAGCCAAUCCC-
AAAAAACCGGUCUCAGUUCGGAUUGUAGUCUGCAACUCGACU--------------------------------------
--------------------------------------------------------------------------------
--------------------------------------------------------------------------------
-------------------------------------
>RIFCSPHIGHO2_02_FULL_Sulfuricurvum_43_9_rifcsphigho2_02_scaffold_11760_16S_1_hypothetical_protein_id=87909532_bin=Sulfuricurvum_sp._RIFCSPHIGHO2_02_FULL_43_9_organism_tax=RIFCSPLOWO2_12_FULL_Sulfuricurvum_43_24_curated_Campylobacterales_Epsilonproteobacteria_Proteobacteria_Bacteria_
----------AUGGAGAGUUUGAUCCUGGCUCAGAGUGAACGCUGGCGGCGUGCCUAACACAUGCAAGUCGAACG--AUG
AUGG-----------------AGAG---CUUG-CUCUC-----------------C-U---G--AUUAGUGGCGCACGGG
UGAGUAUACCAUAGAUAAUGUACCUCUUAGUUCGGGAUAGCCACUGGAAACGGUGAUUAAUACCGGAUACUCCUUCUU-A
CUUUAAGGU--AAGUCGGGAAAGU----------UUUU-------UCGCUAAGAGAUCAGUCUAUGUCCUAUCAGCUAGU
UGGUGAGGUAAUGGCUCACCAAGGCUAUGACGGGUAUCUGGUUUGAGAGGAUGAUCAGACACACUGGAACUGAGACACGG
UCCAGACUCCUACGGGAGGCAGCAGUGAGGAAUAUUGCACAAUGGAGGAAACUCUGAUGCAGCAACGCCGCGUGGAGGAU
GACGCAUUUCGGUGUGUAAACUCCUUUUAAGAGGGAAGA-------------UAA-------------UGACGGUACCUC
UUGAAUAAGCACCGGCUAACUCCGUGCCAGCAGCCGCGGUAAUACGGAGGGUGCAAGCGUUACUCGGAAUCACUGGGCGU
AAAGGGU-GCGUAGGCUGGCUUCUAAGUCAGAUGUGAAAUCCAAUGGCUUAACCAUUGAACUGCAUUUGAAACUGGGAGC
CUAGAGUUCAGAAGGGGCAGAUGGAAUUAGUGGUGUAGGGGUAAAAUCCGUAGAUAUCACUAGGAAUAUCAAAAGCGAAG
GCGAUCUGCUGGGAUGAUACUGACGCUGAGGCACGAAAGCGUGGGGAGCAAACAGGAUUAGAUACCCUGGUAGUCCACGC
CCUAAACGAUGAAUGCUAGUCGUCGGGGAG--CUCGU-----CUCUUCGGUGAU-GC--A----CUUAACAGAUUAAGCA
UUCCGCCUGGGGAGUACGGUCGCAAGAUUAAAACUCAAAGGAAUAGACGGGGACCCGCACAAGUGGUGGAGCAUGUGGUU
UAAUUCGAAGAUACACGAAGAACCUUACCUGGCCUUGACAUG-GUA--G-G-A-ACCC-UUAAGAGAUUAG-GGGG-UGC
UAG-CUUG--CUAGAACCUACACACAGGUGCUGCACGGCUGUCGUCAGCUCGUGUCGUGAGAUGUUGGGUUAAGUCCCGC
AACGAGCGCAACCCUCGUCGUUAGUUGCUAACAG-UUCG-GCUGAGCACUCUAACGAGACUGCCUUC-------------
----G---UAA------------------------------GGAG-GAGGAAGGUGAGGACGACGUCAAGUCAUCAUGGC
CCU-U-ACGGCCAGGGCUACACACGUGCUACAAUGGGGCGU-ACAAAGAGCUGCAAUACCGCGAGGUGGAGCCAAUCUC-
UUAAAGCGUCUCUCAGUUCGGAUUGUUCUCUGCAACUCGAGAACAUGAAGCUGGAAUCACUAGUAAUCGUAGAUCAGCUA
UGCUACGGUGAAUACGUUCCCGGGUCUUGUACUCACCGCCCGUCACACCAUGGGAGUUGAUUUCACCCGAAAUCGGGAU-
GCCAA---ACU-------GGCUACCGCUUACGGUGGAAUUAGCGACUGGGGUGAAGUCGUAACAAGGUAACCGUA-GGAG
AACCUGCGGUUGGAUCACCUCCUU-------------
>RIFCSPHIGHO2_02_FULL_WWE3_38_14_rifcsphigho2_02_scaffold_4978_16S_1_hypothetical_protein_id=87910535_bin=candidate_division_WWE3_bacterium_RIFCSPHIGHO2_02_FULL_38_14_organism_tax=RIFCSPHIGHO2_12_FULL_WWE3_38_15_curated_WWE3_Bacteria_
----------UUUGAGAAUUUGAUCCUAGUUCAGGGUGAACGCUAGCGGCGUGCCUAAGGUAUGCAAGUUGAACGACCAA
-AGC---------------GC---A---AGCG-GAG---------------------GCGAU--UAUAGUGGCGAACGGC
UGAGUAAUACGUAGGA-AUCUACCUUCAAGUAAGGGACAGCCCCGCGAAAGCGGGAUUAAUACCUUAUGUG--------A
CCGCAAGGU---------CAAAGA----------UUUA-------UCGCUUGAAGAUGAGCCUGCGGCCUAUCAGGUAGU
UGGCGGGGUAAAUGCCCACCAAGCCUAUGACGGGUAGCCGGUCUGAGAGGACGGACGGCCAGAGGGGCACUGAGACACGG
GCCUCACUCCUACGGGAGGCAGCAAUCGGGAAUCUUGCACAAUGGGCGAAAGCCUGAUGCAGCGACGCCGCGUGAAGGAU
GAAGGCCUUCGGGUUGUAAACUUCU--------GUA-----------------AA-------------U-----------
-------AGCACCGGCUAACUACGUGCCAGCAGCAGCGGUCAUACGUAGGGUGCAAGCGUUACCCGGAUUUAUUGGGCGU
AAAGAGU-UCGUAGGCGGUAUUGUAAGUCAGGGGUUAAAUCCUCCAGCUCAACUGGAGAACCGCUUCUGAUACUGCAUUA
CUAGAGACAGUUAGGGGGCAGCGGAACUUGUGGUGGAGCAGUGAAAUGCGUUGAUAUCACAAGGAACAUCAAGGGGGAAG
CCAGCUGCCUGGGACUGUUCUGACGCUGAGAGACGAAAGCGUGGGUAGCGAAACGGAUUAGAUACCCGUGUAGUCCACGC
CGUAAACAAUGCCUGCUAGAU-----ACC---UGCAU-----UUGUG-GGCGUC-GA--A----GCUAACGCGUUAAGCA
GGCCGCCUGGGGAGUACGGUCGCAAGGCUAAAACUCAAAGGAAUUGGCGGGGACCCGCACAAGCGGUGGAACAUGCUCUU
UAAUUGGCUGCAACCC-AAGAACCUUACCCAGGUUUGACAUGCAGA--UGC-A-UACU-UGCUGAAAGGCA-GGUA--G-
-CC-UUUGA-GG----GUUCUGCACAGGUGUUGCAUGGCUGUCGUCAGCUCGUACCGUGAGGCGUACCCUUAAGUGGGUU
AACGAGCGCAACCCCUACCGUUAGUUG---------UAU-------CACUCUAGCGGAACUGCCUUC-------------
----G---CAA------------------------------GGCG-GAGGAAGGCGGGGAAGAAGUCAAGUCAGUAUUGC
CUU-U-AUGCCUGGGGCCAGAAGCAUGUUACAAUGGCGCGU-ACAGCGAGGAGCAAAGCUGCGAAGCCGAGCAAAUCUC-
UUAAAGCGCGUCUCAGUUCGGAUUGAAGUCUGCAAUUCGACUUCAUGAAGUUGGAAUCGCUAGUAAUCGGCGGUCAGCUA
CACGCCGGUGAAUACGUUCUCGGGUCUUGCACACACUGCCCGUCACGUCAGCAAAGCUGGAGCCACCUUAAGUC-UC---
--------AU------GAA-AAUGGGCCCAAGUUGGAGCCAGUGAUGAGGAUGAAGUCGUAACAAGGUAGCCGUA-GGGG
AA-----UC-UG-C-G--GC-UGGAUCACCUCCUU--
>RIFCSPHIGHO2_02_OD1_46_12_rifcsphigho2_02_sub10_scaffold_1584_16S_1_hypothetical_protein_id=87916357_bin=Candidatus_Azambacteria_bacterium_RIFCSPHIGHO2_02_46_12_organism_tax=RIFCSPLOWO2_01_FULL_OD1_46_26_curated_Microgenomates_Bacteria_
-----------AUGAGAGUUUGAUCCUGGCUCAGGAUGAACGCUGGCGGCGUGGAUAAGGCAUGCAAGUCGAACGAUGG-
-C-----------------GAGAGA---UUAA-UCAA-----------------UU-G-CGG--CCUAGUGGCAAACGAG
UUAGUAACACGUGGGU-AUCUACCUUCAACACGGGUAUAACCCGCCGAAAGGCGGACUAAUUCCCGAUGGUUAUGGCGAG
AAUUAUUUCGUUCCGGAUUGUUGGUGUG--U-A-AAG--GCAAAGGCGGUUGAAGAGGAGCCCGCGGCCUAUCAGCUAGU
UGGUAGGGUAAUGGCCUACCAAGGCAACGACGGGUAGGGGGGGUGAGAGCCCGUUCCCCAACGACGGCACUGAGACACGG
GCCGUACUCCUACGGGAGGCAGCAGUCGAGAAUAUUCGACAAUGGGCGAAAGCCUGAUCGAGCGACGCCGCGUGAAGGAA
GAAGCCCUUCGGGGUGUAAACUUCUUUUGCGGGGGAUGAA-ACCGUGCA---GCAA----UGCGCGAUUGACCGUACCCC
GCGAAUAAGGGGCUGCAAACUUCGUGCCAGCAGCCGCGGUAAUACGAAGGCCCCAAGCGUUAUCCGGAUUUAUUGGGCGU
AAAGCGU-CCGCAGGUGGUUUUAAUAGUCAGGUGUUAAAUCCUCAAGCUUAACUUGAGGCCUGCACCCGAAACGUUAAAA
CUAGAGGGCAGGAGAGGCUGAUGGAACAUACGGUGUAGGGGUGAAAUCCGUUGAUAUCGUAUGGAACACCAAAGGCGAAG
GCAUUCAGCUGGCCUGUCUCUGACACUCAGGGACGAAAGCGUGGGUAGCGAAUGGGAUUAGAUACCCCAGUAGUCCACGC
CGUAAACGAUGCCGACUAGCCGUUUGAAG--UAUCGACC----CUUCAAGUGGC-GA--A----GCUAACGCGUUAAGUC
GGCCGCCUGGGAAGUACGAGCGCAAGCUUAAAACUCAAAGGAAUAGACGGGGACUCGCACAAGCGGUGGAGCAUGUGGUU
UAAUUCGACGAUAACCGAAGAACCUUACCAGGGCUUGAAACUCCGA-UG-A-A-AUCC-CGAUGAAAGUCG-GGC--CC-
-UC-GCAA--GA----CAUCGGAGCAGGUACUGCAUGGCUGUCGUCAGCUCGUGCCUUGAGGUGUUCCGUUAAGUCGGGA
AACGAGCGCAACCCCUAUUGUCUGUUA--------CAAG-------UG-UCAGACGAAACUGCCUCU-------------
----U-U-CAA------------------------------AGGG-GAGGAAGGUGGGGAUGACGUCAAGUCAGCAUGGU
CCUUUGAUGCCCUGGGCUACACACGUGCUACAAUGGGGAGU-ACAAUGGGUUGCCAAGCCGUAAGGCGGAGCUAAUCCC-
AUAAAACUCCUCCCAGUUCAGAUUGAGGUCUGAAAUUCGACCUCAUGAAGGCGGAAUCGCUAGUAAUCGCGGAUCAGCUA
UGCCGCGGUGAAUACGUUCUCGAGUCUUGUACUCACCGCCCGUCACGUCAAGGGAGCCGGGAGUACCCAAAGUUCCA-U-
--------CUAG---------GUGGGAUCAAGGUAAGCUCGGUGACAGGGACGAAGUCGUAACAAGGCACCGGUA-GCGG
AA-----GC-UG-U-C--GG-UGGAUCACCUCCUU--
>RIFCSPHIGHO2_12_Alphaproteobacteria_42_13_rifcsphigho2_12_sub10_scaffold_52_16S_1_hypothetical_protein_id=87924823_bin=Alphaproteobacteria_bacterium_RIFCSPHIGHO2_12_42_13_organism_tax=RIFCSPHIGHO2_02_FULL_Alphaproteobacteria_42_30_curated_Alphaproteobacteria_Proteobacteria_Bacteria_
--------------------------------------------------------------------------------
--------------------------------------------------------------------------------
--------------------------------------------------------------------------------
--------------------------------------------------------------------------------
-------------------------------------------------------CAGCCACACUGGGACUGAGACACGG
CCCAGACUCCUACGGGAGGCAGCAGUGGGGAAUAUUGGACAAUGGGGGAAACCCUGAUCCAGCAAUGCCGCGUGAAUGAA
GAAGGCCUUAGGGUUGUAAAGUUCUUUCACCUGUGACGA-------------UGA-------------UGACGGUAGCAG
GAGAAGAAGCCCCGGCUAACUCCGUGCCAGCAGCCGCGGUAAGACGGAGGGGGCUAGCGUUGUUCGGAAUGACUGGGCGU
AAAGGGC-GCGUAGGCGGUUUUUUAAGUGAGGCGUGAAAGCCCUGGGCUUAACCCAGGAAGUGCGUUUCAUACUGGAAAG
CUUGAGUGCGAGAGAGGAAAGUGGAAUUCCUAGUGUAGAGGUGAAAUUCGUAGAUAUUAGGAAGAACACCGU-GGCGAAG
GCGGCUUUCUGGCUCGCAACUGACGCUGAGGCGCGAAAGCGUGGGGAGCAAACAGGAUUAGAUACCCUGGUAGUCCACGC
UGUAAACGAUGUGUGCUAGACGUUGGAAGG---GAA-------CUUUCAGUGUC-GC--A----GCUAACGCGUUAAGCA
CACCGCCUGGGGAGUACGGUCGCAAGAUUAAAACUCAAAGGAAUUGACGGGGGCCCGCACAAGCGGUGGAGCAUGUGGUU
UAAUUCGACACAACGCGAAAAACCUUACCAGCCCUUGACAUG-GGG--A-UCC-UGGGUUUCAGAGAUGAGACCCU-UC-
-AG-UUCGG-CU--GGGUCCCACACAGGUGCUGCAUGGCUGUCGUCAGCUCGUGUCGUGAGAUGUUGGGUUAAGUCCCGC
AACGAGCGCAACCCCUAUCUUCAGUUACCAUCAG-UUCG-GCUGGGGACUCUGGAGAGACUGCCGGU-------------
----G-A-UAA------------------------------GCCG-GAGGAAGGCGGGGAUGACGUCAAGUCCUCAUGGC
CCU-U-AUGGGCUGGGCUACACACGUGCUACAAUGGCGGUG-ACAAAGGGAUGCAAAGGGGCGACCUGGAGCCAAUCCC-
U-AAAAGCCGUCUCAGUUCGGAUUGUUCUCUGCAACUCGAGAGCAUGAAGUUGGAAUCGCUAGUAAUCGCAGAUCAGC-A
UGCUGCGGUGAAUACGUUCACGGGCCUUGUACACACCGCCCGUCACGCCAUGGGAGUUGGUUUUACCUUAAGGCGGUCC-
CCUAACCCGAAA--GGGAAGGAGCCGACCACGGUAGGAUCAAUGACUGGGGCGAAGUCGUAACAAGGUAGCCGUA-GGGG
AA-----CC-UG-C-G--GC-UGGAUCACCUCCUU--
>RIFCSPHIGHO2_02_FULL_Planctomycete_50_42_rifcsphigho2_02_scaffold_76480_16S_1_hypothetical_protein_id=87977369_bin=Planctomycetes_bacterium_RIFCSPHIGHO2_02_FULL_50_42_organism_tax=RIFCSPLOWO2_02_FULL_Planctomycetes_50_16_curated_Planctomycetes_Bacteria_
----------AUGGAGGGUUUGAUCUUGGCUCAGAACGAACGCUGGCGGCGUGGAUUAGGCAUGCAAGUCGAGCGA-GGA
-CCG----------------AGGCC---GAAA-GGCCU----------------UG-GA--G--CCGAGCGGCGAAAGGG
UGAGUAAUACAUAGAUAACCUACCUUUGGGAGGGGGAUAACGGUGCGAAAGUGCCGCUAAUACCCCAUAAAGCUGCAG-G
UUGCA-UAA-CUUGCAGCCAAAGGUGGC--G---CGAAGGCGCUUCUGCCCAGAGAGGGGUCUGUGUCCUAUCAGCUAGU
UGGUGAGGUAAAGGCCCACCAAGGCGAUGACGGGUAGCCGGCCUGAGAGGGUGGUCGGCCACAUUGGGACUGAGACACUG
CCCAGACUCCUACGGGAGGCUGCAGUCGAGGAUCUUUCGCAAUGCCCGAAAGGGUGACGAAGCGACGCCGCGUGGGGGAA
GAAGGCCUUCGGGUUGUAAACCCCUGUCAGGAGUUAGGAAGUGCAGG-GCGUGAAUA-GCGUCCUGCUUGACUAAGGCUC
AAGAGGAAGUCAUGGCUAACUCUGUGCCAGCAGCCGCGGUAAUACAGAGAUGGCAAGCGUUGUUCGGAAUCACUGGGCGU
AAAGGGC-ACGUAGGCGGUCUAGCAAGUCGGGUGUGAAAGCCCCUGGCUCAAACAGGGAACUGCGCCCGAAACUACAAGA
CUUGAGGAUGGAAGGGGAGAGUGGAACUUCUGGUGGAGCGGUGAAAUGCGUAGAUAUCAGAAGGAACGCCGGUGGCGAAA
GCGACUCUCUGGUCUAUCCCUGACGCUGAGGUGCGAAAGCUAGGGGAGCAAACGGGAUUAGAUACCCCGGUAGUCCUAGC
CGUAAACGAUGAACACUAAGUAGAGGGACC---GCGA-----GGUUUCUCUGCC-GC--A----GCUAACGCAUUAAGUG
UUCCGCCUGGGGAGUACGGUCGCAAGACUAAAACUCAAAAGAAUUGACGGGGGCUCGCACAAGCGGUGGAGCAUGUGGCU
UAAUUCGAUGCAACGCGAAGAACCUUACCGGGGCUUGACAUGGUGG--A-A-G-UAGAAACCCGAAAGGGGGACGA-UCG
GUA-UCCA--GUCCGGAACCAUCACAGGUGCUGCAUGGCUGUCGUCAGCUCGUGCCGUGAGGCGUUGGGUUAAGUCCUCU
AACGAGCGAAACCCUUGUCUCUAGUUGCCAACGG-GAGG--CCGGGAACUCUAGAGAGACUGCUGUC-------------
----G-U-CAA------------------------------GACG-GAGGAAGGUGGGGACGACGUCAAGUCAUCAUGGC
CCU-U-AUGUCCCGGGCUGCACACGUGCUACAAUGGCCGGU-ACAAAGGGAUGCAAAGCCGCAAGGUGGAGCGAAACCC-
AGAAAGCCGGUCCCAGUUCAGAUCGAAGGCUGAAACCCGCCUUCGUGAAGGAGGAAUCGCUAGUAAUCGCGGAUCAGCUA
CGCCGCGGUGAAUAUGUUCCCGAGCCUUGUACACACCGCCCGUCAAGCCACCCAAGCAGGGUGUACUCGAAGUCACUGG-
CCCAAUCCGCAA--GGAGGGGAGGUGCCGAAAGUACGUCCUGUAAGGAGGACUAAGUCGUAACAAGGUAGCCGUA-GGAG
AA-----CC-UG-C-G--GC-UGGAUCACCUCCUU--
>RIFCSPHIGHO2_12_OP11_41_18_rifcsphigho2_12_sub10_scaffold_1_16S_1_hypothetical_protein_id=88185710_bin=Candidatus_Roizmanbacteria_bacterium_RIFCSPHIGHO2_12_41_18_organism_tax=RIFCSPHIGHO2_12_OP11_Roizmanbacteria_41_18_curated_
----------UUUAAGAGUUUGAUCCUAGCUCAGGAUGAACGCUAGCGGCGUGCCUGAGAUAUGCAAGUCGAACGU-CU-
-UUU------------------GCA---GCAA-UGC-------------------A-A---A--AAUAGUGGCGGACGGC
UGAGUAACACGUAGGG-ACCUGCCCCUAGGUAAAGAAUAGCCCAUCGAAAGGUGGGGUAAUGCUUUAUA----------G
UCUCUUUU-------GAGUAAAGGGCG-------UAAC----UGCCCGCCAAGGGAUGGACCUGCGAUCUAUCAGAUAGU
UGGUAAGGUAACGGCUUACCAAGUCUACGACGGAUAGCUGGCUUUAGAGAGUGGCCAGCCAGAGGGGUACUGAGACACGG
ACCCCACUCCUACGGGAGGCAGCAAUCAGGAAUAGUCGGCAAUGGGCGAAAGCCUGACCGUGCGACGUCGCGUGUGGGAU
GAAGUUCUAACGAGCGUAAACCACUGUGGUAAGUGAAGAAGAAACAGC----UUA------GCUGUUUUGACGGUAACUU
ACAAGAAAGGGGCCGCUAACUGCGUGCCAGAAGCGUCGGUAAGACGUGGGCCCCGAGCGUUAUCCGGUGUUAUUGGGCGU
AAAGAGUCGUGUAGGCGGUCUUACAAGUUGUCUUUUAAAGCUUCCUGCUCAACGGGAAAGAAGGAGAUGAAACUGUAAGA
CUAGAAUUUCUUUAGGGAGAUUGGAACUUAUCGAGGAGCAGUGAAAUGCGUUGAUACGUUAAGGAACACCAGUGGCGAAG
GCGAAUCUCUGGAAGAUAAUUGACGCUGAGACACGAAAGCUAGGGGAGCGAAGCAGAUUAGAGACCUGCGUAGUCCUAGC
CCUAAACUAUGCUUACUAGCUGCAUUCUUCG-UUGU----CGCAAGGGUGUGGC-GA--A----GGUAACCCGUUAAGUA
AGCCGCCUGGGGAGUACGGUCGCAAGGCUGAAACUCAAAGGAAUUGGCGGGGAGGCACACAACCAGUGGAACAUGUUGUU
CAAUUCGAAACGAACCGAAGAACCUCACCAAGACUUGACAUCCAAG--AGUUCUAGUUUCUAUGAAAGUAGAGACG-U--
-CC-GCAA--GG---AGACUUGGACAGGUGUUGCAUGGCUGUCGUCAGCUCGUUCCGUGAGGAGUACCCUUAAGUGGGAC
AACGAGCGCAACCCUCGUUCUGUGUUA--------UAUC-------UG-UCACAGAAGACUGCCCCU-------------
----G-A-GUU----------------------------UUCAGGGGAGGAAGGAGAGGCAGACGUCAAGUCAGCAUGAC
CCU-U-AUGUCUUGGGCUACAAACAUGUUACAAUGGACCACAACAACGGGCUGCCACUUGGUAACAAGGAGCGAAUCCC-
AUAAAUUGGUCCUCAGUGGGGAUUGAGGUCUGCAACUCGACCUCAUGAACGCGGAAUUGGUAGUAAUCGCGAAUCAGCUA
UGUCGCGGUGAAUACGUUCUUGCCUCUUGCACACACCGCCCGUCAAGCCAACAAAGUUGGGAAAAUUUGAAUCCCGU-C-
--------GUA----------AGGCAGAGAGGAUUUUUUCGGCGAUGGGGGUUAAGUCGUAACAAGGUAUCCGUU-CUGG
AA-----GG-AG-C-G--GA-UGGAUCACCUCCUU--
>RIFCSPLOWO2_02_CSX_56_12_rifcsplowo2_02_sub10_scaffold_732_16S_1_hypothetical_protein_id=88467233_bin=Deltaproteobacteria_bacterium_RIFCSPLOWO2_02_56_12_organism_tax=Deltaproteobacteria_Proteobacteria_Bacteria_
----------CUGGAGAGUUUGAUCCUGGCUCAGAACGAACGCUGGCGGCGUGCCUAACACAUGCAAGUCGAACGA-GAA
-AGU------------------CCC---GCAA-GGG-------------------A-U-GAG--UAAAGUGGCGCACGGG
UGAGUAACACGUAGGUAACCUACCUCUAAGACCGGGAUAACCUGUCGAAAGACGGGCUAAUACCAGAUAAGACCACAGUU
CCUUCGGGA-ACAGGGAUCAAAGGUGGCC-UCUGCUUGCAAGCUAUCACUUAGAGAUGGGCCUGCGCACCAUUAGCUAGU
UGGUAGGGUAACGGCCUACCAAGGCAAAGAUGGUUAGCUGGUCUGAGAGGAUGAUCAGCCACACUGGAACUGAGACACGG
UCCAGACUCCUACGGGAGGCAGCAGUGGGGAAUCUUGCGCAAUGGGCGAAAGCUUGACGCAGCAACGCCGCGUGGGUGAU
GAAGGCCUUCGGGUCGUAAAGCCCUGUCGGAAGGAACGAAUUCUUCUGGGACGAACAAUCCCGGGAAGUGACGGUACCUU
CAAAGGAAGCACCGGCUAACUCCGUGCCAGCAGCCGCGGUAAUACGGAGGGUGCAAGCGUUGUUCGGAAUUAUUGGGCGU
AAAGGGC-GUGUAGGCGGUCUGUUAAGUCAUGUGUGAAAGCCCUCGGCUUAACCGAGGAAGUGCGCAUGAAACUGACAAG
CUAGAGUACUGAAGAGGGGGGUGGAAUUCCCGGUGUAGCGGUGAAAUGCGUAGAUAUCGGGAGGAACACCGGUGGCGAAG
GCGGCCCCCUGGUCGGAUACUGACGCUGAGACGCGAAAGCGUGGGGAGCAAACAGGAUUAGAUACCCUGGUAGUCCACGC
UGUAAACGAUGGGCACUAGGUGUCCGGGG--UAUUGACC----CCCUGGGUGCC-GU--C----GCUAACGCAUUAAGUG
CCCCGCCUGGGGAGUACGGUCGCAAGAUUAAAACUCAAAGGAAUUGACGGGGGCCCGCACAAGCGGUGGAGCAUGUGGUU
CAAUUCGACGCAACGCGAAGAACCUUACCUGGGCUAGACAAC-GGU--G-G-A-CCGC-CCUAGAGAUAGG-GCUU-UC-
-CU-UUCG--GG--GACUGCCGGUCAGGUGCUGCAUGGCUGUCGUCAGCUCGUGCCGUGAGGUGUUGGGUUAAGUCCCGC
AACGAGCGCAACCCUCGCUCUUAGUUGCCAUCAU-UAAG--UUGGGCACUCUAGGGGGACUGCCGGC-------------
----G-U-UAA------------------------------GCCG-GAGGAAGGUGGGGACGACGUCAAGUCAUCAUGGC
CCU-U-AUGCCCAGGGCCACACACGUGCUACAAUGGACGGU-ACAAAGGGUUGCAAACCCGCGAGGGGGAGCUAAUCCC-
AAAAAGCCGCUCUCAGUUCGGAUUGGAGUCUGCAACUCGACUCCAUGAAGCUGGAAUCGCUAGUAAUCGCGGAUCAGC-A
CGCCGCGGUGAAUACGUUCCCGGGCCUUGUACACACCGCCCGUCACACCAUGGAAGCUAGCUGUACCGGAAGUCGGUGC-
GCUAACCCGCAA--GGGGGGCAGCCGCCUAUGGUAUGACUGGUGACUGGGGUGAAGUCGUAACAAGGUAGCCGUA-GGGG
AA-----CC-UG-C-G--GC-UGGAUCACCUCCUU--
>RIFCSPLOWO2_02_FULL_Alphaproteobacteria_40_19_rifcsplowo2_02_scaffold_6804_16S_1_hypothetical_protein_id=88509718_bin=Alphaproteobacteria_bacterium_RIFCSPLOWO2_02_FULL_40_19_organism_tax=RIFCSPLOWO2_02_FULL_Alphaproteobacteria_40_19_curated_
-----------UUGAGAGUUUGAUCCUGGCUCAGAACGAACGCUGGCGGUAUGCUUAACACAUGCAAGUCGAACGG-G--
--------------------UGUA-----------GCAA----------------U-A---C--AUCAGUGGCAAACGGG
UGAGGAAUAUAGAGGA-AUUUUCCCAGAAGUGAGGAAUAACUCUGAGAAAUCAGAGCUAAUACCACAUAAU--------A
UCUGCGGGA---------GAAAGA----------GCAA-------UCGCUUUUGGAUGAGCCUCUAUCGGAUUAGCUAGU
UGGUAGGGUAAUGGCCUACCAAGGCAAUGAUCCGUAGCUGGUCUGAGAGGAUGAUCAGCCACACUGGAACUGAGACACGG
UCCAGACUCCUACGGGAGGCAGCAGUGGGGAAUAUUGGACAAUGGGCGCAAGCCUGAUCCAGCAAUACCGCGUGGGUGAU
GAAGGUCUUAGGAUUGUAAAGCCCUUUUAGUGGAGAAGA-------------UAA-------------UGACGGUAUCCA
CAGAAAAAGCACCGGCAAACUUCGUGCCAGCAGCCGCGGUAAUACGAAGGGUGCUAGCGUUGUUCGGAAUCACUGGGCGU
AAAGCGU-ACGUAGGCGGCUUAGUAAGUCGAUUGUGAAAGCCCCGGGCUUAACCCGGGAAUUGCAACCGAAACUGCUUUG
CUUGAAUUUGGUCGGGGAUGAUGGAAUUCCUAGUGUAGGAGUGAAAUCCGUAGAGAUUAGGAAGAACACCGGUGGCGAAG
GCGGUCAUCUAGGCCAAUAUUGACGCUAAGGUACGAAAGCGUGGGGAGCAAACAGGAUUAGAUACCCUGGUAGUCCACGC
CCUAAACGAUGAGUGCUAGUUGUCGGGACC--UUG-------GGUUUCGGCGGC-GA--A----GUUAACACGUUAAGCA
CUCCGCCUGGGGAGUACGGUCGCAAGACUAAAACUCAAAGGAAUUGACGGGGACCCGCACAAGCAGUGGAUCAUGUGGUU
CAAUUCGAUGCUACACGAAAAACCUUACCACCUCUUGA-AUC-UCU--C-UGA-CCGGU-GCAGAAAUGCGCUUUU-GG-
-AG-CUCCA-CA--GAG--A-AGACAGGUGCUGCAUGGCUGUCGUCAGCUCGUGCCGUGAGGCGUCAGGUUAAGUCCUUC
AACGAGCGCAACCCUCAUUCUUAUUUGCCAUCGG-UUAG--CCGGGAACUAUAAGAAAACUGCCUGC-------------
----G-A-CAA------------------------------GCAG-GAGGAAGGUGGGGACGAUGUCAAGUCAUCAUGGC
CCU-U-AUGGGGUGGGCUACACACAUGAUACAAUGGUGGUU-ACAGCGAGAAGCAAGACAGCAAUGUGGAGCAAAUC-U-
UGAAAAGCCAUCUCAGUUCAGAUCGAGGGCUGCAACUCGCCCUCGUGAAGUCGGAAUUGCUAGUAAUCGCGGAUCAGC-A
UGCCGCGGUGAAUACGUUCUCGGGUCUUGUACACACUGCCCGUCAAGCCAUGGAAGCUGUUUCUACCCGAAUAGGUUGA-
GCUAACC-GCAA---GGAGGCAGAUCUACACGGUAGGAGGAGUGACUGGGGUUAAGUCGUAACAAGGUAGCAGUA-GGGG
AA-----CC-UG-C-G--GC-UGGAUUACCUCCUU--
>RIFCSPLOWO2_02_FULL_Chloroflexi_71_16_rifcsplowo2_02_scaffold_25367_16S_1_hypothetical_protein_id=88565477_bin=Chloroflexi_bacterium_RIFCSPLOWO2_02_FULL_71_16_organism_tax=RIFCSPLOWO2_12_FULL_RIF_CHLX_71_12_curated_Chloroflexi_Bacteria_
-----------CGGAGAGUUUGAUCCUGGCUCAGGACGAACGCUGGCGGCGUGCAUAAAACAUGCAAGUCGAACGG-GC-
-CCA---------------AAGC-C---GCAA-GGCUG-----------------A-G---G--GCUAGUGGCGAACGGC
UGAGUAACACGUAGGUGACCUGCCCCGAAGUGGGGGACAACUCUCCGAAAGGAGAGCUAAUACCGCAUGUGACCAUC--G
GUUCAUUCC---GGUGAUCAAAGUC---------GCAA------GACGCUUUGGGAGGGGCCUGCGGCGGAUCAGCUUGU
UGGUGGGGUAAUGGCCUACCAAGGCUACGAUCCGUAGCUGGUCUGAGAGGAUGGCCAGCCAGACUGGGACUGAGACACGG
CCCAGACUCCUACGGGAGGCAGCAGUUAGGGAUCUUGUGCAAUGGGGGAAACCCUGACACAGCAACGCCGCGUGAGGGAU
GAAGGCCUUCGGGUCGUAAACCUCUUUUCUGAGGGAAGA--------------AACC-----------UGACGGUACCUC
AGGAAUAAGCAACGGCUAACUACGUGCCAGCAGCCGCGGUAAUACGUAGGUUGCGAGCGUUGUCCGGAAUCACUGGGCGU
AAAGCGC-ACGCAGGCGGCUUCGGAAGUCCAAGGUGAAAGCCCUGGGCCCAACCCAGGGAGGCCCUUGGAAACUCCGGAG
CUCGAAGGCGGGAGAGGCAGAUGGAAUUUCCGGUGUAGCGGUAAAAUGCGUAGAUACCGGAAGGAACACCAGUGGCGAAA
GCGAUCUGCUGGCCCGCUCUUGACGCUCAGGUGCGAAAGCUAGGGGAGCGACCGGGAUUAGAUACCCCGUUAGUCCUAGC
CGUAAACGAUGGUCACUAGGUGUUGUCGG--UAUCGACC----CCGGCAGUGCC-GU--A----GCUAACGCAUUAAGUG
ACCCGCCUGGGGAGUACGACCGCAAGGUUAAAACUCAAAGGAAUUGACGGGGGCCCGCACAAGCAGCGGAGCGUGCGGUU
CAAUUCGAUGGUACGCGAAGAACCUUACCCAGACUUGACAUGCAGG--U-G-GUACCG-AGCCGAAAGGUG-AGGG-ACC
CCAUGCAAUGUGUGCACGGCCGUUCAGCUGUUGNNNNNNNNNNNNNNNNNNNNNUCGUGAGAUGUUGGGUUAAGUCCCGC
AACGAGCGCAACCCUCGCCGCCUGUUG--------UAUC-------CC-UCAGGCGGGACUGCCGAG-------------
----A-G-AAA------------------------------CUCG-GAGGAAGGUGGGGAUGACGUCAAGUCCGCGUGGC
CCU-U-AUGCCUGGGGCUACACGCACGCUACAAUCGCCGGU-CCAGCGGGUCGCAACUGCGCGAGCAGGAGCUAAUCCC-
UUAAAACCGGCGUCAGUUCAGAUCGGAGGCUGAAACUCGCCUCCGUGAAGUCG---------------------------
--------------------------------------------------------------------------------
--------------------------------------------------------------------------------
-------------------------------------
>RIFCSPLOWO2_02_FULL_CP_35_15_rifcsplowo2_02_scaffold_1139_16S_1_hypothetical_protein_id=88567357_bin=Candidatus_Melainabacteria_bacterium_RIFCSPLOWO2_02_FULL_35_15_organism_tax=RIFCSPLOWO2_12_FULL_Melainabacteria_35_11_curated_Melainabacteria_Bacteria_
----------AUGGAGAGUUUGAUCCUGGCUCAGGACGAACGCUGGCGGCAUGCCUCAUACAUGCAAGUCGAACGC-UC-
------------------------C---GCAA-G------------------------------GGGAGUGGCGGAAGGG
UGAGUAACGCGUAGGA-AUCUGCCUUGGAUUGGGGGAUAACCUGGGGAAACUCGGGCUAAUACCGCAUAU-------U-G
CCGAGAGGU---------GAAAGA----------UUUA-------UUGAUCCAAGUUGAGCCUGCGUAUGAUUAGCUAGU
UGGUAGGGUAAUGGCCUACCAAGGCAACGAUCAUUAGCUGGUCUGAGAGGAUGAUCAGCCACAAUGGAACUGAGACACGG
UCCAUACUUCUANNNNNNNNNNNNNNNNNNNNNNNNNNNNNNNNNACGAAAGUCUGACGCAGCAAUGCCGCGUGUAGGAA
GAAGCAUCUUGGUGUGUAAACUACUGUCGGUGGGGAAAA------------ACAAAA-----------UGAUUGUACCCG
CAGAGGAAGCAUCGGCUAACUACGUGCCAGCAGCCGCGGUAAGACGUAGGAUGCAAGCGUUGUCCGGAUUUAUUGGGCGU
AAAGAGU-UCGUAGGCGGCAUUCCAUGUCUAAUGUCAAAUCAUAGAGCUUAACUCUAUACCUGCAUUGGAAACUGGUUUG
CUAGAGCAAGGUAGGGGUCAGAAGAAUUCCUGGUGUAGCGGUGAAAUGCGUAGAUAUCAGGAGGAACACCGGUGGCGAAA
GCGUCUGACUGGGCCUUUGCUGACGCUGAGGAACGAAAGCCAGGGGAGCGAAAGGGAUUAGAUACCCCUGUAGUCCUGGC
CAUAAACGAUGGAUACUAGUUGUUGCGGG--UAUCGACC----CCCGCGGUGAC-GG--C----GCUAACGCAUUAAGUA
UCCCGCCUGGGAAGUACGUUCGCAAGAAUGAAACUCAAAGGAAUUGACGGGGACCCGCACAAGCGGUGGAACAUGUGGUU
CAAUUCGAUGCAACGCGAAGAACCUUACCUGGCCUUGACAUG-UCU--G-G-A-AUUU-GGUAGAGAUACU-GAAG-UG-
-CC-UUCG--GG--AACCAGAACACAGGUGCUGCAUGGUUGUCGUCAGCUCGUGUCGUGAGAUGUUGGGUUAAGUCCCGC
AACGAGCGCAACCCUUGUUGUUAGUUGCCACCCAGGCAG-GCUGGGCACUCUGACAAGACUGCCCCG-------------
----G-U-UAA------------------------------CGGG-GAGGAAGGUGGGGACGACGUCAAAUCAUCAUGGC
CCU-U-ACGGCCAGGGCUACACACGUGUUACAAUGGGCGCC-ACAACGGGAUGCAACUGCGCAAGUAGAAGCCAACCCC-
UUAAAAGCGCUCUCAGUUCAGAUCGUAGGCUGCAACUCGCCUACGUGAAGUCGGAAUCGCUAGUAAAUGCAGAUCAGC-A
CGCUGCAUUGAAUACGUUCCCGGGUCUUGUACACACCGCCCGUCACACCAUGGAAGUUGGUGACGCCCUAAGUCGAUAU-
UCUAACC-GCAA---GGGGGGAAUUGCCUAAGGCAGCGCCGAUGACUGGGGUGAAGUCGUAACAAGGUAGCCGUA-CCGG
AA-----GG-UG-C-G--GC-UGGAUCACCUCCUU--
>RIFCSPLOWO2_02_FULL_CP_38_14_rifcsplowo2_02_scaffold_3925_16S_1_hypothetical_protein_id=88569876_bin=Candidatus_Schekmanbacteria_bacterium_RIFCSPLOWO2_02_FULL_38_14_organism_tax=RIFCSPLOWO2_12_FULL_RIF03_38_15_curated_RIF3_Bacteria_
----------UUGGAGAGUUUGAUCCUGGCUCAGAACGAACGCUGGCGGCGUGCCUAACACAUGCAAGUCGAACGA-GAA
-AGC----------------CUGAG---CAAU-CGG-------------------G-U---GAGUAAAGUGGCGGACUGG
UGAGUAACACGUAGGUAAUCUACCUGCAAAAUGGGAAUAACUCCGCGAAAGUGGGGCUAAUACCGAAUAACGUUCAGGAA
ACAUAAGUU-UUCUGAACCAAAGAUGGCU-U-CGUAAGGAUGCUAUUGUUUGCAGAUGAGCCUGCGUACCAUUAGCUAGU
UGGUAGGGUAAUAGCCUACCAAGGCAACGAUGGUUAGCCGGCCUGAGAGGGCGAUCGGCCACAUUGGGACUGAGAUACGG
CCCAGACUCCUACGGGAGGCAGCAGUGGGGAAUAUUGCGCAAUGGAGGAAACUCUGACGCAGCGACGCCGCGUGGAGGAU
GAAGGUUUUCGGAUCGUAAACUCCUUUUAGAGGGGAAGAAAAC-UAUCUUGUUAACAAUGAGAUAGCUUGACAGUACCAU
CAGAAAAAGCCCCGGCUAACUCCGUGCCAGCAGCCGCGGUAAUACGGAGGGGGCAAGCGUUGUUCGGAAUUACUGGGCGU
AAAGGGC-GCGUAGGUGGCGAUAUAAGUCAGACGUGAAAUCCCUCAGCUUAACUGAGGAAUUGCGUUUGAAACUGUAUUG
CUUGAGUACAGGAGAGGAGAGUGGAAUUCCCAGUGUAGCGGUGAAAUGCGUAGAUAUUGGGAGGAACACCGGUGGCGAAG
GCGGCUCUCUGGACUGUUACUGACACUGAGGCGCGAAAGCAUGGGGAGCAAACGGGAUUAGAUACCCCGGUAGUCCAUGC
UGUAAACGAUGGGCACUAGGUGUGGAGGG---UUUAACC----CCUUCUGUGCC-GA--A----GCUAACGCAUUAAGUG
CCCCGCCUGGGGAGUACGGUCGCAAGAUUAAAACUCAAAGGAAUUGACGGGGGCCCGCACAAGCGGUGGAGCAUGUGGUU
UAAUUCGACGCAACGCGAAGAACCUUACCUGGGUUUGACAUC-UCC--C-U-A-AUUC-CUGAGAAAUCAG-GAAG-UGC
-CUUGCAA-AAG-GAGUGGGAAGACAGGUGCUGCAUGGCUGUCGUCAGCUCGUGUCGUGAGAUGUUGGGUUAAGUCCCGC
AACGAGCGCAACCCUUACUCUUAGUUGCCAACCC-GAAG-GGGAGGAACUCUAAGAGAACUGCCGGC-------------
----G-A-UAA------------------------------GUCG-GAGGAAGGUGGGGAUGACGUCAAGUCCUCAUGGC
CUU-U-AUAUCCAGGGCUACACACGUGCUACAAUGGCUGGU-ACAGAGGGUAGCAAACUCGCGAGAGGAAGCCAAUCCC-
AUAAAACCAGUCUCAGUUCGGAUUGGAGUCUGCAACUCGACUCCAUGAAGUUGGAAUCGCUAGUAAUCGUGGAUCAGC-A
CGCCACGGUGAAUACGUUCCCGGGCCUUGUACACACCGCCCGUCACACCACGAAAGUCAAUUGUACCAGAAGUCGCUAG-
GCUAAUCUGCAA-ACGAAGGCAGGUGCCUAAGGUAUGAUUGGUAAUUGGGGUGAAGUCGUAACAAGGUAGCCGUA-GGGG
AA-----CC-UG-CGGCUGGAUCACCUCCUU------
>RIFCSPLOWO2_02_FULL_CP_40_36_rifcsplowo2_02_scaffold_19_16S_1_hypothetical_protein_id=88573693_bin=Deltaproteobacteria_bacterium_RIFCSPLOWO2_02_FULL_40_36_organism_tax=RIFCSPLOWO2_12_FULL_Deltaproteobacteria_40_28_curated_Deltaproteobacteria_Proteobacteria_Bacteria_
----------UUGGAGAGUUUGAUUCUGGCUCAGAACGAACGCUGGCGGCGUGCUUAACACAUGCAAGUCGAACGA-GAA
-AGU-----------------CCCC---GCAA-GGGG------------------A-C-CGG--UAAAGUGGCGCACGGG
UGAGUAAUACACAGGUAAUCUUCCUUUUUGUGGGGCACAACUUCGGGAAACCGGAGCUAAUUUCCCAUAAUCUUGGAAAU
CAUAACGAU-UUUCAAGGUAAAGAUGGCC-UCUACUUGUAAGCUAUCGCAAAAAGACGAGCCUGUGUCCCAUCAGCUAGU
UGGUAGGGUAACGGCCUACCAAGGCUAGGACGGGUAGCUGGUCUGAGAGGACGAUCAGCCACACUGGAACUGAAACACGG
UCCAGACUCCUACGGGAGGCAGCAGUGGGGAAUAUUGGACAAUGGGGGAAACCCUGAUCCAGCAACGCCGCGUGAGGGAA
GAAGGCUUUCGGGUUGUAAACCUCUGUCGAAGGGGACGAAACCGGUUAUGGCUAACAUCCAUAACCAUUGACGGUACCCU
UAGAGGAAGCACCGGCUAACUCCGUGCCAGCAGCCGCGGUAAUACGGAGGGUGCAAGCGUUGUUCGGAAUUACUGGGCGU
AAAGCGU-GUCCAGGUGGGUCUGUAAGUCAGGUGUGAAAUCCCCCAGCUUAACUGGGGAGGGUCGCUUGAGACUGCAGAU
CUUGAGUUUCGGUGAGGUGGGUGGAAUUCCCAGUGUAGAGGUGAAAUUCGUAGAUAUUGGGAGGAACAUCGGUGGCGAAA
GCGACUCACUAACCGAAUACUGACACUCAAGCACGAAAGCGUGGGUAGCAAACAGGAUUAGAUACCCUGGUAGUCCACGC
UGUAAACGAUGGAUACUAGGUGUUGGAGG--AAUUGAUC----CCUUCAGUGCC-GG--A----GCUAACGCAUUAAGUA
UCCCGCCUGGGAAGUACGGUCGCAAGACUAAAACUCAAAGGAAUAGACGGGGGCCCGCACAAGCGGUGGAGCAUGUGGUU
UAAUUCGACGCAACGCGAAGAACCUUACCUGGGCUUGACAUC-UAG--G-G-A-AUUU-UGCAGAGAUGCA-GAAG-UGC
-C--UUCG--G--GAGCCCUAAGACAGGUGCUGCAUGGCUGUCGUCAGCUCGUGUCGUGAGAUGUUGGGUUAAGUCCCGC
AACGAGCGCAACCCCUACCUUUAGUUGCUACCAU-UUGG--UUGAGCACUCUAAAGGGACUGCCGGC-------------
----G-U-CAA------------------------------GCCG-GAGGAAGGUGGGGAUGACGUCAAGUCCUCAUGGC
CUU-U-AUGCCCAGGGCUACACACGUGCUACAAUGGACGCUCACAAAGGGUUGCCAACCCGUGAGGGGGAGCUAAUCCC-
ACAAAAGCGUCCUCAAUUCAGAUUGGAGUCUGCAACUCGACUCCAUGAAGCUGGAAUCGCUAGUAAUCGUGGAUCAGC-A
UGCCACGGUGAAUACGUUCCCGGGCCUUGUACUCACCGCCCGUCACACCACGAAAGCUGGGUGUACCAGAAGU-------
-CU--CC-UUCG---GG--GG-----CCCAAGGUACAACUGGUGAUUGGGGUGAAGUCGUAACAAGGUAUCCGUA-CCGG
AA-----GG-UG-C-G--GA-UGGAUCACCUCCUU--
>RIFCSPLOWO2_02_FULL_CP_62_12_rifcsplowo2_02_scaffold_10376_16S_1_hypothetical_protein_id=88583845_bin=Candidatus_Lindowbacteria_bacterium_RIFCSPLOWO2_02_FULL_62_12_organism_tax=RIFCSPLOWO2_12_FULL_RIF02_62_27_curated_RIF2_Bacteria_
----------ACGGAGAGUUUGAUCCUGGCUCAGGAUGAACGCUGACGGCGUGCCUAACACAUGCAAGUCGAGUGC-CG-
-A-------------------AGUC---CCCG-CAAGGGGAU-------------U-G---UA-GGCA-CGGCAGACGGG
UGCGUAACACGUGGGUAACCUUUCUUUGAGACGGGAAUAACCCGGGGAAACUCGGGAUAAUGCCCGAUACGUGCCGAGGC
GCAGCUGAG-GACAUGAACAGCGCCCGC------AAGG-----UGGCGCUCGAUGAGGGGCCCGCGGCCCAUCAGGUUGU
UGGUGAGGUAACGGCUCACCAAGCCGACGACGGGUAGCUGGCGUGAGAGCGCGACCAGCCACACUGGAACUGAGACACGG
UCCAGACUCCUACGGGAGGCAGCAGUGGGGAAUCUUGGGCAAUGGACGAAAGUCUGACCCAGCGACGCCGUGUGAGGGAC
GAAGGCCUUCGGGUCGUAAACCUCUGUCGGGAGGGAAAAAACUUCCGCCGGUGAACAAUCGGCGGAAUUGAUGGUACCUC
CAAAGGAAGCCCCGGCUAACUACGUGCCAGCAGCCGCGGUAAUACGUAGGGGGCGAGCGUUGUCCGGAAUUACUGGGCGU
AAAGCGU-GAGUAGGUGGGGAGGUAAGUCCUGUGUGAAAGAUCCCGGCUCAACCGGGGGACCGCAUGGGAUACUGCCUUU
CUUGAGGGGAGGAGAAGUGAGCGGAACUGCCGGUGUAGCGGUGAAAUGCGUAGAUAUCGGUAGGAACACCCGUGGCGAAA
GCGGCUCACUAGCCUUUUUCUGACACUCAAUCACGAAAGCGUGGGGAGCAAACGGGAUUAGAGACCCCGGUAGUCCACGC
CGUAAACGAUGUACACUAGGUGUUGGGGG---AUUAU-----UUCCUCAGCGCC-GC--A----GCUAACGCAUUAAGUG
UACCGCCUGGGAAGUACGGCCGCAAGGUUGAAACUCAAAGGAAUUGACGGGGGCCCGCACAAGCGGUGGAGCACGUGGUU
UAAUUCGAUGGUAAGCGAAGAACCUUACCUGGGCUUGACAUACUCG--U-A-G-UAGAAACCCGAAAGGGCGACGCCUGG
UCC-ACUG--GG---AAGCGAGCACAGGUGCUGCAUGGCUGUCGUCAGCUCGUGCCGUGAGGUGUUCAGUUAAGUCUGGU
AACGAGCGCAACCCCCGUCCAUAGUUGCCAGCGGGUCA-UGCCGGGGACUCUAUGGAGACUGCUCCA-------------
----G---CAA------------------------------UGGA-GAGGAAGGUGGGGAUGACGUCAAGUCCUCAUGGC
CCU-U-ACGCCCAGGGCUACACACGUGCUACAAUGGUCGGU-ACAGAGGGCUGCAAGACCGCGAGGUGGAGCCAAUCCC-
-UAAAGCUGACCGUAGUUCGGAUCGCAGGCUGCAAUUUGACUGCGUGAAGGCGGAAUCGCUAGUAAUCUCGGGUCAGCCA
CACCGAGGUGAAUACGUUCCCGGGCCUUGUACACACCGCCCGUCACACCAUGGAAGCCAGUAACACCCGAAGACGGUGC-
GC-AACCCGCAA--GGGAUGCAGCCGGUUAAGGUGGGAUUGGUGACUGGGGUGAAGUCGUAACAAGGUAUCCGUA-GGAG
AA-----CC-UG-C-G--GA-UGGAUCACCUCCUU--
>RIFCSPLOWO2_02_FULL_CP_66_22_rifcsplowo2_02_scaffold_3442_16S_1_hypothetical_protein_id=88590004_bin=candidate_division_NC10_bacterium_RIFCSPLOWO2_02_FULL_66_22_organism_tax=RIFCSPLOWO2_02_FULL_NC10_66_22_curated_
-----------CGGAGAGUUUGAUCCUGGCUCAGAACGAACGCUGGCGGCGUGCCUAACACAUGCAAGUCGAGCGA-GAA
-AGU-----------------CCCC---GCAA-GGGG------------------A-U---GAGUACAGCGGCGAACGGG
UGAGUAACACGUGGGCAACCUGCCCUUCAGUCAGGAAUAACCCCGCGAAAGCGGGGCUAAUACCAGAUGACGUCCAUCGG
GGGCAUCCC-CGGGGGACCAAAGGGGGCA-G-C-GAAAGCAGCUCUCGCUGAAGGAGGGGCCUGCGGCUGAUUAGCUAGU
UGGUGGGGUAAUGGCCUACCAAGGCGACGAUCAGUAGCCGACCUGAGAGGGUGACCGGCCACACUGGGACUGAGACACGG
CCCAGACUCCUACGGGAGGCAGCAGUGGGGAAUAUUGCGCAAUGGGCGAAAGCCUGACGCAGCGACGCCGCGUGGGUGAU
GAAGGCCUUCGGGUCGUAAAACCCUGUCGGGUGGAACGAAUCCCCGCACCUCGAAUACAGGGGCGGGUUGACGGUACCAC
CGAAGGAAGCCCCGGCUAACUACGUGCCAGCAGCCGCGGUAAUACGUAGGGGGCGAGCGUUGUUCGGAUUUACUGGGCGU
AAAGAGC-GCGUAGGCGGUUCGAUAAGUCGGAGGUGAAAGCCCUCGGCUCAACCGAGGAUCCGCGUCCGAUACUGUCGAA
CUUGAGUGCAGGAGAGGAGAGCGGAAUUCCCAGUGUAGCGGUGAAAUGCGUAGAUAUUGGGAGGAACACCGGUGGCGAAG
GCGGCUCUCUGGACUGCUACUGACGCUGAGGCGCGAAAGCUAGGGGAGCAAACGGGAUUAGAUACCCCGGUAGUCCUAGC
CGUAAACGAUGGGCACUAGGUGUGGGAGG--UAUCGA-CC---CCUUCCGUGCC-GC--A----GCUAACGCAUUAAGUG
CCCCGCCUGGGGAGUACGGCCGCAAGGUUGAAACUCAAAGGAAUUGACGGGGGCCCGCACAAGCGGUGGAGCAUGUGGUU
UAAUUCGACGCAACGCGAAGAACCUUACCAGGGCUUGACAUC-CCG--C-G-A-AUCC-CAUCGAAAGAUG-GGAG-UGC
-CC-GCAA--GG-GAGCGCGGAGACAGGUGGUGCAUGGCUGUCGUCAGCUCGUGUCGUGAGAUGUUGGGUUAAGUCCCGC
AACGAGCGCAACCCUCACCCCUUGUUGCCACCAGGUCA-UGCUGGGCACUCUAGGGGAACUGCCUCG-------------
----G-U-UAA------------------------------CGAG-GAGGAAGGUGGGGAUGACGUCAAGUCAUCAUGCC
CCU-U-ACGUCCUGGGCUACACACGUGCUACAAUGGCCGGU-ACAAAGGGAUGCAAGACCGCGAGGUGGAGCUAAACCC-
AAAAAGCCGGUCUAAGUUCAGAUUGGAGUCUGCAACUCGACUCCAUGAAGGAGGAAUCGCUAGUAAUCGCGCAUCAGC-A
CGGCGCGGUGAAUACGUUCCCGGGCCUUGUACACACCGCCCGUCACACCACGAAAGCCAGUUGUACUCGAAGUCGCUGA-
GCUAACCCGCAA-CGGGAGGUACGCGCCGAAGGUAUGACUGGUGAUUGGGGUGAAGUCGUAACAAGGUAGCCGUA-UCGG
AA-----GG-UG-C-G--GC-UGGAUCACCUCCUU--
>RIFCSPLOWO2_02_FULL_CP_70_19_rifcsplowo2_02_scaffold_2128_16S_1_hypothetical_protein_id=88594583_bin=Candidatus_Tectomicrobia_bacterium_RIFCSPLOWO2_02_FULL_70_19_organism_tax=RIFCSPLOWO2_12_FULL_Entotheonella_69_37_curated_Entotheonella_Bacteria_
----------UUGGAGAGUUUGAUCCUGGCUCAGAGCGAACGCUGGCGGCGUGCCUAACACAUGCAAGUCGUACGC-GA-
-AAG-------------------CC---UUCG-GGC-------------------A-A---G--UAGAGUGGCGAACGGG
UGAGUAACACGUGAGCAACCUGCCUUCGGAACUGGAAUAACCUCUCGAAAGGGGGGCUAAUACCGGAUGAGACCACAGGG
CCGAAUGGC-CCAGGGGUCAAAGAUGGCC-UCUGCAUGCAAGCUGUCGUCCGAAGAUGGGCUCGCGGCCCAUUAGCUAGU
UGGUGGGGUAACGGCCCACCAAGGCUACGAUGGGUAGCCGACCUGAGAGGGUGAUCGGCCACACUGGGACUGAGAUACGG
CCCAGACUCCUACGGGAGGCAGCAGUGGGGAAUUUUGCGCAAUGGGGGAAACCCUGACGCAGCGACGCCGCGUGGAGGAU
GAAGGCCUUCGGGUCGUAAACUCCUGUCAGGAGGGACGAA-CGGUAUGGCGAUAACACCCGCCAUGCUUGACGGUACCUC
AAGAGGAAGCUCCGGCUAACUCCGUGCCAGCAGCCGCGGUAAUACGGAGGGAGCAAGCGUUGCUCGGAAUCACUGGGCGU
AAAGGGC-GUGUAGGCGGGAUGGCCAGUCGGAUGUGAAAGCCCUGGGCUCAACCCGGGAAGUGCAUUCGAUACUGCUGUU
CUUGAGUGUGGUAGGGGAGAGCGGAAUUCCUGGUGUAGCGGUGAAAUGCGUAGAUAUCAGGAAGAACACCUGUGGCGAAG
GCGGCUCUCUGGACCAUAACUGACGCUGAGGCGCGAAAGCUAGGGGAGCAAACGGGAUUAGAUACCCCGGUAGUCCUAGC
CGUAAACGAUGGGCACUAGGUGUGGGAGG--CGUUGACC----CUUCCCGUGCC-GC--A----GCUAACGCAUUAAGUG
CCCCGCCUGGGGAGUACGGCCGCAAGGUUGAAACUCAAAGGAAUUGACGGGGGCCCGCACAAGCGGUGGAGCAUGUGGUU
UAAUUCGACGCAACGCGAAGAACCUUACCUGGGUUUGAACUGCACA--G-G-A-CAGC-CAUGGAAACAUG-GUC--UC-
-CC-UUCG--GG--G-CCUGUGCAUAGGUGCUGCAUGGCUGUCGUCAGCUCGUGUCGUGAGAUGUUGGGUUAAGUCCCGC
AACGAGCGCAACCCCUGCCCUUAGUUGCCAGCGG-UUCG-GCCGGGAACUCUAAGGGGACUGUCGGC-------------
----G-A-UAA------------------------------GCCG-GAGGAAGGCGGGGAUGACGUCAAGUCCUCAUGGC
CCU-U-ACGCCCAGGGCUACACACGUGCUACAAUGGCGCAU-ACAAAGGGUAGCUAAGUCGCGAGAUGGAGCCAAUCCC-
AAAAAGUGCGCCUCAGUUCGGAUCGAAGUCUGCAACUCGACUUCGUGAAGCCGGAAUCGCUAGUAAUCGCGGAUCAGC-A
CGCCGCGGUGAAUACGUUCCCGGGCCUUGUACACACCGCCCGUCACACCACGAGAGUCGGGUGUACCAGAAGCCACCGGA
GCCAACCCGCAA--GGGGGGCAGGUGUCUACGGUAUGACCGAUGAUUGGGGUGAAGUCGUAACAAGGUAGCCGUA-GGGG
AA-----CC-UG-C-G--GC-UGGAUCACCUCCUU--
>RIFCSPLOWO2_02_FULL_Deltaproteobacteria_50_16_rifcsplowo2_02_scaffold_5416_16S_1_hypothetical_protein_id=88605377_bin=Deltaproteobacteria_bacterium_RIFCSPLOWO2_02_FULL_50_16_organism_tax=RIFCSPLOWO2_02_FULL_Deltaproteobacteria_50_16_curated_
----------CUGGAGAGUUUGAUUCUGGCUCAGAACGAACGCUGGCGGCGUGCCUAACACAUGCAAGUCGUACGA-GAU
-A------------------GCCCC---UUCG-GGGGU---------------------GUG--UAAAGUGGCGCACGGG
UGAGUAAUACGUGGGUAACCUGCCCUUGAGACGGGGACAACCUGCUGAAAGGCGGGCUAAUACCGGAUAAGACCACAGUU
CCUCCGGGA-ACAGAGGUCAAAGAUGCCC-UCUCCAUGGACGGUAUCACUUAAGGAUGGGCCCACGUCCCAUCAGCUUGU
UGGUAGGGUAAUGGCCUACCAAGGCGAAGACGGGUAGCUGGUCUGAGAGGAUGAUCAGCCACACUGGAACUGAGACACGG
UCCAGACUCCUACGGGAGGCAGCAGUGGGGAAUAUUGCGCAAUGGGCGAAAGCCUGACGCAGCAACGCCGCGUGAGUGAU
GAAGGCCUUCGGGUCGUAAAGCUCUGUCAGAGGGGAAGAAUGCAAUAGAUUCGAACAGGGUCUGUUGUUGACGGUACCUU
CAGAGGAAGCACCGGCUAACUCCGUGCCAGCAGCCGCGGUAAUACGGAGGGUGCAAGCGUUGUUCGGAAUUACUGGGCGU
AAAGCGC-GUGCAGGCGGUCUUGAAAGUCCCGUGUGAAAUCCCUCGGCUUAACUGGGGAAUGGCGCGGGAAACUCCAAGG
CUAGAAUACGGGAGAAGUCAGCGGAAUUCCUAAUGUAGCGGUGAAAUGCGUAGAUAUUAGGAGGAACACCAGCGGCGAAA
GCGGUUGACUAGCCCAAUAUUGACGCUGAGACGCGAAAGCGUGGGGAUCAAACAGGAUUAGAUACCCUGGUAGUCCACGC
UGUAAACGAUGGAUACUAGGUGUUGGGGG--AAUUGACC----CCCUCAGUGCC-GA--C----GCUAACGCAUUAAGUA
UCCCGCCUGGGGAGUACGGUCGCAAGACUAAAACUCAAAGGAAUUGACGGGGGCCCGCACAAGCGGUGGAGCAUGUGGUU
CAAUUCGACGCAACGCGAAAAACCUUACCUGGACUUGACAUC-UGG--G-G-A-AUCC-UCCGAAAAGA-G-GGAG-UGC
-CC-GCAA--GG-GAGCCCCAAGACAGGUGCUGCAUGGCUGUCGUCAGCUCGUGUCGUGAGAUGUUGGGUUAAGUCCCGC
AACGAGCGCAACCCCCGCCUUUAGUUGCCAUCAU-UUAG--UUGGGCACUCUAAAGGGACUGCCCGG-------------
----G-U-UAA------------------------------CCGG-GAGGAAGGUGGGGACGACGUCAAGUCCUCAUGGC
CUU-U-AUGUCUAGGGCUACACACGUGCUACAAUGGGUACU-ACAAAGGGUUGCCAACCCGUGAGGGGGAGCUAAUCCC-
AUAAAGGUACUCUAAGUUCGGAUUGCAGUCUGCAACUCGACUGCAUGAAGCUGGAAUCGCUAGUAAUCGCGGAUCAGC-A
UGCCGCGGUGAAUACGUUCCCGGGCCUUGUACACACCGCCCGUCACACCACGAAAGUGAUUUAUACCAGAAGUCGGUGA-
GCUAA-C-UUC----GGAGGCAGCCGCCCAAGGUAUGGACCAUGAUUGGGGUGAAGUCGUAACAAGGUAUCCGUA-GCGG
AA-----GC-UG-C-G--GA-UGGAUCACCUCCUU--
>RIFCSPLOWO2_02_FULL_Elusimicrobia_39_32_rifcsplowo2_02_scaffold_74_16S_1_hypothetical_protein_id=88609138_bin=Elusimicrobia_bacterium_RIFCSPLOWO2_02_FULL_39_32_organism_tax=RIFCSPLOWO2_02_FULL_Elusimicrobia_39_32_curated_
-UGG----------AGGGUUUGAUCCUGGCUCAGAGUGAACGCUGGCGGCGUGCCUAACACAUGCAAGUCGAACGG-GU-
-GUU-----------------UGCU---GUAG-UAAUACAGU-------------C-A---AACACUAGUGGCAAACGGG
UGAGUAAUACAUGGGUGAUCUGCCUUUAAGAGGAAAAUAAUCCCGCGAAAGCGGGACUAAUGUUCCAUAAGACCACAUUU
UCAUAAAAG-AAAGGGGUAAAAGUU-UC------GUAA---GG-AACACUUAAAGAUGAGCCCGUGGCCUAUCAGCUAGU
UGGUGAGAUAAUAGCCCACCAAGGCAAAGACGGGUAGCCGACCUGAAAGGGUGAACGGCCACACUGGAACUGAGACACGG
UCCAGACUCCUACGGGAGGCAGCAGUGGGGAAUUUUGGACAAUGGGGGCAACCCUGAUCCAGCAACGCCGCGUGAAGGAU
GAAGGUUUUCGGAUUGUAAACUUCUUUUAUAGGGGACGAA-ACAGCCAUU--GAA----GAGAUGAACUGACAGUACUCU
AUGAAUAAGCCACGGCUAACUACGUGCCAGCAGCCGCGGUAAUACGUAGGUGGCAAGCGUUACUCGGAAUUACUAGGCGU
AAAGCGC-AGGUAGGUGGUUGAAUAAGUCUGUAAUGAAAUCUCCCGGCUUAACUGGGAGGGGCUUAUAGAUACUGUUUAA
CUAGAGUGUGGGAGAGGUAACUGGAAUUCCCGGUGUAGCGGUGAAAUGCGUAGAUAUCGGGAGGAACACCAAUGGCGAAA
GCAGGUUACUGGCCCAAUACUGACACUGAGCUGCGAAAGCUAGGGGAGCAAACAGGAUUAGAUACCCUGGUAGUCCUAGC
UGUAAACGAUGUAGACUAGAUGUGGGGGG--UAUCGACC----CCCUCCGUGUC-GA--C----GCUAACGCAUUAAGUC
UACCGCCUGGGGAGUACGGCCGCAAGGUUGAAACUCAAAGGAAUUGACGGGGACCCGCACAAGCGGUGGAGUAUGUGGUU
UAAUUCGACGCAACGCGAAAAACCUUACCUGGGCUCGAACGACUAG--AAG--UAAAAUCUAGGAAACUAGAGAUGAC--
-CUGAAAG-CAG--GAA-CUAGCCGAGGUGCUGCAUGGUUGUCGUCAGCUCGUGUCGUGAGAUGUUGGGUUAAGUCCCGC
AACGAGCGCAACCCUCAUCUCCUUUUGCUAACUGAGCAAUCGGGUGCACUAUGGAGAAACUGCCCAC-------------
----G-A-UGA------------------------------GUGG-GAGGAAGGUGAGGACGACGUCAAAUCCCCAUGGC
CUU-U-AUGUCCAGGGCUACACACGUACUACAAUGGCCAGU-ACAGAGGGUCGCAAUACCGUAAGGUGGAGCCAAUCCC-
A-AAAACUGGCCCCAGUUCAGAUUGUGGGCUGAAAUUCGUCCACAUGAAGGAGGAAUCGCUAGUAAUCGCGAAUCAG-AA
GGUCGCGGUGAAUACGUUCCCGGGUCUUGUACACACCGCCCGUCACACCACGAAAGCCCGCUGCAACAGAAGUUCCCGA-
U-------UUAU--------CGGGACCA-AAGUUGUGGUUGGUGAUUGGGGUGAAGUCGUAACAAGGUAGCCGUA-UCGG
AA-----GG-UG-C-G--GC-UGGAUCACCUCCUU--
>RIFCSPLOWO2_02_FULL_Gammaproteobacteria_38_11_rifcsplowo2_02_scaffold_14832_16S_1_hypothetical_protein_id=88612617_bin=Gammaproteobacteria_bacterium_RIFCSPLOWO2_02_FULL_38_11_organism_tax=RIFCSPLOWO2_02_FULL_Gammaproteobacteria_38_11_curated_
----------AUGAAGAGUUUGAUCCUGGCUCAGAUUGAACGCUGGCGGCAUGCUUAACACAUGCAAGUCGAACG--GCA
GCAC------------AGUAGAGG----GCAA-CCUUUAUG-------------GG-U---G--GCGAGUGGCGGACGGG
UGAGUAAUGCAUAGGA-AUCUGCCUUAAAGAGGGGGAUAACUCGGGGAAACUCGAGCUAAUACCGCGUGUG--------A
CCGUAAGGU---------GAUAGGAGGGGAC-C-GUAA-GGCCUUCCGCUUUAAGAUGAGCCUAUGUCGGAUUAGCUAGU
UGGUUAGGUAAUGGCUGACCAAGGCAAAGAUCCGUAGCUGGUCUGAGAGGAUGAUCAGCCACACUGGGACUGAGACACGG
CCCAGACUCCUACGGGAGGCAGCAGUGGGGAAUAUUGGACAAUGGGGGAAACCCUGAUCCAGCAAUGCCGUGUGUGUGAA
GAAGGCCUGCGGGUUGUAAAGCACUUUAGUGGGGGAGGAA-ACGGGACUAUUUAAAAAUAGUGCCGA-UGACGUAACCCC
AAGAAUAAGCACCGGCUAACUCUGUGCCAGCAGCCGCGGUAAUACAGAGGGUGCGAGCGUUAAUCGGAAUUACUGGGCGU
AAAGGGU-GUGUAGGUGGUUUUUUAAGUCGUUUGUGAAAUUCCUGGGCUUAACCUGGGCGCUGUGAACGAAACUGGGAAA
CUAGAGUAGAGUAGAGGGAAGUGGAAUUUCCGGUGUAGCGGUGAAAUGCGUAGAUAUCGGAAGGAACACCAGUGGCGAAA
GCGGCUUCCUGGACUCAUACUGACACUGAGACACGAAAGCGUGGGGAUCAAACAGGAUUAGAUACCCUGGUAGUCCACGC
UGUAAACGAUGAGAACUGGAUGUUGGAAAG-CAAUUG-----CUUUUUAGUAUC-GU--A----GCUAACGCGCUAAGUU
CUCCGCCUGGGGAGUACGGCCGCAAGGUUAAAACUCAAAGGAAUUGACGNNN----------------------------
---NNNNNNNNN-NNNNNNNNNNN-N------------------------------------------------NN-NN-
-N--NNN-------NNN--NNNNNNNN-NNN-NN-NN-NNNNN-N-NNN-N-NN-NNN-N-N-NN-NN--NN-NNN--NN
N-N-N-N-NN-NNNN-NNN--NN--NNNNN-N-N-N------N--NNNN-NN--NNN-NN-NNNN-N-------------
------N-N-N------------------------------NN---NNN--NNNNNNN-N--NN-N-NN-N-NNN-N-NN
N---N--------------------------------------------------------------GAAGCCAAUCUC-
AGAAAACUACUCGUAGUCCGGAUCGGAGUCUGCAACUCGACUCCGUGAAGUUGGAAUCGCUAGUAAUCGCGGAUCAG-AA
CGCCGCGGUGAAUACGUUCCCGGGCCUUGUACACACCGCCCGUCAUACCAUGGGAGUGGGUUGUACCAGAAGGCAAUAG-
UUCAACC-GCAA---GGGGAACGUUGACCACGGUAUGAUUCAUGACUGGGGUAAAGUCGUAACAAGGUAGCCGUA-GGGG
AA-----CC-UG-C-G--GC-UGGAUCACCUCCUU--
>RIFCSPLOWO2_02_FULL_Gammaproteobacteria_47_50_rifcsplowo2_02_scaffold_48181_16S_1_hypothetical_protein_id=88617116_bin=Gammaproteobacteria_bacterium_RIFCSPLOWO2_02_FULL_47_50_organism_tax=RifCSPlowO2_12_Gammaproteobacteria_47_11_curated_Gammaproteobacteria_Proteobacteria_Bacteria_
-----------CUGAGAAUUUGAUCUUGGUUCAGAUCGAAUGCUGACGGCGUGGAUGAGGCAUGCAAGUCGCACGA-UA-
-UGG--------------------G---GGAA-ACU-------------------C-U---A--UAUAGUGGCGCAAGGG
UUAGUAAUACAUAGAUAAUCUACCUCUGACACUGGAAUAACGGCUGGAAACGGCCGCUAAUACCGGAUGAGGUG-GUGUA
GGGCAUCCU-ACAUGAAUCAAAGCGGGGGAU-C-GCAA-GACCUCGUGGUUAGAGCAGAGUCUAUGGGAUAUCAGCUAGU
UGGUGUGGUAAGAGCACACCAAGGCUAAGACGUCUAGGCGGAUUGAGAGAUUGACCGCCAACACUGGGACUGAGACACUG
CCCAGACUCCUACGGGAGGCUGCAGUCGAGAAUCUUUCGCAAUGGGCGCAAGCCUGACGAAGCGACGCCGUGUGAACGAA
GAAGGCCUUCGGGUUGUAAAGUUCUUUCGCUAGGGAACAA-GGGAGACGGGAUAAAACCCUGUUAACUUGAUGGUACUUG
GUAAAGAAGCACCGGCUAACUCCGUGCCAGCAGCUGCGGUAAUACGGAGGGUGCAAGCAUUGAUCGGAAUUACUGGGCGU
AAAGGGC-GCGUAGGCGGCCAACUAAGUCGGAUGUGAAAUUCCAGGGCUCAACUCUGGAGCUGCAUUUGAAACUGGAUGG
CUAGAGGGCAGUUAGGGAAAACGGAAUUCCACGUGUAGCGGUGAAAUGCGUAGAUAUGUGGAAGAACACCGGUGGUGAAG
ACGGUUUUCUGGGCUGUUACUGACGCUGAGGCGCGAAAGCAUGGGAAGCAAACAGGAUUAGAUACCCUGGUAGUCCAUGC
CGUAAACGAUGCAUACUAGGUGUAGGAGG--GCUCAA-CC---CCCUCUGUACC-GG--A----GCUAACGCGUUAAGUA
UGCCGCCUGGGGAGUACGCUCGCAAGGGUGAAACUCAAAAGAAUUGACGGGGGCCCGCACAAGCAGUGGAGCAUGUGGUU
UAAUUCGAUGCAACGCGAAGAACCUUACCUGGGCUCGAAAUGUAGA--G-G-A-CGAU-AUCAGAGAUGGU-AUUU-C--
-CC-GAAA--GG---GUCUUUAUAUAGGUGCUGCAUGGCUGUCGUCAGCUCGUGCCGUGAGGUGUUUGGUUAAGUCCAGC
AACGAGCGCAACCCUUAUCGUUAGUUGCCAGCGCUUAG-G-GCGGGAACUCUAACGAGACUGCCUGG-------------
----G-U-UAA------------------------------CCAG-GAGGAAGGUGAGGAUGACGUCAAGUCCGCAUGGC
CUU-U-AUGUCCAGGGCUACACACGUGCUACAAUGGUCGGU-ACAGAAGGCAGCGAAACCGUAAGGCGGAGCAAAUCCU-
GAAAAACCGAUCUCAGUUCAGAUUGUAGUCUGCAACUCGGCUACAUGAAGUUGGAAUUGCUAGUAAUGGCGUGUCAGCAA
CAACGCCGUGAAUACGUUCCCGGGCCUUGUACACACCGCCCGUCACAUCAUGGGAGUUGGUUUUACCCGAAGUCGCUGA-
CUCGACC-GUAA---GGGGAGAGGCGCCUAAGGUAAGGCCGAUGACUGGGAUGAAGUCGUAACAAGGUAGCCCUA-UCGG
AA-----GG-UG-G-G--GC-UGGAUCACCUCCUU--
>RIFCSPLOWO2_02_FULL_GWC2_Alphaproteobacteria_43_54_rifcsplowo2_02_scaffold_1463_16S_1_hypothetical_protein_id=88638768_bin=Alphaproteobacteria_bacterium_RIFCSPLOWO2_02_FULL_43_54_organism_tax=RIFCSPHIGHO2_02_FULL_Alphaproteobacteria_42_30_curated_Alphaproteobacteria_Proteobacteria_Bacteria_
-----------AUGAGAGUUUGAUCCUGGCUCAGAACGAACGCUGGCGGCAUGCUUAACACAUGCAAGUUGAACGCAGA-
------------------AUAGGAC---UUCG-GUUCUAU---------------------UG-CUGAGUAGCAGACGGG
UGAGUAACGCGUGGGA-AUUUGCCUUCUUGUGGGGGACAACUGAGGGAAACUUCAGCUAAUACCGCAUACG--------C
UCUACGGAG---------GAAAGG----------CUUG-------CCGCAAGAAGAGGAGCCCGCGUCAGAUUAGGUAGU
UGGUAGGGUAAAAGCCUACCAAGCCAAUGAUCUGUAGCUGGUCUGAGAGGAUGAUCAGCCACACUGGGACUGAGACACGG
CCCAGACUCCUACGGGAGGCAGCAGUGGGGAAUAUUGGACAAUGGGGGAAACCCUGAUCCAGCAAUGCCGCGUGAAUGAA
GAAGGCCUUAGGGUUGUAAAGUUCUUUCACCUGUGACGA-------------UGA-------------UGACGGUAGCAG
GAGAAGAAGCCCCGGCUAACUCCGUGCCAGCAGCCGCGGUAAGACGGAGGGGGCUAGCGUUGUUCGGAAUGACUGGGCGU
AAAGGGC-GCGUAGGCGGUUUUUUAAGUGAGGCGUGAAAGCCCUGGGCUUAACCCAGGAAGUGCGUUUCAUACUGGAAAG
CUUGAGUGCGAGAGAGGAAAGUGGAAUUCCUAGUGUAGAGGUGAAAUUCGUAGAUAUUAGGAAGAACACCUGUGGCGAAG
GCGGCUUUCUGGCUCGCAACUGACGCUGAGGCGCGAAAGCGUGGGGAGCAAACAGGAUUAGAUACCCUGGUAGUCCACGC
UGUAAACGAUGUGUGCUAGACGUUGGAAG---GGAA-------CUUUCAGUGUC-GC--A----GCUAACGCGUUAAGCA
CACCGCCUGGGGAGUACGGUCGCAAGAUUAAAACUCAAAGGAAUUGACGGGGGCCCGCACAAGCGGUGGAGCAUGUGGUU
UAAUUCGACACAACGCGAAAAACCUUACCAGCCCUUGACAUG-GGG--A-UUC-UGGGUUUCAGAGAUGAGACCCU-UC-
-AG-UUCGG-CU--GGGUCCCACACAGGUGCUGCAUGGCUGUCGUCAGCUCGUGUCGUGAGAUGUUGGGUUAAGUCCCGC
AACGAGCGCAACCCCUAUCUUCAGUUACCAUCAG-UUCGG-CUGGGGACUCUGGAGAGACUGCCGGU-------------
----G-A-UAA------------------------------GCCG-GAGGAAGGCGGGGAUGACGUCAAGUCCUCAUGGC
CCU-U-AUGGGCUGGGCUACACACGUGCUACAAUGGCGGUG-ACAAAGGGAUGCAAAGGGGCGACCUGGAGCCAAUCCC-
U-AAAAGCCGUCUCAGUUCGGAUUGUUCUCUGCAACUCGAGAGCAUGAAGUUGGAAUCGCUAGUAAUCGCAGAUCAGC-A
UGCUGCGGUGAAUACGUUCACGGGCCUUGUACACACCGCCCGUCACGCCAUGGGAGUUGGUUUUACCUUAAGGCGGUCC-
CCUAACCCGAAA--GGGAAGGAGCCGACCACGGUAGGAUCAAUGACUGGGGCGAAGUCGUAACAAGGUAGCCGUA-GGGG
AA-----CC-UG-C-G--GC-UGGAUCACCUCCUU--
>RIFCSPLOWO2_02_FULL_GWC2_Chlamydiae_rifcsplowo2_02_scaffold_7261_16S_1_hypothetical_protein_id=88640117_bin=Chlamydiae_bacterium_RIFCSPLOWO2_02_FULL_49_12_organism_tax=RIFCSPLOWO2_02_FULL_Chlamydiae_49_12_curated_
----------AUUGAGAAUUUGAUCUUGGUUCAGAUUGAAUGCUGACGGCGUGGAUGAGGCAUGCAAGUCGAACGG-GA-
-CCA-----------------UAGG---GCAA-CCUG------------------U-G---G--UCUAGUGGCGGAAGGG
UUAGUAAUACAUGAAUAACUUGCCUCUAACCUGGGGACAACGGCUGGAAACGGCCGCUAAUACCGAAUGAGGUG-CUUGA
AGGAAACUU-CGUAGCAUCAAAGUGGGGGCC-CAUUUAUGGCCUUGCGGUUAGAGAGAGGUUCAUGGGAUAUCAGCUAGU
UGGUGUGGUAAUGGCGCACCAAGGCUAAGACGUCUAGGCGGAUUGAGAGAUUGACCGCCAACAUUGGGACUGAGACACUG
CCCAGACUCCUACGGGAGGCUGCAGUCGAGAAUCUUUCGCAAUGGGCGAAAGCCUGACGAAGCGACGCCGUGUGAGCGAU
GAAGGCCUUCGGGUUGUAAAGCUCUUUCGCACGGGAACAA-GAAAGGGAGAUGAAUAAUCUCCCGAUUUGAGGGUACUGU
GUAAAGAAGCACCGGCUAACUCCGUGCCAGCAGCUGCGGUAAUACGGAGGGUGCAAGCAUUAAUCGGAAUUAUUGGGCGU
AAAGGGC-GCGUAGGCGGAUUGGUAAGUCAGAUGUGAAAUUCCGGGGCUCAACCUCGGCGCUGCAUCUGAAACUGCCUGU
CUAGAGGAAUGGCGGAGAAAACGGAAUUCCACGUGUAGCGGUGAAAUGCGUAGAUAUGUGGAAGAACACCUGUGGCGAAA
GCGGUUUUCUAGCUUAUUCCUGACGCUGAGGCGCGAGAGCUAGGGGAGCAAACAGGAUUAGAUACCCUGGUAGUCCUAGC
CGUAAACGAUGUAUACUUGGUGUAGCUGG--GCUCAA-CC---CCGGCUGUGUC-GG--A----GCUAACGCGUUAAGUA
UACCGCCUGAGGAGUACGCUCGCAAGGGUGAAACUCAAAAGAAUUGACGGGGGCCCGCACAAGCAGUGGAGCAUGUGGUU
UAAUUCGAUGCUACGCGAAGAACCUUACCCAGGCUCGAAAUGUAGC--A-G-G-CGAC-AACAGAAAUGUU-GUCU-C--
-UC-GUAA--GA---GCUGUUGCAUAGGUGCUGCAUGGCUGUCGUCAGCUCGUGCCGUGAGGUGUUGGGUUAAGUCCCGC
AACGAGCGCAACCCUUAUCACUAGUUGCCAACAUUUUA-G-GUGGGAACUCUAGUGAGACUGCCCAG-------------
----G-U-UAA------------------------------CUGG-GAGGAAGGUGAGGAUGACGUCAAGUCCGCAUGGC
CUU-U-AUGUCUGGGGCUACACACGUGCUACAAUGGUCGGU-ACAGAAGGCAGCAAGACCGCAAGGUGGAGCAAAUCCU-
AGAAAGCCGAUCUCAGUUCGGAUUGGAGUCUGCAACUCGACUCCAUGAAGUUGGAAUUGCUAGUAAUGGCGUGUCAGCCA
CAACGCCGUGAAUACGUUCCCGGGCCUUGUACACACCGCCCGUCACAUCAUGGGAGUUGGUUUUACCCGAAGUCGCUGA-
CUCAACC-GCAA---GGGGAGAGGCGCCUAAGGUGAGGCCGAUGACUGGGAUGAAGUCGUAACAAGGUAGCCCUA-CCGG
AA-----GG-UG-G-G--GC-UGGAUCACCUCCUU--
>RIFCSPLOWO2_02_FULL_Nitrospira_defluvii_62_14_rifcsplowo2_02_scaffold_1909_16S_1_hypothetical_protein_id=88657995_bin=Nitrospirae_bacterium_RIFCSPLOWO2_02_FULL_62_14_organism_tax=RIFCSPLOWO2_02_FULL_Nitrospirae_62_14_curated_
----------UUUGAGAGUUUGAUCCUGGCUCAGAACGAACGCUGGCGGCGCGCCUAAUACAUGCAAGUCGAACGA-GA-
-AGG-----------------UGUA---GCAA-UACA-----------------CU-U---G--UAAAGUGGCGAACGGG
UGAGGAAUACAUGGGUAACCUACCCUCGAGUGGGGAAUAACCAGCCGAAAGGUUGGCUAAUACCGCGUACGCUUCCGG-A
UCUCCGGAU--UCGGAAGGAAAGUCACA--C-C-GUG--GGUGUGACGCUCAAGGAUGGGCUCAUGUCCUAUCAGCUUGU
UGGUGAGGUAACGGCUCACCAAGGCUACGACGGGUAGCUGGUCUGAGAGGACGAUCAGCCACACUGGCACUGCGACACGG
GCCAGACUCCUACGGGAGGCAGCAGUAAGGAAUAUUGCGCAAUGGGCGAAAGCCUGACGCAGCGACGCCGCGUGGGGGAU
GAAGGUCUUCGGAUUGUAAACCCCUUUUGGGAGGGAAAAU-GGGACGA----GCAA-----UCGUCC-GGAUGGUACCUC
CAGAAAAAGCCACGGCUAACUUCGUGCCAGCAGCCGCGGUAAUACGAAGGUGGCAAGCGUUGUUCGGAUUUACUGGGCGU
ACAGGGA-GCGUAGGCGGUUUGGUAAGCCCUCCGUGAAAUCUUCGGGCUCAACCCGGAAAGUUCAGAGGGGACUGCCAGG
CUAGAGGACGGGAGAGGAGCGCGGAAUUCCCGGUGUAGCGGUGAAAUGCGUAGAGAUCGGGAGGAAGGCCGGUGGCGAAG
GCGGCGCUCUGGAACGUUUCUGACGCUGAGGCUCGAAAGCGUGGGGAGCAAACAGGAUUAGAUACCCUGGUAGUCCACGC
CCUAAACGAUGGAUACUAAGUGUCGGCGG----GUUA------CCGCCGGUGCC-GC--A----GCUAACGCAUUAAGUA
UCCCGCCUGGGGAGUACGGCCGCAAGGUUGAAACUCAAAGGAAUUGACGGGGGCCCGCACAAGCGGUGGAGCAUGUGGUU
CAAUUCGACGCAACGCGAAGAACCUUACCCAGGCUGGACAAGCAGG--U-A-G-UAAGAACCUGAAAGGGCGAUGA-GG-
-UA-GCAA--UA--CCACCCUGCUCAGGUGCUGCAUGGCUGUCGUCAGCUCGUGCCGUGAGGUGUUGGGUUAAGUCCCGC
AACGAGCGCAACCCCUGUCUUUAGUUGCCACCGGGUCA-UGCCGGGCACUCUAAAGAGACUGCCCAG-------------
----G-A-UAA------------------------------CGGG-GAGGAAGGUGGGGAUGACGUCAAGUCAGCAUGGC
CUU-U-AUGCCUGGGGCUACACACGUGCUACAAUGGCCGGU-ACAAAGGGCUGCAAACCCGCAAGGGGGAGCCAAUCCC-
AAAAAACCGGCCUCAGUUCAGAUUGAGGUCUGCAACUCGACCUCAUGAAGGAGGAAUCGCUAGUAAUCCCGGAUCAGC-A
CGCCGGGGUGAAUACGUUCCCGGGCCUUGUACACACCGCCCGUCACACCACGAAAGUCCGCUGUACCAGAAGUCGCCGGA
GCCAACCCGCAA--GGGAGGUAGGUGCCCAAGGUAUGGUUGAUAAUUGGGGUGAAGUCGUAACAAGGUAGCCGUA-GGGG
AA-----CC-UG-C-G--GC-UGGAUCACCUCCUU--
>RIFCSPLOWO2_02_FULL_OD1_41_13b_rifcsplowo2_02_scaffold_727_16S_1_hypothetical_protein_id=88671565_bin=Candidatus_Harrisonbacteria_bacterium_RIFCSPLOWO2_02_FULL_41_13b_organism_tax=RIFCSPLOWO2_02_FULL_OD1_Wolfebacteria_41_13b_curated_
---------UUUGAGGA-UUUGAUCCUGGUCCAGGAUGAACGCUGGCGGCGUGGAUAAGGCAUGCAAGUCAUACGGUAA-
-UUAUAUCAAGGACUCUGCGACAGUAGUACCCGACGGCAAUAUCCGAUAGCAUC-G-U---G--CUUAUUUUCAGACUAG
CGAUUAGCG-ACUAGU-AUUUAGCGACUAGUGAAAUAAAAUUUUUCUAGUGGCUAGUCACUAGUGGCUAAUCGAGUGGCG
AGCGGAGCGAGGCACGAUUAAAUCUC--------GCAA------GAGGCUUUGGGAGCGACCUAGGUCCGAUCAGCUAGU
UGGUAGGGUAAUGGCCUACCAAGGCUAUGACCGGUAGGGGAGCUGAGAGGCUGUUCCCCAACGACGGAACUGAGAUACGG
UCCGUACUCCUACGGGAGGCUGCAGUCGAGAAUAUUCGACAAUGGGCGAAAGCCUGAUCGAGCGACGCCGCGUGCAGGAA
GAAGGGCUUCGGCCUGUAAACUGCUUUUUUGUUUCAAAAA-----------GUUA------------UUGAU--UAGAAC
AAGAAUAAGGGGCUGCAAACCUCGUGCCAGCAGCAGCGGUAAUACGAGGGCCCCGAGCGUUAUCCGGAUUUAUUGGGCGU
AAAGAGU-GCGUAGGAGGUCUGAUGCGUCUUUUGUUAAAUUCCAGAGCUUAACUCUGGAGCCGCAGGAGAUACGGUCAGA
CUAGAGGAUACCAGAGGUUGAUGGAACACAUGGUGUAGGGGUGAAAUCCGUUGAUAUCAUGUGGAACACCGAAGGCGAAG
GCAAUCAACUGGGGUACUCCUGACUUUUAAGCACGAAAGCGUGGGGAGCAAAAAGGAUUAGAUACCCUUGUAGUCCACGC
CCUAAACGAUGUCGGCUAGCUGUUUCGAG--UAUCGACC----CUCGGAGUGGC-GA--A----GCUAACGCAUUAAGCC
GACCGCCUGGGAAGUACGGCCGCAAGGCUAAAACUCAAAGGAAUAGACGGGGACUCGCACAAGCGGUGGAACAUGUGGUU
UAAUUCGAUAGUAAACGAAGAACCUUACCAGGGCUUGAAAUCCAAA--C-G-A-AAGGUUGCUGAAAGGCA-UCCU-U--
-CU-CUCAA-GG---ACGUUUGGACAGGUGUUGCAUGGUUGUCGUCAGCUCGUGGCUUGAGUUGUUCCCUUCAGUGGGGU
AACGAGCGCAACCCUUGCCUCAAGUUA--------UUU--------UG-UCUUGAGGGACUGCCGAG-------------
----U-U-UUA------------------------------CUCG-GAGGAAGGUGAGGAUGACGUCAAAUCCGCAUGAC
CCUUUGAUGCCCUGGGCUACACACGUGUUACAAUGGCCGGU-ACAAUAGGUUGCCAAGCCGUAAGGCGGAGCUAAUCCUA
UCAAAACCGGCCUCAGUUCAGAUUGAGGGCUGAAACUCGCCCUCAUGAAGUCGGAAUCGCUAGUAAUCGUGGGUCAGCUA
UACCACGGUGAAUACGUUCUCGAGUCCUGUACUCACCGCCCGUCACUGCAGGGGAGCCGGGAAUAGCCGAAGUCCAG---
--------UUAU---------GCUGGGUCAAGCUAGGUUCGGUGACAUGGCAGAAGUCGUAACAAGGCACGCGUA-GCGG
AA-----GC-UG-U-G--CG-UGGAUUAUUU------
>RIFCSPLOWO2_02_FULL_OD1_42_17_rifcsplowo2_02_scaffold_48215_16S_1_hypothetical_protein_id=88673634_bin=Candidatus_Nomurabacteria_bacterium_RIFCSPLOWO2_02_FULL_42_17_organism_tax=GWA2_OD1_42_18_Parcubacteria_Bacteria_
-------------AUCCCAUUGAUCCUGUGGGAGGUU-GCUGCUAUUGGGACCGCUAAGCCAUGCAAGUC-AUAGG-GG-
-UA-------------------------GCAU--------------------------------ACCACUGGCAUAAGGC
UCAGUAACACGUCGAUAAUCUGCCCUUAGGUCUAGGAAAACCUUGAGAAAUUGAGGCUAAACCUGGAUA--GAAGAUUGA
ACGGAAGUU-CUUUCUUCGAAA-GG-----------CA------AC-GUCUAAGGAUGAGUCGGCGGCUGAUUAGGUUGU
UGGUGAGGUAAUGGCUCACCAAGCCUAGGAUCAGUAGGGGGGAUGAGAGUCCUAGCCCCGAGAAGGGCACUGAGAUACUG
GCCCUAGCCCUAAGGGGUGCAGCAGGCGCGAAAACUUUACAAUGCACGAAAGUGUGAUAAGGGGAUCCCAAGUGCUUU--
--GUC--UUC---GGA--U-AAGCUUUUGUCAAGU----------------CUAAAUA-----------------GCUUG
GCGAAUAAGUGGUGGU-AAGCGGGUGCCAGCCGCCGCGGUAACACCCGCGCCACAAGUGGCAAUCACUUUUAUUGGGUCU
AAAGCGU-CCGUAGCCGGUUUGACAAGUCUCUUGUGAAAUUGUUGGGCUUAACCUAACAACUGCAAGGGAAACUGUCUCA
CUUGAGACUGGGAGGAGGUAGAGGUAUUCUGAGGGUAGCGGUAAAAUGUUAUAAUCCUCGGAGGACCACCAGUGGCGGAG
GCGUCUACCUAGAAC-AGUCUGACGGUGAGGGACGAAGGCCAGGGGAGCAAAACGGAUUAGAUACCCGAGUAGUCCUGGC
AGUAAACGCUGUGAGCUAUGUGUUGCAUAAU-UUAGU---GAUUGUGCAGUGCC-UA--A----GCGAAGGUGUUAAGCU
CACCACCUGGGAAUUACAGUCGCAAGACCGAAACUUAAAGGAAUUGGCGGGGGCUCACACAAGGGGUGAAGAGUGCGGUU
CAAUUGGAUUCCACGCCGGAAAUCUCACCAGGGG---CGACG-CAUGAU-G-A-AGGUCAGAUUAAGGUUUUACCU----
----GAAG--------CGCCG-AG-AGGUGGUGCAUGGCCGACGCCAGCUCGUGCCGUGAAAUAUUCCGUUAAGUCGUGC
AACGAGCAAGACCCAUAUCCGCUUUUACCAGCAGGUACGUGCUGGGUACAAUGCGGAGACUGCCUUC-------------
----G-U--AA------------------------------GGAG-GAGGAAGGCGUGGGCAACGUUAGGUCCGUAUGCC
CCG-A-AUCUCCUGGGCUACACGCGCUCUGCAAUGGUGGAG-ACAAUAGGAUGCAACUCCGAAAGGAGAAGCA-ACCCU-
CUAAACUCCAUCUUAGUCUGGAUUGAGGGUUGUAAUUCACCCUCAUGAAACCGGAAUCCCUAGUAAUCGGACUUCAU-UA
CGGUCCGGUGAAUACGUCCCUGAGCCUUGCACACACUGCCCGUCAAACCAACCGAGCAUGGCUUAGAUGA-GAUAUA-G-
CU------UUUU-------GGUUAUAUCAAAUCUGAGUUAAGUAAGGUGGGUUAAGUCGUCACAAGGUAUCCGUAGGGGA
ACCUGCGGAUGGAUCACCUCC----------------
>RIFCSPLOWO2_02_FULL_OD1_43_22_rifcsplowo2_02_scaffold_8883_16S_1_hypothetical_protein_id=88679965_bin=Candidatus_Magasanikbacteria_bacterium_RIFCSPLOWO2_02_FULL_43_22_organism_tax=RIFCSPLOWO2_12_FULL_OD1_Magasanikbacteria_43_12_curated_Magasanikbacteria_Parcubacteria_Bacteria_
----------UUUGAGAGUUUGAUCCUGGCUCAGGAUGAACGCUGGCGGCGUGUUUAAGGCAUGCAAGUCGUACGA-GC-
-C--------------------GAC---GCAA-GUC-------------------------G--GUUAGUGGCAGACGGG
AGAGUAACACCUUGGUAACCCACCUCCGAGACGGGGAUAGCUCACCGAAAGGUGAAUUAAUACCCGAUGGCAAUGCGGGG
ACGCAAGUCAUUCGCAUUUAAACUCAC-------GCAA---GGGAUCGCUUGGAGAGGGACCUAGGUCCUAUCAGCUAGU
UGGUGAGGUAAUGGCUCACCAAGGCUACGACGGGUAGGGGGCGUGAGAGCGUGACCCCCCUCACUGGGACUGAGAAACUG
CCCAGACACCUACGGGUGGCUGCAGUCAAGAAUCUUCCACAAUGGCCGAAAGGCUGAUGGAGCGACGCCGCGUGCAGGAA
GAAGCCCCUCGGGGUGUAAACUGCUUUUCUUAGGGACGA-------------AUUCG-----------UGACGGUACCUG
AGGAAUAAGAGGUUGCUAACUCUGUGCCAGCAGCAGCGGUAAUACAGAGACCUCAAGCGUUAUCCGGAUUUACUGGGCGU
AAAGAGC-CCGAAGGUGGUUUGGAAAGUCAUUGGUUAAACCCUGAGGCUUAACUUCAGGUUUGCUGGUGAAACUUCCAAG
CUAGAGGCCGGGAAAGGCAAGCGGAACUAUCGGUGUAGUCGUAAUAAGCGCUGAUAUCGAUAGGAACACCAAAGGCGAAG
GCAGCUUGCUGGAACGCGCCUGACACUCUAGGACGAAAGCGUGGGUAGCGAAUAGGAUUAGAUACCCUAGUAGUCCACGC
CCUAAACGAUGCGCACUAGGUAUUGGGAG--UAUCGACC----CUCCCAGUGCCGUUUAAAAAAGCUAACGCGUUAAGUG
CGCCGCCUGGGUAGUACGGCCGCAAGGUUGAAACUCAAAGGAAUAGACGGGGACCCGCACAAGCGGUGGAUCAUGCGGUU
UAAUUCGAUGGUACGCGAGGAACCUCACCAGGACUUGAAAUGUAGCU-G-C---AUUCCGAUAGAAAUAUUGGAAG----
-CC-UUUGA-GG----GUGCUACACAGGUGCUGCAUGGUUGCCGUCAGCUCGUGCCGUGAGGUGUACCGUUAAGUCGGGU
AACGAGCGCAACCCCUAUUCUGUGUUA--------AAU--------GU-ACACAGAGGACUGCCCGC-------------
----G---CAA------------------------------GCGG-GAGGAAGGCGGGGACGACGUCAAAUCAGCAUGGC
CCU-U-ACGUCCUGGGCGACACGCAUGAUACAAUGGCCGAU-ACAAAGGGUAGCCAAGCCGCAAGGCGGAGCCAAUCUC-
ACAAAAUCGGCCCUAGUUCAGAUUAGAGUCUGCAACUCGACUCUAUGAAGCCGGAAUCGCUAGUAAACGCGAAUCAGA-A
CGUCGCGUUGAAUACGUUCUCGGGUCUUGUACUCACCGCCCGUCACACCACGAAAGCUGGUAACGCCCGAAAGCUCC-C-
--------GUAA---------GGGGGACUAAGGCAGGAUCAGUGAUCAGGGUGAAGUCGUAACAAGGCAUCCCUA-GCGG
AA-----GC-UG-G-G--GA-UGGAUCACCUCCUU--
>RIFCSPLOWO2_02_FULL_OD1_44_18_rifcsplowo2_02_scaffold_26079_16S_1_hypothetical_protein_id=88687522_bin=Candidatus_Yanofskybacteria_bacterium_RIFCSPLOWO2_02_FULL_44_18_organism_tax=Yanofskybacteria_Parcubacteria_Bacteria_
-----------AAGAGAGUUUGAUUCUGGCUCAGGAUGAAUGCUGGCGGCGUGGAUAAGGCAUGCAAGUCGAACGA-GC-
-U-----------------UUCUCC---GCAA-GGAGAA----------------------G--GUGAGUGGCGAACGAG
UUAGUAACACCUUGGU-ACGUACCCUUUAGUCGGGCACAACCAGCCGAAAGGUUGGCUAAUUCCCGAUAGU--------C
CCUCACGGG---------UAAAGUC---------GCAA------GACGCUAAAGGAGCGGCCUAGGUCCUAUCAGCUUGU
UGGCGGGGUAAAAGCCCACCAAGGCUAUGACGGGUAGGAGGCGUGAGAGCGCGACCUUCAACGGCGAUACUGAGAAACGG
AUCGCACACCUACGGGUGGCAGCAGUCGAGAAUAUUCGACAAUGGGCGAAAGCCUGAUCGAGCGACGCCGCGUGCAGGAA
GAAGUCCUUCGGGAUGUAAACUGCUUUUGCGUGGGAAGAA------------CUU-------------UGACGGUACCAC
GAGAAUAAGGGGUUCCUAACUCUGUGCCAGCAGGAGCGGUAAUACAGAGACCCCAAGCAUUAUCCGGAAUUACUGGGCGU
AAAGCGC-GAGUAGCCGGUUGCAUUAGUCUGAUGUUAAAUUUCAUGGCUUAACUGUGAAACCGCAUCGGAAACGGUGCGA
CUUGAGCAGCUGAGAGGUACGCGGAACGUGCGGUGUAGGGGUGAAAUCCAUUGAUAUUGCACGGAACACCAAAAGCGAAG
GCAGCGUACUGGCAGUUUGCUGACGGUCAAUCGCGAAAGCGUGGGGAUCAAAAAGGAUUAGAUACCCUUGUAGUCCACGC
CCUAAACUAUGCAGACUAGCUAUUGGGAG--CAUCGACC----CUUCCAGUGGC-GU--A----GCUAACGCGUUAAGUC
UGCCGCCUGGGAAGUACGGCCGCAAGGCUAAAACUCAAAGAAAUAGGCGGGGAUUCGCACAAGCGGUGGAUCAUGUGGUU
CAAUUCGACUAUGAGCGAGGAACCUCACCAAGGCUUGAAAUCCAGC-UG-C-A-AGCU-UUCCGAAAGGAGAGCCG----
-CC-UACGA-GG----GUGCUGGACAGGUGCUGCACGGCUGUCGUCAGCUCGUCAUGUAAUAUAUUCGCAUCCAUAUGGC
AACUAGGGCAACCAGC-UCAUAUUGGGGAAGCCC-UAAC----GGGUAAUCCCAAGGGAAGUCUCCG-------------
----GCACUCG------------------------------AUGA-GGCUAA-AUGCUGAUGGGUUCAUAAAACGCUGGC
UCCCU-AUGGG-AGGAAGGUAUA-GU-CUA-AGUUUUUCGU-AUAUUAA-AGAAAAACAGGAAUGGUUUCCUUAAGUGG-
AUUAACGAG--CGCAACCCCCAUCGU-GUGUUAUACGUGUC-ACACGAAACUGCUUUCGCAAGAAAGGGAAGGUGGG-GA
UGACGUCAAGUCAGCGUGGCCCUC--UGAUGCCUUGGGCUACACACAUGAUACAAUGGGCGUUACAAUGGGUUGCCAAA-
CCGCG---AGGU--GGAGCUAAUCCCAUCAAAGGCGCCCCCAGUUCGGAUAGGAGGCUGCAACUUG-CCUCCUUG-AAGC
CG-----GA-AU-C-G---C-UAGUAAUCGCUGAUCA
>RIFCSPLOWO2_02_FULL_OD1_44_20_rifcsplowo2_02_scaffold_818_16S_1_hypothetical_protein_id=88688647_bin=Candidatus_Jacksonbacteria_bacterium_RIFCSPLOWO2_02_FULL_44_20_organism_tax=RIFCSPLOWO2_02_FULL_RIF_OD1_02_44_20_curated_
-----------UUGAGAGUUUGAUCCUAGCUCAGGGUGAACGCUGGCGGCAUGUCUUAGGCAUGCAAGUCGAACGG-UCG
-UGC--------------------C---GCAA-GGCA------------------C-----G--GU-AGUGGCAAACGGG
AGCAUAACACACUGGUAAUCUACCCUUAAGUCGGGUAUAACCUGCCGAAAGGCGGACUAAUUCCCGAUGGU-CUCCGAUG
ACUCAUGUU-GUCGGAG-UAAAGGUC--------GCAA-----GAUCACUUAAGGAGGAGCCUAUGUCCCAUCAGCUAGU
UGGUAGGGUAAUGGCCUACCAAGGCAACGACGGGUAGCGGGUGUGAGAGCAUGACCCGCCUCACUGGGACUGAGACACUG
CCCAGACUCCUACGGGAGGCUGCAGUCAAGAAUAUUCCGCAAUGGCCGAAAGGCUGACGGAGCAAUGCCGCGUGCCGGAA
GACGCCCCUUGGGGUGUAAACGGCUUUUGCUGGGGAACA--AUUCCGC---UUUCGG-----GCGGAACGAGCGUACCCA
GAGAAUAAGAGGCUGCUAACUCUGUGCCAGCAGCAGCGGUAAUACAGAGGCCUCAAGCGUUACCCGGAUUUACUGGGCGU
AAAGCGU-CCGCAGGCGGUCUCUUACGUUUCCGUUUAAAUUCCGAUGCCUAACAUCGGAGCCGGCGGGAAUACGGAGAGA
CUUGAGGCCGGGAGAGGCGAGUGGAACGACUGGUGUAGGGGUAAAAUCCGUUAAUAUCAGUCGGAACACCAAAUGCGAAG
GCAGCUCGCUAGAACGGUCCUGACGCUCAUGGACGAAAGCGUGGGGAGAGAACGGGAUUAGAUACCCCGGUAUUCCACGC
CCUAAACGAUGGAUACUAGGGAUUGGAAG--UAUCGACC----CUUCCAGUCUC-UACAAACUAGCUAACGCGUUAAGUA
UCCCGCCUGGGAAGUACGGUCGCAAGACUAAAACUCAAAGGAAUUGACGGGGACUCGCACAAGCGGUGGAGCAUGUGGUU
UAAUUCGACGAUAAGCGUGGAACCUUACCAGGGCUUGACAUCUAUCU-G-C---ACGUCAGGGUAAUGCCU-GACU----
-CC-UUCGA-GG----GUGAUAGACAGGUGCUGCAUGGUUGUCGUCAGAUCGUGCCGUGAGGUGUACCCUUAAUUGGGGA
AACGAUCGCAACCCCUGCCCUAUGUUA--------CAU--------UG-UCAUAGGGGACUGCCCGCCCUUUGGGCGUUG
CG--U-UAAAC------------GCGUGAAUGAACAGAGGGCUGG-GAGGAAGGCGGGGACGACGUCAAAUCAGCAUGGC
CUU-U-AUGCCCUGGGCUACACACGUGCUACAAUGGCUGGU-ACAAUGGGAUGCAAGGCCGUAAGGCGGAGCCAACCCC-
-UAAAACCAGUCGUAGUUCGGAUUGAGGGCUGCAACUCGCCCUCAUGAAGCCGGAAUCGCUAGUAACCGCGUAUCAGCCA
CGGCGCGGUGAAUACGUUAUCGAGUCUUGUACACACCGCCCGUCACACCAGGAAAGCUGGCAGUACUCGAACUUCGA-U-
--------GUAU---------GUCGUUGGAAGGUAAGGUCAGUGAUCAGGGUGAAGUCGUAACAAGGCACCCGUA-GCGG
AA-----GC-UG-U-G--GG-UGAAUCACCUCCUU--
>RIFCSPLOWO2_02_FULL_OD1_45_10c_rifcsplowo2_02_scaffold_2560_16S_1_hypothetical_protein_id=88693125_bin=Candidatus_Harrisonbacteria_bacterium_RIFCSPLOWO2_02_FULL_45_10c_organism_tax=RIFCSPLOWO2_02_FULL_OD1_Wolfebacteria_45_10c_curated_
--------------------------------------------------------------------------------
--------------------------------------------------------------------------------
--------------------------------------------------------------------------------
--------------------------------------------------------------------------------
--------------------------------------------------------------------------------
--------------------------------------------------------------------------------
----------------------UCUUUUGUA--GCACGAA-AAAGGUG---CUGGG------------UGAUGGUACUGU
AGGAAUAAGGAGCUGCUAACCUCGUGCCAGCAGCCGCGGUAAGACGAGGGCUCCAAGCGUUAUCCGGAUUUAUUGGGCGU
AAAGAGU-GCGUAGGAGGAUUUUUAAGUUUGCUGUAAAAUCUCGGGGCUUAACUUCGAGGCUGCAGCAAAUACUGAAAAU
CUAGAGUGUGUAAGAGGCUGAUAGAACUCACGGUGUAGGGGUGAAAUCCGUUGAUAUCGUGGGGAAUACCAAAGGCGAAG
GCAUUCAGCUGGUGCAUUACUGACUCUCAUGCACGAAAGCGUGGGGAGCAAAAAGGAUUAGAUACCCUUGUAGUCCACGC
CCUAAACUAUGUCAACUGGCUAUUUCGAGU--AUCGAC----CCUCGGAGUGGC-GA--A----GCUAACGCGUUAAGUU
GACCGCCUGGGAAGUACGGCCGCAAGGCUAAAACUCAAAGGAAUAGACGGGGACUCGCACAAGCGGUGGAGCAUGAGGUU
CAAUUCGACGGUAAACGAGGAACCUUACCAGGGUUAGAAAUCCAGA--C-G-A-AGUCCCGCAGAAACGCGGGAUG-UC-
-UC--UCAA-GG---ACGGCUGGACAGGUGCUGCAUGGUUGUCGUCAGCUCGUGUUUUGAAAUGUUCCCUUAAGUGGGGU
AACGAGCGCAACCCUUACCUGAUGUUA--------UAUG-------UG-UCAUCGGGAACUGCCCUC-------------
----U-U-UUU------------------------------GGGG-GAGGAAGGCGGGGAUGACGUCAAAUCCGCAUGGC
CCUCUGAUACCCUGGGCUACACUCGUGCUACAAUGGCCAAU-ACAAUGGGUUGCCAAGCCGCAAGGCGGAGCUAAUCCCA
CCAAAAAUGGCCCCAGUUCAGAUUGGAGGCUGCAACUCGCCUCCAUGAAGUCGGAAUCGCUAGUAAUCGCGGAUCAGCUA
UGCCGCGGUGAAUACGUUCUCGAGUCCUGUACUCACCGCCCGUCACUGCAGGGGAGCCGGGAAUACCUAAAGUUUCA---
--------UUUUA---------UGGAAUAAGGGUAGAUUCGGUGACAUGGCAGAAGUCGUAACAAGGCACGCGUA-GCGG
AA-----GC-UG-U-G--CG-UGGAUUA---------
>RIFCSPLOWO2_02_FULL_OD1_45_11b_rifcsplowo2_02_scaffold_419_16S_1_hypothetical_protein_id=88694780_bin=Candidatus_Kaiserbacteria_bacterium_RIFCSPLOWO2_02_FULL_45_11b_organism_tax=RIFCSPLOWO2_12_FULL_OD1_Kaiserbacteria_45_26_curated_Kaiserbacteria_Parcubacteria_Bacteria_
-----------AUUAGAGUUUGAUCCUAGCUCAGGAUGAAUGCUGGCGGCGUGGAUGAGGCAUGCAAGUCGAAUGG-GU-
----------------------------UUAG--------------------------------GCCCAUGGCAGACGAG
GUAGGAACACGUAGGU-ACGUACCCCAAAGUCAGGGAUAACCCGGAGAAAUCCGGGAUAAUACUUGAUAGU--------C
UCUUCGGAG---------UAAAGA----------UUUA-------UCGCUUUGGGAACGGCCUGCGGGCUAUCAGCUUGU
UGGUAAGGUAACGGCUUACCAAGGCUACGACGGCUAGGGGAGGUGAGAGCCUGACCCCCACCGAUGGAACUGCGACACGG
UCCAUACUCCUACGGGAGGCUGCAGUCGAGAAUCUUCCGCAAUGGACGAAAGUCUGACGGAGCGACGCCGCGUGGUGGAU
GAAGUCCUUAGGGACGUAAACACCUUUUAUGAGGGAGAAA-----------GUAU-A----------UUGAUGUUACCUC
AUGAAUAAGGGGCUCCCAACUCUGUGCCAGCAGGAGCGGUAAUACAGAGGCCCCAAGCAUUAUCCGGAUUUACUGGGCGU
AAAGGGU-GCGUAGGCGGUUAUAUUAGUCGGGUGUUAAAUCCUGGGGCUCAACCUCAGGUUCGCAUUCGAAACGGUAUGA
CUAGAAGGUGUGAGAGGUAAGCAGAACUCAUGGUGUAGGGGUGAAAUCCGUUGAUAUCAUGGGGAAUACCAAAUGCGAAG
GCAGCUUACUGGCACAUUCUUGACGCUGAGGCACGAAAGCGUGGGUAGCGAAGCGGAUUAGAUACCCGCGUAGUCCACGC
CCUAAACGCUGUCUGUUGGCUAUAGGGAG--UAUCGACC----CUCUCUGUGGC-GA--A----GCUAACGCGUUAAACA
GACCGCCUGGGUAGUACGAUCGCAAGAUUAAAACUCAAAGGAAUAGACGGGGGCUCGCACAAGCGGUGGAUCAUGUGGCU
UAAUUCGUCGAUAAGCGAAGAACCUUACCAAGGCUAGAAACUAUAC--U-G-C-ACGCCUAGAGAAACCUAGGAAG----
-CC-UUCGA-GG----GUGUAUAGCAGGUGAUGCAUGGCCGUCGUCAGUUCGUGGCUUGAGCUGUUCCCUUAAGUGGGGA
AACGAACGCAACCCUCGUUGUGUGUUA--------UAAG-------UA-UCACACGAGACUGCUCCC-------------
----U---CAC------------------------------GGGA-GAGGAAGGUGAGGAUGACGCCAGGUCAGCAUGUC
CCU-UGAUGCCUUGGGCUGCACACGUGAUACAAUGGGUGGU-ACAACGGGACGCAAUACGGUAACGUGGAGCAAAUCCUA
AUAAAACCAUCCCCAGUUCGGAUUGAGGGCUGCAACUCGCCCUCAUGAAGUCGGAAUCGCUAGUAAUCGCGGAUCAGCAA
CGCCGCGGUGAAUACGUUCCCGAGCCUUGUACUCACCGCCCGUCAAGUCAGGGGAGUCGGGAGUGCCCGAAGUCCCA-C-
--------CUCGC--------GUGGGCCGACGGUAAGCUCGAUAACAAGGACUAAGUCGUAACAAGGCACGGCAGGAAGC
UGGUCGUGGAUUAAUUCC-------------------
>RIFCSPLOWO2_02_FULL_OD1_45_15_rifcsplowo2_02_scaffold_3461_16S_1_hypothetical_protein_id=88698986_bin=Candidatus_Falkowbacteria_bacterium_RIFCSPLOWO2_02_FULL_45_15_organism_tax=RIFCSPHIGHO2_02_FULL_OD1_Falkowbacteria_45_15_curated_Falkowbacteria_Parcubacteria_Bacteria_
----------ACUGAGAGUUUGAUCCUGGCUCAGGAUGAACGCUGGCGGCGUGUCUAAGGCAUGCAAGUCGUACGU-GU-
-UC---------------------C---GCAG-CAAU------------------G-C---GGAAUGCGUGGCAAACGGG
AGCGUAACACAUUGGUAACCUACCCUUGAGAUGAGUAUAACCCCGCGAAAGCGGGGAUAAUCCUCAAUGAAAGUGAGGGG
UCUUAAGACAUUCUCACUUAAACCCGC-------GCAA-----GCGGGGCUCAAGAGGGGCCUAUGUCUCAUCAGCUUGU
UGGCAGGGUAACGGCCUACCAAGGCUAUGACGAGUACCGGGUGUGAGAGCAUGACCCGGCUCACUGGGACUGAGACACUG
CCCAGACUCCUACGGGAGGCUGCAGUCAAGAAUAUUCCCCAAUGCGCGCAAGCGUGAGGGAGCGACGCCGCGUGCCGGAA
GAAGCCCUUCGGGGUGUAAACGGCUUUUAUGAGGGACGA-------------ACAAA-----------UGACGGUACCUC
AUGAAUAAGGGGCUGCUAAUCUCGUGCCAGCAGCAGCGGUAAUACGAGAGCCCCAAGCGUUAUCCGGAUUUAUUGGGCGU
AAAGCGU-CGGUAGGUGGUGUAACACGUCUUUUGUUAAAUCCUGAAGCUUAACUUCGGGGCUGCGGGAGAUACGGUUACA
CUUGAGGCCGGGAGAGGCAAGCGGAAUUGCUGGUGUAGGGGUUAAAUCCAUUAAUAUCAGCAAGAACACCAAAUGCGAAG
GCAGCUUGCUAGAACGGUUCUAACGCUGAACGACGAAAGCGUGGGGAGCGAAUGGGAUUAGAUACCCCAGUAGUCCACGC
CCUAAACUAUGGAUGCUAAGUAUUGGCAG--UAUCGACC----CUGCCAGUGCUGUCUACCUAAGGAAACCCGUUAAGCA
UCCCGCCUGGGGAGUACGGCCGCAAGGCUAAAACUCAAAGGAAUAGACGGGGACCCGCACAAGCGGUGGAGCAUGUGGUU
CAAUUCGACGAUAAGCGAGGAACCUCACCAGGGUUUGACAUCCAGCU-G-C-A--UGU-CCCAGAGAUGGG-AAGG----
-CC-UUCGA-GG----GUGCUGGACAGGUGCUGCAUGGUUGUCGUCAGCUCGUGUCGUGAGAUGUACCGUUAAGUCGGGA
AACGAGCGCAACCCCUAUCCUAAGUUUCAUGUGC-UUAG-GAUGCCCAGCCUAAGCGUACUGCGAAUUAUCAAUUAAAAU
UA--U-GAUAAUUGAUAAUUGAACGCGAAGCGCGUUUGGGGCUGG-GAGGAAGGAGGGGACGACGUCAAAUCAGCAUGGU
UCU-U-ACAUCCUGGGCGACACACGUGCUACAAUGGGAGGU-AUAAUGGGAAGCCAAGCCGCGAGGCGGAGCAAAUCCUA
U-AAAACCUCUCUCAGUUCGGAUUGGAGUCUGCAACUCGACUCCAUGAAGCCGGAAUCGCUAGUAAACGCGCAUCAGCCA
UGGCGCGUUGAAUACGUUCUCGGGUCUUGUACUCACCGCCCGUCACACCAAGAGAGUCGGGGGCACCCGAACCCCGC-C-
--------UUUU---------GGCAUUAGGUGAUAUAAUUAAAUAUAUGUAUUAUGUUUUAUUUACACAGUC-UA-ACGC
AA-----AC-AA-A-U--UU-CAGCUAUAUAGGAUUU
>RIFCSPLOWO2_02_FULL_OD1_46_11_rifcsplowo2_02_scaffold_58289_16S_1_hypothetical_protein_id=88702187_bin=Candidatus_Azambacteria_bacterium_RIFCSPLOWO2_02_FULL_46_11_organism_tax=RIFCSPLOWO2_01_FULL_OD1_46_26_curated_Microgenomates_Bacteria_
-----------AUGAGAGUUUGAUCCUGGCUCAGGAUGAACGCUGGCGGCGUGGAUAAGGCAUGCAAGUCGAACGA-GG-
-UUG-----------------GUGAGGAUUAA-UCAA-----------------UU-G-CGG--CCUAGUGGCAAACGAG
UUAGUAACACGUGGGU-AUCUACCUUCAACACGGGUAUAACCCGCCGAAAGGCGGACUAAUUCCCGAUGGUUAUGGCGAG
AAUUAUUUCGUUCCGGAUUGUUGGUGUG--U-A-AAG--GCAAAGGCGGUUGAAGAGGAGCCCGCGGCCUAUCAGCUAGU
UGGUAGGGUAAUGGCCUACCAAGGCAACGACGGGUAGGGGGGGUGAGAGCCCGUUCCCCAACGACGGCACUGAGACACGG
GCCGUACUCCUACGGGAGGCAGCAGUCGAGAAUAUUCGACAAUGGGCGAAAGCCUGAUCGAGCGACGCCGCGUGAAGGAA
GAAGCCCUUCGGGGUGUAAACUUCUUUUGCGGGGGAUGAA-ACCGUGCA---GCAA----UGCGCGAUUGACCGUACCCC
GCGAAUAAGGGGCUGCAAACUUCGUGCCAGCAGCCGCGGUAAUACGAAGGCCCCAAGCGUUAUCCGGAUUUAUUGGGCGU
AAAGCGU-CCGCAGGUGGUUUUAAUAGUCAGGUGUUAAAUCCUCAAGCUUAACUUGAGGCCUGCACCCGAAACGUUAAAA
CUAGAGGGCAGGAGAGGCUGAUGGAACAUACGGUGUAGGGGUGAAAUCCGUUGAUAUCGUAUGGAACACCAAAGGCGAAG
GCAUUCAGCUGGCCUGUCUCUGACACUCAGGGACGAAAGCGUGGGUAGCGAAUGGGAUUAGAUACCCCAGUAGUCCACGC
CGUAAACGAUGCCGACUAGCCGUUUGAAG--UAUCGACC----CUUCAAGUGGC-GA--A----GCUAACGCGUUAAGUC
GGCCGCCUGGGAAGUACGAGCGCAAGCUUAAAACUCAAAGGAAUAGACGGGGACUCGCACAAGCGGUGGAGCAUGUGGUU
UAAUUCGACGAUAACCGAAGAACCUUACCAGGGCUUGAAACUCCGA-UG-A-A-AUCC-CGAUGAAAGUCG-GGC--CC-
-UC-GCAA--GA----CAUCGGAGCAGGUACUGCAUGGCUGUCGUCAGCUCGUGCCUUGAGGUGUUCCGUUAAGUCGGGA
AACGAGCGCAACCCCUAUUGUCUGUUA--------CAAG-------UG-UCAGACGAAACUGCCUCU-------------
----U-U-CAA------------------------------AGGG-GAGGAAGGUGGGGAUGACGUCAAGUCAGCAUGGU
CCUUUGAUGCCCUGGGCUACACACGUGCUACAAUGGGGAGU-ACAAUGGGUUGCCAAGCCGUAAGGCGGAGCUAAUCCC-
AUAAAACUCCUCCCAGUUCAGAUUGAGGUCUGAAAUUCGACCUCAUGAAGGCGGAAUCGCUAGUAAUCGCGGAUCAGCUA
UGCCGCGGUGAAUACGUUCUCGAGUCUUGUACUCACCGCCCGUCACGUCAAGGGAGCCGGGAGUACCCAAAGUUCCA-U-
--------CUAG---------GUGGGAUCAAGGUAAGCUCGGUGACAGGGACGAAGUCGUAACAAGGCACCGGUA-GCGG
AA-----GC-UG-U-C--GG-UGGAUCACCUCCUU--
>RIFCSPLOWO2_02_FULL_OD1_47_10_rifcsplowo2_02_scaffold_18079_16S_1_hypothetical_protein_id=88707218_bin=Candidatus_Wildermuthbacteria_bacterium_RIFCSPLOWO2_02_FULL_47_10_organism_tax=RIFCSPHIGHO2_01_FULL_RIF_OD1_07_47_27_curated_RIF-OD1-7_Parcubacteria_Bacteria_
-----------UAGAGAGUUUGAUCCUAGCUCAGGAUGAACGCUGGCGGCGUGGAUAAGGCAUGCAAGUCGUGCG--GU-
-UCU--------------G-UUUCC---GCAA-GGGAAA----------------------G--AAUAGCGGCGAACGAG
UUAGUAACACGUAGGU-ACUUCCCCCGGAGACGGGCAUAAUUCCGCGAAAGCGGAACUAAUUCCCGAUAGU--------C
UCGUAAGAG---------UAAAGGA---------GCAA------UCCGCUCCGGGAAAGGCCUGCGGCCUAUCAGCUAGU
UGGUGAGGUAACGGCUCACCAAGGCUAUGACGGGUAGGGGGCGUGAGAGCGCGUUCCCCAACGAUGGGACUGAGAUACGG
CCCAUACUCCUACGGGAGGCAGCAGUCGAGAAUAUUGGUCAAUGGGCGAAAGCCUGAACCAGCGACGCCGCGUGCGGGAG
GACGCCCUUCGGGGUGUAAACCGCUUUUGCCGUCGAACAA-GCC--------GCAA---------GGCUGAGCGUAGGCG
GCGAAUAAGGGGGUGCUAACUCUGUGCCAGCAGCCGCGGUAAUACAGAGCCCCCAAGCGUUAUCCGGAUUUAUUGGGCGU
AAAGGGU-CCGUAGGCGGUUAGGCAAGUCUUAGGUUAAUACCUGAAGCUCAACUUCGGGGGUGCCUGGGAUACUACUUAA
CUAGAAGGCGUUAGAGGCUGACGGAACGGUCGGUGGAGGGGUGAAAUCCGUUGAUAUCGACCGGAACACCAAAGGCGAAG
GCAGUCAGCUGGGACGACCUUGACGCUGAGGGACGAAAGCGUGGGGAUCAAAAAGGAUUAGAUACCCUUGUAGUCCACGC
CCUAAACGAUGGACACUAGCUAUAUGAAG--UGUCGACC----CUUCAUGUGGC-GA--A----GCUAACGCGUUAAGUG
UCCCGCCUGGGAAGUACGGCCGCAAGGCUAAAACUCAAAGGAAUAGACGGGGACUCACACAAGCGGUGGACCAUGUGGCU
UAAUUCGACAACAAGCGAAGAACCUUACCAGGGCUUGAAAUCCGCA--U-G-AUCGUU-CCGUGAAAGCGG-GACU-UC-
-CU-CACAA-GG----CAGGCGGACAGGUGCUGCAUGGCUGUCGUCAGCAUGUAUCUUGAGACGCUCCCUUAAAUGGGGG
AACAUGCGCAACCCCUAUCACGCGUUU--------UAAG-------UG-UCGCGUGAAACUGCCCGG-------------
----G-A-UAA------------------------------CUGG-GAGGAAGGCGGGGAUGACGCCAAGUCAGCAUGGC
CCUCUGACGCCCUGGGCUGCACACGUGGUACAAUGGAGCCG-ACAAUGCGUUGCCAAGCCGCAAGGCGGAGCUAACCGC-
ACCAAACGGUUCCCAGUUCGGAUUGAGGUCUGAAACCCGACCUCAUGAAGCCGGAAUCGCUAGUAAUCGCGAAUCAGCCA
UGUCGCGAUGAAUACGUUCCUGAGUCUUGUACUCACCGCCCGUCACGCCAAGCGAGCUGAGAGUACCCGAAACCCCC-G-
--------AUU-------UAUCGGGGUCUAAGGUAAGUUCAGUGAGAGAGGCGAAGUCGUAACAAGGCACGCGUA-GCGG
AA-----GC-UG-U-G--CG-UGGAACA---------
>RIFCSPLOWO2_02_FULL_OD1_48_13_rifcsplowo2_02_scaffold_10680_16S_1_hypothetical_protein_id=88714175_bin=Candidatus_Doudnabacteria_bacterium_RIFCSPLOWO2_02_FULL_48_13_organism_tax=RIFCSPLOWO2_02_FULL_SM2F11_48_13_curated_
------------UAAGAGUUUGAUCCUGGCUCAGGAUGAACGCUGGCGGCGUGCCUUAUACAUGCAAGUCGAGGG--GG-
----------------------------UUAG--------------------------------ACCCCCGGCGAACGGG
UGAGUAAUACAUAGGU-ACUUUGCCU-UGGCGGAGGAUAACCAGCCGAAAGGUUGGACAAUACUCCAUGUGAUCGCAAGA
UCAAAGGUC-CCAGCAC-AAAAGCGGG-------GAUC------GGCACCAAGGAAUAGGCCUGUGUCCUAUCAGCUAGU
UGGUGAGGUAACGGCCCACCAAGGCUAUGACGGGUAGCUGGUCUGAGAGGAUGAUCAGCCACAAUGGGACUGCGACACGG
CCCAUACUCCUACGGGAGGCAGCAGUAGGGAAUUUUGGACAAUGGGGGAAACCCUGAUCCAGCGACGCCGCGUGCGGGAU
GAAGGCCUUCGGGUUGUAAACCGCUUUUGUAGGGGAAGA------------AUUUC------------UGACUGUACCCU
GCGAAUAAGAGGUUGCUUACUCUGUGCCAGCAGCAGCGGUAAUACAGAGACCUCAAGCGUUAUCCGGAAUCAUUGGGCGU
AAAGCGU-ACGUAGGUGGUUUUGUUAGUGUCUGGUUAAAUUUAGGGGCUCAACUCCUAAACCGCUAGGCAUACUGCAAGA
CUAGAGGAACAAAGAGGAAGCUGGAACGAACGGUGUAGCAGUGAAAUGCGUUGAUAUCGUUCGGAACACCGAUAGCGAAG
GCAGGCUUCUGGAUGUUUCCUGACACUGCAGGACGAAAGCGUGGGGAGCGAAUGGGAUUAGAUACCCCAGUAGUCCACGC
UGUAAACGAUGCUGACUAGGCACAGAGAG--UAUCGACCC---UCUUUCGCGCC-GA--A----GCUAACGCGUUAAGUC
AGCCGCCUGGGGAGUACGGUCGCAAGACUAAAACUCAAAGGAAUUGACGGGGAUCCGCACAAGCGGUGGAGCAUGUGGUU
UAAUUCGACGAUAAGCGAGGAACCUUACCUGGUUUUGACAUU-CAC--U-G-C-AAGC-GCUAGAGAUAGC-GUCG----
-CC-UUCGA-GG----GUGUGCAACAGGUGCUGCACGGUUGUCGUCAGCUCGUGUCGUGAGAUGUUGCCUUAAGUGGCAG
AACGAGCGCAACCCCUGUCGUGUGUUA--------UUC--------UG-UCACACGAGACUGCCAGG-------------
----U-U-UAA------------------------------CCUG-GAGGAAGGUGGGGAUGACGUCAAAUCAGCGUGGC
UCU-U-ACAACCAGGGCUACACACGUGCUACAAUGGGUGCA-ACAAAGGGACGCCAAGUCGCAAGACGGAGCCAAUCCCG
ACAAACCACCCCCCAGUUCGGAUUGAGGGCUGCAACUCGCCCUCAUGAAGCCGGAAUCGCUAGUAACCGUGGAUCAGCCU
CGCCACGGUGAAUACGUUCUCGGAUUUUGUACACACCGCCCGUCACACCAUGGAAGUGGGUAGUACCCGAAGCUUCUUU-
--------AU---------GGAG----UUAAGGUAAGACUCAUGACUGGGGUGAAGUCGUAACAAGGCAUCGGUA-GCGG
AA-----GC-UG-U-C--GA-UGGAUCACCUCCUU--
>RIFCSPLOWO2_02_FULL_OD1_48_18_rifcsplowo2_02_scaffold_107_16S_1_hypothetical_protein_id=88716918_bin=Candidatus_Uhrbacteria_bacterium_RIFCSPLOWO2_02_FULL_48_18_organism_tax=RIFCSPLOWO2_01_FULL_OD1_Uhrbacteria_47_17_curated_Uhrbacteria_Parcubacteria_Bacteria_
----------ACUGAGAGUUUGAUCCUGGCUCAGGAUUAACGCUGGCGGCAUGUCUAAGGCAUGCAAGUCGAACGA-AU-
-UGU----------------UUUUC---UUCG-GAAG------------------U-U---C--AGUAGUGGCAAACGGG
AGCGUAACACAUUGGUAACUCACCCCGAGCUCGUGAACAACUUAUGGAAACGUAAGCUAAUACACGAUAUUAUCCCUA-C
AGAUAUGUA---GGGAU-GAAAGU----------UACG-------GCGGCACGGGAGAGGCCUAUGCACUAUCAGCUAGU
UGGAGAGGUAACGGCUCACCAAGGCUAUGACGGUUACCGGGCGCGAGAGCGUGGCCCGGCUCACUGGGACUGAGACACUG
CCCAGACACCUACGGGUGGCUGCAGUCAAGAAUCUUCCUCAAUGGACGCAAGUCUGAAGGAGCAAUGCCGCGUGCAGGAU
GAAGGCCUUCGGGUCGUAAACUGCUUUUAUUUGGGACGA-------------ACAAA-----------UGACGGUACCAA
AUGAAUAAGGGGUUGCUAACUCUGUGCCAGCAGCAGCGGUAAUACAGAGACCCCAAGCGUUAUCCGGAUUUAUUGGGCGU
AAAGCGU-CUGUAGGCUGUUUUGUGUGUCGUGCGUCAAAUCUUCGGGCUCAACCCGGAGGCUGCGUGCGAAACUGCAAGA
CUUGAGAGUGGGAGAGGUAUAUGGAAUUACUGGUGUAGCGGUAAAAUGCGUUAAUAUCAGUAAGAACACCAAAGGCGAAG
GCAAUAUACUGGAACAUUUCUGACGCUCAGAGACGAAAGCGUGGGUAGCGAAUGGGAUUAGAUACCCCAGUAGUCCACGC
CGUAAACGAUGAAUGCUAGGUAUUGGGAG--UAUCGACC----CUCUCAGUGCCGACGAAACUAGUUAACACAUUAAGCA
UUCCGCCUGGGGAGUACGGUCGCAAGACUAAAACUCAAAGGAAUAGACGGGGACCCGCACAAGCGGUGGAGCGUGCGGUU
UAAUUCGAUGGUAAGCGAGAAACCUUACCUGGGCUUGAAAAACAGCU-G-C-A-AGCC-ACCCGAAAGGGA-GGCG----
-CU-UUCGA-AG----GUGCUGUUUAGGUGCUGCAUGGUUGUCGUCAGCUCGUGGUGUGAACUGUUCCCUUAAGUGGGGU
AACGAGCGCAACCCUUAUCAUGUGUUA--------UAUU-------UG-UCACAUGAGACUGCCCGG-------------
----G---CAA------------------------------CCGG-GAGGAAGGUGAGGAUGACGUCAAAUCAGCAUGGC
CCU-U-ACGUCCAGGGCUACACGCGCGCUACAAUGGUAGGA-ACAAUGGGUUGCCAAGUCGUAAGACGGAGCUAAUCCC-
GCAAAACCUACCUCAAUACAGAUUGAGGUCUGCAACUCGACCUCAUGAAGACGGAAUCGCUAGUAACGGCCAAUCA-UCA
GGUGGCCGUGAAUACGUUCUCGGGUCUUGUACUCACCGCCCGUCACGUCAAGAGAGUCGGUAACACCCGAACGCCGC-C-
--------GUAG---------GGCGUCGGAAGGUGGGAUCGAUAAUAGGGACGAAGUCGUAACAAGGCACCCGUA-GCGG
AA-----GC-UG-U-G--GG-UGGAUCACCUCCUU--
>RIFCSPLOWO2_02_FULL_OD1_51_21_rifcsplowo2_02_scaffold_10707_16S_1_hypothetical_protein_id=88728635_bin=Candidatus_Zambryskibacteria_bacterium_RIFCSPLOWO2_02_FULL_51_21_organism_tax=RIFCSPHIGHO2_02_FULL_RIF_OD1_10_43_37_curated_RIF-OD1-1_Parcubacteria_Bacteria_
-----------UUUAGAGUUUGAUCCUAGCUCAGGAUGAACGCUGGCGGCGUGGAUGAGUCAUGCAAGUCAAACGG-GU-
-CAC--------------UUUAUGU---GCAA-ACAUUUU--------------GU-G---A--UUCAGUGGCAGACGAG
GUAGUAACACGUAGG-AACCUAACCUUGAGUCGGGAAUAAUUCACCGAAAGGCGAACUAAUACCCGAUGGU--------A
UCUAAGGAU---------UAAAGAA---------GCAA------UUCGCUUAAGGAAGGGCCUGCGGAGUAUCAGCUAGA
UGGUAGGGUAACGGCCUACCAUGGCUAUGACGCUUAGGGGACCUGAGAGGGUGACCCCCACCGAUGGGACUGAGACACGG
CCCAUACACCUACGGGUGGCUGCAGACGAGAAUAUUCGACAAUGGGCGAAAGCCUGAUCGAGCGACGCCGCGUGAUGGAU
GAAGCCCUUCGGGUCGUAAACAUCUUUUAUGGAGGAGAAAUACCGAGG---CUUGCU----UCGGUAUUGAUAGUACUUC
AUGAAUAAGGGGUUGCUAAACUCGUGCCAGCAGCAGCGGUAAUACGAGUGCCCCAAGCGUUAUCCGGAAUCAUUGGGCGU
AAAGGGU-GUGUAGGUGGCGUUGUUAGUCUCCCGUCAAAGCCUCUGGCUCAACCAGAGUUUUGCGGGGGAAACGGCAAUG
CUAGAGGAUGCGAGAGGUGAAUGGAACUCAUGGAGUAGGGGUGAAAUCCGUUGAUAUCAUGGGGAACACCGAAAGCGAAG
GCAAUUCACUGGCGCAUUCCUGACACUGAGACACGAAAGCGUGGGUAGCGAACGGGAUUAGAUACCCCGGUAGUCCACGC
CCUAAACGUUGUCGAUUGGCUUUGGGGAG--UAUCGACC----CUCUCCGAGGC-GA--A----GCUAACGCGUUAAAUC
GACCGCCUGGGUAGUACGGCCGCAAGGCUAAAACUCAAAGGAAUAGACGGGGACUUGCACAAGCAGUGGAUUAUGCGGUU
UAAUUCGAUGAUGAACGAAGAACCUUACCAAGAUUAGAAAUCCCAA--C-G-A-CGAAUAGUAGAAAUAUUAUUCU-U--
-UC-GCAA--G---AACGGUGGGACAGGUGAUGCAUGGCCGUCGUCAGUUCGUGAUUUGAAUUGUUCCCUUAAGUGGGGU
AACGAACGCAACCCUCGUUGCCAGUUA--------CAAG-------UG-UCUGGCGAGACUGCUCCGGUUUGAGGUCACU
ACUGG-G-GAC-------------GCGUAGCGGGUUCAAACCGGA-GAGGAAGGCGAGGAUGACGCCAGGUCAGCAUGUC
CCU-UGAUAUCUUGGGCUACACGCAUAAUACAAUCGCAUCU-ACAACGGGUCGCGACGCCGCAAGGCUGAGCUAAUCCUA
AGAAAAGGUGCGCCAGUUCGGAUUGGGGGCUGAAACUCGACCCCAUGAAGCCGGAAUUGCUAGUAAUCGCGGGUCAGCUA
UACCGCGGUGAAUACGUUCUCAAGUCUUGUACUCACCGCCCGUCAACUCAAGGGAGAUGGGAAUACCCGAAGAAUCG-C-
--------GCAAG---------CGGUGCCACGGUAAGCUCAUUGACAGGGAGUAAGUCGUAACAAGGCACGGGUA-GCGG
AA-----GC-UG-C-U--CG-UGGAGUAA--------
>RIFCSPLOWO2_02_FULL_OD1_53_10_rifcsplowo2_02_scaffold_26507_16S_1_hypothetical_protein_id=88730398_bin=Candidatus_Uhrbacteria_bacterium_RIFCSPLOWO2_02_FULL_53_10_organism_tax=RIFCSPHIGHO2_02_FULL_OD1_Uhrbacteria_53_13_curated_Uhrbacteria_Parcubacteria_Bacteria_
-----------CUGAGAGUUUGAUCCUGGCUCAGGAUGAACGCUGGCGGCGUGCCUAAGGCAUGCAAGUCGAACGU-UCA
-CUU--------------CGGUGAA---GAGU-GGCAAACG-------------GGAGA--UAACNNNNNNNNNNNNNNN
NGAGUAACACAUUGGUAACUUACCCAGAGGUCGUGAAUAACUUCGAGAAAUCGUUGCUAAUACACGAUGGUCAAGGGGGG
CCUACGGUAUUUCCCUUGUAAAGU----------UCAG-------GCGCCUCUGGAGAGGCCUAUGUCCGAUUAGCUUGU
UGGUGAGGUAACGGCCCACCAAGGCUCCGAUCGGUAGCGGGUGUGAGAGCAUGACCCGUCUCACUGGGACUGAGACACUG
CCCAGACACCUACGGGUGGCUGCAGUCAGGAAUCUUCCACAAUGCACGAAAGUGUGAUGGAGCGACGCCGCGUGCCGGAC
GAAGCCCUUUGGGGUGUAAACGGCUUUUCUGUAGGACGA-------------AUUCG-----------UGACGGUACUAC
AGGAAUAAGUGGUUGCUAACUCUGUGCCAGCAGCAGCGGUAAUACAGAGACCACAAGCGUUAUCCGGAGUUACUGGGCGU
AAAGCGU-CCGCAGGUGGUUGUGUGCGUCACAUGUUAAAUCUUGGAGCUCAACUUCAAGGCCGCGUGUGAUACGACACGA
CUUGAGGCCGGGAGAGGUGAGCGGAAUUGCUGGUGUAGGGGUAAAAUCCGUUUAUAUCAGCAAGAACACCAAAUGCGAAG
GCAGCUCACUGGAACGUGCCUGACACUCAUGGACGAAAGCGUGGGGAGAGAAUCGGAUUAGAUACCCGAGUAUUCCACGC
CGUAAACGAUGCACACUAGGUAUUGGGAG--CAUCGACC----CUCUCAGUGCC-GA--ACCAAGGUAACCCGUUAAGUG
UGCCGCCUGGGAAGUACGGUCGCAAGAUUAAAACUCAAAGGAAUAGACGGGGACCCGCACAAGCGGUGGAUCAUGUGGUU
UAAUUCGAUAGCAAGCGAG-AACCUUACCAAGACUUGACAUCUAGCU-G-C-A-GAAC-UCUGGAGACAGA-GUAG----
-CC-UUCGA-GG----GUGCUAGACAGGUGUUGCAUGGUUGCCGUCAGCUCGUGCCGUGAGGUGUACCCUUAAGUGGGAU
AACGAGCGCAACCCUCGUCCUGUGUUA--------CAU--------U--UCACAGGAGACUGCCGGG-------------
----G---CAA------------------------------CCCG-GAGGAAGGUGGGGACGACGUCAAAUCAGCAUGGC
CCU-U-ACGUCUUGGGCUACACACAUGGUACAAUGGCCGGU-ACAAAGGGCUGCCAAGUCGCGAGACGGAGCCAAUCCU-
UUAAAGCCGGUCCCAGUUCGGAUCGGAGGCUGCAACUCGCCUCCGUGAAGCCGGAAUCGCUAGUAAUCGUGGAUCAGC-U
CGCCACGGUGAAUACGUUCUCGGGUCUUGUACUCACCGCCCGUCACACCAUGGAAGUUGGUAACACCCGAACGUCGC-U-
--------GAUU---------GGCGGCGGAAGGUGGGAUCAAUGACUGGGGUGAAGUCGUAACAAGGCAUCCGUA-GCGG
AA-----GC-UG-U-G--GA-UGGAUCACCUCCUU--
>RIFCSPLOWO2_02_FULL_OD1_54_12_rifcsplowo2_02_scaffold_4003_16S_1_hypothetical_protein_id=88731892_bin=Candidatus_Lloydbacteria_bacterium_RIFCSPLOWO2_02_FULL_54_12_organism_tax=RIFCSPLOWO2_02_FULL_RIF_OD1_09_54_12_curated_
GCUCAAGUCGAGGGGGCGCAUCACCGUGGCACGAGACGUGCGCAG-AGGUAAGGAUAUGA-AUU-AAGAAAUAGGA-UU-
-UAAGAAAAAUCUGCUUUGCGAUUUCUAUUUCUGUUGCGUUUCGCGAAUGCGGU-GAU---G-CGCCACCGGCAGACGAG
GUAGUAACACGUAGGA-ACGAACCCCGUAGUCAGGAAUAAUCCGACGAAAGUCGGACUAAUACUUGAUACA--------C
UCGCGAGAG---------GAAAGA----------UUUA-------UCGCUAUGGGAUCGGCCUGCGAAGUAUCAGCUAGU
UGGUAGGGUAAUGGCCUACCAAGGCUUUGACGCUUAGGGGCGCUGAGAGGCGAACCCCCACCGAUGGGACUGCGACACGG
CCCAUACACCUACGGGUGGCUGCAGUCGAGAAUCUUCCACAAUGGACGAAAGUCUGAUGGAGCGACGCCGCGUGACUGAU
GAAGCAUUUCGGUGUGUAAAGGUCUUUUAUGAGGGAUGA------------CAUAG------------CGACAGUACCUC
AUGAAUAAGGGGCUGCUAAUCACGUGCCAGCAGCAGCGGUAAUACGUGAGCCCCGAGCGUUAUCCGGAAUCACUGGGCGU
AAAGUGU-GCGUAGGUGGUCGUGUUAGUCUUCUGUGAAAAUUUCCGGCUCAACCGGGAAGACGCAGGGGAAACGGCACGA
CUCGAGCAUGUAAGAGGUCUCUGGAACUCAUGGUGUAGGGGUGAAAUCCGUUGAUAUCAUGGGGAACACCAAAUGCGAAG
GCAAGAGACUGGUGCAUUGCUGACACUGAGGCACGAAAGCGUGGGUAGCGAAUGGGAUUAGAUACCCCAGUAGUCCACGC
CCUAAACGAUGUUCUCUCGCCUUGCGGAG--UAUCGACC----CUCUGCGAGGC-UA--A----GCUAACGCGUUAAGAG
AACCGCCUGGGUAGUACAAUCGCAAGAUUAAAACUCAAAGGAAUAGACGGGGACUUGCACAAGCGGUGGAUUAUGUGGUU
CAAUUCGAUGGUACACGAAAAACCUUACCAGGGCUAGAUAUU--------------------------------------
--------------------------------------------------------------------------------
--------------------------------------------------------------------------------
--------------------------------------------------------------------------------
--------------------------------------------------------------------------------
--------------------------------------------------------------------------------
--------------------------------------------------------------------------------
--------------------------------------------------------------------------------
-------------------------------------
>RIFCSPLOWO2_02_FULL_OD1_56_11_rifcsplowo2_02_scaffold_26378_16S_1_hypothetical_protein_id=88734691_bin=Candidatus_Kaiserbacteria_bacterium_RIFCSPLOWO2_02_FULL_56_11_organism_tax=RIFCSPHIGHO2_12_FULL_OD1_Kaiserbacteria_56_13_curated_Kaiserbacteria_Parcubacteria_Bacteria_
------------UGAGAGUUUGAUCCUAGCUCAGGGUGAACGCUGGCGGCGUGGAUAAGGCAUGCAAGUCAAGGGG-GC-
-C--------------------------GCAA-----------------------------G--GCCACCGGCAGACGAG
GUAGUAACACGUAGGU-ACAUACCCGGGAGACUGGUACAGCUCGUCGAAAGACGGGGUAAUCCCAGAUAGU--------C
UCGCGAGAG---------UAAAGGA---------GCAA------UCCGCUCCCGGAGUGGCCUGCGUCAUAUCAGCUAGU
UGGUAGGGUAACGGCCUACCAAGGCUUCGACGUGUAGGGGGGCUGAGAGGCCGAUCCCCACCGAUGGGACUGAGACACGG
CCCAUACCUCUACGGAGGGCAGCAGCCGAGAAUAUUCCGCAAUGGACGAAAGUCUGACGGAGCGACGCCGCGUGAUGGAU
GAAGUGCUUCGGUACGUAAACAUCUUUUAUGAGGGACGAA-----------AUCU------------UUGACGGUACCUC
AUGAAUAAGGGGCUACUAACUCUGUGCCAGCAGUAGCGGUAAUACAGAGGCCCCAAGCGUUACCCGGAAUCACUGGGCGU
AAAGGGU-GUCCAGGCGGCCGUAUUAGUCGUUUGUAAAAUCCGCGCGCUUAACGUGCGGCCCGCAAGCGAAACGGUACGG
CUCGAGAGCGCGAGAGGUAUAUGGAACUCACGGUGGAGGGGUGAAAUCCGUUGAUAUCGUGGGGAACACCAAAGGCGAAG
GCAGUAUACUGGCGCGUUUCUGACGCUCACACACGAAAGCCAGGGGAGCGAACGGGAUUAGAUACCCCGGUAGUCCUGGC
CCUCAACGUUGCUUGCUCGUUUCGCGGAG--UAUCGACC----CUCUGCGAGAC-UA--A----GCUAACGCGAUAAGCA
AGCCGCCUGGGUAGUACGAGCGCAAGCUUAAAACUCAAAGGAAUAGACGGGGACUCGCACAAGCGGUGGAUUAUGUGGCU
CAAUUCGUCGACAAACGAAGAACCUUACCAAGGUUAGAAAUGCAGC--U-G-C-AUCCUUUGUGAAAGCAGAGGAG----
-CC-UUCGA-GG----GUGCUGCACAGGUGGUGCACGGUCGUCGUCAGUUCGUGGUUUGAACUGUUCCCUUCAGUGGGGU
AACGAACGCAACCCCCGUUGCCUGUUG--------UAUA-------UGGUCAGGCGAGACUGCUCCC-------------
----U---CAC------------------------------GGGA-GAGGAAGGUGGGGAUGACGCCAAAUCAGCAUGUC
CCU-UGAUACCUUGGGCCGCACACAUAAUACAAUGGUCGGU-ACAACGAGAUGCAAUACCGCAAGGUGGAGCCAAUCUU-
UCAAAACCGUCCUCAGUACGGAUCGAGGUCUGCAAU-CGACCUCGUGAAGCUGGAAUCGCUAGUAAUCCUGGGUCAGCCA
AACCAGGGUGAAUACGUUCUCGAGUCUUGUACUCACCGCCCGUCAAGUCAGGGGAGUUGGAGGUGCCCAAAACUCUG-C-
--------CUCGC--------GCAGAGCUACGGCAAAUUCAAUGACAAAGACUAAGUCGUA-------------------
-------------------------------------
>RIFCSPLOWO2_02_FULL_OP11_36_11_rifcsplowo2_02_scaffold_778_16S_1_hypothetical_protein_id=88739257_bin=Candidatus_Roizmanbacteria_bacterium_RIFCSPLOWO2_02_FULL_36_11_organism_tax=RIFCSPLOWO2_02_FULL_OP11_Roizmanbacteria_36_11_curated_
----------UUUAAGAGUUUGAUCCUGGCUCAGGAUUAAUGCUAGCGGUGUGCCUAAGAUAUGCAAGUCGAACGA-UC-
-CC-------------------GGU---GCAA-AUC-------------------G-G---G--GA-AGUGGCGGACGGC
UGAGUAAUACGUACGA-AGUUACCCUUACCUCGUGAAUACCCCCGCGAAAGCGGGGCUAAUACACGAUAUUUCCU---GC
CCUAAAAAG-C---GUGGAAAAGGACA-------UAAC----UUUCCGGGUAAGGAGAUGCGUACGGACUAUCAGGUAGU
UGGUAGGGUAACGGCCUACCAAGCCUAUGACGGUUAUCCGGCUCGUGAGAGUGACCGGACAGAGGAGCACUGAGAUACGG
GCUCCACACCUACGGGUGGCAGCAAUCGGGAAUAGUUGGCAAUGGGCGAAAGCCUGACCACGCGACACCGCGUGUAGGAA
GAAGUUCUUUUGAGCGUAAACUACUGUGGUAGGGGAUAAA-GUCCCGCU---UUAG----GGCGGGAUUGAUAGUACCUU
ACUAGAAAGUGACCGCUAAUUGCGUGCCAGCAGCGGCGGUAAUACGUGAGUCACAAGCAUUAUCCGGUGUUACUGGGCGU
AAAGUGU-GUGUAGGUGUCCUGUUAAGUUUUUGUUCAAAGACCUUGGCUUACCCAAGGACAGGGCGAAAAAACUGGCAGG
AUUGAGUUUCUUUAGGGGAACCGGAAUUUAUGGAGUAGCAGUGAAAUGCGUUGAUACCAUAAAGAACACCAGUGGCGAAG
GCGGGUUCCUGAAAGUUAACUGACACUGAGACACGAAAGCUAGGGGAGCGAACCGGAUUAGAGACCCGGGUAGUCCUAGC
UGUAAACGAUGCUCGCUAGCUGCAUUUUG--CUUUAU---GCAUGAGGUGUGGC-GA--A----GUCAACACAUUAAGCG
AGCCGCCUGGGAAGUACGGUCGCAAGACUGAAACUCAAAGGAAUUGGCGGGGAGACACCCAACUAGUGGAUCAUGUGGUU
UAAUUCGAUACGAACCGAAGAACCUCACCAGGGUUCGACAUG-UAAU-G-G-ACAGCC-UGAUGAAAGUCAGGCCU-UU-
-CC-GCAA--GG--AACUGUUACAAAGCUGUUGCAUGGCUGUCGUCAGUUCGUUCCGUGAGGAGUGCCCUUAAGUGGGAC
AACGAACGCAACCUUUGUCCUGAGUUA--------UAUA-------UG-UCUCAGGAGACUGUCCGA-------------
----U-A-UAU----------------------------AUCGGA-CAGGAAGGAGAAGCAGACGUCAAGUCAGCAUGAC
GCC-U-AUGCCCUGGGCUACACACAUGAUACAAUGAGUCGUAACAAUGGGCUGCCAAUCGGUAACGAGGAGCAAAUCCCA
UCAAACCGGCUCUCAGUGGGGAUUGAGGUCUGCAACCCGACCUCAUGAACACGGAAUUAGUAGUAAUCGCGGAUCAGCUA
UGCCGCGGUGAAUACGUUCUUGUCUCUUGCACACACUGCCCGUCAAGCCAACAAAGUCGGAGGUACCCGAAUUCUAA-U-
G-------AAC----------UUUGGAAGAGGGUAAAAUCGGCGAUGGGGGCUAAGUCGUAACAAGGUACCCGUU-CUGG
AA-----GG-AG-U-G--GG-UGAAUCACCUCCUU--
>RIFCSPLOWO2_02_FULL_OP11_37_11_rifcsplowo2_02_scaffold_43405_16S_1_hypothetical_protein_id=88742322_bin=Candidatus_Levybacteria_bacterium_RIFCSPLOWO2_02_FULL_37_11_organism_tax=RIFCSPLOWO2_02_FULL_OP11_Levybacteria_37_11_curated_
----------UUUGAGAGUUUGAUCCUGGCUCAGGAUGAACGCUGGCGGCGUGCCUUAGGCAUGCAAGUCGAACGA-AU-
-UUC--------------------C---GCAA-G---------------------G-A---A--AUGAGUGGCAGACGGG
UGAGUAACGCGUAGG-AAUCUACCCCUGGGAGGACCAUAGCCCCUCGAAAGAGGGGGUAAUAGUCCAUA--C-------C
CCGCAAGGG--------A-AAAGCAAU-------UAAC----UUUGCGCCGAGGGAGGAGCCUGCGUCCUAUCAGCUUGU
UGGCGGGGUAAAAGCCCACCAAGGCUCUGACGGGUAGCUGGACUGAGAGGUCGGUCAGCCACAACUGCACUGAAACACGG
GCAGUACACCUACGGGUGGCAGCAACUAGGAAUAUUGCGCAAUGGGGGAAACCCUGACGCAGCGACGCCGCGUGGAGGAA
GAAGGUCUAUGGAUUGUAAACUCCUUUUGCCAAGCCG---------------UUCA-----------------CAGCUUG
GAGAAUAAGCUCCUACUAACUACGUGCCAGAAGUCUCGGUAAUACGUAGGGAGCAAGCGUUAUCCGGAUUCAUUGGGCGU
AAAGUGU-GCGUAGGCGGCUUGAUGAGUCUCUUCUUAAAUACCAAAGCUUAACUUUGGAAGUGGGAGAGAUACUAUCAAG
CUAGAGGAUUGAUCGGGAUGCUGGAACAGUUAGUGUAGCAGUGAAAUGCGUUGAUAUUAACUGGAACACCAAAGGCGAAG
GCAGGCAUCUGGGUUUUUCCUGACGCUGAGGCACGAAAGCUAGGGCAGCGAAACAGAUUAGAGACCUGUGUAGUCCUAGC
CGUAAACGAUGUCCGCUAGCUAUCGGAG-----CAA---------UUCGGUGGC-GUA-A----GCUAACGCGUUAAGCG
GACCGCCUGGGGAGUACGGCCGCAAGGCUAAAACUCAAAGGAAUUGACGGGGACCCGCACAACCGGUGGAGCGUGUGGUU
CAAUUCGAGACAAAACGAAGAACCUCACCAGGGUUUGACAUAAUAC--CGU-ACAUUUUUCAAGAAACUGAAAGAAAU--
-CC-GCAA--GG---AUGGUACUACAGGUGCUGCAUGGCUGUCAUCAGUUCGUGCCGUGAGGUGUUCCCUUAAGUGGGGA
AACGAACGCAACCCGCGCCAAAUGUUA--------AAUA-------U--UCAUUUGGGACUGUCCCGAG-----------
----U-U-UUC-----------------------------UCGGG-AAGGAAGGAGCGGCAGAUGUCAAGUCAGCACGGC
CCU-U-AUACCCUGGGCUACACACACACUACAAUGGCGAAAAACAAUGUGUUGCAAGCCGGUAACGGCAAGCUAAUCAC-
UGAAAUUUCGCCCCAGUUCAGAUUGUGGGCUGAAACUCGCCCACAUGAAGUCGGAAUCGGUAGUAAUCGCGGAUCAGC-A
AGCCGCGGUGAAUACGUUCUCGGGUCUUGUACACACCGCCCGUCAAGGCAGCAAAGUCGGUAACUAUCGA-ACUGCG-U-
--------UUA-----------CGCGUGGGAGAUGAGAUUGGCGAUGAAGCUUAAGUCGUAACAAGGUAUCCCUA-GCCG
AA-----GC-UG-G-G--GA-UGGAUCACCUCCUU--
>RIFCSPLOWO2_02_FULL_OP11_37_19_rifcsplowo2_02_scaffold_1078_16S_1_hypothetical_protein_id=88744520_bin=Candidatus_Roizmanbacteria_bacterium_RIFCSPLOWO2_02_FULL_37_19_organism_tax=RIFCSPHIGHO2_12_FULL_OP11_Roizmanbacteria_37_23_curated_Roizmannbacteria_Microgenomates_Bacteria_
----------UUUAAGAGUUUGAUCCUGGCUCAGGAUGAACGCUAGCGGUGUGUUUAAGAUAUGCAAGUCGAACG--UC-
-CU-------------------GAC---AGUG-CUUGCACUG-------------U-C---U--GGUAGUGGCGGACGGC
UGAGUAACACGUAGGA-ACCUACCUUUCGGUAGAGAAUAGCUUCGGGAAACCGGGGGUAAUACUCUAUACCCAGGU---G
UCGCAAGAU----ACUUGGAAAGGGCA-------UAAC----UGCUCGCCGUAAGAGGGGCCUGCGGCCUAUCAGGUAGU
UGGUGGGGUAAUAGCCUACCAAGCCUAUGACGGGUAGCUGACCUAUGAGGGUGAUCAGCCAGAGGAGCACUGAGACACGG
GCUCCACACCUACGGGUGGCAGCAAUCAAGAAUCGUUGGCAAUGGGCGAAAGCCUGACCACGCGACACCGCGUGUAGGAA
GAAAUCUCUUGGGAUGUAAACUACUGUGGUAGGGGAAGAA-GUCUCGGC---GAA-----UGCCGGAUUGACGGUACCCU
ACUAGAAAGUGGCCGCUAACUUCGUGCCAGAAGCGUCGGUGAUACGGGGGCCACGAGCGUUAUCCGGUGUGACUGGGCGU
AAAGGGU-CUGUAGGCGUCCCGAUAAGUUUUCGUUUAAAGAUCAAGGCUCAACCUUGAAACAGGUGAAAAAACUAUCGGG
AUAGAGUUAUUUUUAGGGAAACGGAAUUGACGGAGGAGUAGUGAAAUGCGUUGAUAUCGUCAAGAACACCAAUGGCGAAG
GCAGAUUUCUGGAAAAUAACUGACGCUGAAAGACGAAAGCUAGGGGAGCGAACCGGAUUAGAGACCCGGGUAGUCCUAGC
CCUAAACGAUGCUCGCUAGUUGCAUUUCUCC-UUAUU---GGGAAGGGUGUGGC-GA--A----GCUAACGCGUUAAGCG
AGCCGCCUGGGGAGUACGACCGCAAGGUUGAAACUCAAAGGAAUUGGCGGGGAGACACACAACUAGUGGAACAUGUGGUU
UAAUUCGAGACAAACCGUAGCACCUCACCAGGGCUUGACAUCCUAA--C-G-G-CGUC-UUAUGAAAGUAG-GAU--UUU
-CC-GCAA--GG---ACGUUAGGACAGCUGUUGCAUGGCUGUCGUCAGUUCGUUCCGUGAGGAGUGCCCUUAAGUGGGAC
AACGAACGUAACCCUUGUCCCGAGUUA--------CACG-------UA-UCUCGGGAGACUGCCCCGCC-----------
----G-A-UGG------------------------------CGGG-GAGGAAGGAGAGGCAGACGUCAAGUCAGCAUGAC
GCU-U-AUGCCCUGGGCGACACACAUGUUACAAUGAGAUGG-ACAAUGGGUUGCUAAACGGUAACGCGGAGCUAAUCCU-
AUAAACCAUCUCUCAGUGGGGAUUGAGGUCUGAAACUCGACCUCAUGAACGUGGAAUUAGUAGUAAUCGCGGAUCAGCCA
UGCCGCGGUGAAUACGUUCUUGUCUCUUGCACACACUGCCCGUCAAGCCAACAAAGUCGGGAGUACCUGAACCCU-G-C-
--------UUU----------UGCGGGGGAGGGUAAGACCGGCGAUGGGGACUAAGUCGUAACAAGGUACCCGUU-CUGG
AA-----GG-AG-C-G--GG-UGAAUCACCUCCUU--
>RIFCSPLOWO2_02_FULL_OP11_37_9_rifcsplowo2_02_scaffold_3893_16S_1_hypothetical_protein_id=88745654_bin=Candidatus_Roizmanbacteria_bacterium_RIFCSPLOWO2_02_FULL_37_9_organism_tax=RIFCSPHIGHO2_12_FULL_OP11_Roizmanbacteria_36_11_curated_Roizmannbacteria_Microgenomates_Bacteria_
----------UUUAAGAGUUUGAUCCUGGCUCAGGAUGAAUGUUGGCGGCGUGCCUGAGAUAUGCAAGUCGAGCGC-AC-
-UUG-----------------UCCC---GCUU-UGCGGGAU--------------G-A---G--GUCAGCGGCGGACGGC
UGAGUAACACGUAGGA-ACCUUCCCUGAAAUAGAGGAUAGCCUAUCGAAAGAUGGGGUAAUACUUUAUAGUCCCC----G
CCUUU-GGC-----GGGGUAAAAACCA-------UAAC----UGGUUGUUUCAAGAUGGUCCUGCGGCCCAUCAGGUAGU
UGGUAGGGUAAUGGCCUACCAAGCCUAUGACGGGUAGCUGGCCUGAGAGGGUGUUCAGCCAGAGGGGUACUGAGACACGG
ACCCCAUUUCUACGGAAAGCAGCAAUCAGGAAUAGUCGGCAAUGGGCGAAAGCCUGACCGCGCGACGCCGCGUGCGGGAA
GAAGCUCUUCGGAGUGUAAACCGCUGUGGUAGAGGAAGAA-GUCCCGAU---UUA-----AUCGGGAUUGACGGUACUCU
ACAAGAAAGGGGCCGCUAACUGCGUGCCAGAAGCGUCGGUAAGACGUGGGCCCCAAACGUUAUCCGGUUUUACUGGGCGU
AAAAGGUCGUGUAGGCGUCCCAUCAAGUUCUGUUUUAAAUACUAUGGCUCAACCAUAGGAAAGGGCAGAAAACUGGCGGG
AUUGAGUUUCUUUAGGGAGACUGGAACUUAGGGAGGAGUAGUGAAAUGCGUUGAUACCCUAGGGAACACCAGUGGCGAAG
GCGAGUCUCUGGAAGAUAACUGACGCUGAGACACGAAAGCUAGGGGAGCGAAGCAGAUUAGAGACCUGCGUAGUCCUAGC
CCUAAACGAUGCCUGCUGGCUGCAUGAUCCG--UCU-----CGGAUCGUGUGGC-GA--A----GGUAACCCGUUAAGCA
GGCCGCCUGGGGAGUACGGCCGCAAGGUUGAAACUCAAAGGAAUUGGCGGGGAGGCACACAACCAGUGGAACAUGUGGUU
UAANNNNNNNNNNNNNNNNNNNNNNNNNNNNNNNNNNNNNNNNNNN--NNN-NNNNNNNGCUAGAAAUAGUGAGAAAU--
-CC-GCAA--GG---AUGGCGGCACAGGUACUGCAUGGCUGUCGAAAGCUCGUUCCGUGAGGAGUACCCUUAAGUGGGAC
AACGAGCGCAACCCCCGUCCCGUGUUA--------CAUG-------UA-UCACGGGAUACUGUCCCGCC-----------
----U-U-UUG-----------------------------GCGGG-AAGGAAGGAGGGGUAGACGUCAAGUCAGCAUGGU
CCU-U-AUACCCUGGGCUACACACAUGUUACAAUGGGUAGC-ACAACGGG-UGCUAGAUUGCAAGGUUAAGCGAAUCCC-
UAAAAUCUACUCUCAGUUGGGAUUGAGGUCUGCAACUCGACCUCAUGAACGCGGAAUUGGUAGUAAUCGCGGAUCAGCUA
UGCCGCGGUGAAUACGUUCUUGCCUCUUGCACACACCGCCCGUC------------------------------------
--------------------------------------------------------------------------------
-------------------------------------
>RIFCSPLOWO2_02_FULL_OP11_40_11_rifcsplowo2_02_scaffold_128912_16S_1_hypothetical_protein_id=88753870_bin=Candidatus_Curtissbacteria_bacterium_RIFCSPLOWO2_02_FULL_40_11_organism_tax=RIFCSPLOWO2_02_FULL_OP11_Curtissbacteria_40_11_curated_
----------UUUGAGAGUUUGAUCCUGGCUCAGGAUAAACGCUGGUGGCGUGCCUAAGGCAUGCAAGUCGAAUG-----
----------------------GG----UUCA-GAC------------------------------CCAUGGCAGACGGG
UGAGUAACGCGUAGG-AAUCUACCUUUUGGUGGGGAAUAGCUCGUCGAAAGACGGGGUAAUUCCGCAUAAG--------U
UCUCCGGAA---------GAAAGGCCG-------UAAC----UGGCCGCCGAAAGAGGAGCCUGCGUCCUAUCAGCUUGU
UGGUGAGGUAAUGGCUCACCAAGGCGAUGACGGGUAGGGGGCGUGAGAGCGUGUCCCCCCACAAGGCAACUGAGAUACGG
UGCCUACAUCUACGGAUGGCAGCAACUAGGAAUCUUGCGCAAUGGGCGAAAGCCUGACGCAGCGACGCCGCGUGCGGGAU
GAAGGCCUUCGGGUCGUAAACCGCUGUGGAGAGGGAAAA-------------UAA-------------UGAUGGUACCUC
UCUAGAAAGCACCUGCUAACUACGUGCCAGAAGCCUCGGUGAUACGUAGGGUGCAAGCGUUAUCCGGAUUUACUGGGCGU
AAAGAGUAUCGUAGGCGGUUUGAUAAGUGAUUGGUGAAAGCCUCGGGCUUAACCCGGGAAUUGCCAGUCAUACUGUUAGA
CUCGAGUGACUUCGGAAAGAUUGGAAUUCUCGGUGUAGGGGUGAAAUCCGUUGAUAUCGAGAAGAACACCAAGGGCGAAG
GCAGAUCUUUAGGAGUUUACUGACGCUGAUGAACGAAAGCUUGGGGAGCAAAAGGGAUUAGAGACCCCUGUAGUCCAAGC
CGUAAACGUUGUCCACUAGAUGGUUUCGG----UUUA------CCGGAACUGUC-GUA-A----GCUAACGCGUUAAGUG
GACCGCCUGGGGAGUACGACCGCAAGGUUAAAACUCAAAGGAAUUGACGGGGAAACGCACAACCAGGGGAGCAUGUGGUU
UAAUUCGAUACAAAGCGUAAAACCUUACCUGGGUUUGACAUUCUGA--U-G-AUCGGU-UGUAGAAAUAUG-ACCU-U-U
-UC-GCAA--GA--ACAUCAGUAACAGUUGCUGCAUGGCUGUCGUCAGCUCGUACCGUGAGGCGUCGCCUUAAGUGGCGC
AACGAGCGCAACCCCCAUCGUAUGUUG--------CA---------UA-UCAUACGAGACUGCCUCG-------------
----C-UCUAA------------------------------CGGG-GAGGAAGGAGGGGAUGAUGUCAAGUCAGCACGGC
ACU-U-ACAUCCAGGGCAACACACAUCCUACAAUGGUGGGG-ACAGCGGGUAGCCAAAGCGUAAGCUGGAGCUAAUCCU-
ACAAAUCCCCCCUCAGUUCAGAUUGAGGGCUGCAACUCGCCCUCAUGAAGUCGGACUUGGUAGUAAUCGCAGGUCAGCAG
-ACUGCGGUGAAUACGUUCCCGUUUCUUGUACAC----------------------------------------------
--------------------------------------------------------------------------------
-------------------------------------
>RIFCSPLOWO2_02_FULL_OP11_40_13_rifcsplowo2_02_scaffold_11_16S_1_hypothetical_protein_id=88754917_bin=Candidatus_Roizmanbacteria_bacterium_RIFCSPLOWO2_02_FULL_40_13_organism_tax=RIFCSPHIGHO2_12_OP11_Roizmanbacteria_41_18_curated_Roizmannbacteria_Microgenomates_Bacteria_
----------UUUAAGAGUUUGAUCCUAGCUCAGGAUGAACGCUAGCGGCGUGCCUGAGAUAUGCAAGUCGAACGU-CU-
-UUU------------------GCA---GCAA-UGC-------------------A-A---A--AAUAGUGGCGGACGGC
UGAGUAACACGUAGGG-ACCUGCCCCUAGGUAAAGAAUAGCCCAUCGAAAGGUGGGGUAAUGCUUUAUA----------G
UCUCUUUU-------GAGUAAAGGGCG-------UAAC----UGCCCGCCAAGGGAUGGACCUGCGAUCUAUCAGAUAGU
UGGUAAGGUAACGGCUUACCAAGUCUACGACGGAUAGCUGGCUUUAGAGAGUGGCCAGCCAGAGGGGUACUGAGACACGG
ACCCCACUCCUACGGGAGGCAGCAAUCAGGAAUAGUCGGCAAUGGGCGAAAGCCUGACCGUGCGACGUCGCGUGUGGGAU
GAAGUUCUAACGAGCGUAAACCACUGUGGUAAGUGAAGAAGAAACAGC----UUA------GCUGUUUUGACGGUAACUU
ACAAGAAAGGGGCCGCUAACUGCGUGCCAGAAGCGUCGGUAAGACGUGGGCCCCGAGCGUUAUCCGGUGUUAUUGGGCGU
AAAGAGUCGUGUAGGCGGUCUUACAAGUUGUCUUUUAAAGCUUCCUGCUCAACGGGAAAGAAGGAGAUGAAACUGUAAGA
CUAGAAUUUCUUUAGGGAGAUUGGAACUUAUCGAGGAGCAGUGAAAUGCGUUGAUACGUUAAGGAACACCAGUGGCGAAG
GCGAAUCUCUGGAAGAUAAUUGACGCUGAGACACGAAAGCUAGGGGAGCGAAGCAGAUUAGAGACCUGCGUAGUCCUAGC
CCUAAACUAUGCUUACUAGCUGCAUUCUUCG-UUGU----CGCAAGGGUGUGGC-GA--A----GGUAACCCGUUAAGUA
AGCCGCCUGGGGAGUACGGUCGCAAGGCUGAAACUCAAAGGAAUUGGCGGGGAGGCACACAACCAGUGGAACAUGUUGUU
CAAUUCGAAACGAACCGAAGAACCUCACCAAGACUUGACAUCCAAG--AGUUCUAGUUUCUAUGAAAGUAGAGACG-U--
-CC-GCAA--GG---AGACUUGGACAGGUGUUGCAUGGCUGUCGUCAGCUCGUUCCGUGAGGAGUACCCUUAAGUGGGAC
AACGAGCGCAACCCUCGUUCUGUGUUA--------UAUC-------UG-UCACAGAAGACUGCCCCU-------------
----G-A-GUU----------------------------UUCAGGGGAGGAAGGAGAGGCAGACGUCAAGUCAGCAUGAC
CCU-U-AUGUCUUGGGCUACAAACAUGUUACAAUGGACCACAACAACGGGCUGCCACUUGGUAACAAGGAGCGAAUCCC-
AUAAAUUGGUCCUCAGUGGGGAUUGAGGUCUGCAACUCGACCUCAUGAACGCGGAAUUGGUAGUAAUCGCGAAUCAGCUA
UGUCGCGGUGAAUACGUUCUUGCCUCUUGCACACACCGCCCGUCAAGCCAACAAAGUUGGGAAAAUUUGAAUCCCGU-C-
--------GUA----------AGGCAGAGAGGAUUUUUUCGGCGAUGGGGGUUAAGUCGUAACAAGGUAUCCGUU-CUGG
AA-----GG-AG-C-G--GA-UGGAUCACCUCCUU--
>RIFCSPLOWO2_02_FULL_OP11_41_11_rifcsplowo2_02_scaffold_3061_16S_1_hypothetical_protein_id=88758707_bin=Candidatus_Levybacteria_bacterium_RIFCSPLOWO2_02_FULL_41_11_organism_tax=RIFCSPHIGHO2_01_FULL_OP11_Levybacteria_40_58_curated_Levybacteria_Microgenomates_Bacteria_
--------------------------------------------------------------------------------
--------------------------------------------------------------------------------
--------------------------------------------------------------------------------
--------------------------------------------------------------------------------
--------------------------------------------------------------------------------
---------------GUGGCAGCAACUAGGAAUAUUGGGCAAUGGACGAAAGUCUGACCCAGCGACACCGCGUGGAGGAU
GAAGGCCCUCGGGUUGUAAACUCCUUUUGCCAAGCUC---------------UUCA-----------------CGGCUUG
GAGAAUAAGCCUCUACUAACUACGUGCCAGAAGUCUCGGUAAUGCGUAGGAGGCAAGCGUUAUCCGGAUUUAUUGGGCGU
AAAGGGU-GCGUAGGCGCCCCGCCAAGUUUCUAUUCAAAUGCUACGGCUUAACCGUAGAACCGGUAGAAAAACUGGCGGG
GUUGAGGAUUGUUCGGGGCAUCGGAACAGUUGGUGUAGCGGUGAAAUGCGUUGAUAUCAACUGGAACACCGAAGGCGAAG
GCAGAUGCCUGGGAUUCUCCUGACGCUGAGGCACGAAAGCUAGGGUAGCGAAACAGAUUAGAGACCUGUGUAGUCCUAGC
UGUAAACUAUGUCCGCUAGAU-UCGGGUCG---UAAG--------AUCCGAGUC-GC--A----GCUAACGCAUUAAGCG
GACCGCCUGGGGAGUACGGCCGCAAGGCUAAAACUCAAAGGAAUUGACGGGGACCCGCACAACCAGUGGAGCGUGUGGUU
CAAUUUGAGACGAAGCAAAAAACCUCACCAGGGUUUGACAUGCUAC--C-GUUUAUCC-CGAGGAAACUCA-GGAGAUCU
UAU-GAAAA-UA-AGAUGGUAGCACAGGUGCUGCAUGGCUGUCGUCAGCUCGUGGCGUGAGCUGUUCCAUUAAGUUGGGA
AACGAGUGCAACCCCUAUCCUAUGUUA--------AAU--------AA-UCAUAGGAGACUGCCCGA-------------
----G-C-UUA------------------------------CUCGGGAGGAAGGAGGGGCGGACGUCAAGUCAGCAUGGC
CCU-U-AUACCCUGGGCCACACACACCCUACAAUGGCGAAAAACAAUGGGUUGCAAGACGGCAACGUCACGCUAAUCCC-
UGAAAUUUCGCCUCAGUUCAGAUUGGGGUCUGAAACCCGACCCCAUGAAGUCGGAAUUGGUAGUAAUCGCGGAUCAGC-A
GGCCGCGGUGAAUACGUUCUCGGGUCUUGUACACACCGCCCGUCAAGGCAGUAAAGCCGGUAGUAGCAGAACCUCGA-U-
--------UGU----------AUCGGGGGAUGCUAAGAUCGGUGAUAAGGCUUAAGUCGUAACAAGGUAUCCCUA-GCCG
AA-----GC-UG-G-G--GA-UGGAUCACCUCCUU--
>RIFCSPLOWO2_02_FULL_OP11_41_9_rifcsplowo2_02_scaffold_4987_16S_1_hypothetical_protein_id=88760741_bin=Candidatus_Roizmanbacteria_bacterium_RIFCSPLOWO2_02_FULL_41_9_organism_tax=RIFCSPLOWO2_01_FULL_OP11_Roizmanbacteria_41_22_curated_Roizmannbacteria_Microgenomates_Bacteria_
GCAACUAAAAGUUAAAAGUCUGUAAAUCGAUAAAGUUGUAUGUAUGCAAUACAUCUAACUU-UCCGAUUUGAUUGA-CU-
-UUC---------GAC-UUUUGGAC---UUCUCUGCGGAGC--GU----------G-A---G--GAGAGCGGCGGACGGC
UGAGUAACACGUAGGA-AUCUACCCCUAGGUGGAGAAUAGCUCAUCGAAAGGUGGGGUAAUACUCCAUAA-CCAGGC--G
CCGAAUGGU-G---CCUGGAAAGGACG-------UAAC----UGUUCGCCAAGGGAAGAACCUGCGGCCUAUCAGGUAGU
UGGUAGGGUAACGGCCUACCAAGCCAAUGACAGGUAGCUGGCCUAUGAGGGUGGUCAGCCAGAGGGGGACUGAGACACGG
CCCCCACUCCUACGGGAGGCAGCAAUCAGGAAUAGUCGGCAAUGGGCGCAAGCCUGACCGCGCGACGCCGCGUGAAGGAU
GAAGCUCCACAGAGUGUAAACUUCUGUGGUAAGGGAUGAA-GUCCCGCC---GUU-----GGCGGGAUUGACAGUACCUU
ACUAGAAAGUGGCCGCUAACUGCGUGCCAGAAGCGUCGGUAAUACGUGGGCCACAAGCGUUAUCCGGUGUUAUUGGGCGU
AAAAGGUCGUGUAGGUGGUUAUAUAAGUUAUCUUUUAAAUAUCCUCGCUCAACGGGGAAAUUGGGGAUAAAACUAUAUAG
CUAGAGUUUCUUUAGGGAGAUUGGAACUGAGGGAGGAGUAGUGAAAUGCGUUGAUACCCUCGGGAACACCAGUGGCGUAG
GCGAAUCUCUGGAAGGAAACUGACACUGAGACACGAAAGCUAGGGGAGCGAAGCAGAUUAGAGACCUGCGUAGUCCUAGC
CGUAAACGAUGUUCGCUGGCUGCAUG--UCC-UUUU-----UGGGACGUGUGGC-GA--A----GGUAACCCGUUAAGCG
AACCGCCUGGGGAGUACUGCCGCAAGGUUAAAACUCAAAGGAAUUGGCGGGGAGGCACACAACCAGUGGAACAUGUGGUU
UAAUUCGAUACGAACCGAAGCACCUCACCAGGGUUUGACAUGCUAG--CGUUCUACCC-CGCAGAAAUGCG-GGGAAU--
-CC-GCAA--GG---AGGUUAGCACAGGUGCUGCAUGGCUGUCGUCAGUUCGUUCCGUGAGGAGUACCCUUAAGUGGGAC
AACGAACGUAACCCCCAUCUUGUGUUA--------CAAG-------UG-UCACAAGAGACCGUCCCG-------------
----C-C-UUC----------------------------GGCGGG-AAGGAAGGAGGGGCAGACGUCAAGUCAGCAUGGU
CCU-U-AUACCCUGGGCUACACACAUGUUACAAUGAGCAAUAACAAAGGGCAGCAAAUGUGCAAACACAAGCGAAUCCC-
AAAAAUUUGCUCUCAGUGGGGAUUGAGGUCUGCAACCCGACCUCAUGAACUCGGAAUUGGUAGUAAUCGCAGAUCAGCUA
CGCUGCGGUGAAUACGUUCUUGCCUCUUGCACACACCGCCCGUCAAGCCAACAAAGUCGGAGAUAUUUGAAUCCCGC-C-
--------AGU---------AGGCGGGAGAGAAUAUUUUCGGCGAUGAGGGUUAAGUCGUAACAAGGUAUCCGUU-CUGG
AA-----GG-AG-C-G--GA-UGGAUCACCUCCUU--
>RIFCSPLOWO2_02_FULL_OP11_49_12_rifcsplowo2_02_scaffold_3014_16S_1_hypothetical_protein_id=88769291_bin=Candidatus_Beckwithbacteria_bacterium_RIFCSPLOWO2_02_FULL_49_12_organism_tax=RIFCSPHIGHO2_01_FULL_OP11_Beckwithbacteria_49_39_curated_Beckwithbacteria_Microgenomates_Bacteria_
----------UUUGAGAGUUUGAUCCUAGCUCAGGAUAAACGCUGGCGGCGUGCCUUAGGCAUGCAAGUCGAAUGC-AG-
-AC-------------------------GCAA-GUC----------------------------GUGCAUGGCAGACGGG
UGAGUAACGCGUAGG-AAUCUACCCCUUGGUGUGGAAUAACCCCGAGAAAUCGGGGAUAAUACCGCAUAAG--------U
UCUCCGGAA---------GAAAGGCCA-------UAAC----UGGCCGCCGAGGGAGGAGCCUGCGUCCUAUCAGCUUGU
UGGUGAGGUAAUGGCUCACCAAGGCUAUAACGGGUAGGGGGCGUGAGAGCGUGUCCCCCCACAAGGUCACUGAGACACGG
GGCCUACACCUACGGGUGGCAGCAACUAGGAAUUUUGCGCAAUGGGCGAAAGCCUGACGCAGCGACGCCGCGUGCGGGAU
GACGGCCUUUUGGUUGUAAACCGCUGUGGAGAGGGAAGAUAAUGAC------GGUCUCUCUAGAAANNNNNNNNNNNNNN
NNNNNNNNGCACCUGCUAACUACGUGCCAGAAGCCUCGGUGAUACGUAGGGUGCAAGCGUUAUCCGGAUUUACUGGGCGU
AAAGAGUAUCGUAGGCGGCUGAAUAAGUGAUUGGUGAAAUCCUUGGGCUCAACCCAAGAACUGCCAGUCAUACUGUUUAG
CUAGAGUGACUUCGGAAAGGUUGGAAUUCUCGGUGUAGGGGUGAAAUCCGUUGAUAUCGAGAGGAACACCAAGGGCGAAG
GCAGGCCUUUAGGAGUCUACUGACGCUGAUGAACGAAAGCUUGGGUAGCGAACCGGAUUAGAGACCCGGGUAGUCCAAGC
CGUAAACGAUGCCCACUAGAUGGCCCCCGC--UUU-------GCGGGGACUGUC-GCA-A----GCUAACGCGUUAAGUG
GGCCGCCUGGGGAGUACGGCCGCAAGGCUAAAACUCAAAGGAAUUGACGGGGAAAUGCACAACCAGGGGAGCAUGUGGUU
UAAUUCGAUACAAAGCGAUGAACCUUACCUGGGCUUGACAUCUAUU--U-G-ACAACU-CUAAGAAAUUAGGGUUU-U--
-CC-GCAA--GG---AAGAUAG-ACAGCUGCUGCAUGGUUGUCGUCAGCUCGUACCGUGAGGCGUCGGCUUAAGUGCCGU
AACGAGCGCAACCCCCACUGCAUGUUG--------CA---------UA-UCAUGCGGGACUGCCUUGC------------
----U-A-GAA-----------------------------GCAGG-GAGGAAGGAGGGGAUGAUGUCAAAUCAGCACGGC
GCU-U-ACGUCCAGGGCAACACACAUCCUACAAUGGCGAGGGACAGCGGGUUGCGAAGCCGCAAGGCGGAGCUAAUCCU-
UCAAACCCUCCCUCAGUUCGGAUUGUGGGCUGCAACUCGCCCACAUGAAGUUGGACUUGGUAGUAAUCGCGGAUCAGCAG
-ACCGCGGUGAAUGCGUUCCCAUUUCUUGUACACACCGCCCGUCACAUGAGGAAAGUCGGCAGCGCCCGAAGCAG-U-C-
CCG-----CUU-------GCGGGACGACUAAGGUGAGGUCGGCGAUCAGCGUGAAGUCGUAACAAGGUAUCCGUU-CUGG
AA-----GG-AG-C-G--GA-UGGAUCACCUCCUU--
>RIFCSPLOWO2_02_FULL_PER_39_10_rifcsplowo2_02_scaffold_11404_16S_1_hypothetical_protein_id=88771304_bin=Candidatus_Peregrinibacteria_bacterium_RIFCSPLOWO2_02_FULL_39_10_organism_tax=RIFCSPLOWO2_01_FULL_Peregrinibacteria_39_12_curated_Peregrinibacteria_Bacteria_
----------ACGAAGAGUUUGAUCCUGGCUCAGGGUUAACGCUGGCGGUAUGUCUAAUACAUGCAAGUCGAGCGCUGUU
UCAA-CA----GAAUCA-AGUAAAG---CUUG-GUUGAA-GAUAG------GG--U-G---G--GGGAGCGGCGAACGGC
UGAGUAAUACGUUGGA-ACCUGCCCUAAACUCAGGGAUACCUCGCAGAAAUGCGAGUUAAUACCGGAUAGU--------C
CCGCAAGGG---------UAAAGA----------UUUU-------UCGGUUUAGGAGGGGCCUGCGUCCUAUCAGCUAGU
UGGUGAGGUAAUGGCUUACCAAGGCUAUGACGGGUAGCUGGUCUGAGAGGAUGACCAGCCAGAAUGGAACUGAGAUACGG
UCCAUACUCCUACGGGAGGCAGCAGUAAAGAAUAUUUCGCAAUGGAGGAAACUCUGACGAAGCGAUACCGCGUGAGCGAA
GAAUGCCGAAAGGUUGUAAAGCUCUUUUCUGGGGGAAUAA------------UUU-------------UGAAUGUACCCC
AGGAAUAAGCACCUGCUAACUACGUGCCAGCAGCAGCGGUAAUACGUAGGGUGCGAGCGUUACCCGGAAUUAUUGGGCGU
AAAGCGU-CCGCAGGUGGUUUGUUAAGUUAGGUAUUAAAUCUUGAAGCUCAACUUCAAGGCUGUAUCUAAAACUGGCAUA
CUAGAGUUUUUCAUAGGUACGUGGAAUUCUGUGUGUAGGGGUAAAAUCCGUAGAUACACAGAGGAACACCAAAAGCGAAG
GCAGCGUACUAGGAAACAACUGACACUCAUGGACGAAAGCGUGGGGAGCGAACGGGAUUAGAUACCCCGGUAGUCCACGC
CCUAAACUAUGGAUACUAGGUGUUGGAGG--AUUCGACC----CCUUCAGUGCC-AA--A----GCUAACGCAUUAAGUA
UCCCGCCUGGGAACUACGAACGCAAGUUUAAAACUCAAAGGAAUAGACGGGGACCCACACAAGCGGUGGAGCAUCUGGCU
CAAUUCGAUAGUAAACGAGGAACCUUACCUAGGUUUGAAAUC-UCG--G-G-A-ACCU-GGCGGAAACGCU-GGGG-UG-
-CC-UUUU--GG--AACCCGAAGACAGGUGUUGCAUGGUUGUCGUCAGCUCGUGCCUUGAGGUGUUCGGUUAAGUCCGUA
AACGAGCGCAACCCAUGUUUCGUGUUG--------UUU--------UU-UCACGAGAGACUGCCCCG-------------
----C-A-CAA------------------------------CGGG-GAGGAAGGUAUGGAUGACGUCAAAUCCGCAUGGC
CUU-U-AUAUCUAGGGCUGCACAGGUGCUACAAUGGUCGGU-ACAGCGGGUAGCAAUUUCGCAAGAAGGAGCCAAUCCC-
U-AAAACCGAUCUAAGUUCGGAUUGAGGGCUGCAAUUCGCCCUCAUGAAGUUGGAAUCGCUAGUAACCGCGUAUCAGCAA
UGGCGCGGUGAAUAUGUUCCUGGGUCUUGUACUCACCGCCCGUCACGUCAUGAAAGAUGGGGGCACCCGAAUUCCCU-UA
CUC-----GCUU--CGGCGAGGGGGUCCUAAGGUGAAACCAUUGAUUGGGACGAAGUCGUAACAAGGUAUCCGCA-GGAG
AA-----CC-UG-C-G--GA-UGGAUCACCUCCUU--
>RIFCSPLOWO2_02_FULL_PER_55_36_rifcsplowo2_02_scaffold_1353_16S_1_hypothetical_protein_id=88774279_bin=Candidatus_Peribacteria_bacterium_RIFCSPLOWO2_02_FULL_55_36_organism_tax=RIFCSPLOWO2_12_FULL_PER_ii_55_15_curated_PER-ii_Bacteria_
----------UUGAAGAGUUUGAUCCUGGCUCAGAGUGAACGCUGGCGGUGUGCCUAAAACAUGCAAGUCGAGCG--AU-
-CAG----------------CGG------UAG-CAAUAU-U--------------G-C---U--GGGAGCGGCGAACGGC
UGCGUAACACGUGGGA-ACCUACCCCGGACUCAGGGAUAACCCCGCGAAAGCGGGGCUAAUACCGGAUGGGCAUCCUU-G
GCACAAGGG--GCGCUGGUAAAGA----------UUUU-------UCGGUCCGGGAGGGGCCUGCGGCCCAUCAGCUUGU
UGGUAGGGUAACGGCCUACCAAGGCUAUGACGGGUAGCUGGUCUGAGAGGACGACCAGCCAGAAUGGAACUGCGACACGG
UCCAUACUCCUACGGGAGGCAGCAGUUAGGAAUCUUCCGCAAUGGGCGAAAGCCUGACGGAGCGACACCGCGUGGAGGAC
GAAGCCCUUCUGGGCGUAAACUCCUGUUCUGAGGGACGAA------------AUUU-----------UUGACGGUACCUC
AGGAGAAAGCACCGGCUAAUCCUGUGCCAGCAGCCGCGGUAAGACAGGAGGUGCAAGCGUUACUCGGAAUGACUGGGCGU
AAAGCGU-CUGUAGGCGCCCCAUUAGGUCUGGCAUGAAAUCGCAGAGCUUAACUCUGCGUCCGUGUUUGAAACCGGCGGG
GUUGAGGUACUCAGAGGCAUCUGGAAUGUCGUGUGUAGGGGUAAAAUCCGUUGAUACACGAUAGAACGCCAAAAGCGAAG
GCAGGAUGCUAGGAGUGUCCUGACGCUCAGAGACGAAAGCGUGGGGAGCAAACCGGAUUAGAUACCCGGGUAGUCCACGC
CCUAAACGAUGCGUGCUCGGUGUUGGGGA---UUCAAU---CUUCCUCAGUGCC-UA--A----GCUUACGCGGUAAGCA
CGCCGCCUGGGAAGUACGGCCGCAAGGCUAAAACCCAAAGGAAUAGACGGGGACCCACACAAGCGGUGGAGCAUGGGGUU
UAAUUCGAUGACAAGCGAAGAACCUUACCCAGGCUUGACAUG-CCA--G-G-A-ACCC-CGCAGAAAUGCG-GGGG-UG-
-CC-GCAA--GG--AACCUGGACACAGGCGCUGCACGGUCGUCGUCAGCUCGUGCCUUGAGGUGUACUGUUAAGUCAGUC
AACGAGCGCAACCCUCAUCCUGUGUUG--------UUU--------UU-UCACAGGAGACUGCCGCC-------------
----U-C-CAA------------------------------GGCG-GAGGAAGGUGAGGAUGACGUCAGAUCAGCGUGGC
CCU-U-AUGCCUGGGGCGACACCCGUGCUACAAUGGCCGGC-ACAAAGGGCAGCUAACCCGCGAGGGCAAGCCAAUCCC-
AAAAAACCGGUCUCAGUUCGGAUUGUAGUCUGCAACUCGACUGCAUGAAGUUGGAAUCGCUAGUAACCGUGAAUCAGCCA
CGUCACGGUGAAUAUGUUCCUGGGUCUUGUACUCACCGCCCGUCAACUCAUGGAAGGCAGGAAUGCCCGAAGCGCCUUUA
CCC-----GCAA------GGGGAGGCAUCACGGCAGAUCUGCUGACUGGGAGUAAGUCGUAACAAGGUAUCCGUA-GGAG
AA-----CC-UG-C-G--GA-UGGAAC----------
>RIFCSPLOWO2_02_FULL_Planctomycetes_50_16_rifcsplowo2_02_scaffold_279_16S_1_hypothetical_protein_id=88776417_bin=Planctomycetes_bacterium_RIFCSPLOWO2_02_FULL_50_16_organism_tax=RIFCSPLOWO2_02_FULL_Planctomycetes_50_16_curated_
----------AUGGAGGGUUUGAUCUUGGCUCAGAACGAACGCUGGCGGCGUGGAUUAGGCAUGCAAGUCGAGCGA-GGA
-CUU---------------UU-CCC---GUAA-GGG-AA----------------A-A---GAGCCGAGCGGCAAAAGGG
UGAGUAAUGCACGGAUAACCUGCCUCUGGGAGGGGGAUAACGGUCCGAAAGGGCCGCUAAUACCCCAUAACGUCACUG-G
UUGCA-UGA-CUGGUGACCAAAGUGUCC--A-CU-UCGGUGGAUUCUCGUCAGAGAGGGGUCCGUGUCCCAUCAGCUAGU
UGGUAGGGUAACGGCCUACCAAGGCGAUGACGGGUAGCCGGUCUGAGAGGAUGGUCGGCCACAUUGGGACUGAGACACUG
CCCAAACUCCUACGGGAGGCUGCAGUCGAGGAUAUUUCGCAAUGCUCGCAAGGGUGACGAAGCGACGCCGCGUGGGGGAG
GAAGGCCUUCGGGUUGUAAACCCCUGUCAGAAGCCAGGAAGUGCAGG-GUGUGAAUA-GCGCCCUGCUUGACUACAGCUU
CAGAGGAAGCCAUGGCUAACUCUGUGCCAGCAGCCGCGGUAAUACAGAGAUGGCAAGCGUUGUUCGGAAUCAUUGGGCGU
AAAGCGC-ACGCAGGCGGCCCCAUAAGUCGGGUGUGAAAUCCCCUGGCUCACCCAGGGAACUGCAUUCGAUACUGUGGGG
CUUGAGGACAGGAGGGGAGAGUGGAACUUCUGGUGGAGCGGUGAAAUGCGUAGAUAUCAGAAGGAACACCGGUGGCGAAA
GCGGCUCUCUGGUCUGUCCCUGACGCUGAGGUGCGAAAGCUAGGGGAGCAAACGGGAUUAGAUACCCCGGUAGUCCUAGC
CGUAAACGAUGGGCACUAAGUAGGGGGCUA-----AA------ACCUCCCUGCC-GA--A----GCUAACGCAUUAAGUG
CCCCGCCUGGGGAGUACGGUCGCAAGACUAAAACUCAAAAGAAUUGACGGGGGCUCGCACAAGCGGUGGAGCAUGUGGCU
UAAUUCGAUGCAACGCGAAGAACCUUACCGGGGCUUGACAUGGUGG--A-A-G-UAGGAACCCGAAAGGGGGACCA-ACG
GUA-UCCA--AUCCGUAACCAUCACAGGUGCUGCAUGGCUGUCGUCAGCUCGUGCCGUGAGGCGUCGGGUUAAGUCCUCU
AACGAGCGAAACCCUUAUCUCUAGUUGCCAGCGG-GCAG--CCGGGAACUCUAGAGAGACUGCCGUC-------------
----G-U-CAA------------------------------GACG-GAGGAAGGUGGGGAUGACGUCAAGUCAUCAUGGC
CUU-U-AUGCCCCGGGCUGCACACGUGCUACAAUGGUCGGU-ACAAAGGGAUGCGAAACUGCAAAGUGAAGCGAAACCC-
AGAAAGCUGGCCCCAGUUCAGAUCGGAGGCUGAAACUCGCCUCCGUGAAGUCGGAAUCGCUAGUAAUCGCGGAUCAGCUA
CGCCGCGGUGAAUAUGUUCCCGAGCCUUGUACACACCGCCCGUCAAGCCACCCAAGCAGGGUGUACCAGAAAUCGCUGA-
CCCAACCCGCAA--GGGAGGGAGGCGCUGAAGGUACGUCUUGUGAGGAGGACUAAGUCGUAACAAGGUAGCCGUA-GGAG
AA-----CC-UG-C-G--GC-UGGAUCACCUCCUU--
>RIFCSPLOWO2_02_FULL_Pseudomonas_63_210_rifcsplowo2_02_scaffold_299114_16S_1_hypothetical_protein_id=88784061_bin=Pseudomonadales_bacterium_RIFCSPLOWO2_02_FULL_63_210_organism_tax=RIFCSPLOWO2_02_FULL_Pseudomonas_63_210_curated_
-----------UGAAGAGUUUGAUCAUGGCUCAGAUUGAACGCUGGCGGCAGGCCUAACACAUGCAAGUCGAGCG--AUA
-GGG-----------------UGUG---CUUG-CACA------------------C-U---C--GAAAGCGGCGGACGGG
UGAGUAAUGCGUGGGA-AUCUGCCUAUAGGUGGGGGAUAGCCCGGAGAAAUCCGGAUUAAUACCGCAUAAU--------A
CCUGAGGGU---------UAAAACGGAGGAU-C-GCAA-GACUUCGUGCCUAUAGAUGAGCCCACGUCAGAUUAGCUAGU
UGGUAGGGUAAAGGCCUACCAAGGCGACGAUCUGUAGCUGGCCUGAGAGGGUGGCCAGCCACACUGGAACUGAGACACGG
UCCAGACUCCUACGGGAGGCAGCAGUGGGGAAUAUUGGACAAUGGGCGCAAGCCUGAUCCAGCCAUGCCGCGUGUGUGAA
GAAGGCCUUCGGGUUGUAAAGCACUUUAAGUUGGGAGGAA-GGUUGCUUGGCUAAUAUCCAAGCGAAUUGACGUUACCAA
CAGAAUAAGCACCGGCUAAUUCCGUGCCAGCAGCCGCGGUAAUACGGAAGGUGCGAGCGUUAAUCGGAAUUACUGGGCGU
AAAGCGC-ACGUAGGCGGUUACUUAAGUUGGAUGUGAAAGCCCUGGGCUUAACCUGGGAAUUGCAUCCGAUACUGGGUGA
CUAGAGUACGGUAGAGGGGGGUGGAAUUCCAGGUGUAGCGGUGAAAUGCGUAGAGAUCUGGAGGAACACCGGUGGCGAAG
GCGGCCCCCUGGACUGAUACUGACGCUGAGGUGCGAAAGCGUGGGGAGCAAACAGGAUUAGAUANNNNNNNNNNNNNNNN
NNNNNNNNNNNNNNNNNNNNNNNNNNNNNN--NNNNN-----NNNNNNNNNNNC-GC--A----GCUAACGCAAUAAGUU
GACCGCCUGGGGAGUACGGCCGCAAGGUUAAAACUCAAAUGAAUUGACGGGGGCCCGCACAAGCGGUGGAGCAUGUGGUU
UAAUUCGACGCAACGCGAAGAACCUUACCUGGUCUUGACAUC-CUG--C-G-A-ACCU-UUCAGAGAUGAG-AGGG-UG-
-CC-UUCG--GG--AGCGCAGAGACAGGUGCUGCAUGGCUGUCGUCAGCUCGUGUCGUGAGAUGUUGGGUUAAGUCCCGU
AACGAGCGCAACCCUUGUCCUUAGUUGCUAACAGGUUA-AGCUGAGAACUCUAGGGAGACUGCCGGU-------------
----G-A-CAA------------------------------ACCG-GAGGAAGGUGGGGACGACGUCAAGUCAUCAUGGC
CCU-U-ACGACCAGGGCUACACACGUGCUACAAUGGACGGU-ACAGAGGGCAGCAAGACCGCGAGGUGGAGCAAAUCCC-
UUAAAACCGAUCNNNNNNNNNNNNNNNNNCUGCAACUCGACUCCGUGAAGUCGGAAUCGCUAGUAAUCGCGAAUCAG-AA
UGUCGCGGUGAAUACGUUCCCGGGCCUUGUACACACCGCCCGUCACACCAUGGGAGUGGGUUGCACCAGAAGUAGCUAG-
UCUAACC-UUCG---GGAGGACGGUUACCACGGUGUGAUUCAUGACUGGGGUGAAGUCGUAACAAGGUAGCCGUA-GGGG
AA-----CC-UG-C-G--GC-UGGAUCACCUCCUU--
>RIFCSPLOWO2_02_FULL_Rhodospirillales_58_16_rifcsplowo2_02_scaffold_1817_16S_1_hypothetical_protein_id=88786800_bin=Rhodospirillales_bacterium_RIFCSPLOWO2_02_FULL_58_16_organism_tax=RIFCSPLOWO2_12_FULL_Rhodospirillales_58_28_curated_Rhodospirillales_Alphaproteobacteria_Proteobacteria_Bacteria_
-----------AUGAGAGUUUGAUCCUGGCUCAGAACGAACGCUGGCGGCAUGCUUAACACAUGCAAGUCGAACGA-GG-
-ACC----------------CGGGG---CUUG-CUCCG-----------------G-GU--U--CCUAGUGGCGGACGGG
UGAGUAACGCGUGGGA-ACCUACCCCAGAGCGGGGAAUAACUACUGGAAACGGUAGCUAAUACCGCAUACG--------C
CCUGAGGGG---------GAAAGGC---------UUCG------GCCACUCCGGGAUGGUCCCGCGUCCGAUUAGCUUGU
UGGUGAGGUAAUGGCUCACCAAGGCGACGAUCGGUAGCUGGUCUGAGAGGAUGAUCAGCCACACUGGGACUGAGACACGG
CCCAGACUCCUACGGGAGGCAGCAGUGGGGAAUAUUGGACAAUGGGGGAAACCCUGAUCCAGCAAUGCCGCGUGAGUGAA
GAAGGCCUUAGGGUUGUAAAGCUCUUUCAACUGUGAAGA-------------UGA-------------UGACGGUAGCAG
UAGAAGAAGCUCCGGCUAACUCCGUGCCAGCAGCCGCGGUAAUACGGAGGGGGCUAGCGUUGUUCGGAAUUACUGGGCGU
AAAGCGC-ACGUAGGCGGUACAUUUAGUUAGGCGUGAAAGCCCUGGGCUUAACCUGGGAACUGCGUUUAAUACUGAUGAA
CUAGAGACCGGGAGAGGGUGGCGGAAUUCCCAGUGUAGAGGUGAAAUUCGUAGAUAUUGGGAAGAACACCAGUGGCGAAG
GCGGCCACCUGGACCGGAACUGACGCUGAGGUGCGAAAGCGUGGGGAGCAAACAGGAUUAGAUACCCUGGUAGUCCACGC
CGUAAACUAUGGGUGCUAGUUGUUGGGGCG--CUUG------CGCUUCAGUGAC-AC--A----GCUAACGCAUUAAGCA
CCCCGCCUGGGGAGUACGGCCGCAAGGCUAAAACUCAAAGGAAUUGACGGGGGCCCGCACAAGCGGUGGAGCAUGUGGUU
UAAUUCGAAGCAACGCGAAGAACCUUACCAGCCCUUGACAUG-GGG--A-GUA-UGGGCUUGAGAGAUCAAGUCCU-UC-
-AG-UUCGG-CU--GGCUCCCACACAGGUGCUGCAUGGCUGUCGUCAGCUCGUGUCGUGAGAUGUUGGGUUAAGUCCCGC
AACGAGCGCAACCCUCGUCUUCAGUUGCCAGCGGUUCGG--CCGGGCACUCUGAAGAAACUGCCGGU-------------
----G-A-CAA------------------------------GCCG-GAGGAAGGUGGGGAUGACGUCAAGUCCUCAUGGC
CCU-U-ACGGGCUGGGCUACACACGUGCUACAAUGGCGGUG-ACAAUGGGCGACGACCCCGCGAGGGUGAGUUAAUCUC-
A-AAAAGCCGUCUCAGUUCGGAUUGCACUCUGCAACUCGAGUGCAUGAAGUUGGAAUCGCUAGUAAUCGUGGAUCAGC-A
UGCCACGGUGAAUACGUUCCCGGGCCUUGUACACACCGCCCGUCACACCAUGGGAGUUGGUUUUACCCGAAGACGGUGC-
GCUAACC-GCAA---GGAAGCAGCCGGCCACGGUAAGGUCAGCGACUGGGGUGAAGUCGUAACAAGGUAGCCGUA-GGGG
AA-----CC-UG-C-G--GC-UGGAUCACCUCCUU--
>RIFCSPLOWO2_02_OD1_rel_40_28_rifcsplowo2_02_sub10_scaffold_101_16S_1_hypothetical_protein_id=88805833_bin=Candidatus_Nomurabacteria_bacterium_RIFCSPLOWO2_02_40_28_organism_tax=Nomurabacteria_Parcubacteria_Bacteria_
--------------------------------------------------------------------------------
--------------------------------------------------------------------------------
--------------------------------------------------------------------------------
--------------------------------------------------------------------------------
--------------------------------------------------------------------------------
--------------------------------------------------------------------------------
--------------------------------------------------------------------------------
-----------------------GUGCCAGCAGGAGCGGUAAUACGAGAGCCUCGAGCGUUAUCCGGAAUUAUUGGGCGU
AAAGGGU-GCGUAGGUUGUUCUGUUAGUCUUUUGUCAAAGCCCCGAGCUUAACUUGGGAAUCGCGAAAGAAACGGCAGAA
CUUGAAAGUGCGAGAGGCGUACGGAACUUAUGGUGUAGGGGUGAAAUCCGUUGAUAUCAUAGGGAACACCAAAUGCGAAG
GCAGUACGCUGGCGCAUAUUUGACACUGAAGCACGAAAGCGUGGGUAGCGAAUGGGAUUAGAUACCCCAGUAGUCCACGC
CCUAAACGAUGAUCUCUCGCUAUUCGGAG--UAUCGACC----CUCUGAGUGGC-UU--A----GCUAACGCGUUAAGAG
AUCCGCCUGGGAAGUACGGCCGCAAGGCUAAAACUCAAAGGAAUAGACGGGGACUUGCACAAGCAGUGGAUUAUGUGGUU
UAAUUCGAUGGUAAACGAAGAACCUUACCAGGGUUAGAAAUCCUGU--UGC-A-AGCC-UUUAGAAACAUUGGCCC----
-UC-GCAA--GA----CAGCAGGACAGGUGAUGCAUGGCCGUCGUCAGUUCGUGGUUUGAAUUGUACCCUUAAGUGGGCU
AACGAACGCAACCCUCGUUGUGUGUUACAGUCAC-CGAG-ACCGCCCCCACCUUUGUUCGCGAAGCGAACAAUUUUCAAG
UAGCAUUAUUAAUUGAAAAUUUGUUAUGCUUACGCAUAAAGGGGG-GAGGAAGGAGAGGAUGACGCCAGGUCAGCAUGUC
CCUCUGAUACCCUGGGCUACACACAUAAUACAAUCGCCGUU-ACAACGCGCAGCGACGAGGUAACUCUGAGCUAAUCGU-
-GAAAAGCGGCGCCAGUUCGGAUUGAGGUCUGCAACUCGACCUCAUGAAGCCGGAAUUGCUAGUAAUCGCAGGUCAGCUA
AACUGCGGUGAAUACGUUCUCAAGUCUUGUACUCACCGCCCGUCAAGUCAAGGGAGCCGGGAGUACCCGAAGUAUCC-G-
--------CAUAA--------GCGGGUCCAAGGUAAGCUCGGUGACAGGGACUAAGUCGUAACAAGGCACGGCUA-GCGG
AA-----GC-UG-G-U--CG-UGGAAUAA--------
>RIFCSPLOWO2_02_OP11_41_11_rifcsplowo2_02_sub10_scaffold_73_16S_1_hypothetical_protein_id=88807004_bin=Candidatus_Curtissbacteria_bacterium_RIFCSPLOWO2_02_41_11_organism_tax=RIFCSPLOWO2_02_OP11_Curtissbacteria_41_11_curated_
----------UUUGAGAGUUUGAUCCUAGCUCAGGAUGAACGCUGGCGGCGUGCCUUAGGCAUGCAAGUCGAACGG-GU-
-CCG----------------CGCAA---GCGG--ACCAGUGGCGGAAGGGUGAG-U-A---NNNNNNNNNNNNNNNAGGG
UGAGUAACGCGUGGG-AACGUACCUUUUGGUGGAGAAUAGCCUUCCGAAAGGAGGGGUAAUUCUGCAUAAG--------U
CCGCAAGGA---------GAAAGGGCU-------UAAC-----GCCCGCCGAAAGAGCGGCCUACGUCCUAUCAGCUUGU
UGGUGGGGUAACGGCCUACCAAGGCAAUGACGGGUAGCUGGACUGAGAGGUCGGCCAGCCACAAGGGAACUGAGACACGG
UCCCUACACCUACGGGUGGCAGCAACCAGGAAUCUUGGACAAUGGGCGAAAGCCUGAUCCAGCGACGCCGCGUGGGGGAA
GAAGGCCUUCGGGUUGUAAACUCCUUUUGGCCCG-----------------UGUAA------------------UGCGGG
CAGAAUAAGCACCUGCCAACUACGUGCCAGCAGCCGCGGUGAAACGUAGGGUGCAAGCGUUAUCCGGAUUUACUGGGCGU
AAAGGGUUGCGUAGGCGCCCAGCUUCAUCUUGUCUGAAAGCCUCCCGCUUAACGGGAGAAACGGACAGGAAAUGAGCUGG
GUUGAGGCUCACAGAGGUAGCCGGAACUUGCAGUGGAGCGGUGAAAUGCGUUGAGAUUGCAAGGAACACCGAUGGCGUAG
GCAGGCUACUGGGUGAGAUCUGACGCUGAUGCACGAAAGCUAGGGGAGCGAAGCGGAUUAGAGACCCGCGUAGUCCUAGC
CGUAAACGAUGGACACUAGCUGGCUGCCU----UAU--------GGUGGCUGGC-GCA-A----GCUAACGCGUUAAGUG
UCCCGCCUGGGGAGUACGGCCGCAAGGCUAAAACUCAAAGGAAUUGACGGGGACCCGCACAAGCGGUGGAGCAUGUGGUU
UAAUUCGAAACAAAGCGAAAAACCUUACCAGGGUUUGACAUCCCGC--C-U-GCAAGC-CGAGGAAACUUGGAUU-----
-CU-UUUGA-GG----UGGCGGGACAGGUGCUGCAUGGCUGUCGUCAGCUUGUACCGUGAGGCGCACCCUUAAGUGGGUU
AACAAGCGCAACCCCCAUCCCAUGUUA--------AAU--------U--UCAUGGGAAACUGCUCGC-------------
----U-A-AAA------------------------------GCGG-GAGGAAGGUGGGGAUGACGUCAAGUCAGCACGGC
CCU-U-AUGUCCUGGGCUACACACAUCCUACAAUGGGUGAUAACAGCGGGUUGCAACGCCGCAAGGUGAAGCUAAUCCC-
UUAAAAGCACCCUCAGUUCGGAUUGAGGACUGCAAUUUGUCCUCAUGAAGCUGAAAUCGCUAGUAAUCGCGGAUCAGC-A
GGCCGCGGUGAAUACGUUCUCGGGUCUUGUACACACCGCCCGUCAAGCCAACAAAGUCGGGAGUGCCUGAAGUGUCGCA-
--------UUU-------AG-CGGCCCCAA-GGCAAUAUCGGCGAUGGGGACUAAGUCGUAACAAGGUAUCCGUU-CUGG
AA-----GG-AG-C-G--GA-UGGAUCACCUCCUU--
>RIFCSPLOWO2_12_FULL_Alphaproteobacteria_42_29_rifcsplowo2_12_scaffold_1431_16S_1_hypothetical_protein_id=88865631_bin=Alphaproteobacteria_bacterium_RIFCSPLOWO2_12_FULL_42_29_organism_tax=RIFCSPHIGHO2_02_FULL_Alphaproteobacteria_42_30_curated_Alphaproteobacteria_Proteobacteria_Bacteria_
-----------AUGAGAGUUUGAUCCUGGCUCAGAACGAACGCUGGCGGCAUGCUUAACACAUGCAAGUUGAACGCAGA-
------------------AUAGGAC---UUCG-GUUCUAU---------------------UG-CUGAGUAGCAGACGGG
UGAGUAACGCGUGGGA-AUUUGCCUUCUUGUGGGGGACAACUGAGGGAAACUUCAGCUAAUACCGCAUACG--------C
UCUACGGAG---------GAAAGG----------CUUG-------CCGCAAGAAGAGGAGCCCGCGUCAGAUUAGGUAGU
UGGUAGGGUAAAAGCCUACCAAGCCAAUGAUCUGUAGCUGGUCUGAGAGGAUGAUCAGCCACACUGGGACUGAGACACGG
CCCAGACUCCUACGGGAGGCAGCAGUGGGGAAUAUUGGACAAUGGGGGAAACCCUGAUCCAGCAAUGCCGCGUGAAUGAA
GAAGGCCUUAGGGUUGUAAAGUUCUUUCACCUGUGACGA-------------UGA-------------UGACGGUAGCAG
GAGAAGAAGCCCCGGCUAACUCCGUGCCAGCAGCCGCGGUAAGACGGAGGGGGCUAGCGUUGUUCGGAAUGACUGGGCGU
AAAGGGC-GCGUAGGCGGUUUUUUAAGUGAGGCGUGAAAGCCCUGGGCUUAACCCAGGAAGUGCGUUUCAUACUGGAAAG
CUUGAGUGCGAGAGAGGAAAGUGGAAUUCCUAGUGUAGAGGUGAAAUUCGUAGAUAUUAGGAAGAACACCUGUGGCGAAG
GCGGCUUUCUGGCUCGCAACUGACGCUGAGGCGCGAAAGCGUGGGGAGCAAACAGGAUUAGAUACCCUGGUAGUCCACGC
UGUAAACGAUGUGUGCUAGACGUUGGAAG---GGAA-------CUUUCAGUGUC-GC--A----GCUAACGCGUUAAGCA
CACCGCCUGGGGAGUACGGUCGCAAGAUUAAAACUCAAAGGAAUUGACGGGGGCCCGCACAAGCGGUGGAGCAUGUGGUU
UAAUUCGACACAACGCGAAAAACCUUACCAGCCCUUGACAUG-GGG--A-UUC-UGGGUUUCAGAGAUGAGACCCU-UC-
-AG-UUCGG-CU--GGGUCCCACACAGGUGCUGCAUGGCUGUCGUCAGCUCGUGUCGUGAGAUGUUGGGUUAAGUCCCGC
AACGAGCGCAACCCCUAUCUUCAGUUACCAUCAG-UUCGG-CUGGGGACUCUGGAGAGACUGCCGGU-------------
----G-A-UAA------------------------------GCCG-GAGGAAGGCGGGGAUGACGUCAAGUCCUCAUGGC
CCU-U-AUGGGCUGGGCUACACACGUGCUACAAUGGCGGUG-ACAAAGGGAUGCAAAGGGGCGACCUGGAGCCAAUCCC-
U-AAAAGCCGUCUCAGUUCGGAUUGUUCUCUGCAACUCGAGAGCAUGAAGUUGGAAUCGCUAGUAAUCGCAGAUCAGC-A
UGCUGCGGUGAAUACGUUCACGGGCCUUGUACACACCGCCCGUCACGCCAUGGGAGUUGGUUUUACCUUAAGGCGGUCC-
CCUAACCCGAAA--GGGAAGGAGCCGACCACGGUAGGAUCAAUGACUGGGGCGAAGUCGUAACAAGGUAGCCGUA-GGGG
AA-----CC-UG-C-G--GC-UGGAUCACCUCCUU--
>RIFCSPLOWO2_12_FULL_Bacteroidetes_35_15_rifcsplowo2_12_scaffold_466_16S_1_hypothetical_protein_id=88874019_bin=Bacteroidetes_bacterium_RIFCSPLOWO2_12_FULL_35_15_organism_tax=RIFCSPLOWO2_12_FULL_Bacteroidetes_35_15_curated_
----------AUGAAGAGUUUGAUCCUGGCUCAGGAUGAACGCUAGCGGCAGGCCUAAUACAUGCAAGUCGAACG--GUA
ACAU----------------GAGUA---GCAA-UACUU----------------GA-U---G--ACGAGUGGCGCACGGG
UGCGUAACGCGUAUGCAAUCUACCUUUAACUGGUGAAUAGCCCGAAGAAAUUCGGAUUAAUACACCAUAGUAUUAUUGAU
UGGCAUCAA-UUAAUAAUUAAAAC----------UCCG-------GUGGUUAGAGAUGAGCAUGCGUGACAUUAGCUAGU
UGGUAAGGUAAUGGCUUACCAAGGCUACGAUGUCUAGGGGAUCUGAGAGGAUUAACCCCCACACUGGUACUGAGACAGGG
ACCAGACUCCUACGGGAGGCAGCAGUAAGGAAUAUUGGACAAUGGUCGCAAGACUGAUCCAGCCAUGCCGCGUGCAGGAU
GACGGCCUAUGGGUUGUAAACUGCUUUUAUACGGGAAAAAACCCCUCUA---CGUG----UAGAGGGCUGAUUGUACUGU
AAGAAUAAGGAUCGGCUAACUCCGUGCCAGCAGCCGCGGUAAUACGGAGGAUCCAAGCGUUAUCCGGAUUCAUUGGGUUU
AAAGGGU-GCGUAGGCGGAAUGAUAAGUCAGUGGUGAAAGCCUGCAGCUUAACUGCAGAACUGCCAUUGAUACUGUCAAU
CUUGAGUACAUUUGAUGUGGGCGGAAUGUGUCAUGUAGCGGUGAAAUGCUUAGAUAUGACACAGAACACCGAUUGCGAAG
GCAGCUCACAAAACUGUAACUGACGCUGAGGCACGAAAGCGUGGGUAUCAAACAGGAUUAGAUACCCUGGUAGUCCACGC
UGUAAACUAUGAUUACUCGAUGUUUGCG----AUAUAC------UGUAAGCGUC-UA--A----GCGAAAGCGAUAAGUA
AUCCACCUGGGGAGUACGCUCGCAAGAGUGAAACUCAAAGGAAUUGACGGGGGCCCGCACAAGCGGAGGAGUAUGUGGUU
UAAUUCGAUGAUACGCGAGGAACCUUACCUGGGCUUGAAAGU-UAG--U-G-A-CCGA-CUCUGAAAGGAG-UUUU-U--
-CC-GCAA--GG---ACACGAAACUAGGUGCUGCAUGGCUGUCGUCAGCUCGUGCCGUGAGGUGUUGGGUUAAGUCCCGC
AACGAGCGCAACCCCUAUCAUUAGUUGCCAGCACGUAA-UGGUGGGAACUCUAAUGAAACUGCCCGC-------------
----G---CAA------------------------------GCGGUGAGGAAGGUGGGGAUGACGUCAAGUCAGCACGGC
CCU-U-ACGUCCAGGGCUACACACGUACUACAAUGGCAAGU-ACAAAGGGUUGCUACACAGUGAUGUGAUGCUAAUCUC-
U-AAAGCUUGUCCCAGUUCGGAUUGAAGUCUGCAACUCGACUUCAUGAAGCUGGAUUCGCUAGUAAUCGAAAAUCAGCAA
UGUUUCGGUGAAUACGUUCCCGGGCCUUGUACACACCGCCCGUCAAACAAUGGAAGUUGGGAGUAUCUAAAGUCGAUAA-
CC------GUAA-------GGAGUCGCCUAGGGUAAAACCAGUAACUGGUGUUAAGUCGUAACAAGGUAGCCGUA-CCGG
AA-----GG-UG-C-G--GC-UGGAACACCUCCUU--
>RIFCSPLOWO2_12_FULL_Bacteroidetes_37_12_rifcsplowo2_12_scaffold_702_16S_1_hypothetical_protein_id=88877102_bin=Bacteroidetes_bacterium_RIFCSPLOWO2_12_FULL_37_12_organism_tax=RIFCSPLOWO2_12_FULL_Bacteroidetes_37_12_curated_
----------AUGGAGAGUUUGAUCCUGGCUCAGGAUGAACGCUAGCGGCAGGCUUAAUACAUGCAAGUCGUACGG-GA-
-UUC----------------CGCCG---CAAG-GCGGA-----------------------U--GAGAGUGGCAAACGGG
UGAGUAACACGUAUGUAACCUUCAUUCAGCUGGGGAAUAGCCUCGGGAAACCGAGAUUAAUACCGCAUAACACUAUUGGG
AGACAUCUC-CUGAUAUUCAAAAC----------UUCG-------GUGGCUGAAUAUGGACAUGCGCAGCAUUAGCUAGU
UGGCGAGGUAACGGCUCACCAAGGCAACGAUGCUUAGGGGCUCUGAGAGGAUGCACCCCCACACUGGUACUGAGACACGG
ACCAGACUCCUACGGGAGGCAGCAGUAAGGAAUAUUGGUCAAUGGGCGAAAGCCUGAACCAGCCAUGCCGCGUGCAGGAU
GAAUGUCUAUGGAUUGUAAACUGCUUUUGCAGGGGAAGAAAAUUCCAGA---CGUG-U-CU-GGAAACUGACGGUACCCU
GCGAAUAAGGACCGGCCAACUCCGUGCCAGCAGCCGCGGUAAUACGGAGGGUCCAAGCGUUAUCCGGAUUUACUGGGUUU
AAAGGGU-GCGUAGGUGGUUUGAUAAGUCAGUGGUGAAAGCCUGCGGCUUAACCGUAGAAUUGCCAUUGAUACUGUCAAA
CUUGAGUACAGUUGAGGUGAGCGGAAUGUAUGUUGUAGCGGUGAAAUGCAUAGAUAUCAUACAGAACACCAAUUGCGAAG
GCAGUUCACUAAACUGUAACUGACACUGAGGCACGAAAGCGUGGGGAGCAAACAGGAUUAGAUACCCUGGUAGUCCACGC
UGUAAACGAUGAUUACUCGAUGUGUGCG----AUACAC------AGUACGCGUC-CA--A----GCGAAAGCGUUAAGUA
AUCCACCUGGGGAGUACGGUCGCAAGAUUGAAACUCAAAGGAAUUGACGGGGGCCCGCACAAGCGGUGGAGCAUGUGGUU
CAAUUCGAUGAUACGCGAGGAACCUUACCUGGGCUAGAAUGU-UAG--U-G-A-AUCC-UGCAGAAAUGUG-GGAG-A--
-CC-CGCG--GG---ACACGAAACAAGGUGUUGCAUGGCUGUCGUCAGCUCGUGCCGUGAGGUGUUGGGUUAAGUCCCGC
AACGAGCGCAACCCCUAUCGUUAGUUGCCGUCUGGCAA-UACAGGGAACUCUAAUGAGACUGCCUCC-------------
----G---UAA------------------------------GGAGUGAGGAAGGAGGGGACGACGUCAAGUCAGCAUGGC
CCU-U-ACGCCCAGGGCUACACACGUGCUACAAUGGAUGGU-ACAACGGGUUGCUACCAGGUAACUGGAUGCCAAUCUC-
UUAAAGCCAUUCUCAGUUCAGAUUGAGGUCUGCAACUCGACCUCAUGAAGUUGGAAUCGCUAGUAAUCGCGUAUCAGCAA
UGACGCGGUGAAUACGUUCCCGGGCCUUGUACACACCGCCCGUCAAGCCAUGGGAGAUAAGAGUACCUGAAGUCGAUAA-
CC------GCAA-------GGAGUCGCCUAGGGUAAAAUUAUUGACUAGGGCUAAGUCGUAACAAGGUAGCCGUA-UCGG
AA-----GG-UG-C-G--GC-UGGAUCACCUCCUU--
>RIFCSPLOWO2_12_FULL_Betaproteobacteria_64_23_rifcsplowo2_12_scaffold_16801_16S_1_hypothetical_protein_id=88904703_bin=Betaproteobacteria_bacterium_RIFCSPLOWO2_12_FULL_64_23_organism_tax=RIFCSPLOWO2_12_FULL_Betaproteobacteria_64_23_curated_
----------CUGGAGAGUUUGAUCCUGGCUCAGAGCGAACGUUAGCGGCGGGCCUAACACAUGCAAGUCGCACGA-GAA
-AAG------------------GGC---UUCG-GCC-------------------C-C-GAG--UAAAGUGGCGGACGGG
UGAGUAACACGUGGGUAAUCUGCCCUCCAGCGGGGGAUAACAGUCCGAAAGGACUGCUAAUACCGCAUACGUCGGCGAGG
UCUACGGAC-CUUGUCGGGAAAGCCGGCC-ACUUCAAGAAAGCUGGCACUGGAGGAGGAGCCCGCGGCCCAUCAGCUAGU
UGGCGAGGUAACGGCUCACCAAGGCAAAGACGGGUAGCUGGUCUGAGAGGAUGAUCAGCCACACUGGGACUGAGACACGG
CCCAGACUCCUACGGGAGGCAGCAGUGGGGAAUAUUGGGCAAUGGGCGCAAGCCUGACCCAGCCACGCCGCGUGAGUGAU
GAAGGCCUUCGGGUCGUAAAGCUCUGUGGGGAGGGACGAAACCUCACGAC-CUAACAC-GUCGUGAGCUGACGGUACCUC
CUUAGCAAGCACCGGCUAACUCCGUGCCAGCAGCCGCGGUAAUACGGAGGGUGCAAACGUUGCUCGGAAUCAUUGGGCGU
AAAGCGC-ACGUAGGUGGUCCAGCAAGUCGGGUGUGAAAGCCCUCGGCUCAACCGAGGAAGAGCAUUCGAAACUACUGGA
CUUGAGUACUGGAGGGGGUCGCGGAAUUCCCGGUGUAGAGGUGAAAUUCGUAGAUAUCGGGAGGAACACCAGUGGCGAAG
GCGGCGACCUGGACAGAUACUGACACUGAGGUGCGAAAGCGUGGGGAGCAAACAGGAUUAGAUACCCUGGUAGUCCACGC
CGUAAACGAUGAGUGCUAGGUGUCGCGGG--UAUUGACC----CCUGCGGCGCC-GC--A----GCUAACGCAUUAAGCA
CUCCGCCUGGGGAGUACGGCCGCAAGGCUAAAACUCAAAGGAAUUGACGGGGGCCCGCACAAGCGGUGGAGCAUGUGGUU
CAAUUCGACGCAACGCGAAGAACCUUACCUGGGUU-AAAUCC-ACC--A-G-A-ACCC-CGCGGAGACGUG-GGGG-UGC
-UC-GCAA--GA-GAAUUGGU-GGAAGGUGCUGCAUGGCUGUCGUCAGCUCGUGUCGUGAGAUGUUGGGUUAAGUCCCGC
AACGAGCGCAACCCCUGUCGUCAGUUGCCAACGG-AAAG--CCGGGCACUCUGGCGAGACUGCCGAC-------------
----G-U-UAA------------------------------GUCG-GAGGAAGGUGGGGAUGACGUCAAGUCCUCAUGGC
CCU-C-AUGCCCAGGGCUACACACGUGCUACAAUGGCCGGU-ACAAAGGGUCGCCACACUGCAAAGUGGAGCCAAUCCC-
AAAAAACCGGUCUCAGUUCGGAUUGAGGUCUGCAACUCGACCUCAUGAAGUCGGAAUCGCUAGUAAUCCCGGAUCAGC-A
CGCCGGGGUGAAUACGUUCCCGGGCCUUGUACACACCGCCCGUCACACCAUGGGAGUCAGUUGCUCCAGAAGUGGCUUG-
CCCAACCCGCAA--GGGAAGGCGGUCCCCAAGGAGUGGCUGGUAACUGGGGUGAAGUCGUAACAAGGUAACCGUA-GGGG
AA-----CC-UG-C-G--GU-UGGAUCACCUCCUU--
>RIFCSPLOWO2_12_FULL_Chlamydiae_49_12_rifcsplowo2_12_scaffold_8010_16S_1_hypothetical_protein_id=88944308_bin=Chlamydiae_bacterium_RIFCSPLOWO2_12_FULL_49_12_organism_tax=RIFCSPLOWO2_02_FULL_Chlamydiae_49_12_curated_Chlamydiales_Chlamydiia_Chlamydiae_Bacteria_
----------AUUGAGAAUUUGAUCUUGGUUCAGAUUGAAUGCUGACGGCGUGGAUGAGGCAUGCAAGUCGAACGG-GA-
-CCA-----------------UAGG---GCAA-CCUG------------------U-G---G--UCUAGUGGCGGAAGGG
UUAGUAAUACAUGAAUAACUUGCCUCUAACCUGGGGACAACGGCUGGAAACGGCCGCUAAUACCGAAUGAGGUG-CUUGA
AGGAAACUU-CGUAGCAUCAAAGUGGGGGCC-CAUUUAUGGCCUUGCGGUUAGAGAGAGGUUCAUGGGAUAUCAGCUAGU
UGGUGUGGUAAUGGCGCACCAAGGCUAAGACGUCUAGGCGGAUUGAGAGAUUGACCGCCAACAUUGGGACUGAGACACUG
CCCAGACUCCUACGGGAGGCUGCAGUCGAGAAUCUUUCGCAAUGGGCGAAAGCCUGACGAAGCGACGCCGUGUGAGCGAU
GAAGGCCUUCGGGUUGUAAAGCUCUUUCGCACGGGAACAA-GAAAGGGAGAUGAAUAAUCUCCCGAUUUGAGGGUACUGU
GUAAAGAAGCACCGGCUAACUCCGUGCCAGCAGCUGCGGUAAUACGGAGGGUGCAAGCAUUAAUCGGAAUUAUUGGGCGU
AAAGGGC-GCGUAGGCGGAUUGGUAAGUCAGAUGUGAAAUUCCGGGGCUCAACCUCGGCGCUGCAUCUGAAACUGCCUGU
CUAGAGGAAUGGCGGAGAAAACGGAAUUCCACGUGUAGCGGUGAAAUGCGUAGAUAUGUGGAAGAACACCUGUGGCGAAA
GCGGUUUUCUAGCUUAUUCCUGACGCUGAGGCGCGAGAGCUAGGGGAGCAAACAGGAUUAGAUACCCUGGUAGUCCUAGC
CGUAAACGAUGUAUACUUGGUGUAGCUGG--GCUCAA-CC---CCGGCUGUGUC-GG--A----GCUAACGCGUUAAGUA
UACCGCCUGAGGAGUACGCUCGCAAGGGUGAAACUCAAAAGAAUUGACGGGGGCCCGCACAAGCAGUGGAGCAUGUGGUU
UAAUUCGAUGCUACGCGAAGAACCUUACCCAGGCUCGAAAUGUAGC--A-G-G-CGAC-AACAGAAAUGUU-GUCU-C--
-UC-GUAA--GA---GCUGUUGCAUAGGUGCUGCAUGGCUGUCGUCAGCUCGUGCCGUGAGGUGUUGGGUUAAGUCCCGC
AACGAGCGCAACCCUUAUCACUAGUUGCCAACAUUUUA-G-GUGGGAACUCUAGUGAGACUGCCCAG-------------
----G-U-UAA------------------------------CUGG-GAGGAAGGUGAGGAUGACGUCAAGUCCGCAUGGC
CUU-U-AUGUCUGGGGCUACACACGUGCUACAAUGGUCGGU-ACAGAAGGCAGCAAGACCGCAAGGUGGAGCAAAUCCU-
AGAAAGCCGAUCUCAGUUCGGAUUGGAGUCUGCAACUCGACUCCAUGAAGUUGGAAUUGCUAGUAAUGGCGUGUCAGCCA
CAACGCCGUGAAUACGUUCCCGGGCCUUGUACACACCGCCCGUCACAUCAUGGGAGUUGGUUUUACCCGAAGUCGCUGA-
CUCAACC-GCAA---GGGGAGAGGCGCCUAAGGUGAGGCCGAUGACUGGGAUGAAGUCGUAACAAGGUAGCCCUA-CCGG
AA-----GG-UG-G-G--GC-UGGAUCACCUCCUU--
>RIFCSPLOWO2_12_FULL_CP_39_28_rifcsplowo2_12_scaffold_129_16S_1_hypothetical_protein_id=88952693_bin=Elusimicrobia_bacterium_RIFCSPLOWO2_12_FULL_39_28_organism_tax=RIFCSPLOWO2_02_FULL_Elusimicrobia_39_32_curated_Elusimicrobia_Bacteria_
-UGG----------AGGGUUUGAUCCUGGCUCAGAGUGAACGCUGGCGGCGUGCCUAACACAUGCAAGUCGAACGG-GU-
-GUU-----------------UGCU---GUAG-UAAUACAGU-------------C-A---AACACUAGUGGCAAACGGG
UGAGUAAUACAUGGGUGAUCUGCCUUUAAGAGGAAAAUAAUCCCGCGAAAGCGGGACUAAUGUUCCAUAAGACCACAUUU
UCAUAAAAG-AAAGGGGUAAAAGUU-UC------GUAA---GG-AACACUUAAAGAUGAGCCCGUGGCCUAUCAGCUAGU
UGGUGAGAUAAUAGCCCACCAAGGCAAAGACGGGUAGCCGACCUGAAAGGGUGAACGGCCACACUGGAACUGAGACACGG
UCCAGACUCCUACGGGAGGCAGCAGUGGGGAAUUUUGGACAAUGGGGGCAACCCUGAUCCAGCAACGCCGCGUGAAGGAU
GAAGGUUUUCGGAUUGUAAACUUCUUUUAUAGGGGACGAA-ACAGCCAUU--GAA----GAGAUGAACUGACAGUACUCU
AUGAAUAAGCCACGGCUAACUACGUGCCAGCAGCCGCGGUAAUACGUAGGUGGCAAGCGUUACUCGGAAUUACUAGGCGU
AAAGCGC-AGGUAGGUGGUUGAAUAAGUCUGUAAUGAAAUCUCCCGGCUUAACUGGGAGGGGCUUAUAGAUACUGUUUAA
CUAGAGUGUGGGAGAGGUAACUGGAAUUCCCGGUGUAGCGGUGAAAUGCGUAGAUAUCGGGAGGAACACCAAUGGCGAAA
GCAGGUUACUGGCCCAAUACUGACACUGAGCUGCGAAAGCUAGGGGAGCAAACAGGAUUAGAUACCCUGGUAGUCCUAGC
UGUAAACGAUGUAGACUAGAUGUGGGGGG--UAUCGACC----CCCUCCGUGUC-GA--C----GCUAACGCAUUAAGUC
UACCGCCUGGGGAGUACGGCCGCAAGGUUGAAACUCAAAGGAAUUGACGGGGACCCGCACAAGCGGUGGAGUAUGUGGUU
UAAUUCGACGCAACGCGAAAAACCUUACCUGGGCUCGAACGACUAG--AAG--UAAAAUCUAGGAAACUAGAGAUGAC--
-CUGAAAG-CAG--GAA-CUAGCCGAGGUGCUGCAUGGUUGUCGUCAGCUCGUGUCGUGAGAUGUUGGGUUAAGUCCCGC
AACGAGCGCAACCCUCAUCUCCUUUUGCUAACUGAGCAAUCGGGUGCACUAUGGAGAAACUGCCCAC-------------
----G-A-UGA------------------------------GUGG-GAGGAAGGUGAGGACGACGUCAAAUCCCCAUGGC
CUU-U-AUGUCCAGGGCUACACACGUACUACAAUGGCCAGU-ACAGAGGGUCGCAAUACCGUAAGGUGGAGCCAAUCCC-
A-AAAACUGGCCCCAGUUCAGAUUGUGGGCUGAAAUUCGUCCACAUGAAGGAGGAAUCGCUAGUAAUCGCGAAUCAG-AA
GGUCGCGGUGAAUACGUUCCCGGGUCUUGUACACACCGCCCGUCACACCACGAAAGCCCGCUGCAACAGAAGUUCCCGA-
U-------UUAU--------CGGGACCA-AAGUUGUGGUUGGUGAUUGGGGUGAAGUCGUAACAAGGUAGCCGUA-UCGG
AA-----GG-UG-C-G--GC-UGGAUCACCUCCUU--
>RIFCSPLOWO2_12_FULL_CP_40_28_rifcsplowo2_12_scaffold_43_16S_1_hypothetical_protein_id=88956457_bin=Deltaproteobacteria_bacterium_RIFCSPLOWO2_12_FULL_40_28_organism_tax=RIFCSPLOWO2_12_FULL_Deltaproteobacteria_40_28_curated_
----------UUGGAGAGUUUGAUUCUGGCUCAGAACGAACGCUGGCGGCGUGCUUAACACAUGCAAGUCGAACGA-GAA
-AGU-----------------CCCC---GCAA-GGGG------------------A-C-CGG--UAAAGUGGCGCACGGG
UGAGUAAUACACAGGUAAUCUUCCUUUUUGUGGGGCACAACUUCGGGAAACCGGAGCUAAUUUCCCAUAAUCUUGGAAAU
CAUAACGAU-UUUCAAGGUAAAGAUGGCC-UCUACUUGUAAGCUAUCGCAAAAAGACGAGCCUGUGUCCCAUCAGCUAGU
UGGUAGGGUAACGGCCUACCAAGGCUAGGACGGGUAGCUGGUCUGAGAGGACGAUCAGCCACACUGGAACUGAAACACGG
UCCAGACUCCUACGGGAGGCAGCAGUGGGGAAUAUUGGACAAUGGGGGAAACCCUGAUCCAGCAACGCCGCGUGAGGGAA
GAAGGCUUUCGGGUUGUAAACCUCUGUCGAAGGGGACGAAACCGGUUAUGGCUAACAUCCAUAACCAUUGACGGUACCCU
UAGAGGAAGCACCGGCUAACUCCGUGCCAGCAGCCGCGGUAAUACGGAGGGUGCAAGCGUUGUUCGGAAUUACUGGGCGU
AAAGCGU-GUCCAGGUGGGUCUGUAAGUCAGGUGUGAAAUCCCCCAGCUUAACUGGGGAGGGUCGCUUGAGACUGCAGAU
CUUGAGUUUCGGUGAGGUGGGUGGAAUUCCCAGUGUAGAGGUGAAAUUCGUAGAUAUUGGGAGGAACAUCGGUGGCGAAA
GCGACUCACUAACCGAAUACUGACACUCAAGCACGAAAGCGUGGGUAGCAAACAGGAUUAGAUACCCUGGUAGUCCACGC
UGUAAACGAUGGAUACUAGGUGUUGGAGG--AAUUGAUC----CCUUCAGUGCC-GG--A----GCUAACGCAUUAAGUA
UCCCGCCUGGGAAGUACGGUCGCAAGACUAAAACUCAAAGGAAUAGACGGGGGCCCGCACAAGCGGUGGAGCAUGUGGUU
UAAUUCGACGCAACGCGAAGAACCUUACCUGGGCUUGACAUC-UAG--G-G-A-AUUU-UGCAGAGAUGCA-GAAG-UGC
-C--UUCG--G--GAGCCCUAAGACAGGUGCUGCAUGGCUGUCGUCAGCUCGUGUCGUGAGAUGUUGGGUUAAGUCCCGC
AACGAGCGCAACCCCUACCUUUAGUUGCUACCAU-UUGG--UUGAGCACUCUAAAGGGACUGCCGGC-------------
----G-U-CAA------------------------------GCCG-GAGGAAGGUGGGGAUGACGUCAAGUCCUCAUGGC
CUU-U-AUGCCCAGGGCUACACACGUGCUACAAUGGACGCUCACAAAGGGUUGCCAACCCGUGAGGGGGAGCUAAUCCC-
ACAAAAGCGUCCUCAAUUCAGAUUGGAGUCUGCAACUCGACUCCAUGAAGCUGGAAUCGCUAGUAAUCGUGGAUCAGC-A
UGCCACGGUGAAUACGUUCCCGGGCCUUGUACUCACCGCCCGUCACACCACGAAAGCUGGGUGUACCAGAAGU-------
-CU--CC-UUCG---GG--GG-----CCCAAGGUACAACUGGUGAUUGGGGUGAAGUCGUAACAAGGUAUCCGUA-CCGG
AA-----GG-UG-C-G--GA-UGGAUCACCUCCUU--
>RIFCSPLOWO2_12_FULL_CP_44_17_rifcsplowo2_12_scaffold_16528_16S_1_hypothetical_protein_id=88962850_bin=Omnitrophica_bacterium_RIFCSPLOWO2_12_FULL_44_17_organism_tax=RIFCSPLOWO2_02_FULL_Omnitrophica_44_11_curated_Omnitrophica_Bacteria_
----------UCGGAGAGUUUGAUUCUGGCUCAGAACGAACGCUGGCGGCGUGGAUUAGGCAUGCAAGUCGAACGG-AG-
-UG-----------CUUA-GCUGUU---UCGA-G-----------------------C---A--CUUAGUGGCGAAAGGG
UGAGUAACACGUGGGUAAUCUGCCCAAGAGAUCGGGAUAACCUGUCGAAAGACGGGCUAAUACCGGAUAAGACCACGCUC
CCGUAAGGG-AGUGAGGUCAAAGAUGGGGAC-C-GUAA-GGCCUAUCGCUUUUGGAUGAGCUCGCGUCCUAUCAGCUAGU
UGGUGAGGUAAUGGCUCACCAAGGCGAUGACGGGUAGCUGGCCUGAGAGGGUGGUCAGCCACAUCGGGACUGAGACACUG
CCCGGACUCCUACGGGAGGCUGCAGUCGAGAAUCUUUCGCAAUGGGGGAAACCCUGACGAAGCGACGCCGCGUGCAGGAU
GAAGGCCUUCGGGUUGUAAACUGCUGUCACUUGGGACGAACACUACUGGAGCUAAUAGUUCCUGUACUUGACGGUACCAA
GAGAGGAAGCCACGGCUAACUCUGUGCCAGCAGCCGCGGUAAUACAGAGGUGGCUAGCGUUGUUCGGAUUUAUUGGGUGU
AAAGGGU-GCGUAGGCGGUUUGGAAAGUCAGAUGUGAAAUCCUGCGGCUUAACCGUAGAACUGCAUUUGAAACUUCCAGG
CUAGAGUAUGGGAGAGGUGAAGGGAAUUCCCGGUGUAAGGGUGAAAUCUGCAGAGAUCGGGAAGAACACCUGUAGCGAAG
GCGCUUCACUGGCCCACAACUGACGCUGAGGGACGAAGGCGUGGGGAGCAAACGGGAUUAGAUACCCCGGUAGUCCACGC
AGUAAACUAUGUUCACUAGGUGUUGGUCUG--UUUCG----ACAGGUCAGUGCC-GA--C----GCUAACGCAUUAAGUG
AACCACCUGGGGAGUACAGUCGCAAGGCUGAAACUCAAAGAAAUUGACGGGGACCCGCACAAACGGUGGAGCAUGUGGUU
UAAUACGACGAUACGCGUGGAACCUUACCCAGGCUUGACAUGCACU--A-G-A-AAGUCCUAUGAAAGUAGGACCU-UC-
-C--CUCAA--G--GACUGGUGCACAGGUGUUGCAUGGCUGUCGUCAGCUCGUGUCGUGAGAUGUUGGGUUAAGUCCCGC
AACGAGCGCAACCCCUAUUCUUAGUUGCCAGCAC-GAAAG-GUGGGCACUCUAAGGAGACCGCCUGC-------------
----G-A-UAA------------------------------GCAG-GAGGAAGGUGGGGACGACGUCAAGUCAGUACGGC
CCU-U-ACGCCUGGGGCUACACACGUGCUACAAUGGCCGGU-ACAAAGGGUUGCCAAACCGCGAGGUGGAGCUAAUCCC-
AAAAAGCCGGUCUCAGUUCGGAUCGAAGGCUGCAAUUCGCCUUCGUGAAGCUGGAAUCGUUAGUAAUCCCGUAUCAGACA
CGACGGGAUGAAUACGUUCCCGGGUCUUGUACACACCGCCCGUCAAGUGAUCCGAGCCGGGAGUACCCGAAGUAGUUAA-
UCCAACC-GCAA---GGAGGAUGACUGCGAAGGUAAAACUGGUGAGGAGCACUAAGUCGUAACAAGGUAGCCUUU-CCGG
AA-----GG-AG-A-G--GC-UGGAUCACCUCCUU--
>RIFCSPLOWO2_12_FULL_CP_62_27_rifcsplowo2_12_scaffold_170_16S_1_hypothetical_protein_id=88971953_bin=Candidatus_Lindowbacteria_bacterium_RIFCSPLOWO2_12_FULL_62_27_organism_tax=RIFCSPLOWO2_12_FULL_RIF02_62_27_curated_
----------ACGGAGAGUUUGAUCCUGGCUCAGGAUGAACGCUGACGGCGUGCCUAACACAUGCAAGUCGAGUGC-CG-
-A-------------------AGUC---CCCG-CAAGGGGAU-------------U-G---UA-GGCA-CGGCAGACGGG
UGCGUAACACGUGGGUAACCUUUCUUUGAGACGGGAAUAACCCGGGGAAACUCGGGAUAAUGCCCGAUACGUGCCGAGGC
GCAGCUGAG-GACAUGAACAGCGCCCGC------AAGG-----UGGCGCUCGAUGAGGGGCCCGCGGCCCAUCAGGUUGU
UGGUGAGGUAACGGCUCACCAAGCCGACGACGGGUAGCUGGCGUGAGAGCGCGACCAGCCACACUGGAACUGAGACACGG
UCCAGACUCCUACGGGAGGCAGCAGUGGGGAAUCUUGGGCAAUGGACGAAAGUCUGACCCAGCGACGCCGUGUGAGGGAC
GAAGGCCUUCGGGUCGUAAACCUCUGUCGGGAGGGAAAAAACUUCCGCCGGUGAACAAUCGGCGGAAUUGAUGGUACCUC
CAAAGGAAGCCCCGGCUAACUACGUGCCAGCAGCCGCGGUAAUACGUAGGGGGCGAGCGUUGUCCGGAAUUACUGGGCGU
AAAGCGU-GAGUAGGUGGGGAGGUAAGUCCUGUGUGAAAGAUCCCGGCUCAACCGGGGGACCGCAUGGGAUACUGCCUUU
CUUGAGGGGAGGAGAAGUGAGCGGAACUGCCGGUGUAGCGGUGAAAUGCGUAGAUAUCGGUAGGAACACCCGUGGCGAAA
GCGGCUCACUAGCCUUUUUCUGACACUCAAUCACGAAAGCGUGGGGAGCAAACGGGAUUAGAGACCCCGGUAGUCCACGC
CGUAAACGAUGUACACUAGGUGUUGGGGG---AUUAU-----UUCCUCAGCGCC-GC--A----GCUAACGCAUUAAGUG
UACCGCCUGGGAAGUACGGCCGCAAGGUUGAAACUCAAAGGAAUUGACGGGGGCCCGCACAAGCGGUGGAGCACGUGGUU
UAAUUCGAUGGUAAGCGAAGAACCUUACCUGGGCUUGACAUACUCG--U-A-G-UAGAAACCCGAAAGGGCGACGCCUGG
UCC-ACUG--GG---AAGCGAGCACAGGUGCUGCAUGGCUGUCGUCAGCUCGUGCCGUGAGGUGUUCAGUUAAGUCUGGU
AACGAGCGCAACCCCCGUCCAUAGUUGCCAGCGGGUCA-UGCCGGGGACUCUAUGGAGACUGCUCCA-------------
----G---CAA------------------------------UGGA-GAGGAAGGUGGGGAUGACGUCAAGUCCUCAUGGC
CCU-U-ACGCCCAGGGCUACACACGUGCUACAAUGGUCGGU-ACAGAGGGCUGCAAGACCGCGAGGUGGAGCCAAUCCC-
-UAAAGCUGACCGUAGUUCGGAUCGCAGGCUGCAAUUUGACUGCGUGAAGGCGGAAUCGCUAGUAAUCUCGGGUCAGCCA
CACCGAGGUGAAUACGUUCCCGGGCCUUGUACACACCGCCCGUCACACCAUGGAAGCCAGUAACACCCGAAGACGGUGC-
GC-AACCCGCAA--GGGAUGCAGCCGGUUAAGGUGGGAUUGGUGACUGGGGUGAAGUCGUAACAAGGUAUCCGUA-GGAG
AA-----CC-UG-C-G--GA-UGGAUCACCUCCUU--
>RIFCSPLOWO2_12_FULL_CP_63_16_rifcsplowo2_12_scaffold_4366_16S_1_hypothetical_protein_id=88973586_bin=Omnitrophica_WOR_2_bacterium_RIFCSPLOWO2_12_FULL_63_16_organism_tax=Omnitrophica_
-----------CGGAGAGUUUGAUCCUGGCUCAGAGCGAACGCUGGCGGCGUGGAUAAGGCAUGCAAGUCGCGCGA-UC-
-CCC------------------------GCAA-----------------------G-G---G--GAUAGCGGCUAACGGG
UGCGUAACGCGUGGGGAACUUGUCCUGGAGACAGGGAUAGCACUGCGAAAGCGGUGGUAAUACCUGAUAAGCCCAGAGCC
UCGCAUGGG-GUGACGGGCAAAGAUGGCCUG-ACGCAAGUUGCUAUCGCUUCAGGAGGGCCCCGCGUCCCAUCAGCUAGU
UGGUAGGGUCACGGCCUACCAAGGCGUGGACGGGUAGCUGGCCUGAGAGGGUGGUCAGCCACACUGGGACUGAGACACUG
CCCAGACUCCUACGGGAGGCUGCAGUCGAGAAUCUUUGGCAAUGGGCGAAAGCCUGACCAUGCGACGCCGCGUGCGGGAU
GAAGGCUUUCGGGUCGUAAACCGCUGUUACGAGGGACGAAGUCCGGCCCGUCAAACAACGGGCGGGAUUGACGGUACCUC
GAGAGAAAGCCACGGCUAACUCCGUGCCAGCAGCCGCGGUAAUACGGAGGUGGCAAGCGUUGCUCGGAUUCAUUGGGUGU
AAAGGGC-AAGUAGGCGGCUUCGCAAGUCGGGUGUGAAAUCCCACGGCUUAACCGUGGAACUGCGCCCGAAACUGCGGGG
CUUGAGGACGGGAGAGGCGAAUGGAAUUCCCGGUGUAAGGGUGAAAUCUGUAGAGAUCGGGAGGAACACCAGUGGCGAAG
GCGAUUCGCUGGACCGUUUCUGACGCUGAGAGGCGAAAGCUAGGGGAGCAAACAGGAUUAGAUACCCUGGUAGUCCUAGC
CGUAAACGAUGGGCACUAGGUGUUGGGUC---UUUCG-----GGGCCCAGUGCC-GU--A----GGUAACCCGUUAAGUG
CCCCACCUGAGGAGUACGGCCGCAAGGUUGAAACUCAAAGGAAUUGACGGGGGCCAGCACAAGCGGUGGAACAUGUGGUU
UAAUUCGAUGCUACGCGAAGAACCUUACCCAGGCUUGACAUGCAGG--A-A-G-UAGGAACCUGAAAGGGGGACGA-CU-
-CGUAACCAGUG--AGAGCUUGCACAGGUGCUGCAUGGCUGUCGUCAGCUCGUGCCGUGAGGUGUUGGCUUAA-------
--------------------------------------------------------------------------------
--------------------------------------------------------------------------------
--------------------------------------------------------------------------------
--------------------------------------------------------------------------------
--------------------------------------------------------------------------------
--------------------------------------------------------------------------------
-------------------------------------
>RIFCSPLOWO2_12_FULL_CP_66_18_rifcsplowo2_12_scaffold_1938_16S_1_hypothetical_protein_id=88984168_bin=candidate_division_NC10_bacterium_RIFCSPLOWO2_12_FULL_66_18_organism_tax=RIFCSPLOWO2_02_FULL_NC10_66_22_curated_NC10_Bacteria_
-----------CGGAGAGUUUGAUCCUGGCUCAGAACGAACGCUGGCGGCGUGCCUAACACAUGCAAGUCGAGCGA-GAA
-AGU-----------------CCCC---GCAA-GGGG------------------A-U---GAGUACAGCGGCGAACGGG
UGAGUAACACGUGGGCAACCUGCCCUUCAGUCAGGAAUAACCCCGCGAAAGCGGGGCUAAUACCAGAUGACGUCCAUCGG
GGGCAUCCC-CGGGGGACCAAAGGGGGCA-G-C-GAAAGCAGCUCUCGCUGAAGGAGGGGCCUGCGGCUGAUUAGCUAGU
UGGUGGGGUAAUGGCCUACCAAGGCGACGAUCAGUAGCCGACCUGAGAGGGUGACCGGCCACACUGGGACUGAGACACGG
CCCAGACUCCUACGGGAGGCAGCAGUGGGGAAUAUUGCGCAAUGGGCGAAAGCCUGACGCAGCGACGCCGCGUGGGUGAU
GAAGGCCUUCGGGUCGUAAAACCCUGUCGGGUGGAACGAAUCCCCGCACCUCGAAUACAGGGGCGGGUUGACGGUACCAC
CGAAGGAAGCCCCGGCUAACUACGUGCCAGCAGCCGCGGUAAUACGUAGGGGGCGAGCGUUGUUCGGAUUUACUGGGCGU
AAAGAGC-GCGUAGGCGGUUCGAUAAGUCGGAGGUGAAAGCCCUCGGCUCAACCGAGGAUCCGCGUCCGAUACUGUCGAA
CUUGAGUGCAGGAGAGGAGAGCGGAAUUCCCAGUGUAGCGGUGAAAUGCGUAGAUAUUGGGAGGAACACCGGUGGCGAAG
GCGGCUCUCUGGACUGCUACUGACGCUGAGGCGCGAAAGCUAGGGGAGCAAACGGGAUUAGAUACCCCGGUAGUCCUAGC
CGUAAACGAUGGGCACUAGGUGUGGGAGG--UAUCGA-CC---CCUUCCGUGCC-GC--A----GCUAACGCAUUAAGUG
CCCCGCCUGGGGAGUACGGCCGCAAGGUUGAAACUCAAAGGAAUUGACGGGGGCCCGCACAAGCGGUGGAGCAUGUGGUU
UAAUUCGACGCAACGCGAAGAACCUUACCAGGGCUUGACAUC-CCG--C-G-A-AUCC-CAUCGAAAGAUG-GGAG-UGC
-CC-GCAA--GG-GAGCGCGGAGACAGGUGGUGCAUGGCUGUCGUCAGCUCGUGUCGUGAGAUGUUGGGUUAAGUCCCGC
AACGAGCGCAACCCUCACCCCUUGUUGCCACCAGGUCA-UGCUGGGCACUCUAGGGGAACUGCCUCG-------------
----G-U-UAA------------------------------CGAG-GAGGAAGGUGGGGAUGACGUCAAGUCAUCAUGCC
CCU-U-ACGUCCUGGGCUACACACGUGCUACAAUGGCCGGU-ACAAAGGGAUGCAAGACCGCGAGGUGGAGCUAAACCC-
AAAAAGCCGGUCUAAGUUCAGAUUGGAGUCUGCAACUCGACUCCAUGAAGGAGGAAUCGCUAGUAAUCGCGCAUCAGC-A
CGGCGCGGUGAAUACGUUCCCGGGCCUUGUACACACCGCCCGUCACACCACGAAAGCCAGUUGUACUCGAAGUCGCUGA-
GCUAACCCGCAA-CGGGAGGUACGCGCCGAAGGUAUGACUGGUGAUUGGGGUGAAGUCGUAACAAGGUAGCCGUA-UCGG
AA-----GG-UG-C-G--GC-UGGAUCACCUCCUU--
>RIFCSPLOWO2_12_FULL_CPR_45_26_rifcsplowo2_12_scaffold_0_16S_1_hypothetical_protein_id=88987135_bin=Candidatus_Kaiserbacteria_bacterium_RIFCSPLOWO2_12_FULL_45_26_organism_tax=RIFCSPLOWO2_12_FULL_OD1_Kaiserbacteria_45_26_curated_
-----------AUUAGAGUUUGAUCCUAGCUCAGGAUGAAUGCUGGCGGCGUGGAUGAGGCAUGCAAGUCGAAUGG-GU-
----------------------------UUAG--------------------------------GCCCAUGGCAGACGAG
GUAGGAACACGUAGGU-ACGUACCCCAAAGUCAGGGAUAACCCGGAGAAAUCCGGGAUAAUACUUGAUAGU--------C
UCUUCGGAG---------UAAAGA----------UUUA-------UCGCUUUGGGAACGGCCUGCGGGCUAUCAGCUUGU
UGGUAAGGUAACGGCUUACCAAGGCUACGACGGCUAGGGGAGGUGAGAGCCUGACCCCCACCGAUGGAACUGCGACACGG
UCCAUACUCCUACGGGAGGCUGCAGUCGAGAAUCUUCCGCAAUGGACGAAAGUCUGACGGAGCGACGCCGCGUGGUGGAU
GAAGUCCUUAGGGACGUAAACACCUUUUAUGAGGGAGAAA-----------GUAU-A----------UUGAUGUUACCUC
AUGAAUAAGGGGCUCCCAACUCUGUGCCAGCAGGAGCGGUAAUACAGAGGCCCCAAGCAUUAUCCGGAUUUACUGGGCGU
AAAGGGU-GCGUAGGCGGUUAUAUUAGUCGGGUGUUAAAUCCUGGGGCUCAACCUCAGGUUCGCAUUCGAAACGGUAUGA
CUAGAAGGUGUGAGAGGUAAGCAGAACUCAUGGUGUAGGGGUGAAAUCCGUUGAUAUCAUGGGGAAUACCAAAUGCGAAG
GCAGCUUACUGGCACAUUCUUGACGCUGAGGCACGAAAGCGUGGGUAGCGAAGCGGAUUAGAUACCCGCGUAGUCCACGC
CCUAAACGCUGUCUGUUGGCUAUAGGGAG--UAUCGACC----CUCUCUGUGGC-GA--A----GCUAACGCGUUAAACA
GACCGCCUGGGUAGUACGAUCGCAAGAUUAAAACUCAAAGGAAUAGACGGGGGCUCGCACAAGCGGUGGAUCAUGUGGCU
UAAUUCGUCGAUAAGCGAAGAACCUUACCAAGGCUAGAAACUAUAC--U-G-C-ACGCCUAGAGAAACCUAGGAAG----
-CC-UUCGA-GG----GUGUAUAGCAGGUGAUGCAUGGCCGUCGUCAGUUCGUGGCUUGAGCUGUUCCCUUAAGUGGGGA
AACGAACGCAACCCUCGUUGUGUGUUA--------UAAG-------UA-UCACACGAGACUGCUCCC-------------
----U---CAC------------------------------GGGA-GAGGAAGGUGAGGAUGACGCCAGGUCAGCAUGUC
CCU-UGAUGCCUUGGGCUGCACACGUGAUACAAUGGGUGGU-ACAACGGGACGCAAUACGGUAACGUGGAGCAAAUCCUA
AUAAAACCAUCCCCAGUUCGGAUUGAGGGCUGCAACUCGCCCUCAUGAAGUCGGAAUCGCUAGUAAUCGCGGAUCAGCAA
CGCCGCGGUGAAUACGUUCCCGAGCCUUGUACUCACCGCCCGUCAAGUCAGGGGAGUCGGGAGUGCCCGAAGUCCCA-C-
--------CUCGC--------GUGGGCCGACGGUAAGCUCGAUAACAAGGACUAAGUCGUAACAAGGCACGGCAGGAAGC
UGGUCGUGGAUUAAUUCC-------------------
>RIFCSPLOWO2_12_FULL_CP_51_24_rifcsplowo2_12_scaffold_5155_16S_1_hypothetical_protein_id=88988169_bin=Omnitrophica_WOR_2_bacterium_RIFCSPLOWO2_12_FULL_51_24_organism_tax=RIFCSPLOWO2_12_FULL_WOR_2_51_24_curated_
----------UUGGAGAGUUUGAUCCUGGCUCAGAGUGAACGCUGGCGGCGUGGUUUAGGCAUGCAAGUCGAGCGG-AU-
-CCA--GAUU-GACUUGA-GUGGCC---GCAA-GGCUGC-GAGAG-UUGGUCU--A-G---A--U-UAGCGGCAAACGGG
UGAGUAACACGCGGGUAAUCUACCUUUGAGACCGGCAUAACACUUGGAAACGGGUGCUAAUUCCGGGUAAGACCACGGCA
UCGCAUGGU-GCUGUGAGAAUAGGCGGGGAC-C-GUAAGGUCCUGCCACUCGAAGAUGAGCCCACGUCCUAUCAGCUAGU
UGGUGGGGUAAUGGCCUACCAAGGCGACGACGGGUAGCUGGACUGAGAGGUCGGUCAGCCACACUGGGACUGAGACACUG
CCCAGACUCCUACGGGAGGCUGCAGUCGAGGAUCUUUUGCAAUGGGCGAAAGCCUGACAAUGCGACGCCGCGUGAGGGAU
GAAGGUUUUCGGAUCGUAAACCUCUGUCGAGGGGGAUGAUGGUACUUGACAUUAAUAAUGUCAAGUAUUGACAGUACCCU
UGAAGGAAGCCACGGCUAACUCCGUGCCAGCAGCCGCGGUAAUACGGAGGUGGCAAGCGUUACUCGGAUUUAUUGGGUGU
AAAGGGC-UUGUAGGCGGUUACGUAAGUUGAGUGUGAAAUCCCACGGCUUAACCGUGGAACUGCACUCAAAACUGCGCGA
CUUGGGUAUGGGAGAGGAGAAUGGAAUUCCCGGUGUAAGGGUGAAAUCUGUGGAUAUCGGGAGGAACACCAGUGGCGAAG
GCGAUUCUCUGGCCCAUUACCGACGCUGAGAAGCGAAAGCGUGGGGAGCAAACAGGAUUAGAUACCCUGGUAGUCCACGC
UGUAAACGAUGAGCACUAGGUGUCGGCCC---CUUCG------GGGUCGGUGCC-GC--A----GUUAACACAUUAAGUG
CUCCACCUGGGGACUACGACCGCAAGGUUGAAACUCAAAGGAAUUGACGGGGGCCCGCACAAGCGGUGGAACAUGUGGUU
CAAUUCGACGCUACGCGAAGAACCUUACCAAGGUUUGACAUGUAAG--U-G-G-UAGUGAAGCGAAAGCGGAACGA-UCC
-GC-CAAGG-CG--GAAGCUUACACAGGUGUUGCAUGGCUGUCGUCAGCUCGUGUCGUGAGAUGUUGGGUUAAGUCCCGC
AACGAGCGCAACCCUUAUUUUUAGUUGCUA-CUC-GCAAG-AG-AGCACUCUAGAGAGACUGCCUCC-------------
----G-A-UGA------------------------------GGAG-GAGGAAGGCGGGGACGACGUCAAGUCAGUAUGGC
CCU-U-AUACCUUGGGCUACACACGUGUUACAAUGGAGUGU-ACAGAGAGAUGCAAGUCCGUAAGGCGGAGCUAAUCUC-
UA-AAGCAUUCCCCAGUUCAGAUUGAGGGCUGCAAUCCGCCCUCAUGAAGCCGGAAUCGCUAGUAAGCGCGGAUCAGCUA
CGCCGCGCUGAAUACGUUCCCGGGCCUUGUACACACCGCCCGUCAAGCCAACCGAGUCAGCUGCACCCGAAGAUCCG-C-
--------GCAA---------GCGGGUCGAAGGUGUGACUGGUGAGGAGGGCUAAGUCGUAACAAGGCAGCCGUACCGGA
AGGUGUGGCUGGAUCACCUCCUU--------------
>RIFCSPLOWO2_12_FULL_CP_51_24_rifcsplowo2_12_scaffold_126819_16S_1_hypothetical_protein_id=88988170_bin=Omnitrophica_WOR_2_bacterium_RIFCSPLOWO2_12_FULL_51_24_organism_tax=RIFCSPLOWO2_12_FULL_WOR_2_51_24_curated_
----------UUGGAGAGUUUGAUCCUGGCUCAGAGUGAACGCUGGCGGCGUGGUUUAGGCAUGCAAGUCGAACGA-UA-
-CC-------------------------GCAA-------------------------G---G--UAUAGUGGCAAAAGGG
UGCGUAACGCGUGAGCAAUCUACCUUUAAGUGGGGAAUAACCUUGGGAAACCGAGGCUAAGACCGCAUAUGACCACAAGC
CCGAAUGGG-CUAGUGGUAAAAGACGGGGAC-C-GCAA-GGCCUGUCGCUUGAAGAUGAGCUCGCGUCCUAUCAGCUUGU
UGGCGGGGUAACGGCCCACCAAGGCUUUGACGGGUAGCUGGUCUGAGAGGAUGGUCAGCCACAUUGGGACUGAGACACUG
CCCAGACUCCUACGGGAGGCUGCAGUCGAGAAUCUUUUGCAAUGCCCGAAAGGGUGACAAUGCGACGCCGCGUGUGCGAU
GAAGGUCUUCGGAUUGUAAAGCACUGUCAGCCGGGAGGAAGGUGAUUUUCUUUAAUAAAGAGAGUUGUUGACAGUACCGG
CAGAGGAAGUCACGGCUAACUCCGUGCCAGCAGCCGCGGUAAUACGGAGGUGGCAGGCGUUACUCGGAUUGAUUGGGUGU
AAAGGGC-GUGUAGGUGGUGAAUUAAGUCGAGUGUGAAAUCCCUUAGCUCAACUAAGGAACCGCAUUCGAUACUGAUUUG
CUUGAGUGAUAGAGAGGUAAGUGGAAUUCCCGGUGUAACAGUGAAAUGUGUAGAUAUCGGGAGGAACACCAGUGGCGAAG
GCGACUUACUGGUUAUCUACUGACACUGAAACGCGAGAGCUAGGGGAGCAAACAGGAUUAGAUACCCUGGUAGUCCUAGC
CGUAAACGAUGUGCACUAGGUGUCGGGCC---CUUUG------GGUUCGGUGCC-GC--A----GUUAACACAUUAAGUG
CACCACCUGGGGAGUACGGUCGCAAGACUGAAACUCAAAGGAAUUGACGGGGACCCGCACAAGCGGUGGAGCAUGUGGUU
UAAUACGACGCUACGCGUGGAACCUUACCAAGGCUUGACAUGUAUU--U-G-A-AAUCUCUAUGAAAGUAGAGACC-UG-
-UC-CUAAA-GA--CACAAUUACACAGGUGUUGCAUGGCUGUCGUCAGCUCGUGUCGUGAGAUGUUGGGUUAAGUCCCGC
AACGAGCGCAACCCUCGUCAUUAGUUGCUA-CCC-GCAA--GGGAGCACUCUAAUGAGACUGCCAGU-------------
----G-U-UUA------------------------------ACUG-GAGGAAGGUGGGGAUGACGUCAAGUCAGUACGGC
CCU-U-AUGCCUUGGGCUACACACGUGCUACAAUCCCCGCU-ACAAAGAGAAGCAAGACCGCAAGGUGGAGCAAAUCUC-
AAAAAAGCGGGGCCAGUUCAGAUUGAGGGCUGCAAUUCGCCCUCAUGAAGCCGGAAUCGCUAGUAAUCGCGCAUCAGACA
CGGCGCGAUGAAUACGUUCCCGGGUCUUGUACACACCGCCCGUCAAGCCACCUGAGUUGACUGCACCCGAAACCGUUCU-
CUCAACCCGCAA--GGGGGGGAGGCGUCUAAGGUGUGGUUGGCGAGGAGGGCUAAGUCGUAACAAGGUAGCCGUA-UCGG
AA-----GG-UG-C-G--GC-UGGAUCACCUCCUU--
>RIFCSPLOWO2_12_FULL_Deltaproteobacteria_45_22_rifcsplowo2_12_scaffold_5878_16S_1_hypothetical_protein_id=89001252_bin=Nitrospinae_bacterium_RIFCSPLOWO2_12_FULL_45_22_organism_tax=RIFCSPLOWO2_12_FULL_Nitrospinae_45_22_curated_
----------UUGGAGAGUUUGAUCCUGGCUCAGAACGAACGCUAGCGGCGUGCCUAACACAUGCAAGUCGAACGA-GAA
-AGG-----------------GUUC---UUCG-GAGC------------------C-U-GAG--UAAAGUGGCGGACGGG
UGAGUAACACGUGAGUAACCUGCCCUCAGGAUAGGGAUAACAUCUCGAAAGGGAUGCUAAUACCUAGUAUGACCACAGAA
ACAAAAGUU-UCAGGGGUAAAAGGUGGCC-UCUGAAAGCAAGCUGCUGCCUGAGGAGGGGCUCGCGGACCAUUAGCUAGU
UGGGAGGGUAAUGGCCUACCAAGGCGACGAUGGUUAGCUGGUCUGAGAGGAUGAUCAGCCACACUGGGACUGAGAUACGG
CCCAGACUCCUACGGGAGGCAGCAGUGGGGAAUAUUGCGCAAUGGGGGAAACCCUGACGCAGCAACGCCGCGUGGGUGAU
GAAGGCCUUCGGGUCGUAAAACCCUGUCAGGCAGGAAGAAUACCAAAUAAGUGAAGA-CUUAUUUGUUUGACGGUACUGC
CAGAGGAAGCCCCGGCUAACUCCGUGCCAGCAGCCGCGGUAAUACGGAGGGGGCUAGCGUUGUUCGGAAUUAUUGGGCGU
AAAGAGC-GCGUAGGUGGUUGGGUAAGUCAGACGUGAAAUCCCCUGGCUCAACCAGGGAAGGGCGUCUGAAACUGCUUAA
CUUGAGUGCGGUAGAGGAGAGUGGAAUUCCCGGUGGAGCGGUGAAAUGCGUAGAUAUCGGGAAGAACACCGUUGGCGAAG
GCGGCUCUCUGGACCGCAACUGACACUGAGGUGCGAAAGCUAGGGGAGCAAACGGGAUUAGAUACCCCGGUAGUCCUAGC
CGUAAACGAUGGGCACUAGGUGUAGAGGG--UGCCGACC----UCCUCUGUGCC-GA--A----GCUAACGCAUUAAGUG
CCCCGCCUGGGGAGUAUGGUCGCAAGGCUGAAACUCAAAGGAAUUGACGGGGGCCCGCACAAGCGGUGGAGCAUGUGGUU
UAAUUCGACGCAACGCGAAGAACCUUACCUGGGCUUGACAUGUAUC--U-A-A-AAGGGUAUAGAAAUAUACCCC--UCC
--C-UUCG--GG---GUAGAUACACAGGUGCUGCAUGGCUGUCGUCAGCUCGUGUCGUGAGAUGUUGGGUUAAGUCCUGC
AACGAGCGCAACCCUUACUCUUAGUUGCCAGCGG-UUAG--CCGGGAACUCUAAGGGAACUGCCGGU-------------
----U-A-UAA------------------------------ACCG-GAGGAAGGAGGGGAUGACGUCAAGUCCUCAUGGC
CUU-U-AUGUCCAGGGCUACACACGUGCUACAAUGGCCUGU-ACAAAGGGUAGCAAACCCGCGAGGGGAAGCCAAUCCC-
AAAAAGCAGGUCUCAGUUCGGAUUGGAGUCUGCAACUCGACUCCAUGAAGGCGGAAUCGCUAGUAAUCGUGGAUCAGC-A
CGCCACGGUGAAUACGUUCCCGGGCCUUGUACACACCGCCCGUCACACCACGAAAGUCAAUUGUACCCGAAGUCGCUGA-
GCUAACCCUUUA-CGGGAAGUAAGUGCCGAAGGUAUGGUUGGCAAUUGGGGUGAAGUCGUAACAAGGUAGCCGUA-GGGG
AA-----CC-UG-C-G--GC-UGGAUCACCUCCUU--
>RIFCSPLOWO2_12_FULL_Deltaproteobacteria_50_11_rifcsplowo2_12_scaffold_5994_16S_1_hypothetical_protein_id=89002986_bin=Deltaproteobacteria_bacterium_RIFCSPLOWO2_12_FULL_50_11_organism_tax=RIFCSPLOWO2_02_FULL_Deltaproteobacteria_50_16_curated_Deltaproteobacteria_Proteobacteria_Bacteria_
----------CUGGAGAGUUUGAUUCUGGCUCAGAACGAACGCUGGCGGCGUGCCUAACACAUGCAAGUCGUACGA-GAU
-A------------------GCCCC---UUCG-GGGGU---------------------GUG--UAAAGUGGCGCACGGG
UGAGUAAUACGUGGGUAACCUGCCCUUGAGACGGGGACAACCUGCUGAAAGGCGGGCUAAUACCGGAUAAGACCACAGUU
CCUCCGGGA-ACAGAGGUCAAAGAUGCCC-UCUCCAUGGACGGUAUCACUUAAGGAUGGGCCCACGUCCCAUCAGCUUGU
UGGUAGGGUAAUGGCCUACCAAGGCGAAGACGGGUAGCUGGUCUGAGAGGAUGAUCAGCCACACUGGAACUGAGACACGG
UCCAGACUCCUACGGGAGGCAGCAGUGGGGAAUAUUGCGCAAUGGGCGAAAGCCUGACGCAGCAACGCCGCGUGAGUGAU
GAAGGCCUUCGGGUCGUAAAGCUCUGUCAGAGGGGAAGAAUGCAAUAGAUUCGAACAGGGUCUGUUGUUGACGGUACCUU
CAGAGGAAGCACCGGCUAACUCCGUGCCAGCAGCCGCGGUAAUACGGAGGGUGCAAGCGUUGUUCGGAAUUACUGGGCGU
AAAGCGC-GUGCAGGCGGUCUUGAAAGUCCCGUGUGAAAUCCCUCGGCUUAACUGGGGAAUGGCGCGGGAAACUCCAAGG
CUAGAAUACGGGAGAAGUCAGCGGAAUUCCUAAUGUAGCGGUGAAAUGCGUAGAUAUUAGGAGGAACACCAGCGGCGAAA
GCGGUUGACUAGCCCAAUAUUGACGCUGAGACGCGAAAGCGUGGGGAUCAAACAGGAUUAGAUACCCUGGUAGUCCACGC
UGUAAACGAUGGAUACUAGGUGUUGGGGG--AAUUGACC----CCCUCAGUGCC-GA--C----GCUAACGCAUUAAGUA
UCCCGCCUGGGGAGUACGGUCGCAAGACUAAAACUCAAAGGAAUUGACGGGGGCCCGCACAAGCGGUGGAGCAUGUGGUU
CAAUUCGACGCAACGCGAAAAACCUUACCUGGACUUGACAUC-UGG--G-G-A-AUCC-UCCGAAAAGA-G-GGAG-UGC
-CC-GCAA--GG-GAGCCCCAAGACAGGUGCUGCAUGGCUGUCGUCAGCUCGUGUCGUGAGAUGUUGGGUUAAGUCCCGC
AACGAGCGCAACCCCCGCCUUUAGUUGCCAUCAU-UUAG--UUGGGCACUCUAAAGGGACUGCCCGG-------------
----G-U-UAA------------------------------CCGG-GAGGAAGGUGGGGACGACGUCAAGUCCUCAUGGC
CUU-U-AUGUCUAGGGCUACACACGUGCUACAAUGGGUACU-ACAAAGGGUUGCCAACCCGUGAGGGGGAGCUAAUCCC-
AUAAAGGUACUCUAAGUUCGGAUUGCAGUCUGCAACUCGACUGCAUGAAGCUGGAAUCGCUAGUAAUCGCGGAUCAGC-A
UGCCGCGGUGAAUACGUUCCCGGGCCUUGUACACACCGCCCGUCACACCACGAAAGUGAUUUAUACCAGAAGUCGGUGA-
GCUAA-C-UUC----GGAGGCAGCCGCCCAAGGUAUGGACCAUGAUUGGGGUGAAGUCGUAACAAGGUAUCCGUA-GCGG
AA-----GC-UG-C-G--GA-UGGAUCACCUCCUU--
>RIFCSPLOWO2_12_FULL_Deltaproteobacteria_69_37_rifcsplowo2_12_scaffold_48379_16S_1_hypothetical_protein_id=89015769_bin=Candidatus_Tectomicrobia_bacterium_RIFCSPLOWO2_12_FULL_69_37_organism_tax=RIFCSPLOWO2_12_FULL_Entotheonella_69_37_curated_
----------UUGGAGAGUUUGAUCCUGGCUCAGAGCGAACGCUGGCGGCGUGCCUAACACAUGCAAGUCGUACGC-GA-
-AAG-------------------CC---UUCG-GGC-------------------A-A---G--UAGAGUGGCGAACGGG
UGAGUAACACGUGAGCAACCUGCCUUCGGAACUGGAAUAACCUCUCGAAAGGGGGGCUAAUACCGGAUGAGACCACAGGG
CCGAAUGGC-CCAGGGGUCAAAGAUGGCC-UCUGCAUGCAAGCUGUCGUCCGAAGAUGGGCUCGCGGCCCAUUAGCUAGU
UGGUGGGGUAACGGCCCACCAAGGCUACGAUGGGUAGCCGACCUGAGAGGGUGAUCGGCCACACUGGGACUGAGAUACGG
CCCAGACUCCUACGGGAGGCAGCAGUGGGGAAUUUUGCGCAAUGGGGGAAACCCUGACGCAGCGACGCCGCGUGGAGGAU
GAAGGCCUUCGGGUCGUAAACUCCUGUCAGGAGGGACGAA-CGGUAUGGCGAUAACACCCGCCAUGCUUGACGGUACCUC
AAGAGGAAGCUCCGGCUAACUCCGUGCCAGCAGCCGCGGUAAUACGGAGGGAGCAAGCGUUGCUCGGAAUCACUGGGCGU
AAAGGGC-GUGUAGGCGGGAUGGCCAGUCGGAUGUGAAAGCCCUGGGCUCAACCCGGGAAGUGCAUUCGAUACUGCUGUU
CUUGAGUGUGGUAGGGGAGAGCGGAAUUCCUGGUGUAGCGGUGAAAUGCGUAGAUAUCAGGAAGAACACCUGUGGCGAAG
GCGGCUCUCUGGACCAUAACUGACGCUGAGGCGCGAAAGCUAGGGGAGCAAACGGGAUUAGAUACCCCGGUAGUCCUAGC
CGUAAACGAUGGGCACUAGGUGUGGGAGG--CGUUGACC----CUUCCCGUGCC-GC--A----GCUAACGCAUUAAGUG
CCCCGCCUGGGGAGUACGGCCGCAAGGUUGAAACUCAAAGGAAUUGACGGGGGCCCGCACAAGCGGUGGAGCAUGUGGUU
UAAUUCGACGCAACGCGAAGAACCUUACCUGGGUUUGAACUGCACA--G-G-A-CAGC-CAUGGAAACAUG-GUC--UC-
-CC-UUCG--GG--G-CCUGUGCAUAGGUGCUGCAUGGCUGUCGUCAGCUCGUGUCGUGAGAUGUUGGGUUAAGUCCCGC
AACGAGCGCAACCCCUGCCCUUAGUUGCCAGCGG-UUCG-GCCGGGAACUCUAAGGGGACUGUCGGC-------------
----G-A-UAA------------------------------GCCG-GAGGAAGGCGGGGAUGACGUCAAGUCCUCAUGGC
CCU-U-ACGCCCAGGGCUACACACGUGCUACAAUGGCGCAU-ACAAAGGGUAGCUAAGUCGCGAGAUGGAGCCAAUCCC-
AAAAAGUGCGCCUCAGUUCGGAUCGAAGUCUGCAACUCGACUUCGUGAAGCCGGAAUCGCUAGUAAUCGCGGAUCAGC-A
CGCCGCGGUGAAUACGUUCCCGGGCCUUGUACACACCGCCCGUCACACCACGAGAGUCGGGUGUACCAGAAGCCACCGGA
GCCAACCCGCAA--GGGGGGCAGGUGUCUACGGUAUGACCGAUGAUUGGGGUGAAGUCGUAACAAGGUAGCCGUA-GGGG
AA-----CC-UG-C-G--GC-UGGAUCACCUCCUU--
>RIFCSPLOWO2_12_FULL_Flavobacteria_31_7_rifcsplowo2_12_scaffold_12988_16S_1_hypothetical_protein_id=89019672_bin=Flavobacteria_bacterium_RIFCSPLOWO2_12_FULL_31_7_organism_tax=RIFCSPLOWO2_12_FULL_Flavobacteria_31_7_curated_
-----------UGAAGAGUUUGAUCCUGGCUCAGGAUGAACGCUAGCGGCAGGCUUAACACAUGCAAGUCGAGGG--GUA
-GAG-----------------GAAG---CUUG-CUUC------------------C-U---U--GAGACCGGCGCACGGG
UGCGUAACGCGUAUACAAUCUACCUUUUACAGAGGGAUAGCCCAGAGAAAUUUGGAUUAAUACCUCAUAGUAUUUUCGAA
UCGCAUGGU-UUGAUUAUUAAAGU----------UCCA-------ACGGUAAAAGAUGAGUAUGCGUCCCAUUAGCUAGA
UGGUAAGGUAACGGCUUACCAUGGCAAUGAUGGGUAGGGGUCCUGAGAGGGAGAUCCCCCACACUGGUACUGAGACACGG
ACCAGACUCCUACGGGAGGCAGCAGUGAGGAAUAUUGGACAAUGGGCGCAAGCCUGAUCCAGCCAUGCCGCGUGCAGGAA
GACGGUCUAUGGAUUGUAAACUGCUUUUAUACAGGAAGAAACACUCCCU---CGUG----AGGGAACUUGACGGUACUGU
AUGAAUAAGCAUCGGCUAACUCCGUGCCAGCAGCCGCGGUAAUACGGAGGAUGCAAGCGUUAUCCGGAAUCAUUGGGUUU
AAAGGGU-CCGUAGGCGGUUUAAUAAGUCAGUGGUGAAAGCCCAUCGCUCAACGAUGGAACGGCCAUUGAUACUGUUAAA
CUUGAAUUAUUAGGAAGUAACUAGAAUAUGUAGUGUAGCGGUGAAAUGCUUAGAGAUUACAUGGAAUACCAAUUGCGAAG
GCAGGUUACUACUAAUAUAUUGACGCUGAUGGACGAAAGCGUGGGGAGCGAACAGGAUUAGAUACCCUGGUAGUCCACGC
CGUAAACGAUGGAUACUAGCUGUUCGGA-----GCAA-------UCUGAGUGGC-UA--A----GCGAAAGUGAUAAGUA
UCCCACCUGGGGAGUACGUUCGCAAGAAUGAAACUCAAAGGAAUUGACGGGGGCCCGCACAAGCGGUGGAGCAUGUGGUU
UAAUUCGAUGAUACGCGAGGAACCUUACCAAGGCUUAAAUGGGAAA--C-G-A-CAGG-UUUGGAAACAGA-CUUU----
-UC-UUCG--GA----CGUUUUUCAAGGUGCUGCAUGGUUGUCGUCAGCUCGUGCCGUGAGGUGUCAGGUUAAGUCCUAU
AACGAGCGCAACCCCUGUCGUUAGUUGCCAGCGAGUCA-UGUCGGGAACUCUAACGAGACUGCCAGU-------------
----G---UAA------------------------------ACUGUGAGGAAGGUGGGGAUGACGUCAAAUCAUCACGGC
CCU-U-ACGCCUUGGGCCACACACGUGCUACAAUGGCCAGU-ACAGAGAGCAGCCACUUAGUGAUAAGGAGCGAAUCUU-
C-AAAACUGGUCUCAGUUCGGAUCGGAGUCUGCAACUCGACUCCGUGAAGCUGGAAUCGCUAGUAAUCGGAUAUCAGCCA
UGAUCCGGUGAAUACGUUCCCGGGCCUUGUACACACCGCCCGUCAAGCCAUGGAAGCUGGGGGUACCUGAAGUCGGUCG-
CC------GCAA-------GGAGCUGCCUAGGGUAAAACUGGUAACUAGGGCUAAGUCGUAACAAGGUAGCCGUA-CCGG
AA-----GG-UG-C-G--GC-UGGAACACCUCCUU--
>RIFCSPLOWO2_12_FULL_Gammaproteobacteria_47_76_rifcsplowo2_12_scaffold_15672_16S_1_hypothetical_protein_id=89024537_bin=Gammaproteobacteria_bacterium_RIFCSPLOWO2_12_FULL_47_76_organism_tax=RifCSPlowO2_12_Gammaproteobacteria_47_11_curated_Gammaproteobacteria_Proteobacteria_Bacteria_
-----------UGAAGAGUUUGAUCCUGGCUCAGAUUGAACGCUGGCGGCAUGCCUAACACAUGCAAGUCGAACG--GUA
ACAG---------------GUCUAG---CUUG-CUAGAC---------------GC-U---G--ACGAGUGGCGGACGGG
UGAGUAAUGCAUAGGA-AUCUGCCCAGUAGCGGGGGACAACUCGGGGAAACUCGAGCUAAUACCGCAUACG--------C
CCUACGGGG---------GAAAGCGGGGGAC-C-UUCG-GGCCUCGCACUAUUGGAUGAGCCUAUGUCUGAUUAGCUAGU
UGGUAGAGUAACGGCCUACCAAGGCGACGAUCAGUAGCUGGUCUGAGAGGACGAUCAGCCACACUGGAACUGAGACACGG
UCCAGACUCCUACGGGAGGCAGCAGUGGGGAAUAUUGGACAAUGGGGGCAACCCUGAUCCAGCAAUGCCGCGUGUGUGAA
GAAGGCCUGCGGGUUGUAAAGCACUUUCAGUAGGAAAGAA-AUCCUGAAGGUUAAUAAUCUUCAGGCUUGACAUUACUUA
CAGAAGAAGCACCGGCUAACUCCGUGCCAGCAGCCGCGGUAAUACGGAGGGUGCGAGCGUUAAUCGGAAUUACUGGGCGU
AAAGCGC-ACGUAGGCGGUUUAGUAAGUCGGAUGUGAAAUCCCCGGGCUUAACCUGGGAAUUGCAUUCGAUACUGCUAGG
CUAGAGUAUGGUAGAGGGUAGUGGAAUUCCGGGUGUAGCGGUGAAAUGCGUAGAUAUCCGGAGGAACACCAGUGGCGAAG
GCGGCUACCUGGACCAAUACUGACGCUGAGGUGCGAAAGCGUGGGGAGCAAACAGGAUUAGAUACCCUGGUAGUCCACGC
CCUAAACGAUGUCAACUAGCCGUUGGGUUC--AUAAAA----GAACUUAGUGGC-GC--A----GCUAACGCGAUAAGUU
GACCGCCUGGGGAGUACGGCCGCAAGGUUAAAACUCAAAGGAAUUGACGGGGGCCCGCACAAGCGGUGGAGCAUGUGGUU
UAAUUCGAUGCAACGCGAAGAACCUUACCUACCCUUGACAUC-CUC--A-G-A-ACUU-GUUAGAGAUAAC-UUGG-UG-
-CC-UUCG--GG--AACUGAGUGACAGGUGCUGCAUGGCUGUCGUCAGCUCGUGUCGUGAGAUGUUGGGUUAAGUCCCGU
AACGAGCGCAACCCUUGUCCCUAGUUGCCAGCGAGUAAA-GUCGGGAACUCUAGGGAGACUGCCGGU-------------
----G-A-CAA------------------------------ACCG-GAGGAAGGUGGGGAUGACGUCAAGUCAUCAUGGC
[truncated: 461,428 more chars]
