# Supplementary material for: Members of the Candidate Phyla Radiation are functionally differentiated by carbon- and nitrogen-cycling capabilities
Source: Microbiome. 2017 Sep 2;5:112. doi: 10.1186/s40168-017-0331-1 (PMC5581439; doi:10.1186/s40168-017-0331-1)
Supplement: Supplementary file 4 — Trimmed MUSCLE alignment of gyrA sequences. (AFA 1832 kb) [file 40168_2017_331_MOESM4_ESM.afa]

>gwf2_scaffold_1_316_GWF2_GWF2_WS6_complete_39_15_39_15 _unknown -WS6
IADSSISDEMKTRYIDYSMSVIVSRALPEVKDGLKPSQRRILVAMNDMNLIPSAHYRKSAKIAGDTSGNYHPHGEVVIYP
TMVKMAQDFSTRYPLVDGQGNFGSVDGDPAAAMRYTEAKMSKITVELLRDLEKGTVPFIPNYDGTRLEPTVLPAAIPQLL
ANGSDGIAVGMATKIPPHNLTELITALREMIKRNKWEGKAIYNELRLDREKGERIPMTLDPRPVDYLGNYINKYSLEYP-
-E----FKSEITPEELINIIPGPDFPTGGTIYDRNEILNAYSTGRGRILQRAKASIEE--GKKGRYEIIVTEIPFQVNKA
YLTEKIADLVKEKKVEGIADIRDESNREGMRVVIILKKDVQPKTVLNKLYKFTEMQKVFNANMIALVE-QE-PKTLPLKQ
MLELFLSFRISVVIRRFEFDLAEARYRGHILEGLLKALDILDDIIATIRGSKTQEEAKTNLISKFDFTEVQAQAILEMQL
RKLAALEREKLQDEYKELGEKIKEYTLTLADPIKILGVIDAELSEIVEKHGDARRSKVIKGKIDEISEEDMVAAENTLVT
LSHSGYIKRIPPDTYRTQNRGGKGITGATTKEDDWISHAILCNTHDDLMFFSNRGRVFRIRAFEIPEYGRTAKGLPIVNL
ISLEQGELITSVLN------------IES--GVTYK-------FLFMATKKGTVKKTDIKDFEKIRATGLIAAKLE--GD
ELLKVIPTSGESEIIMVTREGKSIRFKEEDVRPTGRATMGVRGIKF--A-KDEVISMDVMVS------------------
---------EEGNFFTLSEKGFGKMSKLSDYTLQGRGGSGIFTFRVTDKTGKLVVAKIV---DNK--DESEIVVISENGV
IIRTEMKNLPILQRQTSGVKIMNV-A-TEDKVSAIAVI
>gwc2_scaffold_17836_10_GWC2_GWC2_WS6_36_7_36_7 _unknown -WS6
IVERSIVDEMKSNYLDYSMSVIVSRALPEVKDGLKPSQRRILVAMNDLALTPSAHYRKCAKIAGDTSGNYHPHGEAVIYP
TLVKLAQDFSTRYLLIDGQGNFGSIDGDTAAAMRYTEARMGKITMDLLRDLGKGTVTFVPNYDGTRLEPSVLPAAFPNVL
ANGGDGIAVGMATKMPPHNLRELINALQAMIRRDKESKEIIPRTLNSKPEDYLENYVDTNDLEYPIKIKELREKIATEP-
-E----FKSEITPLDLIEIIPGPDFPTGGTIYDQNEILNAYATGRGRILQRAKATIVE--GNQGRFNIVITEIPFQVNKA
HMIEKMADLVKEKKLEGIADIRDESSREGMRVVIVLKRESQPKAVLNKLYKYTEMQKVFNANMIALVD-QQ-PKTLPLKR
ILELFISFRITVTIRRYEFDLAEARFRAHILEGLLKALDMLDEVIATIRGSKTQETAKTNLMDKFKFTEVQAQAILDMQL
RRLAALEKMKLQNEYNELQENIKTYNDILENPARILEIISTDLDEVKEKYGDDRRSKVVKGKVNEISEEDMVASEDMLVT
ITHTGYIKRLTPDTYKAQKRGGKGVSGGDTKEGDFIEHAFLCNTHDELLLFTNKGKVFNLRIFEIPEYGRTAKGLPLVNL
VQLEPEEIITSVLP------------K--------GKEAYK--YFLMVTEKGIIKKTELSEFAKIRANGLTAIKLE-NGD
QLAWVKPTTGEDEVLIVTADGKSVRFKESDVRPMGRNTRGVTAIKFKA--TDCVAGMGIVKN------------------
---------NDMMVLTLSENGFGKMSVLKEYPTQKRGGTGVFTFRVTPKTGKISTARII---EPE-QE--EIVVISEKSK
VIRSELKTVPKLGRQTSGVKIMNI-G-SDDRVATVALL
>gwd2_scaffold_875_20_GWD2_WS6_36_26 _unknown -WS6
IVERSIVDEMKSNYLDYSMSVIVSRALPEVKDGLKPSQRRILVAMNDLALTPSAHYRKCAKIAGDTSGNYHPHGEAVIYP
TLVKLAQDFSTRYLLIDGQGNFGSIDGDTAAAMRYTEARMGKITMDLLRDLGKGTVTFVPNYDGTRLEPSVLPAAFPNVL
ANGGDGIAVGMATKMPPHNLRELINALQAMIRRDKESKEIIPRTLNSKPEDYLENYVDTNDLEYPIKIKELREKIATEP-
-E----FKSEITPLDLIEIIPGPDFPTGGTIYDQNEILNAYATGRGRILQRAKATIVE--GNQGRFNIVITEIPFQVNKA
HMIEKMADLVKEKKLEGIADIRDESSREGMRVVIVLKRESQPKAVLNKLYKYTEMQKVFNANMIALVD-QQ-PKTLPLKR
ILELFISFRITVTIRRYEFDLAEARFRAHILEGLLKALDMLDEVIATIRGSKTQETAKTNLMDKFKFTEVQAQAILDMQL
RRLAALEKMKLQNEYNELQENIKTYNDILENPARILEIISTDLDEVKEKYGDDRRSKVVKGKVNEISEEDMVASEDMLVT
ITHTGYIKRLTPDTYKAQKRGGKGVSGGDTKEGDFIEHAFLCNTHDELLLFTNKGKVFNLRIFEIPEYGRTAKGLPLVNL
VQLEPEEIITSVL-------------TRD----PKGKEAYK--YFLMVTEKGIIKKTELSEFAKIRANGLTAIKLE-NGD
QLAWVKPTTGEDEVLIVTADGKSVRFKESDVRPMGRNTRGVTAIKFKA--TDCVAGMGIVKNNDMM--------------
-------------VLTLSENGFGKMSVLKEYPTQKRGGTGVFTFRVTPKTGKISTARII---EPE-QE--EIVVISEKSK
VIRSELKTVPN--------RL----Q-----V------
>GWB1_scaffold_245_36_GWB1_candidate_division_WS6_bacterium_GW2011_GWB1_33_6_33_7 _unknown -WS6
VMSRSIVDEMKSNYIDYSMSVIVARALPEVKDGLKPSQRRILVAMNDLALTPSSHFRKCAKIAGDTSGNYHPHGESVVYP
TLVKLAQLFSTRYPLVDGQGNFGSIDGDPAAAMRYTEARVGKITPELLKDLNKGTVTFIPNYDGTRLEPTVLPALFPNLL
ANGSQGIAVGMATQIPPHNLGELVDALQEMIKRVAIYNELRKAKEAKELIPQTLNSKPEDYLENYVNTKDLEYQKAIDP-
-D----FKSEISPEELITIVPGPDFPTGGTIYDRDEILNAYATGRGKILQRAQASIVE--GSNGRYQIVITEIPYQVNKA
YMIEKVADLVRDKKIVGIADIRDESNKDGIRVVVILKKDAQPKTVLNKLFKYTEMQKTFNANMIALVD-QE-PITLSLKR
MLELFLSFRITVTVRRYEYDLAEARYHAHILEGLLKALDFLDEVIATIRGSKTQETAKTNLMDKFKFTDVQAQAILDMQL
RRLAALERMKLQNDYKETKEKIIEYNAVLDSQDRILEIISSDLEVIKESYGDKRRTRVVKGKVDQISEEDLIVKEETLIT
ITHSGYVKRVPPSTYQVQKRGGKGISGGETKEGDFIEHVLLCSTHDELLLFTNKGRVFNTRIFEIPEYGRTAKGIPLINL
VQLDQNETITSILT-----------HKGS---EEIQQDSFK--YFLMVTKNGVVKKTELNQFEKIRSNGLTAIKLD-VND
ELIWVKPTTGDDEVILVTADGKSIRFTEKDVRPMGRSTRGVTGMKFKS--SDYIVGIGVVRA------------------
---------NENRLFTLSEKGFGKMSLLKEYTKQKRGGTGIFTFRVTEKTGKVAVARVL---DHP-NA--EIVVISEKSK
VIRSSINAIPVLGRQTSGVKVMKI-N-DDDRVATMTLL
>gwc1_scaffold_376_9_GWC1_WS6_33_22 _unknown -WS6
VMSRSIVDEMKSNYIDYSMSVIVARALPEVKDGLKPSQRRILVAMNDLALTPSSHFRKCAKIAGDTSGNYHPHGESVVYP
TLVKLAQLFSTRYPLVDGQGNFGSIDGDPAAAMRYTEARVGKITPELLKDLNKGTVTFIPNYDGTRLEPTVLPALFPNLL
ANGSQGIAVGMATQIPPHNLGELVDALQEMIKRVAIYNELRKAKEAKELIPQTLNSKPEDYLENYVNTKDLEYQKAIDP-
-D----FKSEISPEELITIVPGPDFPTGGTIYDRDEILNAYATGRGKILQRAQASIVE--GSNGRYQIVITEIPYQVNKA
YMIEKVADLVRDKKIVGIADIRDESNKDGIRVVVILKKDAQPKTVLNKLFKYTEMQKTFNANMIALVD-QE-PITLSLKR
MLELFLSFRITVTVRRYEYDLAEARYHAHILEGLLKALDFLDEVIATIRGSKTQETAKTNLMDKFKFTDVQAQAILDMQL
RRLAALERMKLQNDYKETKEKIIEYNAVLDSQDRILEIISSDLEVIKESYGDKRRTRVVKGKVDQISEEDLIVKEETLIT
ITHSGYVKRVPPSTYQVQKRGGKGISGGETKEGDFIEHVLLCSTHDELLLFTNKGRVFNTRIFEIPEYGRTAKGIPLINL
VQLDQNETITSILT------------R-DMGSEEIQQDSFK--YFLMVTKNGVVKKTELNQFEKIRSNGLTAIKLD-VND
ELIWVKPTTGDDEVILVTADGKSIRFTEKDVRPMGRSTRGVTGMKFKS--SDYIVGIGVVRA------------------
---------NENRLFTLSEKGFGKMSLLKEYTKQKRGGTGIFTFRVTEKTGKVAVARVL---DHP-NA--EIVVISEKSK
VIRSSINAIPVLGRQTSGVKVMKI-N-DDDRVATMTLL
>gwd1_scaffold_361_37_GWD1_WS6_33_186 _unknown -WS6
VMSRSIVDEMKSNYIDYSMSVIVARALPEVKDGLKPSQRRILVAMNDLALTPSSHFRKCAKIAGDTSGNYHPHGESVVYP
TLVKLAQLFSTRYPLVDGQGNFGSIDGDPAAAMRYTEARVGKITPELLKDLNKGTVTFIPNYDGTRLEPTVLPALFPNLL
ANGSQGIAVGMATQIPPHNLGELVDALQEMIKRVAIYNELRKAKEAKELIPQTLNSKPEDYLENYVNTKDLEYQKAIDP-
-D----FKSEISPEELITIVPGPDFPTGGTIYDRDEILNAYATGRGKILQRAQASIVE--GSNGRYQIVITEIPYQVNKA
YMIEKVADLVRDKKIVGIADIRDESNKDGIRVVVILKKDAQPKTVLNKLFKYTEMQKTFNANMIALVD-QE-PITLSLKR
MLELFLSFRITVTVRRYEYDLAEARYHAHILEGLLKALDFLDEVIATIRGSKTQETAKTNLMDKFKFTDVQAQAILDMQL
RRLAALERMKLQNDYKETKEKIIEYNAVLDSQDRILEIISSDLEVIKESYGDKRRTRVVKGKVDQISEEDLIVKEETLIT
ITHSGYVKRVPPSTYQVQKRGGKGISGGETKEGDFIEHVLLCSTHDELLLFTNKGRVFNTRIFEIPEYGRTAKGIPLINL
VQLDQNETITSILT------------R-DMGSEEIQQDSFK--YFLMVTKNGVVKKTELNQFEKIRSNGLTAIKLD-VND
ELIWVKPTTGDDEVILVTADGKSIRFTEKDVRPMGRSTRGVTGMKFKS--SDYIVGIGVVRA------------------
---------NENRLFTLSEKGFGKMSLLKEYTKQKRGGTGIFTFRVTEKTGKVAVARVL---DHP-NA--EIVVISEKSK
VIRSSINAIPVLGRQTSGVKVMKI-N-DDDRVATMTLL
>gwe1_scaffold_446_37_GWE1_WS6_33_527 _unknown -WS6
VMSRSIVDEMKSNYIDYSMSVIVARALPEVKDGLKPSQRRILVAMNDLALTPSSHFRKCAKIAGDTSGNYHPHGESVVYP
TLVKLAQLFSTRYPLVDGQGNFGSIDGDPAAAMRYTEARVGKITPELLKDLNKGTVTFIPNYDGTRLEPTVLPALFPNLL
ANGSQGIAVGMATQIPPHNLGELVDALQEMIKRVAIYNELRKAKEAKELIPQTLNSKPEDYLENYVNTKDLEYQKAIDP-
-D----FKSEISPEELITIVPGPDFPTGGTIYDRDEILNAYATGRGKILQRAQASIVE--GSNGRYQIVITEIPYQVNKA
YMIEKVADLVRDKKIVGIADIRDESNKDGIRVVVILKKDAQPKTVLNKLFKYTEMQKTFNANMIALVD-QE-PITLSLKR
MLELFLSFRITVTVRRYEYDLAEARYHAHILEGLLKALDFLDEVIATIRGSKTQETAKTNLMDKFKFTDVQAQAILDMQL
RRLAALERMKLQNDYKETKEKIIEYNAVLDSQDRILEIISSDLEVIKESYGDKRRTRVVKGKVDQISEEDLIVKEETLIT
ITHSGYVKRVPPSTYQVQKRGGKGISGGETKEGDFIEHVLLCSTHDELLLFTNKGRVFNTRIFEIPEYGRTAKGIPLINL
VQLDQNETITSILT------------R-DMGSEEIQQDSFK--YFLMVTKNGVVKKTELNQFEKIRSNGLTAIKLD-VND
ELIWVKPTTGDDEVILVTADGKSIRFTEKDVRPMGRSTRGVTGMKFKS--SDYIVGIGVVRA------------------
---------NENRLFTLSEKGFGKMSLLKEYTKQKRGGTGIFTFRVTEKTGKVAVARVL---DHP-NA--EIVVISEKSK
VIRSSINAIPVLGRQTSGVKVMKI-N-DDDRVATMTLL
>gwe2_scaffold_770_36_GWE2_WS6_33_159 _unknown -WS6
VMSRSIVDEMKSNYIDYSMSVIVARALPEVKDGLKPSQRRILVAMNDLALTPSSHFRKCAKIAGDTSGNYHPHGESVVYP
TLVKLAQLFSTRYPLVDGQGNFGSIDGDPAAAMRYTEARVGKITPELLKDLNKGTVTFIPNYDGTRLEPTVLPALFPNLL
ANGSQGIAVGMATQIPPHNLGELVDALQEMIKRVAIYNELRKAKEAKELIPQTLNSKPEDYLENYVNTKDLEYQKAIDP-
-D----FKSEISPEELITIVPGPDFPTGGTIYDRDEILNAYATGRGKILQRAQASIVE--GSNGRYQIVITEIPYQVNKA
YMIEKVADLVRDKKIVGIADIRDESNKDGIRVVVILKKDAQPKTVLNKLFKYTEMQKTFNANMIALVD-QE-PITLSLKR
MLELFLSFRITVTVRRYEYDLAEARYHAHILEGLLKALDFLDEVIATIRGSKTQETAKTNLMDKFKFTDVQAQAILDMQL
RRLAALERMKLQNDYKETKEKIIEYNAVLDSQDRILEIISSDLEVIKESYGDKRRTRVVKGKVDQISEEDLIVKEETLIT
ITHSGYVKRVPPSTYQVQKRGGKGISGGETKEGDFIEHVLLCSTHDELLLFTNKGRVFNTRIFEIPEYGRTAKGIPLINL
VQLDQNETITSILT------------R-DMGSEEIQQDSFK--YFLMVTKNGVVKKTELNQFEKIRSNGLTAIKLD-VND
ELIWVKPTTGDDEVILVTADGKSIRFTEKDVRPMGRSTRGVTGMKFKS--SDYIVGIGVVRA------------------
---------NENRLFTLSEKGFGKMSLLKEYTKQKRGGTGIFTFRVTEKTGKVAVARVL---DHP-NA--EIVVISEKSK
VIRSSINAIPVLGRQTSGVKVMKI-N-DDDRVATMTLL
>gwf1_scaffold_438_55_GWF1_WS6_33_1 _unknown -WS6
VMSRSIVDEMKSNYIDYSMSVIVARALPEVKDGLKPSQRRILVAMNDLALTPSSHFRKCAKIAGDTSGNYHPHGESVVYP
TLVKLAQLFSTRYPLVDGQGNFGSIDGDPAAAMRYTEARVGKITPELLKDLNKGTVTFIPNYDGTRLEPTVLPALFPNLL
ANGSQGIAVGMATQIPPHNLGELVDALQEMIKRVAIYNELRKAKEAKELIPQTLNSKPEDYLENYVNTKDLEYQKAIDP-
-D----FKSEISPEELITIVPGPDFPTGGTIYDRDEILNAYATGRGKILQRAQASIVE--GSNGRYQIVITEIPYQVNKA
YMIEKVADLVRDKKIVGIADIRDESNKDGIRVVVILKKDAQPKTVLNKLFKYTEMQKTFNANMIALVD-QE-PITLSLKR
MLELFLSFRITVTVRRYEYDLAEARYHAHILEGLLKALDFLDEVIATIRGSKTQETAKTNLMDKFKFTDVQAQAILDMQL
RRLAALERMKLQNDYKETKEKIIEYNAVLDSQDRILEIISSDLEVIKESYGDKRRTRVVKGKVDQISEEDLIVKEETLIT
ITHSGYVKRVPPSTYQVQKRGGKGISGGETKEGDFIEHVLLCSTHDELLLFTNKGRVFNTRIFEIPEYGRTAKGIPLINL
VQLDQNETITSILT------------R-DMGSEEIQQDSFK--YFLMVTKNGVVKKTELNQFEKIRSNGLTAIKLD-VND
ELIWVKPTTGDDEVILVTADGKSIRFTEKDVRPMGRSTRGVTGMKFKS--SDYIVGIGVVRA------------------
---------NENRLFTLSEKGFGKMSLLKEYTKQKRGGTGIFTFRVTEKTGKVAVARVL---DHP-NA--EIVVISEKSK
VIRSSINAIPVLGRQTSGVKVMKI-N-DDDRVATMTLL
>gwf2_scaffold_3024_8_GWF2_Bacteria_33_93 _unknown -WS6
VMSRSIVDEMKSNYIDYSMSVIVARALPEVKDGLKPSQRRILVAMNDLALTPSSHFRKCAKIAGDTSGNYHPHGESVVYP
TLVKLAQLFSTRYPLVDGQGNFGSIDGDPAAAMRYTEARVGKITPELLKDLNKGTVTFIPNYDGTRLEPTVLPALFPNLL
ANGSQGIAVGMATQIPPHNLGELVDALQEMIKRVAIYNELRKAKEAKELIPQTLNSKPEDYLENYVNTKDLEYQKAIDP-
-D----FKSEISPEELITIVPGPDFPTGGTIYDRDEILNAYATGRGKILQRAQASIVE--GSNGRYQIVITEIPYQVNKA
YMIEKVADLVRDKKIVGIADIRDESNKDGIRVVVILKKDAQPKTVLNKLFKYTEMQKTFNANMIALVD-QE-PITLSLKR
MLELFLSFRITVTVRRYEYDLAEARYHAHILEGLLKALDFLDEVIATIRGSKTQETAKTNLMDKFKFTDVQAQAILDMQL
RRLAALERMKLQNDYKETKEKIIEYNAVLDSQDRILEIISSDLEVIKESYGDKRRTRVVKGKVDQISEEDLIVKEETLIT
ITHSGYVKRVPPSTYQVQKRGGKGISGGETKEGDFIEHVLLCSTHDELLLFTNKGRVFNTRIFEIPEYGRTAKGIPLINL
VQLDQNETITSILT------------R-DMGSEEIQQDSFK--YFLMVTKNGVVKKTELNQFEKIRSNGLTAIKLD-VND
ELIWVKPTTGDDEVILVTADGKSIRFTEKDVRPMGRSTRGVTGMKFKS--SDYIVGIGVVRA------------------
---------NENRLFTLSEKGFGKMSLLKEYTKQKRGGTGIFTFRVTEKTGKVAVARVL---DHP-NA--EIVVISEKSK
VIRSSINAIPVLGRQTSGVKVMKI-N-DDDRVATMTLL
>gwe1_scaffold_2287_4_GWE1_GWE1_WS6_34_7_33_8 _unknown -WS6
LTPRSIVDEMKSNYIDYSMSVIVSRALPEVKDGLKPSQRRILVAMNDLALSPSSHFRKCAKIAGDTSGNYHPHGESVVYP
TLVKLAQEFSTRYILVEGQGNFGSIDGDPAAAMRYTEARMGKITPELLKDLNKGTVTFLPNYDGTRLEPTILPALFPNLL
ANGSQGIAVGMATQIPPHNLGELIDALQEMIKRIAIYNELRKAKEAKEVVPQTLNSKPEDYIENYIDTKQLDYSKDIQS-
-D--------ISPEELIDIVPGPDFPTGGTIYDRDEILNAYATGRGKILQRAQASIVE--GQNGRYQIVITEIPYQVNKA
YMIEKVADLVRDKKITGIADIRDESNKEGIRVVVILKKDAQPKTVLNKLFKYTEMQKTFNANMIALVE-QE-PITLSLKR
MLELFLSFRLTVTIRRYEYDLAEARYHAHILEGLLKALDVLDEVIATIRGSKTQESAKTNLMDKFKFTEVQAQAILDMQL
RRLAALERMKLQNDYKETKEKIIEYNAVLDSQDRILEIISSDLNQIKESYADKRRSRVVKGKINEISEEDMIAQEETLIT
ITHSGYVKRVPPSTYQTQKRGGKGISGGDTKEGDFIEHVLLCNTHDELLLFSNKGRVFITRIFEIPEYGRTAKGIPLINL
VQLDQNEIITSILT------------RGVMGSEEIQQDDFK--YFLMATKGGIIKKTDLGEFSKIRANGLTAIKLE-VND
ELIWVKPTTGEDEIILVTAEGKSIRFSEKDVRPLGRSTRGVRAMKFKE--DDYIVGMGVVRG------------------
---------NENRLFTLSEYGYGKMTKLSGYTKQKRGGTGIFTFRVTKKTGKVVVARIL---DHP-KA--EIVVISEKSK
VIRSSIDAIPTLGRQTSGVKVMKL-D-SEDKVATMAIL
>RIFOXYA1_FULL_OP11_like_41_12_rifoxya1_full_scaffold_1333_10_gyrA;_"Candidatus_Roizmanbacteria_bacterium_RIFOXYA1_FULL_41_12"__Roizmannbacteria_-Microgenomates
--------------------------------------------------------------------------------
-MVRMAQEFSMRNPLIKGQGNFGSIDGDPPAAMRYTEAKLAKISDELLADLHKNTVQFRDNFDATLQEPDCLPAMIPNLL
VNGSEGIAVGMATKIPPHNLKELLEGLLLMLEK---------------------------------------------PV
YSAAKSVGFNVTLEELMQFIKGPDFPTGGHVYSKKDIYQAYLTGRNSLLMRGVAKIEE--IGKGKEAIIITELPYQVNKA
TLVQKIASLVQDKNIVGISDLRDESDRRGIRVVVELKRDAVAKKILNNLFLKTQLQNTFPVNIVALVE-GV-PQTLSLKT
ILELFLRHRSHVVIARTRFDLEQAKHQAHILEGLLIAIDNIDEVVEIIKKSASESIAKERLIARFKLSEIQTQAILDMQL
KKLTGLEKDKLQQQLLELRKEITRLEKILSSLANIFAEIKKEFLLLMEKYKEGRRTKVIASRPGEFSEEELIENKDTYIL
LTHNGYIKQLPKSVFKVQKRGGKGVSAIKTHEDDEVMKLEYCQTHDNLLFFTNQGRVFQLRAWEIPESSRQSKGKAIVNL
VNLNGHEKITTFFPL-----------NLE----DSR--DDR--AFLFVTKHGVVKKTSLSEYNNIRANGLISIKLKS-GD
ELISVEMVRKDNFVFLVSSGGKAITFNEKNVRSMGRMASGVRGIKLRA--QEVVSSVSIVPL--------KTIENS----
------------FILIITKKGYGKLVKAKQFKSQNRGGIGIKAANITEKTGSIVFSSLI---DNL-ES--EMVLSSYSGQ
TVKVPVKSMPILSRNTQGVILMRFSQ-TKDGIAAATLI
>RIFOXYD1_FULL_OP11_related_41_24_rifoxyd1_full_scaffold_3753_21_gyrA;_"Candidatus_Roizmanbacteria_bacterium_RIFOXYD1_FULL_41_24"__Roizmannbacteria_-Microgenomates
IIPTDITQEMKRSYLDYAMSVIVARALPDVRDGLKPVQRRIIYTMHKLGLSSTSRYSKSAKVVGEVLGKYHPHGDSPVYE
AMVRMAQEFSMRNPLIKGQGNFGSIDGDPPAAMRYTEAKLAKISDELLADLHKNTVQFRDNFDATLQEPDCLPAMIPNLL
VNGSEGIAVGMATKIPPHNLKELLQGLLLMLEK---------------------------------------------PV
YSAAKSVGFNVTLEELMQFIKGPDFPTGGHVYSKKDIYQAYLTGRNSLLMRGVAKIEE--IGKGKEAIIITELPYQVNKA
TLVQKIASLVQDKNIVGISDLRDESDRRGIRVVVELKRDAVAKKILNNLFLKTQLQNTFPVNIVALVE-GV-PQTLSLKT
ILELFLRHRSHVVIARTRFDLEQAKHQAHILEGLLIAIDNIDEVVEIIKKSASESIAKERLIARFKLSEIQTQAILDMQL
KKLTGLEKDKLQQQLLELRKEITRLEKILSSLANIFAEIKKEFLLLMEKYKEGRRTKVIASRPGEFSEEELIENKDTYIL
LTHNGYIKQLPKSVFKVQKRGGKGVSAIKTHEDDEVMKLEYCQTHDNLLFFTNQGRVFQLRAWEIPESSRQSKGKAIVNL
VNLNGHEKITTFFPL-----------NLE----DSR--DDR--AFLFVTKHGVVKKTSLSEYNNIRANGLISIKLKS-GD
ELISVEMVRKDNFVFLVSSGGKAITFNEKNVRSMGRMASGVRGIKLRA--QEVVSSVSIVPL--------KTIENS----
------------FILIITKKGYGKLVKAKQFKSQNRGGIGIKAANITEKTGSIVFSSLI---DNL-ES--EMVLSSYSGQ
TVKVPVKSMPILSRNTQGVILMRFSQ-TKDGIAAATLI
>RIFOXYC1_FULL_CPR_41_16_rifoxyc1_full_scaffold_8_24_gyrA;_"Candidatus_Roizmanbacteria_bacterium_RIFOXYC1_FULL_41_16"__Roizmannbacteria_-Microgenomates
IIPTDITQEMKRSYLDYAMSVIVARALPDVRDGLKPVQRRIIYTMHKLGLSSTSRYSKSAKVVGEVLGKYHPHGDSPVYE
AMVRMAQEFSMRNPLIKGQGNFGSIDGDPPAAMRYTEAKLAKISDELLADLHKNTVQFRDNFDATLQEPDCLPAMIPNLL
VNGSEGIAVGMATKIPPHNLKELLQGLLLMLEK---------------------------------------------PV
YSAAKSVGFNVTLEELMQFIKGPDFPTGGHVYSKKDIYQAYLTGRNSLLMRGVAKIEE--IGKGKEAIIITELPYQVNKA
TLVQKIASLVQDKNIVGISDLRDESDRRGIRVVVELKRDAVAKKILNNLFLKTQLQNTFPVNIVALVE-GV-PQTLSLKT
ILELFLRHRSHVVIARTRFDLEQAKHQAHILEGLLIAIDNIDEVVEIIKKSASESIAKERLIARFKLSEIQTQAILDMQL
KKLTGLEKDKLQQQLLELRKEITRLEKILSSLANIFAEIKKEFLLLMEKYKEGRRTKVIASRPGEFSEEELIENKDTYIL
LTHNGYIKQLPKSVFKVQKRGGKGVSAIKTHEDDEVMKLEYCQTHDNLLFFTNQGRVFQLRAWEIPESSRQSKGKAIVNL
VNLNGHEKITTFFPL-----------NLE----DSR--DDR--AFLFVTKHGVVKKTSLSEYNNIRANGLISIKLKS-GD
ELISVEMVRKDNFVFLVSSGGKAITFNEKNVRSMGRMASGVRGIKLRA--QEVVSSVSIVPL--------KTIENS----
------------FILIITKKGYGKLVKAKQFKSQNRGGIGIKAANITEKTGSIVFSSLI---DNL-ES--EMVLSSYSGQ
TVKVPVKSMPILSRNTQGVILMRFSQ-TKDGIAAATLI
>RIFOXYB2_FULL_CPR_41_10_rifoxyb2_full_scaffold_268_30_gyrA;_"Candidatus_Roizmanbacteria_bacterium_RIFOXYB2_FULL_41_10"__Roizmannbacteria_-Microgenomates
IIPTDITQEMKRSYLDYAMSVIVARALPDVRDGLKPVQRRIIYTMHKLGLSSTSRYSKSAKVVGEVLGKYHPHGDSPVYE
AMVRMAQEFSMRNPLIKGQGNFGSIDGDPPAAMRYTEAKLAKISDELLADLHKNTVQFRDNFDATLQEPDCLPAMIPNLL
VNGSEGIAVGMATKIPPHNLKELLQGLLLMLEK---------------------------------------------PV
YSAAKSVGFNVTLEELMQFIKGPDFPTGGHVYSKKDIYQAYLTGRNSLLMRGVAKIEE--IGKGKEAIIITELPYQVNKA
TLVQKIASLVQDKNIVGISDLRDESDRRGIRVVVELKRDAVAKKILNNLFLKTQLQNTFPVNIVALVE-GV-PQTLSLKT
ILELFLRHRSHVVIARTRFDLEQAKHQAHILEGLLIAIDNIDEVVEIIKKSASESIAKERLIARFKLSEIQTQAILDMQL
KKLTGLEKDKLQQQLLELRKEITRLEKILSSLANIFAEIKKEFLLLMEKYKEGRRTKVIASRPGEFSEEELIENKDTYIL
LTHNGYIKQLPKSVFKVQKRGGKGVSAIKTHEDDEVMKLEYCQTHDNLLFFTNQGRVFQLRAWEIPESSRQSKGKAIVNL
VNLNGHEKITTFFPL-----------NLE----DSR--DDR--AFLFVTKHGVVKKTSLSEYNNIRANGLISIKLKS-GD
ELISVEMVRKDNFVFLVSSGGKAITFNEKNVRSMGRMASGVRGIKLRA--QEVVSSVSIVPL--------KTIENS----
------------FILIITKKGYGKLVKAKQFKSQNRGGIGIKAANITEKTGSIVFSSLI---DNL-ES--EMVLSSYSGQ
TVKVPVKSMPILSRNTQGVILMRFSQ-TKDGIAAATLI
>RIFOXYB1_FULL_OP11_rel_41_27_rifoxyb1_full_scaffold_1663_21_gyrA;_"Candidatus_Roizmanbacteria_bacterium_RIFOXYB1_FULL_41_27"__Roizmannbacteria_-Microgenomates
IIPTDITQEMKRSYLDYAMSVIVARALPDVRDGLKPVQRRIIYTMHKLGLSSTSRYSKSAKVVGEVLGKYHPHGDSPVYE
AMVRMAQEFSMRNPLIKGQGNFGSIDGDPPAAMRYTEAKLAKISDELLADLHKNTVQFRDNFDATLQEPDCLPAMIPNLL
VNGSEGIAVGMATKIPPHNLKELLQGLLLMLEK---------------------------------------------PV
YSAAKSVGFNVTLEELMQFIKGPDFPTGGHVYSKKDIYQAYLTGRNSLLMRGVAKIEE--IGKGKEAIIITELPYQVNKA
TLVQKIASLVQDKNIVGISDLRDESDRRGIRVVVELKRDAVAKKILNNLFLKTQLQNTFPVNIVALVE-GV-PQTLSLKT
ILELFLRHRSHVVIARTRFDLEQAKHQAHILEGLLIAIDNIDEVVEIIKKSASESIAKERLIARFKLSEIQTQAILDMQL
KKLTGLEKDKLQQQLLELRKEITRLEKILSSLANIFAEIKKEFLLLMEKYKEGRRTKVIASRPGEFSEEELIENKDTYIL
LTHNGYIKQLPKSVFKVQKRGGKGVSAIKTHEDDEVMKLEYCQTHDNLLFFTNQGRVFQLRAWEIPESSRQSKGKAIVNL
VNLNGHEKITTFFPL-----------NLE----DSR--DDR--AFLFVTKHGVVKKTSLSEYNNIRANGLISIKLKS-GD
ELISVEMVRKDNFVFLVSSGGKAITFNEKNVRSMGRMASGVRGIKLRA--QEVVSSVSIVPL--------KTIENS----
------------FILIITKKGYGKLVKAKQFKSQNRGGIGIKAANITEKTGSIVFSSLI---DNL-ES--EMVLSSYSGQ
TVKVPVKSMPILSRNTQGVILMRFSQ-TKDGIAAATLI
>RIFOXYA2_FULL_OP11_related_41_8_rifoxya2_full_scaffold_3229_7_gyrA;_"Candidatus_Roizmanbacteria_bacterium_RIFOXYA2_FULL_41_8"__Roizmannbacteria_-Microgenomates
-------------------------LL--------------------------------------MLEK-------PVYS
TQV--------------------SLDEAAK--------------------------------------------------
-------SVGF---------------------------------------------------------------------
-N--------VTLEELMQFIKGPDFPTGGHVYSKKDIYQAYLTGRNSLLMRGVAKIEE--IGKGKEAIIITELPYQVNKA
TLVQKIASLVQDKNIVGISDLRDESDRRGIRVVVELKRDAVAKKILNNLFLKTQLQNTFPVNIVALVE-GV-PQTLSLKT
ILELFLRHRSHVVIARTRFDLEQAKHQAHILEGLLIAIDNIDEVVEIIKKSASESIAKERLIARFKLSEIQTQAILDMQL
KKLTGLEKDKLQQQLLELRKEITRLEKILSSLANIFAEIKKEFLLLMEKYKEGRRTKVIASRPGEFSEEELIENKDTYIL
LTHNGYIKQLPKSVFKVQKRGGKGVSAIKTHEDDEVMKLEYCQTHDNLLFFTNQGRVFQLRAWEIPESSRQSKGKAIVNL
VNLNGHEKITTFFPL-----------NLE----DSR--DDR--AFLFVTKHGVVKKTSLSEYNNIRANGLISIKLKS-GD
ELISVEMVRKDNFVFLVSSGGKAITFNEKNVRSMGRMASGVRGIKLRA--QEVVSSVSIVPL--------KTIENS----
------------FILIITKKGYGKLVKAKQFKSQNRGGIGIKAANITEKTGSIVFSSLI---DNL-ES--EMVLSSYSGQ
TVKVPVKSMPILSRNTQGVILMRFSQ-TKDGIAAATLI
>RIFOXYC2_FULL_OP11_related_41_10_rifoxyc2_full_scaffold_7380_1_gyrA;_"Candidatus_Roizmanbacteria_bacterium_RIFOXYC2_FULL_41_10"__Roizmannbacteria_-Microgenomates
--------------------------------------------------------------------------------
---------------------------------------LAKISDELLADLHKNTVQFRDNFDATLQEPDCLPAMIPNLL
VNGSEGIAVGMATKIPPHNLKELLQGLLLMLEK---------------------------------------------PV
YSAAKSVGFNVTLEELMQFIKGPDFPTGGHVYSKKDIYQAYLTGRNSLLMRGVAKIEE--IGKGKEAIIITELPYQVNKA
TLVQKIASLVQDKNIVGISDLRDESDRRGIRVVVELKRDAVAKKILNNLFLKTQLQNTFPVNIVALVE-GV-PQTLSLKT
ILELFLRHRSHVVIARTRFDLEQAKHQAHILEGLLIAIDNIDEVVEIIKKSASESIAKERLIARFKLSEIQTQAILDMQL
KKLTGLEKDKLQQQLLELRKEITRLEKILSSLANIFAEIKKEFLLLMEKYKEGRRTKVIASRPGEFSEEELIENKDTYIL
LTHNGYIKQLPKSVFKVQKRGGKGVSAIKTHEDDEVMKLEYCQTHDNLLFFTNQGRVFQLRAWEIPESSRQSKGKAIVNL
VNLNGHEKITTFFPL-----------NLE----DSR--DDR--AFLFVTKHGVVKKTSLSEYNNIRANGLISIKLKS-GD
ELISVEMVRKDNFVFLVSSGGKAITFNEKNVRSMGRMASGVRGIKLRA--QEVVSSVSIVPL--------KTIENS----
------------FILIITKKGYGKLVKAKQFKSQNRGGIGIKAANITEKTGSIVFSSLI---DNL-ES--EMVLSSYSGQ
TVKVPVKSMPILSRNTQGVILMRFSQ-TKDGIAAATLI
>RIFCSPHIGHO2_01_FULL_OP11_48_12_rifcsphigho2_01_scaffold_4241_25_gyrA;_"Candidatus_Chisholmbacteria_bacterium_RIFCSPHIGHO2_01_FULL_48_12"__RIF-OP11-3_-Microgenomates
----MVRNKSPLSYLL---------SFPTY---------------------------------------YXXXXXXXXX-
-------XXXXXXXLI-------------------TEAAVTP----------------HPEFNAQTTD-----------L
LTADPGILIGQLTS----------------------------------------------------------------A-
----------TTIEQLLEHIQGPDFPTGAAIYDWPAIAQVYLTGRGKIIMRAVAQIQP--GSAGRSHIVITELPYQVNKA
RLVANIAHLIRKKAITGIADLRDESDREGLRVVVDLKREARPKAILNNLYKHTELQTTFPANCVALAE-GT-PQTMNLKQ
ILLEFLHHRQLVIVRRSQFELKAARDRSHILEGLLKALDHIDEVITTIKKSPDQDTAKTNLITKFGLTDIQATAILDMQL
RRLAALERLKIQDEYAALQQTIANLLDLLSRPLTILGVISQELAALKDKYADPRRTKLIKRGLTEFADIDLVAKKPVLIT
LTRTGYIKSLPIETYRSQRRGGKGVMGMTTKDEDEVAHFTIASTHDTVFFFTDKGRVFALKAYEIPEVSRQAKGQAIINL
INIEPKEEVQAILTT-----G-----SDL----NQV--SAA--YIVMATQSGLIKKTKLSAFKNIRSSGIIAIHLNH-QD
RLIWVKQTQGDHHIMLISHHGKAIRFSEKDVRSSGRNTKGVRGLSLKK--DDRVVGMLAFPKNPL-----PAEGRKKA--
----FL------DILVVTEKGLGKRTPVTEFPLHRRGGVGVKVAEVTGKTGEITAAIPV---DQT-VE--QIVITSKKAQ
VIKLPLRNVKRLHRASQGVILMRFNQ-KNDSVAAVTTI
>gwa2_scaffold_25423_1_GWA2_GWA2_OP11_40_6_40_7 _unknown -Microgenomates
---------------------------------------------------------------------YHPHGDAAVYM
SLVRLAQDFSLRYPLVKGQGNFGSIDGDPPAAMRYTEVKMSRLTPEMIADIDKETVNMMDNYDATTLEPTVLPSRIPNLL
LNGADGIAVGMATRIPPHNLGELCDGIDYLLDNCHLEKTIPDLEIKPLIQKNLTTIEKILL-----------------PV
TTQHFNLETTTTVENLCQFITGPDFPTAGEIFGKKGIIEMYQTGRGKFSLRGRAEITE--TKSGKIRIIISEIPYQVNKA
ELVQKIAELATNKKIIGISDLRDESDRHGIRVVLEIRKTGKPKSILNKLYKYTPLQSSYSANMLALVG-GV-PQTLNLRQ
LLLLFLRHRELIIRRRTIFDLKAAYLRSHILEGLKIALDNLDAVIKTIRASETADTAKTNLMEKFSLSDLQASAILEMQL
RRLAALERQKIEDEYVDIQKVINNLTAIITVAGKMITILKNENREIKEKYADHRLTKIFVRDLADFSEEDLIPSEPTLVT
ITRSGYIKRLPQDTYRTQQRGGTGISGMSTKTEDEVESLFNVNTHDNLLFFTNKGRCFKTKVWEIPESSRQSKGQAVVNL
INIVTGEKVEAVLP--------------VAKVSDSK-------FIILATRRGVIKKTAIEKFANIRQSGLTSIKLD-VGD
QLIWAKTTGGNDQIFLATKMGKCIRFNETDTRPMGRHTRGVRGITLK-D-QDEVISMDILPP------------------
----KRNPSSFRHLMMVTENGVGKRSDVYLYPLQKRGGIGVKVSNLSAKTGNIAATAVV---NEK-TE--LLILISKKAV
TIKLPLKNIPVLSRNTRGVILMRL-KTSEDRVNSLTIL
>gwe1_scaffold_238_39_GWE1_GWF1_OP11_38_23_38_10 _Shapirobacteria -Microgenomates
ILEVDIVPEMEKSYLDYAMSVIVARALPDVRDGLKPVHRRILYAMDQMGLTPGGRFTKSAKVVGEVLGKYHPHGDMAVYG
SMVRMAQSFSLRYPLVNGQGNFGSIDGDPPAAMRYTEAKMSKISPEMIVDIEKDTVPMVDNFDSTLKEPEILPTRIPNLL
LNGADGIAVGMATRIPPHNLKELCAGIEHVLDT--ATLEKQETPIEINPILDKHLSTQEIVLK---------------PV
HELSFNFETAATIEELTKFITGPDFPTAGEIYGKTGILEMYTTGRGKFTLRGKTNIEE--TKSGKIRIIITELPYQVNKS
EMIQKIARLVTDKKIIGISDLRDESDRHGIRVVVEIKKNGKPKAVLNKLFKYTALQSSYSANLLALVN-GI-PQTLNLRQ
ILLLFLRHREIIIRRRTVFDLKSAYMRNHILEGFKKALDVIDEIIKTIRATKVDEDPKAKLMAKFGFTDLQAQAILDMQL
RKLSGLERQKIDNEYDEIQKTIKELTAIISLPQKMVEVLKAENKEISEKYSDPRLTKIYIKGLEDFSDEDLIPNEATLVT
LTRGGYIKRVPMETYRTQQRGGVGVTGMATKQEDEVENMLFVDTHDDLLIFTNKGRCFKIKVWDINESSRQSKGQAVINL
INIIQGETVQTVLP--------------ISKNNPAK-------YILLATKHGTIKKTAIEKFKNIRLSGLAAIKLD-PHD
ELIWARLTSGNDQVFMATHVGKCIRFNEIDCRPMGRHTRGVRGITLK-E-NDYLVGIDILPQ--------SIVAATEE--
----KKGTKFFRHLLIITENGVGKRSDAYLYPLQRRGGLGVKVANLTAKTGNLAAAVVV---NEN-SQ--QVIFVSKKAV
TIKLPLKDIPKLSRNTRGVILMRL-K-NDDKVSAMTVL
>gwf1_scaffold_188_56_GWF1_GWF1_OP11_38_23_38_23 _Shapirobacteria -Microgenomates
ILEVDIVPEMEKSYLDYAMSVIVARALPDVRDGLKPVHRRILYAMDQMGLTPGGRFTKSAKVVGEVLGKYHPHGDMAVYG
SMVRMAQSFSLRYPLVNGQGNFGSIDGDPPAAMRYTEAKMSKISPEMIVDIEKDTVPMVDNFDSTLKEPEILPTRIPNLL
LNGADGIAVGMATRIPPHNLKELCAGIEHVLDT--ATLEKQETPIEINPILDKHLSTQEIVLK---------------PV
HELSFNFETAATIEELTKFITGPDFPTAGEIYGKTGILEMYTTGRGKFTLRGKTNIEE--TKSGKIRIIITELPYQVNKS
EMIQKIARLVTDKKIIGISDLRDESDRHGIRVVVEIKKNGKPKAVLNKLFKYTALQSSYSANLLALVN-GI-PQTLNLRQ
ILLLFLRHREIIIRRRTVFDLKSAYMRNHILEGFKKALDVIDEIIKTIRATKVDEDPKAKLMAKFGFTDLQAQAILDMQL
RKLSGLERQKIDNEYDEIQKTIKELTAIISLPQKMVEVLKAENKEISEKYSDPRLTKIYIKGLEDFSDEDLIPNEATLVT
LTRGGYIKRVPMETYRTQQRGGVGVTGMATKQEDEVENMLFVDTHDDLLIFTNKGRCFKIKVWDINESSRQSKGQAVINL
INIIQGETVQTVLP--------------ISKNNPAK-------YILLATKHGTIKKTAIEKFKNIRLSGLAAIKLD-PHD
ELIWARLTSGNDQVFMATHVGKCIRFNEIDCRPMGRHTRGVRGITLK-E-NDYLVGIDILPQ--------SIVAATEE--
----KKGTKFFRHLLIITENGVGKRSDAYLYPLQRRGGLGVKVANLTAKTGNLAAAVVV---NEN-SQ--QVIFVSKKAV
TIKLPLKDIPKLSRNTRGVILMRL-K-NDDKVSAMTVL
>gwf2_scaffold_515_32_GWF2_GWF1_OP11_38_23_38_21 _Shapirobacteria -Microgenomates
ILEVDIVPEMEKSYLDYAMSVIVARALPDVRDGLKPVHRRILYAMDQMGLTPGGRFTKSAKVVGEVLGKYHPHGDMAVYG
SMVRMAQSFSLRYPLVNGQGNFGSIDGDPPAAMRYTEAKMSKISPEMIVDIEKDTVPMVDNFDSTLKEPEILPTRIPNLL
LNGADGIAVGMATRIPPHNLKELCAGIEHVLDT--ATLEKQETPIEINPILDKHLSTQEIVLK---------------PV
HELSFNFETAATIEELTKFITGPDFPTAGEIYGKTGILEMYTTGRGKFTLRGKTNIEE--TKSGKIRIIITELPYQVNKS
EMIQKIARLVTDKKIIGISDLRDESDRHGIRVVVEIKKNGKPKAVLNKLFKYTALQSSYSANLLALVN-GI-PQTLNLRQ
ILLLFLRHREIIIRRRTVFDLKSAYMRNHILEGFKKALDVIDEIIKTIRATKVDEDPKAKLMAKFGFTDLQAQAILDMQL
RKLSGLERQKIDNEYDEIQKTIKELTAIISLPQKMVEVLKAENKEISEKYSDPRLTKIYIKGLEDFSDEDLIPNEATLVT
LTRGGYIKRVPMETYRTQQRGGVGVTGMATKQEDEVENMLFVDTHDDLLIFTNKGRCFKIKVWDINESSRQSKGQAVINL
INIIQGETVQTVLP--------------ISKNNPAK-------YILLATKHGTIKKTAIEKFKNIRLSGLAAIKLD-PHD
ELIWARLTSGNDQVFMATHVGKCIRFNEIDCRPMGRHTRGVRGITLK-E-NDYLVGIDILPQ--------SIVAATEE--
----KKGTKFFRHLLIITENGVGKRSDAYLYPLQRRGGLGVKVANLTAKTGNLAAAVVV---NEN-SQ--QVIFVSKKAV
TIKLPLKDIPKLSRNTRGVILMRL-K-NDDKVSAMTVL
>RIFOXYA1_FULL_OP11_39_17_rifoxya1_full_scaffold_7718_4_gyrA;_"Candidatus_Shapirobacteria_bacterium_RIFOXYA1_FULL_39_17"__Shapirobacteria_-Microgenomates
VFNIDIVPEMERSYLDYAMSVIVQRALPDVRDGLKPVHRRIIFAMNQMGLSGS-RNSKSAKVVGEVLGKYHPHGDMSVYM
AMVRMAQEFSLRYPLVKGQGNFGSIDGDPPAAMRYTEVRMDKISQETIADINKETVDMTDNFDGTLKEPSVLPSRIPTLL
LNGADGIAVGMATKIPPHNLKELCQAIDHILDNSQLELVKSEDLIDIKPILKTVSTTDIVLKDIYELEKKTFNLD---T-
-T--------STVEDLAKFVQGPDFPTSGEIYGKTGIIEMYNTGRGKFAIRGKTNIEE--TRSGKVRIVITEIPYQVNKA
ELVKKIADLVRDKKIIGISDLRDESDRHGIRVVVEIKKNGRPKSILNKLFKYTSLQSSYSANILALVN-GV-PQTLNLRQ
MLLLFLRHRENIVRRRTIFDLKGAKMRSHILEGLHKALDILDQVIATIRASADADDARNNLMSKFGFTDLQANAILEMQL
RKLAALERQKIEDEFNEIKKIIEDLTSIITKPAVMIKVLKDENKEITDKYSDPRRTKIYIRGLENFTEEDLIANERTLVT
ITKTGYVKRVSKETYRSQNRGGKGVVGMATKDTDEIENILSVNTHDDLLFFTNKGKVFKTKVWELNESSRQSKGQAIINL
INIDQNESVQAVLP--------------IGKDNEAK-------HILLATKNGVVKKTSINQFKNIRQSGLTAIKLD-PKD
ELVWAKLTSGNDQIFLVTHNGKCIRFSEKDTRPMGRHTRGVRGILLK-E-NDYLVSMDVIPE----------KLETSQ--
----KSDNKSFRHLLVVTEKGIGKRTDVYQYPIQKRGGVGVKASNLSDKTGKISVAQVV---SEI-HD--QIILVSKKAV
TIKLPLKNIPILNRNTKGVILMRL-KSNEDSVTALTII
>RIFOXYB1_FULL_CPR_38_38_rifoxyb1_full_scaffold_10759_2_gyrA;_"Candidatus_Shapirobacteria_bacterium_RIFOXYB1_FULL_38_38"__Shapirobacteria_-Microgenomates
VFNIDIVPEMERSYLDYAMSVIVQRALPDVRDGLKPVHRRIIFAMNQMGLSGS-RNSKSAKVVGEVLGKYHPHGDMSVYM
AMVRMAQEFSLRYPLVKGQGNFGSIDGDPPAAMRYTEVRMDKISQETIADINKETVDMTDNFDGTLKEPSVLPSRIPTLL
LNGADGIAVGMATKIPPHNLKELCQAIDHILDNSQLELVKSEDLIDIKPILKTVSTTDIVLKDIYELEKKTFNLD---T-
-T--------STVEDLAKFVQGPDFPTSGEIYGKTGIIEMYNTGRGKFAIRGKTNIEE--TRSGKVRIVITEIPYQVNKA
ELVKKIADLVRDKKIIGISDLRDESDRHGIRVVVEIKKNGRPKSILNKLFKYTSLQSSYSANILALVN-GV-PQTLNLRQ
MLLLFLRHRENIVRRRTIFDLKGAKMRSHILEGLHKALDILDQVIATIRASADADDARNNLMSKFGFTDLQANAILEMQL
RKLAALERQKIEDEFNEIKKIIEDLTSIITKPAVMIKVLKDENKEITDKYSDPRRTKIYIRGLENFTEEDLIANERTLVT
ITKTGYVKRVSKETYRSQNRGGKGVVGMATKDTDEIENILSVNTHDDLLFFTNKGKVFKTKVWELNESSRQSKGQAIINL
INIDQNESVQAVLP--------------IGKDNEAK-------HILLATKNGVVKKTSINQFKNIRQSGLTAIKLD-PKD
ELVWAKLTSGNDQIFLVTHNGKCIRFSEKDTRPMGRHTRGVRGILLK-E-NDYLVSMDVIPE----------KLETSQ--
----KSDNKSFRHLLVVTEKGIGKRTDVYQYPIQKRGGVGVKASNLSDKTGKISVAQVV---SEI-HD--QIILVSKKAV
TIKLPLKNIPILNRNTKGVILMRL-KSNEDSVTALTII
>RIFOXYC1_FULL_OP11_rel_38_24_rifoxyc1_full_scaffold_2225_11_gyrA;_"Candidatus_Shapirobacteria_bacterium_RIFOXYC1_FULL_38_24"__Shapirobacteria_-Microgenomates
VFNIDIVPEMERSYLDYAMSVIVQRALPDVRDGLKPVHRRIIFAMNQMGLSGS-RNSKSAKVVGEVLGKYHPHGDMSVYM
AMVRMAQEFSLRYPLVKGQGNFGSIDGDPPAAMRYTEVRMDKISQETIADINKETVDMTDNFDGTLKEPSVLPSRIPTLL
LNGADGIAVGMATKIPPHNLKELCQAIDHILDNSQLELVKSEDLIDIKPILKTVSTTDIVLKDIYELEKKTFNLD---T-
-T--------STVEDLAKFVQGPDFPTSGEIYGKTGIIEMYNTGRGKFAIRGKTNIEE--TRSGKVRIVITEIPYQVNKA
ELVKKIADLVRDKKIIGISDLRDESDRHGIRVVVEIKKNGRPKSILNKLFKYTSLQSSYSANILALVN-GV-PQTLNLRQ
MLLLFLRHRENIVRRRTIFDLKGAKMRSHILEGLHKALDILDQVIATIRASADADDARNNLMSKFGFTDLQANAILEMQL
RKLAALERQKIEDEFNEIKKIIEDLTSIITKPAVMIKVLKDENKEITDKYSDPRRTKIYIRGLENFTEEDLIANERTLVT
ITKTGYVKRVSKETYRSQNRGGKGVVGMATKDTDEIENILSVNTHDDLLFFTNKGKVFKTKVWELNESSRQSKGQAIINL
INIDQNESVQAVLP--------------IGKDNEAK-------HILLATKNGVVKKTSINQFKNIRQSGLTAIKLD-PKD
ELVWAKLTSGNDQIFLVTHNGKCIRFSEKDTRPMGRHTRGVRGILLK-E-NDYLVSMDVIPE----------KLETSQ--
----KSDNKSFRHLLVVTEKGIGKRTDVYQYPIQKRGGVGVKASNLSDKTGKISVAQVV---SEI-HD--QIILVSKKAV
TIKLPLKNIPILNRNTKGVILMRL-KSNEDSVTALTII
>RIFOXYD1_FULL_OP11_related_38_32_rifoxyd1_full_scaffold_424_2_gyrA;_"Candidatus_Shapirobacteria_bacterium_RIFOXYD1_FULL_38_32"__Shapirobacteria_-Microgenomates
VFNIDIVPEMERSYLDYAMSVIVQRALPDVRDGLKPVHRRIIFAMNQMGLSGS-RNSKSAKVVGEVLGKYHPHGDMSVYM
AMVRMAQEFSLRYPLVKGQGNFGSIDGDPPAAMRYTEVRMDKISQETIADINKETVDMTDNFDGTLKEPSVLPSRIPTLL
LNGADGIAVGMATKIPPHNLKELCQAIDHILDNSQLELVKSEDLIDIKPILKTVSTTDIVLKDIYELEKKTFNLD---T-
-T--------STVEDLAKFVQGPDFPTSGEIYGKTGIIEMYNTGRGKFAIRGKTNIEE--TRSGKVRIVITEIPYQVNKA
ELVKKIADLVRDKKIIGISDLRDESDRHGIRVVVEIKKNGRPKSILNKLFKYTSLQSSYSANILALVN-GV-PQTLNLRQ
MLLLFLRHRENIVRRRTIFDLKGAKMRSHILEGLHKALDILDQVIATIRASADADDARNNLMSKFGFTDLQANAILEMQL
RKLAALERQKIEDEFNEIKKIIEDLTSIITKPAVMIKVLKDENKEITDKYSDPRRTKIYIRGLENFTEEDLIANERTLVT
ITKTGYVKRVSKETYRSQNRGGKGVVGMATKDTDEIENILSVNTHDDLLFFTNKGKVFKTKVWELNESSRQSKGQAIINL
INIDQNESVQAVLPI-----------GKD----N----EAK--HILLATKNGVVKKTSINQFKNIRQSGLTAIKLDP-KD
ELVWAKLTSGNDQIFLVTHNGKCIRFSEKDTRPMGRHTRGVRGILLKE--NDYLVSMDVIPEKL--ET--SQKSDNKS--
----FR------HLLVVTEKGIGKRTDVYQYPIQKRGGVGVKASNLSDKTGKISVAQVV---SEI-HD--QIILVSKKAV
TIKLPLKNIPILNRNTKGVILMRLKS-NEDSVTALTII
>gwe2_scaffold_2075_22_GWE2_Shapirobacteria_38_29 _Shapirobacteria -Microgenomates
VFNIDIVPEMERSYLDYAMSVIVQRALPDVRDGLKPVHRRIIFAMNQMGLSGS-RNSKSAKVVGEVLGKYHPHGDMSVYM
AMVRMAQEFSLRYPLVKGQGNFGSIDGDPPAAMRYTEVRMDKISQETIADINKETVDMTDNFDGTLKEPSVLPSRIPTLL
LNGADGIAVGMATKIPPHNLKELCQAIDHILDNSQLELVKSEDLIDIKPILKTVSTTDIVLKDIYELEKKTFNLD---T-
-T--------STVEDLAKFVQGPDFPTSGEIYGKTGIIEMYNTGRGKFAIRGKTNIEE--TRSGKVRIVITEIPYQVNKA
ELVKKIADLVRDKKIIGISDLRDESDRHGIRVVVEIKKNGRPKSILNKLFKYTSLQSSYSANILALVN-GV-PQTLNLRQ
MLLLFLRHRENIVRRRTIFDLKGAKMRSHILEGLHKALDILDQVIATIRASADADDARNNLMSKFGFTDLQANAILEMQL
RKLAALERQKIEDEFNEIKKIIEDLTSIITKPAVMIKVLKDENKEITDKYSDPRRTKIYIRGLENFTEEDLIANERTLVT
ITKTGYVKRVSKETYRSQNRGGKGVVGMATKDTDEIENILSVNTHDDLLFFTNKGKVFKTKVWELNESSRQSKGQAIINL
INIDQNESVQAVLPI-----------GKD----N----EAK--HILLATKNGVVKKTSINQFKNIRQSGLTAIKLDP-KD
ELVWAKLTSGNDQIFLVTHNGKCIRFSEKDTRPMGRHTRGVRGILLKE--NDYLVSMDVIPEKL--ET--SQKSDNKS--
----FR------HLLVVTEKGIGKRPQI--YPIKQ---------------------------------------------
----------------EKYQLLR---------------
>gwa2_scaffold_3384_4_GWA2_GWA2_WWE3_44_16_44_16 _unknown -WWE3
VINAEITQEMQKSYLDYAMSVIVSRALPDVRDGLKPVHRRIIYAMYDQGMTASSKFHKCAAVVGEVLKKYHPHGDTAVYD
ALVRMGQDFSLRYPIIIPQGNFGSVDGDPPAAMRYTECKLAPIADQLLLDIDKATVDFTLN-DLQNEEPAILPSLLPNIL
LNGSSGIAVGMATNIPPHNLAEVVAGILSLIEN---------------------------------------------PQ
TKADVGFSSTATAEDLIKIIKGPDFPTGGIIYGQKDIAQLYATGKGRVVVRAKTEIEE--DKAGKTKIIVTEIPYQVNKA
TLVEKIADLVRDKKIAGIYDLRDESNRQGMRVVVELKREAIPQKVLNQLFKFTPLQSTFNANMVALLD-NE-PRLMTLKS
ILEEFITHRQKVVVKRTVYLLKKTKEREHVLLGLKIALDHLDEVIKLIRASKDADEAKQVLVAKFGLSELQAQAILDMQL
RRLAALERKKIEDELAEIIKTIKGFEQLLYSPVKIIERVREELASLAEKYTDARRTKIVKGDVGELSDEDLVPEELCIVT
ISQSGYIKRMKKDTYRKQGRGGRGVSGQTLKEDDVVTTIRTCNTHDFALLFTNKGKVYKMRVWEIPEVLRTARGTSLANF
LSISQDETVEAFLT--L---------DEEGLKNASG-------YIFFATTHGTVKKTTITEFSNIRTSGIQAIGMD-AGD
TLLKVQPTSGRDDVLLVTSQGQSIRFNETDVRSMGRQASGVTGVKL----NDEVVGIEILSK----------DSAKCD--
-------------LLVLTEKGYGKKSSINEYKVQNRAGSGVLTYKITERVGKVSVARII---DKN--PNYDMLVSTQNGI
IIRVDANKIPTLGRATQGVRIIKL-E-ESDCVSSIAFL
>gwc2_scaffold_9016_17_GWC2_GWC2_WWE3_44_9_44_9 _unknown -WWE3
VINAEITQEMQKSYLDYAMSVIVSRALPDVRDGLKPVHRRIIYAMYDQGMTASSKFHKCAAVVGEVLKKYHPHGDTAVYD
ALVRMGQDFSLRYPIIIPQGNFGSVDGDPPAAMRYTECKLAPIADQLLLDIDKATVDFTLN-DLQNEEPAILPSLLPNIL
LNGSSGIAVGMATNIPPHNLAEVVAGILSLIDTKESIGKENPQTKIADVDF---------------------------S-
-S-------TATAEDLIKIIKGPDFPTGGIIYGQKDIAQLYATGKGRVVVRAKTEIEE--DKAGKTKIIVTEIPYQVNKA
TLVEKIADLVRDKKIAGIYDLRDESNRQGMRVVVELKREAIPQKVLNQLFKFTPLQSTFNANMVALLD-NE-PRLMTLKS
ILEEFITHRQKVVVKRTVYLLKKTKEREHVLLGLKIALDHLDEVIKLIRASKDADEAKQVLVAKFGLSELQAQAILDMQL
RRLAALERKKIEDELAEIIKTIKGFEQLLYSPVKIIERVREELASLAEKYTDARRTKIVKGDVGELSDEDLVPEELCIVT
ISQSGYIKRMKKDTYRKQGRGGRGVSGQTLKEDDVVTTIRTCNTHDFALLFTNKGKVYKMRVWEIPEVLRTARGTSLANF
LSISQDETVEAFLTL-----D-----EEG----LKN--ASG--YIFFATTHGTVKKTTITEFSNIRTSGIQAIGMDA-GD
TLLKVQPTSGRDDVLLVTSQGQSIRFNETDVRSMGRQASGVTGVKLAQ--NDEVVGIEILSK--------DSAKC-----
------------DLLVLTEKGYGKKSSINEYKVQNRAGSGVLTYKITERVGKVSVARII---DKNPNY--DMLVSTQNGI
IIRVDANKIPTLGRATQGVRIIKLEE--SDCVSSIAFL
>gwc1_scaffold_4332_7_sti:Sthe_1721 GWC1_GWC1_WWE3_47_10_partial_46_10 _unknown -WWE3
IISANIVTEMQSAYLDYAMSVIVARALPDVRDGLKPVQRRIIYAMQDQGMTATGKFYKSAAVVGEVLRKYHPHGDTSVYD
AMVRMAQDFTLRYPLVHGQGNFGSIDDDPPAAMRYTEAKLTKIAEELYEDIDKETVDFALN-DLQNMEPVYLPSRIPNLL
LNGAQGIAVGMATNIPPHNLGEIIDGITILIENAQDIGQNPSKDDIQTVQAFEGAQGAFTIAVTRPQFS---------S-
-Q--------ATVEDLIKVIKGPDFPTGGIIYDQKETIQAYATGRGRIITRAKMEIEE--IKGGRVQIVVTEIPYQINKA
TLVEKIADLVRDKRLVGVADLREESSKHGIRIVIELKKDALPQKVENSLYKYTPLQNSFNANMVALVN-GE-PKLLTLKA
ILEEFVKHRQTITVRKTLFLFKKAKSREHILLGLKIAIDNIDEVIKLIRASKDSETAKAGLMEKFSLSDMQAQAILDMQL
RKLAALERQKIEDELKEIVQTIKNFETILSSPQQIIDIVKRELLEIKEKYADERRTKVIKGKVGEISDEDLVANEVCIVS
LSKSGYIKRMKPDVYKKQGRGGKGVSGQTLKEEDIVDEIKTCQTHDTALFFTNKGKVYKLRIWEIPESSRQAKGTALVNF
LNISQEERVAAFLP--V---------ASAQLDAGEG-------FVVFGTKQGVVKKTAIEEFANIRTNGILAIKL---GD
DLVWAKLSGGGDEVMLVTANGQSIRFAEKDVRAMGRAAAGVTGIRIK-A-KDEVIGMEVLSK----------DTKGGN--
-------------LIALTQKGYGKKTPLIEYKVQNRGGSGLLTYNVTDKTGTVVAIRAQ---SKEVAA--DALIASTSGK
VIRLGEKQIPKLGRSTQGVRLIRL-E-SRDSVGSVAFL
>gwa1_scaffold_9777_4_GWA1_WWE3_46_22 _unknown -WWE3
IISANIVTEMQSAYLDYAMSVIVARALPDVRDGLKPVQRRIIYAMQDQGMTAAGKFYKSAAVVGEVLRKYHPHGDTSVYD
AMVRMAQDFTLRYPLVHGQGNFGSIDDDPPAAMRYTEAKLTKIAEELYEDIDKETVDFALN-DLQNMEPVYLPSRIPNLL
LNGAQGIAVGMATNIPPHNLGEIIDGITILIENAQDIGQNPSKDDIQTVQAFEGAQGAFTIAVTRPQFS---------S-
-Q--------ATVEDLIKVIKGPDFPTGGIIYDQKETIQAYATGRGRIITRAKMEIEE--IKGGRVQIVVTEIPYQINKA
TLVEKIADLVRDKRLVGVADLREESSKHGIRIVIELKKDALPQKVENSLYKYTPLQNSFNANMVALVN-GE-PKLLMLKA
ILEEFVKHRQTITVRKTLFLFKKAKSREHILLGLKIAIDNIDEVIKLIRASKDSETAKAGLMEKFSLSDMQAQAILDMQL
RKLAALERQKIEDELKEIVQTIKNFETILSSPQQIIDIVKRELLEIKEKYADERRTKVIKGKVGEISDEDLVANEVCIVS
LSKSGYIKRMKPDVYKKQGRGGKGVSGQTLKEEDIVDEIKTCQTHDTALFFTNKGKVYKLRIWEIPESSRQAKGTALVNF
LNISQEERVAAFLP--V---------ASAQLDAGEG-------FVVFGTKQGVVKKTAIEEFANIRTNGILAIKL---GD
DLVWAKLSGGGDEVMLVTANGQSIRFAEKDVRAMGRAAAGVTGIRIK-A-KDEVIGMEVLSK----------DTKGGN--
-------------LIALTQKGYGKKTPLIEYKVQNRGGSGLLTYNVTDKTGTVVAIRAQ---SKEVAA--DALIASTSGK
VIRLGEKQIPKLGRSTQGVRLIRL-E-SRDSVGSVAFL
>GWB1_scaffold_14351_4_GWB1_GWB1_WWE3_47_11_partial_46_12 _unknown -WWE3
IISANIVTEMQSAYLDYAMSVIVARALPDVRDGLKPVQRRIIYAMQDQGMTAAGKFYKSAAVVGEVLRKYHPHGDTSVYD
AMVRMAQDFTLRYPLVHGQGNFGSIDDDPPAAMRYTEAKLTKIAEELYEDIDKETVDFALN-DLQNMEPVYLPSRIPNLL
LNGAQGIAVGMATNIPPHNLGEIIDGITILIENAQDIGQNPSKDDIQTVQAFEGAQGAFTIAVTRPQFS---------S-
-Q--------ATVEDLIKVIKGPDFPTGGIIYDQKETIQAYATGRGRIITRAKMEIEE--IKGGRVQIVVTEIPYQINKA
TLVEKIADLVRDKRLVGVADLREESSKHGIRIVIELKKDALPQKVENSLYKYTPLQNSFNANMVALVN-GE-PKLLTLKA
ILEEFVKHRQTITVRRTLFLFKKAKSREHILLGLKIAIDNIDEVIKLIRASKDSETAKAGLMEKFSLSDMQAQAILDMQL
RKLAALERQKIEDELKEIVQAIKNFETILSSPQQIIDIVKRELLEIKEKYADERRTKVIKGKVGEISDEDLVANEVCIVS
LSKSGYIKRMKPDVYKKQGRGGKGVSGQTLKEEDIVDEIKTCQTHDTALFFTNKGKVYKLRIWEIPESSRQAKGTALVNF
LNISQEERVAAFLPVAS---------AQL----DAG---EG--FVVFGTKQGVVKKTAIEEFANIRTNGILAIKLG--GD
DLVWAKLSGGGDEVMLVTANGQSIRFAEKDVRAMGRAAAGVTGIRIKK---DEVIGMEVLSK----------DTKGGN--
-------------LIALTQKGYGKKTPLIEYKVQNRGGSGLLTYNVTDKTGTVVAIRAQ---SKEVAA--DALIASTSGK
VIRLGEKQIPKLGRSTQGVRLIRL-E-SRDSVGSVAFL
>gwa1_scaffold_1514_13_GWA1_GWB1_WWE3_41_6_41_8 _unknown -WWE3
LLRTDITKEMQSAYLDYAMSVIVSRALPDVRDGLKPVHRRIIYAMQDQGMVASGKFHKSAAVVGEVLKKYHPHGDVAVYD
SMVRMAQDFSLRYPLIIPQGNFGSVDGDPPAAMRYTECKMAKISEDLYADIDKETVNFEMN-DLQNLEPIYLPSRLPNLL
LNGASGIAVGMATNIPPHNLIEVIDGLQHMIEK---------------------------------------------PE
KDANIEFSSTANVEDLIQFIKGPDFPTGGIIYDQKEIMQMYATGKGKVVTRAKMDIEE--DRRGRTKIIVTEIPYQINKA
TLVAKIADLVKNKRIEGISDLRDESNRHGMRIMIELRKEAVPKKIQNQLYKYTPLQNTFNANMVALID-NE-PKLMTLKM
ILEEFIKHRQQIVIRRTIYLLKKAREREHILLGLKIALDNLDEVIALIRKSKDAETAKAGLMSKFALSEIQAQAILDMQL
RKLAALERQKIEDELKQIQETIKGYEMILISPKKIIDVVSKELKEVREKYGDVRKTKVIKGKVGELSEEDLIVNQKCIIT
ISENGYIKRLKEDTYKKQGRGGKGVAGATMREEDQAATIRICDTHDYAFFFTNTGKVYKLRIWDIPESSRTSKGTALVNF
LNISQSEKVQTFLN--I---------NADKLENGKG-------FVSFVTEKGQVKKTSLEEFANIRSSGILAIKLS-GDD
YLTWVGLTEGSDDLLLTTSMGQSIRFSEKDVRAMGRAAAGVTGIRL--K-DDYVVGTVIIPH----------KSTDIA--
-------------LMVVTGKGYGKKTPVSEYKVQNRGGSGILTYKVTDKTGKLVTAKEY---YPD-VEC-DLLIATVSGK
IIRLSTEQVPTLGRATIGVRLIRL-G-EGDHVTSVASL
>GWB1_scaffold_9558_2_GWB1_GWB1_WWE3_41_6_41_6 _unknown -WWE3
LLRTDITKEMQSAYLDYAMSVIVSRALPDVRDGLKPVHRRIIYAMQDQGMVASGKFHKSAAVVGEVLKKYHPHGDVAVYD
SMVRMAQDFSLRYPLIIPQGNFGSVDGDPPAAMRYTECKMAKISEDLYADIDKETVNFEMN-DLQNLEPIYLPSRLPNLL
LNGASGIAVGMATNIPPHNLIEVIDGLQHMIEK---------------------------------------------PE
KDANIEFSSTANVEDLIQFIKGPDFPTGGIIYDQKEIMQMYATGKGKVVTRAKMDIEE--DRRGRTKIIVTEIPYQINKA
TLVAKIADLVKNKRIEGISDLRDESNRHGMRIMIELRKEAVPKKIQNQLYKYTPLQNTFNANMVALID-NE-PKLMTLKM
ILEEFIKHRQQIVIRRTIYLLKKAREREHILLGLKIALDNLDEVIALIRKSKDAETAKAGLMSKFALSEIQAQAILDMQL
RKLAALERQKIEDELKQIQETIKGYEMILISPKKIIDVVSKELKEVREKYGDVRKTKVIKGKVGELSEEDLIVNQKCIIT
ISENGYIKRLKEDTYKKQGRGGKGVAGATMREEDQAATIRICDTHDYAFFFTNTGKVYKLRIWDIPESSRTSKGTALVNF
LNISQSEKVQTFLNI-----N-----ADK----LEN--GKG--FVSFVTEKGQVKKTSLEEFANIRSSGILAIKLSG-DD
YLTWVGLTEGSDDLLLTTSMGQSIRFSEKDVRAMGRAAAGVTGIRLSK--DDYVVGTVIIPH--------KSTDI-----
------------ALMVVTGKGYGKKTPVSEYKVQNRGGSGILTYKVTDKTGKLVTAKEY---YPDVEC--DLLIATVSGK
IIRLSTEQVPTLGRATIGVRLIRLGE--GDHVTSVASL
>gwa1_scaffold_121_65_GWA1_GWD2_WWE3_42_34_43_90 _unknown -WWE3
VIKTEITDEMQSSYLDYAMSVIVSRALPDVRDGLKPVQRRVIYAMQDQGMTASSKFHKCAAVVGEVLKKYHPHGDTSVYE
ALVRMAQDFNLRYPLIFPQGNFGSIDGDPPAAMRYTECKLQKISEELYSDIDKETITFVMN-DLQNYEPTYLPSLLPNLL
LNGAAGIAVGMATNVPPHNLTEVVEGIELLIEKALEIGEKPGKDDKEKIAKLAFE-----------------------S-
-S--------ANVEDLVKIIKGPDFPTGGTIYDQKEIIQMYATGKGRVVTRATMGVEE--GKGDKVKLVVTEIPYMVNKS
TLISKIADLVKDKKIEGISDLRDESNKQGIRIVIELKKEAVVRKIQNQLYKYTQLQNTFNANFVALLD-NE-PKLMTLKM
ILEEFVRHRQQVVVNRTIFLLKKAREREHILQGLKIALDNLDAVIALIRASKDAEVAKLGLIKKFGLSEIQAQAILDMQL
RKLAALERQKIEDELKQIIATIEDYEDLLASPERIIDVVKRELSDLKQRYGDKRKTVVVKGMVGELSDEDLIIDEPCIVT
ISESGYIKRLKEDTYKKQGRGGKGVVGQGLKEEDSVDTIRTCSTHDWALFFTNTGRVYKMRVWDIPESSRTAKGTPLVNF
LSMTQSERVQAFLT--I---------TTTDMAEEKG-------FVFFVTEKGVVKRTGMPEFSNIRSSGILAIKLG-DGD
NLAFAGITYGEDDVLITTTMGQSIRFSEKDVRDMGRAAGGVTGIKL--G-NDKVVGSVIIPK----------NAKNID--
-------------LLVVSDKGYGKRTKTGEYKTQSRAGSGILTYKVTDKTGHLVSARSV---FND--KGTDVLLATSSGK
VLRIGAKLVPVLGRATQGVRLIKL-D-SGDTLTSAAAL
>gwa2_scaffold_141_214_GWA2_GWD2_WWE3_42_34_43_24 _unknown -WWE3
VIKTEITDEMQSSYLDYAMSVIVSRALPDVRDGLKPVQRRVIYAMQDQGMTASSKFHKCAAVVGEVLKKYHPHGDTSVYE
ALVRMAQDFNLRYPLIFPQGNFGSIDGDPPAAMRYTECKLQKISEELYSDIDKETITFVMN-DLQNYEPTYLPSLLPNLL
LNGAAGIAVGMATNVPPHNLTEVVEGIELLIEKALEIGEKPGKDDKEKIAKLAFE-----------------------S-
-S--------ANVEDLVKIIKGPDFPTGGTIYDQKEIIQMYATGKGRVVTRATMGVEE--GKGDKVKLVVTEIPYMVNKS
TLISKIADLVKDKKIEGISDLRDESNKQGIRIVIELKKEAVVRKIQNQLYKYTQLQNTFNANFVALLD-NE-PKLMTLKM
ILEEFVRHRQQVVVNRTIFLLKKAREREHILQGLKIALDNLDAVIALIRASKDAEVAKLGLIKKFGLSEIQAQAILDMQL
RKLAALERQKIEDELKQIIATIEDYEDLLASPERIIDVVKRELSDLKQRYGDKRKTVVVKGMVGELSDEDLIIDEPCIVT
ISESGYIKRLKEDTYKKQGRGGKGVVGQGLKEEDSVDTIRTCSTHDWALFFTNTGRVYKMRVWDIPESSRTAKGTPLVNF
LSMTQSERVQAFLT--I---------TTTDMAEEKG-------FVFFVTEKGVVKRTGMPEFSNIRSSGILAIKLG-DGD
NLAFAGITYGEDDVLITTTMGQSIRFSEKDVRDMGRAAGGVTGIKL--G-NDKVVGSVIIPK----------NAKNID--
-------------LLVVSDKGYGKRTKTGEYKTQSRAGSGILTYKVTDKTGHLVSARSV---FND--KGTDVLLATSSGK
VLRIGAKLVPVLGRATQGVRLIKL-D-SGDTLTSAAAL
>GWB1_scaffold_152_63_GWB1_GWD2_WWE3_42_34_43_116 _unknown -WWE3
VIKTEITDEMQSSYLDYAMSVIVSRALPDVRDGLKPVQRRVIYAMQDQGMTASSKFHKCAAVVGEVLKKYHPHGDTSVYE
ALVRMAQDFNLRYPLIFPQGNFGSIDGDPPAAMRYTECKLQKISEELYSDIDKETITFVMN-DLQNYEPTYLPSLLPNLL
LNGAAGIAVGMATNVPPHNLTEVVEGIELLIEKALEIGEKPGKDDKEKIAKLAFE-----------------------S-
-S--------ANVEDLVKIIKGPDFPTGGTIYDQKEIIQMYATGKGRVVTRATMGVEE--GKGDKVKLVVTEIPYMVNKS
TLISKIADLVKDKKIEGISDLRDESNKQGIRIVIELKKEAVVRKIQNQLYKYTQLQNTFNANFVALLD-NE-PKLMTLKM
ILEEFVRHRQQVVVNRTIFLLKKAREREHILQGLKIALDNLDAVIALIRASKDAEVAKLGLIKKFGLSEIQAQAILDMQL
RKLAALERQKIEDELKQIIATIEDYEDLLASPERIIDVVKRELSDLKQRYGDKRKTVVVKGMVGELSDEDLIIDEPCIVT
ISESGYIKRLKEDTYKKQGRGGKGVVGQGLKEEDSVDTIRTCSTHDWALFFTNTGRVYKMRVWDIPESSRTAKGTPLVNF
LSMTQSERVQAFLT--I---------TTTDMAEEKG-------FVFFVTEKGVVKRTGMPEFSNIRSSGILAIKLG-DGD
NLAFAGITYGEDDVLITTTMGQSIRFSEKDVRDMGRAAGGVTGIKL--G-NDKVVGSVIIPK----------NAKNID--
-------------LLVVSDKGYGKRTKTGEYKTQSRAGSGILTYKVTDKTGHLVSARSV---FND--KGTDVLLATSSGK
VLRIGAKLVPVLGRATQGVRLIKL-D-SGDTLTSAAAL
>gwc1_scaffold_116_296_GWC1_GWD2_WWE3_42_34_43_311 _unknown -WWE3
VIKTEITDEMQSSYLDYAMSVIVSRALPDVRDGLKPVQRRVIYAMQDQGMTASSKFHKCAAVVGEVLKKYHPHGDTSVYE
ALVRMAQDFNLRYPLIFPQGNFGSIDGDPPAAMRYTECKLQKISEELYSDIDKETITFVMN-DLQNYEPTYLPSLLPNLL
LNGAAGIAVGMATNVPPHNLTEVVEGIELLIEKALEIGEKPGKDDKEKIAKLAFE-----------------------S-
-S--------ANVEDLVKIIKGPDFPTGGTIYDQKEIIQMYATGKGRVVTRATMGVEE--GKGDKVKLVVTEIPYMVNKS
TLISKIADLVKDKKIEGISDLRDESNKQGIRIVIELKKEAVVRKIQNQLYKYTQLQNTFNANFVALLD-NE-PKLMTLKM
ILEEFVRHRQQVVVNRTIFLLKKAREREHILQGLKIALDNLDAVIALIRASKDAEVAKLGLIKKFGLSEIQAQAILDMQL
RKLAALERQKIEDELKQIIATIEDYEDLLASPERIIDVVKRELSDLKQRYGDKRKTVVVKGMVGELSDEDLIIDEPCIVT
ISESGYIKRLKEDTYKKQGRGGKGVVGQGLKEEDSVDTIRTCSTHDWALFFTNTGRVYKMRVWDIPESSRTAKGTPLVNF
LSMTQSERVQAFLT--I---------TTTDMAEEKG-------FVFFVTEKGVVKRTGMPEFSNIRSSGILAIKLG-DGD
NLAFAGITYGEDDVLITTTMGQSIRFSEKDVRDMGRAAGGVTGIKL--G-NDKVVGSVIIPK----------NAKNID--
-------------LLVVSDKGYGKRTKTGEYKTQSRAGSGILTYKVTDKTGHLVSARSV---FND--KGTDVLLATSSGK
VLRIGAKLVPVLGRATQGVRLIKL-D-SGDTLTSAAAL
>gwc2_scaffold_260_63_GWC2_GWD2_WWE3_42_34_43_85 _unknown -WWE3
VIKTEITDEMQSSYLDYAMSVIVSRALPDVRDGLKPVQRRVIYAMQDQGMTASSKFHKCAAVVGEVLKKYHPHGDTSVYE
ALVRMAQDFNLRYPLIFPQGNFGSIDGDPPAAMRYTECKLQKISEELYSDIDKETITFVMN-DLQNYEPTYLPSLLPNLL
LNGAAGIAVGMATNVPPHNLTEVVEGIELLIEKALEIGEKPGKDDKEKIAKLAFE-----------------------S-
-S--------ANVEDLVKIIKGPDFPTGGTIYDQKEIIQMYATGKGRVVTRATMGVEE--GKGDKVKLVVTEIPYMVNKS
TLISKIADLVKDKKIEGISDLRDESNKQGIRIVIELKKEAVVRKIQNQLYKYTQLQNTFNANFVALLD-NE-PKLMTLKM
ILEEFVRHRQQVVVNRTIFLLKKAREREHILQGLKIALDNLDAVIALIRASKDAEVAKLGLIKKFGLSEIQAQAILDMQL
RKLAALERQKIEDELKQIIATIEDYEDLLASPERIIDVVKRELSDLKQRYGDKRKTVVVKGMVGELSDEDLIIDEPCIVT
ISESGYIKRLKEDTYKKQGRGGKGVVGQGLKEEDSVDTIRTCSTHDWALFFTNTGRVYKMRVWDIPESSRTAKGTPLVNF
LSMTQSERVQAFLT--I---------TTTDMAEEKG-------FVFFVTEKGVVKRTGMPEFSNIRSSGILAIKLG-DGD
NLAFAGITYGEDDVLITTTMGQSIRFSEKDVRDMGRAAGGVTGIKL--G-NDKVVGSVIIPK----------NAKNID--
-------------LLVVSDKGYGKRTKTGEYKTQSRAGSGILTYKVTDKTGHLVSARSV---FND--KGTDVLLATSSGK
VLRIGAKLVPVLGRATQGVRLIKL-D-SGDTLTSAAAL
>gwd1_scaffold_51_38_GWD1_GWD2_WWE3_42_34_43_183 _unknown -WWE3
VIKTEITDEMQSSYLDYAMSVIVSRALPDVRDGLKPVQRRVIYAMQDQGMTASSKFHKCAAVVGEVLKKYHPHGDTSVYE
ALVRMAQDFNLRYPLIFPQGNFGSIDGDPPAAMRYTECKLQKISEELYSDIDKETITFVMN-DLQNYEPTYLPSLLPNLL
LNGAAGIAVGMATNVPPHNLTEVVEGIELLIEKALEIGEKPGKDDKEKIAKLAFE-----------------------S-
-S--------ANVEDLVKIIKGPDFPTGGTIYDQKEIIQMYATGKGRVVTRATMGVEE--GKGDKVKLVVTEIPYMVNKS
TLISKIADLVKDKKIEGISDLRDESNKQGIRIVIELKKEAVVRKIQNQLYKYTQLQNTFNANFVALLD-NE-PKLMTLKM
ILEEFVRHRQQVVVNRTIFLLKKAREREHILQGLKIALDNLDAVIALIRASKDAEVAKLGLIKKFGLSEIQAQAILDMQL
RKLAALERQKIEDELKQIIATIEDYEDLLASPERIIDVVKRELSDLKQRYGDKRKTVVVKGMVGELSDEDLIIDEPCIVT
ISESGYIKRLKEDTYKKQGRGGKGVVGQGLKEEDSVDTIRTCSTHDWALFFTNTGRVYKMRVWDIPESSRTAKGTPLVNF
LSMTQSERVQAFLT--I---------TTTDMAEEKG-------FVFFVTEKGVVKRTGMPEFSNIRSSGILAIKLG-DGD
NLAFAGITYGEDDVLITTTMGQSIRFSEKDVRDMGRAAGGVTGIKL--G-NDKVVGSVIIPK----------NAKNID--
-------------LLVVSDKGYGKRTKTGEYKTQSRAGSGILTYKVTDKTGHLVSARSV---FND--KGTDVLLATSSGK
VLRIGAKLVPVLGRATQGVRLIKL-D-SGDTLTSAAAL
>gwd2_scaffold_98_65_GWD2_GWD2_WWE3_42_34_43_35 _unknown -WWE3
VIKTEITDEMQSSYLDYAMSVIVSRALPDVRDGLKPVQRRVIYAMQDQGMTASSKFHKCAAVVGEVLKKYHPHGDTSVYE
ALVRMAQDFNLRYPLIFPQGNFGSIDGDPPAAMRYTECKLQKISEELYSDIDKETITFVMN-DLQNYEPTYLPSLLPNLL
LNGAAGIAVGMATNVPPHNLTEVVEGIELLIEKALEIGEKPGKDDKEKIAKLAFE-----------------------S-
-S--------ANVEDLVKIIKGPDFPTGGTIYDQKEIIQMYATGKGRVVTRATMGVEE--GKGDKVKLVVTEIPYMVNKS
TLISKIADLVKDKKIEGISDLRDESNKQGIRIVIELKKEAVVRKIQNQLYKYTQLQNTFNANFVALLD-NE-PKLMTLKM
ILEEFVRHRQQVVVNRTIFLLKKAREREHILQGLKIALDNLDAVIALIRASKDAEVAKLGLIKKFGLSEIQAQAILDMQL
RKLAALERQKIEDELKQIIATIEDYEDLLASPERIIDVVKRELSDLKQRYGDKRKTVVVKGMVGELSDEDLIIDEPCIVT
ISESGYIKRLKEDTYKKQGRGGKGVVGQGLKEEDSVDTIRTCSTHDWALFFTNTGRVYKMRVWDIPESSRTAKGTPLVNF
LSMTQSERVQAFLT--I---------TTTDMAEEKG-------FVFFVTEKGVVKRTGMPEFSNIRSSGILAIKLG-DGD
NLAFAGITYGEDDVLITTTMGQSIRFSEKDVRDMGRAAGGVTGIKL--G-NDKVVGSVIIPK----------NAKNID--
-------------LLVVSDKGYGKRTKTGEYKTQSRAGSGILTYKVTDKTGHLVSARSV---FND--KGTDVLLATSSGK
VLRIGAKLVPVLGRATQGVRLIKL-D-SGDTLTSAAAL
>gwe1_scaffold_86_24_GWE1_GWD2_WWE3_42_34_43_39 _unknown -WWE3
VIKTEITDEMQSSYLDYAMSVIVSRALPDVRDGLKPVQRRVIYAMQDQGMTASSKFHKCAAVVGEVLKKYHPHGDTSVYE
ALVRMAQDFNLRYPLIFPQGNFGSIDGDPPAAMRYTECKLQKISEELYSDIDKETITFVMN-DLQNYEPTYLPSLLPNLL
LNGAAGIAVGMATNVPPHNLTEVVEGIELLIEKALEIGEKPGKDDKEKIAKLAFE-----------------------S-
-S--------ANVEDLVKIIKGPDFPTGGTIYDQKEIIQMYATGKGRVVTRATMGVEE--GKGDKVKLVVTEIPYMVNKS
TLISKIADLVKDKKIEGISDLRDESNKQGIRIVIELKKEAVVRKIQNQLYKYTQLQNTFNANFVALLD-NE-PKLMTLKM
ILEEFVRHRQQVVVNRTIFLLKKAREREHILQGLKIALDNLDAVIALIRASKDAEVAKLGLIKKFGLSEIQAQAILDMQL
RKLAALERQKIEDELKQIIATIEDYEDLLASPERIIDVVKRELSDLKQRYGDKRKTVVVKGMVGELSDEDLIIDEPCIVT
ISESGYIKRLKEDTYKKQGRGGKGVVGQGLKEEDSVDTIRTCSTHDWALFFTNTGRVYKMRVWDIPESSRTAKGTPLVNF
LSMTQSERVQAFLT--I---------TTTDMAEEKG-------FVFFVTEKGVVKRTGMPEFSNIRSSGILAIKLG-DGD
NLAFAGITYGEDDVLITTTMGQSIRFSEKDVRDMGRAAGGVTGIKL--G-NDKVVGSVIIPK----------NAKNID--
-------------LLVVSDKGYGKRTKTGEYKTQSRAGSGILTYKVTDKTGHLVSARSV---FND--KGTDVLLATSSGK
VLRIGAKLVPVLGRATQGVRLIKL-D-SGDTLTSAAAL
>gwe2_scaffold_207_63_GWE2_GWD2_WWE3_42_34_43_18 _unknown -WWE3
VIKTEITDEMQSSYLDYAMSVIVSRALPDVRDGLKPVQRRVIYAMQDQGMTASSKFHKCAAVVGEVLKKYHPHGDTSVYE
ALVRMAQDFNLRYPLIFPQGNFGSIDGDPPAAMRYTECKLQKISEELYSDIDKETITFVMN-DLQNYEPTYLPSLLPNLL
LNGAAGIAVGMATNVPPHNLTEVVEGIELLIEKALEIGEKPGKDDKEKIAKLAFE-----------------------S-
-S--------ANVEDLVKIIKGPDFPTGGTIYDQKEIIQMYATGKGRVVTRATMGVEE--GKGDKVKLVVTEIPYMVNKS
TLISKIADLVKDKKIEGISDLRDESNKQGIRIVIELKKEAVVRKIQNQLYKYTQLQNTFNANFVALLD-NE-PKLMTLKM
ILEEFVRHRQQVVVNRTIFLLKKAREREHILQGLKIALDNLDAVIALIRASKDAEVAKLGLIKKFGLSEIQAQAILDMQL
RKLAALERQKIEDELKQIIATIEDYEDLLASPERIIDVVKRELSDLKQRYGDKRKTVVVKGMVGELSDEDLIIDEPCIVT
ISESGYIKRLKEDTYKKQGRGGKGVVGQGLKEEDSVDTIRTCSTHDWALFFTNTGRVYKMRVWDIPESSRTAKGTPLVNF
LSMTQSERVQAFLT--I---------TTTDMAEEKG-------FVFFVTEKGVVKRTGMPEFSNIRSSGILAIKLG-DGD
NLAFAGITYGEDDVLITTTMGQSIRFSEKDVRDMGRAAGGVTGIKL--G-NDKVVGSVIIPK----------NAKNID--
-------------LLVVSDKGYGKRTKTGEYKTQSRAGSGILTYKVTDKTGHLVSARSV---FND--KGTDVLLATSSGK
VLRIGAKLVPVLGRATQGVRLIKL-D-SGDTLTSAAAL
>gwf1_scaffold_120_63_GWF1_GWD2_WWE3_42_34_43_14 _unknown -WWE3
VIKTEITDEMQSSYLDYAMSVIVSRALPDVRDGLKPVQRRVIYAMQDQGMTASSKFHKCAAVVGEVLKKYHPHGDTSVYE
ALVRMAQDFNLRYPLIFPQGNFGSIDGDPPAAMRYTECKLQKISEELYSDIDKETITFVMN-DLQNYEPTYLPSLLPNLL
LNGAAGIAVGMATNVPPHNLTEVVEGIELLIEKALEIGEKPGKDDKEKIAKLAFE-----------------------S-
-S--------ANVEDLVKIIKGPDFPTGGTIYDQKEIIQMYATGKGRVVTRATMGVEE--GKGDKVKLVVTEIPYMVNKS
TLISKIADLVKDKKIEGISDLRDESNKQGIRIVIELKKEAVVRKIQNQLYKYTQLQNTFNANFVALLD-NE-PKLMTLKM
ILEEFVRHRQQVVVNRTIFLLKKAREREHILQGLKIALDNLDAVIALIRASKDAEVAKLGLIKKFGLSEIQAQAILDMQL
RKLAALERQKIEDELKQIIATIEDYEDLLASPERIIDVVKRELSDLKQRYGDKRKTVVVKGMVGELSDEDLIIDEPCIVT
ISESGYIKRLKEDTYKKQGRGGKGVVGQGLKEEDSVDTIRTCSTHDWALFFTNTGRVYKMRVWDIPESSRTAKGTPLVNF
LSMTQSERVQAFLT--I---------TTTDMAEEKG-------FVFFVTEKGVVKRTGMPEFSNIRSSGILAIKLG-DGD
NLAFAGITYGEDDVLITTTMGQSIRFSEKDVRDMGRAAGGVTGIKL--G-NDKVVGSVIIPK----------NAKNID--
-------------LLVVSDKGYGKRTKTGEYKTQSRAGSGILTYKVTDKTGHLVSARSV---FND--KGTDVLLATSSGK
VLRIGAKLVPVLGRATQGVRLIKL-D-SGDTLTSAAAL
>gwf2_scaffold_514_63_GWF2_GWD2_WWE3_42_34_43_17 _unknown -WWE3
VIKTEITDEMQSSYLDYAMSVIVSRALPDVRDGLKPVQRRVIYAMQDQGMTASSKFHKCAAVVGEVLKKYHPHGDTSVYE
ALVRMAQDFNLRYPLIFPQGNFGSIDGDPPAAMRYTECKLQKISEELYSDIDKETITFVMN-DLQNYEPTYLPSLLPNLL
LNGAAGIAVGMATNVPPHNLTEVVEGIELLIEKALEIGEKPGKDDKEKIAKLAFE-----------------------S-
-S--------ANVEDLVKIIKGPDFPTGGTIYDQKEIIQMYATGKGRVVTRATMGVEE--GKGDKVKLVVTEIPYMVNKS
TLISKIADLVKDKKIEGISDLRDESNKQGIRIVIELKKEAVVRKIQNQLYKYTQLQNTFNANFVALLD-NE-PKLMTLKM
ILEEFVRHRQQVVVNRTIFLLKKAREREHILQGLKIALDNLDAVIALIRASKDAEVAKLGLIKKFGLSEIQAQAILDMQL
RKLAALERQKIEDELKQIIATIEDYEDLLASPERIIDVVKRELSDLKQRYGDKRKTVVVKGMVGELSDEDLIIDEPCIVT
ISESGYIKRLKEDTYKKQGRGGKGVVGQGLKEEDSVDTIRTCSTHDWALFFTNTGRVYKMRVWDIPESSRTAKGTPLVNF
LSMTQSERVQAFLT--I---------TTTDMAEEKG-------FVFFVTEKGVVKRTGMPEFSNIRSSGILAIKLG-DGD
NLAFAGITYGEDDVLITTTMGQSIRFSEKDVRDMGRAAGGVTGIKL--G-NDKVVGSVIIPK----------NAKNID--
-------------LLVVSDKGYGKRTKTGEYKTQSRAGSGILTYKVTDKTGHLVSARSV---FND--KGTDVLLATSSGK
VLRIGAKLVPVLGRATQGVRLIKL-D-SGDTLTSAAAL
>gwa1_scaffold_153_56_GWA1_WWE3_42_13 _unknown -WWE3
IIKTEITDEMQSSYLDYAMSVIVSRALPDVRDGLKPVQRRIIYAMQDQNMTASTKFHKCAAVVGEVLKKYHPHGDTSVYE
ALVRMAQDFNLRYPLVSPQGNFGSIDGDPPAAMRYTECKLQKISEELYSDIDKETIAFVMN-DLQNYEPTYLPSLLPNLL
LNGAAGIAVGMATNVPPHNLTEVIEGIELLIEKALEIGDKPEKGAKEKIAKLNFE-----------------------S-
-S--------ANVEDLVKIIKGPDFPTGGTIYDQKEIIQMYATGKGRVVTRATMGVEE--GKGDKLKLVVTEIPYMVNKS
TLISKIADLVKDKRIEGISDLRDESNKQGIRIVIELKKEAVVKKIQNQLYKYTQLQNTFNANFVALLD-NE-PKLMTLKM
ILEEFVRHRQQVVVNRTIFLLKKAREREHILQGLKIALDNLDAVIALIRASKDAEVAKLGLMKKFGLSEIQAQAILDMQL
RKLAALERQKIEDELKQIIATIEDYEDLLASPERIIDVVKKELSDLKQRYGDKRKTIVVKGMVGELSDEDLIIDEPCIVT
ISESGYIKRLKEDTYKKQGRGGKGVVGQGLKEEDSVDTIRTCSTHDWALFFTNTGRVYKMRVWDIPESSRTAKGTPLVNF
LSTTQSERIEAFLT--V---------TTADMSGEKG-------FVFFVTEKGVVKRTGMPEFSNIRSSGILAIKLG-EGD
NLAFAGITYGEDDVLITTTMGQSIRFSEKDVRDMGRAAGGVTGIKL--G-NDKVVGSVIIPK----------NAKNID--
-------------LLVVSDKGYGKRTKTGEYKTQSRAGSGILTYKVTDKTGHLVSARAV---NTG--NGSDVLLATSSGK
VLRIGAKNVPVLGRATQGVRLIKL-D-SGDTLTSAAVL
>gwd1_scaffold_284_27_GWD1_RIFOXYC1_FULL_WWE3_42_13_curated_41_14 _unknown -WWE3
IIKTEITDEMQSSYLDYAMSVIVSRALPDVRDGLKPVQRRIIYAMQDQNMTASTKFHKCAAVVGEVLKKYHPHGDTSVYE
ALVRMAQDFNLRYPLVSPQGNFGSIDGDPPAAMRYTECKLQKISEELYSDIDKETIAFVMN-DLQNYEPTYLPSLLPNLL
LNGAAGIAVGMATNVPPHNLTEVIEGIELLIEKALEIGDKPEKGAKEKIAKLNFE-----------------------S-
-S--------ANVEDLVKIIKGPDFPTGGTIYDQKEIIQMYATGKGRVVTRATMGVEE--GKGDKLKLVVTEIPYMVNKS
TLISKIADLVKDKRIEGISDLRDESNKQGIRIVIELKKEAVVKKIQNQLYKYTQLQNTFNANFVALLD-NE-PKLMTLKM
ILEEFVRHRQQVVVNRTIFLLKKAREREHILQGLKIALDNLDAVIALIRASKDAEVAKLGLMKKFGLSEIQAQAILDMQL
RKLAALERQKIEDELKQIIATIEDYEDLLASPERIIDVVKKELSDLKQRYGDKRKTIVVKGMVGELSDEDLIIDEPCIVT
ISESGYIKRLKEDTYKKQGRGGKGVVGQGLKEEDSVDTIRTCSTHDWALFFTNTGRVYKMRVWDIPESSRTAKGTPLVNF
LSTTQSERIEAFLT--V---------TTADMSGEKG-------FVFFVTEKGVVKRTGMPEFSNIRSSGILAIKLG-EGD
NLAFAGITYGEDDVLITTTMGQSIRFSEKDVRDMGRAAGGVTGIKL--G-NDKVVGSVIIPK------------------
-------NAKNIDLLVVSDKGYGKRTKTGEYKTQSRAGSGILTYKVTDKTGHLVSARAV---NTG--NGSDVLLATSSGK
VLRIGAKNVPVLGRATQGVRLIKL-D-SGDTLTSAAVL
>gwe1_scaffold_453_56_GWE1_RIFOXYC1_FULL_WWE3_42_13_curated_42_17 _unknown -WWE3
IIKTEITDEMQSSYLDYAMSVIVSRALPDVRDGLKPVQRRIIYAMQDQNMTASTKFHKCAAVVGEVLKKYHPHGDTSVYE
ALVRMAQDFNLRYPLVSPQGNFGSIDGDPPAAMRYTECKLQKISEELYSDIDKETIAFVMN-DLQNYEPTYLPSLLPNLL
LNGAAGIAVGMATNVPPHNLTEVIEGIELLIEKALEIGDKPEKGAKEKIAKLNFE-----------------------S-
-S--------ANVEDLVKIIKGPDFPTGGTIYDQKEIIQMYATGKGRVVTRATMGVEE--GKGDKLKLVVTEIPYMVNKS
TLISKIADLVKDKRIEGISDLRDESNKQGIRIVIELKKEAVVKKIQNQLYKYTQLQNTFNANFVALLD-NE-PKLMTLKM
ILEEFVRHRQQVVVNRTIFLLKKAREREHILQGLKIALDNLDAVIALIRASKDAEVAKLGLMKKFGLSEIQAQAILDMQL
RKLAALERQKIEDELKQIIATIEDYEDLLASPERIIDVVKKELSDLKQRYGDKRKTIVVKGMVGELSDEDLIIDEPCIVT
ISESGYIKRLKEDTYKKQGRGGKGVVGQGLKEEDSVDTIRTCSTHDWALFFTNTGRVYKMRVWDIPESSRTAKGTPLVNF
LSTTQSERIEAFLT--V---------TTADMSGEKG-------FVFFVTEKGVVKRTGMPEFSNIRSSGILAIKLG-EGD
NLAFAGITYGEDDVLITTTMGQSIRFSEKDVRDMGRAAGGVTGIKL--G-NDKVVGSVIIPK------------------
-------NAKNIDLLVVSDKGYGKRTKTGEYKTQSRAGSGILTYKVTDKTGHLVSARAV---NTG--NGSDVLLATSSGK
VLRIGAKNVPVLGRATQGVRLIKL-D-SGDTLTSAAVL
>gwf1_scaffold_523_24_GWF1_WWE3_42_14 _unknown -WWE3
IIKTEITDEMQSSYLDYAMSVIVSRALPDVRDGLKPVQRRIIYAMQDQNMTASTKFHKCAAVVGEVLKKYHPHGDTSVYE
ALVRMAQDFNLRYPLVSPQGNFGSIDGDPPAAMRYTECKLQKISEELYSDIDKETIAFVMN-DLQNYEPTYLPSLLPNLL
LNGAAGIAVGMATNVPPHNLTEVIEGIELLIEKALEIGDKPEKGAKEKIAKLNFE-----------------------S-
-S--------ANVEDLVKIIKGPDFPTGGTIYDQKEIIQMYATGKGRVVTRATMGVEE--GKGDKLKLVVTEIPYMVNKS
TLISKIADLVKDKRIEGISDLRDESNKQGIRIVIELKKEAVVKKIQNQLYKYTQLQNTFNANFVALLD-NE-PKLMTLKM
ILEEFVRHRQQVVVNRTIFLLKKAREREHILQGLKIALDNLDAVIALIRASKDAEVAKLGLMKKFGLSEIQAQAILDMQL
RKLAALERQKIEDELKQIIATIEDYEDLLASPERIIDVVKKELSDLKQRYGDKRKTIVVKGMVGELSDEDLIIDEPCIVT
ISESGYIKRLKEDTYKKQGRGGKGVVGQGLKEEDSVDTIRTCSTHDWALFFTNTGRVYKMRVWDIPESSRTAKGTPLVNF
LSTTQSERIEAFLT--V---------TTADMSGEKG-------FVFFVTEKGVVKRTGMPEFSNIRSSGILAIKLG-EGD
NLAFAGITYGEDDVLITTTMGQSIRFSEKDVRDMGRAAGGVTGIKL--G-NDKVVGSVIIPK------------------
-------NAKNIDLLVVSDKGYGKRTKTGEYKTQSRAGSGILTYKVTDKTGHLVSARAV---NTG--NGSDVLLATSSGK
VLRIGAKNVPVLGRATQGVRLIKL-D-SGDTLTSAAVL
>gwe1_scaffold_1481_10_GWE1_WWE3_42_23 _unknown -WWE3
IIKTEITDEMQSSYLDYAMSVIVSRALPDVRDGLKPVQRRIIYAMQDQNMTASTKFHKCAAVVGEVLKKYHPHGDTSVYE
ALVRMAQDFNLRYPLVFPQGNFGSIDGDPPAAMRYTECKLQKISEELYSDIDKETIAFVMN-DLQNYEPTYLPSLLPNLL
LNGAAGIAVGMATNVPPHNLTEVVGGIELLIEKALKIGEKPGKDDKEKIAKLSFE-----------------------S-
-S--------ANVEDLVKIIKGPDFPTGGTIYDQKEIIQMYATGKGRVVTRATMGVEE--GKGDKLKLVVTEIPYMVNKS
TLISKIADLVKDKRVEGISDLRDESNKQGIRIVIELKKEAVVKKIQNQLYKYTQLQNTFNANFVALLD-NE-PKLMTLKM
ILEEFVRHRQQVVVNRTIYLLKKAREREHILQGLKIALDNLDAVIALIRASKDAEVAKLGLMKKFGLSEIQAQAILDMQL
RKLAALERQKIEDELKQIIATIEDYEDLLASPERIIGVVKRELADLKQRYGDKRKTIVVKGMVGELSDEDLIIDEPCIVT
ISESGYIKRLKEDTYKKQGRGGKGVVGQGLKEEDSVDTIRTCATHDWALFFTNTGRVYKMRVWDIPESSRTAKGTPLVNF
LSTTQSERIQAFLT--I---------TTADMSEEKG-------FVFFVTEKGVVKRTGMPEFSNIRSSGILAIKLG-DGD
NLAFAGITYGEDDVLITTTMGQSIRFSEKDVRDMGRAAGGVTGIKL--G-NDKVVGSVIIPN----------KAKNID--
-------------LLVVSDKGYGKRTKTGEYKTQSRAGSGILTYKVTDKTGHLVSARAV---NTD--NGSDVLLATNSGK
VLRIGAKNVPVLGRATQGVKLMKL-D-SGDALTSAAVL
>gwf2_scaffold_6844_25_GWF2_WWE3_42_39 _unknown -WWE3
IIKTEITDEMQSSYLDYAMSVIVSRALPDVRDGLKPVQRRIIYAMQDQNMTASTKFHKCAAVVGEVLKKYHPHGDTSVYE
ALVRMAQDFNLRYPLVFPQGNFGSIDGDPPAAMRYTECKLQKISEELYSDIDKETIAFVMN-DLQNYEPTYLPSLLPNLL
LNGAAGIAVGMATNVPPHNLTEVVGGIELLIEKALKIGEKPGKDDKEKIAKLSFE-----------------------S-
-S--------ANVEDLVKIIKGPDFPTGGTIYDQKEIIQMYATGKGRVVTRATMGVEE--GKGDKLKLVVTEIPYMVNKS
TLISKIADLVKDKRVEGISDLRDESNKQGIRIVIELKKEAVVKKIQNQLYKYTQLQNTFNANFVALLD-NE-PKLMTLKM
ILEEFVRHRQQVVVNRTIYLLKKAREREHILQGLKIALDNLDAVIALIRASKDAEVAKLGLMKKFGLSEIQAQAILDMQL
RKLAALERQKIEDELKQIIATIEDYEDLLASPERIIGVVKRELADLKQRYGDKRKTIVVKGMVGELSDEDLIIDEPCIVT
ISESGYIKRLKEDTYKKQGRGGKGVVGQGLKEEDSVDTIRTCATHDWALFFTNTGRVYKMRVWDIPESSRTAKGTPLVNF
LSTTQSERIQAFLT--I---------TTADMSEEKG-------FVFFVTEKGVVKRTGMPEFSNIRSSGILAIKLG-DGD
NLAFAGITYGEDDVLITTTMGQSIRFSEKDVRDMGRAAGGVTGIKL--G-NDKVVGSVIIPN------------------
-------KAKNIDLLVVSDKGYGKRTKTGEYKTQSRAGSGILTYKVTDKTGHLVSARAV---NTD--NGSDVLLATNSGK
VLRIGAKNVPVLGRATQGVKLMKL-D-SGDALTSAAVL
>gwf1_scaffold_2858_10_GWF1_WWE3_42_14 _unknown -WWE3
IIKTEITDEMQSSYLDYAMSVIVSRALPDVRDGLKPVQRRIIYAMQDQNMTASTKFHKCAAVVGEVLKKYHPHGDTSVYE
ALVRMAQDFNLRYPLIFPQGNFGSIDGDPPAAMRYTECKLNKISEELYSDIDKETIAFAMN-DLQNYEPTYLPSLLPNLL
LNGAAGIAVGMATNVPPHNLTEVVGGIELLIEKALEIGEKPGKDDKEKIAKLTFE-----------------------S-
-S--------ANVEDLVKIIKGPDFPTGGTIYDQKEIIQMYATGKGRVVTRATMGIEE--GKGDKMKLVVTEIPYMVNKS
TLISKIADLVKDKKIEGISDLRDESNKQGIRIVIELKKEAVVKKIQNQLYKYTQLQNTFNANFVALLD-NE-PKLMTLKM
ILEEFVRHRQQVVVNRTIYLLKKAREREHILQGLKIALDNLDAVIALIRASKDAEVAKLGLMKKFGLSEIQAQAILDMQL
RKLAALERQKIEDELKQIIATIEDYEDLLASPERIIDVVKRELSDLKQRYGDKRKTIVVKGMVGELSDEDLIIDEPCIVT
ISESGYIKRLKEDTYKKQGRGGKGVVGQGLKEEDSVDTIRTCSTHDWALFFTNTGRVYKMRVWDIPESSRTAKGTPLVNF
LSTTQSERIQAFLTI-----T-----TSD----MSE--EKG--FVFFVTEKGVVKRTGMPEFSNIRSSGILAIKLGD-GD
NLAFAGITYGDDDVLITTTMGQSIRFSEKDVRDMGRAAGGVTGIKLSG--NDKVVGSVIIPN--------KAKNI-----
------------DLLVVSDKGYGKRTKTGEYKTQSRAGSGILTYKVTDKTGHLVSARSV---NTDNGS--DVLLATNSGK
VLRIGAKNVPVLGRATQGVRLMKLDS--GDALTSAAVL
>gwa1_scaffold_2624_5_GWA1_RIFOXYC1_FULL_WWE3_42_17_curated_42_47 _unknown -WWE3
VLQTEITDEMQSSYLDYAMSVIVSRALPDVRDGLKPVQRRVIYAMQDQGMSASGKFHKCAAVIGEVLKKYHPHGDTSVYE
ALVRMAQDFNLRYPLVFPQGNFGSIDGDPPAAMRYTECKLHKISEELYSDIDKETIAFVMN-DLQNYEPTYLPSLLPNLL
LNGAAGIAVGMATNVPPHNLSEVVDGINLLIEKAIEIGEKPGKEDKDKVAKLAFE-----------------------S-
-S--------ANVEDLVKIIKGPDFPTGGTIYDQKEIIQMYATGKGRVVTRAKMGIEE--GKGEKMKLVVTEIPYMVNKS
TLISKIADLVKDKRIEGISDLRDESNKQGLRIVVELKKEAVVMKIQNQLYKYTQLQNTFNANFVALLD-NE-PKLMTLKM
ILEEFVRHRQQVVVKRTIYLLRRAREREHVLQGLKIALDNLDAVIALIRASKDAEVAKLGLMKKFGLSEIQSQAILDMQL
RKLAALERQKIEDELREIVAIIDDFEDLIASPTRIIETVKKELEDLKERYGDKRKSIVVKGKVGELSDEDLIIDEPCIVT
ISESGYIKRLKEDTYKKQGRGGKGVVGQGLKEEDSVDTIRTCSTHDWALFFTNTGRVYKMRVWDIPESSRTAKGTPLVNF
LSTTQSERIEAFLT--V---------TTSDMAEEKG-------FVFFVTEKGVVKRTGMPEFSNIRSSGILAIKLG-AGD
NLAFAGITYGDDDVLITTTMGQSIRFSEKDVRDMGRAAGGVTGIKL--G-NDSVVGSVIVPK----------SAKNID--
-------------LLVVSDKGYGKRTKTSEYKTQSRAGSGILTYKVTDKTGHLVSARAV---NTD--KGSDVLLATSSGK
VLRIGAKNVPVLGRATQGVRLIKL-D-SGDTLTSAAVI
>gwa2_scaffold_10435_21_GWA2_RIFOXYC1_FULL_WWE3_42_17_curated_41_9 _unknown -WWE3
VLQTEITDEMQSSYLDYAMSVIVSRALPDVRDGLKPVQRRVIYAMQDQGMSASGKFHKCAAVIGEVLKKYHPHGDTSVYE
ALVRMAQDFNLRYPLVFPQGNFGSIDGDPPAAMRYTECKLHKISEELYSDIDKETIAFVMN-DLQNYEPTYLPSLLPNLL
LNGAAGIAVGMATNVPPHNLSEVVDGINLLIEKAIEIGEKPGKEDKDKVAKLAFE-----------------------S-
-S--------ANVEDLVKIIKGPDFPTGGTIYDQKEIIQMYATGKGRVVTRAKMGIEE--GKGEKMKLVVTEIPYMVNKS
TLISKIADLVKDKRIEGISDLRDESNKQGLRIVVELKKEAVVMKIQNQLYKYTQLQNTFNANFVALLD-NE-PKLMTLKM
ILEEFVRHRQQVVVKRTIYLLRRAREREHVLQGLKIALDNLDAVIALIRASKDAEVAKLGLMKKFGLSEIQSQAILDMQL
RKLAALERQKIEDELREIVAIIDDFEDLIASPTRIIETVKKELEDLKERYGDKRKSIVVKGKVGELSDEDLIIDEPCIVT
ISESGYIKRLKEDTYKKQGRGGKGVVGQGLKEEDSVDTIRTCSTHDWALFFTNTGRVYKMRVWDIPESSRTAKGTPLVNF
LSTTQSERIEAFLT--V---------TTSDMAEEKG-------FVFFVTEKGVVKRTGMPEFSNIRSSGILAIKLG-AGD
NLAFAGITYGDDDVLITTTMGQSIRFSEKDVRDMGRAAGGVTGIKL--G-NDSVVGSVIVPK----------SAKNID--
-------------LLVVSDKGYGKRTKTSEYKTQSRAGSGILTYKVTDKTGHLVSARAV---NTD--KGSDVLLATSSGK
VLRIGAKNVPVLGRATQGVRLIKL-D-SGDTLTSAAVI
>GWB1_scaffold_4570_16_GWB1_RIFOXYC1_FULL_WWE3_42_17_curated_42_42 _unknown -WWE3
VLQTEITDEMQSSYLDYAMSVIVSRALPDVRDGLKPVQRRVIYAMQDQGMSASGKFHKCAAVIGEVLKKYHPHGDTSVYE
ALVRMAQDFNLRYPLVFPQGNFGSIDGDPPAAMRYTECKLHKISEELYSDIDKETIAFVMN-DLQNYEPTYLPSLLPNLL
LNGAAGIAVGMATNVPPHNLSEVVDGINLLIEKAIEIGEKPGKEDKDKVAKLAFE-----------------------S-
-S--------ANVEDLVKIIKGPDFPTGGTIYDQKEIIQMYATGKGRVVTRAKMGIEE--GKGEKMKLVVTEIPYMVNKS
TLISKIADLVKDKRIEGISDLRDESNKQGLRIVVELKKEAVVMKIQNQLYKYTQLQNTFNANFVALLD-NE-PKLMTLKM
ILEEFVRHRQQVVVKRTIYLLRRAREREHVLQGLKIALDNLDAVIALIRASKDAEVAKLGLMKKFGLSEIQSQAILDMQL
RKLAALERQKIEDELREIVAIIDDFEDLIASPTRIIETVKKELEDLKERYGDKRKSIVVKGKVGELSDEDLIIDEPCIVT
ISESGYIKRLKEDTYKKQGRGGKGVVGQGLKEEDSVDTIRTCSTHDWALFFTNTGRVYKMRVWDIPESSRTAKGTPLVNF
LSTTQSERIEAFLT--V---------TTSDMAEEKG-------FVFFVTEKGVVKRTGMPEFSNIRSSGILAIKLG-AGD
NLAFAGITYGDDDVLITTTMGQSIRFSEKDVRDMGRAAGGVTGIKL--G-NDSVVGSVIVPK----------SAKNID--
-------------LLVVSDKGYGKRTKTSEYKTQSRAGSGILTYKVTDKTGHLVSARAV---NTD--KGSDVLLATSSGK
VLRIGAKNVPVLGRATQGVRLIKL-D-SGDTLTSAAVI
>gwc1_scaffold_3992_10_ctx:Clo1313_3024 GWC1_WWE3_42_103 _unknown -WWE3
VLQTEITDEMQSSYLDYAMSVIVSRALPDVRDGLKPVQRRVIYAMQDQGMSASGKFHKCAAVIGEVLKKYHPHGDTSVYE
ALVRMAQDFNLRYPLVFPQGNFGSIDGDPPAAMRYTECKLHKISEELYSDIDKETIAFVMN-DLQNYEPTYLPSLLPNLL
LNGAAGIAVGMATNVPPHNLSEVVDGINLLIEKAIEIGEKPGKEDKDKVAKLAFE-----------------------S-
-S--------ANVEDLVKIIKGPDFPTGGTIYDQKEIIQMYATGKGRVVTRAKMGIEE--GKGEKMKLVVTEIPYMVNKS
TLISKIADLVKDKRIEGISDLRDESNKQGLRIVVELKKEAVVMKIQNQLYKYTQLQNTFNANFVALLD-NE-PKLMTLKM
ILEEFVRHRQQVVVKRTIYLLRRAREREHVLQGLKIALDNLDAVIALIRASKDAEVAKLGLMKKFGLSEIQSQAILDMQL
RKLAALERQKIEDELREIVAIIDDFEDLIASPTRIIETVKKELEDLKERYGDKRKSIVVKGKVGELSDEDLIIDEPCIVT
ISESGYIKRLKEDTYKKQGRGGKGVVGQGLKEEDSVDTIRTCSTHDWALFFTNTGRVYKMRVWDIPESSRTAKGTPLVNF
LSTTQSERIEAFLT--V---------TTSDMAEEKG-------FVFFVTEKGVVKRTGMPEFSNIRSSGILAIKLG-AGD
NLAFAGITYGDDDVLITTTMGQSIRFSEKDVRDMGRAAGGVTGIKL--G-NDSVVGSVIVPK----------SAKNID--
-------------LLVVSDKGYGKRTKTSEYKTQSRAGSGILTYKVTDKTGHLVSARAV---NTD--KGSDVLLATSSGK
VLRIGAKNVPVLGRATQGVRLIKL-D-SGDTLTSAAVI
>gwc2_scaffold_729_56_GWC2_GWC2_WWE3_41_23_41_24 _unknown -WWE3
VLQTEITDEMQSSYLDYAMSVIVSRALPDVRDGLKPVQRRVIYAMQDQGMSASGKFHKCAAVIGEVLKKYHPHGDTSVYE
ALVRMAQDFNLRYPLVFPQGNFGSIDGDPPAAMRYTECKLHKISEELYSDIDKETIAFVMN-DLQNYEPTYLPSLLPNLL
LNGAAGIAVGMATNVPPHNLSEVVDGINLLIEKAIEIGEKPGKEDKDKVAKLAFE-----------------------S-
-S--------ANVEDLVKIIKGPDFPTGGTIYDQKEIIQMYATGKGRVVTRAKMGIEE--GKGEKMKLVVTEIPYMVNKS
TLISKIADLVKDKRIEGISDLRDESNKQGLRIVVELKKEAVVMKIQNQLYKYTQLQNTFNANFVALLD-NE-PKLMTLKM
ILEEFVRHRQQVVVKRTIYLLRRAREREHVLQGLKIALDNLDAVIALIRASKDAEVAKLGLMKKFGLSEIQSQAILDMQL
RKLAALERQKIEDELREIVAIIDDFEDLIASPTRIIETVKKELEDLKERYGDKRKSIVVKGKVGELSDEDLIIDEPCIVT
ISESGYIKRLKEDTYKKQGRGGKGVVGQGLKEEDSVDTIRTCSTHDWALFFTNTGRVYKMRVWDIPESSRTAKGTPLVNF
LSTTQSERIEAFLT--V---------TTSDMAEEKG-------FVFFVTEKGVVKRTGMPEFSNIRSSGILAIKLG-AGD
NLAFAGITYGDDDVLITTTMGQSIRFSEKDVRDMGRAAGGVTGIKL--G-NDSVVGSVIVPK----------SAKNID--
-------------LLVVSDKGYGKRTKTSEYKTQSRAGSGILTYKVTDKTGHLVSARAV---NTD--KGSDVLLATSSGK
VLRIGAKNVPVLGRATQGVRLIKL-D-SGDTLTSAAVI
>gwd1_scaffold_677_24_GWD1_RIFOXYC1_FULL_WWE3_42_17_curated_42_70 _unknown -WWE3
VLQTEITDEMQSSYLDYAMSVIVSRALPDVRDGLKPVQRRVIYAMQDQGMSASGKFHKCAAVIGEVLKKYHPHGDTSVYE
ALVRMAQDFNLRYPLVFPQGNFGSIDGDPPAAMRYTECKLHKISEELYSDIDKETIAFVMN-DLQNYEPTYLPSLLPNLL
LNGAAGIAVGMATNVPPHNLSEVVDGINLLIEKAIEIGEKPGKEDKDKVAKLAFE-----------------------S-
-S--------ANVEDLVKIIKGPDFPTGGTIYDQKEIIQMYATGKGRVVTRAKMGIEE--GKGEKMKLVVTEIPYMVNKS
TLISKIADLVKDKRIEGISDLRDESNKQGLRIVVELKKEAVVMKIQNQLYKYTQLQNTFNANFVALLD-NE-PKLMTLKM
ILEEFVRHRQQVVVKRTIYLLRRAREREHVLQGLKIALDNLDAVIALIRASKDAEVAKLGLMKKFGLSEIQSQAILDMQL
RKLAALERQKIEDELREIVAIIDDFEDLIASPTRIIETVKKELEDLKERYGDKRKSIVVKGKVGELSDEDLIIDEPCIVT
ISESGYIKRLKEDTYKKQGRGGKGVVGQGLKEEDSVDTIRTCSTHDWALFFTNTGRVYKMRVWDIPESSRTAKGTPLVNF
LSTTQSERIEAFLT--V---------TTSDMAEEKG-------FVFFVTEKGVVKRTGMPEFSNIRSSGILAIKLG-AGD
NLAFAGITYGDDDVLITTTMGQSIRFSEKDVRDMGRAAGGVTGIKL--G-NDSVVGSVIVPK----------SAKNID--
-------------LLVVSDKGYGKRTKTSEYKTQSRAGSGILTYKVTDKTGHLVSARAV---NTD--KGSDVLLATSSGK
VLRIGAKNVPVLGRATQGVRLIKL-D-SGDTLTSAAVI
>gwd2_scaffold_416_31_GWD2_RIFOXYC1_FULL_WWE3_42_17_curated_42_11 _unknown -WWE3
VLQTEITDEMQSSYLDYAMSVIVSRALPDVRDGLKPVQRRVIYAMQDQGMSASGKFHKCAAVIGEVLKKYHPHGDTSVYE
ALVRMAQDFNLRYPLVFPQGNFGSIDGDPPAAMRYTECKLHKISEELYSDIDKETIAFVMN-DLQNYEPTYLPSLLPNLL
LNGAAGIAVGMATNVPPHNLSEVVDGINLLIEKAIEIGEKPGKEDKDKVAKLAFE-----------------------S-
-S--------ANVEDLVKIIKGPDFPTGGTIYDQKEIIQMYATGKGRVVTRAKMGIEE--GKGEKMKLVVTEIPYMVNKS
TLISKIADLVKDKRIEGISDLRDESNKQGLRIVVELKKEAVVMKIQNQLYKYTQLQNTFNANFVALLD-NE-PKLMTLKM
ILEEFVRHRQQVVVKRTIYLLRRAREREHVLQGLKIALDNLDAVIALIRASKDAEVAKLGLMKKFGLSEIQSQAILDMQL
RKLAALERQKIEDELREIVAIIDDFEDLIASPTRIIETVKKELEDLKERYGDKRKSIVVKGKVGELSDEDLIIDEPCIVT
ISESGYIKRLKEDTYKKQGRGGKGVVGQGLKEEDSVDTIRTCSTHDWALFFTNTGRVYKMRVWDIPESSRTAKGTPLVNF
LSTTQSERIEAFLT--V---------TTSDMAEEKG-------FVFFVTEKGVVKRTGMPEFSNIRSSGILAIKLG-AGD
NLAFAGITYGDDDVLITTTMGQSIRFSEKDVRDMGRAAGGVTGIKL--G-NDSVVGSVIVPK----------SAKNID--
-------------LLVVSDKGYGKRTKTSEYKTQSRAGSGILTYKVTDKTGHLVSARAV---NTD--KGSDVLLATSSGK
VLRIGAKNVPVLGRATQGVRLIKL-D-SGDTLTSAAVI
>gwe1_scaffold_145_55_GWE1_RIFOXYC1_FULL_WWE3_42_17_curated_41_71 _unknown -WWE3
VLQTEITDEMQSSYLDYAMSVIVSRALPDVRDGLKPVQRRVIYAMQDQGMSASGKFHKCAAVIGEVLKKYHPHGDTSVYE
ALVRMAQDFNLRYPLVFPQGNFGSIDGDPPAAMRYTECKLHKISEELYSDIDKETIAFVMN-DLQNYEPTYLPSLLPNLL
LNGAAGIAVGMATNVPPHNLSEVVDGINLLIEKAIEIGEKPGKEDKDKVAKLAFE-----------------------S-
-S--------ANVEDLVKIIKGPDFPTGGTIYDQKEIIQMYATGKGRVVTRAKMGIEE--GKGEKMKLVVTEIPYMVNKS
TLISKIADLVKDKRIEGISDLRDESNKQGLRIVVELKKEAVVMKIQNQLYKYTQLQNTFNANFVALLD-NE-PKLMTLKM
ILEEFVRHRQQVVVKRTIYLLRRAREREHVLQGLKIALDNLDAVIALIRASKDAEVAKLGLMKKFGLSEIQSQAILDMQL
RKLAALERQKIEDELREIVAIIDDFEDLIASPTRIIETVKKELEDLKERYGDKRKSIVVKGKVGELSDEDLIIDEPCIVT
ISESGYIKRLKEDTYKKQGRGGKGVVGQGLKEEDSVDTIRTCSTHDWALFFTNTGRVYKMRVWDIPESSRTAKGTPLVNF
LSTTQSERIEAFLT--V---------TTSDMAEEKG-------FVFFVTEKGVVKRTGMPEFSNIRSSGILAIKLG-AGD
NLAFAGITYGDDDVLITTTMGQSIRFSEKDVRDMGRAAGGVTGIKL--G-NDSVVGSVIVPK----------SAKNID--
-------------LLVVSDKGYGKRTKTSEYKTQSRAGSGILTYKVTDKTGHLVSARAV---NTD--KGSDVLLATSSGK
VLRIGAKNVPVLGRATQGVRLIKL-D-SGDTLTSAAVI
>gwe2_scaffold_321_55_GWE2_RIFOXYC1_FULL_WWE3_42_17_curated_42_25 _unknown -WWE3
VLQTEITDEMQSSYLDYAMSVIVSRALPDVRDGLKPVQRRVIYAMQDQGMSASGKFHKCAAVIGEVLKKYHPHGDTSVYE
ALVRMAQDFNLRYPLVFPQGNFGSIDGDPPAAMRYTECKLHKISEELYSDIDKETIAFVMN-DLQNYEPTYLPSLLPNLL
LNGAAGIAVGMATNVPPHNLSEVVDGINLLIEKAIEIGEKPGKEDKDKVAKLAFE-----------------------S-
-S--------ANVEDLVKIIKGPDFPTGGTIYDQKEIIQMYATGKGRVVTRAKMGIEE--GKGEKMKLVVTEIPYMVNKS
TLISKIADLVKDKRIEGISDLRDESNKQGLRIVVELKKEAVVMKIQNQLYKYTQLQNTFNANFVALLD-NE-PKLMTLKM
ILEEFVRHRQQVVVKRTIYLLRRAREREHVLQGLKIALDNLDAVIALIRASKDAEVAKLGLMKKFGLSEIQSQAILDMQL
RKLAALERQKIEDELREIVAIIDDFEDLIASPTRIIETVKKELEDLKERYGDKRKSIVVKGKVGELSDEDLIIDEPCIVT
ISESGYIKRLKEDTYKKQGRGGKGVVGQGLKEEDSVDTIRTCSTHDWALFFTNTGRVYKMRVWDIPESSRTAKGTPLVNF
LSTTQSERIEAFLT--V---------TTSDMAEEKG-------FVFFVTEKGVVKRTGMPEFSNIRSSGILAIKLG-AGD
NLAFAGITYGDDDVLITTTMGQSIRFSEKDVRDMGRAAGGVTGIKL--G-NDSVVGSVIVPK----------SAKNID--
-------------LLVVSDKGYGKRTKTSEYKTQSRAGSGILTYKVTDKTGHLVSARAV---NTD--KGSDVLLATSSGK
VLRIGAKNVPVLGRATQGVRLIKL-D-SGDTLTSAAVI
>gwf1_scaffold_444_55_GWF1_WWE3_43_53 _unknown -WWE3
VLQTEITDEMQSSYLDYAMSVIVSRALPDVRDGLKPVQRRVIYAMQDQGMSASGKFHKCAAVIGEVLKKYHPHGDTSVYE
ALVRMAQDFNLRYPLVFPQGNFGSIDGDPPAAMRYTECKLHKISEELYSDIDKETIAFVMN-DLQNYEPTYLPSLLPNLL
LNGAAGIAVGMATNVPPHNLSEVVDGINLLIEKAIEIGEKPGKEDKDKVAKLAFE-----------------------S-
-S--------ANVEDLVKIIKGPDFPTGGTIYDQKEIIQMYATGKGRVVTRAKMGIEE--GKGEKMKLVVTEIPYMVNKS
TLISKIADLVKDKRIEGISDLRDESNKQGLRIVVELKKEAVVMKIQNQLYKYTQLQNTFNANFVALLD-NE-PKLMTLKM
ILEEFVRHRQQVVVKRTIYLLRRAREREHVLQGLKIALDNLDAVIALIRASKDAEVAKLGLMKKFGLSEIQSQAILDMQL
RKLAALERQKIEDELREIVAIIDDFEDLIASPTRIIETVKKELEDLKERYGDKRKSIVVKGKVGELSDEDLIIDEPCIVT
ISESGYIKRLKEDTYKKQGRGGKGVVGQGLKEEDSVDTIRTCSTHDWALFFTNTGRVYKMRVWDIPESSRTAKGTPLVNF
LSTTQSERIEAFLT--V---------TTSDMAEEKG-------FVFFVTEKGVVKRTGMPEFSNIRSSGILAIKLG-AGD
NLAFAGITYGDDDVLITTTMGQSIRFSEKDVRDMGRAAGGVTGIKL--G-NDSVVGSVIVPK----------SAKNID--
-------------LLVVSDKGYGKRTKTSEYKTQSRAGSGILTYKVTDKTGHLVSARAV---NTD--KGSDVLLATSSGK
VLRIGAKNVPVLGRATQGVRLIKL-D-SGDTLTSAAVI
>gwf2_scaffold_789_25_GWF2_WWE3_41_49 _unknown -WWE3
VLQTEITDEMQSSYLDYAMSVIVSRALPDVRDGLKPVQRRVIYAMQDQGMSASGKFHKCAAVIGEVLKKYHPHGDTSVYE
ALVRMAQDFNLRYPLVFPQGNFGSIDGDPPAAMRYTECKLHKISEELYSDIDKETIAFVMN-DLQNYEPTYLPSLLPNLL
LNGAAGIAVGMATNVPPHNLSEVVDGINLLIEKAIEIGEKPGKEDKDKVAKLAFE-----------------------S-
-S--------ANVEDLVKIIKGPDFPTGGTIYDQKEIIQMYATGKGRVVTRAKMGIEE--GKGEKMKLVVTEIPYMVNKS
TLISKIADLVKDKRIEGISDLRDESNKQGLRIVVELKKEAVVMKIQNQLYKYTQLQNTFNANFVALLD-NE-PKLMTLKM
ILEEFVRHRQQVVVKRTIYLLRRAREREHVLQGLKIALDNLDAVIALIRASKDAEVAKLGLMKKFGLSEIQSQAILDMQL
RKLAALERQKIEDELREIVAIIDDFEDLIASPTRIIETVKKELEDLKERYGDKRKSIVVKGKVGELSDEDLIIDEPCIVT
ISESGYIKRLKEDTYKKQGRGGKGVVGQGLKEEDSVDTIRTCSTHDWALFFTNTGRVYKMRVWDIPESSRTAKGTPLVNF
LSTTQSERIEAFLTV-----T-----TSD----MAE--EKG--FVFFVTEKGVVKRTGMPEFSNIRSSGILAIKLGA-GD
NLAFAGITYGDDDVLITTTMGQSIRFSEKDVRDMGRAAGGVTGIKLSG--NDSVVGSVIVPK--------SAKNI-----
------------DLLVVSDKGYGKRTKTSEYKTQSRAGSGILTYKVTDKTGHLVSARAV---NTDKGS--DVLLATSSGK
VLRIGAKNVPVLGRATQGVRLIKLDS--GDTLTSAAVI
>gwb2_scaffold_5410_3_GWB2_GWB2_WWE3_43_22_part_43_23 _unknown -WWE3
IIQTDITHEMQTSYLDYAMSVIVSRALPDVRDGLKPVQRRVIYAMQDQGMSASSKFHKCAAVVGEVLKKYHPHGDVSVYE
ALVRMGQDFNLRYPLIFPQGNFGSIDGDPPAAMRYTECKLQKISEELYSDIDKETIAFVMN-DLQNYEPTYLPSLLPNLL
LNGAAGIAVGMATNVPPHNLTEVVEGINLLIEKAIEIGEKPGKDDKDKVAKLSFE-----------------------S-
-S--------ANVEDLVKIIKGPDFPTGGTIYDQKEIIQMYATGKGRVVTRAKMGVEE---GKGEKKLVVTEIPYMVNKS
TLIAKIADLVKDKKIEGISDLRDESNKQGLRIVIELKKEAVVMKIQNQLYKYTQLQNTFNANFVALLD-NE-PKLMTLKM
ILEEFVRHRQQVVVKRTIYLLRRAKEREHILQGLKIALDNLDAVIALIRASKDAETAKEGLMKKFGLSEIQAQAILDMQL
RKLAALERQKIEDELREIVAIIDDYEDLIASPTRIIETVKKELNDLKERYGDKRKSVVVKGKVGELSDEDLIIDEPCIVT
ISESGYIKRLKEDTYKKQGRGGKGVVGQGLKEEDSVDTIRTCSTHDWALFFTNTGRVYKMRVWDIPESSRTAKGTPLVNF
LSMTQNERMQAFLTV-----T-----TAD----MSE--EKG--FVFFVTEKGVVKRTGMPEFSNIRSSGILAIKLGD-GD
NLAFAGITYGEDDVLITTTMGQSIRFSEKDVRDMGRAAGGVTGIKLSG--NDKVVGSVIIPR--------NAKNI-----
------------DLLVVSDKGYGKRTKTGEYKTQSRAGSGILTYKVTDKTGHLVSARAV---VADRGT--DVLLATSSGK
VLRIGSKLVPVLGRATQGVRLIKLDS--GDTLTSAAVL
>gwf2_scaffold_20107_3_GWF2_GWA2_WS6_37_6_36_6 _unknown -WS6
IRERNIVDEMKTSYINYAMSVIVARALPDVRDGLKPVQRRILYSMFKLGILPSKGYKKSARTIGDVIAKYHPHGDVAVYD
AMVRMAQDFNLRYPLIDPQGNFGSIDGDSPAAMRYTEAKLGKISMEMLDEINEETVDFIPNYDGNTVEPTLLPSKTPNLL
LNGADGIAVGMATKIPPHNLGELIDAITNIIKTGNKYENGEKTQKDYFNDIHTVEDLKKLSKDRLPHFR---------T-
-E--------LSAQDLYEFIPGPDFPTGGVIYDKNEIINMYASGRGRVVTRAVARIEE--NKGGKYQIIVTEIPYQVNKA
RLVTKIADLVKDKKIKGIADLRDESSREGMRIVVEIKRDGKPKTILNKLYKFTEMQKAFNSNMIALVD-GE-PQLLSLPR
ILEQFIQFRQEVVIRRSEFRLAKAREREHILEGLMIALDNLDAVIKTIRESKDAETAKVSLMTKFKLTEIQSVAILDMQL
RKLAALERQKIEDEYKQIKATIKELIIIISTPARVLEIVTDELAEIKEKFSDERRTKVIKGKVDEFSEEDLVASEEVIVT
VSEQGYIKRMKENVYSMQHRGGKGKKGMTTKEGDAVAHVFSCNTHDDILFFTNKGRVFLQKVYEIPEFGRGAKGQAIINL
INIDQDELITSILT------------KKILDEDTLQIKDYK--FLFFATKQGTIKKTALEDFLNIKSNGLIAIKLS-AED
ELVWVKPTTGESEVILVTKNARSIHFHEKDVRETGRATMGVRGIRLKA--EDYVISMDVIRL------------------
---------TEDFMLTVSENGFGKITKLKQYGIQGRGGQGIYAARINAKTGKLAAARIL-DHPGM-----ELLIMSEKGQ
AVKIPTDELPQRNRQTAGVKLMNI-H-KEDKVAALAVI
>RIFCSPHIGHO2_01_FULL_OP11_39_12b_rifcsphigho2_01_scaffold_5083_24_gyrA;_"Candidatus_Roizmanbacteria_bacterium_RIFCSPHIGHO2_01_FULL_39_12b"__Roizmannbacteria_-Microgenomates
VIRSEISTEMKRAYLNYAMSVIVSRALPDVRDGLKPVHRRVLYAMHRLGLTHSARFSKSAKIVGEVLGKYHPHGDVPVYD
SLVRMAQTFSMRYPLVLGQGNFGSIDGDRPAAMRYTEVKLTKIAEEMLFDIDRETVNWQDNFDATLKEPVFLPAKIPNLL
LMGAEGIAVGMATRIPPHNLTEVIDAIFYLIDNAHEIKKSKKEDGEQTMSPVITYTP---------------------PL
EDFSQKVGLTITLEGLMQHIKGPDFPTAASIYGQNEIVQAYGTGRGSILMRAKAEIED--IGKGKEAIIITELPYQTNKA
NLVMKIANLVRDKKLVGISDLRDESDRDGVRVVVELKRDASGKKVLNNLFKFTELQTTYPVNMVALIG-NA-PQIVSLQT
ILEEYVKHRVLIIKRRSLFELRSAKRRAHILEGLLKALDHIDEIIEVIKKSPSEPEAKARLISKFDFTDIQSQAILDMQL
KRLTGLERSKIEEELKELTKKINKLEAIIKNVFNIFAEIKRELLEIRENFGDARLTKVFKHRPGEISDEQLIENKEVIVT
LTTEGYIKTVPRETFKVQKRGGKGVSGMATKEEDEVGYITSAQTHDYVMFFTDKGKIYQTRVWEIPEATRVSKGKAIVNL
LNLAGDENVTSVLTT-----S-----PEM----IEK--SGW--NIFMCTTLGTVKKTRLNQFNNIRTNGIIAIGLEK-GD
SLQWTKLTNGSMNVNIATRLGQAIVFPEDDVRSMGRNAAGVRGIKLDV--ADKVTSMNVFEK--------TDKKR-----
------------NLMVLSENGIGKVSNISLFPVQGRGGKGVRLATIDDKNGPICFSGFV---TPD-KP--TLLITSRQGQ
VVKINVSAIPRLSRTAKGVILMRFSK-EKDQVGSATFV
>RIFCSPLOWO2_01_FULL_OP11_39_19_rifcsplowo2_01_scaffold_7004_4_gyrA;_"Candidatus_Roizmanbacteria_bacterium_RIFCSPLOWO2_01_FULL_39_19"__Roizmannbacteria_-Microgenomates
VIRSEISTEMKRAYLNYAMSVIVSRALPDVRDGLKPVHRRVLYAMHRLGLTHSARFSKSAKIVGEVLGKYHPHGDVPVYD
SLVRMAQTFSMRYPLVLGQGNFGSIDGDRPAAMRYTEVKLTKIAEEMLFDIDRETVNWQDNFDATLKEPVFLPAKIPNLL
LMGAEGIAVGMATRIPPHNLTEVIDAIFYLIDNAHEIKKSKKEDGEQTMSPVITYTP---------------------PL
EDFSQKVGLTITLEGLMQHIKGPDFPTAASIYGQNEIVQAYGTGRGSILMRAKAEIED--IGKGKEAIIITELPYQTNKA
NLVMKIANLVRDKKLVGISDLRDESDRDGVRVVVELKRDASGKKVLNNLFKFTELQTTYPVNMVALIG-NA-PQIVSLQT
ILEEYVKHRVLIIKRRSLFELRSAKRRAHILEGLLKALDHIDEIIEVIKKSPSEPEAKARLISKFDFTDIQSQAILDMQL
KRLTGLERSKIEEELKELTKKINKLEAIIKNVFNIFAEIKRELLEIRENFGDARLTKVFKHRPGEISDEQLIENKEVIVT
LTTEGYIKTVPRETFKVQKRGGKGVSGMATKEEDEVGYITSAQTHDYVMFFTDKGKIYQTRVWEIPEATRVSKGKAIVNL
LNLAGDENVTSVLTT-----S-----PEM----IEK--SGW--NIFMCTTLGTVKKTRLNQFNNIRTNGIIAIGLEK-GD
SLQWTKLTNGSMNVNIATRLGQAIVFPEDDVRSMGRNAAGVRGIKLDV--ADKVTSMNVFEK--------TDKKR-----
------------NLMVLSENGIGKVSNISLFPVQGRGGKGVRLATIDDKNGPICFSGFV---TPD-KP--TLLITSRQGQ
VVKINVSAIPRLSRTAKGVILMRFSK-EKDQVGSATFV
>RIFCSPHIGHO2_02_FULL_OP11_37_13b_rifcsphigho2_02_scaffold_126_39_"Candidatus_Roizmanbacteria_bacterium_RIFCSPHIGHO2_02_FULL_37_13b"__Roizmannbacteria_-Microgenomates
IAQTEISTEMKRAYLNYAMSVIVARALPDVKDGLKPVHRRILYAMHRLGLGFSSRFSKSAKVVGEVLGKYHPHGDVPVYD
SLVRMAQTFSMRYPLVRGQGNFGSVDGDPPAAMRYTEVKLEKIADEMLTDLDKDTVEWEDNFDSTLKEPKYLAAKLPNLL
LMGAEGIAVGMATKIPPHNLSEIVTGIIRIIDDTSKEKKKQKKVVTEINVEN--------------------------P-
-KHATSLIFNTSLDSLMEDIKGPDFPTGGLLYGLEDIHNTYATGRGKMLCRAKISSEE--TKSGRNSIVVKELPYQVNKA
DLVVKIADLVRDKKVVGISDLRDESDRDGIRLVIELKRDAVYKKVLNNLYKHTELQTTFPANMVALVD-GT-PQSLSLKA
ILEYYLRHRVEVITRRSQFELKTARARAHILEGLLIALAHIDEVVEIIKKSKSEADAKTKLMTRFKLSDIQSQAILDMQL
KRLTGLEVEKIESELKKLKDLIAHLLSLLNDNFMILKVVKDELLELRNKYGDERKTVVYKYKPGEFSDEELIENKEVIVT
LTKEGYIKQVPKETYKVQRRGGKGVTGIENKEGDDVFYITTAMTHDSMLFFTNKGKVYQTRVWEIPQGTRIAKGKALVNL
INIASEEKITSILN--Y----------TPSEDAKDN-------NIVMCTSKGTVKKTHLSDFKNIRGSGIIAIRLT-LGD
ELLWVKITDNKHNIVLASHQGKAIVFSEKDVRETGRNSMGVRAINLN-K-NDHVTNMDVFPQ----------NQKDKK--
-------------IIVITERGIGKKTKIALFRFQKRGGKGVKIANIDERTGPISFSSVI---ENE-EN--TLLITSRKGQ
VVKIPVKTIPTLSREAKGVILMRF-SDKLDKVVSATFI
>RIFCSPLOWO2_02_FULL_OP11_36_11_rifcsplowo2_02_scaffold_452_40_"Candidatus_Roizmanbacteria_bacterium_RIFCSPLOWO2_02_FULL_36_11"__Roizmannbacteria_-Microgenomates
IAQTEISTEMKRAYLNYAMSVIVARALPDVKDGLKPVHRRILYAMHRLGLGFSSRFSKSAKVVGEVLGKYHPHGDVPVYD
SLVRMAQTFSMRYPLVRGQGNFGSVDGDPPAAMRYTEVKLEKIADEMLTDLDKDTVEWEDNFDSTLKEPKYLAAKLPNLL
LMGAEGIAVGMATKIPPHNLSEIVTGIIRIIDDTSKEKKKQKKVVTEINVEN--------------------------P-
-KHATSLIFNTSLDSLMEDIKGPDFPTGGLLYGLEDIHNTYATGRGKMLCRAKISSEE--TKSGRNSIVVKELPYQVNKA
DLVVKIADLVRDKKVVGISDLRDESDRDGIRLVIELKRDAVYKKVLNNLYKHTELQTTFPANMVALVD-GT-PQSLSLKA
ILEYYLRHRVEVITRRSQFELKTARARAHILEGLLIALAHIDEVVEIIKKSKSEADAKTKLMTRFKLSDIQSQAILDMQL
KRLTGLEVEKIESELKKLKDLIAHLLSLLNDNFMILKVVKDELLELRNKYGDERKTVVYKYKPGEFSDEELIENKEVIVT
LTKEGYIKQVPKETYKVQRRGGKGVTGIENKEGDDVFYITTAMTHDSMLFFTNKGKVYQTRVWEIPQGTRIAKGKALVNL
INIASEEKITSILNYTP---------SED----AKD----N--NIVMCTSKGTVKKTHLSDFKNIRGSGIIAIRLTL-GD
ELLWVKITDNKHNIVLASHQGKAIVFSEKDVRETGRNSMGVRAINLN-K-NDHVTNMDVFPQ--------------NQKD
KK-----------IIVITERGIGKKTKIALFRFQKRGGKGVKIANIDERTGPISFSSVI---ENE-EN--TLLITSRKGQ
VVKIPVKTIPTLSREAKGVILMRFSD-KLDKVVSATFI
>RIFCSPLOWO2_02_FULL_OP11_38_10_rifcsplowo2_02_scaffold_8254_5_gyrA;_"Candidatus_Roizmanbacteria_bacterium_RIFCSPLOWO2_02_FULL_38_10"__Roizmannbacteria_-Microgenomates
IQPTEISTEMKRSYLNYAMSVIVSRALPDVRDGLKPVHRRILYAMHRLGLNYSGRFSKSAKVVGEVLGKYHPHGDVPVYD
ALVRMAQIFSMRYPLIRGQGNFGSIDGDPPAAMRYTEVKLEXXXXXXX-----------XNFDSTLKEPKYLAAKLPNLL
LMGAEGIAVGMATKIPPHNLSEIVAGIIRMIDDTDKNAKLQKKTTEKIDIENPKLGKIHASKLEF---------------
-N--------TPLDKLMEDVKGPDFPTGGLLYGFEDIHNTYATGRGKMLCRAKISSEE--TRSGRNSIVVKELPYQVNKA
DLVVKIADLVRDKKVVGISDLRDESDRDGIRVVIELKRDAVYKKVLNNLYKHTELQTTFPANLVVLVD-GT-PQNLSLKA
ILEYYLCHRVEIITRRSQFDLKTARARAHILEGLLIALAHIDEVVDIIKKSKSETEAKTKLMTRFKLSDIQSQAILDMQL
KRLTGLEREKIEAELKKLKELIAYLISLLSDNFKILKVIKDELKEIQAKYGDERKTVIYKYKPGEFSDEELIENKEVIVT
LTKEGYIKQVPRETFKVQRRGGKGVTGIENKEGDDVYYITTAMTHDSMLFFTNKGKVYQTRVWEIPQGTRISKGKAIVNL
INIAPEEKITSILNY-----T-----PSE----VA---KDH--NIIMCTSHGTVKKTRLDDFKNIRGNGIIAIRLTS-GD
ELLWVKITDNLHNIVIASHQGKAIVFSEKDVRETGRNSMGVRAINLNK--TDHVTNMDIFPQ--------EQKNK-----
------------KIIVITEKGIGKKTKIELFRFQKRGGKGVKIANIDERTGPISFSGII---ENE-DD--TLLITSRKGQ
VVKIPVKTIPTLSREAKGVILMRFSD-KSDKVVSATFI
>RIFCSPHIGHO2_02_FULL_OP11_40_9_rifcsphigho2_02_scaffold_26768_7_gyrA;_"Candidatus_Roizmanbacteria_bacterium_RIFCSPHIGHO2_02_FULL_40_9"__Roizmannbacteria_-Microgenomates
KTIAPLVDEMKRSYLNYAMSVIVARALPDIRDGLKPVHRRILYAMYRLGLTHKSRFSKSAKVVGEVLGKYHPHGDSAVYD
ALVRMGQTFTMRYPLVLGQGNFGSIDGDPPAAMRYTEAKLTAVAEELLDDIDKDTISWRDNFDGTLQEPIFLPAKLPNLL
LMGAEGIAVGMATKIPPHNLSELVDAIVQIIDESVELSEKKKGQDPSLM-----------------------------PS
LENTHKVAFTTSLNSLMEHVKGPDFPTAANIYGIDEIXXXXXXXXGK-----------------E-MIIIDELPYQVNKA
NLVIKIADLVHDKRIVGIADLRDESDRDGIRVVIELKRDAIYKKILNNLYKHTELQTSYPVNMVALID-NT-PQTVSLKT
ILEHYLKHRVKVIANRSFFELEKAKHRAHILEGLLIALDHIDEIIEIIKKSANESEAKEKLMKKFGFSDLQTQAILDMQL
KRLTGLERAKIEEELKALRERISYLEGLLNDVKKLLAMIKEEILELKQKFGDERRTKVFKHRPGTFTEEQLIENKEVIVT
FTKAGYIKTVPRGTFKVQNRGGKGVTGFTTKDEDDVSLITAAMTHDSMLFFSNQGKVYQTRVWDIXXXXXXXKGKAIINV
LPLQPDEKVTAILSY-----N-----QQD----AES--KSG--CILMCTRMGTIKKTQLSQFLSIR--------------
--------------------------------------------------------------------------------
--------------------------------------------------------------------------------
--------------------------------------
>RIFCSPLOWO2_01_FULL_OP11_38_11_rifcsplowo2_01_scaffold_3248_44_gyrA;_"Candidatus_Roizmanbacteria_bacterium_RIFCSPLOWO2_01_FULL_38_11"__Roizmannbacteria_-Microgenomates
KTIAPLVDEMKRSYLNYAMSVIVARALPDIRDGLKPVHRRILYAMYRLGLTHKSRFSKSAKVVGEVLGKYHPHGDSAVYD
ALVRMGQTFTMRYPLVLGQGNFGSIDGDPPAAMRYTEAKLTAVAEELLDDIDKDTISWRDNFDGTLQEPIFLPAKLPNLL
LMGAEGIAVGMATKIPPHNLSELVDAIVQIIDESVEL------------SEKKKGQDPSLM-----------------P-
-S--------TSLNSLMEHVKGPDFPTAANIYGIDEIQQAYATGKGKILVRATVSHET--SRKGKEMIIIDELPYQVNKA
NLVIKIADLVHDKRIVGIADLRDESDRDGIRVVIELKRDAIYKKILNNLYKHTELQTSYPVNMVALID-NT-PQTVSLKT
ILEHYLKHRVKVIANRSFFELEKAKHRAHILEGLLIALDHIDEIIEIIKKSANESEAKEKLMKKFGFSDLQTQAILDMQL
KRLTGLERAKIEEELKALRERISYLEGLLNDVKKLLAMIKEEILELKQKFGDERRTKVFKHRPGTFTEEQLIENKEVIVT
FTKAGYIKTVPRGTFKVQNRGGKGVTGFTTKDEDDVSLITAAMTHDSMLFFSNQGKVYQTRVWDIPEGQRTSKGKAIINV
LPLQPDEKVTAILSY-----N-----QQD----AES--KSG--CILMCTRMGTIKKTQLSQFLSIRSSGIIAINLDK-ND
ELLWTKMTNNKMNIILATQMGQAITFKETDVRPTGRSSQGVIGIRMGK--DDVVSSMDVFDP--------SDKDK-----
------------TLLVLSENGIGKKTKITQFPVQKRGGKGVKIANIDSRTGPIAFSSIV---ESD-KD--TLVITSRKGN
VVKIPLKDIPKLSRTAKGVILMRFNK-NEDAVVSATFL
>RIFCSPHIGHO2_12_FULL_OP11_44_10_rifcsphigho2_12_scaffold_26169_11_"Candidatus_Roizmanbacteria_bacterium_RIFCSPHIGHO2_12_FULL_44_10"__Roizmannbacteria_-Microgenomates
ITP--IVEEMKRSYLNYAMSVIVSRALPDVKDGLKPVHRRILYAMHKLGLTRGARFSKSAKVVGEVLGKYHPHGDSAVYD
ALVRMGQLFSMRYPLILGQGNFGSIDGDPPAAMRYTEVKMTAIAEEMLFDIERDTVGWRDNFDGTLQEPTYLPAKLPNLL
LMGAEGIAVGMATKIPPHNLSEVIDGIIRMMTDIKEVKEKETKVAEAADSGGIFVYTSLIDEKKSQKILF--------T-
----------TPVASLMEHILGPDFPTAANIYGVDEIQKAYATGKGKIMVRATVRHED--TKGGKDKIIIDQLPYQVNKA
NLVKKIADLVKDKKVIGISDLRDESDRDGIRVVIELKRDAVYKKILNNLYKHTDLQTSYPVNMVALVD-NT-PQTVSLRT
ILEQYLKHRIRIVAKRSLYDLNKAKARAHILEGLLIALDHIDEIITIIKKSKNEPEAKEKLMQKFSFSDLQAQAILDMQL
KRLTGLERAKIEEELKALQEQIKKLETLLLDVFKILDVIKKELVDIKAKYGDERRTKIFKQRPGSFTDEQLIENKEVIVT
LTQGGYIKTVPRNTFKVQKRGGKGVSGFETQDEDNVYLITASQTHDYILFFSDKGKVYQTRVWEIPEGSRISKGKAIVNV
LALEQNEQVTSILTY-----S-----EDD----LTK--QSH--FIFMCTKLGTVKKTPLAAFKNIRASGIIAIKLTK-DD
QLLWSRMTGNSSNVMLSTHLGKSIVFPEKNVRDTGRSSQGVLGIRLEK--ADAVSSMDVFDP--------ADKKI-----
------------SLIVLSENGIGKKTRIGLFPVQKRGGKGVKIANLDKRTGPIAFSSIV---EED-KE--TLVITSKKGQ
VVKIPLKSIPALSRVAKGVILMRFNK-KDDAVVSATFL
>RIFCSPHIGHO2_01_FULL_OP11_38_41_rifcsphigho2_01_scaffold_64604_1_gyrA;_"Candidatus_Roizmanbacteria_bacterium_RIFCSPHIGHO2_01_FULL_38_41"__Roizmannbacteria_-Microgenomates
-----------------------------------------------LGLHHGAKFSKSAKVVGEVLGKYHPHGDTAVYD
ALVRMGQLFSMRYPLIHGQGNFGSIDGDPPAAMRYTEAKMTAIAEEMMIDIDKDTVLWRDNFDGTLQEPVFMPAKLPNLL
LMGAEGIAVGMATKIPPHNLSEVVDGVIRMIDEIKEIKEKDHKQ----------------------------------PE
QEKNQKIAFITTVSALMEHIQGPDFPTGANIYGIDEIQKAFATGKGKIIVRATVKHEE--SRGGRNKIIVDELPYQVNKA
NLVKKIADLVKDKKIIGISDLRDESDKDGIRVVIELKRDAVYKKILNNLYKHTELQTSYPVNMVALVD-NT-PQTVSLRT
ILEQYLKHRIKVIAHRSLFDLNKAKHRAHILEGLLKALDHIDEIISIIKKSQTEQEAKDKLMKKFDFSDIQAQAILDMQL
KRLTGLERGKIEEELKALRERIKQLEEVISDVFKILKVIRKDLIELKEKYGDARRTKVFKQRPGSFTDEQLIENKEVIVT
LTQGGYIKSVPRNTFKVQKRGGKGVSGFDTQEEDSVYLISAAQTHDYILFFSDRGKVYQTRIWDIPEGTRISKGKAIINV
LALEQDERITSILT-------------KDLESDKKN-------FIFMCTKLGTVKKTDLVAFKNIRLSGIIAIKLI-KDD
QLLWSRMTNKNHHITLATHQGKSIVFPEENVRDTGRSSQGVFGIRLQ-K-NDSVSSMDVVDS----------SDKKKS--
-------------LLVLTENGIGKKTKISLFPVQNRGGKGVKIANIDKRTGPIAFSGTV---EDD-KE--MLVITSKKGQ
VVKISLKSIPQLSRVAKGVILMRF-NKKDDAVVSATFL
>RIFCSPHIGHO2_02_FULL_OP11_37_24_rifcsphigho2_02_scaffold_5971_29_gyrA;_"Candidatus_Roizmanbacteria_bacterium_RIFCSPHIGHO2_02_FULL_37_24"__Roizmannbacteria_-Microgenomates
IIQTPITEEMKRSYLNYAMSVIVSRALPDVKDGLKPVHRRILYAMYKLGLHHGAKFSKSAKVVGEVLGKYHPHGDTAVYD
ALVRMGQLFSMRYPLIHGQGNFGSIDGDPPAAMRYTEAKMTAIAEEMMIDIDKDTVLWRDNFDGTLQEPVFMPAKLPNLL
LMGAEGIAVGMATKIPPHNLSEVVDGVIRMIDEIKEIKEKDHKQ----------------------------------PE
QEKNQKIAFITTVSALMEHIQGPDFPTGANIYGIDEIQKAFATGKGKIIVRATVKHEE--SRGGRNKIIVDELPYQVNKA
NLVKKIADLVKDKKIIGISDLRDESDKDGIRVVIELKRDAVYKKILNNLYKHTELQTSYPVNMVALVD-NT-PQTVSLRT
ILEQYLKHRIKVIAHRSLFDLNKAKHRAHILEGLLKALDHIDEIISIIKKSQTEQEAKDKLMKKFDFSDIQAQAILDMQL
KRLTGLERGKIEEELKALRERIKQLEEVISDVFKILKVIRKDLIELKEKYGDARRTKVFKQRPGSFTDEQLIENKEVIVT
LTQGGYIKSVPRNTFKVQKRGGKGVSGFDTQEEDSVYLISAAQTHDYILFFSDRGKVYQTRIWDIPEGTRISKGKAIINV
LALEQDERITSILT-------------KDLESDKKN-------FIFMCTKLGTVKKTDLVAFKNIRLSGIIAIKLI-KDD
QLLWSRMTNKNHHITLATHQGKSIVFPEENVRDTGRSSQGVFGIRLQ-K-NDSVSSMDVVDS----------SDKKKS--
-------------LLVLTENGIGKKTKISLFPVQNRGGKGVKIANIDKRTGPIAFSGTV---EDD-KE--MLVITSKKGQ
VVKISLKSIPQLSRVAKGVILMRF-NKKDDAVVSATFL
>RIFCSPHIGHO2_12_FULL_OP11_37_23_rifcsphigho2_12_scaffold_13553_4_gyrA;_"Candidatus_Roizmanbacteria_bacterium_RIFCSPHIGHO2_12_FULL_37_23"__Roizmannbacteria_-Microgenomates
IIQTPITEEMKRSYLNYAMSVIVSRALPDVKDGLKPVHRRILYAMYKLGLHHGAKFSKSAKVVGEVLGKYHPHGDTAVYD
ALVRMGQLFSMRYPLIHGQGNFGSIDGDPPAAMRYTEAKMTAIAEEMMIDIDKDTVLWRDNFDGTLQEPVFMPAKLPNLL
LMGAEGIAVGMATKIPPHNLSEVVDGVIRMIDEIKEIKEKDHKQ----------------------------------PE
QEKNQKIAFITTVSALMEHIQGPDFPTGANIYGIDEIQKAFATGKGKIIVRATVKHEE--SRGGRNKIIVDELPYQVNKA
NLVKKIADLVKDKKIIGISDLRDESDKDGIRVVIELKRDAVYKKILNNLYKHTELQTSYPVNMVALVD-NT-PQTVSLRT
ILEQYLKHRIKVIAHRSLFDLNKAKHRAHILEGLLKALDHIDEIISIIKKSQTEQEAKDKLMKKFDFSDIQAQAILDMQL
KRLTGLERGKIEEELKALRERIKQLEEVISDVFKILKVIRKDLIELKEKYGDARRTKVFKQRPGSFTDEQLIENKEVIVT
LTQGGYIKSVPRNTFKVQKRGGKGVSGFDTQEEDSVYLISAAQTHDYILFFSDRGKVYQTRIWDIPEGTRISKGKAIINV
LALEQDERITSILT-------------KDLESDKKN-------FIFMCTKLGTVKKTDLVAFKNIRLSGIIAIKLI-KDD
QLLWSRMTNKNHHITLATHQGKSIVFPEENVRDTGRSSQGVFGIRLQ-K-NDSVSSMDVVDS----------SDKKKS--
-------------LLVLTENGIGKKTKISLFPVQNRGGKGVKIANIDKRTGPIAFSGTV---EDD-KE--MLVITSKKGQ
VVKISLKSIPQLSRVAKGVILMRF-NKKDDAVVSATFL
>RIFCSPLOWO2_02_FULL_OP11_37_19_rifcsplowo2_02_scaffold_19862_3_gyrA;_"Candidatus_Roizmanbacteria_bacterium_RIFCSPLOWO2_02_FULL_37_19"__Roizmannbacteria_-Microgenomates
IIQTPITEEMKRSYLNYAMSVIVSRALPDVKDGLKPVHRRILYAMYKLGLHHGAKFSKSAKVVGEVLGKYHPHGDTAVYD
ALVRMGQLFSMRYPLIHGQGNFGSIDGDPPAAMRYTEAKMTAIAEEMMIDIDKDTVLWRDNFDGTLQEPVFMPAKLPNLL
LMGAEGIAVGMATKIPPHNLSEVVDGVIRMIDEIKEIKEKDHKQ----------------------------------PE
QEKNQKIAFITTVSALMEHIQGPDFPTGANIYGIDEIQKAFATGKGKIIVRATVKHEE--SRGGRNKIIVDELPYQVNKA
NLVKKIADLVKDKKIIGISDLRDESDKDGIRVVIELKRDAVYKKILNNLYKHTELQTSYPVNMVALVD-NT-PQTVSLRT
ILEQYLKHRIKVIAHRSLFDLNKAKHRAHILEGLLKALDHIDEIISIIKKSQTEQEAKDKLMKKFDFSDIQAQAILDMQL
KRLTGLERGKIEEELKALRERIKQLEEVISDVFKILKVIRKDLIELKEKYGDARRTKVFKQRPGSFTDEQLIENKEVIVT
LTQGGYIKSVPRNTFKVQKRGGKGVSGFDTQEEDSVYLISAAQTHDYILFFSDRGKVYQTRIWDIPEGTRISKGKAIINV
LALEQDERITSILT-------------KDLESDKKN-------FIFMCTKLGTVKKTDLVAFKNIRLSGIIAIKLI-KDD
QLLWSRMTNKNHHITLATHQGKSIVFPEENVRDTGRSSQGVFGIRLQ-K-NDSVSSMDVVDS----------SDKKKS--
-------------LLVLTENGIGKKTKISLFPVQNRGGKGVKIANIDKRTGPIAFSGTV---EDD-KE--MLVITSKKGQ
VVKISLKSIPQLSRVAKGVILMRF-NKKDDAVVSATFL
>RIFCSPLOWO2_12_FULL_OP11_37_7b_rifcsplowo2_12_scaffold_29056_3_gyrA;_"Candidatus_Roizmanbacteria_bacterium_RIFCSPLOWO2_12_FULL_37_7b"__Roizmannbacteria_-Microgenomates
IIQTPITEEMKRSYLNYAMSVIVSRALPDVKDGLKPVHRRILYAMYKLGLHHGAKFSKSAKVVGEVLGKYHPHGDTAVYD
ALVRMGQLFSMRYPLIHGQGNFGSIDGDPPAAMRYTEAKMTAIAEEMMIDIDKDTVLWRDNFDGTLQEPVFMPAKLPNLL
LMGAEGIAVGMATKIPPHNLSEVVDGVIRMIDEIKEIKEKDHKQ----------------------------------PE
QEKNQKIAFITTVSALMEHIQGPDFPTGANIYGIDEIQKAFATGKGKIIVRATVKHEE--SRGGRNKIIVDELPYQVNKA
NLVKKIADLVKDKKIIGISDLRDESDKDGIRVVIELKRDAVYKKILNNLYKHTELQTSYPVNMVALVD-NT-PQTVSLRT
ILEQYLKHRIKVIAHRSLFDLNKAKHRAHILEGLLKALDHIDEIISIIKKSQTEQEAKDKLMKKFDFSDIQAQAILDMQL
KRLTGLERGKIEEELKALRERIKQLEEVISDVFKILKVIRKDLIELKEKYGDARRTKVFKQRPGSFTDEQLIENKEVIVT
LTQGGYIKSVPRNTFKVQKRGGKGVSGFDTQEEDSVYLISAAQTHDYILFFSDRGKVYQTRIWDIPEGTRISKGKAIINV
LALEQDERITSILTY-----S-----EKD----LES--KKN--FIFMCTKLGTVKKTDLVAFKNIRLSGIIAIKLIK-DD
QLLWSRMTNKNHHITLATHQGKSIVFPEENVRDTGRSSQGVFGIRLQK--NDSVSSMDVVDS--------SDKKK-----
------------SLLVLTENGIGKKTKISLFPVQNRGGKGVKIANIDKRTGPIAFSGTV---EDD-KE--MLVITSKKGQ
VVKISLKSIPQLSRVAKGVILMRFNK-KDDAVVSATFL
>RIFCSPHIGHO2_01_FULL_CPR_39_24_rifcsphigho2_01_scaffold_9632_32_gyrA;_"Candidatus_Roizmanbacteria_bacterium_RIFCSPHIGHO2_01_FULL_39_24"__Roizmannbacteria_-Microgenomates
IIQTEISAEMKRAYLNYAMSVIVSRALPDVRDGLKPVHRRILFAMYKLGLTSSARYSKSAKVVGDVLGKYHPHGDAPVYD
SLVRMAQEFSMRYPLIKGQGNFGSIDGDPPAAMRYTEVKLTKIAEEMLFDIDKETVAWIDNFDATLQEPVFLPAKLPNLL
LMGAEGIAVGMATKIPPHNLTEVIDAIMTMLGAARKQNMVGEVPQGIKPSRTERADEPTSAKEDIEKMLF----------
-D--------TTLEELMEHVKGPDFPTAGHIYGGEEIKQAYATGRGKLLVRAKVDSED--LGKGRVAIIVDELPYQVNKA
NLVAKIADLVHEKKVVGISDLRDESDRDGIRVVIELKRDASYKKILNNLYKHTDLQTSYPVNMVVLVD-GM-PQTLSLKT
ILENYIRHRTQVIIARSEFELTQAKARAHILEGLLIALDNIDEVIDIIRKSANEPEAKTKLMKKFGLSDLQSQAILDMQL
KRLTGLERSKIEEELKSLRDRIAFLEDLLKDIFKIYAVIKEELTYLKEKYGDVRRTKIFKNQPGKFSEEELIENKEVLIT
LTKQGYVKSVPKETFKVQNRGGKGVAGMDTHEEDDVYFITSAKTHDSILFFTNAGKVYQTRVWEIPPGSRIAKGKALINL
INISPDEKVTSILT-------------AELKGNENS-------YILMSTVGGTVKKTLLADFANIRANGIIAIKLD-KSD
ELMWVHISNSKMRVIMATKKGQSIAFDEGDVRSTGRSSQGVIGMRLE-K-GDIITSMDIFEK-----------DSINN--
-------------LLVLSENGIGKQSPLRLFPVQKRGGKGVKIASLDTRTGDIAFSGVV---GAQ-FE--ALLITTQKGQ
VVKIPLDNIPKLSRSAKGVILMRF-SKTDAKIAGATFV
>RIFCSPHIGHO2_02_FULL_OP11_40_13b_rifcsphigho2_02_scaffold_1853_12_gyrA;_"Candidatus_Roizmanbacteria_bacterium_RIFCSPHIGHO2_02_FULL_40_13b"__Roizmannbacteria_-Microgenomates
IIQTEISAEMKRAYLNYAMSVIVSRALPDVRDGLKPVHRRILFAMYKLGLTSSARYSKSAKVVGDVLGKYHPHGDAPVYD
SLVRMAQEFSMRYPLIKGQGNFGSIDGDPPAAMRYTEVKLTKIAEEMLFDIDKETVAWIDNFDATLQEPVFLPAKLPNLL
LMGAEGIAVGMATKIPPHNLTEVIDAIMTMLGAARKQNMVGEVPQGIKPSRTERADEPTSAKEDIEKMLF----------
-D--------TTLEELMEHVKGPDFPTAGHIYGGEEIKQAYATGRGKLLVRAKVDSED--LGKGRVAIIVDELPYQVNKA
NLVAKIADLVHEKKVVGISDLRDESDRDGIRVVIELKRDASYKKILNNLYKHTDLQTSYPVNMVVLVD-GM-PQTLSLKT
ILENYIRHRTQVIIARSEFELTQAKARAHILEGLLIALDNIDEVIDIIRKSANEPEAKTKLMKKFGLSDLQSQAILDMQL
KRLTGLERSKIEEELKSLRDRIAFLEDLLKDIFKIYAVIKEELTYLKEKYGDVRRTKIFKNQPGKFSEEELIENKEVLIT
LTKQGYVKSVPKETFKVQNRGGKGVAGMDTHEEDDVYFITSAKTHDSILFFTNAGKVYQTRVWEIPPGSRIAKGKALINL
INISPDEKVTSILT-------------AELKGNENS-------YILMSTVGGTVKKTLLADFANIRANGIIAIKLD-KSD
ELMWVHISNSKMRVIMATKKGQSIAFDEGDVRSTGRSSQGVIGMRLE-K-GDIITSMDIFEK-----------DSINN--
-------------LLVLSENGIGKQSPLRLFPVQKRGGKGVKIASLDTRTGDIAFSGVV---GAQ-FE--ALLITTQKGQ
VVKIPLDNIPKLSRSAKGVILMRF-SKTDAKIAGATFV
>RIFCSPLOWO2_01_FULL_OP11_40_32_rifcsplowo2_01_scaffold_3177_12_gyrA;_"Candidatus_Roizmanbacteria_bacterium_RIFCSPLOWO2_01_FULL_40_32"__Roizmannbacteria_-Microgenomates
IIQTEISAEMKRAYLNYAMSVIVSRALPDVRDGLKPVHRRILFAMYKLGLTSSARYSKSAKVVGDVLGKYHPHGDAPVYD
SLVRMAQEFSMRYPLIKGQGNFGSIDGDPPAAMRYTEVKLTKIAEEMLFDIDKETVAWIDNFDATLQEPVFLPAKLPNLL
LMGAEGIAVGMATKIPPHNLTEVIDAIMTMLGAARKQNMVGEVPQGIKPSRTERADEPTSAKEDIEKMLF----------
-D--------TTLEELMEHVKGPDFPTAGHIYGGEEIKQAYATGRGKLLVRAKVDSED--LGKGRVAIIVDELPYQVNKA
NLVAKIADLVHEKKVVGISDLRDESDRDGIRVVIELKRDASYKKILNNLYKHTDLQTSYPVNMVVLVD-GM-PQTLSLKT
ILENYIRHRTQVIIARSEFELTQAKARAHILEGLLIALDNIDEVIDIIRKSANEPEAKTKLMKKFGLSDLQSQAILDMQL
KRLTGLERSKIEEELKSLRDRIAFLEDLLKDIFKIYAVIKEELTYLKEKYGDVRRTKIFKNQPGKFSEEELIENKEVLIT
LTKQGYVKSVPKETFKVQNRGGKGVAGMDTHEEDDVYFITSAKTHDSILFFTNAGKVYQTRVWEIPPGSRIAKGKALINL
INISPDEKVTSILT-------------AELKGNENS-------YILMSTVGGTVKKTLLADFANIRANGIIAIKLD-KSD
ELMWVHISNSKMRVIMATKKGQSIAFDEGDVRSTGRSSQGVIGMRLE-K-GDIITSMDIFEK-----------DSINN--
-------------LLVLSENGIGKQSPLRLFPVQKRGGKGVKIASLDTRTGDIAFSGVV---GAQ-FE--ALLITTQKGQ
VVKIPLDNIPKLSRSAKGVILMRF-SKTDAKIAGATFV
>RIFCSPLOWO2_02_FULL_OP11_39_8_rifcsplowo2_02_scaffold_3305_11_gyrA;_"Candidatus_Roizmanbacteria_bacterium_RIFCSPLOWO2_02_FULL_39_8"__Roizmannbacteria_-Microgenomates
IIQTEISAEMKRAYLNYAMSVIVSRALPDVRDGLKPVHRRILFAMYKLGLTSSARYSKSAKVVGDVLGKYHPHGDAPVYD
SLVRMAQEFSMRYPLIKGQGNFGSIDGDPPAAMRYTEVKLTKIAEEMLFDIDKETVAWIDNFDATLQEPVFLPAKLPNLL
LMGAEGIAVGMATKIPPHNLTEVIDAIMTMLGAARKQNMVGEVPQGIKPSRTERADEPTSAKEDIEKMLF----------
-D--------TTLEELMEHVKGPDFPTAGHIYGGEEIKQAYATGRGKLLVRAKVDSED--LGKGRVAIIVDELPYQVNKA
NLVAKIADLVHEKKVVGISDLRDESDRDGIRVVIELKRDASYKKILNNLYKHTDLQTSYPVNMVVLVD-GM-PQTLSLKT
ILENYIRHRTQVIIARSEFELTQAKARAHILEGLLIALDNIDEVIDIIRKSANEPEAKTKLMKKFGLSDLQSQAILDMQL
KRLTGLERSKIEEELKSLRDRIAFLEDLLKDIFKIYAVIKEELTYLKEKYGDVRRTKIFKNQPGKFSEEELIENKEVLIT
LTKQGYVKSVPKETFKVQNRGGKGVAGMDTHEEDDVYFITSAKTHDSILFFTNAGKVYQTRVWEIPPGSRIAKGKALINL
INISPDEKVTSILTY-----N-----QAE----LKG--ENS--YILMSTVGGTVKKTLLADFANIRANGIIAIKLDK-SD
ELMWVHISNSKMRVIMATKKGQSIAFDEGDVRSTGRSSQGVIGMRLEK--GDIITSMDIFEK--------DSIN------
------------NLLVLSENGIGKQSPLRLFPVQKRGGKGVKIASLDTRTGDIAFSGVV---GAQ-FE--ALLITTQKGQ
VVKIPLDNIPKLSRSAKGVILMRFSK-TDAKIAGATFV
>RIFCSPHIGHO2_12_FULL_OP11_33_9_rifcsphigho2_12_scaffold_32575_2_gyrA;_"Candidatus_Roizmanbacteria_bacterium_RIFCSPHIGHO2_12_FULL_33_9"__Roizmannbacteria_-Microgenomates
NIKTEITQEMKRAYLDYAMSVIVSRALPDVKDGXXXXXXXXXXXXXXXXLTSGGRYSKSAKVVGEVLGKYHPHGDAPVYE
SLVRMAQDFSMRYPLIKGQGNFGSIDGDPAAAMRYTEVKLTKLSEEIIQDIEKGTVEFVDNFDGSLQEPTFLPAKVPNLL
LMGAEGIAVGMATKIPPHNLTELIDALCFTIDKANKTDNKKGKKEKIEISDIFF--------------------------
-D--------ITLDDLLNFVKGPDFPTSGIIYGAADIRQVYETGRGKILIRGRIEDED--LGKGKTAIIIKELPYQVNKA
VLVEKIARLVIDKKIVGISDLRDESDRDGIRVVIELKRDAAYRKVLNNLYKFTDLQTTFPVNTVALVD-GI-PQTLSLKS
IIELYLKHRVNMVTKRSEYELDQAKKRAHILEGFLIALDNIDAVIETIKKAKDEPEAKQKLMSKFKLTDVQAQAILDMQL
KRLTGLERKKIEDELAGLKKTIKYLEDLLKDIFKILKVIKDELIELKKKYGDERKTKVIKHKPGEITDEELIENIDVIVV
LTKEGYIKQIPKGTFRVQHRGGKGVSGIETKEEDNVSFITSAMSHDFVLFFTNQGRVFQNRIWEIPQGSRISKGKAIVNL
LTLRPSEKVTSVLTY-----H-----SDV----SRE--GGF--NVLMATKKGVVKKTSFSNFANIRTNGIIAIKLDQ-QD
ELLWVKMTGGNDFVILVTKFGKAIIFNEEEIRPTGRSSRGVKGIAIEK--EDTIVAADALSK--------KHFSK-----
------------DLFVISDKGIGKKTKLSMFKGQHRAGKGVKVASLDEKFGQVAFSQII---NPE-QT--TAIITSKLGQ
TVKIPLPSIPSRSRSAKGVILIRLSK-KEDXXXXXXXX
>RIFCSPLOWO2_02_FULL_OP11_40_8_rifcsplowo2_02_scaffold_18859_5_gyrA;_"Candidatus_Daviesbacteria_bacterium_RIFCSPLOWO2_02_FULL_40_8"__RIF-OD1-6_-Parcubacteria
IQDSSIVDEMKKAYLDYSMSVIVARALPDVRDGLKPVHRRILYAMYKLGLTAGAHFSKSAKVVGEVLGKYHPHGDVPVYD
ALVRLAQDFSMRYPLVNGQGNFGSIDGDPPAAMRYTETKLTKIAEEMLFDIEKDTVKFGDNFDGTLKEPLFLPAKLPNML
LMGAEGIAVGMATKIPPHNLSEVIDAVVFMIDHAKAAPETEEKIAKKNPVITEFT-----------------------PH
ND--KSLMFDTTLDDIQQFIKGPDFPTAGTIYGANYITQAYQTGRGKIMIRGVAEQEE---RAGKSAIVVTELPYQVNKA
NLVAKIAHLVNEKKIKGISDLRDESNRHGIRIVIELKRDAIYKKVVNNLFKYTELQTTFPVNMVALVD-GV-PQTLSLKS
ILELYTRHRIEVIRNRSEFELRQAKARAHILEGYLIALDHIDEVIKIIRKSKDEPTARTTLMSKFGLSVVQAQAILDMQL
KRLTGLERAKIEDELAELRKLIKHLEELLKDVFKILKVIKEELLDLKKRFGDARRTKVVKSRPGEITEEMLIENKEVIVV
LTKEGYVKQVPRETFKVQKRGGKGVTGMETKDTDDIFYITTALLHDYMLFFSNTGRVFKTRVWEIPQGSRISKGKAIVNL
LSLRPNEGVASVLTY-----N-----EEE----INS--KSP--NIIMMTKKGQVKKTEFNQYANIRSNGIIAITLTE-GD
ELLKTLLTDGTMNAMMVSRDGKAISFKESEVRTTGRSAQGVRGMELRE--GDMVVTADVFTA--------SDLHK-----
------------DLIVIGERGIGKRVNLKLFRGQHRGGKGVKIAPADARMGKIAFVQMI---EPQ-DS--TVIITSQNGQ
VVKTPLDKIPKYSRAAKGVILMRFSE-KNDRVVTATMI
>RIFCSPHIGHO2_01_FULL_OP11_38_15_rifcsphigho2_01_scaffold_6054_16_gyrA;_"Candidatus_Roizmanbacteria_bacterium_RIFCSPHIGHO2_01_FULL_38_15"__RIF-OD1-6_-Parcubacteria
IQKSPIVEEMKKAYLDYAMSVIVARALPDVRDGLKPVHRRILYAMYKMGLTSGAHFSKCAKVVGEVLGKYHPHGDVPVYD
ALVRLAQDFSMRYQLVNGQGNFGSIDGDPPAAMRYTEAKLTKIAEEMMVDIEKETVSYADNFDGTLKEPMYLPAKLPNLL
LMGAEGIAVGMATKIPPHNLSEVIDAIVNLIDTAALPKEELVEKDKL-------------------------------P-
-D-DKKLTFSATLDDILTHIQGPDFPTAGVIYGANEIIQAYQTGRGKILIRGVAEEED--LKNGKTGIIITELPYQVNKA
NLVAKIAKLVIDKKIRGISDLRDESDRHGIRVVIELKRDAIYKKVLNNLYKFTELQTTFPANIVALVE-GV-PQTLSLKS
ILELYIRHRVDVIRKRSEYELKQAKARAHILEGYLIALDHIDEVIQIIRKSKDEPTAKAKLIEKFKLSPIQAQAILDMQL
KRLTGLERAKIEDELKKLKEIIKHLEELLKDVFKILKVVKDELLELKKKYGDPRRTRVVKSRPGEITDEMLIANKEVIVV
LTKEGYIKQVPRETFKVQKRGGKGVSGMSTKETDDIFYITTALLHDYMLFFSNTGRVFKTRVWEIPQGSRTAKGKAIVNL
LTLRPNERVTSVLSY-----N-----EED----LGA--NEN--YILMMTKHGHVKKTEFSQYANIRSNGLIAINLLV-DD
ELLKTAITGGKMQAMLASKSGKAILFKESEVRPTGRSSQGVRGMLLNE--GDEVVAADVFSP--------SDLKK-----
------------ALLVIGERGIGKRVNIALFRDQHRGGKGVKIAPADKKMGKIAFVEMI---EPS-DT--TVIITSQNGQ
VVKIPLDKIPKYSRAAKGVILMRFSE-GNDQVVSATMI
>RIFCSPHIGHO2_12_FULL_OP11_38_13_rifcsphigho2_12_scaffold_4174_29_gyrA;_"Candidatus_Roizmanbacteria_bacterium_RIFCSPHIGHO2_12_FULL_38_13"__RIF-OD1-6_-Parcubacteria
IQKSPIVEEMKKAYLDYAMSVIVARALPDVRDGLKPVHRRILYAMYKMGLTSGAHFSKCAKVVGEVLGKYHPHGDVPVYD
ALVRLAQDFSMRYQLVNGQGNFGSIDGDPPAAMRYTEAKLTKIAEEMMVDIEKETVSYADNFDGTLKEPMYLPAKLPNLL
LMGAEGIAVGMATKIPPHNLSEVIDAIVNLIDTAALPKEELVEKDKL-------------------------------P-
-D-DKKLTFSATLDDILTHIQGPDFPTAGVIYGANEIIQAYQTGRGKILIRGVAEEED--LKNGKTGIIITELPYQVNKA
NLVAKIAKLVIDKKIRGISDLRDESDRHGIRVVIELKRDAIYKKVLNNLYKFTELQTTFPANIVALVE-GV-PQTLSLKS
ILELYIRHRVDVIRKRSEYELKQAKARAHILEGYLIALDHIDEVIQIIRKSKDEPTAKAKLIEKFKLSPIQAQAILDMQL
KRLTGLERAKIEDELKKLKEIIKHLEELLKDVFKILKVVKDELLELKKKYGDPRRTRVVKSRPGEITDEMLIANKEVIVV
LTKEGYIKQVPRETFKVQKRGGKGVSGMSTKETDDIFYITTALLHDYMLFFSNTGRVFKTRVWEIPQGSRTAKGKAIVNL
LTLRPNERVTSVLSY-----N-----EED----LGA--NEN--YILMMTKHGHVKKTEFSQYANIRSNGLIAINLLV-DD
ELLKTAITGGKMQAMLASKSGKAILFKESEVRPTGRSSQGVRGMLLNE--GDEVVAADVFSP--------SDLKK-----
------------ALLVIGERGIGKRVNIALFRDQHRGGKGVKIAPADKKMGKIAFVEMI---EPS-DT--TVIITSQNGQ
VVKIPLDKIPKYSRAAKGVILMRFSE-GNDQVVSATMI
>RIFCSPLOWO2_01_FULL_OD1_38_12_rifcsplowo2_01_scaffold_4770_47_gyrA;_"Candidatus_Roizmanbacteria_bacterium_RIFCSPLOWO2_01_FULL_38_12"__RIF-OD1-6_-Parcubacteria
IQKSPIVEEMKKAYLDYAMSVIVARALPDVRDGLKPVHRRILYAMYKMGLTSGAHFSKCAKVVGEVLGKYHPHGDVPVYD
ALVRLAQDFSMRYQLVNGQGNFGSIDGDPPAAMRYTEAKLTKIAEEMMVDIEKETVSYADNFDGTLKEPMYLPAKLPNLL
LMGAEGIAVGMATKIPPHNLSEVIDAIVNLIDTAALPKEELVEKDKL-------------------------------P-
-D-DKKLTFSATLDDILTHIQGPDFPTAGVIYGANEIIQAYQTGRGKILIRGVAEEED--LKNGKTGIIITELPYQVNKA
NLVAKIAKLVIDKKIRGISDLRDESDRHGIRVVIELKRDAIYKKVLNNLYKFTELQTTFPANIVALVE-GV-PQTLSLKS
ILELYIRHRVDVIRKRSEYELKQAKARAHILEGYLIALDHIDEVIQIIRKSKDEPTAKAKLIEKFKLSPIQAQAILDMQL
KRLTGLERAKIEDELKKLKEIIKHLEELLKDVFKILKVVKDELLELKKKYGDPRRTRVVKSRPGEITDEMLIANKEVIVV
LTKEGYIKQVPRETFKVQKRGGKGVSGMSTKETDDIFYITTALLHDYMLFFSNTGRVFKTRVWEIPQGSRTAKGKAIVNL
LTLRPNERVTSVLSY-----N-----EED----LGA--NEN--YILMMTKHGHVKKTEFSQYANIRSNGLIAINLLV-DD
ELLKTAITGGKMQAMLASKSGKAILFKESEVRPTGRSSQGVRGMLLNE--GDEVVAADVFSP--------SDLKK-----
------------ALLVIGERGIGKRVNIALFRDQHRGGKGVKIAPADKKMGKIAFVEMI---EPS-DT--TVIITSQNGQ
VVKIPLDKIPKYSRAAKGVILMRFSE-GNDQVVSATMI
>RIFCSPLOWO2_02_FULL_OP11_41_9_rifcsplowo2_02_scaffold_12330_6_"Candidatus_Roizmanbacteria_bacterium_RIFCSPLOWO2_02_FULL_41_9"__Roizmannbacteria_-Microgenomates
VEIAEITREMKRAYLDYAMSVIVSRALPDVRDXXXXXXXXXXXXXXXXGLTYSARFSKSAKVVGEVLGKYHPHGDAPVYE
AMVRLAQDFSMRYPLIKGQGNFGSIDGDPPAAMRYTEVKLAKIAEEILTDIEKQTVPWVDNFDGTLQEPIYLPAKLPNLL
LMGAEGIAVGMATKIPPHNLTEIIDALVFMINAAKLSSPKTNATSLPINLTTAQTDEKAVIPVTNEISHPTDHLVLF---
-D--------VTVEKLLEYIKGPDFPTAGIIYGAKDIAEAYATGRGKILIRGLVEDEE--LDHGKTAIIVKQLPYQVNKA
HLVEKIAHLVVNKKIVGISDLRDESDRDGIRIVIELKRDASYKKVLNNLFKFTELQTTFPVNVVALVD-GV-PQTLSVKQ
ILEYYLRHRMDIVKKRSEYELAQAKYRAHILQGYLIALDHIDEVIQIIRKSKDEPTAKKSLMQKFGLSDLQAQAILDMQL
KRLTGLERAKIEDELKMLKELIAYLEALLKDAFKMLKVIKDELLYLKEKYGDERKTKVIKTKPGEISDEQLIENKEVIVT
LTKEGYIKQIPRETFKVQHRGGKGVNGMETKDSDDIYYITSVMTHDYMLYFSNMGRVFQTRVWDIPQGSRVSKGKAIVNL
LTLRPDEKITSILNY-----A-----GTQ----TDQ--DKL--CILMVTKHGTVKKTLFKEYANIRSNGLIAIKLGK-GD
ELLWVKMTNTQMNVMLITRQGKAILFKESEVRTTGRSSIGVRGVELVA--GDEVVAADIFQN--------ADLKK-----
------------DILVIGEKGVGKRTNLANFRGQHRGGKGIKVAPVEGKLGKIAFVQLI---NPK-DS--TVIITSISGQ
VVKINLADIPTYSRQAKGVYLMRFSN-ANDKVASATFI
>RIFCSPHIGHO2_12_FULL_OP11_41_11_rifcsphigho2_12_scaffold_2789_33_"Candidatus_Roizmanbacteria_bacterium_RIFCSPHIGHO2_12_FULL_41_11"__Roizmannbacteria_-Microgenomates
VEIAEITREMKRAYLDYAMSVIVSRALPDVRDGLKPVHRRILYAMYKMGLTYSARFSKSAKVVGEVLGKYHPHGDAPVYE
AMVRLAQDFSMRYPLIKGQGNFGSIDGDPPAAMRYTEVKLAKIAEEILTDIEKQTVPWVDNFDGTLQEPIYLPAKLPNLL
LMGAEGIAVGMATKIPPHNLTEIIDALVFMINAAKLSSPKTNATSLPINLTTAQTDEKAVIPVTNEISHPTDHLVL--F-
-D--------VTVEKLLEYIKGPDFPTAGIIYXXXXXXXXXXXXXXXILIRGLVEDEE--LDHGKTAIIVKQLPYQVNKA
HLVEKIAHLVVNKKIVGISDLRDESDRDGIRIVIELKRDASYKKVLNNLFKFTELQTTFPVNVVALVD-GV-PQTLSVKQ
ILEYYLRHRMDIVKKRSEYELAQAKYRAHILQGYLIALDHIDEVIQIIRKSKDEPTAKKSLMQKFGLSDLQAQAILDMQL
KRLTGLERAKIEDELKMLKELIAYLEALLKDAFKMLKVIKDELLYLKEKYGDERKTKVIKTKPGEISDEQLIENKEVIVT
LTKEGYIKQIPRETFKVQHRGGKGVNGMETKDSDDIYYITSVMTHDYMLYFSNMGRVFQTRVWDIPQGSRVSKGKAIVNL
LTLRPDEKITSILNY-----A-----GTQ----TDQ--DKL--CILMVTKHGTVKKTLFKEYANIRSNGLIAIKLGK-GD
ELLWVKMTNTQMNVMLITRQGKAILFKESEVRTTGRSSIGVRGVELVA--GDEVVAADIFQN--------ADLKK-----
------------DILVIGEKGVGKRTNLANFRGQHRGGKGIKVAPVEGKLGKIAFVQLI---NPK-DS--TVIITSISGQ
VVKINLADIPTYSRQAKGVYLMRFSN-ANDKVASATFI
>RIFCSPLOWO2_01_FULL_OP11_41_22_rifcsplowo2_01_scaffold_2313_48_"Candidatus_Roizmanbacteria_bacterium_RIFCSPLOWO2_01_FULL_41_22"__Roizmannbacteria_-Microgenomates
VEIAEITREMKRAYLDYAMSVIVSRALPDVRDGLKPVHRRILYAMYKMGLTYSARFSKSAKVVGEVLGKYHPHGDAPVYE
AMVRLAQDFSMRYPLIKGQGNFGSIDGDPPAAMRYTEVKLAKIAEEILTDIEKQTVPWVDNFDGTLQEPIYLPAKLPNLL
LMGAEGIAVGMATKIPPHNLTEIIDALVFMINAAKLSSPKTNATSLPINLTTAQTDEKAVIPVTNEISHPTDHLVL--F-
-D--------VTVEKLLEYIKGPDFPTAGIIYGAKDIAEAYATGRGKILIRGLVEDEE--LDHGKTAIIVKQLPYQVNKA
HLVEKIAHLVVNKKIVGISDLRDESDRDGIRIVIELKRDASYKKVLNNLFKFTELQTTFPVNVVALVD-GV-PQTLSVKQ
ILEYYLRHRMDIVKKRSEYELAQAKYRAHILQGYLIALDHIDEVIQIIRKSKDEPTAKKSLMQKFGLSDLQAQAILDMQL
KRLTGLERAKIEDELKMLKELIAYLEALLKDAFKMLKVIKDELLYLKEKYGDERKTKVIKTKPGEISDEQLIENKEVIVT
LTKEGYIKQIPRETFKVQHRGGKGVNGMETKDSDDIYYITSVMTHDYMLYFSNMGRVFQTRVWDIPQGSRVSKGKAIVNL
LTLRPDEKITSILNY-----A-----GTQ----TDQ--DKL--CILMVTKHGTVKKTLFKEYANIRSNGLIAIKLGK-GD
ELLWVKMTNTQMNVMLITRQGKAILFKESEVRTTGRSSIGVRGVELVA--GDEVVAADIFQN--------ADLKK-----
------------DILVIGEKGVGKRTNLANFRGQHRGGKGIKVAPVEGKLGKIAFVQLI---NPK-DS--TVIITSISGQ
VVKINLADIPTYSRQAKGVYLMRFSN-ANDKVASATFI
>RIFCSPHIGHO2_01_FULL_OP11_40_98_rifcsphigho2_01_scaffold_72_52_gyrA;_"Candidatus_Roizmanbacteria_bacterium_RIFCSPHIGHO2_01_FULL_40_98"__Roizmannbacteria_-Microgenomates
VQNTEITTEMKRAYLDYAMSVIVSRALPDVRDGLKPVHRRVLYAMHKLGLSSSAKFSKSATVVGEVLGKYHPHGDSPVYE
AVARMAQEFSLRYPLVRGQGNFGSIDGDPPAAMRYTEVKLAKIAEELLVDIDKETVAWTDNFDGRLKEPVYLPAKLPNLL
LMGAEGIAVGMATKIPPHNLSEIVDGICYMIDKAKKDKKGNLE-----------------------------------Y-
-E--------ITVDELLEFVKGPDFPTAGVIYGAKEIKEMYETGKGKILIRAVVEEEE--VTKGREAIIVTQLPYQVNKS
NLVEKIAYLATEKKVVGISDLRDESDRDGIRIVIELKKDASYKKVLNNLFKFTELQTSFPVNIVALLD-GV-PQTLSLTT
ILREYIKHRVVVVTKRSEYELAQAKARAHILEGFLIALDNIDKVVDTIKKAKDEPDAKAKLVKRFKLSEIQAQAILDMQL
KRLTGLERSKIEEELKELKKIINYLESLLKDVMKILKVIKDEILYLKEKYGDERRTKVIKSRPGEITDEQLIENKEVIVV
MTQEGYIKQVPRETFRVQNRGGKGVSGIETKETDNVTYIQSAMAHDYMLFFTNQGRIFQTRVWDVPLGTRTSKGKAIVNL
LTLRPEENVTSILT--F---------GTAETEEKEL-------YILMATKKGTVKKTAFTQFANIRNNGIVAIKLD-KGD
ELLWVKLTNGKKNVILTTRDGKAIVFKEQEIRPTGRASMGVRGINIE-K-DNEVTSADAFGD----------SEFTKD--
-------------LMVAGERGVGKKTKLSLFRGQHRGGKGVKVASVDDKMGKIAFAEII---QPG-KT--TVIITSTHGQ
VVKIPVQSIPSRSRSAKGVILMRF-SKANDRIVGAALV
>RIFCSPHIGHO2_02_FULL_OP11_40_53_rifcsphigho2_02_scaffold_38_53_gyrA;_"Candidatus_Roizmanbacteria_bacterium_RIFCSPHIGHO2_02_FULL_40_53"__Roizmannbacteria_-Microgenomates
VQNTEITTEMKRAYLDYAMSVIVSRALPDVRDGLKPVHRRVLYAMHKLGLSSSAKFSKSATVVGEVLGKYHPHGDSPVYE
AVARMAQEFSLRYPLVRGQGNFGSIDGDPPAAMRYTEVKLAKIAEELLVDIDKETVAWTDNFDGRLKEPVYLPAKLPNLL
LMGAEGIAVGMATKIPPHNLSEIVDGICYMIDKAKKDKKGNLE-----------------------------------Y-
-E--------ITVDELLEFVKGPDFPTAGVIYGAKEIKEMYETGKGKILIRAVVEEEE--VTKGREAIIVTQLPYQVNKS
NLVEKIAYLATEKKVVGISDLRDESDRDGIRIVIELKKDASYKKVLNNLFKFTELQTSFPVNIVALLD-GV-PQTLSLTT
ILREYIKHRVVVVTKRSEYELAQAKARAHILEGFLIALDNIDKVVDTIKKAKDEPDAKAKLVKRFKLSEIQAQAILDMQL
KRLTGLERSKIEEELKELKKIINYLESLLKDVMKILKVIKDEILYLKEKYGDERRTKVIKSRPGEITDEQLIENKEVIVV
MTQEGYIKQVPRETFRVQNRGGKGVSGIETKETDNVTYIQSAMAHDYMLFFTNQGRIFQTRVWDVPLGTRTSKGKAIVNL
LTLRPEENVTSILT--F---------GTAETEEKEL-------YILMATKKGTVKKTAFTQFANIRNNGIVAIKLD-KGD
ELLWVKLTNGKKNVILTTRDGKAIVFKEQEIRPTGRASMGVRGINIE-K-DNEVTSADAFGD----------SEFTKD--
-------------LMVAGERGVGKKTKLSLFRGQHRGGKGVKVASVDDKMGKIAFAEII---QPG-KT--TVIITSTHGQ
VVKIPVQSIPSRSRSAKGVILMRF-SKANDRIVGAALV
>RIFCSPHIGHO2_12_OP11_41_18_rifcsphigho2_12_sub10_scaffold_1_53_gyrA;_"Candidatus_Roizmanbacteria_bacterium_RIFCSPHIGHO2_12_41_18"__Roizmannbacteria_-Microgenomates
VQNTEITTEMKRAYLDYAMSVIVSRALPDVRDGLKPVHRRVLYAMHKLGLSSSAKFSKSATVVGEVLGKYHPHGDSPVYE
AVARMAQEFSLRYPLVRGQGNFGSIDGDPPAAMRYTEVKLAKIAEELLVDIDKETVAWTDNFDGRLKEPVYLPAKLPNLL
LMGAEGIAVGMATKIPPHNLSEIVDGICYMIDKAKKDKKGNLE-----------------------------------Y-
-E--------ITVDELLEFVKGPDFPTAGVIYGAKEIKEMYETGKGKILIRAVVEEEE--VTKGREAIIVTQLPYQVNKS
NLVEKIAYLATEKKVVGISDLRDESDRDGIRIVIELKKDASYKKVLNNLFKFTELQTSFPVNIVALLD-GV-PQTLSLTT
ILREYIKHRVVVVTKRSEYELAQAKARAHILEGFLIALDNIDKVVDTIKKAKDEPDAKAKLVKRFKLSEIQAQAILDMQL
KRLTGLERSKIEEELKELKKIINYLESLLKDVMKILKVIKDEILYLKEKYGDERRTKVIKSRPGEITDEQLIENKEVIVV
MTQEGYIKQVPRETFRVQNRGGKGVSGIETKETDNVTYIQSAMAHDYMLFFTNQGRIFQTRVWDVPLGTRTSKGKAIVNL
LTLRPEENVTSILT--F---------GTAETEEKEL-------YILMATKKGTVKKTAFTQFANIRNNGIVAIKLD-KGD
ELLWVKLTNGKKNVILTTRDGKAIVFKEQEIRPTGRASMGVRGINIE-K-DNEVTSADAFGD----------SEFTKD--
-------------LMVAGERGVGKKTKLSLFRGQHRGGKGVKVASVDDKMGKIAFAEII---QPG-KT--TVIITSTHGQ
VVKIPVQSIPSRSRSAKGVILMRF-SKANDRIVGAALV
>RIFCSPHIGHO2_12_FULL_OP11_40_130_rifcsphigho2_12_scaffold_164_52_gyrA;_"Candidatus_Roizmanbacteria_bacterium_RIFCSPHIGHO2_12_FULL_40_130"__Roizmannbacteria_-Microgenomates
VQNTEITTEMKRAYLDYAMSVIVSRALPDVRDGLKPVHRRVLYAMHKLGLSSSAKFSKSATVVGEVLGKYHPHGDSPVYE
AVARMAQEFSLRYPLVRGQGNFGSIDGDPPAAMRYTEVKLAKIAEELLVDIDKETVAWTDNFDGRLKEPVYLPAKLPNLL
LMGAEGIAVGMATKIPPHNLSEIVDGICYMIDKAKKDKKGNLE-----------------------------------Y-
-E--------ITVDELLEFVKGPDFPTAGVIYGAKEIKEMYETGKGKILIRAVVEEEE--VTKGREAIIVTQLPYQVNKS
NLVEKIAYLATEKKVVGISDLRDESDRDGIRIVIELKKDASYKKVLNNLFKFTELQTSFPVNIVALLD-GV-PQTLSLTT
ILREYIKHRVVVVTKRSEYELAQAKARAHILEGFLIALDNIDKVVDTIKKAKDEPDAKAKLVKRFKLSEIQAQAILDMQL
KRLTGLERSKIEEELKELKKIINYLESLLKDVMKILKVIKDEILYLKEKYGDERRTKVIKSRPGEITDEQLIENKEVIVV
MTQEGYIKQVPRETFRVQNRGGKGVSGIETKETDNVTYIQSAMAHDYMLFFTNQGRIFQTRVWDVPLGTRTSKGKAIVNL
LTLRPEENVTSILT--F---------GTAETEEKEL-------YILMATKKGTVKKTAFTQFANIRNNGIVAIKLD-KGD
ELLWVKLTNGKKNVILTTRDGKAIVFKEQEIRPTGRASMGVRGINIE-K-DNEVTSADAFGD----------SEFTKD--
-------------LMVAGERGVGKKTKLSLFRGQHRGGKGVKVASVDDKMGKIAFAEII---QPG-KT--TVIITSTHGQ
VVKIPVQSIPSRSRSAKGVILMRF-SKANDRIVGAALV
>RIFCSPLOWO2_01_FULL_OP11_40_42_rifcsplowo2_01_scaffold_25_52_gyrA;_"Candidatus_Roizmanbacteria_bacterium_RIFCSPLOWO2_01_FULL_40_42"__Roizmannbacteria_-Microgenomates
VQNTEITTEMKRAYLDYAMSVIVSRALPDVRDGLKPVHRRVLYAMHKLGLSSSAKFSKSATVVGEVLGKYHPHGDSPVYE
AVARMAQEFSLRYPLVRGQGNFGSIDGDPPAAMRYTEVKLAKIAEELLVDIDKETVAWTDNFDGRLKEPVYLPAKLPNLL
LMGAEGIAVGMATKIPPHNLSEIVDGICYMIDKAKKDKKGNLE-----------------------------------Y-
-E--------ITVDELLEFVKGPDFPTAGVIYGAKEIKEMYETGKGKILIRAVVEEEE--VTKGREAIIVTQLPYQVNKS
NLVEKIAYLATEKKVVGISDLRDESDRDGIRIVIELKKDASYKKVLNNLFKFTELQTSFPVNIVALLD-GV-PQTLSLTT
ILREYIKHRVVVVTKRSEYELAQAKARAHILEGFLIALDNIDKVVDTIKKAKDEPDAKAKLVKRFKLSEIQAQAILDMQL
KRLTGLERSKIEEELKELKKIINYLESLLKDVMKILKVIKDEILYLKEKYGDERRTKVIKSRPGEITDEQLIENKEVIVV
MTQEGYIKQVPRETFRVQNRGGKGVSGIETKETDNVTYIQSAMAHDYMLFFTNQGRIFQTRVWDVPLGTRTSKGKAIVNL
LTLRPEENVTSILT--F---------GTAETEEKEL-------YILMATKKGTVKKTAFTQFANIRNNGIVAIKLD-KGD
ELLWVKLTNGKKNVILTTRDGKAIVFKEQEIRPTGRASMGVRGINIE-K-DNEVTSADAFGD----------SEFTKD--
-------------LMVAGERGVGKKTKLSLFRGQHRGGKGVKVASVDDKMGKIAFAEII---QPG-KT--TVIITSTHGQ
VVKIPVQSIPSRSRSAKGVILMRF-SKANDRIVGAALV
>RIFCSPLOWO2_02_FULL_OP11_40_13_rifcsplowo2_02_scaffold_11_53_gyrA;_"Candidatus_Roizmanbacteria_bacterium_RIFCSPLOWO2_02_FULL_40_13"__Roizmannbacteria_-Microgenomates
VQNTEITTEMKRAYLDYAMSVIVSRALPDVRDGLKPVHRRVLYAMHKLGLSSSAKFSKSATVVGEVLGKYHPHGDSPVYE
AVARMAQEFSLRYPLVRGQGNFGSIDGDPPAAMRYTEVKLAKIAEELLVDIDKETVAWTDNFDGRLKEPVYLPAKLPNLL
LMGAEGIAVGMATKIPPHNLSEIVDGICYMIDKAKKDKKGNLE-----------------------------------Y-
-E--------ITVDELLEFVKGPDFPTAGVIYGAKEIKEMYETGKGKILIRAVVEEEE--VTKGREAIIVTQLPYQVNKS
NLVEKIAYLATEKKVVGISDLRDESDRDGIRIVIELKKDASYKKVLNNLFKFTELQTSFPVNIVALLD-GV-PQTLSLTT
ILREYIKHRVVVVTKRSEYELAQAKARAHILEGFLIALDNIDKVVDTIKKAKDEPDAKAKLVKRFKLSEIQAQAILDMQL
KRLTGLERSKIEEELKELKKIINYLESLLKDVMKILKVIKDEILYLKEKYGDERRTKVIKSRPGEITDEQLIENKEVIVV
MTQEGYIKQVPRETFRVQNRGGKGVSGIETKETDNVTYIQSAMAHDYMLFFTNQGRIFQTRVWDVPLGTRTSKGKAIVNL
LTLRPEENVTSILT--F---------GTAETEEKEL-------YILMATKKGTVKKTAFTQFANIRNNGIVAIKLD-KGD
ELLWVKLTNGKKNVILTTRDGKAIVFKEQEIRPTGRASMGVRGINIE-K-DNEVTSADAFGD----------SEFTKD--
-------------LMVAGERGVGKKTKLSLFRGQHRGGKGVKVASVDDKMGKIAFAEII---QPG-KT--TVIITSTHGQ
VVKIPVQSIPSRSRSAKGVILMRF-SKANDRIVGAALV
>RIFCSPLOWO2_12_FULL_OP11_40_12_rifcsplowo2_12_scaffold_31_53_gyrA;_"Candidatus_Roizmanbacteria_bacterium_RIFCSPLOWO2_12_FULL_40_12"__Roizmannbacteria_-Microgenomates
VQNTEITTEMKRAYLDYAMSVIVSRALPDVRDGLKPVHRRVLYAMHKLGLSSSAKFSKSATVVGEVLGKYHPHGDSPVYE
AVARMAQEFSLRYPLVRGQGNFGSIDGDPPAAMRYTEVKLAKIAEELLVDIDKETVAWTDNFDGRLKEPVYLPAKLPNLL
LMGAEGIAVGMATKIPPHNLSEIVDGICYMIDKAKKDKKGNLE-----------------------------------Y-
-E--------ITVDELLEFVKGPDFPTAGVIYGAKEIKEMYETGKGKILIRAVVEEEE--VTKGREAIIVTQLPYQVNKS
NLVEKIAYLATEKKVVGISDLRDESDRDGIRIVIELKKDASYKKVLNNLFKFTELQTSFPVNIVALLD-GV-PQTLSLTT
ILREYIKHRVVVVTKRSEYELAQAKARAHILEGFLIALDNIDKVVDTIKKAKDEPDAKAKLVKRFKLSEIQAQAILDMQL
KRLTGLERSKIEEELKELKKIINYLESLLKDVMKILKVIKDEILYLKEKYGDERRTKVIKSRPGEITDEQLIENKEVIVV
MTQEGYIKQVPRETFRVQNRGGKGVSGIETKETDNVTYIQSAMAHDYMLFFTNQGRIFQTRVWDVPLGTRTSKGKAIVNL
LTLRPEENVTSILTF-----G-----TAE----TEE--KEL--YILMATKKGTVKKTAFTQFANIRNNGIVAIKLDK-GD
ELLWVKLTNGKKNVILTTRDGKAIVFKEQEIRPTGRASMGVRGINIEK--DNEVTSADAFGD--------SEFTK-----
------------DLMVAGERGVGKKTKLSLFRGQHRGGKGVKVASVDDKMGKIAFAEII---QPG-KT--TVIITSTHGQ
VVKIPVQSIPSRSRSAKGVILMRFSK-ANDRIVGAALV
>RIFOXYA1_FULL_OP11Nrelated_37_12_complete_567_Tax=RIFOXYB2_FULL_OP11_Roizmanbacteria_38_10_curated_id=119688709_bin="Candidatus_Roizmanbacteria_bacterium_RIFOXYA1_FULL_37_12"__Roizmannbacteria_-Microgenomates
NVTTEITTEMKRAYLDYAMSVIVSRALPDVKDGLKPVHRRVLYAMHKMGLSSGARFSKSAKVVGEVLGKYHPHGDSSVYE
AMARMAQDFTMRYPLVKGQGNFGSVDGDPPAAMRYTEVKLAKIADELLFDIDKETVSWTDNFDATLKEPLYLPGKLPNLL
LMGAEGIAVGMATKIPPHNLNELIDAICFMIDKAKIDTNNNDKSNKDTDKQT--------------------------PS
IK--KRLIFNVTIDELFEYIKGPDFPTEGIIYGAADIKQAYVTGKGKVLIRAKIEEED--MGKGKMAMIVRQLPYQVNKA
NLVEKIARLVTDKKIVGISDLRDESDRDGIRVVIELKRDASYKKVLNNLFKFTELQTSFPVNMVALVD-GI-PQTLSLKT
ILELYLKHRVNMVTRRSEFELREAKKRAHILEGYLIALDHIDEVIAVIKKSKDETEAKLKLMKKFGLSEAQTLAILEMQL
RRLTGLERSKIQDELKMLRETIAYLESLLKDIFKVLKVIKDELLYLKEKYGDERKTKVIKSRPGEITDEQLIENKEVIVV
LTKEGYIKQVPRETFRVQNRGGKGVSGIETKETDNVYHITTAMTHDFILFFTNQGRIFQNRVWDIPQGSRISKGKAIINL
LTLRPEEKVTSLLPAAI---------QGKTTAITKS-------FIFMVTKHGTVKKTQFQDFANIRNNGIIAIKLE-PTD
ELLWVKITDGNMNILLTTKHGKAIIFKEGEVRPTGRASIGVKGIELE-K-EDEITSADVFAN----------SEFKKN--
-------------IFVIGKKGVGKKTNLSLFKGQHRGGKGVKVASVDEKIGQIVFVQII---NPE-DT--TVIITSMQGQ
VVKIPLGSIPPRSRSAKGVILMRF-SQKGDEVVSATLV
>RIFOXYA2_FULL_OP11Nrelated_38_14_complete_567_Tax=RIFOXYB2_FULL_OP11_Roizmanbacteria_38_10_curated_id=119715655_bin="Candidatus_Roizmanbacteria_bacterium_RIFOXYA2_FULL_38_14"__Roizmannbacteria_-Microgenomates
NVTTEITTEMKRAYLDYAMSVIVSRALPDVKDGLKPVHRRVLYAMHKMGLSSGARFSKSAKVVGEVLGKYHPHGDSSVYE
AMARMAQDFTMRYPLVKGQGNFGSVDGDPPAAMRYTEVKLAKIADELLFDIDKETVSWTDNFDATLKEPLYLPGKLPNLL
LMGAEGIAVGMATKIPPHNLNELIDAICFMIDKAKIDTNNNDKSNKDTDKQT--------------------------PS
IK--KRLIFNVTIDELFEYIKGPDFPTEGIIYGAADIKQAYVTGKGKVLIRAKIEEED--MGKGKMAMIVRQLPYQVNKA
NLVEKIARLVTDKKIVGISDLRDESDRDGIRVVIELKRDASYKKVLNNLFKFTELQTSFPVNMVALVD-GI-PQTLSLKT
ILELYLKHRVNMVTRRSEFELREAKKRAHILEGYLIALDHIDEVIAVIKKSKDETEAKLKLMKKFGLSEAQTLAILEMQL
RRLTGLERSKIQDELKMLRETIAYLESLLKDIFKVLKVIKDELLYLKEKYGDERKTKVIKSRPGEITDEQLIENKEVIVV
LTKEGYIKQVPRETFRVQNRGGKGVSGIETKETDNVYHITTAMTHDFILFFTNQGRIFQNRVWDIPQGSRISKGKAIINL
LTLRPEEKVTSLLPAAI---------QGKTTAITKS-------FIFMVTKHGTVKKTQFQDFANIRNNGIIAIKLE-PTD
ELLWVKITDGNMNILLTTKHGKAIIFKEGEVRPTGRASIGVKGIELE-K-EDEITSADVFAN----------SEFKKN--
-------------IFVIGKKGVGKKTNLSLFKGQHRGGKGVKVASVDEKIGQIVFVQII---NPE-DT--TVIITSMQGQ
VVKIPLGSIPPRSRSAKGVILMRF-SQKGDEVVSATLV
>RIFOXYB1_FULL_OP11_related_40_23_complete_567_Tax=RIFOXYB2_FULL_OP11_Roizmanbacteria_38_10_curated_id=119703505_bin="Candidatus_Roizmanbacteria_bacterium_RIFOXYB1_FULL_40_23"__Roizmannbacteria_-Microgenomates
NVTTEITTEMKRAYLDYAMSVIVSRALPDVKDGLKPVHRRVLYAMHKMGLSSGARFSKSAKVVGEVLGKYHPHGDSSVYE
AMARMAQDFTMRYPLVKGQGNFGSVDGDPPAAMRYTEVKLAKIADELLFDIDKETVSWTDNFDATLKEPLYLPGKLPNLL
LMGAEGIAVGMATKIPPHNLNELIDAICFMIDKAKIDTNNNDKSNKDTDKQT--------------------------PS
IK--KRLIFNVTIDELFEYIKGPDFPTEGIIYGAADIKQAYVTGKGKVLIRAKIEEED--MGKGKMAMIVRQLPYQVNKA
NLVEKIARLVTDKKIVGISDLRDESDRDGIRVVIELKRDASYKKVLNNLFKFTELQTSFPVNMVALVD-GI-PQTLSLKT
ILELYLKHRVNMVTRRSEFELREAKKRAHILEGYLIALDHIDEVIAVIKKSKDETEAKLKLMKKFGLSEAQTLAILEMQL
RRLTGLERSKIQDELKMLRETIAYLESLLKDIFKVLKVIKDELLYLKEKYGDERKTKVIKSRPGEITDEQLIENKEVIVV
LTKEGYIKQVPRETFRVQNRGGKGVSGIETKETDNVYHITTAMTHDFILFFTNQGRIFQNRVWDIPQGSRISKGKAIINL
LTLRPEEKVTSLLPAAI---------QGKTTAITKS-------FIFMVTKHGTVKKTQFQDFANIRNNGIIAIKLE-PTD
ELLWVKITDGNMNILLTTKHGKAIIFKEGEVRPTGRASIGVKGIELE-K-EDEITSADVFAN----------SEFKKN--
-------------IFVIGKKGVGKKTNLSLFKGQHRGGKGVKVASVDEKIGQIVFVQII---NPE-DT--TVIITSMQGQ
VVKIPLGSIPPRSRSAKGVILMRF-SQKGDEVVSATLV
>RIFOXYB2_FULL_OP11_38_10_rifoxyb2_full_scaffold_29_104_"Candidatus_Roizmanbacteria_bacterium_RIFOXYB2_FULL_38_10"__Roizmannbacteria_-Microgenomates
NVTTEITTEMKRAYLDYAMSVIVSRALPDVKDGLKPVHRRVLYAMHKMGLSSGARFSKSAKVVGEVLGKYHPHGDSSVYE
AMARMAQDFTMRYPLVKGQGNFGSVDGDPPAAMRYTEVKLAKIADELLFDIDKETVSWTDNFDATLKEPLYLPGKLPNLL
LMGAEGIAVGMATKIPPHNLNELIDAICFMIDKAKIDTNNNDKSNKDTDKQT--------------------------PS
IK--KRLIFNVTIDELFEYIKGPDFPTEGIIYGAADIKQAYVTGKGKVLIRAKIEEED--MGKGKMAMIVRQLPYQVNKA
NLVEKIARLVTDKKIVGISDLRDESDRDGIRVVIELKRDASYKKVLNNLFKFTELQTSFPVNMVALVD-GI-PQTLSLKT
ILELYLKHRVNMVTRRSEFELREAKKRAHILEGYLIALDHIDEVIAVIKKSKDETEAKLKLMKKFGLSEAQTLAILEMQL
RRLTGLERSKIQDELKMLRETIAYLESLLKDIFKVLKVIKDELLYLKEKYGDERKTKVIKSRPGEITDEQLIENKEVIVV
LTKEGYIKQVPRETFRVQNRGGKGVSGIETKETDNVYHITTAMTHDFILFFTNQGRIFQNRVWDIPQGSRISKGKAIINL
LTLRPEEKVTSLLPAAI---------QGKTTAITKS-------FIFMVTKHGTVKKTQFQDFANIRNNGIIAIKLE-PTD
ELLWVKITDGNMNILLTTKHGKAIIFKEGEVRPTGRASIGVKGIELE-K-EDEITSADVFAN----------SEFKKN--
-------------IFVIGKKGVGKKTNLSLFKGQHRGGKGVKVASVDEKIGQIVFVQII---NPE-DT--TVIITSMQGQ
VVKIPLGSIPPRSRSAKGVILMRF-SQKGDEVVSATLV
>RIFOXYC1_FULL_OP11Nrelated_38_14_complete_567_Tax=RIFOXYB2_FULL_OP11_Roizmanbacteria_38_10_curated_id=119679076_bin="Candidatus_Roizmanbacteria_bacterium_RIFOXYC1_FULL_38_14"__Roizmannbacteria_-Microgenomates
NVTTEITTEMKRAYLDYAMSVIVSRALPDVKDGLKPVHRRVLYAMHKMGLSSGARFSKSAKVVGEVLGKYHPHGDSSVYE
AMARMAQDFTMRYPLVKGQGNFGSVDGDPPAAMRYTEVKLAKIADELLFDIDKETVSWTDNFDATLKEPLYLPGKLPNLL
LMGAEGIAVGMATKIPPHNLNELIDAICFMIDKAKIDTNNNDKSNKDTDKQT--------------------------PS
IK--KRLIFNVTIDELFEYIKGPDFPTEGIIYGAADIKQAYVTGKGKVLIRAKIEEED--MGKGKMAMIVRQLPYQVNKA
NLVEKIARLVTDKKIVGISDLRDESDRDGIRVVIELKRDASYKKVLNNLFKFTELQTSFPVNMVALVD-GI-PQTLSLKT
ILELYLKHRVNMVTRRSEFELREAKKRAHILEGYLIALDHIDEVIAVIKKSKDETEAKLKLMKKFGLSEAQTLAILEMQL
RRLTGLERSKIQDELKMLRETIAYLESLLKDIFKVLKVIKDELLYLKEKYGDERKTKVIKSRPGEITDEQLIENKEVIVV
LTKEGYIKQVPRETFRVQNRGGKGVSGIETKETDNVYHITTAMTHDFILFFTNQGRIFQNRVWDIPQGSRISKGKAIINL
LTLRPEEKVTSLLPAAI---------QGKTTAITKS-------FIFMVTKHGTVKKTQFQDFANIRNNGIIAIKLE-PTD
ELLWVKITDGNMNILLTTKHGKAIIFKEGEVRPTGRASIGVKGIELE-K-EDEITSADVFAN----------SEFKKN--
-------------IFVIGKKGVGKKTNLSLFKGQHRGGKGVKVASVDEKIGQIVFVQII---NPE-DT--TVIITSMQGQ
VVKIPLGSIPPRSRSAKGVILMRF-SQKGDEVVSATLV
>RIFOXYC2_FULL_OP11_related_38_9_rifoxyc2_full_scaffold_1520_2_"Candidatus_Roizmanbacteria_bacterium_RIFOXYC2_FULL_38_9"__Roizmannbacteria_-Microgenomates
NVTTEITTEMKRAYLDYAMSVIVSRALPDVKDGLKPVHRRVLYAMHKMGLSSGARFSKSAKVVGEVLGKYHPHGDSSVYE
AMARMAQDFTMRYPLVKGQGNFGSVDGDPPAAMRYTEVKLAKIADELLFDIDKETVSWTDNFDATLKEPLYLPGKLPNLL
LMGAEGIAVGMATKIPPHNLNELIDAICFMIDKAKIDTNNNDKSNKDTDKQT--------------------------PS
IK--KRLIFNVTIDELFEYIKGPDFPTEGIIYGAADIKQAYVTGKGKVLIRAKIEEED--MGKGKMAMIVRQLPYQVNKA
NLVEKIARLVTDKKIVGISDLRDESDRDGIRVVIELKRDASYKKVLNNLFKFTELQTSFPVNMVALVD-GI-PQTLSLKT
ILELYLKHRVNMVTRRSEFELREAKKRAHILEGYLIALDHIDEVIAVIKKSKDETEAKLKLMKKFGLSEAQTLAILEMQL
RRLTGLERSKIQDELKMLRETIAYLESLLKDIFKVLKVIKDELLYLKEKYGDERKTKVIKSRPGEITDEQLIENKEVIVV
LTKEGYIKQVPRETFRVQNRGGKGVSGIETKETDNVYHITTAMTHDFILFFTNQGRIFQNRVWDIPQGSRISKGKAIINL
LTLRPEEKVTSLLPAAI---------QGKTTAITKS-------FIFMVTKHGTVKKTQFQDFANIRNNGIIAIKLE-PTD
ELLWVKITDGNMNILLTTKHGKAIIFKEGEVRPTGRASIGVKGIELE-K-EDEITSADVFAN----------SEFKKN--
-------------IFVIGKKGVGKKTNLSLFKGQHRGGKGVKVASVDEKIGQIVFVQII---NPE-DT--TVIITSMQGQ
VVKIPLGSIPPRSRSAKGVILMRF-SQKGDEVVSATLV
>RIFOXYD1_FULL_OP11_38_12_complete_567_Tax=RIFOXYB2_FULL_OP11_Roizmanbacteria_38_10_curated_id=119720948_bin="Candidatus_Roizmanbacteria_bacterium_RIFOXYD1_FULL_38_12"__Roizmannbacteria_-Microgenomates
NVTTEITTEMKRAYLDYAMSVIVSRALPDVKDGLKPVHRRVLYAMHKMGLSSGARFSKSAKVVGEVLGKYHPHGDSSVYE
AMARMAQDFTMRYPLVKGQGNFGSVDGDPPAAMRYTEVKLAKIADELLFDIDKETVSWTDNFDATLKEPLYLPGKLPNLL
LMGAEGIAVGMATKIPPHNLNELIDAICFMIDKAKIDTNNNDKSNKDTDKQT--------------------------PS
IK--KRLIFNVTIDELFEYIKGPDFPTEGIIYGAADIKQAYVTGKGKVLIRAKIEEED--MGKGKMAMIVRQLPYQVNKA
NLVEKIARLVTDKKIVGISDLRDESDRDGIRVVIELKRDASYKKVLNNLFKFTELQTSFPVNMVALVD-GI-PQTLSLKT
ILELYLKHRVNMVTRRSEFELREAKKRAHILEGYLIALDHIDEVIAVIKKSKDETEAKLKLMKKFGLSEAQTLAILEMQL
RRLTGLERSKIQDELKMLRETIAYLESLLKDIFKVLKVIKDELLYLKEKYGDERKTKVIKSRPGEITDEQLIENKEVIVV
LTKEGYIKQVPRETFRVQNRGGKGVSGIETKETDNVYHITTAMTHDFILFFTNQGRIFQNRVWDIPQGSRISKGKAIINL
LTLRPEEKVTSLLPAAI---------QGKTTAITKS-------FIFMVTKHGTVKKTQFQDFANIRNNGIIAIKLE-PTD
ELLWVKITDGNMNILLTTKHGKAIIFKEGEVRPTGRASIGVKGIELE-K-EDEITSADVFAN----------SEFKKN--
-------------IFVIGKKGVGKKTNLSLFKGQHRGGKGVKVASVDEKIGQIVFVQII---NPE-DT--TVIITSMQGQ
VVKIPLGSIPPRSRSAKGVILMRF-SQKGDEVVSATLV
>RIFCSPHIGHO2_01_FULL_OP11_35_10_rifcsphigho2_01_scaffold_6554_9_gyrA;_"Candidatus_Roizmanbacteria_bacterium_RIFCSPHIGHO2_01_FULL_35_10"__Roizmannbacteria_-Microgenomates
IQNTDITTEMKRAYLDYAMSVIVSRALPDVKDGLKPVHRRILFAMHKLGLNFGGRFSKSAKVVGEVLGKYHPHGDAPVYE
ALARMAQDFTMRYPLIRGQGNFGSIDGDPPAAMRYTEVKLSRIAEEMLADIEKETVKYIDNFDGSLQEPIYLPSKLPNLL
LMGAEGIAVGMATKIPPHNLSELVDATSFMIDKATLNASETKVKNTEKMAKKDMINLYY---------------------
-N--------AGIEELLEFVKGPDFPTSGVIYGANDIKQVYATGKGKILIRGVVDEEE--LDRGRSSIVISQLPYQVNKA
HLVEKIAHLVNDKKIVGVSDLRDESDRDGIRVVIELKRDAAYKKVLNNLFKFTELQTSFPVNIVALVD-GI-PQTLGLKP
ILEQYLKHRVNMVILRSEYDLKQAKARAHILEGYLIALDHIDEVIKIIKESENEPIAKQNLIKKFKFSDVQAQAILDMQL
KRLTGLERDKIEAELKELKKRINYLESLLKDIFKILQVIKDELLELKKKYGDERRTKVVKSKPGEITDEQLIENKEVIVV
MTKEGYIKQIPRETFRVQHRGGKGVSGIETKETDNVYFITSAMAHDYVLYFTNQGRIFQTRIWDIPQGSRVSKGKAMQNL
LTLRPDEKVTSILT--Y---------DAAEKNTGGN-------FVLMATKMGTVKKTLFADFANIRSNGIIAIKLE-PGD
ELLWVNLTDGKKNIILTSSAGKAIVFKESEIRSTGRSSIGVKGMDSE-K-GDFVTAADVFSN----------EEFKKN--
-------------IIVLGDKGVGKKTKLSFFKGQHRGGKGVKIASVDQKIGRICFSQIV---NPE-KT--TVIITSLKGQ
VVKIPLQAIPSRSRTAKGVILMRF-SEKDDRVVSAALV
>RIFCSPLOWO2_01_FULL_CPR_35_13_rifcsplowo2_01_scaffold_6361_9_gyrA;_"Candidatus_Roizmanbacteria_bacterium_RIFCSPLOWO2_01_FULL_35_13"__Roizmannbacteria_-Microgenomates
IQNTDITTEMKRAYLDYAMSVIVSRALPDVKDGLKPVHRRILFAMHKLGLNFGGRFSKSAKVVGEVLGKYHPHGDAPVYE
ALARMAQDFTMRYPLIRGQGNFGSIDGDPPAAMRYTEVKLSRIAEEMLADIEKETVKYIDNFDGSLQEPIYLPSKLPNLL
LMGAEGIAVGMATKIPPHNLSELVDATSFMIDKATLNASETKVKNTEKMAKKDMINLYY---------------------
-N--------AGIEELLEFVKGPDFPTSGVIYGANDIKQVYATGKGKILIRGVVDEEE--LDRGRSSIVISQLPYQVNKA
HLVEKIAHLVNDKKIVGVSDLRDESDRDGIRVVIELKRDAAYKKVLNNLFKFTELQTSFPVNIVALVD-GI-PQTLGLKP
ILEQYLKHRVNMVILRSEYDLKQAKARAHILEGYLIALDHIDEVIKIIKESENEPIAKQNLIKKFKFSDVQAQAILDMQL
KRLTGLERDKIEAELKELKKRINYLESLLKDIFKILQVIKDELLELKKKYGDERRTKVVKSKPGEITDEQLIENKEVIVV
MTKEGYIKQIPRETFRVQHRGGKGVSGIETKETDNVYFITSAMAHDYVLYFTNQGRIFQTRIWDIPQGSRVSKGKAMQNL
LTLRPDEKVTSILT--Y---------DAAEKNTGGN-------FVLMATKMGTVKKTLFADFANIRSNGIIAIKLE-PGD
ELLWVNLTDGKKNIILTSSAGKAIVFKESEIRSTGRSSIGVKGMDSE-K-GDFVTAADVFSN----------EEFKKN--
-------------IIVLGDKGVGKKTKLSFFKGQHRGGKGVKIASVDQKIGRICFSQIV---NPE-KT--TVIITSLKGQ
VVKIPLQAIPSRSRTAKGVILMRF-SEKDDRVVSAALV
>RIFCSPLOWO2_01_FULL_OP11_37_12_rifcsplowo2_01_scaffold_448_35_"Candidatus_Roizmanbacteria_bacterium_RIFCSPLOWO2_01_FULL_37_12"__Roizmannbacteria_-Microgenomates
IQNTDIASEMKRAYLDYAMSVIVSRALPDVKDGLKPVHRRILYAMHKLGLTFGGRYSKSAKVVGEVLGKYHPHGDAPVYE
ALARMAQDFTMRYPLIRGQGNFGSIDGDPPAAMRYTEVKLAKIAEEILVDIDKNTVKFIDNFDGSLQEPVFLPSKLPNLL
LMGAEGIAVGMATKIPPHNLTELVDAINLMIDK---------------------------------------------P-
-EDMFNLYYNANLEQLLEFVKGPDFPTHGVIYGINDIKQVYATGKGKILIRGVIEEEE--LDRGRSSIVITQLPYQVNKA
NLVEKIAHLVNDKKIVGVSDLRDESDRDGIRVVIELKRDASYKKVLNNLFKFTELQTSFPVNIVALVD-GI-PQTLGLKQ
ILEQYLKHRVNMVILRSEYDLKQAKARAHILEGYLIALDHIDEVIEIIKKSENEPTAKLNLIKKFKFSDIQAQAILDMQL
KRLTGLERDKIEAELTELKKLVGYLESLLKDIFKILKVIKDELLELKKKYGDDRRTKVIKSKPGEITDEQLIENKEVIVV
MTKEGYIKQIPRETFRVQHRGGKGVSGIETKETDNVYFITSAMAHDYVLYFTNQGRIFQTRIWDIPQGSRTSKGKAMQNL
LTLRPDEKVTSILTY-----D-----QTS----AEK--DGH--FVLMATKLGTVKKTPFADFANIRSNGIIAIKLEP-QD
SLLWVNLTDGKANVILTSQGGKAIVFKESEIRPTGRSSIGVKGMELDK--SDQVTAADVFSN--------EEFKK-----
------------NILVLGEKGVGKKTKLSFFKGQHRGGKGVKIASVDQKIGQICFVQII---NPE-RS--TAIITSLKGQ
VVKIPLQAIPSRSRTAKGVILMRFSE-KEDRVVSAALV
>RIFCSPHIGHO2_02_FULL_OP11_39_9_rifcsphigho2_02_scaffold_3390_15_gyrA;_"Candidatus_Roizmanbacteria_bacterium_RIFCSPHIGHO2_02_FULL_39_9"__Roizmannbacteria_-Microgenomates
IQSTEITSEMKRAYLDYAMSVIVSRALPDVRDGLKPVHKRVLYAMYKMGLVSTARYSKSAKVVGEVLGKYHPHGDAPVYE
SIVRLAQDFSMRYPLIKGQGNFGSVDGDPPAAMRYTEVKLTKIAEEMLVDIEKETVKWTDNFDGTLKEPLFLPAKLPNLL
LMGAEGIAVGMATKIPPHNLTEIVDALIFMIDKAKSVDGNDIASKSKKSGKSAADNQQLSY-------------------
-E--------INVDDLMQFVKGPDFPTSGIIYGVNEIKQAYVTGRGSILLRAKVDDED--MGKGKTAIIINELPYQVNKA
TLVEKIAKLANDKKIVGISDLRDESDRDGMRVVIELKRDASYRKVLNNLFKFTEMQTSFPINMVALVD-GI-PQTLSLKS
ILEQYLKHRVHMVIKRSEFELKQAKARAHILEGYLIALDHIDEVIETIKKSKDEPTAKASLVKKFGLSEIQAQAILDMQL
KRLTGLERDKIENELAMLKETIAYLESLLKDIFKILKVIKDELLYLKKKYGDERRTQIFKNRPGEITDEQLIENKEVIIV
MTKEGYIKQVVRESFKVQNRGGKGVSGIETKETDNVYYITSAMTHDYMLFFTNQGRVFQTRVWDIPQGSRISKGKAIVNL
LTLRPDEKVTSILT--F---------DQETQEKPDG-------FILMSTKLGTVKKSPFSDYANIRSNGIIAIRLE-KED
ELLWVNLTDGKHNVILTSRAGKAIVFKEQEIRPTGRASIGVKGMDL--G-PDLVTAADVFSD----------KEFAKD--
-------------ILVLGEKGVGKKTKLSFFKGQHRGGKGVKIASVDQKIGQICFVQIL---NSE-KT--TAIITSSKGQ
VVKIPLQSIPSRSRTAKGVILMRF-SQPGDKIVSATIV
>RIFCSPHIGHO2_01_FULL_OP11_39_12c_rifcsphigho2_01_scaffold_3186_52_gyrA;_"Candidatus_Roizmanbacteria_bacterium_RIFCSPHIGHO2_01_FULL_39_12c"__Roizmannbacteria_-Microgenomates
IQKAEITSEMKRAYLDYAMSVIVSRALPDVKDGLKPVHRRILYAIYKMGLLATSRFSKSAKVVGEVLGKYHPHGDAPVYE
ALVRMAQNFSMRYPLIRGQGNFGSVDGDPPAAMRYTEVKLTKIAEEVLIDLEKETVPFTDNFDGTLKEPVYLPAKLPNML
LMGAEGIAVGMATKIPPHNLIEIVDAICYMIDKAKLNKSHELNKPHWSQLTI----------------------------
-D--------INLEELQQFIKGPDFPTAGLIYGVNDIKQAYLTGRGSIMVRAKVEDED--IRAGKKAIIVKELPYQVNKA
TLVEKIAKLVNDKKIVGISDLRDESDREGIRVVIELKRDASYKKVLNNLFKYTELQTTFPINMVALVD-GV-PQTLSLKS
VLEYYIKHRITMVSKRSEYELAHAKAKAHILEGYLIALDHIDEVIEIIRKSKDEPAAKASLVKKFNLSQIQAQAILDMQL
KRLTGLEKEKIEAELSMLKETIAHLEGLLNDIFKILKVIKDELLYLRKKYGDERKTQIIKSKPGEITDEQLFENKEVIIV
LTKEGYIKQVPRETFRVQNRGGKGVSGIETKETDNVYYITTAMTHDFILFFTDQGRIFQTRVWDIPQGSRTSKGKALVNL
LTLRPDEKVTSVLA--Y---------DNTIDNAKKL-------FVLMSTKLGTVKKTPFSDFANIRSNGIIAIRLE-PND
NLLWVKLSDGSNYVFLTSSRGKAIVFTEGEIRPTGRSSKGVKGVELE-P-GDYVTSADVFGA----------EEFKKN--
-------------LLVLGDKGVGKKTKLSFFKGQHRGGKGVKIASVDDKIGRICFVQII---NPE-KS--TVIITSLNGQ
VVKIPLQDIPARSRTAKGVILMRF-SQKDDRVVSATLV
>RIFCSPLOWO2_01_FULL_OP11_40_13_rifcsplowo2_01_scaffold_4289_26_gyrA;_"Candidatus_Roizmanbacteria_bacterium_RIFCSPLOWO2_01_FULL_40_13"__Roizmannbacteria_-Microgenomates
IQKAEITSEMKRAYLDYAMSVIVSRALPDVKDGLKPVHRRILYAIYKMGLLATSRFSKSAKVVGEVLGKYHPHGDAPVYE
ALVRMAQNFSMRYPLIRGQGNFGSVDGDPPAAMRYTEVKLTKIAEEVLIDLEKETVPFTDNFDGTLKEPVYLPAKLPNML
LMGAEGIAVGMATKIPPHNLIEIVDAICYMIDKAKLNKSHELNKPHWSQLTI----------------------------
-D--------INLEELQQFIKGPDFPTAGLIYGVNDIKQAYLTGRGSIMVRAKVEDED--IRAGKKAIIVKELPYQVNKA
TLVEKIAKLVNDKKIVGISDLRDESDREGIRVVIELKRDASYKKVLNNLFKYTELQTTFPINMVALVD-GV-PQTLSLKS
VLEYYIKHRITMVSKRSEYELAHAKAKAHILEGYLIALDHIDEVIEIIRKSKDEPAAKASLVKKFNLSQIQAQAILDMQL
KRLTGLEKEKIEAELSMLKETIAHLEGLLNDIFKILKVIKDELLYLRKKYGDERKTQIIKSKPGEITDEQLFENKEVIIV
LTKEGYIKQVPRETFRVQNRGGKGVSGIETKETDNVYYITTAMTHDFILFFTDQGRIFQTRVWDIPQGSRTSKGKALVNL
LTLRPDEKVTSVLAY-----D-----QNT----IDN--KKL--FVLMSTKLGTVKKTPFSDFANIRSNGIIAIRLEP-ND
NLLWVKLSDGSNYVFLTSSRGKAIVFTEGEIRPTGRSSKGVKGVELEP--GDYVTSADVFGA--------EEFKK-----
------------NLLVLGDKGVGKKTKLSFFKGQHRGGKGVKIASVDDKIGRICFVQII---NPE-KS--TVIITSLNGQ
VVKIPLQDIPARSRTAKGVILMRFSQ-KDDRVVSATLV
>RIFCSPHIGHO2_01_FULL_OP11_37_16b_rifcsphigho2_01_scaffold_7076_17_gyrA;_"Candidatus_Roizmanbacteria_bacterium_RIFCSPHIGHO2_01_FULL_37_16b"__Roizmannbacteria_-Microgenomates
VQNTEIATEMKRAYLDYAMSVIVSRALPDVRDGLKPVHRRILYAMYKVGLFHTARYSKSAKVVGEVLGKYHPHGDAPVYE
SLVRLAQDFSMRYPLIRGQGNFGSVDGDPPAAMRYTEVKLSKIAEEMLLDIEKETVNFTDNFDGTLKEPLYLPAKLPNLL
LMGAEGIAVGMATKIPPQNLTELVDGLCLMIDKAKFNDNKNSELTSSRVNELAF--------------------------
-H--------TELEDLMQFIKGPDFPTAGIIYGVNDIKQAYATGRGSILLRAKIDDEQ--TSQGRDAIVVKELPYQVNKA
ALVEKIARLVNDKKILGISDLRDESDREGIRVVIELKRDASYKKVLNNLFKFTELQTSFPINMVTLVY-GV-PQTLSLKS
ILEHYLKHRVKIVTKRSRFELTQAKAREHILQGYLIALDHIDAVIETIKKSKDELQAKINLVKKFALSEIQAQAILDMQL
KRLTGLERDKIEDELAMLKETIDYLEGLLKDIFKILKVIKDELLYLKKKYGDERRTQIIKSKPGEITDEQLFENKEVIIV
LTKEGYIKQVPRETFRIQNRGGKGVSGMETKETDNVYYITTSMTHDNILFFTNQGRVFQTRVWEIPQGSRISKGKALVNL
LTLRPEEKVTSILTY-----D-----QKT----LEN--EGL--NVLMTTKLGTVKKTSFANFANIRSNGIIAIKLEQ-GD
SLLWVNLTNGKANVILTSRAGKAIVFRESEIRPTGRSSIGVKGMELKK--DDYVTASDIFSN--------EEFKK-----
------------NILVLGEKGIGKKTKLAFFKGQHRGGKGVKIASVDQKMGQICFVQII---NPE-KT--MVIITSSQGQ
VVKIPLQAIPSRSRTAKGVILMRFSQ-KDDQVVSATLV
>RIFCSPHIGHO2_02_FULL_OP11_38_11_rifcsphigho2_02_scaffold_398_56_gyrA;_"Candidatus_Roizmanbacteria_bacterium_RIFCSPHIGHO2_02_FULL_38_11"__Roizmannbacteria_-Microgenomates
IQNTEITSEMKRAYLDYSMSVIVSRALPDVKDGLKPVHRRILYAMYKVGLFSTARFSKSAKVVGEVLGKYHPHGDAPVYE
SLVRMAQDFSMRYPLIRGQGNFGSVDGDPPAAMRYTEVKLAKIAEELLFDIEKETVPYTDNFDGTLKEPLYLPAKLPNLL
LMGAEGIAVGMATKIPPHNLTEIVDALCLMIDKTKLIENDVKELTSSRVNELKENKKEHVN-----------------PL
TRLSNQITFDVSLEDLMQFIKGPDFPTAGIIYGASEIKQAYATGRGSILIRAKVDDEE--TRQGRTAIVVKQLPYQVNKS
SLVEKIARLVNDKKIQGISDLRDESDREGIRVAIELKRDASYKKVLNNLFKFTELQTSFPINMVTLVD-GV-PQTLSIKS
ILEYYVKHRVKIVTRRSEFELNQAKARAHILDGYLIALDHIDEVIETIKKAANEPEAKVKLIEKFGFSEIQAQAILDMQL
KRLTGLEREKIQDELAMLKETIDYLEKLLKDIFKILKVIKDELLYLKKKYGDERKTQIIKSRPGEITDEQLFENKEVIIV
LTKEGYIKQVPRETFRVQNRGGKGVSGMETKETDNVYHITTAMTHDFILYFTDQGRIFQTRIWDIPQGSRISKGKAIVNL
LTLRPNEKVTSILA--Y---------DKTLENSEKL-------FVLMSTKLGTVKKTVFADFANIRSNGIIAIKLE-PQD
NLLWVNLTDGKANVILTSRNGKAIVFKESEIRPTGRSSIGVKGMELE-K-TDYVTAADVFLN----------EEFKKN--
-------------ILVLGEKGVGKKTKLSFFKGQHRGGKGVKIASVDQKIGQICFVQII---NPE-KT--TAIITSTSGQ
VVKIPLQSIPSRSRTAKGVILMRF-SQKEDKVVSATIV
>RIFCSPHIGHO2_12_FULL_OP11_37_9b_rifcsphigho2_12_scaffold_19613_3_gyrA;_"Candidatus_Roizmanbacteria_bacterium_RIFCSPHIGHO2_12_FULL_37_9b"__Roizmannbacteria_-Microgenomates
IQNTEITSEMKRAYLDYSMSVIVSRALPDVKDGLKPVHRRILYAMYKVGLFSTARFSKSAKVVGEVLGKYHPHGDAPVYE
SLVRMAQDFSMRYPLIRGQGNFGSVDGDPPAAMRYTEVKLAKIAEELLFDIEKETVPYTDNFDGTLKEPLYLPAKLPNLL
LMGAEGIAVGMATKIPPHNLTEIVDALCLMIDKTKLIENDVKELTSSRVNELKENKKEHVN-----------------PL
TRLSNQITFDVSLEDLMQFIKGPDFPTAGIIYGASEIKQAYATGRGSILIRAKVDDEE--TRQGRTAIVVKQLPYQVNKS
SLVEKIARLVNDKKIQGISDLRDESDREGIRVAIELKRDASYKKVLNNLFKFTELQTSFPINMVTLVD-GV-PQTLSIKS
ILEYYVKHRVKIVTRRSEFELNQAKARAHILDGYLIALDHIDEVIETIKKAANEPEAKVKLIEKFGFSEIQAQAILDMQL
KRLTGLEREKIQDELAMLKETIDYLEKLLKDIFKILKVIKDELLYLKKKYGDERKTQIIKSRPGEITDEQLFENKEVIIV
LTKEGYIKQVPRETFRVQNRGGKGVSGMETKETDNVYHITTAMTHDFILYFTDQGRIFQTRIWDIPQGSRISKGKAIVNL
LTLRPNEKVTSILA--Y---------DKTLENSEKL-------FVLMSTKLGTVKKTVFADFANIRSNGIIAIKLE-PQD
NLLWVNLTDGKANVILTSRNGKAIVFKESEIRPTGRSSIGVKGMELE-K-TDYVTAADVFLN----------EEFKKN--
-------------ILVLGEKGVGKKTKLSFFKGQHRGGKGVKIASVDQKIGQICFVQII---NPE-KT--TAIITSTSGQ
VVKIPLQSIPSRSRTAKGVILMRF-SQKEDKVVSATIV
>RIFCSPLOWO2_01_FULL_OP11_37_13_rifcsplowo2_01_scaffold_303_38_gyrA;_"Candidatus_Roizmanbacteria_bacterium_RIFCSPLOWO2_01_FULL_37_13"__Roizmannbacteria_-Microgenomates
IQNTEITSEMKRAYLDYSMSVIVSRALPDVKDGLKPVHRRILYAMYKVGLFSTARFSKSAKVVGEVLGKYHPHGDAPVYE
SLVRMAQDFSMRYPLIRGQGNFGSVDGDPPAAMRYTEVKLAKIAEELLFDIEKETVPYTDNFDGTLKEPLYLPAKLPNLL
LMGAEGIAVGMATKIPPHNLTEIVDALCLMIDKTKLIENDVKELTSSRVNELKENKKEHVN-----------------PL
TRLSNQITFDVSLEDLMQFIKGPDFPTAGIIYGASEIKQAYATGRGSILIRAKVDDEE--TRQGRTAIVVKQLPYQVNKS
SLVEKIARLVNDKKIQGISDLRDESDREGIRVAIELKRDASYKKVLNNLFKFTELQTSFPINMVTLVD-GV-PQTLSIKS
ILEYYVKHRVKIVTRRSEFELNQAKARAHILDGYLIALDHIDEVIETIKKAANEPEAKVKLIEKFGFSEIQAQAILDMQL
KRLTGLEREKIQDELAMLKETIDYLEKLLKDIFKILKVIKDELLYLKKKYGDERKTQIIKSRPGEITDEQLFENKEVIIV
LTKEGYIKQVPRETFRVQNRGGKGVSGMETKETDNVYHITTAMTHDFILYFTDQGRIFQTRIWDIPQGSRISKGKAIVNL
LTLRPNEKVTSILAY-----D-----QKT----LEN--EKL--FVLMSTKLGTVKKTVFADFANIRSNGIIAIKLEP-QD
NLLWVNLTDGKANVILTSRNGKAIVFKESEIRPTGRSSIGVKGMELEK--TDYVTAADVFLN--------EEFKK-----
------------NILVLGEKGVGKKTKLSFFKGQHRGGKGVKIASVDQKIGQICFVQII---NPE-KT--TAIITSTSGQ
VVKIPLQSIPSRSRTAKGVILMRFSQ-KEDKVVSATIV
>gwc2_scaffold_9092_3_GWC2_GWC2_OP11_ACD12_rel_34_23_34_23 _Roizmanbacteria -Microgenomates
VQVTEINAEMKRAYLDYAMSVIVSRALPDVRDGLKPVHRRILYAMYKLGLTSSARFSKSAKVVGEVLGKYHPHGDSSVYE
ALARLAQTFSMRYPLIKGQGNFGSIDGDPPAAMRYTEVKLAKISDEMVTDIEKETSPFIDNFDGSLKEPVYLPAKLPNLL
LMGAEGIAVGMATKIPPHNLTELVDALVFMIDKAKLNDGKKAKKS---------------------------------PM
ED-VRELMFNTTLEDLLTFIKGPDFPTAGLIYGAADIKEMYATGRKSIMMRARVTDED--MGKGKMAIIVNELPYQVNKA
LLVEKIANLVNDKKIVGISDLRDESDRDGIRVVIELKKDASYKKVLNNLFKFTNLQTSFPVNIVALVD-GV-PQTLSLKT
ILEIYVRNRVEVIVKRSEYELKEAKARAHILEGYLIALDHIDEVIAVIKKSKDEPEAKEKLMKKFGLSLLQAQAIMEMQL
RRLTGLERNKIEDELSLLKETISYLESLLKDIFKILKVIKEEILYLKTKYGDERRTQVMKFKPGEITDEQLIENKEVIVV
LTKEGYIKQIPRETFRLQHRGGKGVSGMETKDTDNVYYITTAMTHDYMLFFSNQGRVFQTRVWDVPVGSRISKGKAIINL
VALKPDEKITSILSY-----S-----VET----MDK--KNM--FVVMSTKYGTVKKSSFEDYINIRTNGIIAIRLEK-GD
ELLWVKLTDGTKNVILASKNGKAIVFKEKEIRSTGRASIGVKGMDIET--EDEVIAADVFSD--------AEFKK-----
------------DILVLTERGIGKKTKLSNFKGQHRGGKGVKITSVDKKIGSVAFSEIL---KPE-DT--TLIITSALGQ
IVKMEISNIPSRSRTAKGVILMRFSD-KTDRIVSATSV
>gwa2_scaffold_1844_29_GWA2_GWA2_OP11_nov_36_23_36_24 _Roizmanbacteria -Microgenomates
VLSTEINVEMKRAYLDYAMTVIVSRALPDVRDGLKPVHRRILFAMYKMGLTSGARFSKSAKIVGEVLGKYHPHGDAPVYE
ALARLAQDFSMRYPLIKGQGNFGSVDGDPPAAMRYTEVKLAKISDEMMADIEKETVEYFDNFDGTLKEPVFLPAKLPNLL
LMGAEGIAVGMATKIPPHNLSEIIDALMFTIEKVNISSASKEKIIDPKKAELTF--------------------------
-E--------TTVDDLMQFIKGPDFPTAGIIYGNSDIKQAYATGRGSMMIRAKVDDED--LDKGKMAIIVKEIPYQVNKS
SLVEKIANLVLDKKIVGISDLRDESNRLGIRIVIELKRDASYKKVLNNLFKYTELQTSFPMNMVCLVD-GV-PQTLSVKS
VLEIYLKHRVKIITRRSEYELKEAKARAHILEGYLIALDHIDEVIELIKKSKDEAVAKEGLQKKFGLSLVQAQAILDMQL
KRLTGLEREKIEDELAMLKETIAYLESLLKDIFKVFKVIKDELVYLKQKYGDERKTQIIKNRPGEITDEQLIENKEVIVV
LTKEGYIKQVPRETFRVQNRGGKGVSGIETKDTDNVYFITTAMTHDYMLFFTNQGRVFQTRVWDVPVGSRISKGKAIINL
IALKPDEKITSILTY-----D-----TTT----LED--KNL--FVIMSTKLGTVKKTPFQDYANIRTNGIIAIRLEQ-QD
ELLLVKFSDGKKNVILTSNAGKAIVFKEKEIRPTGRASIGVKGMDLDS--GKFVVAADVFND--------DEFKK-----
------------NILVIGDRGIGKKTVLSSFKGQHRGGKGVKIASIDDKFGNVALAQII---NPE-DN--TLIITSNTGQ
VVKISLNSIPSRSRTAKGVILMRFSQ-KQDKVVSATFV
>RIFCSPLOWO2_01_FULL_OP11_44_13_rifcsplowo2_01_scaffold_27672_17_gyrA;_"Candidatus_Roizmanbacteria_bacterium_RIFCSPLOWO2_01_FULL_44_13"__Roizmannbacteria_-Microgenomates
IQPAEITTEMKRAYLDYAMSVIVSRALPDVRDGLKPVHRRILYAMYKMGLTHGARFSKSAKVVGEVLGKYHPHGDAPVYE
ALARLAQDFSMRYPLIKGQGNFGSVDGDPPAAMRYTEAKLSKISDEMMTDIEKETVSWSDNFDGTLKEPVFVPAKLPNLL
LMGAEGIAVGMATKIPPHNLTELVDAIVHIIDRAKSTTKSKDPHESKNNLTF----------------------------
-N--------VEVDELLEYVKGPDFPTSGIIYGAADIKQAYLTGRGSIMIRAKIEDED--MGKGKTAIIVTELPYQVNKS
TLVEKIANLVGDKKLVGISDLRDESDRHGIRVVIELKRDAQYRKVVNNLFKHTELQTSFPINMVCLVD-GI-PQTLGLKS
ILEIYVKHRVDIVTKRSEYELKQAKARAHILEGYLIALKHIDDVVETIKKSKDEPTAKLQLMKKFKLSEIQAQAILDMQL
KRLTGLEKTKIEDELAMLKETIEYLEGLLKDVFKILKVIKQELVYLREKYGDERRTKIVKSRPGEITDEELIENKEVIVV
LTKEGYIKQVPRETFRVQHRGGKGVAGMETKDTDNVYYITNAMTHDYMLWFTNQGRVFQTRVWDVPAGSRISKGKAVINL
VSLRADEKITSILTY-----D-----NNT----LEN--NKM--FVVMSTKLGTVKKTSFKDYSNIRTNGIIAIRLTK-QD
ELLWVKLTNGQANVILVSNMGKAIVFKEKEIRATGRASIGVKGMELDS--GNQVIAADVFSD--------KEFKK-----
------------DIFVIGDRGIGKKTKLSNFKGQHRGGKGVKITSIDQKFGHIAYSSII---ESE-DT--TLIMTSNRGQ
VVKIELSSIPSRSRTAKGVILMRFSE-KQDRIVSATMI
>gwc1_scaffold_72_25_tro:trd_0652 gyrA; GWC1_GWC1_OP11_37_12_37_12 _Roizmanbacteria -Microgenomates
IQQAEITSEMKRAYLNYAMSVIVSRALPDVKDGLKPVHRRILFAMYKMGLSHGARFSKSAKVVGEVLGKYHPHGDSSVYE
ALARLAQDFSMRYPLIKGQGNFGSVDGDPPAAMRYTEVKLSKIADEMIADIEKETVTYTDNFDSTLKEPNFLPAKLPNLL
LMGAEGIAVGMATKIPPHNLTELVEAIIFMISKAKLNVEKQVNNLSF---------------------------------
-N--------VTIEDLLEYIKGPDFPTAGIIYGANDIKQAYMTGRGSILIRAKITDED--LGHGKTAIVVNEIPYQVNKS
TLVEKIAHLANDKKIVGISDLRDESDRDGIRIVIELKRDASYKKVLNNLFKYTELQTSFPVNIVALVD-GV-PQTLSLKT
ILEIYIRHRIEIVTKRSEYELKQARARAHILEGYLIALRHIDEVVEIIKKSKNELDAKLKLMKKFGLSELQAQAILDMQL
KRLTGLERSKIEDELSLLRETIKYLESLLKDIFKILKVVKDELVYLKNKYGDERRTQVIKSKPGEITDEQLIENKEVIVV
LTKEGYIKQVPKESFRVQQRGGKGVTGMETKDSDNVYFITTAMTHDYMLFFTNQGRVFQNRVWDVPAGSRISKGKAVINL
VALRPEEKITSILTY-----D-----NSI----IEK--EKM--FVVMSTKLGTMKKTLFKDYANIRTNGIIAIRLEK-GD
ELLWVKLTDGRKNVILVSKFGKAIVFKEKEIRPTGRASIGVKGMELDL--GNQVIAADVFSD--------DEFKK-----
------------NILVIGEKGIGKKTKLSSFKGQHRGGKGVKIASIDDKIGSLALASII---QPE-DE--TLIMTSTSGQ
VVKISLSSIPSRSRTAKGVILMRFSE-KTDRIVSATPV
>gwc2_scaffold_140_25_GWC2_GWC1_OP11_37_12_37_13 _Roizmanbacteria -Microgenomates
IQQAEITSEMKRAYLNYAMSVIVSRALPDVKDGLKPVHRRILFAMYKMGLSHGARFSKSAKVVGEVLGKYHPHGDSSVYE
ALARLAQDFSMRYPLIKGQGNFGSVDGDPPAAMRYTEVKLSKIADEMIADIEKETVTYTDNFDSTLKEPNFLPAKLPNLL
LMGAEGIAVGMATKIPPHNLTELVEAIIFMISKAKLNVEKQVN--------------NLS------------------F-
-N--------VTIEDLLEYIKGPDFPTAGIIYGANDIKQAYMTGRGSILIRAKITDED--LGHGKTAIVVNEIPYQVNKS
TLVEKIAHLANDKKIVGISDLRDESDRDGIRIVIELKRDASYKKVLNNLFKYTELQTSFPVNIVALVD-GV-PQTLSLKT
ILEIYIRHRIEIVTKRSEYELKQARARAHILEGYLIALRHIDEVVEIIKKSKNELDAKLKLMKKFGLSELQAQAILDMQL
KRLTGLERSKIEDELSLLRETIKYLESLLKDIFKILKVVKDELVYLKNKYGDERRTQVIKSKPGEITDEQLIENKEVIVV
LTKEGYIKQVPKESFRVQQRGGKGVTGMETKDSDNVYFITTAMTHDYMLFFTNQGRVFQNRVWDVPAGSRISKGKAVINL
VALRPEEKITSILTY-----D-----NSI----IEK--EKM--FVVMSTKLGTMKKTLFKDYANIRTNGIIAIRLEK-GD
ELLWVKLTDGRKNVILVSKFGKAIVFKEKEIRPTGRASIGVKGMELDL--GNQVIAADVFSD--------DEFKK-----
------------NILVIGEKGIGKKTKLSSFKGQHRGGKGVKIASIDDKIGSLALASII---QPE-DE--TLIMTSTSGQ
VVKISLSSIPSRSRTAKGVILMRFSE-KTDRIVSATPV
>gwa2_scaffold_34121_3_GWA2_GWA2_OP11_35_19_35_19 _Roizmanbacteria -Microgenomates
IQQAEITTEMKRSYLDYAMSVIVSRALPDIRDGLKPVHRRILFAMYKLGLSHGSRFSKSAKVVGEVLGKYHPHGDSSVYE
ALARLAQDFSMRYPLIKGQGNFGSIDGDPPAAMRYTEVKLAKIADEMLADIEKETVTYTDNFDGTLKEPNFLPSKLPNLL
LMGAEGIAVGMATKIPPHNLTELVDAIIHIISKAKINKPKGEKKTKVDKIIDPHQASADLISLTKNNLTF----------
-D--------DTIEELMEIVKGPDFPTAGIIYGATEIKQAYMTGRGSLMVRAKITDEE--MDKGRMAIIVKELPYQVNKS
ALVEKIAHLVNDKKIVGISDLRDESDRDGIRVVIELKRDASYKKVLNNLFKYTELQTSFPINTVCLVD-GI-PQTLGLKS
ILEIYLKHRVEVIAKRSVYELVQAKARAHILEGYLIALDNIDEVVEVIKKSKDEATAKASLMKKFGLSEIQSQAILDMQL
KRLTGLERSKIEDELALLKETIEYLESLLNDIFKVFKVIRDELFYLKEKYGDERKTQIIKSRPGEITDEQLIENKEVIVV
LTKEGYIKQIPRETFRIQNRGGKGVAGMETKDTDNVYYITSAMTHDHMLFFTNQGRVFQTRVWEVPVGSRTSKGKAVINL
VALKPEEKITSILSY-----N-----NII----LEK--KSL--FVVMSTKLGTVKKSSFEDYSNIRTNGIIAIRLEK-ND
ELLWVKLTDGKKNVILVSKNGKSIVFKEKEIRPTGRASIGVKGMDLDV--GNQVIAADVFDD--------TEFKK-----
------------DLLVLSDKGIGKKTKLSNFKGQHRGGKGVKTAPIDNKFGHIAFAKIL---EGE-DT--TLIITSAMGQ
VVKMELSSIPSRSRTAKGVILMRFSG-KEDRIVSATSV
>gwc2_scaffold_16721_3_GWC2_GWA2_OP11_35_19_35_12 _Roizmanbacteria -Microgenomates
IQQAEITTEMKRSYLDYAMSVIVSRALPDIRDGLKPVHRRILFAMYKLGLSHGSRFSKSAKVVGEVLGKYHPHGDSSVYE
ALARLAQDFSMRYPLIKGQGNFGSIDGDPPAAMRYTEVKLAKIADEMLADIEKETVTYTDNFDGTLKEPNFLPSKLPNLL
LMGAEGIAVGMATKIPPHNLTELVDAIIHIISKAKINKPKGEKKTKVDKIIDPHQASADLISLTKNNLTF----------
-D--------DTIEELMEIVKGPDFPTAGIIYGATEIKQAYMTGRGSLMVRAKITDEE--MDKGRMAIIVKELPYQVNKS
ALVEKIAHLVNDKKIVGISDLRDESDRDGIRVVIELKRDASYKKVLNNLFKYTELQTSFPINTVCLVD-GI-PQTLGLKS
ILEIYLKHRVEVIAKRSVYELVQAKARAHILEGYLIALDNIDEVVEVIKKSKDEATAKASLMKKFGLSEIQSQAILDMQL
KRLTGLERSKIEDELALLKETIEYLESLLNDIFKVFKVIRDELFYLKEKYGDERKTQIIKSRPGEITDEQLIENKEVIVV
LTKEGYIKQIPRETFRIQNRGGKGVAGMETKDTDNVYYITSAMTHDHMLFFTNQGRVFQTRVWEVPVGSRTSKGKAVINL
VALKPEEKITSILSY-----N-----NII----LEK--KSL--FVVMSTKLGTVKKSSFEDYSNIRTNGIIAIRLEK-ND
ELLWVKLTDGKKNVILVSKNGKSIVFKEKEIRPTGRASIGVKGMDLDV--GNQVIAADVFDD--------TEFKK-----
------------DLLVLSDKGIGKKTKLSNFKGQHRGGKGVKTAPIDNKFGHIAFAKIL---EGE-DT--TLIITSAMGQ
VVKMELSSIPSRSRTAKGVILMRFSG-KEDRIVSATSV
>gwa2_scaffold_19557_3_GWA2_GWA2_OP11_35_8_partial_35_8 _Roizmanbacteria -Microgenomates
IQQAEITTEMKRSYLDYAMSVIVSRALPDIRDGLKPVHRRILFAMYKLGLSHGARFSKSAKVVGEVLGKYHPHGDSSVYE
ALARLAQDFSMRYPLIKGQGNFGSIDGDPPAAMRYTEVKLAKIADEMLADIEKETVTYTDNFDGTLKEPNFLPSKLPNLL
LMGAEGIAVGMATKIPPHNLTELVDAIIHIISKAKINKPKGEKKTKVDRVTDPHQAATDLISLTKNNLTF----------
-D--------DTIEELMEIVKGPDFPTAGIIYGATEIKQAYMTGRGSLMVRAKITDEE--MDKGRTAIVVKELPYQVNKS
ALVEKIAHLVNDKKIVGISDLRDESDRDGIRVVIELKRDASYKKVLNNLFKYTELQTSFPINTVCLVD-GI-PQTLGLKS
ILEIYLKHRVEVVAKRSVYELVQAKARAHILEGYLIALDNIDEVVEVIKKSKDEATAKASLMKKFGLSEIQSQAILDMQL
KRLTGLERSKIEDELALLKETIDYLESLLNDIFKVFKVIRDELVYLKEKYGDERKTQIIKSRPGEITDEQLIENKEVIVV
LTKEGYIKQIPRETFRVQNRGGKGVAGMETKDTDNVYYITSAMTHDHMLFFTNQGRVFQTRVWEVPVGSRTSKGKAVINL
VALKPEEKITSILSY-----N-----NIV----LEK--KSM--FVVMSTKLGTVKKSSFEDYSNIRTNGIIAIRLEK-ND
ELLWVKLTDGKKNVILVSKNGKSIVFKEKEIRPTGRASIGVKGMDLDV--GNQVISADVFDD--------TDFKK-----
------------DLLVLSDKGIGKKTKLSNFKGQHRGGKGVKTAPIDNKFGHIAFAKIL---EDE-DT--TLIITSAMGQ
VVKMELSSIPSRSRTAKGVILMRFSG-KEDRIVSATSV
>RBG_13_OP11_42_9_RBG_13_scaffold_301_22_"Candidatus_Beckwithbacteria_bacterium_RBG_13_42_9"__Beckwithbacteria_-Microgenomates
VKHVGIVPEMEKSYLDYAMSVIVSRALPDVRDGLKPVHRRILYAMKDMGLTHKAAYKKSARIVGEVLGKYHPHGDQAVYQ
TLVRLAQDFSMRYPLVDGQGNFGSVDGDMAAAMRYTEAKLSKISEELLVDLDKNTVEMVDNFDGSQQEPSVLPAKLPNLL
LHGSDGIAVGMATKIPPHNLSEVVDALQALLKSSKVSNLPEKEITKPEEANPKKLIGTLT------------------T-
-E--------ITVDELLEHIKGPDFPTGGAIYNWNEIKEAYATGRGRIVMRATTEIVE--DKG-KNKILVSEIPYQVNKS
KLIQKMAHLVKTKKVIGITDIRDESDRRGMQIVIELKKGTRPKSILNNLFKHTELQATFPMNMVALVD-NT-PQLLNLKV
VLVEYVKHRQIVVVKRAQYELIAAKLRAHILEGLKIALDNLDAVIATIRKSKDSDTARENLMKKFGLSKIQAEAXXXXXX
XXXXXXXXXKLEDEYQALKKTIDELILLLTHPQKVIDVIGSELAQLKEQYGDDRRTRVFKHGLDSFSEEDLIAKTPTIIT
VTKTGYVKRLPVNTYRSQRRGGKGVSGMTTKEADEVSYLVSGTTHDDVLFFTNKGRVFKVKAYDIPETSRQSKGQAVVNL
INIDQGEIVQSVVAL------------ED----INR--EKG--HLFMATKKGMIKKTAISKFTKIKNNGLIGIRLAS-GD
QLIKVAPTSGEDQIFLVTYLGKAIRFSEKDTRPMGRATKGVKGLTLKP--EDYVVTAEVIPT---HIPM-PDDKRKKF--
----FQ------DLLIVTERGLGKRTPIKLFPQQHRGGVGVKVAKLTDKTGKIVCGAVV---TPE-VK--QVLLTTKKAQ
VIKLPLKNIKQLGRATQGVILMRFGK-ENDMVSAMTCL
>gwf2_scaffold_50_65_GWF2_GWF2_CPR3_35_18_35_18 _unknown -CPR3
KTSVPISVEMKRSFIDYAMSVIVDRALPDVRDGLKPVHRRILYAMYEMSLNSQAKYKKCANVVGEVMGKFHPHGDTAIYD
SLVRMAQDFSMRYPLVHGQGNFGSIDGDPPAAMRYTECKMHRISDEILKDIEKETIHFIDNYDASRQEPSVLPAKIPNLL
LNGSTGIAVGMATNIPPHNLTETLDALNHIIENSKLKEITKEDTIEDIQVLAPLEQQIIHREIT--------------S-
-E--------LSTEDLLNFIKGPDFPTGGIIYDWKEIVNAYATGRGRIVTRAKTEIEE--GKNGKFRILINEIPYQVNKS
ALIEKIADLVRDKKVEGITTLRDESDRKGMQIVIELKRDSNPQKILNRLFKFTQLQDTFNLNMVTLVK-GE-PKLLNLKQ
VLFEFVNHRLDIVIKKTQFELKQAKARAHILEGLKIALDNLDAVIKTIRESNSQDDAKNNLITRFKLSDIQAQAILDMQL
RRLAALERKKIEDEYKEILKQIDFITDLLTHPEKFLKIIKEEFIALKEQYGDARKSKLVKGKVGEFSEEDLVANEQTIVI
MTKSGYIKRAGLDTYKSQHRGGKGVIGMATKEDDEIDQILSAETHDTILFFTNKGRVFAKRVFDIPEAKRQAKGQAIINF
IEIETEEKVTSILTL-----E-----KNF----EQS--AYK--YLFMATKGGYVKKTELKDFDNIRKSGLIAIKLEE-ND
ALEWVKPTTGKNEILLITKKGKSIRFTENDVRETGRATRGVRGIRLGK--DDQIVGMDVIPE--------KG--------
------------SLLVIMKNGYGKRTNLKEWRLQGRGGMGVKVANVTNKTGEIMDSRII---DPESTQ--DLLIISQEAQ
VIRLPFKDIPSLGRDTQGVRLMKLNA--DDYVASLAMI
>RIFCSPHIGHO2_01_FULL_OP11_50_25_rifcsphigho2_01_scaffold_2120_38_gyrA;_type_II_"Candidatus_Collierbacteria_bacterium_RIFCSPHIGHO2_01_FULL_50_25"__Collierbacteria_-Microgenomates
IKPVKIIEEMERSYLDYAMSVIVARALPDVRDGLKPVHRRILFAMKEMGLTYRSAYKKSARVVGEVLGKYHPHGDQAVYQ
TMVRLAQDFSMRYQLVDGQGNFGSVDGDSAAAMRYTEARLSKIAEAILEDIDKDTVDFVDNFDGSQKEPSVLPAKLPNLL
LMGSDGIAVGMATKIPPHNLNEVVAAIATLIDKSTITGAEEFKDESLETIDSAKLVGKLE------------------A-
-N--------IEIDELVEHIKGPDFPTAGQIFDQNEIKKLYHTGKANIVNRGVAEIVE--KKSGRFQIVITQLPYQVNKA
KLITHIADLVKKKKLDGISDLRDESDRKGMTVVVELKRDAKPKSVLNNLYKHTELQSSFPANMVALSD-GT-PHLLNLKV
ILTEYVQHRQHVIVRRSQFELKDAKARAHILEGLLKALDVIDEVIDTIKKSESTDAARMNLMNKFGFSELQTLAILEMQL
KKLAHLEREKLQNEYDELMKRVKFLIAVLKDPQKVLQIIKDELKGLSETYGDARKTKVYKNAVGEFSEEDLIANEETIIT
LTKTGYIKRMPIDTFKSQRRGGKGVAGMTVKDTDEVNLLTAANTHDSLLVFTSKGKVFSLKTWELPEGSRISKGQAIINL
INIDTDETIQSLLPV-----------SKE----VFA--SKT--FLFFTTKKGTVKRTKIGDYQNIRNNGLIALKLEA-GD
QLVWVNKTIGTDHILLVTKEGKSIRFPEGDVRPTGRDTMGVRGILLAS--DDYVVAMKSFDP----KTI-SEDKKKKI--
----FT------DLLIVTEKGMGKRTPLTQYPTQKRGGQGVKVAEVTDKTGLIANALSI---TEK-DI--ELLITTREGQ
AIKLPIRNIPQLQRSTQGVILMRFGK-TGDFVAAVATV
>RIFCSPLOWO2_01_FULL_CPR_50_23_rifcsplowo2_01_scaffold_679_76_gyrA;_type_II_"Candidatus_Collierbacteria_bacterium_RIFCSPLOWO2_01_FULL_50_23"__Collierbacteria_-Microgenomates
IKPVKIIEEMERSYLDYAMSVIVARALPDVRDGLKPVHRRILFAMKEMGLTYRSAYKKSARVVGEVLGKYHPHGDQAVYQ
TMVRLAQDFSMRYQLVDGQGNFGSVDGDSAAAMRYTEARLSKIAEAILEDIDKDTVDFVDNFDGSQKEPSVLPAKLPNLL
LMGSDGIAVGMATKIPPHNLNEVVAAIATLIDKSTITGAEEFKDESLETIDSAKLVGKLE------------------A-
-N--------IEIDELVEHIKGPDFPTAGQIFDQNEIKKLYHTGKANIVNRGVAEIVE--KKSGRFQIVITQLPYQVNKA
KLITHIADLVKKKKLDGISDLRDESDRKGMTVVVELKRDAKPKSVLNNLYKHTELQSSFPANMVALSD-GT-PHLLNLKV
ILTEYVQHRQHVIVRRSQFELKDAKARAHILEGLLKALDVIDEVIDTIKKSESTDAARMNLMNKFGFSELQTLAILEMQL
KKLAHLEREKLQNEYDELMKRVKFLIAVLKDPQKVLQIIKDELKGLSETYGDARKTKVYKNAVGEFSEEDLIANEETIIT
LTKTGYIKRMPIDTFKSQRRGGKGVAGMTVKDTDEVNLLTAANTHDSLLVFTSKGKVFSLKTWELPEGSRISKGQAIINL
INIDTDETIQSLLPV-----------SKE----VFA--SKT--FLFFTTKKGTVKRTKIGDYQNIRNNGLIALKLEA-GD
QLVWVNKTIGTDHILLVTKEGKSIRFPEGDVRPTGRDTMGVRGILLAS--DDYVVAMKSFDP----KTI-SEDKKKKI--
----FT------DLLIVTEKGMGKRTPLTQYPTQKRGGQGVKVAEVTDKTGLIANALSI---TEK-DI--ELLITTREGQ
AIKLPIRNIPQLQRSTQGVILMRFGK-TGDFVAAVATV
>RIFOXYD1_FULL_OP11_40_9_rifoxyd1_full_scaffold_1157_42_"Candidatus_Collierbacteria_bacterium_RIFOXYD1_FULL_40_9"__Collierbacteria_-Microgenomates
IRPTKIIDEMEKSYLDYAMSVIVSRALPDIRDGLKPVHRRILYAMKEMGVTHKSSYKKSASTVGEVLGKYHPHGDQAVYQ
TMVRLAQTFSMRYPLIDGQGNFGSIDGDGAAAMRYTEARLSKIASELLEDIDKKTVDFVDNFDGSHEEPTVLPAKLPNLL
LMGSDGIAVGMATKIPPHNLLEVVSAIKAFIKKAKTSNVAPIEDKDLVTTNYKNLTGELD------------------S-
-E--------IDIEELCEHIKGPDFPTAGIIFDKNEIKKMYLTGKASIINRGVAEIVE--KKNGRMQILITELPYQVNKA
KLITDIAELVKKKRIEGIADLRDESDRIGLTVAVDLKKDAKPKVVLNALYKYTELQTNFPANIVALSE-GT-PHLLNLKQ
ILTEYTTHRQMVIVRRSQFELKATQDRAHILEGLLKALANIDEVIDTIRKSPDSDTAKVNLVTKFSLSEIQATAILEMQL
RRLAALERQKIEAEYAELMKQIEQLIATLKDPKKVLTIITDEITKLAAEYKEERRTKIVANSPDSFSEEDMIPAEETLVA
LTKSGYIKRMPLDTFKTQKRGGKGVSGMTIKDSDEIQLLTNANTHDRLLVFTSKGKVFSLKVWELPEGSRTSKGQAIINL
INIETEESIQSILTPAI---------N------KND-------FLFFTTKSGVVKRTQLSKYENIKSNGLIAIKLN-AGD
SLVWVNRTTGTDHISLVSREGKSIRFQEKDARPTDRDTMGVRGILLK-G-SDYIISMESFSS----------EEPVAA--
----DKRTKIFRDLLVVTENGMGKRTPLKEYPVQNRSGQGLKVSETTDKTGKVSGALLV---DNS-SE--MLLITTSQGQ
AIKLPIKNIPQLGRATQGVILMRFAK-EGDSVAAIAAI
>gwa1_scaffold_722_11_GWA1_GWA2_OP11_42_17_42_61 _Collierbacteria -Microgenomates
IKNAPIVEEMERSYLDYAMSVIVSRALPDIRDGLKPVHRRILFAMRDMGITHKSAYKKSARIVGEVLGKYHPHGDTAVYQ
TMVRLAQDFSMRYPLVDGQGNFGSIDGDSAAAMRYTEARLSKIASELLEDIDKNTVDFVDNFDGSQQEPLVLPAKLPNLL
LMGSDGIAVGMATKIPPHNLLEVVSAINALIDKSKVSTTTPVEDDNLHTTSYKNLIGTLE------------------S-
-D--------IEIDELCQHIKGPDFPTSGIIYDTKEIKKMYDTGKASITVRGVAEIVE--KKNGRFQILITELPYQVNKA
KLITDIAELVKKKRVDGISDLRDESDRKGMTVAVDLKKDAKPKSVLNNLYKYTELQTSFPANVVALSD-GT-PHLLNLKQ
ILMEFTAHRQMVVVRRSQFELKSAKDRAHILKGLLIALANIDDVIETIKKSPDSDTARTNLMTKFGLDEIQANAILEMQL
RRLAALERQKIEAEYQELMKTIEKLVAVLKDPKKVFQIIKDELIKLALDYPEKRRTKIVATAPGSLSEEDLIPSEETIVT
LTKSGYIKRMPLSTFRTQKRGGKGVSGMTIKDTDEIQLLTNANTHDRLLVFTSKGKVFALKVWELPEGSRISKGQAIINL
INIETDETIKSILPM-----------PRQ----V-E--KNR--FLFFTTKAGVVKRTALLKYENIKSNGLIAIKLQN-DD
NLVWVNQTSGSDHILLVSKDGKSIRFHESDVRPTDRDTQGVRGILLKN--DDYVISMDVFGP---EEPV-STDKRVKL--
----FR------DLLIVTEKGMGKRTPLPEYPVQNRSGQGLKVCETTDKTGKLAGALLV---DQD-SE--VLLITTSQGQ
AIKLPIKNIPRLGRATQGVILMRFAK-DGDSVAAVTTV
>gwa2_scaffold_331_25_GWA2_GWA2_OP11_42_17_42_18 _Collierbacteria -Microgenomates
IKNAPIVEEMERSYLDYAMSVIVSRALPDIRDGLKPVHRRILFAMRDMGITHKSAYKKSARIVGEVLGKYHPHGDTAVYQ
TMVRLAQDFSMRYPLVDGQGNFGSIDGDSAAAMRYTEARLSKIASELLEDIDKNTVDFVDNFDGSQQEPLVLPAKLPNLL
LMGSDGIAVGMATKIPPHNLLEVVSAINALIDKSKVSTTTPVEDDNLHTTSYKNLIGTLE------------------S-
-D--------IEIDELCQHIKGPDFPTSGIIYDTKEIKKMYDTGKASITVRGVAEIVE--KKNGRFQILITELPYQVNKA
KLITDIAELVKKKRVDGISDLRDESDRKGMTVAVDLKKDAKPKSVLNNLYKYTELQTSFPANVVALSD-GT-PHLLNLKQ
ILMEFTAHRQMVVVRRSQFELKSAKDRAHILKGLLIALANIDDVIETIKKSPDSDTARTNLMTKFGLDEIQANAILEMQL
RRLAALERQKIEAEYQELMKTIEKLVAVLKDPKKVFQIIKDELIKLALDYPEKRRTKIVATAPGSLSEEDLIPSEETIVT
LTKSGYIKRMPLSTFRTQKRGGKGVSGMTIKDTDEIQLLTNANTHDRLLVFTSKGKVFALKVWELPEGSRISKGQAIINL
INIETDETIKSILPM-----------PRQ----V-E--KNR--FLFFTTKAGVVKRTALLKYENIKSNGLIAIKLQN-DD
NLVWVNQTSGSDHILLVSKDGKSIRFHESDVRPTDRDTQGVRGILLKN--DDYVISMDVFGP---EEPV-STDKRVKL--
----FR------DLLIVTEKGMGKRTPLPEYPVQNRSGQGLKVCETTDKTGKLAGALLV---DQD-SE--VLLITTSQGQ
AIKLPIKNIPRLGRATQGVILMRFAK-DGDSVAAVTTV
>gwb2_scaffold_465_61_GWB2_GWA2_OP11_42_17_42_12 _Collierbacteria -Microgenomates
IKNAPIVEEMERSYLDYAMSVIVSRALPDIRDGLKPVHRRILFAMRDMGITHKSAYKKSARIVGEVLGKYHPHGDTAVYQ
TMVRLAQDFSMRYPLVDGQGNFGSIDGDSAAAMRYTEARLSKIASELLEDIDKNTVDFVDNFDGSQQEPLVLPAKLPNLL
LMGSDGIAVGMATKIPPHNLLEVVSAINALIDKSKVSTTTPVEDDNLHTTSYKNLIGTLE------------------S-
-D--------IEIDELCQHIKGPDFPTSGIIYDTKEIKKMYDTGKASITVRGVAEIVE--KKNGRFQILITELPYQVNKA
KLITDIAELVKKKRVDGISDLRDESDRKGMTVAVDLKKDAKPKSVLNNLYKYTELQTSFPANVVALSD-GT-PHLLNLKQ
ILMEFTAHRQMVVVRRSQFELKSAKDRAHILKGLLIALANIDDVIETIKKSPDSDTARTNLMTKFGLDEIQANAILEMQL
RRLAALERQKIEAEYQELMKTIEKLVAVLKDPKKVFQIIKDELIKLALDYPEKRRTKIVATAPGSLSEEDLIPSEETIVT
LTKSGYIKRMPLSTFRTQKRGGKGVSGMTIKDTDEIQLLTNANTHDRLLVFTSKGKVFALKVWELPEGSRISKGQAIINL
INIETDETIKSILPM-----------PRQ----V-E--KNR--FLFFTTKAGVVKRTALLKYENIKSNGLIAIKLQN-DD
NLVWVNQTSGSDHILLVSKDGKSIRFHESDVRPTDRDTQGVRGILLKN--DDYVISMDVFGP---EEPV-STDKRVKL--
----FR------DLLIVTEKGMGKRTPLPEYPVQNRSGQGLKVCETTDKTGKLAGALLV---DQD-SE--VLLITTSQGQ
AIKLPIKNIPRLGRATQGVILMRFAK-DGDSVAAVTTV
>gwe2_scaffold_561_40_GWE2_GWA2_OP11_42_17_42_49 _Collierbacteria -Microgenomates
IKNAPIVEEMERSYLDYAMSVIVSRALPDIRDGLKPVHRRILFAMRDMGITHKSAYKKSARIVGEVLGKYHPHGDTAVYQ
TMVRLAQDFSMRYPLVDGQGNFGSIDGDSAAAMRYTEARLSKIASELLEDIDKNTVDFVDNFDGSQQEPLVLPAKLPNLL
LMGSDGIAVGMATKIPPHNLLEVVSAINALIDKSKVSTTTPVEDDNLHTTSYKNLIGTLE------------------S-
-D--------IEIDELCQHIKGPDFPTSGIIYDTKEIKKMYDTGKASITVRGVAEIVE--KKNGRFQILITELPYQVNKA
KLITDIAELVKKKRVDGISDLRDESDRKGMTVAVDLKKDAKPKSVLNNLYKYTELQTSFPANVVALSD-GT-PHLLNLKQ
ILMEFTAHRQMVVVRRSQFELKSAKDRAHILKGLLIALANIDDVIETIKKSPDSDTARTNLMTKFGLDEIQANAILEMQL
RRLAALERQKIEAEYQELMKTIEKLVAVLKDPKKVFQIIKDELIKLALDYPEKRRTKIVATAPGSLSEEDLIPSEETIVT
LTKSGYIKRMPLSTFRTQKRGGKGVSGMTIKDTDEIQLLTNANTHDRLLVFTSKGKVFALKVWELPEGSRISKGQAIINL
INIETDETIKSILPM-----------PRQ----V-E--KNR--FLFFTTKAGVVKRTALLKYENIKSNGLIAIKLQN-DD
NLVWVNQTSGSDHILLVSKDGKSIRFHESDVRPTDRDTQGVRGILLKN--DDYVISMDVFGP---EEPV-STDKRVKL--
----FR------DLLIVTEKGMGKRTPLPEYPVQNRSGQGLKVCETTDKTGKLAGALLV---DQD-SE--VLLITTSQGQ
AIKLPIKNIPRLGRATQGVILMRFAK-DGDSVAAVTTV
>gwf2_scaffold_1738_12_GWF2_GWA2_OP11_42_17_42_52 _Collierbacteria -Microgenomates
IKNAPIVEEMERSYLDYAMSVIVSRALPDIRDGLKPVHRRILFAMRDMGITHKSAYKKSARIVGEVLGKYHPHGDTAVYQ
TMVRLAQDFSMRYPLVDGQGNFGSIDGDSAAAMRYTEARLSKIASELLEDIDKNTVDFVDNFDGSQQEPLVLPAKLPNLL
LMGSDGIAVGMATKIPPHNLLEVVSAINALIDKSKVSTTTPVEDDNLHTTSYKNLIGTLE------------------S-
-D--------IEIDELCQHIKGPDFPTSGIIYDTKEIKKMYDTGKASITVRGVAEIVE--KKNGRFQILITELPYQVNKA
KLITDIAELVKKKRVDGISDLRDESDRKGMTVAVDLKKDAKPKSVLNNLYKYTELQTSFPANVVALSD-GT-PHLLNLKQ
ILMEFTAHRQMVVVRRSQFELKSAKDRAHILKGLLIALANIDDVIETIKKSPDSDTARTNLMTKFGLDEIQANAILEMQL
RRLAALERQKIEAEYQELMKTIEKLVAVLKDPKKVFQIIKDELIKLALDYPEKRRTKIVATAPGSLSEEDLIPSEETIVT
LTKSGYIKRMPLSTFRTQKRGGKGVSGMTIKDTDEIQLLTNANTHDRLLVFTSKGKVFALKVWELPEGSRISKGQAIINL
INIETDETIKSILPM-----------PRQ----V-E--KNR--FLFFTTKAGVVKRTALLKYENIKSNGLIAIKLQN-DD
NLVWVNQTSGSDHILLVSKDGKSIRFHESDVRPTDRDTQGVRGILLKN--DDYVISMDVFGP---EEPV-STDKRVKL--
----FR------DLLIVTEKGMGKRTPLPEYPVQNRSGQGLKVCETTDKTGKLAGALLV---DQD-SE--VLLITTSQGQ
AIKLPIKNIPRLGRATQGVILMRFAK-DGDSVAAVTTV
>gwc1_scaffold_3828_5_gmc:GY4MC1_0006 GWC1_Collierbacteria_45_47 _Collierbacteria -Microgenomates
IRSTPIVEEMERSYLDYAMSVIVSRALPDIRDGLKPVHRRVLYAMRDMGITHKSAYKKSARIVGEVLGKYHPHGDTAVYQ
TMVRLAQDFSMRYPLVDGQGNFGSIDGDSAAAMRYTEARLSKIASELLEDIDKNTVDFIDNFDGSQQEPVVLPAKLPNLL
LMGSDGIAVGMATKIPPHNLIEVVSALKALIDKSTVSLETEIADVDIEKISHKLLTGTLN------------------A-
-D--------IEIDELCEHIKGPDFPTKGIIYDTQEIKKLYATGKANIINRGVAEIVE--KKSGRFQILISELPYQVNKA
KLITNIAELVKKKRIEGIADLRDESDRKGLTVAIDLKKDAKPKNILNQLYKFTELQSSFPANVVALSE-GT-PHLLNLKQ
ILVEWTSHRQMVVVRRSQFELKTAKDRAHILQGLLIALASIDEVIETIKKSPDTDTAKKNLMEKFGLSEIQSVAILDMQL
RKLAALERQKLQTEYDELMKTIDQLVATLKDPKKVLEIIKTELTYLASTYPEKRRTQIIANAPGTFSEEDLIPAEETIVT
LTKSGYIKRMPLSTFRTQKRGGKGVAGMTIKETDEIHLLTNANTHDRLLVFTSKGKVFALKVWELPEGSRVSKGQAIINL
INIDTDETIQSILP--M---------GAQ--AEKGS-------FLFFTTKKGVVKRTALGKYENIKSNGLIALKLD--GD
SLVWANKTSGSDHILLVSREGKSIRFKEGDVRPTDRDTMGVRGILLR-N-EDFVISMESFFP----------EEPVSK--
----DKRVKLFRDLLIVTEKGMGKRTPLPEYPLQNRSGQGLKVSETTDKTGNVSGALLV---DQD-SE--VLLITTSQGQ
AIKLPIRNIPRLGRATQGVILMRFAK-GADSVAAVTAV
>gwe1_scaffold_1952_2_GWE1_GWE1_OP11_ACD61_46_18_44_18 _Collierbacteria -Microgenomates
IRSTPIVEEMERSYLDYAMSVIVSRALPDIRDGLKPVHRRVLYAMRDMGITHKSAYKKSARIVGEVLGKYHPHGDTAVYQ
TMVRLAQDFSMRYPLVDGQGNFGSIDGDSAAAMRYTEARLSKIASELLEDIDKNTVDFIDNFDGSQQEPVVLPAKLPNLL
LMGSDGIAVGMATKIPPHNLIEVVSALKALIDKSTVSLETEIADVDIEKISHKLLTGTLN------------------A-
-D--------IEIDELCEHIKGPDFPTKGIIYDTQEIKKLYATGKANIINRGVAEIVE--KKSGRFQILISELPYQVNKA
KLITNIAELVKKKRIEGIADLRDESDRKGLTVAIDLKKDAKPKNILNQLYKFTELQSSFPANVVALSE-GT-PHLLNLKQ
ILVEWTSHRQMVVVRRSQFELKTAKDRAHILQGLLIALASIDEVIETIKKSPDTDTAKKNLMEKFGLSEIQSVAILDMQL
RKLAALERQKLQTEYDELMKTIDQLVATLKDPKKVLEIIKTELTYLASTYPEKRRTQIIANAPGTFSEEDLIPAEETIVT
LTKSGYIKRMPLSTFRTQKRGGKGVAGMTIKETDEIHLLTNANTHDRLLVFTSKGKVFALKVWELPEGSRVSKGQAIINL
INIDTDETIQSILPM-----------GAQ----A-E--KGS--FLFFTTKKGVVKRTALGKYENIKSNGLIALKLID-GD
SLVWANKTSGSDHILLVSREGKSIRFKEGDVRPTDRDTMGVRGILLRN--EDFVISMESFFP---EEPV-SKDKRVKL--
----FR------DLLIVTEKGMGKRTPLPEYPLQNRSGQGLKVSETTDKTGNVSGALLV---DQD-SE--VLLITTSQGQ
AIKLPIRNIPRLGRATQGVILMRFAK-GADSVAAVTAV
>gwf1_scaffold_879_22_GWF1_Collierbacteria_45_12 _Collierbacteria -Microgenomates
IRSTPIVEEMERSYLDYAMSVIVSRALPDIRDGLKPVHRRVLYAMRDMGITHKSAYKKSARIVGEVLGKYHPHGDTAVYQ
TMVRLAQDFSMRYPLVDGQGNFGSIDGDSAAAMRYTEARLSKIASELLEDIDKNTVDFIDNFDGSQQEPVVLPAKLPNLL
LMGSDGIAVGMATKIPPHNLIEVVSALKALIDKSTVSLETEIADVDIEKISHKLLTGTLN------------------A-
-D--------IEIDELCEHIKGPDFPTKGIIYDTQEIKKLYATGKANIINRGVAEIVE--KKSGRFQILISELPYQVNKA
KLITNIAELVKKKRIEGIADLRDESDRKGLTVAIDLKKDAKPKNILNQLYKFTELQSSFPANVVALSE-GT-PHLLNLKQ
ILVEWTSHRQMVVVRRSQFELKTAKDRAHILQGLLIALASIDEVIETIKKSPDTDTAKKNLMEKFGLSEIQSVAILDMQL
RKLAALERQKLQTEYDELMKTIDQLVATLKDPKKVLEIIKTELTYLASTYPEKRRTQIIANAPGTFSEEDLIPAEETIVT
LTKSGYIKRMPLSTFRTQKRGGKGVAGMTIKETDEIHLLTNANTHDRLLVFTSKGKVFALKVWELPEGSRVSKGQAIINL
INIDTDETIQSILPM-----------GAQ----A-E--KGS--FLFFTTKKGVVKRTALGKYENIKSNGLIALKLID-GD
SLVWANKTSGSDHILLVSREGKSIRFKEGDVRPTDRDTMGVRGILLRN--EDFVISMESFFP---EEPV-SKDKRVKL--
----FR------DLLIVTEKGMGKRTPLPEYPLQNRSGQGLKVSETTDKTGNVSGALLV---DQD-SE--VLLITTSQGQ
AIKLPIRNIPRLGRATQGVILMRFAK-GADSVAAVTAV
>gwf2_scaffold_3047_3_GWF2_GWF2_OP11_44_15_44_15 _Collierbacteria -Microgenomates
IRSTPIVEEMERSYLDYAMSVIVSRALPDIRDGLKPVHRRVLYAMRDMGITHKSAYKKSARIVGEVLGKYHPHGDTAVYQ
TMVRLAQDFSMRYPLVDGQGNFGSIDGDSAAAMRYTEARLSKIASELLEDIDKNTVDFIDNFDGSQQEPVVLPAKLPNLL
LMGSDGIAVGMATKIPPHNLIEVVSALKALIDKSTVSLETEIADVDIEKISHKLLTGTLN------------------A-
-D--------IEIDELCEHIKGPDFPTKGIIYDTQEIKKLYATGKANIINRGVAEIVE--KKSGRFQILISELPYQVNKA
KLITNIAELVKKKRIEGIADLRDESDRKGLTVAIDLKKDAKPKNILNQLYKFTELQSSFPANVVALSE-GT-PHLLNLKQ
ILVEWTSHRQMVVVRRSQFELKTAKDRAHILQGLLIALASIDEVIETIKKSPDTDTAKKNLMEKFGLSEIQSVAILDMQL
RKLAALERQKLQTEYDELMKTIDQLVATLKDPKKVLEIIKTELTYLASTYPEKRRTQIIANAPGTFSEEDLIPAEETIVT
LTKSGYIKRMPLSTFRTQKRGGKGVAGMTIKETDEIHLLTNANTHDRLLVFTSKGKVFALKVWELPEGSRVSKGQAIINL
INIDTDETIQSILPM-----------GAQ----A-E--KGS--FLFFTTKKGVVKRTALGKYENIKSNGLIALKLID-GD
SLVWANKTSGSDHILLVSREGKSIRFKEGDVRPTDRDTMGVRGILLRN--EDFVISMESFFP---EEPV-SKDKRVKL--
----FR------DLLIVTEKGMGKRTPLPEYPLQNRSGQGLKVSETTDKTGNVSGALLV---DQD-SE--VLLITTSQGQ
AIKLPIRNIPRLGRATQGVILMRFAK-GADSVAAVTAV
>gwc2_scaffold_9780_7_GWC2_GWC2_OP11_45_15_45_14 _Collierbacteria -Microgenomates
IRSTPIVEEMERSYLDYAMSVIVSRALPDIRDGLKPVHRRVLYAMRDMGITHKSAYKKSARIVGEVLGKYHPHGDTAVYQ
TMVRLAQDFSMRYPLVDGQGNFGSIDGDSAAAMRYTEARLSKIASELLEDIDKNTVDFIDNFDGSQQEPVVLPAKLPNLL
LMGSDGIAVGMATKIPPHNLIEVVSALKALIDKSTVSLETEIADVDIEKISHKLLTGTLN------------------A-
-D--------IEIDELCEHIKGPDFPTKGIIYDTQEIKKLYATGKANIINRGVAEIVE--KKSGRFQILISELPYQVNKA
KLITNIAELVKKKRIEGIADLRDESDRKGLTVAIDLKKDAKPKNILNQLYKFTELQSSFPANVVALSE-GT-PHLLNLKQ
ILVEWTSHRQMVVVRRSQFELKTAKDRAHILQGLLIALASIDEVIETIKKSPDTDTAKKNLMEKFGLSEIQSVAILDMQL
RKLAALERQKLQTEYDELMKTIDQLVATLKDPKKVLEIIKTELTYLASTYPEKRRTQIIANAPGTFSEEDLIPAEETIVT
LTKSGYIKRMPLSTFRTQKRGGKGVAGMTIKETDEIHLLTNANTHDRLLVFTSKGKVFALKVWELPEGSRVSKGQAIINL
INIDTDETIQSILPM-----------GAQ----A-E--KGS--FLFFTTKKGVVKRTALSKYENIKSNGLIALKLID-GD
SLVWANKTSGSDHILLVSREGKSIRFKEGDVRPTDRDTMGVRGILLRN--EDFVISMESFFP---EEPV-SKDKRVKL--
----FR------DLLIVTEKGMGKRTPLPEYPLQNRSGQGLKVSETTDKTGNVSGALLV---DQD-SE--VLLITTSQGQ
AIKLPIRNIPRLGRATQGVILMRFAK-GADSVAAVTAV
>gwa1_scaffold_216_21_GWA1_GWC1_OP11_44_23_44_16 _unknown -Microgenomates
IRTTPIVEEMERSYLDYAMSVIVARALPDVRDGLKPVHRRILFAMKEMGLTHKSAYKKSARIVGEVLGKYHPHGDQAVYQ
TMVRLAQTFSMRYPLIDGQGNFGSIDGDSAAAMRYTEARLSKIAGEALEDIDKKTVDFIDNFDGSQQEPTVLPAKLPNLL
LMGSDGIAVGMATKIPPHNLLELVNAIKALIDKSHATVTKQFKDEELVSANFHDLTGTLD------------------S-
-S--------IEIEELCLHIKGPDFPTAGIIYDTTEIKKLYATGKASIIVRGVAEIVE--KKSGRFQILITELPYQVNKA
KLITNIAELVKKKKLEGIADLRDESDRKGLTVSVDLKKDAKPKSVLNNLYKFTELQTSFPANVVALSE-GT-PHLLNLKQ
ILMEYTAHRQGVVVRRSQFELKTAQDRAHILEGLLIALSNIDEVIETIKKSPDSETAKTNLMSKFGLSEIQSIAILDMQL
RKLAALERQKIEAEYQELKKQIDRLIVVLKDPKTVLQLIKEEVTKLALDYPEKRRTKIVANAPGTFSEEDLIPAEETIVA
LTKSGYIKRMPLDTFRSQKRGGKGVAGMTVKETDEIHLLTNANTHDRLLVFTSKGKVFSLKVWELPEGSRTSKGQAIINL
INIETDETIQSLLT------------MQV---TKGE-------FLFFTTKTGVVKRTAMSKYENIKSNGLIAIKLN-FGD
SLVWVNKTSGNDHISLVSRDGKSIRFKEADVRPTDRDTMGVRGILLK-G-EDFIISMESFPP----------EGPVSI--
----DKRVKFFRDYLIVTEHGMGKRTPLEEYPVQNRSGQGLKVSETTDKTGKVAGALLV---DQT-SE--MLLITTSQGQ
AIKLPVKNIPRLGRATQGVILMRFAK-EGDSVAAVTVI
>gwa2_scaffold_45344_1_GWA2_GWC1_OP11_44_23_44_92 _unknown -Microgenomates
IRTTPIVEEMERSYLDYAMSVIVARALPDVRDGLKPVHRRILFAMKEMGLTHKSAYKKSARIVGEVLGKYHPHGDQAVYQ
TMVRLAQTFSMRYPLIDGQGNFGSIDGDSAAAMRYTEARLSKIAGEALEDIDKKTVDFIDNFDGSQQEPTVLPAKLPNLL
LMGSDGIAVGMATKIPPHNLLELVNAIKALIDKSHATVTKQFKDEELVSANFHDLTGTLD------------------S-
-S--------IEIEELCLHIKGPDFPTAGIIYDTTEIKKLYATGKASIIVRGVAEIVE--KKSGRFQILITELPYQVNKA
KLITNIAELVKKKKLEGIADLRDESDRKGLTVSVDLKKDAKPKSVLNNLYKFTELQTSFPANVVALSE-GT-PHLLNLKQ
ILMEYTAHRQGVVVRRSQFELKTAQDRAHILEGLLIALSNIDEVIETIKKSPDSETAKTNLMSKFGLSEIQSIAILDMQL
RKLAALERQKIEAEYQELKKQIDRLIVVLKDPKTVLQLIKEEVTKLALDYPEKRRTKIVANAPGTFSEEDLIPAEETIVA
LTKSGYIKRMPLDTFRSQKRGGKGVAGMTVKETDEIHLLTNANTHDRLLVFTSKGKVFSLKVWELPEGSRTSKGQAIINL
INIETDETIQSLLTSAV---------T------KGE-------FLFFTTKTGVVKRTAMSKYENIKSNGLIAIKL-----
--------------------------------------------------------------------------------
--------------------------------------------------------------------------------
--------------------------------------
>GWB1_scaffold_2734_12_GWB1_GWC1_OP11_44_23_44_35 _unknown -Microgenomates
IRTTPIVEEMERSYLDYAMSVIVARALPDVRDGLKPVHRRILFAMKEMGLTHKSAYKKSARIVGEVLGKYHPHGDQAVYQ
TMVRLAQTFSMRYPLIDGQGNFGSIDGDSAAAMRYTEARLSKIAGEALEDIDKKTVDFIDNFDGSQQEPTVLPAKLPNLL
LMGSDGIAVGMATKIPPHNLLELVNAIKALIDKSHATVTKQFKDEELVSANFHDLTGTLD------------------S-
-S--------IEIEELCLHIKGPDFPTAGIIYDTTEIKKLYATGKASIIVRGVAEIVE--KKSGRFQILITELPYQVNKA
KLITNIAELVKKKKLEGIADLRDESDRKGLTVSVDLKKDAKPKSVLNNLYKFTELQTSFPANVVALSE-GT-PHLLNLKQ
ILMEYTAHRQGVVVRRSQFELKTAQDRAHILEGLLIALSNIDEVIETIKKSPDSETAKTNLMSKFGLSEIQSIAILDMQL
RKLAALERQKIEAEYQELKKQIDRLIVVLKDPKTVLQLIKEEVTKLALDYPEKRRTKIVANAPGTFSEEDLIPAEETIVA
LTKSGYIKRMPLDTFRSQKRGGKGVAGMTVKETDEIHLLTNANTHDRLLVFTSKGKVFSLKVWELPEGSRTSKGQAIINL
INIETDETIQSLLTSAV---------T------KGE-------FLFFTTKTGVVKRTAMSKYENIKSNGLIAIKLN-FGD
SLVWVNKTSGNDHISLVSRDGKSIRFKEADVRPTDRDTMGVRGILLK-G-EDFIISMESFPP----------EGPVSI--
----DKRVKFFRDYLIVTEHGMGKRTPLEEYPVQNRSGQGLKVSETTDKTGKVAGALLV---DQT-SE--MLLITTSQGQ
AIKLPVKNIPRLGRATQGVILMRFAK-EGDSVAAVTVI
>gwb2_scaffold_294_21_GWB2_GWC1_OP11_44_23_44_18 _unknown -Microgenomates
IRTTPIVEEMERSYLDYAMSVIVARALPDVRDGLKPVHRRILFAMKEMGLTHKSAYKKSARIVGEVLGKYHPHGDQAVYQ
TMVRLAQTFSMRYPLIDGQGNFGSIDGDSAAAMRYTEARLSKIAGEALEDIDKKTVDFIDNFDGSQQEPTVLPAKLPNLL
LMGSDGIAVGMATKIPPHNLLELVNAIKALIDKSHATVTKQFKDEELVSANFHDLTGTLD------------------S-
-S--------IEIEELCLHIKGPDFPTAGIIYDTTEIKKLYATGKASIIVRGVAEIVE--KKSGRFQILITELPYQVNKA
KLITNIAELVKKKKLEGIADLRDESDRKGLTVSVDLKKDAKPKSVLNNLYKFTELQTSFPANVVALSE-GT-PHLLNLKQ
ILMEYTAHRQGVVVRRSQFELKTAQDRAHILEGLLIALSNIDEVIETIKKSPDSETAKTNLMSKFGLSEIQSIAILDMQL
RKLAALERQKIEAEYQELKKQIDRLIVVLKDPKTVLQLIKEEVTKLALDYPEKRRTKIVANAPGTFSEEDLIPAEETIVA
LTKSGYIKRMPLDTFRSQKRGGKGVAGMTVKETDEIHLLTNANTHDRLLVFTSKGKVFSLKVWELPEGSRTSKGQAIINL
INIETDETIQSLLTM-----------SAQ----V-T--KGE--FLFFTTKTGVVKRTAMSKYENIKSNGLIAIKLNF-GD
SLVWVNKTSGNDHISLVSRDGKSIRFKEADVRPTDRDTMGVRGILLKG--EDFIISMESFPP---EGPV-SIDKRVKF--
----FR------DYLIVTEHGMGKRTPLEEYPVQNRSGQGLKVSETTDKTGKVAGALLV---DQT-SE--MLLITTSQGQ
AIKLPVKNIPRLGRATQGVILMRFAK-EGDSVAAVTVI
>gwc1_scaffold_316_11_GWC1_GWC1_OP11_44_23_44_24 _unknown -Microgenomates
IRTTPIVEEMERSYLDYAMSVIVARALPDVRDGLKPVHRRILFAMKEMGLTHKSAYKKSARIVGEVLGKYHPHGDQAVYQ
TMVRLAQTFSMRYPLIDGQGNFGSIDGDSAAAMRYTEARLSKIAGEALEDIDKKTVDFIDNFDGSQQEPTVLPAKLPNLL
LMGSDGIAVGMATKIPPHNLLELVNAIKALIDKSHATVTKQFKDEELVSANFHDLTGTLD------------------S-
-S--------IEIEELCLHIKGPDFPTAGIIYDTTEIKKLYATGKASIIVRGVAEIVE--KKSGRFQILITELPYQVNKA
KLITNIAELVKKKKLEGIADLRDESDRKGLTVSVDLKKDAKPKSVLNNLYKFTELQTSFPANVVALSE-GT-PHLLNLKQ
ILMEYTAHRQGVVVRRSQFELKTAQDRAHILEGLLIALSNIDEVIETIKKSPDSETAKTNLMSKFGLSEIQSIAILDMQL
RKLAALERQKIEAEYQELKKQIDRLIVVLKDPKTVLQLIKEEVTKLALDYPEKRRTKIVANAPGTFSEEDLIPAEETIVA
LTKSGYIKRMPLDTFRSQKRGGKGVAGMTVKETDEIHLLTNANTHDRLLVFTSKGKVFSLKVWELPEGSRTSKGQAIINL
INIETDETIQSLLTM-----------SAQ----V-T--KGE--FLFFTTKTGVVKRTAMSKYENIKSNGLIAIKLNF-GD
SLVWVNKTSGNDHISLVSRDGKSIRFKEADVRPTDRDTMGVRGILLKG--EDFIISMESFPP---EGPV-SIDKRVKF--
----FR------DYLIVTEHGMGKRTPLEEYPVQNRSGQGLKVSETTDKTGKVAGALLV---DQT-SE--MLLITTSQGQ
AIKLPVKNIPRLGRATQGVILMRFAK-EGDSVAAVTVI
>gwc2_scaffold_1806_35_GWC2_GWC1_OP11_44_23_44_43 _unknown -Microgenomates
IRTTPIVEEMERSYLDYAMSVIVARALPDVRDGLKPVHRRILFAMKEMGLTHKSAYKKSARIVGEVLGKYHPHGDQAVYQ
TMVRLAQTFSMRYPLIDGQGNFGSIDGDSAAAMRYTEARLSKIAGEALEDIDKKTVDFIDNFDGSQQEPTVLPAKLPNLL
LMGSDGIAVGMATKIPPHNLLELVNAIKALIDKSHATVTKQFKDEELVSANFHDLTGTLD------------------S-
-S--------IEIEELCLHIKGPDFPTAGIIYDTTEIKKLYATGKASIIVRGVAEIVE--KKSGRFQILITELPYQVNKA
KLITNIAELVKKKKLEGIADLRDESDRKGLTVSVDLKKDAKPKSVLNNLYKFTELQTSFPANVVALSE-GT-PHLLNLKQ
ILMEYTAHRQGVVVRRSQFELKTAQDRAHILEGLLIALSNIDEVIETIKKSPDSETAKTNLMSKFGLSEIQSIAILDMQL
RKLAALERQKIEAEYQELKKQIDRLIVVLKDPKTVLQLIKEEVTKLALDYPEKRRTKIVANAPGTFSEEDLIPAEETIVA
LTKSGYIKRMPLDTFRSQKRGGKGVAGMTVKETDEIHLLTNANTHDRLLVFTSKGKVFSLKVWELPEGSRTSKGQAIINL
INIETDETIQSLLTM-----------SAQ----V-T--KGE--FLFFTTKTGVVKRTAMSKYENIKSNGLIAIKLNF-GD
SLVWVNKTSGNDHISLVSRDGKSIRFKEADVRPTDRDTMGVRGILLKG--EDFIISMESFPP---EGPV-SIDKRVKF--
----FR------DYLIVTEHGMGKRTPLEEYPVQNRSGQGLKVSETTDKTGKVAGALLV---DQT-SE--MLLITTSQGQ
AIKLPVKNIPRLGRATQGVILMRFAK-EGDSVAAVTVI
>gwc1_scaffold_2157_8_GWC1_GWC2_OP11_44_18_43_10 _unknown -Microgenomates
IRSTPIVEEMERSYLDYAMSVIVSRALPDVRDGLKPVHRRILYAMRDMGITHKSAYKKSARIVGEVLGKYHPHGDTAVYQ
TMVRLAQDFSMRYPLVDGQGNFGSIDGDSAAAMRYTEARLSKIASELLEDIDKNTVDFIDNFDGSQQEPTVLPAKLPNLL
LMGSDGIAVGMATKIPPHNLLEVVDAIKALIDKSHVEITKHYEEKDFVSADYHDLAGSME------------------S-
-S--------VEVEELCKHIKGPDFPTKGIIYDTNEIKKLYATGKASIIVRGVAEIVE--KKNGRYQILISELPYQVNKA
KLITDIAELVKKKRIDGIADLRDESDRHGLTVAVDLKKDAKPKSVLNSLYKYTELQTSFPANVVALSD-GT-PHLLNLKQ
ILMEYTIHRQGVVVRRSQFELKTAMDRAHILEGLLIALDNIDEVIETIKKSPDSDTAKQNLMSKFGLSEIQSIAILDMQL
RKLAALERQKIEAEYQELKKQIDRLIIILKDPQEVLQIIKDEITKLALDYPEKRRTKIVANAPGTFSEEDLIPAEETIVT
LTKSGYIKRMPLATFKTQKRGGKGVSGMTIKDTDEIHLLTNANTHDRLLVFSNKGKVFSLKVWELPEGSRISKGQAIINL
INIDTDETIQSILPTSI---------S------KND-------CLFFTTKKGIVKRTVLSKYENIKSNGLIAIKLT-DQD
SLVWVNKTSGSDHILLVSRDGKSIRFQENDVRPTDRDTMGVRGILLK-G-DDYIISMESFAQ----------TEPVST--
----DKRIKLFRDLLVVTEKGMGKRTPLPEYPIQNRSGQGLKVSETADKTGKIAGALLV---DQD-SE--VVLITTSQGQ
AIKLPVRNIPRLGRATQGVILMRFAK-EGDSIVAVTVI
>gwc2_scaffold_3691_9_GWC2_GWC2_OP11_44_18_43_18 _unknown -Microgenomates
IRSTPIVEEMERSYLDYAMSVIVSRALPDVRDGLKPVHRRILYAMRDMGITHKSAYKKSARIVGEVLGKYHPHGDTAVYQ
TMVRLAQDFSMRYPLVDGQGNFGSIDGDSAAAMRYTEARLSKIASELLEDIDKNTVDFIDNFDGSQQEPTVLPAKLPNLL
LMGSDGIAVGMATKIPPHNLLEVVDAIKALIDKSHVEITKHYEEKDFVSADYHDLAGSME------------------S-
-S--------VEVEELCKHIKGPDFPTKGIIYDTNEIKKLYATGKASIIVRGVAEIVE--KKNGRYQILISELPYQVNKA
KLITDIAELVKKKRIDGIADLRDESDRHGLTVAVDLKKDAKPKSVLNSLYKYTELQTSFPANVVALSD-GT-PHLLNLKQ
ILMEYTIHRQGVVVRRSQFELKTAMDRAHILEGLLIALDNIDEVIETIKKSPDSDTAKQNLMSKFGLSEIQSIAILDMQL
RKLAALERQKIEAEYQELKKQIDRLIIILKDPQEVLQIIKDEITKLALDYPEKRRTKIVANAPGTFSEEDLIPAEETIVT
LTKSGYIKRMPLATFKTQKRGGKGVSGMTIKDTDEIHLLTNANTHDRLLVFSNKGKVFSLKVWELPEGSRISKGQAIINL
INIDTDETIQSILPTSI---------S------KND-------CLFFTTKKGIVKRTVLSKYENIKSNGLIAIKLT-DQD
SLVWVNKTSGSDHILLVSRDGKSIRFQENDVRPTDRDTMGVRGILLK-G-DDYIISMESFAQ----------TEPVST--
----DKRIKLFRDLLVVTEKGMGKRTPLPEYPIQNRSGQGLKVSETADKTGKIAGALLV---DQD-SE--VVLITTSQGQ
AIKLPVRNIPRLGRATQGVILMRFAK-EGDSIVAVTVI
>rifoxya2_OP11_46_20_complete_859_Gyrase_subunit_A_protein_{ECO:0000313|EMBL:KKU33537_1};_TaxID=1618381__Collierbacteria_-Microgenomates
IRITPIIEEMERSYLDYAMSVIVARALPDVRDGLKPVHRRILFAMKEMGLTHKSAYKKSARIVGEVLGKYHPHGDQAVYQ
TMVRLAQTFSMRYPLIDGQGNFGSIDGDSAAAMRYTEARLSKIAGEALEDIDKRTVDLIDNFDGSQQEPTVLPAKLPNLL
LMGSDGIAVGMATKIPPHNLLEVVDAIKNLIDKSTATVTKQYPDVELVSA----------------------------PY
RDLIGNLESIVEIEELCKHIKGPDFPTAGIIYDTNEIKKLYATGKASIIVRGVAEIVE--KKSGRFQILITELPYQVNKA
KLITNIAELVKKKRLEGIADLRDESDRQGMTVAIDLKKDAKPKSVLNNLYKFTELQTSFPANVVALSD-GT-PHLLNLKQ
ILMEYTAHRQGVIVRRSQFELKTAQDRAHILEGLLIALKNIDDVIETIKKSPDSETAKTNLMSKFGLSEIQSIAILDMQL
RKLAALERQKIEAEYQELKKQIEKLVSILKDPKQVLQIIKDEITKLAVDYPEKRKTKIVANAPGTFSEEDLIPAEETIVA
LTKSGYIKRMPLATFKTQKRGGKGVSGMTIKDTDEIHLLTNANTHDRLLVFSSKGKVFSLKVWELPEGSRISKGQAIINL
INIDTDETIQSILPTAI---------N------KND-------CLFFTTKKGIVKRTVLSKYENIKSNGLIAIKLT-DQD
SLVWVNKTSGSDHILLVSRDGKSIRFKESDVRPTDRDTMGVRGILLK-G-DDYIISMESFAE----------AEPVST--
----DKRIKLFRDLLVVTEKGMGKRTPIPEYPVQNRSGQGLKVSETADKTGKIAGALLV---DQD-SE--VVLITTSQGQ
AIKLPVRNIPRLGRATQGVILMRFAK-EGDSIVAVTVV
>RIFOXYB2_FULL_OP11_46_14_complete_859_Gyrase_subunit_A_protein_{ECO:0000313|EMBL:KKU33537_1};_TaxID=1618381__Collierbacteria_-Microgenomates
IRITPIIEEMERSYLDYAMSVIVARALPDVRDGLKPVHRRILFAMKEMGLTHKSAYKKSARIVGEVLGKYHPHGDQAVYQ
TMVRLAQTFSMRYPLIDGQGNFGSIDGDSAAAMRYTEARLSKIAGEALEDIDKRTVDLIDNFDGSQQEPTVLPAKLPNLL
LMGSDGIAVGMATKIPPHNLLEVVDAIKNLIDKSTATVTKQYPDVELVSA----------------------------PY
RDLIGNLESIVEIEELCKHIKGPDFPTAGIIYDTNEIKKLYATGKASIIVRGVAEIVE--KKSGRFQILITELPYQVNKA
KLITNIAELVKKKRLEGIADLRDESDRQGMTVAIDLKKDAKPKSVLNNLYKFTELQTSFPANVVALSD-GT-PHLLNLKQ
ILMEYTAHRQGVIVRRSQFELKTAQDRAHILEGLLIALKNIDDVIETIKKSPDSETAKTNLMSKFGLSEIQSIAILDMQL
RKLAALERQKIEAEYQELKKQIEKLVSILKDPKQVLQIIKDEITKLAVDYPEKRKTKIVANAPGTFSEEDLIPAEETIVA
LTKSGYIKRMPLATFKTQKRGGKGVSGMTIKDTDEIHLLTNANTHDRLLVFSSKGKVFSLKVWELPEGSRISKGQAIINL
INIDTDETIQSILPTAI---------N------KND-------CLFFTTKKGIVKRTVLSKYENIKSNGLIAIKLT-DQD
SLVWVNKTSGSDHILLVSRDGKSIRFKESDVRPTDRDTMGVRGILLK-G-DDYIISMESFAE----------AEPVST--
----DKRIKLFRDLLVVTEKGMGKRTPIPEYPVQNRSGQGLKVSETADKTGKIAGALLV---DQD-SE--VVLITTSQGQ
AIKLPVRNIPRLGRATQGVILMRFAK-EGDSIVAVTVV
>RIFOXYC2_FULL_OP11_related_43_15_complete_859_Gyrase_subunit_A_protein_{ECO:0000313|EMBL:KKU33537_1};_TaxID=1618381__Collierbacteria_-Microgenomates
IRITPIIEEMERSYLDYAMSVIVARALPDVRDGLKPVHRRILFAMKEMGLTHKSAYKKSARIVGEVLGKYHPHGDQAVYQ
TMVRLAQTFSMRYPLIDGQGNFGSIDGDSAAAMRYTEARLSKIAGEALEDIDKRTVDLIDNFDGSQQEPTVLPAKLPNLL
LMGSDGIAVGMATKIPPHNLLEVVDAIKNLIDKSTATVTKQYPDVELVSA----------------------------PY
RDLIGNLESIVEIEELCKHIKGPDFPTAGIIYDTNEIKKLYATGKASIIVRGVAEIVE--KKSGRFQILITELPYQVNKA
KLITNIAELVKKKRLEGIADLRDESDRQGMTVAIDLKKDAKPKSVLNNLYKFTELQTSFPANVVALSD-GT-PHLLNLKQ
ILMEYTAHRQGVIVRRSQFELKTAQDRAHILEGLLIALKNIDDVIETIKKSPDSETAKTNLMSKFGLSEIQSIAILDMQL
RKLAALERQKIEAEYQELKKQIEKLVSILKDPKQVLQIIKDEITKLAVDYPEKRKTKIVANAPGTFSEEDLIPAEETIVA
LTKSGYIKRMPLATFKTQKRGGKGVSGMTIKDTDEIHLLTNANTHDRLLVFSSKGKVFSLKVWELPEGSRISKGQAIINL
INIDTDETIQSILPTAI---------N------KND-------CLFFTTKKGIVKRTVLSKYENIKSNGLIAIKLT-DQD
SLVWVNKTSGSDHILLVSRDGKSIRFKESDVRPTDRDTMGVRGILLK-G-DDYIISMESFAE----------AEPVST--
----DKRIKLFRDLLVVTEKGMGKRTPIPEYPVQNRSGQGLKVSETADKTGKIAGALLV---DQD-SE--VVLITTSQGQ
AIKLPVRNIPRLGRATQGVILMRFAK-EGDSIVAVTVV
>RIFOXYD2_FULL_OP11_related_45_13_complete_859_Gyrase_subunit_A_protein_{ECO:0000313|EMBL:KKU33537_1};_TaxID=1618381__Collierbacteria_-Microgenomates
IRITPIIEEMERSYLDYAMSVIVARALPDVRDGLKPVHRRILFAMKEMGLTHKSAYKKSARIVGEVLGKYHPHGDQAVYQ
TMVRLAQTFSMRYPLIDGQGNFGSIDGDSAAAMRYTEARLSKIAGEALEDIDKRTVDLIDNFDGSQQEPTVLPAKLPNLL
LMGSDGIAVGMATKIPPHNLLEVVDAIKNLIDKSTATVTKQYPDVELVSA----------------------------PY
RDLIGNLESIVEIEELCKHIKGPDFPTAGIIYDTNEIKKLYATGKASIIVRGVAEIVE--KKSGRFQILITELPYQVNKA
KLITNIAELVKKKRLEGIADLRDESDRQGMTVAIDLKKDAKPKSVLNNLYKFTELQTSFPANVVALSD-GT-PHLLNLKQ
ILMEYTAHRQGVIVRRSQFELKTAQDRAHILEGLLIALKNIDDVIETIKKSPDSETAKTNLMSKFGLSEIQSIAILDMQL
RKLAALERQKIEAEYQELKKQIEKLVSILKDPKQVLQIIKDEITKLAVDYPEKRKTKIVANAPGTFSEEDLIPAEETIVA
LTKSGYIKRMPLATFKTQKRGGKGVSGMTIKDTDEIHLLTNANTHDRLLVFSSKGKVFSLKVWELPEGSRISKGQAIINL
INIDTDETIQSILPTAI---------N------KND-------CLFFTTKKGIVKRTVLSKYENIKSNGLIAIKLT-DQD
SLVWVNKTSGSDHILLVSRDGKSIRFKESDVRPTDRDTMGVRGILLK-G-DDYIISMESFAE----------AEPVST--
----DKRIKLFRDLLVVTEKGMGKRTPIPEYPVQNRSGQGLKVSETADKTGKIAGALLV---DQD-SE--VVLITTSQGQ
AIKLPVRNIPRLGRATQGVILMRFAK-EGDSIVAVTVV
>gwa2_scaffold_338_60_GWA2_RIFOXYC2_FULL_OP11_Collierbacteria_43_15_curated_45_27 _Collierbacteria -Microgenomates
IRITPIIEEMERSYLDYAMSVIVARALPDVRDGLKPVHRRILFAMKEMGLTHKSAYKKSARIVGEVLGKYHPHGDQAVYQ
TMVRLAQTFSMRYPLIDGQGNFGSIDGDSAAAMRYTEARLSKIAGEALEDIDKRTVDLIDNFDGSQQEPTVLPAKLPNLL
LMGSDGIAVGMATKIPPHNLLEVVDAIKNLIDKSTATVTKQYPDVELVSA----------------------------PY
RDLIGNLESIVEIEELCKHIKGPDFPTAGIIYDTNEIKKLYATGKASIIVRGVAEIVE--KKSGRFQILITELPYQVNKA
KLITNIAELVKKKRLEGIADLRDESDRQGMTVAIDLKKDAKPKSVLNNLYKFTELQTSFPANVVALSD-GT-PHLLNLKQ
ILMEYTAHRQGVIVRRSQFELKTAQDRAHILEGLLIALKNIDDVIETIKKSPDSETAKTNLMSKFGLSEIQSIAILDMQL
RKLAALERQKIEAEYQELKKQIEKLVSILKDPKQVLQIIKDEITKLAVDYPEKRKTKIVANAPGTFSEEDLIPAEETIVA
LTKSGYIKRMPLATFKTQKRGGKGVSGMTIKDTDEIHLLTNANTHDRLLVFSSKGKVFSLKVWELPEGSRISKGQAIINL
INIDTDETIQSILPTAI---------N------KND-------CLFFTTKKGIVKRTVLSKYENIKSNGLIAIKLT-DQD
SLVWVNKTSGSDHILLVSRDGKSIRFKESDVRPTDRDTMGVRGILLK-G-DDYIISMESFAE----------AEPVST--
----DKRIKLFRDLLVVTEKGMGKRTPIPEYPVQNRSGQGLKVSETADKTGKIAGALLV---DQD-SE--VVLITTSQGQ
AIKLPVRNIPRLGRATQGVILMRFAK-EGDSIVAVTVV
>gwc2_scaffold_220_60_GWC2_RIFOXYC2_FULL_OP11_Collierbacteria_43_15_curated_44_13 _Collierbacteria -Microgenomates
IRITPIIEEMERSYLDYAMSVIVARALPDVRDGLKPVHRRILFAMKEMGLTHKSAYKKSARIVGEVLGKYHPHGDQAVYQ
TMVRLAQTFSMRYPLIDGQGNFGSIDGDSAAAMRYTEARLSKIAGEALEDIDKRTVDLIDNFDGSQQEPTVLPAKLPNLL
LMGSDGIAVGMATKIPPHNLLEVVDAIKNLIDKSTATVTKQYPDVELVSA----------------------------PY
RDLIGNLESIVEIEELCKHIKGPDFPTAGIIYDTNEIKKLYATGKASIIVRGVAEIVE--KKSGRFQILITELPYQVNKA
KLITNIAELVKKKRLEGIADLRDESDRQGMTVAIDLKKDAKPKSVLNNLYKFTELQTSFPANVVALSD-GT-PHLLNLKQ
ILMEYTAHRQGVIVRRSQFELKTAQDRAHILEGLLIALKNIDDVIETIKKSPDSETAKTNLMSKFGLSEIQSIAILDMQL
RKLAALERQKIEAEYQELKKQIEKLVSILKDPKQVLQIIKDEITKLAVDYPEKRKTKIVANAPGTFSEEDLIPAEETIVA
LTKSGYIKRMPLATFKTQKRGGKGVSGMTIKDTDEIHLLTNANTHDRLLVFSSKGKVFSLKVWELPEGSRISKGQAIINL
INIDTDETIQSILPTAI---------N------KND-------CLFFTTKKGIVKRTVLSKYENIKSNGLIAIKLT-DQD
SLVWVNKTSGSDHILLVSRDGKSIRFKESDVRPTDRDTMGVRGILLK-G-DDYIISMESFAE----------AEPVST--
----DKRIKLFRDLLVVTEKGMGKRTPIPEYPVQNRSGQGLKVSETADKTGKIAGALLV---DQD-SE--VVLITTSQGQ
AIKLPVRNIPRLGRATQGVILMRFAK-EGDSIVAVTVV
>gwa2_scaffold_1539_6_GWA2_GWD2_OP11_45_10_44_14 _Collierbacteria -Microgenomates
IRTTPIIEEMERSYLDYAMSVIVARALPDVRDGLKPVHRRILFAMKEMGLTHKSAYKKSARIVGEVLGKYHPHGDQAVYQ
TMVRLAQTFSMRYPLIDGQGNFGSIDGDSAAAMRYTEARLSKIAGEALEDIDKRTVDLIDNFDGSQQEPTVLPAKLPNLL
LMGSDGIAVGMATKIPPHNLLEVVDAIKALIDKSTATVTKHYPDEELVSA----------------------------PY
RDLIGNLESGVEIEELCKHIKGPDFPTAGIIYDTNEIKKLYATGKASIIVRGVAEIVE--KKSGRFQILITELPYQVNKA
KLITNIAELVKKKRLEGIADLRDESDRKGMTVAVDLKKDAKPKSVLNNLYKFTELQTSFPANVVALSD-GT-PHLLNLKQ
ILMEYTAHRQGVIVRRSQFELKTAQDRAHILEGLLIALKNIDDVIETIKKSPDSETAKTNLMSKFGLSEIQSIAILDMQL
RKLAALERQKIEAEYQELKKQIEKLVSILKDPKQVLQIIKDEITKLALDYPEKRKTKIVANAPGTFSEEDLIPAEETIVA
LTKSGYIKRMPLATFKTQKRGGKGVSGMTIKDTDEIHLLTNANTHDRLLVFSSKGKVFSLKVWELPEGSRISKGQAIINL
INIDTDETIQSILPTSI---------N------KND-------ALFFTTKKGTVKRTVLSKYENIKSNGLIAIKLT-DGD
SLVWVNKTSGNDHILLVSRDGKSIRFKENDVRPTDRDTMGVRGILLK-G-DDFIISMESFTE----------AEPVST--
----DKRVKLFRDLLVVTEKGMGKRTPLPEYPIQNRSGQGLKVSETADKTGKIAGALLV---DQD-SE--VVLITTSQGQ
AIKLPVRNIPRLGRATQGVILMRFAK-EGDSIVAVTVI
>GWB1_scaffold_950_1_GWB1_GWD2_OP11_45_10_44_201 _Collierbacteria -Microgenomates
IRTTPIIEEMERSYLDYAMSVIVARALPDVRDGLKPVHRRILFAMKEMGLTHKSAYKKSARIVGEVLGKYHPHGDQAVYQ
TMVRLAQTFSMRYPLIDGQGNFGSIDGDSAAAMRYTEARLSKIAGEALEDIDKRTVDLIDNFDGSQQEPTVLPAKLPNLL
LMGSDGIAVGMATKIPPHNLLEVVDAIKALIDKSTATVTKHYPDEELVSA----------------------------PY
RDLIGNLESGVEIEELCKHIKGPDFPTAGIIYDTNEIKKLYATGKASIIVRGVAEIVE--KKSGRFQILITELPYQVNKA
KLITNIAELVKKKRLEGIADLRDESDRKGMTVAVDLKKDAKPKSVLNNLYKFTELQTSFPANVVALSD-GT-PHLLNLKQ
ILMEYTAHRQGVIVRRSQFELKTAQDRAHILEGLLIALKNIDDVIETIKKSPDSETAKTNLMSKFGLSEIQSIAILDMQL
RKLAALERQKIEAEYQELKKQIEKLVSILKDPKQVLQIIKDEITKLALDYPEKRKTKIVANAPGTFSEEDLIPAEETIVA
LTKSGYIKRMPLATFKTQKRGGKGVSGMTIKDTDEIHLLTNANTHDRLLVFSSKGKVFSLKVWELPEGSRISKGQAIINL
INIDTDETIQSILPTSI---------N------KND-------ALFFTTKKGTVKRTVLSKYENIKSNGLIAIKLT-DGD
SLVWVNKTSGNDHILLVSRDGKSIRFKENDVRPTDRDTMGVRGILLK-G-DDFIISMESFTE----------AEPVST--
----DKRVKLFRDLLVVTEKGMGKRTPLPEYPIQNRSGQGLKVSETADKTGKIAGALLV---DQD-SE--VVLITTSQGQ
AIKLPVRNIPRLGRATQGVILMRFAK-EGDSIVAVTVI
>gwb2_scaffold_456_63_GWB2_GWD2_OP11_45_10_44_22 _Collierbacteria -Microgenomates
IRTTPIIEEMERSYLDYAMSVIVARALPDVRDGLKPVHRRILFAMKEMGLTHKSAYKKSARIVGEVLGKYHPHGDQAVYQ
TMVRLAQTFSMRYPLIDGQGNFGSIDGDSAAAMRYTEARLSKIAGEALEDIDKRTVDLIDNFDGSQQEPTVLPAKLPNLL
LMGSDGIAVGMATKIPPHNLLEVVDAIKALIDKSTATVTKHYPDEELVSA----------------------------PY
RDLIGNLESGVEIEELCKHIKGPDFPTAGIIYDTNEIKKLYATGKASIIVRGVAEIVE--KKSGRFQILITELPYQVNKA
KLITNIAELVKKKRLEGIADLRDESDRKGMTVAVDLKKDAKPKSVLNNLYKFTELQTSFPANVVALSD-GT-PHLLNLKQ
ILMEYTAHRQGVIVRRSQFELKTAQDRAHILEGLLIALKNIDDVIETIKKSPDSETAKTNLMSKFGLSEIQSIAILDMQL
RKLAALERQKIEAEYQELKKQIEKLVSILKDPKQVLQIIKDEITKLALDYPEKRKTKIVANAPGTFSEEDLIPAEETIVA
LTKSGYIKRMPLATFKTQKRGGKGVSGMTIKDTDEIHLLTNANTHDRLLVFSSKGKVFSLKVWELPEGSRISKGQAIINL
INIDTDETIQSILPTSI---------N------KND-------ALFFTTKKGTVKRTVLSKYENIKSNGLIAIKLT-DGD
SLVWVNKTSGNDHILLVSRDGKSIRFKENDVRPTDRDTMGVRGILLK-G-DDFIISMESFTE----------AEPVST--
----DKRVKLFRDLLVVTEKGMGKRTPLPEYPIQNRSGQGLKVSETADKTGKIAGALLV---DQD-SE--VVLITTSQGQ
AIKLPVRNIPRLGRATQGVILMRFAK-EGDSIVAVTVI
>gwc1_scaffold_141_28_GWC1_GWD2_OP11_45_10_44_37 _Collierbacteria -Microgenomates
IRTTPIIEEMERSYLDYAMSVIVARALPDVRDGLKPVHRRILFAMKEMGLTHKSAYKKSARIVGEVLGKYHPHGDQAVYQ
TMVRLAQTFSMRYPLIDGQGNFGSIDGDSAAAMRYTEARLSKIAGEALEDIDKRTVDLIDNFDGSQQEPTVLPAKLPNLL
LMGSDGIAVGMATKIPPHNLLEVVDAIKALIDKSTATVTKHYPDEELVSA----------------------------PY
RDLIGNLESGVEIEELCKHIKGPDFPTAGIIYDTNEIKKLYATGKASIIVRGVAEIVE--KKSGRFQILITELPYQVNKA
KLITNIAELVKKKRLEGIADLRDESDRKGMTVAVDLKKDAKPKSVLNNLYKFTELQTSFPANVVALSD-GT-PHLLNLKQ
ILMEYTAHRQGVIVRRSQFELKTAQDRAHILEGLLIALKNIDDVIETIKKSPDSETAKTNLMSKFGLSEIQSIAILDMQL
RKLAALERQKIEAEYQELKKQIEKLVSILKDPKQVLQIIKDEITKLALDYPEKRKTKIVANAPGTFSEEDLIPAEETIVA
LTKSGYIKRMPLATFKTQKRGGKGVSGMTIKDTDEIHLLTNANTHDRLLVFSSKGKVFSLKVWELPEGSRISKGQAIINL
INIDTDETIQSILPTSI---------N------KND-------ALFFTTKKGTVKRTVLSKYENIKSNGLIAIKLT-DGD
SLVWVNKTSGNDHILLVSRDGKSIRFKENDVRPTDRDTMGVRGILLK-G-DDFIISMESFTE----------AEPVST--
----DKRVKLFRDLLVVTEKGMGKRTPLPEYPIQNRSGQGLKVSETADKTGKIAGALLV---DQD-SE--VVLITTSQGQ
AIKLPVRNIPRLGRATQGVILMRFAK-EGDSIVAVTVI
>gwc2_scaffold_1116_40_GWC2_GWD2_OP11_45_10_44_31 _Collierbacteria -Microgenomates
IRTTPIIEEMERSYLDYAMSVIVARALPDVRDGLKPVHRRILFAMKEMGLTHKSAYKKSARIVGEVLGKYHPHGDQAVYQ
TMVRLAQTFSMRYPLIDGQGNFGSIDGDSAAAMRYTEARLSKIAGEALEDIDKRTVDLIDNFDGSQQEPTVLPAKLPNLL
LMGSDGIAVGMATKIPPHNLLEVVDAIKALIDKSTATVTKHYPDEELVSA----------------------------PY
RDLIGNLESGVEIEELCKHIKGPDFPTAGIIYDTNEIKKLYATGKASIIVRGVAEIVE--KKSGRFQILITELPYQVNKA
KLITNIAELVKKKRLEGIADLRDESDRKGMTVAVDLKKDAKPKSVLNNLYKFTELQTSFPANVVALSD-GT-PHLLNLKQ
ILMEYTAHRQGVIVRRSQFELKTAQDRAHILEGLLIALKNIDDVIETIKKSPDSETAKTNLMSKFGLSEIQSIAILDMQL
RKLAALERQKIEAEYQELKKQIEKLVSILKDPKQVLQIIKDEITKLALDYPEKRKTKIVANAPGTFSEEDLIPAEETIVA
LTKSGYIKRMPLATFKTQKRGGKGVSGMTIKDTDEIHLLTNANTHDRLLVFSSKGKVFSLKVWELPEGSRISKGQAIINL
INIDTDETIQSILPTSI---------N------KND-------ALFFTTKKGTVKRTVLSKYENIKSNGLIAIKLT-DGD
SLVWVNKTSGNDHILLVSRDGKSIRFKENDVRPTDRDTMGVRGILLK-G-DDFIISMESFTE----------AEPVST--
----DKRVKLFRDLLVVTEKGMGKRTPLPEYPIQNRSGQGLKVSETADKTGKIAGALLV---DQD-SE--VVLITTSQGQ
AIKLPVRNIPRLGRATQGVILMRFAK-EGDSIVAVTVI
>gwd1_scaffold_239_6_GWD1_GWD2_OP11_45_10_44_27 _Collierbacteria -Microgenomates
IRTTPIIEEMERSYLDYAMSVIVARALPDVRDGLKPVHRRILFAMKEMGLTHKSAYKKSARIVGEVLGKYHPHGDQAVYQ
TMVRLAQTFSMRYPLIDGQGNFGSIDGDSAAAMRYTEARLSKIAGEALEDIDKRTVDLIDNFDGSQQEPTVLPAKLPNLL
LMGSDGIAVGMATKIPPHNLLEVVDAIKALIDKSTATVTKHYPDEELVSA----------------------------PY
RDLIGNLESGVEIEELCKHIKGPDFPTAGIIYDTNEIKKLYATGKASIIVRGVAEIVE--KKSGRFQILITELPYQVNKA
KLITNIAELVKKKRLEGIADLRDESDRKGMTVAVDLKKDAKPKSVLNNLYKFTELQTSFPANVVALSD-GT-PHLLNLKQ
ILMEYTAHRQGVIVRRSQFELKTAQDRAHILEGLLIALKNIDDVIETIKKSPDSETAKTNLMSKFGLSEIQSIAILDMQL
RKLAALERQKIEAEYQELKKQIEKLVSILKDPKQVLQIIKDEITKLALDYPEKRKTKIVANAPGTFSEEDLIPAEETIVA
LTKSGYIKRMPLATFKTQKRGGKGVSGMTIKDTDEIHLLTNANTHDRLLVFSSKGKVFSLKVWELPEGSRISKGQAIINL
INIDTDETIQSILPTSI---------N------KND-------ALFFTTKKGTVKRTVLSKYENIKSNGLIAIKLT-DGD
SLVWVNKTSGNDHILLVSRDGKSIRFKENDVRPTDRDTMGVRGILLK-G-DDFIISMESFTE----------AEPVST--
----DKRVKLFRDLLVVTEKGMGKRTPLPEYPIQNRSGQGLKVSETADKTGKIAGALLV---DQD-SE--VVLITTSQGQ
AIKLPVRNIPRLGRATQGVILMRFAK-EGDSIVAVTVI
>gwd2_scaffold_35_73_GWD2_GWD2_OP11_45_10_44_11 _Collierbacteria -Microgenomates
IRTTPIIEEMERSYLDYAMSVIVARALPDVRDGLKPVHRRILFAMKEMGLTHKSAYKKSARIVGEVLGKYHPHGDQAVYQ
TMVRLAQTFSMRYPLIDGQGNFGSIDGDSAAAMRYTEARLSKIAGEALEDIDKRTVDLIDNFDGSQQEPTVLPAKLPNLL
LMGSDGIAVGMATKIPPHNLLEVVDAIKALIDKSTATVTKHYPDEELVSA----------------------------PY
RDLIGNLESGVEIEELCKHIKGPDFPTAGIIYDTNEIKKLYATGKASIIVRGVAEIVE--KKSGRFQILITELPYQVNKA
KLITNIAELVKKKRLEGIADLRDESDRKGMTVAVDLKKDAKPKSVLNNLYKFTELQTSFPANVVALSD-GT-PHLLNLKQ
ILMEYTAHRQGVIVRRSQFELKTAQDRAHILEGLLIALKNIDDVIETIKKSPDSETAKTNLMSKFGLSEIQSIAILDMQL
RKLAALERQKIEAEYQELKKQIEKLVSILKDPKQVLQIIKDEITKLALDYPEKRKTKIVANAPGTFSEEDLIPAEETIVA
LTKSGYIKRMPLATFKTQKRGGKGVSGMTIKDTDEIHLLTNANTHDRLLVFSSKGKVFSLKVWELPEGSRISKGQAIINL
INIDTDETIQSILPTSI---------N------KND-------ALFFTTKKGTVKRTVLSKYENIKSNGLIAIKLT-DGD
SLVWVNKTSGNDHILLVSRDGKSIRFKENDVRPTDRDTMGVRGILLK-G-DDYIISMESFAE----------AEPVST--
----DKRIKLFRDLLVVTEKGMGKRTPIPEYPVQNRSGQGLKVSETADKTGKIAGALLV---DQD-SE--VVLITTSQGQ
AIKLPVRNIPRLGRATQGVILMRFAK-EGDSIVAVTVI
>RIFCSPLOWO2_02_FULL_OP11_47_23_rifcsplowo2_02_scaffold_22836_3_gyrA;_"Candidatus_Beckwithbacteria_bacterium_RIFCSPLOWO2_02_FULL_47_23"__Beckwithbacteria_-Microgenomates
IEPVEITTEMKSSYLDYAMSVIVARALPDVRDGLKPVHRRILYAMKEQGITHASAYKKSARVVGEVLGKYHPHGDMAVYD
AMVRMAQDFSLRYPLVDGHGNFGSVDGDSPAAMRYTEVRLAKISDELLNELDKETVDFIDNFDASLKEPTVLPAKLPNLL
LMGADGIAVGMATKIPPHNLGEIIDAIQILLKKTKAVPAGDKPKKIVD------------------------------P-
-ELAGDLESAVTSQELMTALPGPDFPTAGIIYDAAAIEQVYTTGRGTITIRAKTEIVE---RKGHWQILVTELPYQINKA
RLIAKIADLVRNKKLNGIRDIRDDSDRSGLQIAIDLKKEAKPKAVLNNLYKHTELQSNFPANLVALVD-NT-PQLLNLRQ
ILLEYLRHRQLVVIKRTQFELRAAKFRAHILEGLKIALDNLDAVIETIKKSKDADAAKLNLMAKFKLSEIQSQAILDMQL
RRLAALERKKIEDEYKAIKLTINELTQLLLVPEKVLTTVAKELTKLRADYADERRTRIVRSSLKEFSDEDLEPEEACLVT
MTKTGYIKRMPTTTYRSQRRGGKGVTGMATKEEDEVSRMFTTNTHDTLLIFTNKGRVFKLKVYEIPQGARQAKGQAIINL
INIDSDETIQSVIT--L---------AKD--QTDKG-------YLLMVTRQGIIKKTATPQFANIRSNGIIAIKLD-GDD
QLVWVTQTSGKDQIALISHEAKAINFKETDARPLGRSAKGVRGINLT-K-DDFVVGMAVYRP-----------TRGKT--
----KGKRRFFNDLLVVMEKGLGKRTNINDFPVQKRAGKGVKVAKLSDKTGKIVSAHLV---TEL-ME--TVAITSKKAQ
VIKLPLRNIKRLGRATQGVILMRFAK-PADSV------
>gwc2_scaffold_4115_11_GWC2_GWC2_OP11_47_9_partial_47_9 _Beckwithbacteria -Microgenomates
IEPVDITTEMKSSYLDYAMSVIVARALPDVRDGLKPVHRRILYAMKEQGITHASAYKKSARVVGEVLGKYHPHGDMAVYD
AMVRMAQDFSLRYPLVDGHGNFGSVDGDSPAAMRYTEVRLAKISDELLNELDKETVDFIDNFDASLKEPTVLPAKLPNLL
LMGADGIAVGMATKIPPHNLGEIIDAIQILLKKTKAVPAGDKPKKIVD------------------------------P-
-ELAGDLESAVTSQELMTALPGPDFPTAGIIYDAAAIEQVYTTGRGTITIRAKTEIVE---RKGHWQILVTELPYQINKA
RLIAKIADLVRNKKLNGIRDIRDDSDRSGLQIAIDLKKEAKPKAVLNNLYKHTELQSNFPANLVALVD-NT-PQLLNLRQ
ILLEYLRHRQLVVIKRTQFELRAAKFRAHILEGLKIALDNLDAVIETIRKSKDADAAKLNLMAKFKLSEIQSQAILDMQL
RRLAALERKKIEDEYKAIKLTINELTQLLLVPEKVLTTVAKELTKLRADYADERRTRIVRSSLKEFSDEDLEPEEACLVT
MTKTGYIKRMPTTTYRSQRRGGKGVTGMATKEEDEVSRMFTTNTHDTLLIFTNKGRVFKLKVYEIPQGARQAKGQAIINL
INIDSDETIQSVIT-------------LAKDQTDKG-------YLLMVTRQGIIKKTATPQFANIRSNGIIAIKLD-GDD
QLVWVTQTSGKDQIALISHEAKAINFKETDARPLGRSAKGVRGINLT-K-DDFVVGMAVYRP-----------TRGKT--
----KGKRRFFNDLLVVMEKGLGKRTNINDFPVQKRAGKGVKVAKLSDKTGKIVSAHLV---TEL-ME--TVAITSKKAQ
VIKLPLRNIKRLGRATQGVILMRFAK-PADSVAAVALL
>RIFCSPHIGHO2_01_FULL_OP11_49_39_rifcsphigho2_01_scaffold_189_49_"Candidatus_Beckwithbacteria_bacterium_RIFCSPHIGHO2_01_FULL_49_39"__Beckwithbacteria_-Microgenomates
IKPVKIVDEMQRSYLDYAMSVIVARALPDVRDGLKPVHRRILYAMDQQGINHKSPHKKSARVVGEVLGKFHPHGDMAVYD
ALVRMAQDFSLRYPLIDGHGNFGSVDGDSPAAMRYTEARLAKISQELLEDIDKDTVKFIDNFDGSQKEPTVLPANLPNLL
LMGADGIAVGMATKIPPHNLSEVITAIKILIKKTKVTPDPKAPEIKGKKFPQNIA-----------------------P-
-ELAGSLTSQAEIEELMQVLPGPDFPTGGIIYNAENLKELYTTGKGSITTRAKTNIVE--SKGGAYKILVTQLPYQVNKA
RLIAKIADLVKNKKLNGIRDIRDESDRTGLQIAIELKRDAKPKAVLNNLFKHTELQTNFPANMVALVD-DT-PQLLNLKQ
ILLEYLKHRQLVLIRRSQFNLKAAKLRAHILEGLKIALDHLDAVISTIKKSRDADTAKLNLMKNFKLSDIQAQAILDMQL
RRLAALERKKIEDEYQEVKIAIDQLVALLLSPQKVFSAIEAEIDHLDKTYGDDRRTKIIKSSLISFSEEDLEPEEECLVT
MTKSGYIKRIPVATYRSQRRGGKGVSGMTTKEQDEISRIFSANTHDTLLIFTNKGRVFKLKVFELPQGSRQAKGQAIINL
ISIDSDETIQSILN--L---------DKN--KTSQG-------FLLMVTRGGTIKKTPTLDYANIRSSGIIALNLT-RGD
ELVWVKQTSGSDDIVLISHLGQSIRFKETDARPMGRAAKGVRGIRL----KDFVVGMAVYPT-----------GRQKE--
----KGKRKFFHDLLVVTQKGIGKRTAIASFPVQKRGGKGVRVARLTEKTGKIVSAHLV---TEK-IE--AAILTSKKAQ
VIRLPLKNIKRLGRTTQGVILMRFAK-AADQVAAVALV
>rifcsphigho2_12_scaffold_853_curated_170_"Candidatus_Beckwithbacteria_bacterium_RIFCSPHIGHO2_12_FULL_49_13"__Beckwithbacteria_-Microgenomates
IKPVKIVDEMQRSYLDYAMSVIVARALPDVRDGLKPVHRRILYAMDQQGINHKSPHKKSARVVGEVLGKFHPHGDMAVYD
ALVRMAQDFSLRYPLIDGHGNFGSVDGDSPAAMRYTEARLAKISQELLEDIDKDTVKFIDNFDGSQKEPTVLPANLPNLL
LMGADGIAVGMATKIPPHNLSEVITAIKILIKKTKVTPDPKAPEIKGKKFPQNIA-----------------------P-
-ELAGSLTSQAEIEELMQVLPGPDFPTGGIIYNAENLKELYTTGKGSITTRAKTNIVE--SKGGAYKILVTQLPYQVNKA
RLIAKIADLVKNKKLNGIRDIRDESDRTGLQIAIELKRDAKPKAVLNNLFKHTELQTNFPANMVALVD-DT-PQLLNLKQ
ILLEYLKHRQLVLIRRSQFNLKAAKLRAHILEGLKIALDHLDAVISTIKKSRDADTAKLNLMKNFKLSDIQAQAILDMQL
RRLAALERKKIEDEYQEVKIAIDQLVALLLSPQKVFSAIEAEIDHLDKTYGDDRRTKIIKSSLISFSEEDLEPEEECLVT
MTKSGYIKRIPVATYRSQRRGGKGVSGMTTKEQDEISRIFSANTHDTLLIFTNKGRVFKLKVFELPQGSRQAKGQAIINL
ISIDSDETIQSILNL-----------DKN----K-T--SQG--FLLMVTRGGTIKKTPTLDYANIRSSGIIALNLTR-GD
ELVWVKQTSGSDDIVLISHLGQSIRFKETDARPMGRAAKGVRGIRLTL--KDFVVGMAVYPT---GRQK-EKGKR-KF--
----FH------DLLVVTQKGIGKRTAIASFPVQKRGGKGVRVARLTEKTGKIVSAHLV---TEK-IE--AAILTSKKAQ
VIRLPLKNIKRLGRTTQGVILMRFAK-AADQVAAVALV
>RIFCSPLOWO2_01_FULL_OP11_49_47_rifcsplowo2_01_scaffold_105_49_"Candidatus_Beckwithbacteria_bacterium_RIFCSPLOWO2_01_FULL_49_47"__Beckwithbacteria_-Microgenomates
IKPVKIVDEMQRSYLDYAMSVIVARALPDVRDGLKPVHRRILYAMDQQGINHKSPHKKSARVVGEVLGKFHPHGDMAVYD
ALVRMAQDFSLRYPLIDGHGNFGSVDGDSPAAMRYTEARLAKISQELLEDIDKDTVKFIDNFDGSQKEPTVLPANLPNLL
LMGADGIAVGMATKIPPHNLSEVITAIKILIKKTKVTPDPKAPEIKGKKFPQNIA-----------------------P-
-ELAGSLTSQAEIEELMQVLPGPDFPTGGIIYNAENLKELYTTGKGSITTRAKTNIVE--SKGGAYKILVTQLPYQVNKA
RLIAKIADLVKNKKLNGIRDIRDESDRTGLQIAIELKRDAKPKAVLNNLFKHTELQTNFPANMVALVD-DT-PQLLNLKQ
ILLEYLKHRQLVLIRRSQFNLKAAKLRAHILEGLKIALDHLDAVISTIKKSRDADTAKLNLMKNFKLSDIQAQAILDMQL
RRLAALERKKIEDEYQEVKIAIDQLVALLLSPQKVFSAIEAEIDHLDKTYGDDRRTKIIKSSLISFSEEDLEPEEECLVT
MTKSGYIKRIPVATYRSQRRGGKGVSGMTTKEQDEISRIFSANTHDTLLIFTNKGRVFKLKVFELPQGSRQAKGQAIINL
ISIDSDETIQSILNL-----------DKN----K-T--SQG--FLLMVTRGGTIKKTPTLDYANIRSSGIIALNLTR-GD
ELVWVKQTSGSDDIVLISHLGQSIRFKETDARPMGRAAKGVRGIRLTL--KDFVVGMAVYPT---GRQK-EKGKR-KF--
----FH------DLLVVTQKGIGKRTAIASFPVQKRGGKGVRVARLTEKTGKIVSAHLV---TEK-IE--AAILTSKKAQ
VIRLPLKNIKRLGRTTQGVILMRFAK-AADQVAAVALV
>gwa1_scaffold_66_26_GWA1_RIFCSPHIGHO2_01_FULL_OP11_Beckwithbacteria_49_39_curated_49_32 _Beckwithbacteria -Microgenomates
IKPVKIVDEMQRSYLDYAMSVIVARALPDVRDGLKPVHRRILYAMDQQGINHKSPHKKSARVVGEVLGKFHPHGDMAVYD
ALVRMAQDFSLRYPLIDGHGNFGSVDGDSPAAMRYTEARLAKISQELLEDIDKDTVKFIDNFDGSQKEPTVLPANLPNLL
LMGADGIAVGMATKIPPHNLSEVITAIKILIKKTKVTPDPKAPEIKGKKFPQNIA-----------------------P-
-ELAGSLTSQAEIEELMQVLPGPDFPTGGIIYNAENLKELYTTGKGSITTRAKTNIVE--SKGGAYKILVTQLPYQVNKA
RLIAKIADLVKNKKLNGIRDIRDESDRTGLQIAIELKRDAKPKAVLNNLFKHTELQTNFPANMVALVD-DT-PQLLNLKQ
ILLEYLKHRQLVLIRRSQFNLKAAKLRAHILEGLKIALDHLDAVISTIKKSRDADTAKLNLMKNFKLSDIQAQAILDMQL
RRLAALERKKIEDEYQEVKIAIDQLVALLLSPQKVFSAIEAEIDHLDKTYGDDRRTKIIKSSLISFSEEDLEPEEECLVT
MTKSGYIKRIPVATYRSQRRGGKGVSGMTTKEQDEISRIFSANTHDTLLIFTNKGRVFKLKVFELPQGSRQAKGQAIINL
ISIDSDETIQSILNL-----------DKN----K-T--SQG--FLLMVTRGGTIKKTPTLDYANIRSSGIIALNLTR-GD
ELVWVKQTSGSDDIVLISHLGQSIRFKETDARPMGRAAKGVRGIRLTL--KDFVVGMAVYPT---GRQK-EKGKR-KF--
----FH------DLLVVTQKGIGKRTAIASFPVQKRGGKGVRVARLTEKTGKIVSAHLV---TEK-IE--AAILTSKKAQ
VIRLPLKNIKRLGRTTQGVILMRFAK-AADQVAAVALV
>gwa2_scaffold_224_26_GWA2_RIFCSPHIGHO2_01_FULL_OP11_Beckwithbacteria_49_39_curated_49_33 _Beckwithbacteria -Microgenomates
IKPVKIVDEMQRSYLDYAMSVIVARALPDVRDGLKPVHRRILYAMDQQGINHKSPHKKSARVVGEVLGKFHPHGDMAVYD
ALVRMAQDFSLRYPLIDGHGNFGSVDGDSPAAMRYTEARLAKISQELLEDIDKDTVKFIDNFDGSQKEPTVLPANLPNLL
LMGADGIAVGMATKIPPHNLSEVITAIKILIKKTKVTPDPKAPEIKGKKFPQNIA-----------------------P-
-ELAGSLTSQAEIEELMQVLPGPDFPTGGIIYNAENLKELYTTGKGSITTRAKTNIVE--SKGGAYKILVTQLPYQVNKA
RLIAKIADLVKNKKLNGIRDIRDESDRTGLQIAIELKRDAKPKAVLNNLFKHTELQTNFPANMVALVD-DT-PQLLNLKQ
ILLEYLKHRQLVLIRRSQFNLKAAKLRAHILEGLKIALDHLDAVISTIKKSRDADTAKLNLMKNFKLSDIQAQAILDMQL
RRLAALERKKIEDEYQEVKIAIDQLVALLLSPQKVFSAIEAEIDHLDKTYGDDRRTKIIKSSLISFSEEDLEPEEECLVT
MTKSGYIKRIPVATYRSQRRGGKGVSGMTTKEQDEISRIFSANTHDTLLIFTNKGRVFKLKVFELPQGSRQAKGQAIINL
ISIDSDETIQSILNL-----------DKN----K-T--SQG--FLLMVTRGGTIKKTPTLDYANIRSSGIIALNLTR-GD
ELVWVKQTSGSDDIVLISHLGQSIRFKETDARPMGRAAKGVRGIRLTL--KDFVVGMAVYPT---GRQK-EKGKR-KF--
----FH------DLLVVTQKGIGKRTAIASFPVQKRGGKGVRVARLTEKTGKIVSAHLV---TEK-IE--AAILTSKKAQ
VIRLPLKNIKRLGRTTQGVILMRFAK-AADQVAAVALV
>GWB1_scaffold_67_49_GWB1_RIFCSPHIGHO2_01_FULL_OP11_Beckwithbacteria_49_39_curated_49_15 _Beckwithbacteria -Microgenomates
IKPVKIVDEMQRSYLDYAMSVIVARALPDVRDGLKPVHRRILYAMDQQGINHKSPHKKSARVVGEVLGKFHPHGDMAVYD
ALVRMAQDFSLRYPLIDGHGNFGSVDGDSPAAMRYTEARLAKISQELLEDIDKDTVKFIDNFDGSQKEPTVLPANLPNLL
LMGADGIAVGMATKIPPHNLSEVITAIKILIKKTKVTPDPKAPEIKGKKFPQNIA-----------------------P-
-ELAGSLTSQAEIEELMQVLPGPDFPTGGIIYNAENLKELYTTGKGSITTRAKTNIVE--SKGGAYKILVTQLPYQVNKA
RLIAKIADLVKNKKLNGIRDIRDESDRTGLQIAIELKRDAKPKAVLNNLFKHTELQTNFPANMVALVD-DT-PQLLNLKQ
ILLEYLKHRQLVLIRRSQFNLKAAKLRAHILEGLKIALDHLDAVISTIKKSRDADTAKLNLMKNFKLSDIQAQAILDMQL
RRLAALERKKIEDEYQEVKIAIDQLVALLLSPQKVFSAIEAEIDHLDKTYGDDRRTKIIKSSLISFSEEDLEPEEECLVT
MTKSGYIKRIPVATYRSQRRGGKGVSGMTTKEQDEISRIFSANTHDTLLIFTNKGRVFKLKVFELPQGSRQAKGQAIINL
ISIDSDETIQSILNL-----------DKN----K-T--SQG--FLLMVTRGGTIKKTPTLDYANIRSSGIIALNLTR-GD
ELVWVKQTSGSDDIVLISHLGQSIRFKETDARPMGRAAKGVRGIRLTL--KDFVVGMAVYPT---GRQK-EKGKR-KF--
----FH------DLLVVTQKGIGKRTAIASFPVQKRGGKGVRVARLTEKTGKIVSAHLV---TEK-IE--AAILTSKKAQ
VIRLPLKNIKRLGRTTQGVILMRFAK-AADQVAAVALV
>gwc1_scaffold_10_153_GWC1_RIFCSPHIGHO2_01_FULL_OP11_Beckwithbacteria_49_39_curated_49_18 _Beckwithbacteria -Microgenomates
IKPVKIVDEMQRSYLDYAMSVIVARALPDVRDGLKPVHRRILYAMDQQGINHKSPHKKSARVVGEVLGKFHPHGDMAVYD
ALVRMAQDFSLRYPLIDGHGNFGSVDGDSPAAMRYTEARLAKISQELLEDIDKDTVKFIDNFDGSQKEPTVLPANLPNLL
LMGADGIAVGMATKIPPHNLSEVITAIKILIKKTKVTPDPKAPEIKGKKFPQNIA-----------------------P-
-ELAGSLTSQAEIEELMQVLPGPDFPTGGIIYNAENLKELYTTGKGSITTRAKTNIVE--SKGGAYKILVTQLPYQVNKA
RLIAKIADLVKNKKLNGIRDIRDESDRTGLQIAIELKRDAKPKAVLNNLFKHTELQTNFPANMVALVD-DT-PQLLNLKQ
ILLEYLKHRQLVLIRRSQFNLKAAKLRAHILEGLKIALDHLDAVISTIKKSRDADTAKLNLMKNFKLSDIQAQAILDMQL
RRLAALERKKIEDEYQEVKIAIDQLVALLLSPQKVFSAIEAEIDHLDKTYGDDRRTKIIKSSLISFSEEDLEPEEECLVT
MTKSGYIKRIPVATYRSQRRGGKGVSGMTTKEQDEISRIFSANTHDTLLIFTNKGRVFKLKVFELPQGSRQAKGQAIINL
ISIDSDETIQSILNL-----------DKN----K-T--SQG--FLLMVTRGGTIKKTPTLDYANIRSSGIIALNLTR-GD
ELVWVKQTSGSDDIVLISHLGQSIRFKETDARPMGRAAKGVRGIRLTL--KDFVVGMAVYPT---GRQK-EKGKR-KF--
----FH------DLLVVTQKGIGKRTAIASFPVQKRGGKGVRVARLTEKTGKIVSAHLV---TEK-IE--AAILTSKKAQ
VIRLPLKNIKRLGRTTQGVILMRFAK-AADQVAAVALV
>GWC1_OP11_49_16_396_GWC1_RIFCSPHIGHO2_01_FULL_OP11_Beckwithbacteria_49_39_curated_49_1 _Beckwithbacteria -Microgenomates
IKPVKIVDEMQRSYLDYAMSVIVARALPDVRDGLKPVHRRILYAMDQQGINHKSPHKKSARVVGEVLGKFHPHGDMAVYD
ALVRMAQDFSLRYPLIDGHGNFGSVDGDSPAAMRYTEARLAKISQELLEDIDKDTVKFIDNFDGSQKEPTVLPANLPNLL
LMGADGIAVGMATKIPPHNLSEVITAIKILIKKTKVTPDPKAPEIKGKKFPQNIA-----------------------P-
-ELAGSLTSQAEIEELMQVLPGPDFPTGGIIYNAENLKELYTTGKGSITTRAKTNIVE--SKGGAYKILVTQLPYQVNKA
RLIAKIADLVKNKKLNGIRDIRDESDRTGLQIAIELKRDAKPKAVLNNLFKHTELQTNFPANMVALVD-DT-PQLLNLKQ
ILLEYLKHRQLVLIRRSQFNLKAAKLRAHILEGLKIALDHLDAVISTIKKSRDADTAKLNLMKNFKLSDIQAQAILDMQL
RRLAALERKKIEDEYQEVKIAIDQLVALLLSPQKVFSAIEAEIDHLDKTYGDDRRTKIIKSSLISFSEEDLEPEEECLVT
MTKSGYIKRIPVATYRSQRRGGKGVSGMTTKEQDEISRIFSANTHDTLLIFTNKGRVFKLKVFELPQGSRQAKGQAIINL
ISIDSDETIQSILNL-----------DKN----K-T--SQG--FLLMVTRGGTIKKTPTLDYANIRSSGIIALNLTR-GD
ELVWVKQTSGSDDIVLISHLGQSIRFKETDARPMGRAAKGVRGIRLTL--KDFVVGMAVYPT---GRQK-EKGKR-KF--
----FH------DLLVVTQKGIGKRTAIASFPVQKRGGKGVRVARLTEKTGKIVSAHLV---TEK-IE--AAILTSKKAQ
VIRLPLKNIKRLGRTTQGVILMRFAK-AADQVAAVALV
>gwc2_scaffold_1025_34_GWC2_RIFCSPHIGHO2_01_FULL_OP11_Beckwithbacteria_49_39_curated_49_12 _Beckwithbacteria -Microgenomates
IKPVKIVDEMQRSYLDYAMSVIVARALPDVRDGLKPVHRRILYAMDQQGINHKSPHKKSARVVGEVLGKFHPHGDMAVYD
ALVRMAQDFSLRYPLIDGHGNFGSVDGDSPAAMRYTEARLAKISQELLEDIDKDTVKFIDNFDGSQKEPTVLPANLPNLL
LMGADGIAVGMATKIPPHNLSEVITAIKILIKKTKVTPDPKAPEIKGKKFPQNIA-----------------------P-
-ELAGSLTSQAEIEELMQVLPGPDFPTGGIIYNAENLKELYTTGKGSITTRAKTNIVE--SKGGAYKILVTQLPYQVNKA
RLIAKIADLVKNKKLNGIRDIRDESDRTGLQIAIELKRDAKPKAVLNNLFKHTELQTNFPANMVALVD-DT-PQLLNLKQ
ILLEYLKHRQLVLIRRSQFNLKAAKLRAHILEGLKIALDHLDAVISTIKKSRDADTAKLNLMKNFKLSDIQAQAILDMQL
RRLAALERKKIEDEYQEVKIAIDQLVALLLSPQKVFSAIEAEIDHLDKTYGDDRRTKIIKSSLISFSEEDLEPEEECLVT
MTKSGYIKRIPVATYRSQRRGGKGVSGMTTKEQDEISRIFSANTHDTLLIFTNKGRVFKLKVFELPQGSRQAKGQAIINL
ISIDSDETIQSILNL-----------DKN----K-T--SQG--FLLMVTRGGTIKKTPTLDYANIRSSGIIALNLTR-GD
ELVWVKQTSGSDDIVLISHLGQSIRFKETDARPMGRAAKGVRGIRLTL--KDFVVGMAVYPT---GRQK-EKGKR-KF--
----FH------DLLVVTQKGIGKRTAIASFPVQKRGGKGVRVARLTEKTGKIVSAHLV---TEK-IE--AAILTSKKAQ
VIRLPLKNIKRLGRTTQGVILMRFAK-AADQVAAVALV
>RIFCSPHIGHO2_02_FULL_OP11_49_13_rifcsphigho2_02_scaffold_376_154_"Candidatus_Beckwithbacteria_bacterium_RIFCSPHIGHO2_02_FULL_49_13"__Beckwithbacteria_-Microgenomates
IKPVKIVDEMQRSYLDYAMSVIVARALPDVRDGLKPVHRRILYAMDQQGINHKSPHKKSARVVGEVLGKFHPHGDMAVYD
ALVRMAQDFSLRYPLIDGHGNFGSVDGDSPAAMRYTEARLAKISQELLEDIDKDTVKFIDNFDGSQKEPTVLPANLPNLL
LMGADGIAVGMATKIPPHNLSEVITAIKILIKKTKVTPDPKAPEIKGKKFPQNIAPEEIKPQVLAGSLT---------S-
-Q--------AEIEELMQVLPGPDFPTGGIIYNAENLKELYTTGKGSITTRAKTNIVE--SKGGAYKILVTQLPYQVNKA
RLIAKIADLVKNKKLNGIRDIRDESDRTGLQIAIELKRDAKPKAVLNNLFKHTELQTNFPANMVALVD-DT-PQLLNLKQ
ILLEYLKHRQLVLIRRSQFNLKAAKLRAHILEGLKIALDHLDAVISTIKKSRDADTAKLNLMKNFKLSDIQAQAILDMQL
RRLAALERKKIEDEYQEVKIAIDQLVALLLSPQKVFSAIEAEIDHLDKTYGDDRRTKIIKSSLISFSEEDLEPEEECLVT
MTKSGYIKRIPVATYRSQRRGGKGVSGMTTKEQDEISRIFSANTHDTLLIFTNKGRVFKLKVFELPQGSRQAKGQAIINL
ISIDSDETIQSILNLDK---------NKT----SQG-------FLLMVTRGGTIKKTPTLDYANIRSSGIIALNLT-RGD
ELVWVKQTSGSDDIVLISHLGXXXX-------------------------------------------------------
-----------------------------XXXXXXXGGP-----------------------------------------
-------------------RH------QTHS-------
>gwa2_scaffold_3812_9_GWA2_GWA2_OP11_46_16_partial_46_16 _unknown -Microgenomates
IARVNVVDEMKKSYLDYAMSVIVSRALPDARDGLKPVHRRILFGMKELALLPPAKYKKCARIVGEVLGKYHPHGDTAVYD
ALARLAQDFSMRYMLVDGQGNFGSVDGDSPAAMRYTEARLAKITGELLLDLEKETVNWIDNFDGTFQEPTVLPARLPNLL
LMGSDGIAVGMATKIPTHNLGEIVDAIITLIKMGSSPLTPGVITTSHSRSVILDDAGIENVPYQQLTGDFT-------S-
-E--------ATVDDLLESVQGPDFPTGGVIYDAEAIREVYATGKGRVVTRAVAEIEE--TKSGKFQIVVTEIPYQVNKA
KLIQRIADLVRDKKLDGISDLRDESDREGMRIVIELKKASKPKSVLNNLYKHTELQNSFPANMVALEQ-GT-PHLMNLKT
ILSHYVKHRQTVIVRRSQFELKEARARIHILEGLKIALDHLDEVIKTIRASKDTEDAKASLIKKFGFSEIQAVAILDMQL
RRLSALERQKIEDEYNALMVRINELLALLKDPKAILSTITKELKELKEVYGDPRKTKVIKGKLGEFSEEDLVAAEDNLVA
ITRDGYVKRMPLSTYRTQRRGGKGVVGMTTKDTDEILHMTVGNTHDFALFFTNTGKVYSMRVFELPEGSRAAKGQAIINL
LNIEQGEMVQAVLT--V---------NKDLLKDKGH-------FITMATKNGMIKKTPLSQYESIRQSGKIGISLR-DGD
QLIKVEISHGQNYLILVTRGGKSIKFKETDVTATGRNTMGVKGITLK-N-GDAVIAMETVPD------------------
----DKRRKFFREILVVTEHGLGKRTDVGEYPEQKRGGQGVKVAELSPRTGDIASVRMV---TED-DE--QVVITTKAAQ
VIKLPLKNIKVLGRSTQGVILMRP--------------
>gwf1_scaffold_676_2_GWF1_Microgenomates_bacterium_GW2011_GWF2_46_18_46_12 _unknown -Microgenomates
IASVQVVDEMKKSYLDYAMSVIVSRALPDARDGLKPVHRRILYGMKELALTHPAKYKKCARIVGEVLGKYHPHGDSAVYE
ALARLAQDFSMRYLLVDGQGNFGSVDGDSPAAMRYTEARLAKITSELLSDLDKKTVDWIDNFDGTFQEPTVLPALLPNLL
LMGSDGIAVGMATKIPTHNLSEVVDALTTLIDE---------------------------------------------PH
SDLTGEFNSTATVDDLLTSIQGPDFPTGGIIYDASAIREVYATGKGKVITRAVADIEE--TKTGKFQIIVTEIPYQVNKA
KLIQKIADLVRDKKIDGISDLRDESDREGLRIVIELKKASKPKSVLNNLFKHTELQSSFPANMVALGK-GT-PHLMNLKT
ILTHYVQHRQMVIVRRSQFELQEAKARIHILEGFIKALDNLDAVIETIKKSKDTDDAKKNLIQKFGFSDIQATAILDLQL
RRLSALERQKIEDEYNAILQTIKALLALLHNPQAVLDTIITELSALKKEYGDPRRTKVVKGKLGEFSEEDLVASVDNLVV
ITREGYIKRMPLNSYRTQRRGGKGVVGMTTKDEDEVLHMTVANTHDYCLFFTDLGKVYAIRAFELPEGSRQAKGQAIINL
LSIEQDEKVQALLT--L---------TKANFADQSH-------FVTMATQKGMVKKTPLAEYESIRTSGKIGISLR-DND
KLVKVVLSNGQNYIVLITALGKSIKFKETDVTATGRDTMGVKGMTLK-P-EDKVLTMETVEI----------KPPKPD--
----DKRRKFFREILVVTEHGLGKRTNVEEYPEQKRGGQGVKVAELSDKTGQVAAIRLV---TED-DE--QVVITTKAHQ
SLGSPGLDAPPPGRCCDQCRKRRR---RGNNLTFSLHI
>gwd1_scaffold_127_7_GWD1_Microgenomates_bacterium_GW2011_GWF2_46_18_46_14 _unknown -Microgenomates
IASVQVVDEMKKSYLDYAMSVIVSRALPDARDGLKPVHRRILYGMKELALTHPAKYKKCARIVGEVLGKYHPHGDSAVYE
ALARLAQDFSMRYLLVDGQGNFGSVDGDSPAAMRYTEARLAKITSELLSDLDKKTVDWIDNFDGTFQEPTVLPALLPNLL
LMGSDGIAVGMATKIPTHNLSEVVDALTTLIDE---------------------------------------------PH
SDLTGEFNSTATVDDLLTSIQGPDFPTGGIIYDASAIREVYATGKGKVITRAVADIEE--TKTGKFQIIVTEIPYQVNKA
KLIQKIADLVRDKKIDGISDLRDESDREGLRIVIELKKASKPKSVLNNLFKHTELQSSFPANMVALGS-GT-PHLMNLKT
ILTHYVQHRQMVIVRRSQFELQEAKARIHILEGFIKALDNLDAVIETIKKSKDTDDAKKNLIQKFGFSDIQATAILDLQL
RRLSALERQKIEDEYNAILQTIKALLALLHNPQAVLDTIITELSALKKEYGDPRRTKVVKGKLGEFSEEDLVASVDNLVV
ITREGYIKRMPLNSYRTQRRGGKGVVGMTTKDEDEVLHMTVANTHDYCLFFTDLGKVYAIRAFELPEGSRQAKGQAIINL
LSIEQDEKVQALLT--L---------TKANFADQSH-------FVTMATQKGMVKKTPLAEYESIRTSGKIGISLR-DND
KLVKVVLSNGQNYIVLITALGKSIKFKETDVTATGRDTMGVKGMTLK-P-EDKVLTMETVEI----------KPPKPD--
----DKRRKFFREILVVTEHGLGKRTNVEEYPEQKRGGQGVKVAELSDKTGQVAAIRLV---TED-DE--QVVITTKAAQ
VIKLPLKNIKVLGRSTQGVILMRP-H-PGDVVTSVTTL
>gwe1_scaffold_223_8_GWE1_Microgenomates_47_11 _unknown -Microgenomates
IASVQVVDEMKKSYLDYAMSVIVSRALPDARDGLKPVHRRILYGMKELALTHPAKYKKCARIVGEVLGKYHPHGDSAVYE
ALARLAQDFSMRYLLVDGQGNFGSVDGDSPAAMRYTEARLAKITSELLSDLDKKTVDWIDNFDGTFQEPTVLPALLPNLL
LMGSDGIAVGMATKIPTHNLSEVVDALTTLIDE---------------------------------------------PH
SDLTGEFNSTATVDDLLTSIQGPDFPTGGIIYDASAIREVYATGKGKVITRAVADIEE--TKTGKFQIIVTEIPYQVNKA
KLIQKIADLVRDKKIDGISDLRDESDREGLRIVIELKKASKPKSVLNNLFKHTELQSSFPANMVALGK-GT-PHLMNLKT
ILTHYVQHRQMVIVRRSQFELQEAKARIHILEGFIKALDNLDAVIETIKKSKDTDDAKKNLIQKFGFSDIQATAILDLQL
RRLSALERQKIEDEYNAILQTIKALLALLHNPQAVLDTIITELSALKKEYGDPRRTKVVKGKLGEFSEEDLVASVDNLVV
ITREGYIKRMPLNSYRTQRRGGKGVVGMTTKDEDEVLHMTVANTHDYCLFFTDLGKVYAIRAFELPEGSRQAKGQAIINL
LSIEQDEKVQALLT--L---------TKANFADQSH-------FVTMATQKGMVKKTPLAEYESIRTSGKIGISLR-DND
KLVKVVLSNGQNYIVLITALGKSIKFKETDVTATGRDTMGVKGMTLK-P-EDKVLTMETVEI----------KPPKPD--
----DKRRKFFREILVVTEHGLGKRTNVEEYPEQKRGGQGVKVAELSDKTGQVAAIRLV---TED-DE--QVVITTKAAQ
VIKLPLKNIKVLGRSTQGVILMRP-H-PGDVVTSVTTL
>gwc1_scaffold_823_37_gmc:GY4MC1_0006 GWC1_Microgenomates_46_18 _unknown -Microgenomates
IASVQVVDEMKKSYLDYAMSVIVSRALPDARDGLKPVHRRILYGMKELALTHPAKYKKCARIVGEVLGKYHPHGDSAVYE
ALARLAQDFSMRYLLVDGQGNFGSVDGDSPAAMRYTEARLAKITSELLSDLDKKTVDWIDNFDGTFQEPTVLPALLPNLL
LMGSDGIAVGMATKIPTHNLSEVVDALTTLIDE---------------------------------------------PH
SDLTGEFNSTATVDDLLTSIQGPDFPTGGIIYDASAIREVYATGKGKVITRAVADIEE--TKTGKFQIIVTEIPYQVNKA
KLIQKIADLVRDKKIDGISDLRDESDREGLRIVIELKKASKPKSVLNNLFKHTELQSSFPANMVALGK-GT-PHLMNLKT
ILTHYVQHRQMVIVRRSQFELQEAKARIHILEGFIKALDNLDAVIETIKKSKDTDDAKKNLIQKFGFSDIQATAILDLQL
RRLSALERQKIEDEYNAILQTIKALLALLHNPQAVLDTIITELSALKKEYGDPRRTKVVKGKLGEFSEEDLVASVDNLVV
ITREGYIKRMPLNSYRTQRRGGKGVVGMTTKDEDEVLHMTVANTHDYCLFFTDLGKVYAIRAFELPEGSRQAKGQAIINL
LSIEQDEKVQALLT--L---------TKANFADQSH-------FVTMATQKGMVKKTPLAEYESIRTSGKIGISLR-DND
KLVKVVLSNGQNYIVLITALGKSIKFKETDVTATGRDTMGVKGMTLK-P-EDKVLTMETVEI----------KPPKPD--
----DKRRKFFREILVVTEHGLGKRTNVEEYPEQKRGGQGVKVAELSDKTGQVAAIRLV---TED-DE--QVVITTKAAQ
VIKLPLKNIKVLGRSTQGVILMRP-H-PGDVVTSVTTL
>GWB1_scaffold_1271_3_GWB1_Microgenomates_47_7 _unknown -Microgenomates
IASVQVVDEMKKSYLDYAMSVIVSRALPDARDGLKPVHRRILYGMKELALTHPAKYKKCARIVGEVLGKYHPHGDSAVYE
ALARLAQDFSMRYLLVDGQGNFGSVDGDSPAAMRYTEARLAKITSELLSDLDKKTVDWIDNFDGTFQEPTVLPALLPNLL
LMGSDGIAVGMATKIPTHNLSEVVDALTTLIDE---------------------------------------------PH
SDLTGEFNSTATVDDLLTSIQGPDFPTGGIIYDASAIREVYATGKGKVITRAVADIEE--TKTGKFQIIVTEIPYQVNKA
KLIQKIADLVRDKKIDGISDLRDESDREGLRIVIELKKASKPKSVLNNLFKHTELQSSFPANMVALGK-GT-PHLMNLKT
ILTHYVQHRQMVIVRRSQFELQEAKARIHILEGFIKALDNLDAVIETIKKSKDTDDAKKNLIQKFGFSDIQATAILDLQL
RRLSALERQKIEDEYNAILQTIKALLALLHNPQAVLDTIITELSALKKEYGDPRRTKVVKGKLGEFSEEDLVASVDNLVV
ITREGYIKRMPLNSYRTQRRGGKGVVGMTTKDEDEVLHMTVANTHDYCLFFTDLGKVYAIRAFELPEGSRQAKGQAIINL
LSIEQDEKVQALLT--L---------TKANFADQSH-------FVTMATQKGMVKKTPLAEYESIRTSGKIGISLR-DND
KLVKVVLSNGQNYIVLITALGKSIKFKETDVTATGRDTMGVKGMTLK-P-EDKVLTMETVEI----------KPPKPD--
----DKRRKFFREILVVTEHGLGKRTNVEEYPEQKRGGQGVKVAELSDKTGQVAAIRLV---TED-DE--QVVITTKAAQ
VIKLPLKNIKVLGRSTQGVILMRP-H-PGDVVTSVTTL
>gwa1_scaffold_5321_4_GWA1_Microgenomates_46_8 _unknown -Microgenomates
IASVQVVDEMKKSYLDYAMSVIVSRALPDARDGLKPVHRRILYGMKELALTHPAKYKKCARIVGEVLGKYHPHGDSAVYE
ALARLAQDFSMRYLLVDGQGNFGSVDGDSPAAMRYTEARLAKITSELLSDLDKKTVDWIDNFDGTFQEPTVLPALLPNLL
LMGSDGIAVGMATKIPTHNLSEVVDALTTLIDE---------------------------------------------PH
SDLTGEFNSTATVDDLLTSIQGPDFPTGGIIYDASAIREVYATGKGKVITRAVADIEE--TKTGKFQIIVTEIPYQVNKA
KLIQKIADLVRDKKIDGISDLRDESDREGLRIVIELKKASKPKSVLNNLFKHTELQSSFPANMVALGK-GT-PHLMNLKT
ILTHYVQHRQMVIVRRSQFELQEAKARIHILEGFIKALDNLDAVIETIKKSKDTDDAKKNLIQKFGFSDIQATAILDLQL
RRLSALERQKIEDEYNAILQTIKALLALLHNPQAVLDTIITELSALKKEYGDPRRTKVVKGKLGEFSEEDLVASVDNLVV
ITREGYIKRMPLNSYRTQRRGGKGVVGMTTKDEDEVLHMTVANTHDYCLFFTDLGKVYAIRAFELPEGSRQAKGQAIINL
LSIEQDEKVQALLT--L---------TKANFADQSH-------FVTMATQKGMVKKTPLAEYESIRTSGKIGISLR-DND
KLVKVVLSNGQNYIVLITALGKSIKFKETDVTATGRDTMGVKGMTLK-P-EDKVLTMETVEI----------KPPKPD--
----DKRRKFFREILVVTEHGLGKRTNVEEYPEQKRGGQGVKVAELSDKTGQVAAIRLV---TED-DE--QVVITTKAAQ
VIKLPLKNIKVLGRSTQGVILMRP-H-PGDVVTSVTTL
>RIFOXYD1_FULL_OP11_related_46_26_rifoxyd1_full_scaffold_1559_26_"Candidatus_Collierbacteria_bacterium_RIFOXYD1_FULL_46_26"__unknown_-Microgenomates
IASVQVVDEMKKSYLDYAMSVIVSRALPDARDGLKPVHRRILYGMKELALTHPAKYKKCARIVGEVLGKYHPHGDSAVYE
ALARLAQDFSMRYLLVDGQGNFGSVDGDSPAAMRYTEARLAKITSELLSDLDKKTVDWIDNFDGTFQEPTVLPALLPNLL
LMGSDGIAVGMATKIPTHNLSEVVDALTTLIDE---------------------------------------------PH
SDLTGEFNSTATVDDLLTSIQGPDFPTGGIIYDASAIREVYATGKGKVITRAVADIEE--TKTGKFQIIVTEIPYQVNKA
KLIQKIADLVRDKKIDGISDLRDESDREGLRIVIELKKASKPKSVLNNLFKHTELQSSFPANMVALGK-GT-PHLMNLKT
ILTHYVQHRQMVIVRRSQFELQEAKARIHILEGFIKALDNLDAVIETIKKSKDTDDAKKNLIQKFGFSDIQATAILDLQL
RRLSALERQKIEDEYNAILQTIKALLALLHNPQAVLDTIITELSALKKEYGDPRRTKVVKGKLGEFSEEDLVASVDNLVV
ITREGYIKRMPLNSYRTQRRGGKGVVGMTTKDEDEVLHMTVANTHDYCLFFTDLGKVYAIRAFELPEGSRQAKGQAIINL
LSIEQDEKVQALLT--L---------TKANFADQSH-------FVTMATQKGMVKKTPLAEYESIRTSGKIGISLR-DND
KLVKVVLSNGQNYIVLITALGKSIKFKETDVTATGRDTMGVKGMTLK-P-EDKVLTMETVEI----------KPPKPD--
----DKRRKFFREILVVTEHGLGKRTNVEEYPEQKRGGQGVKVAELSDKTGQVAAIRLV---TED-DE--QVVITTKAAQ
VIKLPLKNIKVLGRSTQGVILMRP-H-PGDVVTSVTTL
>gwf2_scaffold_2444_42_GWF2_Microgenomates_bacterium_GW2011_GWF2_46_18_47_18 _unknown -Microgenomates
IASVQVVDEMKKSYLDYAMSVIVSRALPDARDGLKPVHRRILYGMKELALTHPAKYKKCARIVGEVLGKYHPHGDSAVYE
ALARLAQDFSMRYLLVDGQGNFGSVDGDSPAAMRYTEARLAKITSELLSDLDKKTVDWIDNFDGTFQEPTVLPALLPNLL
LMGSDGIAVGMATKIPTHNLSEVVDALTTLIDE---------------------------------------------PH
SDLTGEFNSTATVDDLLTSIQGPDFPTGGIIYDASAIREVYATGKGKVITRAVADIEE--TKTGKFQIIVTEIPYQVNKA
KLIQKIADLVRDKKIDGISDLRDESDREGLRIVIELKKASKPKSVLNNLFKHTELQSSFPANMVALGK-GT-PHLMNLKT
ILTHYVQHRQMVIVRRSQFELQEAKARIHILEGFIKALDNLDAVIETIKKSKDTDDAKKNLIQKFGFSDIQATAILDLQL
RRLSALERQKIEDEYNAILQTIKALLALLHNPQAVLDTIITELSALKKEYGDPRRTKVVKGKLGEFSEEDLVASVDNLVV
ITREGYIKRMPLNSYRTQRRGGKGVVGMTTKDEDEVLHMTVANTHDYCLFFTDLGKVYAIRAFELPEGSRQAKGQAIINL
LSIEQDEKVQALLT--L---------TKANFADQSH-------FVTMATQKGMVKKTPLAEYESIRTSGKIGISLR-DND
KLVKVVLSNGQNYIVLITALGKSIKFKETDVTATGRDTMGVKGMTLK-P-EDKVLTMETVEI----------KPPKPD--
----DKRRKFFREILVVTEHGLGKRTNVEEYPEQKRGGQGVKVAELSDKTGQVAAIRLV---TED-DE--QVVITTKAAQ
VIKLPLKNIKVLGRSTQGVILMRP-H-PGDVVTSVTTL
>RIFOXYA1_FULL_OP11_46_24_rifoxya1_full_scaffold_4417_5_Gyrase_subunit_A_protein_{ECO:0000313|EMBL:KKU43466_1};_TaxID=1618495__unknown_-Microgenomates
IASVQVVDEMKKSYLDYAMSVIVSRALPDARDGLKPVHRRILYGMKELALTHPAKYKKCARIVGEVLGKYHPHGDSAVYE
ALARLAQDFSMRYLLVDGQGNFGSVDGDSPAAMRYTEARLAKITSELLSDLDKKTVDWIDNFDGTFQEPTVLPALLPNLL
LMGSDGIAVGMATKIPTHNLSEVVDALTTLIDE---------------------------------------------PH
SDLTGEFNSTATVDDLLTSIQGPDFPTGGIIYDASAIREVYATGKGKVITRAVADIEE--TKTGKFQIIVTEIPYQVNKA
KLIQKIADLVRDKKIDGISDLRDESDREGLRIVIELKKASKPKSVLNNLFKHTELQSSFPANMVALGK-GT-PHLMNLKT
ILTHYVQHRQMVIVRRSQFELQEAKARIHILEGFIKALDNLDAVIETIKKSKDTDDAKKNLIQKFGFSDIQATAILDLQL
RRLSALERQKIEDEYNAILQTIKALLALLHNPQAVLDTIITELSALKKEYGDPRRTKVVKGKLGEFSEEDLVASVDNLVV
ITREGYIKRMPLNSYRTQRRGGKGVVGMTTKDEDEVLHMTVANTHDYCLFFTDLGKVYAIRAFELPEGSRQAKGQAIINL
LSIEQDEKVQALLT--L---------TKANFADQSH-------FVTMATQKGMVKKTPLAEYESIRTSGKIGISLR-DND
KLVKVVLSNGQNYIVLITALGKSIKFKETDVTATGRDTMGVKGMTLKE---DKVLTMETVEI----------KPPKPD--
----DKRRKFFREILVVTEHGLGKRTNVEEYPEQKRGGQGVKVAELSDKTGQVAAIRLV---TED-DE--QVVITTKAAQ
VIKLPLKNIKVLGRSTQGVILMRP-H-PGDVVT-----
>RIFOXYA2_FULL_OP11_related_46_10_rifoxya2_full_scaffold_899_25_Gyrase_subunit_A_protein_{ECO:0000313|EMBL:KKU43466_1};_TaxID=1618495__unknown_-Microgenomates
IASVQVVDEMKKSYLDYAMSVIVSRALPDARDGLKPVHRRILYGMKELALTHPAKYKKCARIVGEVLGKYHPHGDSAVYE
ALARLAQDFSMRYLLVDGQGNFGSVDGDSPAAMRYTEARLAKITSELLSDLDKKTVDWIDNFDGTFQEPTVLPALLPNLL
LMGSDGIAVGMATKIPTHNLSEVVDALTTLIDE---------------------------------------------PH
SDLTGEFNSTATVDDLLTSIQGPDFPTGGIIYDASAIREVYATGKGKVITRAVADIEE--TKTGKFQIIVTEIPYQVNKA
KLIQKIADLVRDKKIDGISDLRDESDREGLRIVIELKKASKPKSVLNNLFKHTELQSSFPANMVALGK-GT-PHLMNLKT
ILTHYVQHRQMVIVRRSQFELQEAKARIHILEGFIKALDNLDAVIETIKKSKDTDDAKKNLIQKFGFSDIQATAILDLQL
RRLSALERQKIEDEYNAILQTIKALLALLHNPQAVLDTIITELSALKKEYGDPRRTKVVKGKLGEFSEEDLVASVDNLVV
ITREGYIKRMPLNSYRTQRRGGKGVVGMTTKDEDEVLHMTVANTHDYCLFFTDLGKVYAIRAFELPEGSRQAKGQAIINL
LSIEQDEKVQALLTL-----T-----KAN----FAD--QSH--FVTMATQKGMVKKTPLAEYESIRTSGKIGISLRD-ND
KLVKVVLSNGQNYIVLITALGKSIKFKETDVTATGRDTMGVKGMTLKP--EDKVLTMETVEI---KPPK-PDDKRRKF--
----FR------EILVVTEHGLGKRTNVEEYPEQKRGGQGVKVAELSDKTGQVAAIRLV---TED-DE--QVVITTKAAQ
VIKLPLKNIK----------------------------
>RIFCSPHIGHO2_01_FULL_OP11_52_32_rifcsphigho2_01_scaffold_32_240_"Candidatus_Chisholmbacteria_bacterium_RIFCSPHIGHO2_01_FULL_52_32"__RIF-OP11-3_-Microgenomates
LLPTEISQEMQRSYLDYAMSVIVARALPDVRDGLKPVHRRILFAMHGMNLTHASAYKKSARIVGEVLGKYHPHGDMAVYD
ALVRLAQDFSMRYPLVDGQGNFGSVDGDSPAAMRYTEARLARISQALLADLEKETVNFTDNFDGSQKEPSVLPGLLPNLL
IMGSDGIAVGMATKIPPHNLGEVADAIDALLDH---------------------------------------------P-
-EIIGTFVSEVSTDELLNSIKGPDFPTGGTIYDSEAIHEVYATGKGKIMVRGMAEIEQ--TKSGKMQIVITELPYQVNKA
RLVEKIADLVKDKRIVGIADLRDESDRHGMRVAIDLKRDAKPKAILNNLFKHTELEQSFPANMVALHE-GT-PQLMTLKT
ILSEYIRHRQLVVVRRSQFELRAARARAHILEGLIIALDHLDAVISTIRRSPDADIAKERLMKNFKLTDIQAQAILDMQL
RRLAALERQKIQDEYKAIRLTIEELLALLKDPKKILSAIGAELRKVRHEFADDRRTRVNPAKLKELGMKDLVPSEEVLVT
VTETGYLKRMPIGTYRSQHRGGKGVSGMTTKEEDTVAHLLTANTHDAILFFTDRGKVYKLVTHEIPQGSRQSKGQAVINL
ININQDERIQTILPI-----P-----EMR----FAS--QNQ--YLLMATRKGVVKKSRLSGYANIKSNGLIAIVLTE-GD
ELVWVKVAKENDHVILATKKGKSIRFSESQVRPTARDTMGVRGIELAA--NDLVVGVEVFTPLGKQ----PKDRRKKF--
----FK------DLFVVTDRGMGKRTPLDQYPLQHRGGQGVKVATLSDRTGDITSAMFV---DQT-TD--QIILTSHKAQ
VIKLPLKNIPRLKRATQGVILMRFAK-AGDKVAAVASL
>RIFCSPLOWO2_01_FULL_CPR_50_28_rifcsplowo2_01_scaffold_7_843_"Candidatus_Chisholmbacteria_bacterium_RIFCSPLOWO2_01_FULL_50_28"__RIF-OP11-3_-Microgenomates
LLPTEISQEMQRSYLDYAMSVIVARALPDVRDGLKPVHRRILFAMHGMNLTHASAYKKSARIVGEVLGKYHPHGDMAVYD
ALVRLAQDFSMRYPLVDGQGNFGSVDGDSPAAMRYTEARLARISQALLADLEKETVNFTDNFDGSQKEPSVLPGLLPNLL
IMGSDGIAVGMATKIPPHNLGEVADAIDALLDH---------------------------------------------P-
-EIIGTFVSEVSTDELLNSIKGPDFPTGGTIYDSEAIHEVYATGKGKIMVRGMAEIEQ--TKSGKMQIVITELPYQVNKA
RLVEKIADLVKDKRIVGIADLRDESDRHGMRVAIDLKRDAKPKAILNNLFKHTELEQSFPANMVALHE-GT-PQLMTLKT
ILSEYIRHRQLVVVRRSQFELRAARARAHILEGLIIALDHLDAVISTIRRSPDADIAKERLMKNFKLTDIQAQAILDMQL
RRLAALERQKIQDEYKAIRLTIEELLALLKDPKKILSAIGAELRKVRHEFADDRRTRVNPAKLKELGMKDLVPSEEVLVT
VTETGYLKRMPIGTYRSQHRGGKGVSGMTTKEEDTVAHLLTANTHDAILFFTDRGKVYKLVTHEIPQGSRQSKGQAVINL
ININQDERIQTILPI-----P-----EMR----FAS--QNQ--YLLMATRKGVVKKSRLSGYANIKSNGLIAIVLTE-GD
ELVWVKVAKENDHVILATKKGKSIRFSESQVRPTARDTMGVRGIELAA--NDLVVGVEVFTPLGKQ----PKDRRKKF--
----FK------DLFVVTDRGMGKRTPLDQYPLQHRGGQGVKVATLSDRTGDITSAMFV---DQT-TD--QIILTSHKAQ
VIKLPLKNIPRLKRATQGVILMRFAK-AGDKVAAVASL
>RIFCSPLOWO2_01_FULL_OP11_45_11_rifcsplowo2_01_scaffold_27163_14_"Candidatus_Roizmanbacteria_bacterium_RIFCSPLOWO2_01_FULL_45_11"__Roizmannbacteria_-Microgenomates
IEDTNLIEEMQRSYLDYAMSVIVSRALPDVRDGLKPVHRRILFAMHKVGLTNTARFSKSAKVVGEVLGKYHPHGDIPVYD
ALARMAQDFSMRYPLVHGQGNFGSIDGDPPAAMRYTEVKMAKIAAEMLRDLEKETVSTTDNFDGTLQEPTVLPSVIPNLL
LMGADGIAVGMATKIPPHNLTEVVDALCFMIDRMTAVGNSEEEA----------------------------------TG
VT--------ITTEELMQFIKGPDFPTAAIIFDHEEIKKVYATGRGKIMMRAQTSIEE--QPSGKSAIIVTEIPYQVNKA
TLITKIAQLVKDKKITEISDLRDESDRHGIRVVIELKRGGIPKKVLNRLYKYTQLQTTFPANMVALVD-GT-PQTLSLKT
ILDEFIKHRKIIVRKRSEFELREARAREHILEGLKIAVDHIDEVINTIRKSADVDDAKKQLIAKFGLSDIQAQAILDMQL
KRLAALERRKIEDELNMIRETIAYLLDLLDHPEKMLGVIKDELVSVREKYGDARRTKVIKQPIGQFSDEDLIPNEEIMVT
ISKTGYIKRLPKGTFKLQRRGGKGVIGMTTKEQDQIEHMFMMNTHDYCMFFTNKGRVFIMRGWEISETSRQAKGMAIINL
LSIEQGELIQSILPV----SP-----DRF----SQK--SGG--SIIMATKRGTIKKTLFDKFGNIKSSGLIAIKLDD-GD
ELVWVHEARKHDEIMLVTHDGKVIRFPESEVRDTGRATRGVTGIKVGK--DDYVVAMECIDM---RGGV-PDDKRKKW--
----FK------DLIVVTHNGMGKRTNIDEFRGQHRGGKGVKVANLTAKTGPVAQALII---TPD-DE--QIVISSKKGQ
VIKLPMKNIPRLSRDTQGVILMRFTD-KSDSVTTAASV
>gwa1_scaffold_964_31_GWA1_GWA1_OP11_41_13_41_13 _Roizmanbacteria -Microgenomates
IEPTNLIEEMQRSYLDYAMSVIVARALPDVRDGLKPVHRRILFAMQKVGLTYAARFSKSAKVVGEVLGKYHPHGDMPVYD
ALARMAQEFSMRYPLIHGQGNFGSIDGDPPAAMRYTEVKMAKITQEIMHDIEKETVDFVDNFDGSLQEPTVLPAATPNLL
LMGADGIAVGMATKIPPHNLGEVIDALVFVIERETKESKIQRSSEPE-------------------------------P-
----------ITTEDLMQFIKGPDFPTAAQIYDHEEIKKVYATGRGKIVMRAKADIED--MSNGKSAIIVTEIPYQVNKA
TMITKIAQLVKDKKIPDISDLRDESDRRGIRVVMELKRGSIPKKVLNRLYKFTQMQSTFPANMVALID-GT-PQTLSLKD
ILEQFIKHRQTIVRRRSEFELRQAKAREHILMGLKIAVDNIDEVINTIRRAPDVETARTQLMKKFDLSEIQAQAILDMQL
KRLAALERQKIEDELSMVREMIAYLEDLLAHPEKMLGVIKDELKEVKKQYNDERRTRVYKGKVGEFSEEDLIQNEQTLIT
VSKTGYIKRLPRGTFKLQRRGGKGVMGMTTKEEDNIEHMITAQTHDYLMFFTNKGRVFRMRAWEIPEGSRISKGQAVINL
LNIQQGELVQSILS------------TTAFDEHPKS-------TILMATKNGVVKRTEFSQYQNIKASGLITINLD-SGD
EVVWVEWTSGDRDIMLVTHLGKTIRFPETEVRPTGRATRGVTGIKLS-K-EDYVVAMEALKT----------QPETSD--
----DKRIKMFKDLLVITQNGLGKRTDVNEFRGQHRGGKGVKVANVTKKTGPIAIALLV---NQD-SE--QIVISSRKGI
VIKLPIKNIPRLSRNTQGVILMRM-K-SGDEPAAASAV
>GWB1_scaffold_2138_11_GWB1_GWB1_OP11_40_7_40_8 _Roizmanbacteria -Microgenomates
IEPTNLIEEMQRSYLDYAMSVIVARALPDVRDGLKPVHRRILFAMQKVGLTYAARFSKSAKVVGEVLGKYHPHGDMPVYD
ALARMAQEFSMRYPLIHGQGNFGSIDGDPPAAMRYTEVKMAKITQEIMHDIEKETVDFVDNFDGSLQEPTVLPAATPNLL
LMGADGIAVGMATKIPPHNLGEVIDALVFVIERETKESKIQRSSEPE-------------------------------P-
----------ITTEDLMQFIKGPDFPTAAQIYDHEEIKKVYATGRGKIVMRAKADIED--MSNGKSAIIVTEIPYQVNKA
TMITKIAQLVKDKKIPDISDLRDESDRRGIRVVMELKRGSIPKKVLNRLYKFTQMQSTFPANMVALID-GT-PQTLSLKD
ILEQFIKHRQTIVRRRSEFELRQAKAREYILMGLKIAVDNIDEVINTIRRAPDVETARTQLMKKFDLSEIQAQAILDMQL
KRLAALERQKIEDELSMVREMIAYLEDLLAHPEKMLGVIKDELKEVKKQYSDERRTRVYKGKVGEFSEEDLIQNEQTLIT
VSKTGYIKRLPRGTFKLQRRGGKGVMGMTTKEEDNIEHMITAQTHDYLMFFTNKGRVFRMRAWEIPEGSRISKGQAVINL
LNIQQGELVQSILS------------TTAFDEHPKS-------TILMATKNGVVKRTEFSQYQNIKASGLITINLD-SGD
EVVWVEWTSGDRDIMLVTHLGKTIRFPETEVRPTGRATRGVTGIKLS-K-EDYVVAMEALKT----------QPETSD--
----DKRIKMFKDLLVITQNGLGKRTDVNEFRGQHRGGKGVKVANVTKKTGPIAIALLV---NQD-SE--QIVISSRKGI
VIKLPIKNIPRLSRNTQGVILMRM-K-SGDEPAAASAV
>RIFCSPLOWO2_01_FULL_OP11_40_14_rifcsplowo2_01_scaffold_6949_7_Gyrase_subunit_A_protein_{ECO:0000313|EMBL:KKR50345_1};_TaxID=1618458__Levybacteria_-Microgenomates
IEPTNLIEEMQRSYLDYAMSVIVARALPDVRDGLKPVHRRILFAMQKVGLTYAARFSKSAKVVGEVLGKYHPHGDMPVYD
ALARMAQEFSMRYPLIHGQGNFGSIDGDPPAAMRYTEVKMAKITQEIMHDIEKETVDFVDNFDGSLQEPTVLPAATPNLL
LMGADGIAVGMATKIPPHNLGEVIDALVFVIERETKESKIQRSSEPE-------------------------------P-
----------ITTEDLMQFIKGPDFPTAAQIYDHEEIKKVYATGRGKIVMRAKADIED--MSNGKSAIIVTEIPYQVNKA
TMITKIAQLVKDKKIPDISDLRDESDRRGIRVVMELKRGSIPKKVLNRLYKFTQMQSTFPANMVALID-GT-PQTLSLKD
ILEQFIKHRQTIVRRRSEFELRQAKAREHILMGLKIAVDNIDEVINTIRRAPDVETARTQLMKKFDLSEIQAQAILDMQL
KRLAALERQKIEDELSMVREMIAYLEDLLAHPEKMLGVIKDELKEVKKQYSDERRTRVYKGKVGEFSEEDLIQNEQTLIT
VSKTGYIKRLPRGTFKLQRRGGKGVMGMTTKEEDNIEHMITAQTHDYLMFFTNKGRVFRMRAWEIPEGSRISKGQAVINL
LNIQQGELVQSILS--TSTAP-----K--------S-------TILMATKNGVVKRTEFSQYQNIKASGLITINLD-SGD
EVVWVEWTSGDRDIMLVTHLGKTIRFPETEVRPTGRATRGVTGIKLS-K-EDYVVAMEALKT----------QPETSD--
----DKRIKMFKDLLVITQNGLGKRTDVNEFRGQHRGGKGVKVANVTKKTGPIAIALLV---NQD-SE--QIVISSRKGI
VIKLPIKNIPRLSRNTQGVILMRM-K-SGDEPAAASAV
>gwa2_scaffold_1888_26_GWA2_Levybacteria_40_16 _Levybacteria -Microgenomates
IEPTNLIEEMQRSYLDYAMSVIVARALPDVRDGLKPVHRRILFAMQKVGLTYAARFSKSAKVVGEVLGKYHPHGDMPVYD
ALARMAQEFSMRYPLIHGQGNFGSIDGDPPAAMRYTEVKMAKITQEIMHDIEKETVDFVDNFDGSLQEPTVLPAATPNLL
LMGADGIAVGMATKIPPHNLGEVIDALVFVIERETKESKIQRS--------------SE-------------------P-
-E-------PITTEDLMQFIKGPDFPTAAQIYDHEEIKKVYATGRGKIVMRAKADIED--MSNGKSAIIVTEIPYQVNKA
TMITKIAQLVKDKKIPDISDLRDESDRRGIRVVMELKRGSIPKKVLNRLYKFTQMQSTFPANMVALID-GT-PQTLSLKD
ILEQFIKHRQTIVRRRSEFELRQAKAREHILMGLKIAVDNIDEVINTIRRAPDVETARTQLMKKFDLSEIQAQAILDMQL
KRLAALERQKIEDELSMVREMIAYLEDLLAHPEKMLGVIKDELKEVKKQYSDERRTRVYKGKVGEFSEEDLIQNEQTLIT
VSKTGYIKRLPRGTFKLQRRGGKGVMGMTTKEEDNIEHMITAQTHDYLMFFTNKGRVFRMRAWEIPEGSRISKGQAVINL
LNIQQGELVQSILS------------TTAFDEHPKS-------TILMATKNGVVKRTEFSQYQNIKASGLITINLD-SGD
EVVWVEWTSGDRDIMLVTHLGKTIRFPETEVRPTGRATRGVTGIKLS-K-EDYVVAMEALKT----------QPETSD--
----DKRIKMFKDLLVITQNGLGKRTDVNEFRGQHRGGKGVKVANVTKKTGPIAIALLV---NQD-SE--QIVISSRKGI
VIKLPIKNIPRLSRNTQGVILMRM-K-SGDEPAAASAV
>gwc1_scaffold_9605_2_GWC1_Roizmanbacteria_41_8 _Levybacteria -Microgenomates
IEPTNLIEEMQRSYLDYAMSVIVARALPDVRDGLKPVHRRILFAMQKVGLTYAARFSKSAKVVGEVLGKYHPHGDMPVYD
ALARMAQEFSMRYPLIHGQGNFGSIDGDPPAAMRYTEVKMAKITQEIMHDIEKETVDFVDNFDGSLQEPTVLPAATPNLL
LMGADGIAVGMATKIPPHNLGEVIDALVFVIERETKESKIQRS--------------SE-------------------P-
-E-------PITTEDLMQFIKGPDFPTAAQIYDHEEIKKVYATGRGKIVMRAKADIED--MSNGKSAIIVTEIPYQVNKA
TMITKIAQLVKDKKIPDISDLRDESDRRGIRVVMELKRGSIPKKVLNRLYKFTQMQSTFPANMVALID-GT-PQTLSLKD
ILEQFIKHRQTIVRRRSEFELRQAKAREHILMGLKIAVDNIDEVINTIRRAPDVETARTQLMKKFDLSEIQAQAILDMQL
KRLAALERQKIEDELSMVREMIAYLEDLLAHPEKMLGVIKDELKEVKKQYSDERRTRVYKGKVGEFSEEDLIQNEQTLIT
VSKTGYIKRLPRGTFKLQRRGGKGVMGMTTKEEDNIEHMITAQTHDYLMFFTNKGRVFRMRAWEIPEGSRISKGQAVINL
LNIQQGELVQSILS------------TTAFDEHPKS-------TILMATKNGVVKRTEFSQYQNIKASGLITINLD-SGD
EVVWVEWTSGDRDIMLVTHLGKTIRFPETEVRPTGRATRGVTGIKLS-K-EDYVVAMEALKT----------QPETSD--
----DKRIKMFKDLLVITQNGLGKRTDVNEFRGQHRGGKGVKVANVTKKTGPIAIALLV---NQD-SE--QIVISSRKGI
VIKLPIKNIPRLSRNTQGVILMRM-K-SGDEPAAASAV
>gwc2_scaffold_18349_11_GWC2_Roizmanbacteria_40_7 _Roizmanbacteria -Microgenomates
IEPTNLIEEMQRSYLDYAMSVIVARALPDVRDGLKPVHRRILFAMQKVGLTYAARFSKSAKVVGEVLGKYHPHGDMPVYD
ALARMAQEFSMRYPLIHGQGNFGSIDGDPPAAMRYTEVKMAKITQEIMHDIEKETVDFVDNFDGSLQEPTVLPAATPNLL
LMGADGIAVGMATKIPPHNLGEVIDALVFVIERETKESKIQRS--------------SE-------------------P-
-E-------PITTEDLMQFIKGPDFPTAAQIYDHEEIKKVYATGRGKIVMRAKADIED--MSNGKSAIIVTEIPYQVNKA
TMITKIAQLVKDKKIPDISDLRDESDRRGIRVVMELKRGSIPKKVLNRLYKFTQMQSTFPANMVALID-GT-PQTLSLKD
ILEQFIKHRQTIVRRRSEFELRQAKAREHILMGLKIAVDNIDEVINTIRRAPDVETARTQLMKKFDLSEIQAQAILDMQL
KRLAALERQKIEDELSMVREMIAYLEDLLAHPEKMLGVIKDELKEVKKQYSDERRTRVYKGKVGEFSEED----------
------IKRLPRGTFKLQRRGGKGVMGMTTKEEDNIEHMITAQTHDYLMFFTNKGRVFRMRAWEIPEGSRISKGQAVINL
LNIQQGELVQSILS------------TTAFDEHPKS-------TILMATKNGVVKRTEFSQYQNIKASGLITINLD-SGD
EVVWVEWTSGDRDIMLVTHLGKTIRFPETEVRPTGRATRGVTGIKLS-K-EDYVVAMEALKT----------QPETSD--
----DKRIKMFKDLLVITQNGLGKRTDVNEFRGQHRGGKGVKVANVTKKTGPIAIALLV---NQD-SE--QIVISSRKGI
VIKLPIKNIPRLSRNTQGVILMRM-K-SGDEPAAASAV
>RIFCSPHIGHO2_01_FULL_CPR_43_29_rifcsphigho2_01_scaffold_19497_2_"Candidatus_Woykebacteria_bacterium_RIFCSPHIGHO2_01_FULL_43_29"__unknown_-Microgenomates
LQPVEITEEMQRSYLNYAMSVIVARALPDVRDGLKPVHRRILFAMNELGLTFSAKYRKSATVVGEVLGKYHPHGDMPVYD
AMVRLAQDFALRYPLVDGQGNFGSVDGDPPAAMRYTEARLDKISDEMLSDIDKETVAFIDNFDATRVEPTVLPSRLPNLL
LNGGSGIAVGMATNIPPHNLRELCDALTLMLGKAKEVPENSQKPKESNPKDTLNLNIPFKKETQVSTI----------PQ
YDKIQGFSYDVTVEDLMKHIKGPDFPTGGAIFNKAEIMSAYATGKGRIVMRAKAEVEE--EKNGRFNIVVSEIPYQVNKS
TLVARIAELVKEKKLEGISDLRDESDRQGMRIVIELKRDARPQNLLNQLFKLTSMQLAFNVNTVALVD-GT-PQTLMLNT
ILEEYLKHRQLIIVRRSVHDLNSARLRSHILEGLKIALDNLDAVIETIRKSSDAEVAKQNLMVKFKLSDLQAQAILDMQL
RRLAALERQKIEDEYKNVLKVIKGLVDLICSPRKVLTQIGNELSEVKAKYGDDRRTRVYDQAVGEFSEEDLIASENIIVT
VTRAGYIKRSPLNTFRTQHRGGKGVSGMGMKEDDSIANIFSANTHDNILFFTNKGRVFQIKVYELPEGSRYSKGQALINL
INLEQAEKINSILVT-----------PKS----QTS----G--YMFMATARGIVKKTAVEEFAHIRRNGMIAINLSS-GD
SLVWVKLTTGEDDILVVSKNGLSIKFHEKDVRPLGRATAGVLGIKLAT--SDEVVAMEVAGK--------ET--------
------------FLLTVMENGYGKKTPITDWPTQKRGGSGVKSAEVTSKTGKIISSKIV---TPE-SV--DVIITSDKGQ
VIKLPLDTVPKLKRQTQGVIMIRMSG-SGDKVSAVAVL
>RIFCSPHIGHO2_02_FULL_CPR_43_16b_rifcsphigho2_02_scaffold_8302_7_"Candidatus_Woykebacteria_bacterium_RIFCSPHIGHO2_02_FULL_43_16b"__unknown_-Microgenomates
LQPVEITEEMQRSYLNYAMSVIVARALPDVRDGLKPVHRRILFAMNELGLTFSAKYRKSATVVGEVLGKYHPHGDMPVYD
AMVRLAQDFALRYPLVDGQGNFGSVDGDPPAAMRYTEARLDKISDEMLSDIDKETVAFIDNFDATRVEPTVLPSRLPNLL
LNGGSGIAVGMATNIPPHNLRELCDALTLMLGKAKEVPENSQKPKESNPKDTLNLNIPFKKETQVSTI----------PQ
YDKIQGFSYDVTVEDLMKHIKGPDFPTGGAIFNKAEIMSAYATGKGRIVMRAKAEVEE--EKNGRFNIVVSEIPYQVNKS
TLVARIAELVKEKKLEGISDLRDESDRQGMRIVIELKRDARPQNLLNQLFKLTSMQLAFNVNTVALVD-GT-PQTLMLNT
ILEEYLKHRQLIIVRRSVHDLNSARLRSHILEGLKIALDNLDAVIETIRKSSDAEVAKQNLMVKFKLSDLQAQAILDMQL
RRLAALERQKIEDEYKNVLKVIKGLVDLICSPRKVLTQIGNELSEVKAKYGDDRRTRVYDQAVGEFSEEDLIASENIIVT
VTRAGYIKRSPLNTFRTQHRGGKGVSGMGMKEDDSIANIFSANTHDNILFFTNKGRVFQIKVYELPEGSRYSKGQALINL
INLEQAEKINSILVT-----------PKS----QTS----G--YMFMATARGIVKKTAVEEFAHIRRNGMIAINLSS-GD
SLVWVKLTTGEDDILVVSKNGLSIKFHEKDVRPLGRATAGVLGIKLAT--SDEVVAMEVAGK--------ET--------
------------FLLTVMENGYGKKTPITDWPTQKRGGSGVKSAEVTSKTGKIISSKIV---TPE-SV--DVIITSDKGQ
VIKLPLDTVPKLKRQTQGVIMIRMSG-SGDKVSAVAVL
>RIFCSPLOWO2_01_FULL_OP11_43_14_rifcsplowo2_01_scaffold_2503_8_"Candidatus_Woykebacteria_bacterium_RIFCSPLOWO2_01_FULL_43_14"__unknown_-Microgenomates
LQPVEITEEMQRSYLNYAMSVIVARALPDVRDGLKPVHRRILFAMNELGLTFSAKYRKSATVVGEVLGKYHPHGDMPVYD
AMVRLAQDFALRYPLVDGQGNFGSVDGDPPAAMRYTEARLDKISDEMLSDIDKETVAFIDNFDATRVEPTVLPSRLPNLL
LNGGSGIAVGMATNIPPHNLRELCDALTLMLGKAKEVPENSQKPKESNPKDTLNLNIPFKKETQVSTI----------PQ
YDKIQGFSYDVTVEDLMKHIKGPDFPTGGAIFNKAEIMSAYATGKGRIVMRAKAEVEE--EKNGRFNIVVSEIPYQVNKS
TLVARIAELVKEKKLEGISDLRDESDRQGMRIVIELKRDARPQNLLNQLFKLTSMQLAFNVNTVALVD-GT-PQTLMLNT
ILEEYLKHRQLIIVRRSVHDLNSARLRSHILEGLKIALDNLDAVIETIRKSSDAEVAKQNLMVKFKLSDLQAQAILDMQL
RRLAALERQKIEDEYKNVLKVIKGLVDLICSPRKVLTQIGNELSEVKAKYGDDRRTRVYDQAVGEFSEEDLIASENIIVT
VTRAGYIKRSPLNTFRTQHRGGKGVSGMGMKEDDSIANIFSANTHDNILFFTNKGRVFQIKVYELPEGSRYSKGQALINL
INLEQAEKINSILVT-----------PKS----QTS----G--YMFMATARGIVKKTAVEEFAHIRRNGMIAINLSS-GD
SLVWVKLTTGEDDILVVSKNGLSIKFHEKDVRPLGRATAGVLGIKLAT--SDEVVAMEVAGK--------ET--------
------------FLLTVMENGYGKKTPITDWPTQKRGGSGVKSAEVTSKTGKIISSKIV---TPE-SV--DVIITSDKGQ
VIKLPLDTVPKLKRQTQGVIMIRMSG-SGDKVSAVAVL
>RIFCSPHIGHO2_12_FULL_OP11_43_10_rifcsphigho2_12_scaffold_564_50_"Candidatus_Woykebacteria_bacterium_RIFCSPHIGHO2_12_FULL_43_10"__unknown_-Microgenomates
LQPVEITEEMQRSYLNYAMSVIVARALPDVRDGLKPVHRRILFAMNELGLTFSAKYRKSATVVGEVLGKYHPHGDMPVYD
AMVRLAQDFALRYPLVDGQGNFGSVDGDPPAAMRYTEARLDKISDEMLSDIDKETVAFIDNFDATRVEPTVLPSRLPNLL
LNGGSGIAVGMATNIPPHNLRELCDALTLMLGKAKEVPENSQKPKESNPKDTLNLNIPFKKETQVSTI----------PQ
YDKIQGFSYDVTVEDLMKHIKGPDFPTGGAIFNKAEIMSAYATGKGRIVMRAKAEVEE--EKNGRFNIVVSEIPYQVNKS
TLVARIAELVKEKKLEGISDLRDESDRQGMRIVIELKRDARPQNLLNQLFKLTSMQLAFNVNTVALVD-GT-PQTLMLNT
ILEEYLKHRQLIIVRRSVHDLNSARLRSHILEGLKIALDNLDAVIETIRKSSDAEVAKQNLMVKXXXXXXXXXXXLDMQL
RRLAALERQKIEDEYKNVLKVIKGLVDLICSPRKVLTQIGNELSEVKAKYGDDRRTRVYDQAVGEFSEEDLIASENIIVT
VTRAGYIKRSPLNTFRTQHRGGKGVSGMGMKEDDSIANIFSANTHDNILFFTNKGRVFQIKVYELPEGSRYSKGQALINL
INLEQAEKINSILVT-----------PKS----QTS----G--YMFMATARGIVKKTAVEEFAHIRRNGMIAINLSS-GD
SLVWVKLTTGEDDILVVSKNGLSIKFHEKDVRPLGRATAGVLGIKLAT--SDEVVAMEVAGK--------ET--------
------------FLLTVMENGYGKKTPITDWPTQKRGGSGVKSAEVTSKTGKIISSKIV---TPE-SV--DVIITSDKGQ
VIKLPLDTVPKLKRQTQGVIMIRMSG-SGDKVSAVAVL
>RBG_16_OP11_39_9b_RBG_16_scaffold_3161_5_gyrA;_"Candidatus_Woykebacteria_bacterium_RBG_16_39_9b"__unknown_-Microgenomates
LIPIEIIEEMQRSYLNYAMSVIVSRALPDVKDGLKPVHRRILYAMYELGLSYEAKYRKSATVVGEVLGKYHPHGDSPVYD
ALVRLAQNFAMRYPLIDGQGNFGSVDGDPPAAMRYTEARMAKIASEMLSDIEKNTILFADNFDGTRKEPIVLPAKLPQLL
LNGSSGIAVGMATNIPPHNLNEVCDAIIHLIEN---------------------------------------------P-
-E--------DAVEDLMKFIKGPDFPTGGSIFDVNEIRQAYATGRGRIVMRAKAEIEE--ASSGKFAVVISELPYQVNKS
QLVARIAQLVKEKKVEGISDLRDESDRKGMRVFIELKRDSRPKSILNNLYKHTAMQLAFNVNMVALVN-GV-PGTLTLKQ
ALTEFIRHRQQVVTKRAEFDLNAAKNRAHILEGLKIALDHLDAVIETIRRSKDADIAKVNLMNKFKLTDIQAIAILDMQL
RRLAALERQKVEDEYKAVLKTISYLEDLLSSPKKILAVIIKELTELKDKFGDERRTRVYANPIGEFSEEDLIAKEQVIIT
ITRAGYIKRSPTSTFRTQGRGGRGVSGVTMKEEDTVADIFSANTHDSLMFFTNKGRVFQIKVYELPEGTRFSKGAAIVNL
IDLEQDELVTSILAV-----------PKM----EKN--KLG--YLFMATKRGVVKKTPLREFEHIRKSGMIAINLVK-GD
ELSWVKLTSGDDYMILVTNKGMSIKFSEKDVRPMGRATSGVIGIRLKS--ADNVITMDKATE--------KQ--------
------------ELIIVTEKGLGKRSKISDWPKQGRAGLGVKAAEVTSRTGNLVAANVI---GKE-DK--HLIITSKMAQ
VIKLPIKDVPVLTRQTQGVILIRLSA-KEDVVAAASSI
>RBG_19FT_COMBO_OP11_43_10_rbg_19ft_combo_scaffold_2081_13_"Candidatus_Woykebacteria_bacterium_RBG_19FT_COMBO_43_10"__unknown_-Microgenomates
VAPIEITEEMKRSYLDYAMSVIVSRALPDVKDGLKPVHRRILYALHELGLTFEAKYRKSATVVGEVLGKYHPHGDAPVYD
ALVRLAQDFAMRAPLVSGQGNFGSIDGDPPAAMRYTEAKMAKIAAEMLADIEKNTVDFFDNFDGTRKEPQPLPAKLPNLL
LNGSAGIAVGMATNIPPHNLNELCDAIILLLEN---------------------------------------------P-
-D--------ATVEDLMKHIKGPDFPTGGAIFDINEIRTAYATGKGRVVMRAKAEIEE--TKGGKFSIIVSEIPYQVNKS
LLIARIAELVKEKKLEGISDLRDESDRKGMRIVIELKRDGRPQAILNNLYKHTAMQLAFNANMVALVD-GV-PLTLTLKQ
VLTEYIRHRQNVVTRRTQXXXXXXRNRIHILEGLKIALDNLDAVIETIKKSKDADEARSNLVRRFKLTEIQATAILDMQL
RRLAALERKKIEDEYQEILKTISYLEDLLASPKKILKVIEQELSAIKEKYGDDRRTRVYPNPIGEFAEEDLIPAESVIVT
VTQSGYIKRSPVSTFRSQARGGKGVSGVTMKEEDTVSDIFSANTHDSLMFFTNTGNVFQIKVYEVPEGSRYSKGAAIINL
INLEQGERITSILNI-----------SKK----EGA--GAG--FLLMATKKGIVKKTNIKEFTHIRKSGMISIKLGK-ED
ELSWVKLTSGKDNIILVTKKGMSIKFSEKDVRPMGRPTSGVIGIRLKS--EDSVITMDKAIP--------AD--------
------------ELVVVTEKGFGKRSKISDWPQQGRSGFGVKAAEITERNGRLVAAQVV---GRG-DQ--HFLITSKKGQ
VIKLPVKDVPTLTRQTQGVILIRFSD-KNDEVAAVSSL
>RBG_16_OP11_43_9_RBG_16_scaffold_12308_13_gyrA;_"Candidatus_Woykebacteria_bacterium_RBG_16_43_9"__unknown_-Microgenomates
VELIEITDEMQRSYLDYAMSVIVTRALPDVRDGLKPVHRRILFAMHELGLTHEAKYRKSATVVGDVLGKYHPHGDSPVYD
ALVRLAQDFSMRVPLVDGQGNFGSVDGDPPAAMRYTEARMAKVSAEMLADIEKNTVDFSENFDGTRKEPRVLPSKIPNLL
LNGSSGIAVGMATNIPPHNLNEVCDAVIHLINN---------------------------------------------P-
-D--------ETVEDLMKFIKGPDFPTGGAIFDINEIRAAYASGKGKIVMRATAEIEE--DRTGRFNIIITQLPYQVNKA
LLIARIAALVKEKKLDGIFDLRDESDKDGMRIVIELKRDARPRSILNNLYKHTAMQLAFNVNTVALVN-GV-PLTLTLKQ
ILTEYIRHRQQIVTRRTQFDLDAAKHRAHILEGLKIALDHLDDVIETIKKSKDADVAKMNLMKKFQLTQIQATAILDMQL
RRLAALERQKIEDEYKQVLKTITYLEDLLASPKKILGVIEKELEEIKEKFGDARRTRVYQSPVGDFSEEDLIPAEQVIVT
ITKSGYVKRSPMSTFRTQARGGKGVSGVAMKEEDTVADIFSANTHDFLMFFTNKGRLFQIKVYELPEGSRYSKGAAIINL
INLEQDEKVTSILSV-----------PKG----TKK--SSG--FLFMATKNGVVKKTTVSEFEHIRKSGMIAIKLGS-SD
ELSWVKLTGGNDQIIMVTRNGMSIRFSEKNVRAMGRPTAGVIGIRLRK--DDTVITMDKAIP--------KG--------
------------ELAVITAHGFGKKSKIEDWPLQTRAGLGVKAADVTGRNGKIVAAQII---DKE-DK--DMLITSKNGQ
VIKLPMKDIPILTRQTQGVILIRFSD-KSDVVAAASSL
>RIFCSPLOWO2_01_FULL_OP11_41_12_rifcsplowo2_01_scaffold_40186_3_"Candidatus_Woykebacteria_bacterium_RIFCSPLOWO2_01_FULL_41_12"__unknown_-Microgenomates
IVPIEITEEMQRSYLDYAMSVIVSRALPDVRDGLKPVHRRILFAMHELGLSSEAKYRKSATVVGEVLGKYHPHGDAPVYD
AMVRLAQDFAMRYPLVDGQGNFGSVDGDPPAAMRYTEARMAKIASEMLADIEKNTVDFIDNFDGTRKEPVPLPSKLPNLL
LNGSAGIAVGMATNIPPHNLNEVCDATVHLIEN---------------------------------------------P-
-E--------ATVDDLMDFIKGPDFPTGGSIFDINEIKSAYATGKGRIVMKAKAQIEE--DRGGRFVIIVSEIPYQVNKS
QLIAKIAELVKEKKIDGIFDLRDESDRRGMRIVIELKRDGKPNSILNNLYKYTAMQLAFNVNTVALVD-GI-PSTLTLKQ
LLTEYIRHRQNVVTRRTQFDLEAAQRRAHVLEGLKIALDHLDAVIETIKKSKDAEIAKTNLMNKFKLTEIQAVAILDMQL
RRLAALERQKIEDEYSQLQKTIKYLEELLASPKKILGVITEELSSVKERYGDDRRTKVFSQPAGEFSEEDLVPKEQVIVT
TTKSGYIKRSPMSTFRTQGRGGKGVSGVTMKEEDAVADIFSANTHDGILFFTKSGKVFQLKVYDLPEGSRNAKGSAVINL
IDLDQNDEVTAILTI-----------PKK----NSG----G--YLLMATKNGIVKKTPLSDFANIRRSGVIAINLTK-ND
ELKFVLLTSGDSNIIMITKKGMSIVFSEKGIRPMGRATAGVIGIRLKG--GDELIGTSIASK--------DA--------
------------DLLVVTAKGIGKRSKISEWPKQGRAGSGVKAAQITERNGQLVGANLI---DKD-HE--DIIITTKLGQ
VIKLPVKDVPVLTRQTQGVILIRLSN--SDSVAAVTAI
>GWA1_OP11_44_8_gwa1_scaffold_200_7_"Candidatus_Woykebacteria_bacterium_GWA1_44_8"__unknown_-Microgenomates
VVPIEITEEMQRSYLDYAMSVIVQRALPDVKDGLKPVHRRILYAMHELGLTHEAKYRKSATVVGEVLGKYHPHGDSPVYD
ALVRLAQNFALRYPLVDGQGNFGSVDGDPPAAMRYTEARLARIAAEMLGDIEKNTVSFIDNFDVTRKEPIILPAKLPNLL
LSGSAGIAVGMATNIPPHNLNEVCDAIVHLINN---------------------------------------------P-
-E--------ANIEDLMKFIKGPDFPTGGAIFDINEIRSAYASGRGRIVMRAKAEIEE--DRGGKFNIIVSEIPYQVNKS
QLIARIAELVKEKRLEGISDLRDESDRRGMRIVVELKRDSRPKAVLNNLYKHTSMQLAFNVNTVALVD-GT-PLTLTLKQ
VLTEYIRHRQSIVTKRTQFELDTARRRGHILEGLKIALDNLDAVIETIKKSKDAEVAKENLMARFKLTEIQAIAILDMQL
RRLAALERQKIEEEYRNTLKQIAYLEDLLASPKKILGVIEKELEDLKEKYGDTRRTRVYENPVGEFTEEDLIPKEQVIVT
ITKEGYIKRSPLSTFRTQGRGGKGVSGVAMKEEDRVANIFSANTHNNILFFTKSGKVFQLKIYDLPEGGRGAKGAAIVNL
IEIDQGDLITAVVNI-----------STS----TRN----G--FLFMTTRNGVVKKTPLADFANIRRTGVIAINLTA-GD
ELRFVNLTSGNDKMIIVTRSGMSILFSEKDTRAMGRATSGVIGIRLKG--DDRVISAEIGQE--------AA--------
------------DLLVVTENGFGKRSPLSSWPLQGRAGIGVKAAEVTTRTGSLVAAQVL---QKN-HE--DIIVTSRDGQ
VIKLPVKDIPVLTRQTQGVILIRLSK-KDDKVAAVTAT
>RBG_13_OP11_40_15_RBG_13_scaffold_46_42_"Candidatus_Woykebacteria_bacterium_RBG_13_40_15"__unknown_-Microgenomates
NISVEITDELQRSYLDYAMSVIVSRALPDVKDGLKPVHRRILYAMHELGLTHEAKYRKSATVVGEVLGKYHPHGDSPVYD
ALVRLAQNFAMRYPLVDGQGNFGSVDGDPPAAMRYTEARMAKISSEMLVDIEKETVAFTDNFDATRKEPLVLPAKLPNLL
LNGSAGIAVGMATNIPPHNLNEVCDAIIHLINN---------------------------------------------P-
-D--------ANVEELMKFIKGPDFPTGGAIFDVNEIRSAYATGKGRVLMRAKAEIEE--ERGGKFVIIVSEIPYQVNKA
QLIAKIAELVKDKKIEGISDLRDESDRKGMRIVIELKRDSRPRSILNNLFKHTAMQLAFNVNIVALVD-GV-PITLTLKQ
ILSEYIRHRQQVVTKRTQFELDAAKRRLHILEGLKIAVDNLDAVIETIKKSPDAEAAKTNLMKRFKLTEVQAVAILDLQL
RRLAALERQKIEDEYKETVKTISYLEALLASPKKILDVIEKELSEIKEKYGDDRRTRVYQQAAGDFSEEDLIPKQQAIVT
ITKSGYIKRNPVSTFRTQSRGGKGVSGITVKEEDSVANIFSANTHDAVLFFTKSGKVYQLKVYDLPEGSRTAKGSAIVNL
IEIDQGDSITAVLNI-----------PTE----TKN----G--FLFMVTKGGVVKKTSLADFANIRRSGVIAINLAA-SD
ELRFVVLTSGTNEILLVTKNGMSILFSEKDVRAMGRASAGVIGIRQKS--DDELIKAEIADP--------KA--------
------------DFAVVTEKGFGKRTKISDWPRQGRAGSGVKAADVTSRNGKLAAGLVI---SNL-HE--DLLITTASGQ
VIKLPIKDIPILTRQTQGVILIRLND-PNDKVVAVTAI
>RIFCSPHIGHO2_01_FULL_OP11_39_57_rifcsphigho2_01_scaffold_3782_25_Gyrase_subunit_A_protein_{ECO:0000313|EMBL:KKP93713_1};_TaxID=1618782__unknown_-Parcubacteria
IQNAEITEEMQKSYLDYAMSVIVARALPDVRDGLKPVHRRILYAMHRMGVTHSAHYTKSAKVVGEVLGKYHPHGDTPVYE
AMVRMAQNFSMRYPLIDGQGNFGSIDGDAPAAMRYTEARMASISETLLYDLDKKTVDFVDNFDGSLKEPVYLPAVLPNLL
INGGSGIAVGMATNIPPHNLGEIVDAIVHLIDK---------------------------------------------P-
-D--------ASVENLMEFVKGPDFPTGAQIYDITEITAAYATGRGKIVMRAKAEIEE--KISGHFQISVSEIPYQVNKS
TLISRIAELVKNKKLDGIADLRDESDRNGLSISIELKRDARPRSVLNNLYKYTALQQSFAVNTVALVD-GT-PQTLTLKH
ILEEFIKHRKKVITRRSQFELEEATKRAHILEGLKIAVDNIDAVIETIKKSKDQQAAKVNLMSKFKLTEIQALAILDMQL
KRLAALERQKIDEELAMVKEEIAYLENLLAHPEKILQVAKKELSKLKERFGDERRTKVYKQKVGEFSEEDLIANDPTIVT
ITQGGYVKRQDIGSFRTQRRGGKGISGMKTKEEDTVAQLIACQTHDDLLFFTDRGRVFKLKVWELPDSSRTAKGVAIVNL
LELQPNEKVLSTL-------------KVSKGDKSSR-------FVTMATKNGVIKKTEIKAYEAIRKSGIIAIKLS-DGD
ALRWAKLTSGTDSVFLVSKKGMSIKFRESDVRPMARDTMGVRGIKLK-P-GDELIGTDVIAK----------DDLKAD--
-------------LIVITARGIGKKSNIEAWPMQLRGGVGVKAANLADKTGNIVNAQIL---TKN-DE--GLILTSQKGQ
IMRTTLRSVPRLTRDTQGVILMRL-T-GDDRVSAATVI
>RIFCSPHIGHO2_02_FULL_OP11_40_16b_rifcsphigho2_02_scaffold_1756_20_Gyrase_subunit_A_protein_{ECO:0000313|EMBL:KKP93713_1};_TaxID=1618782__unknown_-Parcubacteria
IQNAEITEEMQKSYLDYAMSVIVARALPDVRDGLKPVHRRILYAMHRMGVTHSAHYTKSAKVVGEVLGKYHPHGDTPVYE
AMVRMAQNFSMRYPLIDGQGNFGSIDGDAPAAMRYTEARMASISETLLYDLDKKTVDFVDNFDGSLKEPVYLPAVLPNLL
INGGSGIAVGMATNIPPHNLGEIVDAIVHLIDK---------------------------------------------P-
-D--------ASVENLMEFVKGPDFPTGAQIYDITEITAAYATGRGKIVMRAKAEIEE--KISGHFQISVSEIPYQVNKS
TLISRIAELVKNKKLDGIADLRDESDRNGLSISIELKRDARPRSVLNNLYKYTALQQSFAVNTVALVD-GT-PQTLTLKH
ILEEFIKHRKKVITRRSQFELEEATKRAHILEGLKIAVDNIDAVIETIKKSKDQQAAKVNLMSKFKLTEIQALAILDMQL
KRLAALERQKIDEELAMVKEEIAYLENLLAHPEKILQVAKKELSKLKERFGDERRTKVYKQKVGEFSEEDLIANDPTIVT
ITQGGYVKRQDIGSFRTQRRGGKGISGMKTKEEDTVAQLIACQTHDDLLFFTDRGRVFKLKVWELPDSSRTAKGVAIVNL
LELQPNEKVLSTL-------------KVSKGDKSSR-------FVTMATKNGVIKKTEIKAYEAIRKSGIIAIKLS-DGD
ALRWAKLTSGTDSVFLVSKKGMSIKFRESDVRPMARDTMGVRGIKLK-P-GDELIGTDVIAK----------DDLKAD--
-------------LIVITARGIGKKSNIEAWPMQLRGGVGVKAANLADKTGNIVNAQIL---TKN-DE--GLILTSQKGQ
IMRTTLRSVPRLTRDTQGVILMRL-T-GDDRVSAATVI
>RIFCSPHIGHO2_12_FULL_OP11_38_37_rifcsphigho2_12_scaffold_2584_9_Gyrase_subunit_A_protein_{ECO:0000313|EMBL:KKP93713_1};_TaxID=1618782__unknown_-Parcubacteria
IQNAEITEEMQKSYLDYAMSVIVARALPDVRDGLKPVHRRILYAMHRMGVTHSAHYTKSAKVVGEVLGKYHPHGDTPVYE
AMVRMAQNFSMRYPLIDGQGNFGSIDGDAPAAMRYTEARMASISETLLYDLDKKTVDFVDNFDGSLKEPVYLPAVLPNLL
INGGSGIAVGMATNIPPHNLGEIVDAIVHLIDK---------------------------------------------P-
-D--------ASVENLMEFVKGPDFPTGAQIYDITEITAAYATGRGKIVMRAKAEIEE--KISGHFQISVSEIPYQVNKS
TLISRIAELVKNKKLDGIADLRDESDRNGLSISIELKRDARPRSVLNNLYKYTALQQSFAVNTVALVD-GT-PQTLTLKH
ILEEFIKHRKKVITRRSQFELEEATKRAHILEGLKIAVDNIDAVIETIKKSKDQQAAKVNLMSKFKLTEIQALAILDMQL
KRLAALERQKIDEELAMVKEEIAYLENLLAHPEKILQVAKKELSKLKERFGDERRTKVYKQKVGEFSEEDLIANDPTIVT
ITQGGYVKRQDIGSFRTQRRGGKGISGMKTKEEDTVAQLIACQTHDDLLFFTDRGRVFKLKVWELPDSSRTAKGVAIVNL
LELQPNEKVLSTL-------------KVSKGDKSSR-------FVTMATKNGVIKKTEIKAYEAIRKSGIIAIKLS-DGD
ALRWAKLTSGTDSVFLVSKKGMSIKFRESDVRPMARDTMGVRGIKLK-P-GDELIGTDVIAK----------DDLKAD--
-------------LIVITARGIGKKSNIEAWPMQLRGGVGVKAANLADKTGNIVNAQIL---TKN-DE--GLILTSQKGQ
IMRTTLRSVPRLTRDTQGVILMRL-T-GDDRVSAATVI
>RIFCSPLOWO2_01_FULL_OP11_39_62_rifcsplowo2_01_scaffold_1942_14_Gyrase_subunit_A_protein_{ECO:0000313|EMBL:KKP93713_1};_TaxID=1618782__unknown_-Parcubacteria
IQNAEITEEMQKSYLDYAMSVIVARALPDVRDGLKPVHRRILYAMHRMGVTHSAHYTKSAKVVGEVLGKYHPHGDTPVYE
AMVRMAQNFSMRYPLIDGQGNFGSIDGDAPAAMRYTEARMASISETLLYDLDKKTVDFVDNFDGSLKEPVYLPAVLPNLL
INGGSGIAVGMATNIPPHNLGEIVDAIVHLIDK---------------------------------------------P-
-D--------ASVENLMEFVKGPDFPTGAQIYDITEITAAYATGRGKIVMRAKAEIEE--KISGHFQISVSEIPYQVNKS
TLISRIAELVKNKKLDGIADLRDESDRNGLSISIELKRDARPRSVLNNLYKYTALQQSFAVNTVALVD-GT-PQTLTLKH
ILEEFIKHRKKVITRRSQFELEEATKRAHILEGLKIAVDNIDAVIETIKKSKDQQAAKVNLMSKFKLTEIQALAILDMQL
KRLAALERQKIDEELAMVKEEIAYLENLLAHPEKILQVAKKELSKLKERFGDERRTKVYKQKVGEFSEEDLIANDPTIVT
ITQGGYVKRQDIGSFRTQRRGGKGISGMKTKEEDTVAQLIACQTHDDLLFFTDRGRVFKLKVWELPDSSRTAKGVAIVNL
LELQPNEKVLSTL-------------KVSKGDKSSR-------FVTMATKNGVIKKTEIKAYEAIRKSGIIAIKLS-DGD
ALRWAKLTSGTDSVFLVSKKGMSIKFRESDVRPMARDTMGVRGIKLK-P-GDELIGTDVIAK----------DDLKAD--
-------------LIVITARGIGKKSNIEAWPMQLRGGVGVKAANLADKTGNIVNAQIL---TKN-DE--GLILTSQKGQ
IMRTTLRSVPRLTRDTQGVILMRL-T-GDDRVSAATVI
>RIFCSPLOWO2_02_FULL_OP11_40_11_rifcsplowo2_02_scaffold_2236_66_Gyrase_subunit_A_protein_{ECO:0000313|EMBL:KKP93713_1};_TaxID=1618782__unknown_-Parcubacteria
IQNAEITEEMQKSYLDYAMSVIVARALPDVRDGLKPVHRRILYAMHRMGVTHSAHYTKSAKVVGEVLGKYHPHGDTPVYE
AMVRMAQNFSMRYPLIDGQGNFGSIDGDAPAAMRYTEARMASISETLLYDLDKKTVDFVDNFDGSLKEPVYLPAVLPNLL
INGGSGIAVGMATNIPPHNLGEIVDAIVHLIDK---------------------------------------------P-
-D--------ASVENLMEFVKGPDFPTGAQIYDITEITAAYATGRGKIVMRAKAEIEE--KISGHFQISVSEIPYQVNKS
TLISRIAELVKNKKLDGIADLRDESDRNGLSISIELKRDARPRSVLNNLYKYTALQQSFAVNTVALVD-GT-PQTLTLKH
ILEEFIKHRKKVITRRSQFELEEATKRAHILEGLKIAVDNIDAVIETIKKSKDQQAAKVNLMSKFKLTEIQALAILDMQL
KRLAALERQKIDEELAMVKEEIAYLENLLAHPEKILQVAKKELSKLKERFGDERRTKVYKQKVGEFSEEDLIANDPTIVT
ITQGGYVKRQDIGSFRTQRRGGKGISGMKTKEEDTVAQLIACQTHDDLLFFTDRGRVFKLKVWELPDSSRTAKGVAIVNL
LELQPNEKVLSTL-------------KVSKGDKSSR-------FVTMATKNGVIKKTEIKAYEAIRKSGIIAIKLS-DGD
ALRWAKLTSGTDSVFLVSKKGMSIKFRESDVRPMARDTMGVRGIKLK-P-GDELIGTDVIAK----------DDLKAD--
-------------LIVITARGIGKKSNIEAWPMQLRGGVGVKAANLADKTGNIVNAQIL---TKN-DE--GLILTSQKGQ
IMRTTLRSVPRLTRDTQGVILMRL-T-GDDRVSAATVI
>RIFCSPLOWO2_12_FULL_OP11_38_9_rifcsplowo2_12_scaffold_9411_53_Gyrase_subunit_A_protein_{ECO:0000313|EMBL:KKP93713_1};_TaxID=1618782__unknown_-Parcubacteria
IQNAEITEEMQKSYLDYAMSVIVARALPDVRDGLKPVHRRILYAMHRMGVTHSAHYTKSAKVVGEVLGKYHPHGDTPVYE
AMVRMAQNFSMRYPLIDGQGNFGSIDGDAPAAMRYTEARMASISETLLYDLDKKTVDFVDNFDGSLKEPVYLPAVLPNLL
INGGSGIAVGMATNIPPHNLGEIVDAIVHLIDK---------------------------------------------P-
-D--------ASVENLMEFVKGPDFPTGAQIYDITEITAAYATGRGKIVMRAKAEIEE--KISGHFQISVSEIPYQVNKS
TLISRIAELVKNKKLDGIADLRDESDRNGLSISIELKRDARPRSVLNNLYKYTALQQSFAVNTVALVD-GT-PQTLTLKH
ILEEFIKHRKKVITRRSQFELEEATKRAHILEGLKIAVDNIDAVIETIKKSKDQQAAKVNLMSKFKLTEIQALAILDMQL
KRLAALERQKIDEELAMVKEEIAYLENLLAHPEKILQVAKKELSKLKERFGDERRTKVYKQKVGEFSEEDLIANDPTIVT
ITQGGYVKRQDIGSFRTQRRGGKGISGMKTKEEDTVAQLIACQTHDDLLFFTDRGRVFKLKVWELPDSSRTAKGVAIVNL
LELQPNEKVLSTL-------------KVSKGDKSSR-------FVTMATKNGVIKKTEIKAYEAIRKSGIIAIKLS-DGD
ALRWAKLTSGTDSVFLVSKKGMSIKFRESDVRPMARDTMGVRGIKLK-P-GDELIGTDVIAK----------DDLKAD--
-------------LIVITARGIGKKSNIEAWPMQLRGGVGVKAANLADKTGNIVNAQIL---TKN-DE--GLILTSQKGQ
IMRTTLRSVPRLTRDTQGVILMRL-T-GDDRVSAATVI
>gwa1_scaffold_507_83_GWA1_GWA1_OD1_36_12_37_12 _unknown -Parcubacteria
IQNAEITEEMQKSYLDYAMSVIVARALPDVRDGLKPVHRRILYAMHRMGVTHSAHYTKSAKVVGEVLGKYHPHGDTPVYE
AMVRMAQNFSMRYPLIDGQGNFGSIDGDAPAAMRYTEARMASISETLLYDLDKKTVDFVDNFDGSLKEPVYLPAVLPNLL
INGGSGIAVGMATNIPPHNLGEIVDAIVHLIDK---------------------------------------------P-
-D--------ASVENLMEFVKGPDFPTGAQIYDITEITAAYATGRGKIVMRAKAEIEE--KISGHFQISVSEIPYQVNKS
TLISRIAELVKNKKLDGIADLRDESDRNGLSISIELKRDARPRSVLNNLYKYTALQQSFAVNTVALVD-GT-PQTLTLKH
ILEEFIKHRKKVITRRSQFELEEATKRAHILEGLKIAVDNIDAVIETIKKSKDQQAAKVNLMSKFKLTEIQALAILDMQL
KRLAALERQKIDEELAMVKEEIAYLENLLAHPEKILQVAKKELSKLKERFGDERRTKVYKQKVGEFSEEDLIANDPTIVT
ITQGGYVKRQDIGSFRTQRRGGKGISGMKTKEEDTVAQLIACQTHDDLLFFTDRGRVFKLKVWELPDSSRTAKGVAIVNL
LELQPNEKVLSTLK---VSKG-----D--------K--SSR--FVTMATKNGVIKKTEIKAYEAIRKSGIIAIKLSD-GD
ALRWAKLTSGTDSVFLVSKKGMSIKFRESDVRPMARDTMGVRGIKLKP--GDELIGTDVIAK--------DDLKA-----
------------DLIVITARGIGKKSNIEAWPMQLRGGVGVKAANLADKTGNIVNAQIL---TKN-DE--GLILTSQKGQ
IMRTTLRSVPRLTRDTQGVILMRL-T-GDDRVSAATVI
>RIFCSPHIGHO2_01_FULL_OP11_41_44_rifcsphigho2_01_scaffold_243_64_gyrA;_"Candidatus_Curtissbacteria_bacterium_RIFCSPHIGHO2_01_FULL_41_44"__Curtissbacteria_-Microgenomates
IQPVEIIDEMQRSYLDYAMSVIVARALPDVRDGLKPVHRRIIYAMQRMGITHAAHYSKSAKVVGEVLGKYHPHGDAPVYE
ALVRMAQDFAMRYPLIDGQGNFGSVDGDAPAAMRYTEVRLSTITETLLYDLDKDTVNFVDNFDGSLKEPVFLPSVLPNLL
TSGASGIAVGMATNIPPHNLKEVIDATIYLIDN---------------------------------------------P-
-Q--------ASVEDLMQHVKGPDFPTGAQIFDIDEITASYATGRGKIIMRAKADIEE--GKSGKFQIIVTEIPYQVNKA
SLITRIAELVKDKKIEGISDLRDESDRKGLRVVVELKRDARPKAVLNNLYKHTSLQQSFPVNMVALVE-GT-PQTLTLKM
ILEEFISHRRKVITRRSQFELDEAKRHAHILEGLKIAVDNIDAVIATIKKSRDTQDAKINLMRQFKLTEVQSQAILDMQL
KRLAALERQKIEEELTMTQEEIAYLEDLLAHSEKIMSVAKNELVRLKERFGDDRRTKVFKQKIGEFKEEDLIPNTPAIVT
ITVGGYVKRQDIGSFRTQRRGGKGITGITTKEEDTVSQLFATQTHDNLLFFTNKGRVFQLKVYDLPDSSRVGKGVAIVNL
LDLQQDEKVLSILP--I---------KQA--KDKNG-------FVIMATKNGVIKKTATGAYEAIRRSGIIAIKLT-DGD
QLRWAKLTGGHDLVFLVSRRGMSIKFDEKDVRPMARDTMGVRGIKIK-H-GDELIGMDVIGS----------DNEKAD--
-------------LLVVTEKGIGKKTSISAWPKQLRGGVGVKAASLADKTGDIVTAQIL---TKE-DE--ALILTSQKGQ
VIRTTLRSIPRLTRDTQGVIVMRL-S-AGDKVAAATII
>RIFCSPHIGHO2_02_FULL_OP11_42_58_rifcsphigho2_02_scaffold_157_56_gyrA;_"Candidatus_Curtissbacteria_bacterium_RIFCSPHIGHO2_02_FULL_42_58"__Curtissbacteria_-Microgenomates
IQPVEIIDEMQRSYLDYAMSVIVARALPDVRDGLKPVHRRIIYAMQRMGITHAAHYSKSAKVVGEVLGKYHPHGDAPVYE
ALVRMAQDFAMRYPLIDGQGNFGSVDGDAPAAMRYTEVRLSTITETLLYDLDKDTVNFVDNFDGSLKEPVFLPSVLPNLL
TSGASGIAVGMATNIPPHNLKEVIDATIYLIDN---------------------------------------------P-
-Q--------ASVEDLMQHVKGPDFPTGAQIFDIDEITASYATGRGKIIMRAKADIEE--GKSGKFQIIVTEIPYQVNKA
SLITRIAELVKDKKIEGISDLRDESDRKGLRVVVELKRDARPKAVLNNLYKHTSLQQSFPVNMVALVE-GT-PQTLTLKM
ILEEFISHRRKVITRRSQFELDEAKRHAHILEGLKIAVDNIDAVIATIKKSRDTQDAKINLMRQFKLTEVQSQAILDMQL
KRLAALERQKIEEELTMTQEEIAYLEDLLAHSEKIMSVAKNELVRLKERFGDDRRTKVFKQKIGEFKEEDLIPNTPAIVT
ITVGGYVKRQDIGSFRTQRRGGKGITGITTKEEDTVSQLFATQTHDNLLFFTNKGRVFQLKVYDLPDSSRVGKGVAIVNL
LDLQQDEKVLSILP--I---------KQA--KDKNG-------FVIMATKNGVIKKTATGAYEAIRRSGIIAIKLT-DGD
QLRWAKLTGGHDLVFLVSRRGMSIKFDEKDVRPMARDTMGVRGIKIK-H-GDELIGMDVIGS----------DNEKAD--
-------------LLVVTEKGIGKKTSISAWPKQLRGGVGVKAASLADKTGDIVTAQIL---TKE-DE--ALILTSQKGQ
VIRTTLRSIPRLTRDTQGVIVMRL-S-AGDKVAAATII
>RIFCSPHIGHO2_12_FULL_OP11_42_33_rifcsphigho2_12_scaffold_132_56_gyrA;_"Candidatus_Curtissbacteria_bacterium_RIFCSPHIGHO2_12_FULL_42_33"__Curtissbacteria_-Microgenomates
IQPVEIIDEMQRSYLDYAMSVIVARALPDVRDGLKPVHRRIIYAMQRMGITHAAHYSKSAKVVGEVLGKYHPHGDAPVYE
ALVRMAQDFAMRYPLIDGQGNFGSVDGDAPAAMRYTEVRLSTITETLLYDLDKDTVNFVDNFDGSLKEPVFLPSVLPNLL
TSGASGIAVGMATNIPPHNLKEVIDATIYLIDN---------------------------------------------P-
-Q--------ASVEDLMQHVKGPDFPTGAQIFDIDEITASYATGRGKIIMRAKADIEE--GKSGKFQIIVTEIPYQVNKA
SLITRIAELVKDKKIEGISDLRDESDRKGLRVVVELKRDARPKAVLNNLYKHTSLQQSFPVNMVALVE-GT-PQTLTLKM
ILEEFISHRRKVITRRSQFELDEAKRHAHILEGLKIAVDNIDAVIATIKKSRDTQDAKINLMRQFKLTEVQSQAILDMQL
KRLAALERQKIEEELTMTQEEIAYLEDLLAHSEKIMSVAKNELVRLKERFGDDRRTKVFKQKIGEFKEEDLIPNTPAIVT
ITVGGYVKRQDIGSFRTQRRGGKGITGITTKEEDTVSQLFATQTHDNLLFFTNKGRVFQLKVYDLPDSSRVGKGVAIVNL
LDLQQDEKVLSILP--I---------KQA--KDKNG-------FVIMATKNGVIKKTATGAYEAIRRSGIIAIKLT-DGD
QLRWAKLTGGHDLVFLVSRRGMSIKFDEKDVRPMARDTMGVRGIKIK-H-GDELIGMDVIGS----------DNEKAD--
-------------LLVVTEKGIGKKTSISAWPKQLRGGVGVKAASLADKTGDIVTAQIL---TKE-DE--ALILTSQKGQ
VIRTTLRSIPRLTRDTQGVIVMRL-S-AGDKVAAATII
>RIFCSPLOWO2_01_FULL_OP11_42_50_rifcsplowo2_01_scaffold_132_57_gyrA;_"Candidatus_Curtissbacteria_bacterium_RIFCSPLOWO2_01_FULL_42_50"__Curtissbacteria_-Microgenomates
IQPVEIIDEMQRSYLDYAMSVIVARALPDVRDGLKPVHRRIIYAMQRMGITHAAHYSKSAKVVGEVLGKYHPHGDAPVYE
ALVRMAQDFAMRYPLIDGQGNFGSVDGDAPAAMRYTEVRLSTITETLLYDLDKDTVNFVDNFDGSLKEPVFLPSVLPNLL
TSGASGIAVGMATNIPPHNLKEVIDATIYLIDN---------------------------------------------P-
-Q--------ASVEDLMQHVKGPDFPTGAQIFDIDEITASYATGRGKIIMRAKADIEE--GKSGKFQIIVTEIPYQVNKA
SLITRIAELVKDKKIEGISDLRDESDRKGLRVVVELKRDARPKAVLNNLYKHTSLQQSFPVNMVALVE-GT-PQTLTLKM
ILEEFISHRRKVITRRSQFELDEAKRHAHILEGLKIAVDNIDAVIATIKKSRDTQDAKINLMRQFKLTEVQSQAILDMQL
KRLAALERQKIEEELTMTQEEIAYLEDLLAHSEKIMSVAKNELVRLKERFGDDRRTKVFKQKIGEFKEEDLIPNTPAIVT
ITVGGYVKRQDIGSFRTQRRGGKGITGITTKEEDTVSQLFATQTHDNLLFFTNKGRVFQLKVYDLPDSSRVGKGVAIVNL
LDLQQDEKVLSILP--I---------KQA--KDKNG-------FVIMATKNGVIKKTATGAYEAIRRSGIIAIKLT-DGD
QLRWAKLTGGHDLVFLVSRRGMSIKFDEKDVRPMARDTMGVRGIKIK-H-GDELIGMDVIGS----------DNEKAD--
-------------LLVVTEKGIGKKTSISAWPKQLRGGVGVKAASLADKTGDIVTAQIL---TKE-DE--ALILTSQKGQ
VIRTTLRSIPRLTRDTQGVIVMRL-S-AGDKVAAATII
>RIFCSPLOWO2_02_FULL_OP11_42_37_rifcsplowo2_02_scaffold_77_50_gyrA;_"Candidatus_Curtissbacteria_bacterium_RIFCSPLOWO2_02_FULL_42_37"__Curtissbacteria_-Microgenomates
IQPVEIIDEMQRSYLDYAMSVIVARALPDVRDGLKPVHRRIIYAMQRMGITHAAHYSKSAKVVGEVLGKYHPHGDAPVYE
ALVRMAQDFAMRYPLIDGQGNFGSVDGDAPAAMRYTEVRLSTITETLLYDLDKDTVNFVDNFDGSLKEPVFLPSVLPNLL
TSGASGIAVGMATNIPPHNLKEVIDATIYLIDN---------------------------------------------P-
-Q--------ASVEDLMQHVKGPDFPTGAQIFDIDEITASYATGRGKIIMRAKADIEE--GKSGKFQIIVTEIPYQVNKA
SLITRIAELVKDKKIEGISDLRDESDRKGLRVVVELKRDARPKAVLNNLYKHTSLQQSFPVNMVALVE-GT-PQTLTLKM
ILEEFISHRRKVITRRSQFELDEAKRHAHILEGLKIAVDNIDAVIATIKKSRDTQDAKINLMRQFKLTEVQSQAILDMQL
KRLAALERQKIEEELTMTQEEIAYLEDLLAHSEKIMSVAKNELVRLKERFGDDRRTKVFKQKIGEFKEEDLIPNTPAIVT
ITVGGYVKRQDIGSFRTQRRGGKGITGITTKEEDTVSQLFATQTHDNLLFFTNKGRVFQLKVYDLPDSSRVGKGVAIVNL
LDLQQDEKVLSILP--I---------KQA--KDKNG-------FVIMATKNGVIKKTATGAYEAIRRSGIIAIKLT-DGD
QLRWAKLTGGHDLVFLVSRRGMSIKFDEKDVRPMARDTMGVRGIKIK-H-GDELIGMDVIGS----------DNEKAD--
-------------LLVVTEKGIGKKTSISAWPKQLRGGVGVKAASLADKTGDIVTAQIL---TKE-DE--ALILTSQKGQ
VIRTTLRSIPRLTRDTQGVIVMRL-S-AGDKVAAATII
>RIFCSPLOWO2_12_FULL_OP11_41_16_rifcsplowo2_12_scaffold_903_53_gyrA;_"Candidatus_Curtissbacteria_bacterium_RIFCSPLOWO2_12_FULL_41_16"__Curtissbacteria_-Microgenomates
IQPVEIIDEMQRSYLDYAMSVIVARALPDVRDGLKPVHRRIIYAMQRMGITHAAHYSKSAKVVGEVLGKYHPHGDAPVYE
ALVRMAQDFAMRYPLIDGQGNFGSVDGDAPAAMRYTEVRLSTITETLLYDLDKDTVNFVDNFDGSLKEPVFLPSVLPNLL
TSGASGIAVGMATNIPPHNLKEVIDATIYLIDN---------------------------------------------P-
-Q--------ASVEDLMQHVKGPDFPTGAQIFDIDEITASYATGRGKIIMRAKADIEE--GKSGKFQIIVTEIPYQVNKA
SLITRIAELVKDKKIEGISDLRDESDRKGLRVVVELKRDARPKAVLNNLYKHTSLQQSFPVNMVALVE-GT-PQTLTLKM
ILEEFISHRRKVITRRSQFELDEAKRHAHILEGLKIAVDNIDAVIATIKKSRDTQDAKINLMRQFKLTEVQSQAILDMQL
KRLAALERQKIEEELTMTQEEIAYLEDLLAHSEKIMSVAKNELVRLKERFGDDRRTKVFKQKIGEFKEEDLIPNTPAIVT
ITVGGYVKRQDIGSFRTQRRGGKGITGITTKEEDTVSQLFATQTHDNLLFFTNKGRVFQLKVYDLPDSSRVGKGVAIVNL
LDLQQDEKVLSILP--I---------KQA--KDKNG-------FVIMATKNGVIKKTATGAYEAIRRSGIIAIKLT-DGD
QLRWAKLTGGHDLVFLVSRRGMSIKFDEKDVRPMARDTMGVRGIKIK-H-GDELIGMDVIGS----------DNEKAD--
-------------LLVVTEKGIGKKTSISAWPKQLRGGVGVKAASLADKTGDIVTAQIL---TKE-DE--ALILTSQKGQ
VIRTTLRSIPRLTRDTQGVIVMRL-S-AGDKVAAATII
>RIFCSPHIGHO2_02_FULL_OP11_40_17_rifcsphigho2_02_scaffold_5676_7_"Candidatus_Curtissbacteria_bacterium_RIFCSPHIGHO2_02_FULL_40_17"__Curtissbacteria_-Microgenomates
IQPVEIIDEMQRSYLDYAMSVIVARALPDVRDGLKPVHRRIIYAMQRMGVTHSARYTKSAKIVGEVLGKYHPHGDIPVYE
ALVRMAQDFAMRYQLIDGQGNFGSIDGDPPAAMRYTEARMAQITETLLYDLDKKTVDFLDNFDGTLKEPIYLPAVLPNLL
INGASGIAVGMATNIPPHNLTEVIDSAVHLIEN---------------------------------------------P-
-D--------ASVEDLMGFVKGPDFPTGAQIYDISEITAAYATGKGKIIMRAKADIEE--TTGGKFHIVVSEIPYQVNKS
TLVTRIAELVKDKKLEGVSDLRDESDRRGLRVVVELKRDARPNSVLNNLYKYTALQQSFPVNMVALVD-GT-PQTLTLKM
ILSEFVKHRQKIITRRSQFELEEANKRAHILEGLKIAVDNIDAVIETIKKSADATAAKVNLMQKFKLTEVQALAILDMQL
KRLAALERQKIEEELKMTQEEIAYLEDLLAHREKILIVAKSELNKLKERFGDDRKTRVFKQKIGEFSEEDLIANEPTIVT
ITVGGYVKRQDIGSFRTQRRGGKGISGITTKEEDIVAQLFVASTHDNLLFFTDKGRVFQLKVYDLPESSRISKGVAIVNL
LDLSSEEKVLSILP--I---------KKNQDAQKAN-------FVLMATKNGVIKKTAIAAYESIRRTGIIAIKLA-SGD
MLRWAKLTTGDDLAFLISRKGLSIKFNEKDVRAMARDTMGVRGIKLK-T-QDELIGMDVIAK----------KDTNAD--
-------------LLVITEKGIGKKTVISAWPLQLRGGVGVKAANLTEKTGNIVAAQIL---TKE-DE--ALILTSQRGQ
VLRTTLRSVPRLTRDTQGVIIMRL-S-AVDKIAAATVI
>RIFCSPHIGHO2_12_FULL_OP11_41_17_rifcsphigho2_12_scaffold_12477_2_"Candidatus_Curtissbacteria_bacterium_RIFCSPHIGHO2_12_FULL_41_17"__Curtissbacteria_-Microgenomates
IQPVEIIDEMQRSYLDYAMSVIVARALPDVRDGLKPVHRRIIYAMQRMGVTHSARYTKSAKIVGEVLGKYHPHGDIPVYE
ALVRMAQDFAMRYQLIDGQGNFGSIDGDPPAAMRYTEARMAQITETLLYDLDKKTVDFLDNFDGTLKEPIYLPAVLPNLL
INGASGIAVGMATNIPPHNLTEVIDSAVHLIEN---------------------------------------------P-
-D--------ASVEDLMGFVKGPDFPTGAQIYDISEITAAYATGKGKIIMRAKADIEE--TTGGKFHIVVSEIPYQVNKS
TLVTRIAELVKDKKLEGISDLRDESDRRGLRVVVELKRDARPNSVLNNLYKYTALQQSFPVNMVALVD-GT-PQTLTLKM
ILSEFVKHRQKIITRRSQFELEEANKRAHILEGLKIAVDNIDAVIETIKKSADATAAKVNLMQKFKLTEVQALAILDMQL
KRLAALERQKIEEELKMTQEEIAYLEDLLAHREKILIVAKSELNKLKERFGDDRKTRVFKQKIGEFSEEDLIANEPTIVT
ITVGGYVKRQDIGSFRTQRRGGKGISGITTKEEDIVAQLFVASTHDNLLFFTDKGRVFQLKVYDLPESSRISKGVAIVNL
LDLSSEEKVLSILP---IKKQ-----KNQ----DAQ--KAN--FVLMATKNGVIKKTAIAAYESIRRTGIIAIKLAS-GD
MLRWAKLTTGDDLAFLISRKGLSIKFNEKDVRAMARDTMGVRGIKLKT--QDELIGMDVIAK--------KDTNA-----
------------DLLVITEKGIGKKTVISAWPLQLRGGVGVKAANLTEKTGNIVAAQIL---TKE-DE--ALILTSQRGQ
VLRTTLRSVPRLTRDTQGVIIMRL-S-AVDKIAAATVI
>RIFCSPHIGHO2_01_FULL_OP11_34_40_rifcsphigho2_01_scaffold_4571_17_Gyrase_subunit_A_protein_{ECO:0000313|EMBL:KKS02205_1};_TaxID=1618415__Curtissbacteria_-Microgenomates
IQPVEIIEEMQRSYLDYAMSVIVARALPDVRDGLKPVQRRIIYAMQRIGVTHSARYTKSAKVVGEVLGKYHPHGDAPVYE
ALVRMAQNFSMRIPLIDGQGNFGSVDGDPPAAMRYTEARLAHITETLLYDLDKNTVDFADNFDGTLKEPIFLPALLPNLL
INGASGIAVGMATNIPPHNLGEIIDAVICLINN---------------------------------------------P-
-E--------SSVEGLMESVKGPDFPTGAQIYDISEITAAYATGRGKILMRGKADIEE--TKAGKFQIIITEIPYQVNKA
TLVTKIADLVKEKKLDGISDLRDESDRRGMRIVIELKRDARPQSVLNNLYKHTALQQSFPVNMVALVD-GT-PQTLTLKM
ILEEFIKHRQKVIIRRSQFELDEAKKRAHILEGLKIAVDNIDAVIETIKKSKDPAEAKVNLMQKFKLTEVQALAILDMQL
KRLAALERQKIEEELAMTLEEIAYLEELLKSPEKILEVAKGELLKIKERFGDDRRTRVFKQKIGEFSEEDLIANEATIVT
ITVGGYVKRQDIGSFRTQRRGGKGISGITTKEEDTVAHLFAAYTHDNLLFFTDKGRVFQLKVYDLPESSRTSKGVAIVNL
LDLSQDEKVLSILP--V---------KKEATTNNYK-------YVLMATKNGVVKKTEINQYASIRRSGIIAIKLS-GDD
QLRWAKLTTGDNIVFLVSRHGMSIKFDERDVRPMARDTMGVRGIKIK-T-GDELIGMDVIDK----------NDIKAD--
-------------LLVVTDKGIGKKTQGLAWPKQLRGGVGVKAANLTDKTGEIVCAQIL---TKA-DE--ALILTSQKGQ
VMRTTLRSIPRLTRDTQGVIIMRL-G-SDDKVAATTVI
>RIFCSPHIGHO2_12_FULL_OP11_41_13_rifcsphigho2_12_scaffold_659_17_"Candidatus_Curtissbacteria_bacterium_RIFCSPHIGHO2_12_FULL_41_13"__Curtissbacteria_-Microgenomates
IQPVEIIEEMQRSYLDYAMSVIVARALPDVRDGLKPVQRRIIYAMQRIGVTHSARYTKSAKVVGEVLGKYHPHGDAPVYE
ALVRMAQNFSMRIPLIDGQGNFGSVDGDPPAAMRYTEARLAHITETLLYDLDKNTVDFADNFDGTLKEPIFLPALLPNLL
INGASGIAVGMATNIPPHNLGEIIDAVICLINN---------------------------------------------P-
-E--------SSVEGLMESVKGPDFPTGAQIYDISEITAAYATGRGKILMRGKADIEE--TKAGKFQIIITEIPYQVNKA
TLVTKIADLVKEKKLDGISDLRDESDRRGMRIVIELKRDARPQSVLNNLYKHTALQQSFPVNMVALVD-GT-PQTLTLKM
ILEEFIKHRQKVIIRRSQFELDEAKKRAHILEGLKIAVDNIDAVIETIKKSKDPAEAKVNLMQKFKLTEVQALAILDMQL
KRLAALERQKIEEELAMTLEEIAYLEELLKSPEKILEVAKGELLKIKERFGDDRRTRVFKQKIGEFSEEDLIANEATIVT
ITVGGYVKRQDIGSFRTQRRGGKGISGITTKEEDTVAHLFAAYTHDNLLFFTDKGRVFQLKVYDLPESSRTSKGVAIVNL
LDLSQDEKVLSILP--V---------KKEATTNNYK-------YVLMATKNGVVKKTEINQYASIRRSGIIAIKLS-GDD
QLRWAKLTTGDNIVFLVSRHGMSIKFDERDVRPMARDTMGVRGIKIK-T-GDELIGMDVIDK----------NDIKAD--
-------------LLVVTDKGIGKKTQGLAWPKQLRGGVGVKAANLTDKTGEIVCAQIL---TKA-DE--ALILTSQKGQ
VMRTTLRSIPRLTRDTQGVIIMRL-G-SDDKVAATTVI
>RIFCSPLOWO2_01_FULL_OP11_41_28_rifcsplowo2_01_scaffold_3658_17_Gyrase_subunit_A_protein_{ECO:0000313|EMBL:KKS02205_1};_TaxID=1618415__Curtissbacteria_-Microgenomates
IQPVEIIEEMQRSYLDYAMSVIVARALPDVRDGLKPVQRRIIYAMQRIGVTHSARYTKSAKVVGEVLGKYHPHGDAPVYE
ALVRMAQNFSMRIPLIDGQGNFGSVDGDPPAAMRYTEARLAHITETLLYDLDKNTVDFADNFDGTLKEPIFLPALLPNLL
INGASGIAVGMATNIPPHNLGEIIDAVICLINN---------------------------------------------P-
-E--------SSVEGLMESVKGPDFPTGAQIYDISEITAAYATGRGKILMRGKADIEE--TKAGKFQIIITEIPYQVNKA
TLVTKIADLVKEKKLDGISDLRDESDRRGMRIVIELKRDARPQSVLNNLYKHTALQQSFPVNMVALVD-GT-PQTLTLKM
ILEEFIKHRQKVIIRRSQFELDEAKKRAHILEGLKIAVDNIDAVIETIKKSKDPAEAKVNLMQKFKLTEVQALAILDMQL
KRLAALERQKIEEELAMTLEEIAYLEELLKSPEKILEVAKGELLKIKERFGDDRRTRVFKQKIGEFSEEDLIANEATIVT
ITVGGYVKRQDIGSFRTQRRGGKGISGITTKEEDTVAHLFAAYTHDNLLFFTDKGRVFQLKVYDLPESSRTSKGVAIVNL
LDLSQDEKVLSILP--V---------KKEATTNNYK-------YVLMATKNGVVKKTEINQYASIRRSGIIAIKLS-GDD
QLRWAKLTTGDNIVFLVSRHGMSIKFDERDVRPMARDTMGVRGIKIK-T-GDELIGMDVIDK----------NDIKAD--
-------------LLVVTDKGIGKKTQGLAWPKQLRGGVGVKAANLTDKTGEIVCAQIL---TKA-DE--ALILTSQKGQ
VMRTTLRSIPRLTRDTQGVIIMRL-G-SDDKVAATTVI
>RIFOXYA1_FULL_OP11_41_14_rifoxya1_full_scaffold_121_46_Gyrase_subunit_A_protein_{ECO:0000313|EMBL:KKS02205_1};_TaxID=1618415__Curtissbacteria_-Microgenomates
IQPVEIIEEMQRSYLDYAMSVIVARALPDVRDGLKPVQRRIIYAMQRIGVTHSARYTKSAKVVGEVLGKYHPHGDAPVYE
ALVRMAQNFSMRIPLIDGQGNFGSVDGDPPAAMRYTEARLAHITETLLYDLDKNTVDFADNFDGTLKEPIFLPALLPNLL
INGASGIAVGMATNIPPHNLGEIIDAVICLINN---------------------------------------------P-
-E--------SSVEGLMESVKGPDFPTGAQIYDISEITAAYATGRGKILMRGKADIEE--TKAGKFQIIITEIPYQVNKA
TLVTKIADLVKEKKLDGISDLRDESDRRGMRIVIELKRDARPQSVLNNLYKHTALQQSFPVNMVALVD-GT-PQTLTLKM
ILEEFIKHRQKVIIRRSQFELDEAKKRAHILEGLKIAVDNIDAVIETIKKSKDPAEAKVNLMQKFKLTEVQALAILDMQL
KRLAALERQKIEEELAMTLEEIAYLEELLKSPEKILEVAKGELLKIKERFGDDRRTRVFKQKIGEFSEEDLIANEATIVT
ITVGGYVKRQDIGSFRTQRRGGKGISGITTKEEDTVAHLFAAYTHDNLLFFTDKGRVFQLKVYDLPESSRTSKGVAIVNL
LDLSQDEKVLSILP--V---------KKEATTNNYK-------YVLMATKNGVVKKTEINQYASIRRSGIIAIKLS-GDD
QLRWAKLTTGDNIVFLVSRHGMSIKFDERDVRPMARDTMGVRGIKIK-T-GDELIGMDVIDK----------NDIKAD--
-------------LLVVTDKGIGKKTQGLAWPKQLRGGVGVKAANLTDKTGEIVCAQIL---TKA-DE--ALILTSQKGQ
VMRTTLRSIPRLTRDTQGVIIMRL-G-SDDKVAATTVI
>RIFOXYB1_FULL_OP11_41_59_rifoxyb1_full_scaffold_710_17_Gyrase_subunit_A_protein_{ECO:0000313|EMBL:KKS02205_1};_TaxID=1618415__Curtissbacteria_-Microgenomates
IQPVEIIEEMQRSYLDYAMSVIVARALPDVRDGLKPVQRRIIYAMQRIGVTHSARYTKSAKVVGEVLGKYHPHGDAPVYE
ALVRMAQNFSMRIPLIDGQGNFGSVDGDPPAAMRYTEARLAHITETLLYDLDKNTVDFADNFDGTLKEPIFLPALLPNLL
INGASGIAVGMATNIPPHNLGEIIDAVICLINN---------------------------------------------P-
-E--------SSVEGLMESVKGPDFPTGAQIYDISEITAAYATGRGKILMRGKADIEE--TKAGKFQIIITEIPYQVNKA
TLVTKIADLVKEKKLDGISDLRDESDRRGMRIVIELKRDARPQSVLNNLYKHTALQQSFPVNMVALVD-GT-PQTLTLKM
ILEEFIKHRQKVIIRRSQFELDEAKKRAHILEGLKIAVDNIDAVIETIKKSKDPAEAKVNLMQKFKLTEVQALAILDMQL
KRLAALERQKIEEELAMTLEEIAYLEELLKSPEKILEVAKGELLKIKERFGDDRRTRVFKQKIGEFSEEDLIANEATIVT
ITVGGYVKRQDIGSFRTQRRGGKGISGITTKEEDTVAHLFAAYTHDNLLFFTDKGRVFQLKVYDLPESSRTSKGVAIVNL
LDLSQDEKVLSILP--V---------KKEATTNNYK-------YVLMATKNGVVKKTEINQYASIRRSGIIAIKLS-GDD
QLRWAKLTTGDNIVFLVSRHGMSIKFDERDVRPMARDTMGVRGIKIK-T-GDELIGMDVIDK----------NDIKAD--
-------------LLVVTDKGIGKKTQGLAWPKQLRGGVGVKAANLTDKTGEIVCAQIL---TKA-DE--ALILTSQKGQ
VMRTTLRSIPRLTRDTQGVIIMRL-G-SDDKVAATTVI
>RIFOXYB2_FULL_OP11_41_10_rifoxyb2_full_scaffold_63_93_"Candidatus_Curtissbacteria_bacterium_RIFOXYB2_FULL_41_10"__Curtissbacteria_-Microgenomates
IQPVEIIEEMQRSYLDYAMSVIVARALPDVRDGLKPVQRRIIYAMQRIGVTHSARYTKSAKVVGEVLGKYHPHGDAPVYE
ALVRMAQNFSMRIPLIDGQGNFGSVDGDPPAAMRYTEARLAHITETLLYDLDKNTVDFADNFDGTLKEPIFLPALLPNLL
INGASGIAVGMATNIPPHNLGEIIDAVICLINN---------------------------------------------P-
-E--------SSVEGLMESVKGPDFPTGAQIYDISEITAAYATGRGKILMRGKADIEE--TKAGKFQIIITEIPYQVNKA
TLVTKIADLVKEKKLDGISDLRDESDRRGMRIVIELKRDARPQSVLNNLYKHTALQQSFPVNMVALVD-GT-PQTLTLKM
ILEEFIKHRQKVIIRRSQFELDEAKKRAHILEGLKIAVDNIDAVIETIKKSKDPAEAKVNLMQKFKLTEVQALAILDMQL
KRLAALERQKIEEELAMTLEEIAYLEELLKSPEKILEVAKGELLKIKERFGDDRRTRVFKQKIGEFSEEDLIANEATIVT
ITVGGYVKRQDIGSFRTQRRGGKGISGITTKEEDTVAHLFAAYTHDNLLFFTDKGRVFQLKVYDLPESSRTSKGVAIVNL
LDLSQDEKVLSILP--V---------KKEATTNNYK-------YVLMATKNGVVKKTEINQYASIRRSGIIAIKLS-GDD
QLRWAKLTTGDNIVFLVSRHGMSIKFDERDVRPMARDTMGVRGIKIK-T-GDELIGMDVIDK----------NDIKAD--
-------------LLVVTDKGIGKKTQGLAWPKQLRGGVGVKAANLTDKTGEIVCAQIL---TKA-DE--ALILTSQKGQ
VMRTTLRSIPRLTRDTQGVIIMRL-G-SDDKVAATTVI
>RifOxyC12_full_OP11_41_11_rifoxyc3_full_scaffold_399_5_Gyrase_subunit_A_protein_{ECO:0000313|EMBL:KKS02205_1};_TaxID=1618415__Curtissbacteria_-Microgenomates
IQPVEIIEEMQRSYLDYAMSVIVARALPDVRDGLKPVQRRIIYAMQRIGVTHSARYTKSAKVVGEVLGKYHPHGDAPVYE
ALVRMAQNFSMRIPLIDGQGNFGSVDGDPPAAMRYTEARLAHITETLLYDLDKNTVDFADNFDGTLKEPIFLPALLPNLL
INGASGIAVGMATNIPPHNLGEIIDAVICLINN---------------------------------------------P-
-E--------SSVEGLMESVKGPDFPTGAQIYDISEITAAYATGRGKILMRGKADIEE--TKAGKFQIIITEIPYQVNKA
TLVTKIADLVKEKKLDGISDLRDESDRRGMRIVIELKRDARPQSVLNNLYKHTALQQSFPVNMVALVD-GT-PQTLTLKM
ILEEFIKHRQKVIIRRSQFELDEAKKRAHILEGLKIAVDNIDAVIETIKKSKDPAEAKVNLMQKFKLTEVQALAILDMQL
KRLAALERQKIEEELAMTLEEIAYLEELLKSPEKILEVAKGELLKIKERFGDDRRTRVFKQKIGEFSEEDLIANEATIVT
ITVGGYVKRQDIGSFRTQRRGGKGISGITTKEEDTVAHLFAAYTHDNLLFFTDKGRVFQLKVYDLPESSRTSKGVAIVNL
LDLSQDEKVLSILP--V---------KKEATTNNYK-------YVLMATKNGVVKKTEINQYASIRRSGIIAIKLS-GDD
QLRWAKLTTGDNIVFLVSRHGMSIKFDERDVRPMARDTMGVRGIKIK-T-GDELIGMDVIDK----------NDIKAD--
-------------LLVVTDKGIGKKTQGLAWPKQLRGGVGVKAANLTDKTGEIVCAQIL---TKA-DE--ALILTSQKGQ
VMRTTLRSIPRLTRDTQGVIIMRL-G-SDDKVAATTVI
>RIFOXYC1_FULL_OP11_41_36_rifoxyc1_full_scaffold_220_69_"Candidatus_Curtissbacteria_bacterium_RIFOXYC1_FULL_41_36"__Curtissbacteria_-Microgenomates
IQPVEIIEEMQRSYLDYAMSVIVARALPDVRDGLKPVQRRIIYAMQRIGVTHSARYTKSAKVVGEVLGKYHPHGDAPVYE
ALVRMAQNFSMRIPLIDGQGNFGSVDGDPPAAMRYTEARLAHITETLLYDLDKNTVDFADNFDGTLKEPIFLPALLPNLL
INGASGIAVGMATNIPPHNLGEIIDAVICLINN---------------------------------------------P-
-E--------SSVEGLMESVKGPDFPTGAQIYDISEITAAYATGRGKILMRGKADIEE--TKAGKFQIIITEIPYQVNKA
TLVTKIADLVKEKKLDGISDLRDESDRRGMRIVIELKRDARPQSVLNNLYKHTALQQSFPVNMVALVD-GT-PQTLTLKM
ILEEFIKHRQKVIIRRSQFELDEAKKRAHILEGLKIAVDNIDAVIETIKKSKDPAEAKVNLMQKFKLTEVQALAILDMQL
KRLAALERQKIEEELAMTLEEIAYLEELLKSPEKILEVAKGELLKIKERFGDDRRTRVFKQKIGEFSEEDLIANEATIVT
ITVGGYVKRQDIGSFRTQRRGGKGISGITTKEEDTVAHLFAAYTHDNLLFFTDKGRVFQLKVYDLPESSRTSKGVAIVNL
LDLSQDEKVLSILP--V---------KKEATTNNYK-------YVLMATKNGVVKKTEINQYASIRRSGIIAIKLS-GDD
QLRWAKLTTGDNIVFLVSRHGMSIKFDERDVRPMARDTMGVRGIKIK-T-GDELIGMDVIDK----------NDIKAD--
-------------LLVVTDKGIGKKTQGLAWPKQLRGGVGVKAANLTDKTGEIVCAQIL---TKA-DE--ALILTSQKGQ
VMRTTLRSIPRLTRDTQGVIIMRL-G-SDDKVAATTVI
>RIFOXYD1_FULL_OP11_41_36_rifoxyd1_full_scaffold_188_61_"Candidatus_Curtissbacteria_bacterium_RIFOXYD1_FULL_41_36"__Curtissbacteria_-Microgenomates
IQPVEIIEEMQRSYLDYAMSVIVARALPDVRDGLKPVQRRIIYAMQRIGVTHSARYTKSAKVVGEVLGKYHPHGDAPVYE
ALVRMAQNFSMRIPLIDGQGNFGSVDGDPPAAMRYTEARLAHITETLLYDLDKNTVDFADNFDGTLKEPIFLPALLPNLL
INGASGIAVGMATNIPPHNLGEIIDAVICLINN---------------------------------------------P-
-E--------SSVEGLMESVKGPDFPTGAQIYDISEITAAYATGRGKILMRGKADIEE--TKAGKFQIIITEIPYQVNKA
TLVTKIADLVKEKKLDGISDLRDESDRRGMRIVIELKRDARPQSVLNNLYKHTALQQSFPVNMVALVD-GT-PQTLTLKM
ILEEFIKHRQKVIIRRSQFELDEAKKRAHILEGLKIAVDNIDAVIETIKKSKDPAEAKVNLMQKFKLTEVQALAILDMQL
KRLAALERQKIEEELAMTLEEIAYLEELLKSPEKILEVAKGELLKIKERFGDDRRTRVFKQKIGEFSEEDLIANEATIVT
ITVGGYVKRQDIGSFRTQRRGGKGISGITTKEEDTVAHLFAAYTHDNLLFFTDKGRVFQLKVYDLPESSRTSKGVAIVNL
LDLSQDEKVLSILP--V---------KKEATTNNYK-------YVLMATKNGVVKKTEINQYASIRRSGIIAIKLS-GDD
QLRWAKLTTGDNIVFLVSRHGMSIKFDERDVRPMARDTMGVRGIKIK-T-GDELIGMDVIDK----------NDIKAD--
-------------LLVVTDKGIGKKTQGLAWPKQLRGGVGVKAANLTDKTGEIVCAQIL---TKA-DE--ALILTSQKGQ
VMRTTLRSIPRLTRDTQGVIIMRL-G-SDDKVAATTVI
>gwa1_scaffold_1084_14_GWA1_RIFOXYC2_FULL_OP11_Curtissbacteria_41_11_curated_40_48 _Curtissbacteria -Microgenomates
IQPVEIIEEMQRSYLDYAMSVIVARALPDVRDGLKPVQRRIIYAMQRIGVTHSARYTKSAKVVGEVLGKYHPHGDAPVYE
ALVRMAQNFSMRIPLIDGQGNFGSVDGDPPAAMRYTEARLAHITETLLYDLDKNTVDFADNFDGTLKEPIFLPALLPNLL
INGASGIAVGMATNIPPHNLGEIIDAVICLINN---------------------------------------------P-
-E--------SSVEGLMESVKGPDFPTGAQIYDISEITAAYATGRGKILMRGKADIEE--TKAGKFQIIITEIPYQVNKA
TLVTKIADLVKEKKLDGISDLRDESDRRGMRIVIELKRDARPQSVLNNLYKHTALQQSFPVNMVALVD-GT-PQTLTLKM
ILEEFIKHRQKVIIRRSQFELDEAKKRAHILEGLKIAVDNIDAVIETIKKSKDPAEAKVNLMQKFKLTEVQALAILDMQL
KRLAALERQKIEEELAMTLEEIAYLEELLKSPEKILEVAKGELLKIKERFGDDRRTRVFKQKIGEFSEEDLIANEATIVT
ITVGGYVKRQDIGSFRTQRRGGKGISGITTKEEDTVAHLFAAYTHDNLLFFTDKGRVFQLKVYDLPESSRTSKGVAIVNL
LDLSQDEKVLSILP--V---------KKEATTNNYK-------YVLMATKNGVVKKTEINQYASIRRSGIIAIKLS-GDD
QLRWAKLTTGDNIVFLVSRHGMSIKFDERDVRPMARDTMGVRGIKIK-T-GDELIGMDVIDK----------NDIKAD--
-------------LLVVTDKGIGKKTQGLAWPKQLRGGVGVKAANLTDKTGEIVCAQIL---TKA-DE--ALILTSQKGQ
VMRTTLRSIPRLTRDTQGVIIMRL-G-SDDKVAATTVI
>gwa2_scaffold_2778_36_GWA2_RIFOXYC2_FULL_OP11_Curtissbacteria_41_11_curated_41_32 _Curtissbacteria -Microgenomates
IQPVEIIEEMQRSYLDYAMSVIVARALPDVRDGLKPVQRRIIYAMQRIGVTHSARYTKSAKVVGEVLGKYHPHGDAPVYE
ALVRMAQNFSMRIPLIDGQGNFGSVDGDPPAAMRYTEARLAHITETLLYDLDKNTVDFADNFDGTLKEPIFLPALLPNLL
INGASGIAVGMATNIPPHNLGEIIDAVICLINN---------------------------------------------P-
-E--------SSVEGLMESVKGPDFPTGAQIYDISEITAAYATGRGKILMRGKADIEE--TKAGKFQIIITEIPYQVNKA
TLVTKIADLVKEKKLDGISDLRDESDRRGMRIVIELKRDARPQSVLNNLYKHTALQQSFPVNMVALVD-GT-PQTLTLKM
ILEEFIKHRQKVIIRRSQFELDEAKKRAHILEGLKIAVDNIDAVIETIKKSKDPAEAKVNLMQKFKLTEVQALAILDMQL
KRLAALERQKIEEELAMTLEEIAYLEELLKSPEKILEVAKGELLKIKERFGDDRRTRVFKQKIGEFSEEDLIANEATIVT
ITVGGYVKRQDIGSFRTQRRGGKGISGITTKEEDTVAHLFAAYTHDNLLFFTDKGRVFQLKVYDLPESSRTSKGVAIVNL
LDLSQDEKVLSILP--V---------KKEATTNNYK-------YVLMATKNGVVKKTEINQYASIRRSGIIAIKLS-GDD
QLRWAKLTTGDNIVFLVSRHGMSIKFDERDVRPMARDTMGVRGIKIK-T-GDELIGMDVIDK----------NDIKAD--
-------------LLVVTDKGIGKKTQGLAWPKQLRGGVGVKAANLTDKTGEIVCAQIL---TKA-DE--ALILTSQKGQ
VMRTTLRSIPRLTRDTQGVIIMRL-G-SDDKVAATTVI
>GWB1_scaffold_1439_3_GWB1_RIFOXYC2_FULL_OP11_Curtissbacteria_41_11_curated_40_29 _Curtissbacteria -Microgenomates
IQPVEIIEEMQRSYLDYAMSVIVARALPDVRDGLKPVQRRIIYAMQRIGVTHSARYTKSAKVVGEVLGKYHPHGDAPVYE
ALVRMAQNFSMRIPLIDGQGNFGSVDGDPPAAMRYTEARLAHITETLLYDLDKNTVDFADNFDGTLKEPIFLPALLPNLL
INGASGIAVGMATNIPPHNLGEIIDAVICLINN---------------------------------------------P-
-E--------SSVEGLMESVKGPDFPTGAQIYDISEITAAYATGRGKILMRGKADIEE--TKAGKFQIIITEIPYQVNKA
TLVTKIADLVKEKKLDGISDLRDESDRRGMRIVIELKRDARPQSVLNNLYKHTALQQSFPVNMVALVD-GT-PQTLTLKM
ILEEFIKHRQKVIIRRSQFELDEAKKRAHILEGLKIAVDNIDAVIETIKKSKDPAEAKVNLMQKFKLTEVQALAILDMQL
KRLAALERQKIEEELAMTLEEIAYLEELLKSPEKILEVAKGELLKIKERFGDDRRTRVFKQKIGEFSEEDLIANEATIVT
ITVGGYVKRQDIGSFRTQRRGGKGISGITTKEEDTVAHLFAAYTHDNLLFFTDKGRVFQLKVYDLPESSRTSKGVAIVNL
LDLSQDEKVLSILP--V---------KKEATTNNYK-------YVLMATKNGVVKKTEINQYASIRRSGIIAIKLS-GDD
QLRWAKLTTGDNIVFLVSRHGMSIKFDERDVRPMARDTMGVRGIKIK-T-GDELIGMDVIDK----------NDIKAD--
-------------LLVVTDKGIGKKTQGLAWPKQLRGGVGVKAANLTDKTGEIVCAQIL---TKA-DE--ALILTSQKGQ
VMRTTLRSIPRLTRDTQGVIIMRL-G-SDDKVAATTVI
>gwc1_scaffold_988_44_GWC1_RIFOXYC2_FULL_OP11_Curtissbacteria_41_11_curated_40_36 _Curtissbacteria -Microgenomates
IQPVEIIEEMQRSYLDYAMSVIVARALPDVRDGLKPVQRRIIYAMQRIGVTHSARYTKSAKVVGEVLGKYHPHGDAPVYE
ALVRMAQNFSMRIPLIDGQGNFGSVDGDPPAAMRYTEARLAHITETLLYDLDKNTVDFADNFDGTLKEPIFLPALLPNLL
INGASGIAVGMATNIPPHNLGEIIDAVICLINN---------------------------------------------P-
-E--------SSVEGLMESVKGPDFPTGAQIYDISEITAAYATGRGKILMRGKADIEE--TKAGKFQIIITEIPYQVNKA
TLVTKIADLVKEKKLDGISDLRDESDRRGMRIVIELKRDARPQSVLNNLYKHTALQQSFPVNMVALVD-GT-PQTLTLKM
ILEEFIKHRQKVIIRRSQFELDEAKKRAHILEGLKIAVDNIDAVIETIKKSKDPAEAKVNLMQKFKLTEVQALAILDMQL
KRLAALERQKIEEELAMTLEEIAYLEELLKSPEKILEVAKGELLKIKERFGDDRRTRVFKQKIGEFSEEDLIANEATIVT
ITVGGYVKRQDIGSFRTQRRGGKGISGITTKEEDTVAHLFAAYTHDNLLFFTDKGRVFQLKVYDLPESSRTSKGVAIVNL
LDLSQDEKVLSILP--V---------KKEATTNNYK-------YVLMATKNGVVKKTEINQYASIRRSGIIAIKLS-GDD
QLRWAKLTTGDNIVFLVSRHGMSIKFDERDVRPMARDTMGVRGIKIK-T-GDELIGMDVIDK----------NDIKAD--
-------------LLVVTDKGIGKKTQGLAWPKQLRGGVGVKAANLTDKTGEIVCAQIL---TKA-DE--ALILTSQKGQ
VMRTTLRSIPRLTRDTQGVIIMRL-G-SDDKVAATTVI
>gwc2_scaffold_339_64_GWC2_RIFOXYC2_FULL_OP11_Curtissbacteria_41_11_curated_40_22 _Curtissbacteria -Microgenomates
IQPVEIIEEMQRSYLDYAMSVIVARALPDVRDGLKPVQRRIIYAMQRIGVTHSARYTKSAKVVGEVLGKYHPHGDAPVYE
ALVRMAQNFSMRIPLIDGQGNFGSVDGDPPAAMRYTEARLAHITETLLYDLDKNTVDFADNFDGTLKEPIFLPALLPNLL
INGASGIAVGMATNIPPHNLGEIIDAVICLINN---------------------------------------------P-
-E--------SSVEGLMESVKGPDFPTGAQIYDISEITAAYATGRGKILMRGKADIEE--TKAGKFQIIITEIPYQVNKA
TLVTKIADLVKEKKLDGISDLRDESDRRGMRIVIELKRDARPQSVLNNLYKHTALQQSFPVNMVALVD-GT-PQTLTLKM
ILEEFIKHRQKVIIRRSQFELDEAKKRAHILEGLKIAVDNIDAVIETIKKSKDPAEAKVNLMQKFKLTEVQALAILDMQL
KRLAALERQKIEEELAMTLEEIAYLEELLKSPEKILEVAKGELLKIKERFGDDRRTRVFKQKIGEFSEEDLIANEATIVT
ITVGGYVKRQDIGSFRTQRRGGKGISGITTKEEDTVAHLFAAYTHDNLLFFTDKGRVFQLKVYDLPESSRTSKGVAIVNL
LDLSQDEKVLSILP--V---------KKEATTNNYK-------YVLMATKNGVVKKTEINQYASIRRSGIIAIKLS-GDD
QLRWAKLTTGDNIVFLVSRHGMSIKFDERDVRPMARDTMGVRGIKIK-T-GDELIGMDVIDK----------NDIKAD--
-------------LLVVTDKGIGKKTQGLAWPKQLRGGVGVKAANLTDKTGEIVCAQIL---TKA-DE--ALILTSQKGQ
VMRTTLRSIPRLTRDTQGVIIMRL-G-SDDKVAATTVI
>gwd1_scaffold_2114_6_GWD1_RIFOXYC2_FULL_OP11_Curtissbacteria_41_11_curated_39_8 _Curtissbacteria -Microgenomates
IQPVEIIEEMQRSYLDYAMSVIVARALPDVRDGLKPVQRRIIYAMQRIGVTHSARYTKSAKVVGEVLGKYHPHGDAPVYE
ALVRMAQNFSMRIPLIDGQGNFGSVDGDPPAAMRYTEARLAHITETLLYDLDKNTVDFADNFDGTLKEPIFLPALLPNLL
INGASGIAVGMATNIPPHNLGEIIDAVICLINN---------------------------------------------P-
-E--------SSVEGLMESVKGPDFPTGAQIYDISEITAAYATGRGKILMRGKADIEE--TKAGKFQIIITEIPYQVNKA
TLVTKIADLVKEKKLDGISDLRDESDRRGMRIVIELKRDARPQSVLNNLYKHTALQQSFPVNMVALVD-GT-PQTLTLKM
ILEEFIKHRQKVIIRRSQFELDEAKKRAHILEGLKIAVDNIDAVIETIKKSKDPAEAKVNLMQKFKLTEVQALAILDMQL
KRLAALERQKIEEELAMTLEEIAYLEELLKSPEKILEVAKGELLKIKERFGDDRRTRVFKQKIGEFSEEDLIANEATIVT
ITVGGYVKRQDIGSFRTQRRGGKGISGITTKEEDTVAHLFAAYTHDNLLFFTDKGRVFQLKVYDLPESSRTSKGVAIVNL
LDLSQDEKVLSILP--V---------KKEATTNNYK-------YVLMATKNGVVKKTEINQYASIRRSGIIAIKLS-GDD
QLRWAKLTTGDNIVFLVSRHGMSIKFDERDVRPMARDTMGVRGIKIK-T-GDELIGMDVIDK----------NDIKAD--
-------------LLVVTDKGIGKKTQGLAWPKQLRGGVGVKAANLTDKTGEIVCAQIL---TKA-DE--ALILTSQKGQ
VMRTTLRSIPRLTRDTQGVIIMRL-G-SDDKVAATTVI
>RIFCSPLOWO2_02_OP11_41_11_rifcsplowo2_02_sub10_scaffold_19_18_"Candidatus_Curtissbacteria_bacterium_RIFCSPLOWO2_02_41_11"__Curtissbacteria_-Microgenomates
IQQVEIIDEMQRSYLDYAMSVIVSRALPDVRDGLKPVHRRIIYAMQRMGTTHSAHYSKSAKVVGEVLGKYHPHGDAPVYE
ALVRMAQDFSMRYPLIDGQGNFGSIDGDPPAAMRYTETRMALITETLLYDLDKKTVDFTENFDGTLKEPVFLPALLPNLL
INGASGIAVGMATNIPPHNLAEVIDAACALIDN---------------------------------------------S-
-E--------LSVEDLMEHIKGPDFPTAAQIYDISEITAAYATGRGKILMRAKADIEE--TKGAKFQITVSEIPYQVNKA
TLVTRIAELAKDKKLEGISDLRDESDRRGMRIVIELKRDARPQSVLNNLYKHTSLQQSFPVNMVALVD-GT-PQTLTLKM
ILSEFIKHRQKVIKRRSQFELDEARKRAHILEGLKIAVDNIDAVIETIKKSQDPQVAKVNLMQKFKLTEVQALAILDMQL
KRLSGLERQKIEEELTMTLEEITYLEDLLSHPEKILTVAKGELLKLKERFGDDRRTRVFKQKIGEFSEEDLIANESTIVT
VTVGGYVKRQDLSSFRTQRRGGKGISGITTKEEDTVAHLFAAYTHDNLLFFTNIGRVFQLKVYDLPESSRVSKGVAIVNL
LDLQQNEKVLSILP--V---------KKTQMTSNHK-------YVLMATKNGVVKKTAISQYESIRRSGIIAIKLA-SGD
HLRWAKLTAGDNLIFLISKHGLSIKFAEKDVRPMARDTMGVRGIKLK-P-NDELIGMDVIDK----------GDVKAD--
-------------LLVITDKGIGKKTQVLAWPLQLRGGVGVKAANLTEKTGEIVCAQIL---TKA-DE--ALILTSQKGQ
VMRTTLRSIPRLTRDTQGVIIMRL-S-VGDKVAATTVI
>gwa2_scaffold_4539_31_GWA2_RIFCSPLOWO2_02_OP11_Curtissbacteria_41_11_curated_40_25 _Curtissbacteria -Microgenomates
IQQVEIIDEMQRSYLDYAMSVIVSRALPDVRDGLKPVHRRIIYAMQRMGTTHSAHYSKSAKVVGEVLGKYHPHGDAPVYE
ALVRMAQDFSMRYPLIDGQGNFGSIDGDPPAAMRYTETRMALITETLLYDLDKKTVDFTENFDGTLKEPVFLPALLPNLL
INGASGIAVGMATNIPPHNLAEVIDAACALIDN---------------------------------------------S-
-E--------LSVEDLMEHIKGPDFPTAAQIYDISEITAAYATGRGKILMRAKADIEE--TKGAKFQITVSEIPYQVNKA
TLVTRIAELAKDKKLEGISDLRDESDRRGMRIVIELKRDARPQSVLNNLYKHTSLQQSFPVNMVALVD-GT-PQTLTLKM
ILSEFIKHRQKVIKRRSQFELDEARKRAHILEGLKIAVDNIDAVIETIKKSQDPQVAKVNLMQKFKLTEVQALAILDMQL
KRLSGLERQKIEEELTMTLEEITYLEDLLSHPEKILTVAKGELLKLKERFGDDRRTRVFKQKIGEFSEEDLIANESTIVT
VTVGGYVKRQDLSSFRTQRRGGKGISGITTKEEDTVAHLFAAYTHDNLLFFTNIGRVFQLKVYDLPESSRVSKGVAIVNL
LDLQQNEKVLSILP--V---------KKTQMTSNHK-------YVLMATKNGVVKKTAISQYESIRRSGIIAIKLA-SGD
HLRWAKLTAGDNLIFLISKHGLSIKFAEKDVRPMARDTMGVRGIKLK-P-NDELIGMDVIDK----------GDVKAD--
-------------LLVITDKGIGKKTQVLAWPLQLRGGVGVKAANLTEKTGEIVCAQIL---TKA-DE--ALILTSQKGQ
VMRTTLRSIPRLTRDTQGVIIMRL-S-VGDKVAATTVI
>RIFCSPHIGHO2_02_OP11_39_8_rifcsphigho2_02_sub10_scaffold_4393_3_Gyrase_subunit_A_protein_{ECO:0000313|EMBL:KKS03957_1};_TaxID=1618411__Curtissbacteria_-Microgenomates
IQQVEIIDEMQRSYLDYAMSVIVSRALPDVRDGLKPVHRRIIYAMQRMGTTHSAHYSKSAKVVGEVLGKYHPHGDAPVYE
ALVRMAQDFSMRYPLIDGQGNFGSIDGDPPAAMRYTETRMALITETLLYDLDKKTVDFTENFDGTLKEPVFLPALLPNLL
INGASGIAVGMATNIPPHNLAEVIDAACALIDN---------------------------------------------S-
-E--------LSVEDLMEHIKGPDFPTAAQIYDISEITAAYATGRGKILMRAKADIEE--TKGAKFQITVSEIPYQVNKA
TLVTRIAELAKDKKLEGISDLRDESDRRGMRIVIELKRDARPQSVLNNLYKHTSLQQSFPVNMVALVD-GT-PQTLTLKM
ILSEFIKHRQKVIKRRSQFELDEARKRAHILEGLKIAVDNIDAVIETIKKSQDPQVAKVNLMQKFKLTEVQALAILDMQL
KRLSGLERQKIEEELTMTLEEITYLEDLLSHPEKILTVAKGELLKLKERFGDDRRTRVFKQKIGEFSEEDLIANESTIVT
VTVGGYVKRQDLSSFRTQRRGGKGISGITTKEEDTVAHLFAAYTHDNLLFFTNIGRVFQLKVYDLPESSRVSKGVAIVNL
LDLQQNEKVLSILP---VKKQ-----KTX----XXX--XXX--XXXXXXXXXXVKKTAISQYESIRRSGIIAIKLAS-GD
HLRWAKLTAGDNLIFLISKHGLSIKFAEKDVRPMARDTMGVRGIKLKP--NDELIGMDVIDK--------GDVKA-----
------------DLLVITDKGIGKKTQVLAWPLQLRGGVGVKAANLTEKTGEIVCAQIL---TKA-DE--ALILTSQKGQ
VMRTTLRSIPRLTRDTQGVIIMRL-S-VGDKVAATTVI
>gwa1_scaffold_184_38_GWA1_GWA1_OP11_40_9_partial_39_9 _Curtissbacteria -Microgenomates
ILQVEITSEMQKSYLDYAMSVIVARALPDVKDGLKPVHRRIIYAMQKMGVTHSAHYTKSAKIVGEVLGKYHPHGDVAVYD
AMVRMAQNFAMRYPLIDGQGNFGSVDGDSPAAMRYTEARMAAVTESLLYDLEKNTVDFIDNFDATLKEPVWLPAVLPNLL
VNGASGIAVGMATNIPPHNLCEIVDATIHLIEK---------------------------------------------P-
-D--------ASVEDLMEYVKGPDFPTGAQIFDITEITAAYATGRGKIMMRAKADIEE--TKGGRFQIIVTEIPYQVNKA
TLVTRIADLVKDKKLDGISDLRDESDRKGMRIAIELKRDARPKSILNNLYKYTALQQSFPVNVVALVD-GT-PQTLTLKM
ILTEFIKHRQNVITRRSKFELEEAKKREHILEGLKIAVDNIDAVIETIKKSRDTTDAKVNLMQKFKLTEIQALAILDMQL
KRLAALERQKIDDELAMVHEEIAYLEDLLKHPEKILDVAKNELKKLKEKYGDERRTRVFKQKIGDFSEEDLIPNEPTIVT
FTEGGYVKRQDPASFRTQRRGGKGISGITTKEEDVVSQLFVTHTHDNLLFFTDRGRVFQLKVYDLPESSRVAKGGAVVNL
IDLMQGEKVLSVLP---VKKQ-----TEK----DGP--KPQ--FVIMATKHGVVKKTAISAYESIRRSGIIAIKLTS-GD
QLSWARLTKGEDTVLMISKRGMSIKFKETDVRPMARDTMGVRGIKLKP--GDELIGMDALDK--------ADTKA-----
------------ELLVITEKGIGKKTLVDAWPMQLRGGVGVKAANLAEKTGNIVTAQIL---TKE-DE--SLILTSQKGQ
VMRTTIRSVPRLTRDTQGVIIMRL-T-ADDKIAAATIV
>RIFCSPHIGHO2_01_FULL_OP11_41_11_rifcsphigho2_01_scaffold_2624_59_"Candidatus_Curtissbacteria_bacterium_RIFCSPHIGHO2_01_FULL_41_11"__Curtissbacteria_-Microgenomates
IQQVEIVNEMQKSYLDYAMSVIVARALPDVRDGLKPVHRRITFAMHRLGLAHSAHYSKSAKVVGEVLGKYHPHGDAPVYE
ALVRMAQSFAMRNPLIDGQGNFGSVDGDPPAAMRYTEARLSTISETLLYDLDKNTVDFVDNFDGTLKEPVFLPATLPNLL
VNGASGIAVGMATNIPPHNLGEIIDAIIHLIKN---------------------------------------------P-
-E--------ATVEDLMEFIKGPDFPTGAQIYDIEEIISAYATGRGKIIMRAKAEIEE--TSGSKFQIVVTEIPYQVNKA
VLVTRIAELVKDKKLEGISDLRDESDRKGLRVVIELKRDSRPQSVLNNLYKHTSLQGSFAVNMVALVG-GV-PKTLTLKM
ILEEFIKHRQNVITRRSKFDLDAAKNREHILEGLKIAVDNIDAVIETIKKSKDQTDAKENLMRKFKLSEIQSLAILDMQL
KRLAALERQKIEDELKMTREEIAYLEDLLAHPLKILEVAKGELLKLKERFGDERRTKVYKQKIGEFSEEDLIPNEPTIVT
ITQGGYVKRQDVGSFRTQRRGGKGVTGITTKEEDVVARLFVANTHDNLLFFTDKGRVFQLRVYDLPDSSRISKGVAIVNL
LELGQEEKILSILP--V---------KKGNQKPDSA-------FVMMATKNGTIKKTAITSYDSIRRSGIIAIKLV-PGD
KLRWAKLTSGIDLVFMVSKKGMSIKFDEKDVRPMARDTMGVRGIKIK-P-GDELVGMDVIAS----------EDDKAD--
-------------LLVVTEKGIGKKTQVIGWPKQLRGGVGVKVANLTEKTGDIVTAQVL---TKN-DE--ALIITSQKGQ
VIRTTLRSIPRLTRDTQGVIVMRL-S-PADKVAATTVI
>RIFCSPLOWO2_01_FULL_OP11_42_26_rifcsplowo2_01_scaffold_5122_44_"Candidatus_Curtissbacteria_bacterium_RIFCSPLOWO2_01_FULL_42_26"__Curtissbacteria_-Microgenomates
IQQVEITAEMQKSYLDYAMSVIVARALPDVRDGLKPVHRRIIYAMQRMGITHGASYTKSAKVVGEVLGKYHPHGDAPVYE
AMVRMAQDFAMRYRLVDGQGNFGSIDGDAPAAMRYTEVRLAQVAEALLYDLDKNTVDFIDNFDGTLKEPVFLPAVLPNLL
INGASGIAVGMATNIPPHNLSEVIDAAIHLIDN---------------------------------------------P-
-Q--------ASIEDLMQFVKGPDFPTGAQIYDIEEIISAYATGRGKIIMRAKAEIEE--TKGGRFQIIVTEIPYQVNKA
TLITRIADLVKDKKLDGVADLRDESDRKGLRISVELKRDAKPKSVLNNLYKHTALQQSFPVNVVALVD-GT-PQTLTLKM
ILEQFVKHRQNVIRRRSQFELDEAKKRAHILEGLKIAVDNIDAVIETIKKSKDTQDAKVNLMQKFKLTEIQSLAILDMQL
KRLAALERQKIEDELTMVREEIAYLEDLLAHPAKILTVAKSELAKLKERFGDVRRTKVYKHKIGEFSEEDLIANEPTIAT
ITSGGYVKRQDIGSFRTQRRGGKGISGITTKEEDTVAQLIAAYTHDNLLFFTDRGRVFALKVWELPESSRISKGVAIVNL
LELQPEEKVLSILR--V---------KNN---GENS----N--FVIMATKNGTVKKTQISQYEAIRRSGIIAIKLT-SGD
NLRWAKLSSGQDLVFLVSKKGLSIKFSEKDVRPMARDTMGVRGIKLK-N-GDELIGMDVIDK--------------EDEK
AD-----------LLVITERGIGKKSTIGAWPLQLRGGVGVKAASLAEKTGDIVAAQIL---TKE-DE--ALILTSKKGQ
VMRTTLRSVPRLTRDTQGVIIMRL-S-GDDKVAASTVV
>RIFCSPHIGHO2_01_FULL_OP11_41_13_rifcsphigho2_01_scaffold_7773_12_"Candidatus_Curtissbacteria_bacterium_RIFCSPHIGHO2_01_FULL_41_13"__Curtissbacteria_-Microgenomates
IQQVEITEEMQKSYLDYAMSVIVARALPDVRDGLKPVHRRIIYAMHRMGLSHAAHYTKSAKVVGEVLGKYHPHGDTPVYE
AMVRMAQDFAMRYPLVDGQGNFGSVDGDSPAAMRYTEARLAAISEALLYDLDKNTVDFADNFDGSLKEPVFLPAVLPNLL
INGASGIAVGMATNIPPHNLGEIVDATMHLIDK---------------------------------------------P-
-D--------ASVEELMEFVKGPDFPTGAQIYDISEITAAYATGRGKIMMRAKADIEE--TKGGRFQVVVTEIPYQVNKA
NLVTRIAELVKEKKLDGIADLRDESDRKGMRVVVELKRDARPKSVLNNLYKHTALQQSFPVNVVALVE-GT-PQTLTLKM
ILERFIFHRQNVITRRSQFELDEAKKRAHILEGLKIAVDSIDAVIETIKKSQDAAAAKVNLMQKFKLTEVQALAILDMQL
KRLAALERQKIEDELAMVREEIAYLEDLLAHPEKILTVAKKELLKLKERFGDERRTKVYKQKIGEFSEEDLISNEPTIVT
ITVGGYVKRQDITSFRTQRRGGKGIAGITTKEEDTVAQLIAAQTHDNLLFFTDRGRVFQLKVYDLPESSRISKGVAIVNL
LELQPNEKVLSILR--V---------KGD----KKG----K--YVLMATKNGVIKKTKIAAYESIRRSGIIAIKLS-GGD
YLRWAKLTEGDDVVFLVSKKGMSIKFSEKDVRPMARDTMGVRGIKIK-A-GDELIGMDVIAK--------------DDAK
AD-----------LLVITEKGIGKKTNIVAWPNQLRGGVGVKAASLAEKTGDIVNAQIL---TKE-DE--ALILTSQKGQ
VMRTTLKSVPRLTRDTQGVIIMRL-S-GEDKVAAATVI
>RIFCSPLOWO2_01_FULL_OP11_41_18_rifcsplowo2_01_scaffold_3464_36_"Candidatus_Curtissbacteria_bacterium_RIFCSPLOWO2_01_FULL_41_18"__Curtissbacteria_-Microgenomates
IQQVEITEEMQKSYLDYAMSVIVARALPDVRDGLKPVHRRIIYAMHRMGLSHAAHYTKSAKVVGEVLGKYHPHGDTPVYE
AMVRMAQDFAMRYPLVDGQGNFGSVDGDSPAAMRYTEARLAAISEALLYDLDKNTVDFADNFDGSLKEPVFLPAVLPNLL
INGASGIAVGMATNIPPHNLGEIVDATMHLIDK---------------------------------------------P-
-D--------ASVEELMEFVKGPDFPTGAQIYDISEITAAYATGRGKIMMRAKADIEE--TKGGRFQVVVTEIPYQVNKA
NLVTRIAELVKEKKLDGIADLRDESDRKGMRVVVELKRDARPKSVLNNLYKHTALQQSFPVNVVALVE-GT-PQTLTLKM
ILERFIFHRQNVITRRSQFELDEAKKRAHILEGLKIAVDSIDAVIETIKKSQDAAAAKVNLMQKFKLTEVQALAILDMQL
KRLAALERQKIEDELAMVREEIAYLEDLLAHPEKILTVSKKELLKLKERFGDERRTKVYKQKIGEFSEEDLISNEPTIVT
ITVGGYVKRQDITSFRTQRRGGKGIAGITTKEEDTVAQLIAAQTHDNLLFFTDRGRVFQLKVYDLPESSRISKGVAIVNL
LELQPNEKVLSILR--V---------KGD----KKG----K--YVLMATKNGVIKKTKIAAYESIRRSGIIAIKLS-GGD
YLRWAKLTEGDDVVFLVSKKGMSIKFSEKDVRPMARDTMGVRGIKIK-A-GDELIGMDVIAK--------------DDAK
AD-----------LLVITEKGIGKKTNIVAWPNQLRGGVGVKAASLAEKTGDIVNAQIL---TKE-DE--ALILTSQKGQ
VMRTTLKSVPRLTRDTQGVIIMRL-S-GEDKVAAATVI
>RBG_16_OP11_39_7_RBG_16_scaffold_18855_4_"Candidatus_Curtissbacteria_bacterium_RBG_16_39_7"__Curtissbacteria_-Microgenomates
VQPVEITEEMQRSYLDYAMSVIVARALPDVRDGLKPVQRRIIYAMNQQGMKHSARYQKCAAVVGEVLKHYHPHGDISVYD
ALVRMAQNFSMRYQLIDGQGNFGSVDGDSAAAMRYTECRLAQISEELLRDLEKDTVDWVDNYSATIKEPTVLPAILPNLL
LNGGTGIAVGMATNIPPHNLTEVVQAITHLIEN---------------------------------------------P-
-E--------ATVEDLMKFIKGPDFPTGAQIYDISEIVAAYATGKGKIIMRAKAEIEE--QKGGKHQIVVTELPYQVNKA
VLVSRIAELVKTKKLEGIADLRDESDRRGMRIVVELKRDARPQATLNNLFKHTAMQLSYPVNTVALVD-GT-PQTLTLKM
ILEEFVKHRQTVVTRRSKFELSEAKKREHVLEGLKIAVDNIDAVIETIKKSKDADEAKKNLMIKFKLTEIQATAILDMQL
RRLAALERQKIEDELAMTREEIAYLEDLLAHPEKILVVIKKELATLEEKFGDDRKTRVFKQKIGEFSEEDLIANEPCIIT
ITESGYIKRQPIGTFRVQRRGGKGVSGFTTKEEDVVSNLFSCFTHDQILFFTDKGKAYALPAYDIGEASRVSKGQAIINL
IDIEQGEKVWSVL----PISK-----ASD---------RGQ--FVLMVTKNGTVKKTEVSAFSAIRRSGIIAIKLEE-KD
QLCWVKLTGGEDEIFLISEKGQSIRFGEKDIRPTGRATMGVRGIRLRK--DDVVIGMDVLNE--------ETKKA-----
------------DLLVVSENGLGKKTLISEWTKQKRGGVGIKAANITERTGDLVCAKII---TKE-EL--ALVLTSQQGQ
VIKLPLKNVPRLSRPTQGVTLMRFSN-KNDRVAAATCI
>gwa1_scaffold_20_175_GWA1_GWA2_OP11_nov_40_9_40_62 _Daviesbacteria -Microgenomates
IEPTPIVEEMKRSYLDYAMSVIVARALPDVRDGLKPVQRRIVYAMSQQGLHHTSRYQKSAAVVGEVLKNYHPHGDAPVYE
AMVRMAQDFSMRYTLIDGQGNFGSVDGDSPAAMRYTEARLSAIADELLRDIHKKTVDFVDNYSGTTQEPVWLPSIIPNLL
LNGASGIAVGMATQIPPHNLGEVIDALSYMIDHQKATGSRPALPRGEQQAEDGKLEPKFT------------------S-
-E--------ANVEDLMKFIKGPDFPTGGSIYDSQEILNAYATGKGRVVMRAKAEIEE--TKGGRFDIVITELPFQVNKA
NLVARIAELHKERKVEGIADLRDESDRHGMRVVIELKRDAQPKSILNNLYKHTAMQSVFNVNTVALVD-GV-PHLLTLKH
ILEEFINHRQMVVRRRSEFELEEAKTREHILEGLMIAISNIDAIIDTIRKSKDADEAKVNLINKFKLTDIQAQAILDMQL
RRLAALERLKIEEELKMVRETIAYLEDLLAHPEKILKVIRDELVKIKEKYGDERKTRVYKSKVGEFSEEDLIADEPTIVT
ITDGGYIKRQAPSTFRVQARGGKGVSGITTKEADAVSHIFHTMTLDNILFFTDKGRVFQLKVWEIPETSRIAKGQAVVNL
INIDQGEKITAILT--L---------RQK---DTAR-------YLFMCTKQGNVKKTETSQYASIRRNGLISINLD-SGD
TLGWVVPTNGENELIIVSKLGQSIRFTEKNVRPTHRDTSGVRGVRLS-K-DDSVVSLNKVSD------------------
--------IKGDQLLVVMANGLGKKTLISSWNKQGRGGMGVKAAQVTNKTGPIVTAQIM---DKD-GD--TLVLTSNKGQ
LIKINIKDVPTLQRQTQGVILMRM-R-EGERVVAATIV
>gwa2_scaffold_771_86_GWA2_GWA2_OP11_nov_40_9_40_9 _Daviesbacteria -Microgenomates
IEPTPIVEEMKRSYLDYAMSVIVARALPDVRDGLKPVQRRIVYAMSQQGLHHTSRYQKSAAVVGEVLKNYHPHGDAPVYE
AMVRMAQDFSMRYTLIDGQGNFGSVDGDSPAAMRYTEARLSAIADELLRDIHKKTVDFVDNYSGTTQEPVWLPSIIPNLL
LNGASGIAVGMATQIPPHNLGEVIDALSYMIDHQKATGSRPALPRGEQQAEDGKLEPKFT------------------S-
-E--------ANVEDLMKFIKGPDFPTGGSIYDSQEILNAYATGKGRVVMRAKAEIEE--TKGGRFDIVITELPFQVNKA
NLVARIAELHKERKVEGIADLRDESDRHGMRVVIELKRDAQPKSILNNLYKHTAMQSVFNVNTVALVD-GV-PHLLTLKH
ILEEFINHRQMVVRRRSEFELEEAKTREHILEGLMIAISNIDAIIDTIRKSKDADEAKVNLINKFKLTDIQAQAILDMQL
RRLAALERLKIEEELKMVRETIAYLEDLLAHPEKILKVIRDELVKIKEKYGDERKTRVYKSKVGEFSEEDLIADEPTIVT
ITDGGYIKRQAPSTFRVQARGGKGVSGITTKEADAVSHIFHTMTLDNILFFTDKGRVFQLKVWEIPETSRIAKGQAVVNL
INIDQGEKITAIL----TLRQ-----KDT----------AR--YLFMCTKQGNVKKTETSQYASIRRNGLISINLDS-GD
TLGWVVPTNGENELIIVSKLGQSIRFTEKNVRPTHRDTSGVRGVRLSK--DDSVVSLNKVSD--------I-KGD-----
------------QLLVVMANGLGKKTLISSWNKQGRGGMGVKAAQVTNKTGPIVTAQIM---DKD-GD--TLVLTSNKGQ
LIKINIKDVPTLQRQTQGVILMRM-R-EGERVVAATIV
>GWB1_scaffold_21_136_GWB1_GWA2_OP11_nov_40_9_40_15 _Daviesbacteria -Microgenomates
IEPTPIVEEMKRSYLDYAMSVIVARALPDVRDGLKPVQRRIVYAMSQQGLHHTSRYQKSAAVVGEVLKNYHPHGDAPVYE
AMVRMAQDFSMRYTLIDGQGNFGSVDGDSPAAMRYTEARLSAIADELLRDIHKKTVDFVDNYSGTTQEPVWLPSIIPNLL
LNGASGIAVGMATQIPPHNLGEVIDALSYMIDHQKATGSRPALPRGEQQAEDGKLEPKFT------------------S-
-E--------ANVEDLMKFIKGPDFPTGGSIYDSQEILNAYATGKGRVVMRAKAEIEE--TKGGRFDIVITELPFQVNKA
NLVARIAELHKERKVEGIADLRDESDRHGMRVVIELKRDAQPKSILNNLYKHTAMQSVFNVNTVALVD-GV-PHLLTLKH
ILEEFINHRQMVVRRRSEFELEEAKTREHILEGLMIAISNIDAIIDTIRKSKDADEAKVNLINKFKLTDIQAQAILDMQL
RRLAALERLKIEEELKMVRETIAYLEDLLAHPEKILKVIRDELVKIKEKYGDERKTRVYKSKVGEFSEEDLIADEPTIVT
ITDGGYIKRQAPSTFRVQARGGKGVSGITTKEADAVSHIFHTMTLDNILFFTDKGRVFQLKVWEIPETSRIAKGQAVVNL
INIDQGEKITAIL----TLRQ-----KDT----------AR--YLFMCTKQGNVKKTETSQYASIRRNGLISINLDS-GD
TLGWVVPTNGENELIIVSKLGQSIRFTEKNVRPTHRDTSGVRGVRLSK--DDSVVSLNKVSD--------I-KGD-----
------------QLLVVMANGLGKKTLISSWNKQGRGGMGVKAAQVTNKTGPIVTAQIM---DKD-GD--TLVLTSNKGQ
LIKINIKDVPTLQRQTQGVILMRM-R-EGERVVAATIV
>gwc1_scaffold_362_51_tro:trd_0652 gyrA; GWC1_GWA2_OP11_nov_40_9_40_9 _Daviesbacteria -Microgenomates
IEPTPIVEEMKRSYLDYAMSVIVARALPDVRDGLKPVQRRIVYAMSQQGLHHTSRYQKSAAVVGEVLKNYHPHGDAPVYE
AMVRMAQDFSMRYTLIDGQGNFGSVDGDSPAAMRYTEARLSAIADELLRDIHKKTVDFVDNYSGTTQEPVWLPSIIPNLL
LNGASGIAVGMATQIPPHNLGEVIDALSYMIDHQKATGSRPALPRGEQQAEDGKLEPKFT------------------S-
-E--------ANVEDLMKFIKGPDFPTGGSIYDSQEILNAYATGKGRVVMRAKAEIEE--TKGGRFDIVITELPFQVNKA
NLVARIAELHKERKVEGIADLRDESDRHGMRVVIELKRDAQPKSILNNLYKHTAMQSVFNVNTVALVD-GV-PHLLTLKH
ILEEFINHRQMVVRRRSEFELEEAKTREHILEGLMIAISNIDAIIDTIRKSKDADEAKVNLINKFKLTDIQAQAILDMQL
RRLAALERLKIEEELKMVRETIAYLEDLLAHPEKILKVIRDELVKIKEKYGDERKTRVYKSKVGEFSEEDLIADEPTIVT
ITDGGYIKRQAPSTFRVQARGGKGVSGITTKEADAVSHIFHTMTLDNILFFTDKGRVFQLKVWEIPETSRIAKGQAVVNL
INIDQGEKITAIL----TLRQ-----KDT----------AR--YLFMCTKQGNVKKTETSQYASIRRNGLISINLDS-GD
TLGWVVPTNGENELIIVSKLGQSIRFTEKNVRPTHRDTSGVRGVRLSK--DDSVVSLNKVSD--------I-KGD-----
------------QLLVVMANGLGKKTLISSWNKQGRGGMGVKAAQVTNKTGPIVTAQIM---DKD-GD--TLVLTSNKGQ
LIKINIKDVPTLQRQTQGVILMRM-R-EGERVVAATIV
>RIFCSPHIGHO2_01_FULL_OP11_41_45_rifcsphigho2_01_scaffold_22264_2_gyrA;_"Candidatus_Daviesbacteria_bacterium_RIFCSPHIGHO2_01_FULL_41_45"__Daviesbacteria_-Microgenomates
IEDTPLIEEMKRSYLDYAMSVIVSRALPDVRDGLKPVQRRVLFVMHELGLLRSSTFRKCAKIAGDTSGNYHPHGESNVYG
ALVNLTQDFSQRYPLIDGQGNFGSVDGDEPAAMRYTEARLANLAEEMLRDISKETVDFSPNYDNTKKEPVVLPAAIPNLL
LNGASGIAVGMATQIPPHNLGEVTDALIYMIDH---------------------------------------------PV
KKPLGKFHSDVTVEDLTQFIKGPDFPTGASIYDHSETLNAYATGRGRIVMRAKAEIEE--TKSGRYDIIITELPYQVNKA
TLVTRIADLYKEKKIDGIADLRDESDRRGMRVVIELKRDGKPQSLLNNLYKFTAMQSVFNVNMVALVD-GV-PHLMPLKH
ILEEFISHRQVIVRRRSEFELKEAKAREHILEGLKIAVDNIDEVISTIRKSKDQEEAKLNLISKFKLSDIQATAILDMQL
RRLAALERQKIEDELKTIRATIAYLEDLLTHPEKILLVIKDELTKVKEKYGDDRKTRVYKQKVGEFSEEDLIADESIIVT
ITDGGYIKRQLPSTFRVQNRGGKGVSGITTKEEDAVSHIFYTRTLDNIMFFTDKGRVFQLKVWEIPESSRVAKGQAIVNL
INVDQGEKITGILT--I---------SKK---DSAK-------FLFMCTKNGNVKKTPIEEYASIRKNGLVSIKLD-TGD
QLGWVIPTTGSDDMIIVSKLGQSIRFKESDVKATHRDTSGVIGTKLS-K-GDSVVAANKIHD------------------
--------LKEDHLLVVMENGLGKKTQVSAWTNQKRGGMGVKAAQVTDKTGQIVTAEIV---GNH-HE--TLVLTSNKGQ
LIKLNVKDVPTLQRQTQGVILMRT-R-VGEKVAAATVV
>RIFCSPHIGHO2_02_FULL_OP11_41_14_rifcsphigho2_02_scaffold_17922_2_gyrA;_"Candidatus_Daviesbacteria_bacterium_RIFCSPHIGHO2_02_FULL_41_14"__Daviesbacteria_-Microgenomates
IEDTPLIEEMKRSYLDYAMSVIVSRALPDVRDGLKPVQRRVLFVMHELGLLRSSTFRKCAKIAGDTSGNYHPHGESNVYG
ALVNLTQDFSQRYPLIDGQGNFGSVDGDEPAAMRYTEARLANLAEEMLRDISKETVDFSPNYDNTKKEPVVLPAAIPNLL
LNGASGIAVGMATQIPPHNLGEVTDALIYMIDH---------------------------------------------PV
KKPLGKFHSDVTVEDLTQFIKGPDFPTGASIYDHSETLNAYATGRGRIVMRAKAEIEE--TKSGRYDIIITELPYQVNKA
TLVTRIADLYKEKKIDGIADLRDESDRRGMRVVIELKRDGKPQSLLNNLYKFTAMQSVFNVNMVALVD-GV-PHLMPLKH
ILEEFISHRQVIVRRRSEFELKEAKAREHILEGLKIAVDNIDEVISTIRKSKDQEEAKLNLISKFKLSDIQATAILDMQL
RRLAALERQKIEDELKTIRATIAYLEDLLTHPEKILLVIKDELTKVKEKYGDDRKTRVYKQKVGEFSEEDLIADESIIVT
ITDGGYIKRQLPSTFRVQNRGGKGVSGITTKEEDAVSHIFYTRTLDNIMFFTDKGRVFQLKVWEIPESSRVAKGQAIVNL
INVDQGEKITGIL----TISK-----KDS----------AK--FLFMCTKNGNVKKTPIEEYASIRKNGLVSIKLDT-GD
QLGWVIPTTGSDDMIIVSKLGQSIRFKESDVKATHRDTSGVIGTKLSK--GDSVVAANKIHD--------L-KED-----
------------HLLVVMENGLGKKTQVSAWTNQKRGGMGVKAAQVTDKTGQIVTAEIV---GNH-HE--TLVLTSNKGQ
LIKLNVKDVPTLQRQTQGVILMRT-R-VGEKVAAATVV
>RIFCSPLOWO2_01_FULL_OP11_40_24_rifcsplowo2_01_scaffold_1683_2_gyrA;_"Candidatus_Daviesbacteria_bacterium_RIFCSPLOWO2_01_FULL_40_24"__Daviesbacteria_-Microgenomates
IEDTPLIEEMKRSYLDYAMSVIVSRALPDVRDGLKPVQRRVLFVMHELGLLRSSTFRKCAKIAGDTSGNYHPHGESNVYG
ALVNLTQDFSQRYPLIDGQGNFGSVDGDEPAAMRYTEARLANLAEEMLRDISKETVDFSPNYDNTKKEPVVLPAAIPNLL
LNGASGIAVGMATQIPPHNLGEVTDALIYMIDH---------------------------------------------PV
KKPLGKFHSDVTVEDLTQFIKGPDFPTGASIYDHSETLNAYATGRGRIVMRAKAEIEE--TKSGRYDIIITELPYQVNKA
TLVTRIADLYKEKKIDGIADLRDESDRRGMRVVIELKRDGKPQSLLNNLYKFTAMQSVFNVNMVALVD-GV-PHLMPLKH
ILEEFISHRQVIVRRRSEFELKEAKAREHILEGLKIAVDNIDEVISTIRKSKDQEEAKLNLISKFKLSDIQATAILDMQL
RRLAALERQKIEDELKTIRATIAYLEDLLTHPEKILLVIKDELTKVKEKYGDDRKTRVYKQKVGEFSEEDLIADESIIVT
ITDGGYIKRQLPSTFRVQNRGGKGVSGITTKEEDAVSHIFYTRTLDNIMFFTDKGRVFQLKVWEIPESSRVAKGQAIVNL
INVDQGEKITGIL----TISK-----KDS----------AK--FLFMCTKNGNVKKTPIEEYASIRKNGLVSIKLDT-GD
QLGWVIPTTGSDDMIIVSKLGQSIRFKESDVKATHRDTSGVIGTKLSK--GDSVVAANKIHD--------L-KED-----
------------HLLVVMENGLGKKTQVSAWTNQKRGGMGVKAAQVTDKTGQIVTAEIV---GNH-HE--TLVLTSNKGQ
LIKLNVKDVPTLQRQTQGVILMRT-R-VGEKVAAATVV
>Y2_MetaBAT.80_scaffold_8558_5
--------------------------------------------------------------------------------
--------------------------------------------------------------------------------
-----GIAVGMATQIPPHNLGELIDALVYMIENPAKSPADTSDVSTEVTPKSHIGSETGVQTFK--------------S-
-E--------ATTEDLMKFIKGPDFPTGASIYDQTEIQAAYGTGKGRIVMRAKAEIEE--TKAGKMQIVISEIPYQVNKA
TLIARIADLVRDKKLEGIADLRDESDRRQMRIVVDLKRDGKPQSVLNNLYKHTAMQSVFNVNMVALID-GV-PQLLTLNR
ILEAFIHHRQVIVRRRSEFELSEAKAREHILEGLKIAVDNIDEVIDTIRKSKDADEARGNLMKKFKLTEIQATAILDMQL
RRLAALERQKIEDELKMVRELIAYLEDLLISPEKILKVIKDELAKIKERYGDDRRTRVYKQKVGEFNEEDLVANETTIVT
ITGGGYIKRQSPMSFRVQQRGGKGVMGISTKETDAVSHIFYTQTHDNLLFFTDRGRVFQIKVWEIPETQRAAKGQAVVNL
INIEQGEKVTAVL----TTKA-----KQE---------EHK--YMFMCTRFGTVKKTPVPEYANIRKNGLVAIKLDP-SD
ILGWVCPTTGEDDVIIVSRRGQSIRFKETGVKPTHRDTSGVRGIKLLK--EDAVVSLICIGK--------E--ES-----
------------ELLVIMENGLGKKTSTKNWSKQGRGGSGVKAAQVTGKTGEIVTAEIV---DEK-MD--TLVLTSTKGQ
LIKMDLKQVPTLQRQTQGVILMRV-R-EGEKVAAATVV
>RIFCSPHIGHO2_01_FULL_OP11_37_27_rifcsphigho2_01_scaffold_34745_2_gyrA;_"Candidatus_Daviesbacteria_bacterium_RIFCSPHIGHO2_01_FULL_37_27"__Daviesbacteria_-Microgenomates
IQLAPIVEEMKRSYLDYAMSVIVSRALPDVRDGLKPVQRRIIFAMHQQGLHHTSRYQKSAAVVGEVMKNLHPHGDAPIYE
AMVRMAQNFSMRYMLVDGQGNFGSIDGDSPAAMRYTEARLSAISEELLRDINKETVGFIDNYSGTTQEPTLLPSVIPNLL
LNGAQGIAVGMATQIPPHNLGEICDALIYMIENPAKEITKSSKPVIPTPIKSGEESQDSNLEISHSARDDKSEE----P-
-ELTTGYKSEASVEDLMKFIKGPDFPTGASIYDKTEILAAYATGKGRIVMRAKAEIEE--TKTGKMQIIVSEIPYQVNKS
TLIARIADLVKEKKLEGIADLRDESDRKQMRIVIDLKRDGKPQSVLNNLYKHTTMQSVFNVNMVALVD-GINPQLLTLKH
ILEQFIGHRQIVVRKRSEFELREAKAREHILEGLKIAVDNIDEVIETIKKSEDADEARTNLMKKFKLSELQAIAILDMQL
RRLAALEIQKIEDELKMVRDTIANLEDLLISPEKILKVIEDELDKIKERYGDDRRTRVYSQKVGEFNEEDLVANETTIVT
ITAGGYIKRQAPMSFRTQARGGKGVMGISTKETDAVSHIFYTETHASILFFTDKGRVFQVKVWEIPESQRAAKGQAVVNL
INIEGTEKVTAVLPVNYKTKA-----KED----LIS--ITR--YLLMCTKKGTVKKTAIEEYTNIRKNGLVAIKLDS-GD
TLGWVTPTSGENDMIIVSKMGQSIRFSEKQVKTTHRDTSGVRGIKFKL--EDEVVSLNWAKN--------E--EE-----
-------------LLIIMENGLGKKTKISAWNKQGRGGQGVKAAQVTAKTGSIVTAEVI---NKD-TD--TLVLTSNKGQ
LIKMDLKQVPTLQRQTQGVILMRT-K-EGEKVAAATVV
>RIFCSPHIGHO2_12_FULL_OP11_37_11_rifcsphigho2_12_scaffold_5219_31_gyrA;_"Candidatus_Daviesbacteria_bacterium_RIFCSPHIGHO2_12_FULL_37_11"__Daviesbacteria_-Microgenomates
IQLAPIVEEMKRSYLDYAMSVIVSRALPDVRDGLKPVQRRIIFAMHQQGLHHTSRYQKSAAVVGEVMKNLHPHGDAPIYE
AMVRMAQNFSMRYMLVDGQGNFGSIDGDSPAAMRYTEARLSAISEELLRDINKETVGFIDNYSGTTQEPTLLPSVIPNLL
LNGAQGIAVGMATQIPPHNLGEICDALIYMIENPAKEITKSSKPVIPTPIKSGEESQDSNLEISHSARDDKSEE----P-
-ELTTGYKSEASVEDLMKFIKGPDFPTGASIYDKTEILAAYATGKGRIVMRAKAEIEE--TKTGKMQIIVSEIPYQVNKS
TLIARIADLVKEKKLEGIADLRDESDRKQMRIVIDLKRDGKPQSVLNNLYKHTTMQSVFNVNMVALVD-GINPQLLTLKH
ILEQFIGHRQIVVRKRSEFELREAKAREHILEGLKIAVDNIDEVIETIKKSEDADEARTNLMKKFKLSELQAIAILDMQL
RRLAALEIQKIEDELKMVRDTIANLEDLLISPEKILKVIEDELDKIKERYGDDRRTRVYSQKVGEFNEEDLVANETTIVT
ITAGGYIKRQAPMSFRTQARGGKGVMGISTKETDAVSHIFYTETHASILFFTDKGRVFQVKVWEIPESQRAAKGQAVVNL
INIEGTEKVTAVLPVNYKTKA-----KED----LIS--ITR--YLLMCTKKGTVKKTAIEEYTNIRKNGLVAIKLDS-GD
TLGWVTPTSGENDMIIVSKMGQSIRFSEKQVKTTHRDTSGVRGIKFKL--EDEVVSLNWAKN--------E--EE-----
-------------LLIIMENGLGKKTKISAWNKQGRGGQGVKAAQVTAKTGSIVTAEVI---NKD-TD--TLVLTSNKGQ
LIKMDLKQVPTLQRQTQGVILMRT-K-EGEKVAAATVV
>RIFCSPLOWO2_01_FULL_OP11_37_10_rifcsplowo2_01_scaffold_12851_15_gyrA;_"Candidatus_Daviesbacteria_bacterium_RIFCSPLOWO2_01_FULL_37_10"__Daviesbacteria_-Microgenomates
IQLAPIVEEMKRSYLDYAMSVIVSRALPDVRDGLKPVQRRIIFAMHQQGLHHTSRYQKSAAVVGEVMKNLHPHGDAPIYE
AMVRMAQNFSMRYMLVDGQGNFGSIDGDSPAAMRYTEARLSAISEELLRDINKETVGFIDNYSGTTQEPTLLPSVIPNLL
LNGAQGIAVGMATQIPPHNLGEICDALIYMIENPAKEITKSSKPVIPTPIKSGEESQDSNLEISHSARDDKSEE----P-
-ELTTGYKSEASVEDLMKFIKGPDFPTGASIYDKTEILAAYATGKGRIVMRAKAEIEE--TKTGKMQIIVSEIPYQVNKS
TLIARIADLVKEKKLEGIADLRDESDRKQMRIVIDLKRDGKPQSVLNNLYKHTTMQSVFNVNMVALVD-GINPQLLTLKH
ILEQFIGHRQIVVRKRSEFELREAKAREHILEGLKIAVDNIDEVIETIKKSEDADEARTNLMKKFKLSELQAIAILDMQL
RRLAALEIQKIEDELKMVRDTIANLEDLLISPEKILKVIEDELDKIKERYGDDRRTRVYSQKVGEFNEEDLVANETTIVT
ITAGGYIKRQAPMSFRTQARGGKGVMGISTKETDAVSHIFYTETHASILFFTDKGRVFQVKVWEIPESQRAAKGQAVVNL
INIEGTEKVTAVLPVNYKTKA-----KED----LIS--ITR--YLLMCTKKGTVKKTAIEEYTNIRKNGLVAIKLDS-GD
TLGWVTPTSGENDMIIVSKMGQSIRFSEKQVKTTHRDTSGVRGIKFKL--EDEVVSLNWAKN--------E--EE-----
-------------LLIIMENGLGKKTKISAWNKQGRGGQGVKAAQVTAKTGSIVTAEVI---NKD-TD--TLVLTSNKGQ
LIKMDLKQVPTLQRQTQGVILMRT-K-EGEKVAAATVV
>RIFCSPLOWO2_01_FULL_OP11_39_12_rifcsplowo2_01_scaffold_2723_2_gyrA;_"Candidatus_Daviesbacteria_bacterium_RIFCSPLOWO2_01_FULL_39_12"__Gottesmanbacteria_-Microgenomates
IQPAPIVEEMQKSYLDYAMSVIVSRALPDVRDGLKPVQRRIIYAMHQQNLHHTSRYQKSAAVVGEVLKNFHPHGDAPVYE
AMVRMAQNFSLRYMLVDGQGNYGSIDGDSPAAMRYTEARLAAISDELLRDISKNTVDFVDNYSGTTQEPVVLPSVIPNLL
LNGASGIAVGMATQIPPHNLSEVCDALIHIIDH---------------------------------------------P-
-D--------TVVEDLIKFIKGPDFPTGASIYDQTEILAAYATGKGRIVMRAKAEIEE--AKSGKMQIIVTEIPYQVNKA
TLIARMADLVRDKKLEGISDLRDESDRKQMRIVIDLKRDAKPKSILNNLYKYTTMQSVFNVNLVALSD-GV-PHLLTLKH
ILEEFVRHRQVVLRRRSEFELAEAKGRKHILEGLMIAVKNIDAVIETIKKSKDADDAKNNLMKKFKLTEIQAVAILDMQL
RRLAALERQKLEDELKLVRETITYLEDLLAHPEKILKVIKQELNHIKEKFGDDRLTRVYKQKAGEFSEEDLVANEVTIVT
ITGGGYIKRQSPHSFKTQQRGGRGVIGISTKEEDAVSHIFYTQTHDNILFFTSNGKVYQVKVWEIPETQRAAKGQAIVNL
INVEQGEKVTAVL----TRRA-----QKE---------QAK--FFFMCTQKGSVKKTALAEYQNIRKNGLVAIKLDV-GD
ELGWVGPTSGENDVIIVSHKGQSIRFSEKGVKATHRDTSGVRGIKLGK--DDSVVSLNIVGK--------V--EG-----
------------ELLVIMENGLGKKTPTTYWKKQGRGGQGVKAAQVNTKTGNIVTASVV---DKK-MD--TLILTSTKGQ
LIKMDLGEVPSLQRQTQGVILMKV-R-PGEKVAAATTV
>RIFCSPHIGHO2_02_FULL_OD1_36_13_rifcsphigho2_02_scaffold_790_47_"Candidatus_Daviesbacteria_bacterium_RIFCSPHIGHO2_02_FULL_36_13"__Daviesbacteria_-Microgenomates
IQLAPIIEEMQDSYVNYAMSVIVSRALPDVRDGLKPVQRRIIFAMHEQGLHHTSRYQKSAAVVGEVLKNLHPHGDAPVYE
AMVRMAQNFSLRYMLIDGQGNFGSIDGDSPAAMRYTEARLSAIADELLRDINKNTVDFIDNYSGTTKEPVLLPSVIPNLL
LNGAAGIAVGMATQIPPHNLGEVCDALIYMIENPEKSLNDSSNERNSSLSKTDKTSEDAEVSEVSTSDEGKFK-----S-
-T--------ATTEDLLGFIKGPDFPTGASIYDQTEITAAYATGKGRIVMRAKAEIDE--TQAGKMQIIVSELPYQVNKA
TLIARIADLVKDKKLEGIADLRDESDRKQMRIVFDLKRDAKPQSLLNNLYKLTAMQSVFNVNLVALVD-GV-PHLLTLNR
ILEEFIHHRQVVVRKRSEFELAEAQAREHILEGLKIAVDNIDEVIETIKKSKDSDEAKLNLMKKFKLTEIQSIAILDMQL
RRLAALEIQKIEDELKMVRETIKYLEDLLAHPEKILKVIKDELSKIKERYADERRTRVYKQKIGEFSEEDLVQNEVTIVT
ITGGGYIKRQSPMSFRTQARGGKGVMGISTKETDAVTHIFYTQTHDNLLFFTDKGRVFQIKVWEIPETQRAAKGQALVNL
INIEQGENVTAVL----TRRA-----K-E---------VFK--YFLMCTRKGTVKKTSLDEYINIRKNGLVAIKLDS-GD
ELGWVTPTTGEDDIMIISYEGKSIRFSEKQVKGTHRDTSGVRGIKLGK--DDAVVSCAILGK--------E--DE-----
------------ELLVVMENGLGKKTKTSAWNKQGRGGQGVKAAQVTAKTGKIVTAQIV---DKK-MD--ILVLTSDKGQ
LIKMDLKEVPTLQRQTQGVILMRV-R-PGEKVAAATVV
>RIFCSPLOWO2_01_FULL_OP11_36_8_rifcsplowo2_01_scaffold_33154_1_"Candidatus_Daviesbacteria_bacterium_RIFCSPLOWO2_01_FULL_36_8"__Daviesbacteria_-Microgenomates
IQLAPIIEEMQDSYVNYAMSVIVSRALPDVRDGLKPVQRRIIFAMHEQGLHHTSRYQKSAAVVGEVLKNLHPHGDAPVYE
AMVRMAQNFSLRYMLIDGQGNFGSIDGDSPAAMRYTEARLSAIADELLRDINKNTVDFIDNYSGTTKEPVLLPSVIPNLL
LNGAAGIAVGMATQIPPHNLGEVCDALIYMIENPEKSLNDSSNERNSSLSKTDKTSEDAEVSEVSTSDEGKFK-----S-
-T--------ATTEDLLGFIKGPDFPTGASIYDQTEITAAYATGKGRIVMRAKAEIDE--TQAGKMQIIVSELPYQVNKA
TLIARIADLVKDKKLEGIADLRDESDRKQMRIVFDLKRDAKPQSLLNNLYKLTAMQSVFNVNLVALVD-GV-PHLLTLNR
ILEEFIHHRQVVVRKRSEFELAEAQAREHILEGLKIAVDNIDEVIETIKKSKDSDEAKLNLMKKFKLTEIQSIAILDMQL
RRLAALEIQKIEDELKMVRETIKYLEDLLAHPEKILKVIKDELSKIKERYADERRTRVYKQKIGEFSEEDLVQNEVTIVT
ITGGGYIKRQSPMSFRTQARGGKGVMGISTKETDAVTHIFYTQTHDNLLFFTDKGRVFQIKVWEIPETQRAAKGQALVNL
INIEQGENVTAVL----TRRA-----K-E---------VFK--YFLMCTRKGTVKKTSLDEYINIRKNGLVAIKLDS-GD
ELGWVTPTTGEDDIMIISYEGKSIRFSEKQVKGTHRDTSGVRGIKLGK--DDAVVSCAILGK--------E--DE-----
------------ELLVVMENGLGKKTKTSAWNKQGRGGQGVKAAQVTAKTGKIVTAQIV---DKK-MD--ILVLTSDKGQ
LIKMDLKEVPTLQRQTQGVILMRV-R-PGEKVAAATVV
>RIFCSPHIGHO2_02_FULL_OP11_39_12_rifcsphigho2_02_scaffold_1710_10_protein_GyrA;_K02469_"Candidatus_Daviesbacteria_bacterium_RIFCSPHIGHO2_02_FULL_39_12"__Daviesbacteria_-Microgenomates
IQPAPIVEEMQKSYLDYAMSVIVSRALPDVRDGLKPVQRRIIYAMHEQGLHHTSRYQKSAAVVGEVLKNLHPHGDAPVYE
AMVRMAQNFSMRYMLVDGQGNFGSIDGDSPAAMRYTEARLSVIADELLRDISKQTVEFIDNYSGTTQEPVLLPSVIPNLL
LNGASGIAVGMATQIPPHNLREVCDALIYMIEHPVKESGVKNLESSEEKSRLSTLATSDSFS----------------S-
-T--------ATVEDLIQFIKGPDFPTGASIYDQSEILAAYATGKGRIVMRAKAEIDESAGGAGKVQIIVSELPYQVNKA
TLIARIAEMVKDKKLEGIADLRDESDRKQMRIVFDLKRDAKPQSLLNNLYKHTAMQSVFNVNLVALVD-GV-PHLLTLNL
ILEEFIRHRQVVTKKRSEFELAEAKAREHILEGLKIAVDNIDEVIETIKKSKDADEARANLIKKFNLTEIQAIAILDMQL
RRLAALEIQKIEDELKMVRETIAYLEDLLAHPEKILKVVKDELLKIKEKYADDRKTRVYKQKVGEFNEEDLVPNEVTIVT
ITEGGYIKRQSPMSFRIQQRGGKGVMGISTKETDAVSHIFYTQTHDNILFFTDKGRVFQIKVWDIPETQRAAKGQAIVNL
INVEQGEKVTAVLT------------RRQ---KEEE---FK--YFFMCTELGTVKKTALEEYANIRKNGLVAIKLD-PGD
VLGWVCPTDDTDNAIIVSKKGKSIRFDEKQVKPTHRDTSGVRGIKLD-K-GDQVVSLNMVGK------------------
---------TEGELLVVMENGLGKKTLTSAWSRQGRGGQGVKAAQITAKTGDIVTARVI---DKT-MD--TLVLTSTRGQ
LIKMDLGEVPTLQRQTQGVILMRV-R-DKERVAAATVV
>RIFCSPLOWO2_02_FULL_CPR_38_15_rifcsplowo2_02_scaffold_73_38_protein_GyrA;_K02469_"Candidatus_Daviesbacteria_bacterium_RIFCSPLOWO2_02_FULL_38_15"__Daviesbacteria_-Microgenomates
IQPAPIVEEMQKSYLDYAMSVIVSRALPDVRDGLKPVQRRIIYAMHEQGLHHTSRYQKSAAVVGEVLKNLHPHGDAPVYE
AMVRMAQNFSMRYMLVDGQGNFGSIDGDSPAAMRYTEARLSVIADELLRDISKQTVEFIDNYSGTTQEPVLLPSVIPNLL
LNGASGIAVGMATQIPPHNLREVCDALIYMIEHPVKESGVKNL--------------ESSEEKSRLSTLATSDSF---S-
-S-------TATVEDLIQFIKGPDFPTGASIYDQSEILAAYATGKGRIVMRAKAEIDESAGGAGKVQIIVSELPYQVNKA
TLIARIAEMVKDKKLEGIADLRDESDRKQMRIVFDLKRDAKPQSLLNNLYKHTAMQSVFNVNLVALVD-GV-PHLLTLNL
ILEEFIRHRQVVTKKRSEFELAEAKAREHILEGLKIAVDNIDEVIETIKKSKDADEARANLIKKFNLTEIQAIAILDMQL
RRLAALEIQKIEDELKMVRETIAYLEDLLAHPEKILKVVKDELLKIKEKYADDRKTRVYKQKVGEFNEEDLVPNEVTIVT
ITEGGYIKRQSPMSFRIQQRGGKGVMGISTKETDAVSHIFYTQTHDNILFFTDKGRVFQIKVWDIPETQRAAKGQAIVNL
INVEQGEKVTAVL----TRRQ-----KEE---------EFK--YFFMCTELGTVKKTALEEYANIRKNGLVAIKLDP-GD
VLGWVCPTDDTDNAIIVSKKGKSIRFDEKQVKPTHRDTSGVRGIKLDK--GDQVVSLNMVGK--------T--EG-----
------------ELLVVMENGLGKKTLTSAWSRQGRGGQGVKAAQITAKTGDIVTARVI---DKT-MD--TLVLTSTRGQ
LIKMDLGEVPTLQRQTQGVILMRV-R-DKERVAAATVV
>RIFCSPHIGHO2_02_FULL_OP11_39_41_rifcsphigho2_02_scaffold_9215_2_"Candidatus_Daviesbacteria_bacterium_RIFCSPHIGHO2_02_FULL_39_41"__Daviesbacteria_-Microgenomates
IEPTPIVDEMKRSYLDYAMSVIVSRALPDVRDGLKPVQRRIIFAMHEQGLHHTSRYQKSAAVVGEVMKNLHPHGDAPIYE
AMVRMAQNFSMRYMLVDGQGNFGSIDGDSPAAMRYTEARLSAISEELLRDIQKETVNFIDNYSSTTKEPVLLPSVIPNLL
LNGASGIAVGMATQIPPHNLGEVCNGLIHLIEH---------------------------------------------P-
-A--------ATVEDLIQFIKGPDFPTGASIYDQSEILAAYATGKGRIVMRAKAEIDE--MPAGKMQIIVSELPYQVNKA
VLITRIADMVKDKKLEGIADLRDESDRKQMRIVFDLKRDAKPQSILNNLYKHTAMQSVFNVNLVALSD-GV-PHLLTLKR
VLEEFITHRQVIVRKRSEFELREARAREHILEGLKIAVDNIDAVIETIKKSKDADTAKVNLMAKFKLTEIQAVAILDMQL
RRLAALERQKIEDELKMVRETIAYLEDLLAHPEKILKVIKDELTKIKERYGDDRRTRIYKQKIGEFNEEDLVANEVTIAT
ITEGGYVKRQSPMSFRTQQRGGKGVMGISTKETDAVSHIFYTQTHDNILFFTDKGRVFQIKVWEIPETQRAAKGQAIVNL
INVEQGEKVTANLT-------------TR---QKGE--SAK--YFFMCTQKGTVKKTSLEEYANIRKNGLVAIKLD-PKD
ELGWVCPTSGKDDLIIVSRQGKSIRFSETQVKPTHRDTSGVRGIRLS-K-DDEVVSINIVEN------------------
---------EDDALLVIMENGLGKKTLFSSWSKQGRGGQGVKAAQVTAKTGRIVTTQVV---NKN-TD--TLVLTSTKGQ
LIKMDLKQVPTLQRQTQGVILMRV-R-VGEKVVAATVV
>RIFCSPHIGHO2_12_FULL_OP11_38_25_rifcsphigho2_12_scaffold_5692_17_"Candidatus_Daviesbacteria_bacterium_RIFCSPHIGHO2_12_FULL_38_25"__Daviesbacteria_-Microgenomates
IEPTPIVDEMKRSYLDYAMSVIVSRALPDVRDGLKPVQRRIIFAMHEQGLHHTSRYQKSAAVVGEVMKNLHPHGDAPIYE
AMVRMAQNFSMRYMLVDGQGNFGSIDGDSPAAMRYTEARLSAISEELLRDIQKETVNFIDNYSSTTKEPVLLPSVIPNLL
LNGASGIAVGMATQIPPHNLGEVCNGLIHLIEH---------------------------------------------P-
-A--------ATVEDLIQFIKGPDFPTGASIYDQSEILAAYATGKGRIVMRAKAEIDE--MPAGKMQIIVSELPYQVNKA
VLITRIADMVKDKKLEGIADLRDESDRKQMRIVFDLKRDAKPQSILNNLYKHTAMQSVFNVNLVALSD-GV-PHLLTLKR
VLEEFITHRQVIVRKRSEFELREARAREHILEGLKIAVDNIDAVIETIKKSKDADTAKVNLMAKFKLTEIQAVAILDMQL
RRLAALERQKIEDELKMVRETIAYLEDLLAHPEKILKVIKDELTKIKERYGDDRRTRIYKQKIGEFNEEDLVANEVTIAT
ITEGGYVKRQSPMSFRTQQRGGKGVMGISTKETDAVSHIFYTQTHDNILFFTDKGRVFQIKVWEIPETQRAAKGQAIVNL
INVEQGEKVTANL----TTRQ-----KGE---------SAK--YFFMCTQKGTVKKTSLEEYANIRKNGLVAIKLDP-KD
ELGWVCPTSGKDDLIIVSRQGKSIRFSETQVKPTHRDTSGVRGIRLSK--DDEVVSINIVEN--------E--DD-----
------------ALLVIMENGLGKKTLFSSWSKQGRGGQGVKAAQVTAKTGRIVTTQVV---NKN-TD--TLVLTSTKGQ
LIKMDLKQVPTLQRQTQGVILMRV-R-VGEKVVAATVV
>RIFCSPLOWO2_01_FULL_OP11_38_10_rifcsplowo2_01_scaffold_7911_6_"Candidatus_Daviesbacteria_bacterium_RIFCSPLOWO2_01_FULL_38_10"__Daviesbacteria_-Microgenomates
IEPTPIVDEMKRSYLDYAMSVIVSRALPDVRDGLKPVQRRIIFAMHEQGLHHTSRYQKSAAVVGEVMKNLHPHGDAPIYE
AMVRMAQNFSMRYMLVDGQGNFGSIDGDSPAAMRYTEARLSAISEELLRDIQKETVNFIDNYSSTTKEPVLLPSVIPNLL
LNGASGIAVGMATQIPPHNLGEVCNGLIHLIEH---------------------------------------------P-
-A--------ATVEDLIQFIKGPDFPTGASIYDQSEILAAYATGKGRIVMRAKAEIDE--MPAGKMQIIVSELPYQVNKA
VLITRIADMVKDKKLEGIADLRDESDRKQMRIVFDLKRDAKPQSILNNLYKHTAMQSVFNVNLVALSD-GV-PHLLTLKR
VLEEFITHRQVIVRKRSEFELREARAREHILEGLKIAVDNIDAVIETIKKSKDADTAKVNLMAKFKLTEIQAVAILDMQL
RRLAALERQKIEDELKMVRETIAYLEDLLAHPEKILKVIKDELTKIKERYGDDRRTRIYKQKIGEFNEEDLVANEVTIAT
ITEGGYVKRQSPMSFRTQQRGGKGVMGISTKETDAVSHIFYTQTHDNILFFTDKGRVFQIKVWEIPETQRAAKGQAIVNL
INVEQGEKVTANL----TTRQ-----KGE---------SAK--YFFMCTQKGTVKKTSLEEYANIRKNGLVAIKLDP-KD
ELGWVCPTSGKDDLIIVSRQGKSIRFSETQVKPTHRDTSGVRGIRLSK--DDEVVSINIVEN--------E--DD-----
------------ALLVIMENGLGKKTLFSSWSKQGRGGQGVKAAQVTAKTGRIVTTQVV---NKN-TD--TLVLTSTKGQ
LIKMDLKQVPTLQRQTQGVILMRV-R-VGEKVVAATVV
>RIFCSPLOWO2_02_FULL_OP11_38_18_rifcsplowo2_02_scaffold_4788_21_"Candidatus_Daviesbacteria_bacterium_RIFCSPLOWO2_02_FULL_38_18"__Daviesbacteria_-Microgenomates
IEPTPIVDEMKRSYLDYAMSVIVSRALPDVRDGLKPVQRRIIFAMHEQGLHHTSRYQKSAAVVGEVMKNLHPHGDAPIYE
AMVRMAQNFSMRYMLVDGQGNFGSIDGDSPAAMRYTEARLSAISEELLRDIQKETVNFIDNYSSTTKEPVLLPSVIPNLL
LNGASGIAVGMATQIPPHNLGEVCNGLIHLIEH---------------------------------------------P-
-A--------ATVEDLIQFIKGPDFPTGASIYDQSEILAAYATGKGRIVMRAKAEIDE--MPAGKMQIIVSELPYQVNKA
VLITRIADMVKDKKLEGIADLRDESDRKQMRIVFDLKRDAKPQSILNNLYKHTAMQSVFNVNLVALSD-GV-PHLLTLKR
VLEEFITHRQVIVRKRSEFELREARAREHILEGLKIAVDNIDAVIETIKKSKDADTAKVNLMAKFKLTEIQAVAILDMQL
RRLAALERQKIEDELKMVRETIAYLEDLLAHPEKILKVIKDELTKIKERYGDDRRTRIYKQKIGEFNEEDLVANEVTIAT
ITEGGYVKRQSPMSFRTQQRGGKGVMGISTKETDAVSHIFYTQTHDNILFFTDKGRVFQIKVWEIPETQRAAKGQAIVNL
INVEQGEKVTANL----TTRQ-----KGE---------SAK--YFFMCTQKGTVKKTSLEEYANIRKNGLVAIKLDP-KD
ELGWVCPTSGKDDLIIVSRQGKSIRFSETQVKPTHRDTSGVRGIRLSK--DDEVVSINIVEN--------E--DD-----
------------ALLVIMENGLGKKTLFSSWSKQGRGGQGVKAAQVTAKTGRIVTTQVV---NKN-TD--TLVLTSTKGQ
LIKMDLKQVPTLQRQTQGVILMRV-R-VGEKVVAATVV
>RIFCSPLOWO2_12_FULL_OP11_38_10_rifcsplowo2_12_scaffold_12725_3_"Candidatus_Daviesbacteria_bacterium_RIFCSPLOWO2_12_FULL_38_10"__Daviesbacteria_-Microgenomates
IEPTPIVDEMKRSYLDYAMSVIVSRALPDVRDGLKPVQRRIIFAMHEQGLHHTSRYQKSAAVVGEVMKNLHPHGDAPIYE
AMVRMAQNFSMRYMLVDGQGNFGSIDGDSPAAMRYTEARLSAISEELLRDIQKETVNFIDNYSSTTKEPVLLPSVIPNLL
LNGASGIAVGMATQIPPHNLGEVCNGLIHLIEH---------------------------------------------P-
-A--------ATVEDLIQFIKGPDFPTGASIYDQSEILAAYATGKGRIVMRAKAEIDE--MPAGKMQIIVSELPYQVNKA
VLITRIADMVKDKKLEGIADLRDESDRKQMRIVFDLKRDAKPQSILNNLYKHTAMQSVFNVNLVALSD-GV-PHLLTLKR
VLEEFITHRQVIVRKRSEFELREARAREHILEGLKIAVDNIDAVIETIKKSKDADTAKVNLMAKFKLTEIQAVAILDMQL
RRLAALERQKIEDELKMVRETIAYLEDLLAHPEKILKVIKDELTKIKERYGDDRRTRIYKQKIGEFNEEDLVANEVTIAT
ITEGGYVKRQSPMSFRTQQRGGKGVMGISTKETDAVSHIFYTQTHDNILFFTDKGRVFQIKVWEIPETQRAAKGQAIVNL
INVEQGEKVTANL----TTRQ-----KGE---------SAK--YFFMCTQKGTVKKTSLEEYANIRKNGLVAIKLDP-KD
ELGWVCPTSGKDDLIIVSRQGKSIRFSETQVKPTHRDTSGVRGIRLSK--DDEVVSINIVEN--------E--DD-----
------------ALLVIMENGLGKKTLFSSWSKQGRGGQGVKAAQVTAKTGRIVTTQVV---NKN-TD--TLVLTSTKGQ
LIKMDLKQVPTLQRQTQGVILMRV-R-VGEKVVAATVV
>Y2_MetaBAT.7_scaffold_174_2
IQLAPIVEEMQKSYLDYAMSVIVSRALPDVRDGLKPVQRRIVYAMHQQGLHHTSRYQKSAAVVGEVLKNLHPHGDAPVYE
AMVRMAQNFSMRYMLVDGQGNYGSIDGDSPAAMRYTEARLSAIADELLRDINKETVDFIDNYSGTVQEPVLLPSVIPNLL
LNGASGIAVGMATQIPPHNLGEVCDALIAMIEH---------------------------------------------P-
-T--------ATVEDLIKHIKGPDFPTGASIYDQTEILAAYATGKGRIVMRAKAEIEE--TAAGKMQIIVSELPYQVNKA
TLIARIAELVKDKKLEGIADLRDESDRKQMRIVFDLKRDGKPQSILNNLYKYTAMQSVFNVNLVALSD-GV-PHLLTLKR
ILEEFIYHRQVVVRKRSEFELRETRAREHILEGLKIAVDNIDAVIETIKKSKDADSAKQNLMAKFKLTEIQAVAILDMQL
RRLAALERQKIEDELKMVRETIAYLEDLLAHPEKILKVIKDELLKIKEKYGDDRRTRVYKQKIGEFNEEDLVANETTIVT
ITAGGYIKRQAPMSFRTQHRGGKGVMGISTKETDAVSHIFYTQTHDNILFFTDKGRVFQIKVWEIPETQRAAKGQAVVNL
INIEQGEKITAVL----TTRQ-----KEE---------AAK--FFFMCTKKGTVKKTAIEEYANIRKNGLVAIKLDS-SD
ELGWVASTSGKDDLIIVSRSGKSIRFMETQVKPTHRDTSGVRGIRLAG--DDTVVSLNLVES--------N--ED-----
------------ELLLIMENGLGKKTKFSAWKKQGRGGQGVKAAQITQKTGLIVTAQAI---NKS-MD--TLVLTSTKGQ
LIKMDLKQVPTLQRQTQGVILMRV-R-PGEKVAAATVV
>RIFCSPHIGHO2_01_FULL_OP11_40_24_rifcsphigho2_01_scaffold_7127_11_gyrA;_"Candidatus_Daviesbacteria_bacterium_RIFCSPHIGHO2_01_FULL_40_24"__Curtissbacteria_-Microgenomates
IQLIPIIDEMKKSYLDYAMSVIVSRALPDVRDGLKPVQRRIIYAMHQQGLHHTSRFQKSAAVVGEVLKNFHPHGDAPVYE
AMVRMAQNFSMRYMLVDGQGNFGSIDGDSPAAMRYTEARLSAISEELLRDINKNTVEFIDNYSGTTQEPVLLPSVIPNLL
LNGASGIAVGMATQIPPHNLGEVCDALVYMIEHPEKESSVVSRQSSENSESLTADSGATPAP----------------P-
-DKTDSFHSTTTVEDLVQFVKGPDFPTGASIYDQTEILAAYGTGKGRIVMRAKAEIDE--TAAGKMQIIVSELPYQVNKA
TLIAKIADLVKDKKLEGVADLRDESDRKQMRIVFDLKRDAKPQSLLNNLYKHTAMQSVFNVNLVALSD-GV-PHLLTLKH
ILEEFIRHRQVVVRRRSEFELSEAKAREHILEGLKIAVDNIDAVIEIIKKSKDADTAKQNLMEKFKLTEIQSVAILDMQL
RRLAALERQKIDDELKMVRETITYLEDLLAHPEKILKVIKDELIRIKEKYADERRTRVYKQKVGEFSEEDLVPNEVTIAT
ITEGGYIKRQSPHSFRTQGRGGKGVMGISTKETDAVSHIFYTQTHDNILFFTDKGRVFQIKVWEIPETQRTAKGQAVVNL
INVEQGEKITAVLT-------------TRQKGESAK-------YFFMCTKKGTVKKTSLEEYANIRKNGLTAIKLD-SGD
ELGWVAATGGKDDLIIVSKDGKSIRFTEAQVKPTHRDTSGVRGIRLT-G-KDEVVSLNTVQS------------------
---------DEETLLVIMENGLGKKTKFSAWSRQGRGGQGVKAAQVTAKTGPIVTAQAL---NEN-MD--TLVMTSTKGQ
LIKMNLAEVPTLQRQTQGVILMRV-R-PGEKVAAATVV
>RIFCSPHIGHO2_02_FULL_OP11_40_16_rifcsphigho2_02_scaffold_412_7_gyrA;_"Candidatus_Daviesbacteria_bacterium_RIFCSPHIGHO2_02_FULL_40_16"__Curtissbacteria_-Microgenomates
IQLIPIIDEMKKSYLDYAMSVIVSRALPDVRDGLKPVQRRIIYAMHQQGLHHTSRFQKSAAVVGEVLKNFHPHGDAPVYE
AMVRMAQNFSMRYMLVDGQGNFGSIDGDSPAAMRYTEARLSAISEELLRDINKNTVEFIDNYSGTTQEPVLLPSVIPNLL
LNGASGIAVGMATQIPPHNLGEVCDALVYMIEHPEKESSVVSRQSSENSESLTADSGATPAP----------------P-
-DKTDSFHSTTTVEDLVQFVKGPDFPTGASIYDQTEILAAYGTGKGRIVMRAKAEIDE--TAAGKMQIIVSELPYQVNKA
TLIAKIADLVKDKKLEGVADLRDESDRKQMRIVFDLKRDAKPQSLLNNLYKHTAMQSVFNVNLVALSD-GV-PHLLTLKH
ILEEFIRHRQVVVRRRSEFELSEAKAREHILEGLKIAVDNIDAVIEIIKKSKDADTAKQNLMEKFKLTEIQSVAILDMQL
RRLAALERQKIDDELKMVRETITYLEDLLAHPEKILKVIKDELIRIKEKYADERRTRVYKQKVGEFSEEDLVPNEVTIAT
ITEGGYIKRQSPHSFRTQGRGGKGVMGISTKETDAVSHIFYTQTHDNILFFTDKGRVFQIKVWEIPETQRTAKGQAVVNL
INVEQGEKITAVLT-------------TRQKGESAK-------YFFMCTKKGTVKKTSLEEYANIRKNGLTAIKLD-SGD
ELGWVAATGGKDDLIIVSKDGKSIRFTEAQVKPTHRDTSGVRGIRLT-G-KDEVVSLNTVQS------------------
---------DEETLLVIMENGLGKKTKFSAWSRQGRGGQGVKAAQVTAKTGPIVTAQAL---NEN-MD--TLVMTSTKGQ
LIKMNLAEVPTLQRQTQGVILMRV-R-PGEKVAAATVV
>RIFCSPLOWO2_01_FULL_OP11_39_23_rifcsplowo2_01_scaffold_1207_6_gyrA;_"Candidatus_Daviesbacteria_bacterium_RIFCSPLOWO2_01_FULL_39_23"__Curtissbacteria_-Microgenomates
IQLIPIIDEMKKSYLDYAMSVIVSRALPDVRDGLKPVQRRIIYAMHQQGLHHTSRFQKSAAVVGEVLKNFHPHGDAPVYE
AMVRMAQNFSMRYMLVDGQGNFGSIDGDSPAAMRYTEARLSAISEELLRDINKNTVEFIDNYSGTTQEPVLLPSVIPNLL
LNGASGIAVGMATQIPPHNLGEVCDALVYMIEHPEKESSVVSRQSSENSESLTADSGATPAP----------------P-
-DKTDSFHSTTTVEDLVQFVKGPDFPTGASIYDQTEILAAYGTGKGRIVMRAKAEIDE--TAAGKMQIIVSELPYQVNKA
TLIAKIADLVKDKKLEGVADLRDESDRKQMRIVFDLKRDAKPQSLLNNLYKHTAMQSVFNVNLVALSD-GV-PHLLTLKH
ILEEFIRHRQVVVRRRSEFELSEAKAREHILEGLKIAVDNIDAVIEIIKKSKDADTAKQNLMEKFKLTEIQSVAILDMQL
RRLAALERQKIDDELKMVRETITYLEDLLAHPEKILKVIKDELIRIKEKYADERRTRVYKQKVGEFSEEDLVPNEVTIAT
ITEGGYIKRQSPHSFRTQGRGGKGVMGISTKETDAVSHIFYTQTHDNILFFTDKGRVFQIKVWEIPETQRTAKGQAVVNL
INVEQGEKITAVLT-------------TRQKGESAK-------YFFMCTKKGTVKKTSLEEYANIRKNGLTAIKLD-SGD
ELGWVAATGGKDDLIIVSKDGKSIRFTEAQVKPTHRDTSGVRGIRLT-G-KDEVVSLNTVQS------------------
---------DEETLLVIMENGLGKKTKFSAWSRQGRGGQGVKAAQVTAKTGPIVTAQAL---NEN-MD--TLVMTSTKGQ
LIKMNLAEVPTLQRQTQGVILMRV-R-PGEKVAAATVV
>RIFCSPLOWO2_02_FULL_OP11_39_13_rifcsplowo2_02_scaffold_257_6_gyrA;_"Candidatus_Daviesbacteria_bacterium_RIFCSPLOWO2_02_FULL_39_13"__Curtissbacteria_-Microgenomates
IQLIPIIDEMKKSYLDYAMSVIVSRALPDVRDGLKPVQRRIIYAMHQQGLHHTSRFQKSAAVVGEVLKNFHPHGDAPVYE
AMVRMAQNFSMRYMLVDGQGNFGSIDGDSPAAMRYTEARLSAISEELLRDINKNTVEFIDNYSGTTQEPVLLPSVIPNLL
LNGASGIAVGMATQIPPHNLGEVCDALVYMIEHPEKESSVVSRQSSENSESLTADSGATPAP----------------P-
-DKTDSFHSTTTVEDLVQFVKGPDFPTGASIYDQTEILAAYGTGKGRIVMRAKAEIDE--TAAGKMQIIVSELPYQVNKA
TLIAKIADLVKDKKLEGVADLRDESDRKQMRIVFDLKRDAKPQSLLNNLYKHTAMQSVFNVNLVALSD-GV-PHLLTLKH
ILEEFIRHRQVVVRRRSEFELSEAKAREHILEGLKIAVDNIDAVIEIIKKSKDADTAKQNLMEKFKLTEIQSVAILDMQL
RRLAALERQKIDDELKMVRETITYLEDLLAHPEKILKVIKDELIRIKEKYADERRTRVYKQKVGEFSEEDLVPNEVTIAT
ITEGGYIKRQSPHSFRTQGRGGKGVMGISTKETDAVSHIFYTQTHDNILFFTDKGRVFQIKVWEIPETQRTAKGQAVVNL
INVEQGEKITAVLT-------------TRQKGESAK-------YFFMCTKKGTVKKTSLEEYANIRKNGLTAIKLD-SGD
ELGWVAATGGKDDLIIVSKDGKSIRFTEAQVKPTHRDTSGVRGIRLT-G-KDEVVSLNTVQS------------------
---------DEETLLVIMENGLGKKTKFSAWSRQGRGGQGVKAAQVTAKTGPIVTAQAL---NEN-MD--TLVMTSTKGQ
LIKMNLAEVPTLQRQTQGVILMRV-R-PGEKVAAATVV
>gwa2_scaffold_4814_6_GWA2_GWA2_OP11_ACD38_rel_39_33_39_33 _Curtissbacteria -Microgenomates
IQLIPIIDEMKKSYLDYAMSVIVSRALPDVRDGLKPVQRRIIYAMHQQGLHHTSRFQKSAAVVGEVLKNFHPHGDAPVYE
AMVRMAQNFSMRYMLVDGQGNFGSIDGDSPAAMRYTEARLSAISEELLRDINKNTVEFIDNYSGTTQEPVLLPSVIPNLL
LNGASGIAVGMATQIPPHNLGEVCDALVYMIEHPEKESSVVSRQSSENSESLTADSGATPAP----------------P-
-DKTDSFHSTTTVEDLVQFVKGPDFPTGASIYDQTEILAAYGTGKGRIVMRAKAEIDE--TAAGKMQIIVSELPYQVNKA
TLIAKIADLVKDKKLEGVADLRDESDRKQMRIVFDLKRDAKPQSLLNNLYKHTAMQSVFNVNLVALSD-GV-PHLLTLKH
ILEEFIRHRQVVVRRRSEFELSEAKAREHILEGLKIAVDNIDAVIEIIKKSKDADTAKQNLMEKFKLTEIQSVAILDMQL
RRLAALERQKIDDELKMVRETITYLEDLLAHPEKILKVIKDELIRIKEKYADERRTRVYKQKVGEFSEEDLVPNEVTIAT
ITEGGYIKRQSPHSFRTQGRGGKGVMGISTKETDAVSHIFYTQTHDNILFFTDKGRVFQIKVWEIPETQRTAKGQAVVNL
INVEQGEKITAVLT-------------TRQKGESAK-------YFFMCTKKGTVKKTSLEEYANIRKNGLTAIKLD-SGD
ELGWVAATGGKDDLIIVSKDGKSIRFTEAQVKPTHRDTSGVRGIRLT-G-KDEVVSLNTVQS------------------
---------DEETLLVIMENGLGKKTKFSAWSRQGRGGQGVKAAQVTAKTGPIVTAQAL---NEN-MD--TLVMTSTKGQ
LIKMNLAEVPTLQRQTQGVILMRV-R-PGEKVAAATVV
>GWB1_scaffold_3992_13_GWB1_GWA2_OP11_ACD38_rel_39_33_39_5 _Curtissbacteria -Microgenomates
IQLIPIIDEMKKSYLDYAMSVIVSRALPDVRDGLKPVQRRIIYAMHQQGLHHTSRFQKSAAVVGEVLKNFHPHGDAPVYE
AMVRMAQNFSMRYMLVDGQGNFGSIDGDSPAAMRYTEARLSAISEELLRDINKNTVEFIDNYSGTTQEPVLLPSVIPNLL
LNGASGIAVGMATQIPPHNLGEVCDALVYMIEHPEKESSVVSRQSSENSESLTADSGATPAP----------------P-
-DKTDSFHSTTTVEDLVQFVKGPDFPTGASIYDQTEILAAYGTGKGRIVMRAKAEIDE--TAAGKMQIIVSELPYQVNKA
TLIAKIADLVKDKKLEGVADLRDESDRKQMRIVFDLKRDAKPQSLLNNLYKHTAMQSVFNVNLVALSD-GV-PHLLTLKH
ILEEFIRHRQVVVRRRSEFELSEAKAREHILEGLKIAVDNIDAVIEIIKKSKDADTAKQNLMEKFKLTEIQSVAILDMQL
RRLAALERQKIDDELKMVRETITYLEDLLAHPEKILKVIKDELIRIKEKYADERRTRVYKQKVGEFSEEDLVPNEVTIAT
ITEGGYIKRQSPHSFRTQGRGGKGVMGISTKETDAVSHIFYTQTHDNILFFTDKGRVFQIKVWEIPETQRTAKGQAVVNL
INVEQGEKITAVLT-------------TRQKGESAK-------YFFMCTKKGTVKKTSLEEYANIRKNGLTAIKLD-SGD
ELGWVAATGGKDDLIIVSKDGKSIRFTEAQVKPTHRDTSGVRGIRLT-G-KDEVVSLNTVQS------------------
---------DEETLLVIMENGLGKKTKFSAWSRQGRGGQGVKAAQVTAKTGPIVTAQAL---NEN-MD--TLVMTSTKGQ
LIKMNLAEVPTLQRQTQGVILMRV-R-PGEKVAAATVV
>gwc2_scaffold_3571_6_GWC2_GWA2_OP11_ACD38_rel_39_33_39_12 _Curtissbacteria -Microgenomates
IQLIPIIDEMKKSYLDYAMSVIVSRALPDVRDGLKPVQRRIIYAMHQQGLHHTSRFQKSAAVVGEVLKNFHPHGDAPVYE
AMVRMAQNFSMRYMLVDGQGNFGSIDGDSPAAMRYTEARLSAISEELLRDINKNTVEFIDNYSGTTQEPVLLPSVIPNLL
LNGASGIAVGMATQIPPHNLGEVCDALVYMIEHPEKESSVVSRQSSENSESLTADSGATPAP----------------P-
-DKTDSFHSTTTVEDLVQFVKGPDFPTGASIYDQTEILAAYGTGKGRIVMRAKAEIDE--TAAGKMQIIVSELPYQVNKA
TLIAKIADLVKDKKLEGVADLRDESDRKQMRIVFDLKRDAKPQSLLNNLYKHTAMQSVFNVNLVALSD-GV-PHLLTLKH
ILEEFIRHRQVVVRRRSEFELSEAKAREHILEGLKIAVDNIDAVIEIIKKSKDADTAKQNLMEKFKLTEIQSVAILDMQL
RRLAALERQKIDDELKMVRETITYLEDLLAHPEKILKVIKDELIRIKEKYADERRTRVYKQKVGEFSEEDLVPNEVTIAT
ITEGGYIKRQSPHSFRTQGRGGKGVMGISTKETDAVSHIFYTQTHDNILFFTDKGRVFQIKVWEIPETQRTAKGQAVVNL
INVEQGEKITAVLT-------------TRQKGESAK-------YFFMCTKKGTVKKTSLEEYANIRKNGLTAIKLD-SGD
ELGWVAATGGKDDLIIVSKDGKSIRFTEAQVKPTHRDTSGVRGIRLT-G-KDEVVSLNTVQS------------------
---------DEETLLVIMENGLGKKTKFSAWSRQGRGGQGVKAAQVTAKTGPIVTAQAL---NEN-MD--TLVMTSTKGQ
LIKMNLAEVPTLQRQTQGVILMRV-R-PGEKVAAATVV
>gwf2_scaffold_10559_19_GWF2_Daviesbacteria_39_7 _Daviesbacteria -Microgenomates
IQLIPIIDEMKKSYLDYAMSVIVSRALPDVRDGLKPVQRRIIYAMHQQGLHHTSRFQKSAAVVGEVLKNFHPHGDAPVYE
AMVRMAQNFSMRYMLVDGQGNFGSIDGDSPAAMRYTEARLSAISEELLRDINKNTVEFIDNYSGTTQEPVLLPSVIPNLL
LNGASGIAVGMATQIPPHNLGEVCDALVYMIEHPEKESSVVSRQSSENSESLTADSGATPAP----------------P-
-DKTDSFHSTTTVEDLVQFVKGPDFPTGASIYDQTEILAAYGTGKGRIVMRAKAEIDE--TAAGKMQIIVSELPYQVNKA
TLIAKIADLVKDKKLEGVADLRDESDRKQMRIVFDLKRDAKPQSLLNNLYKHTAMQSVFNVNLVALSD-GV-PHLLTLKH
ILEEFIRHRQVVVRRRSEFELSEAKAREHILEGLKIAVDNIDAVIEIIKKSKDADTAKQNLMEKFKLTEIQSVAILDMQL
RRLAALERQKIDDELKMVRETITYLEDLLAHPEKILKVIKDELIRIKEKYADERRTRVYKQKVGEFSEEDLVPNEVTIAT
ITEGGYIKRQSPHSFRTQGRGGKGVMGISTKETDAVSHIFYTQTHDNILFFTDKGRVFQIKVWEIPETQRTAKGQAVVNL
INVEQGEKITAVLTTRQ---------KGE----SAK-------YFFMCTKKGTVKKTSLEEYANIRKNGLTAIK------
--------------------------------------------------------------------------------
--------------------------------------------------------------------------------
--------------------------------------
>RIFCSPHIGHO2_01_FULL_OP11_41_23_rifcsphigho2_01_scaffold_128_157_"Candidatus_Daviesbacteria_bacterium_RIFCSPHIGHO2_01_FULL_41_23"__Daviesbacteria_-Microgenomates
IQLAPIIEEMQKSYLDYAMSVIVSRALPDVRDGLKPVQRRIIYAMHQQGLHHSSRFQKSAAVVGEVMKNLHPHGDAPIYE
AMVRMAQNFSMRYMLVDGQGNFGSIDGDSPAAMRYTEARLSAISEELLRDINKNTVNFIDNYSGTMQEPILLPSVIPNLL
LNGASGIAVGMATQIPPHNLGEVCDALVYMIEHPTKKGATSETGTTSTTRDKTSNTRDTLEPRDTFS-----------S-
-E--------ATVEDLIKFVKGPDFPTGASIYDQTEILAAYATGKGRIVMRAKAEIDESGAAGGKMQIIVSELPYQVNKA
TLIARIAELVKDKKLDGVADLRDESDRKQMRIVFDLKRDAKPQSLLNSLYKYTAMQSVFNVNLVALSD-GV-PHLLTLKR
VLEEFIHHRQVVVRKRSEFELAEAKAREHILEGLKIAVDNIDEVIETIKKSKDADTAKANLMTKFKLSELQAIAILDMQL
RRLAALERQKIEDELAMVRETIAYLEDLLAHPEKILKVIKGELEKIKEKYGDDRRTRVYKQKVGEFSEEDLVPNEVTIAT
ITEGGYVKRQAPMSFRTQQRGGKGVMGISTKETDAVSHIFYTQTHDSILFFTDKGRVFQIKVWEIPETQRAAKGQAIVNL
INVEQGEKITAVL----TTRQ-----KGE---------SAQ--YFFMCTKRGTVKKTSLSEYANIRKSGLVAIKLDP-GD
ELGWVAPTSGKDDLIIVSRAGKSIRFSETQVKPTHRDTSGVRGIRLGK--DDEVVSLNMVQA--------D--AH-----
-------------LLVIMENGLGKKTPFSAWSRQGRGGQGVKAAQVTTKTGPIVTAQAI---GGK-MD--TLVLTSTKGQ
LIKMDLAEVPVLQRQTQGVILMRV-R-PGEKVAAATVV
>RIFCSPLOWO2_01_FULL_OP11_41_32_rifcsplowo2_01_scaffold_209_71_"Candidatus_Daviesbacteria_bacterium_RIFCSPLOWO2_01_FULL_41_32"__Daviesbacteria_-Microgenomates
IQLAPIIEEMQKSYLDYAMSVIVSRALPDVRDGLKPVQRRIIYAMHQQGLHHSSRFQKSAAVVGEVMKNLHPHGDAPIYE
AMVRMAQNFSMRYMLVDGQGNFGSIDGDSPAAMRYTEARLSAISEELLRDINKNTVNFIDNYSGTMQEPILLPSVIPNLL
LNGASGIAVGMATQIPPHNLGEVCDALVYMIEHPTKKGATSETGTTSTTRDKTSNTRDTLEPRDTFS-----------S-
-E--------ATVEDLIKFVKGPDFPTGASIYDQTEILAAYATGKGRIVMRAKAEIDESGAAGGKMQIIVSELPYQVNKA
TLIARIAELVKDKKLDGVADLRDESDRKQMRIVFDLKRDAKPQSLLNSLYKYTAMQSVFNVNLVALSD-GV-PHLLTLKR
VLEEFIHHRQVVVRKRSEFELAEAKAREHILEGLKIAVDNIDEVIETIKKSKDADTAKANLMTKFKLSELQAIAILDMQL
RRLAALERQKIEDELAMVRETIAYLEDLLAHPEKILKVIKGELEKIKEKYGDDRRTRVYKQKVGEFSEEDLVPNEVTIAT
ITEGGYVKRQAPMSFRTQQRGGKGVMGISTKETDAVSHIFYTQTHDSILFFTDKGRVFQIKVWEIPETQRAAKGQAIVNL
INVEQGEKITAVL----TTRQ-----KGE---------SAQ--YFFMCTKRGTVKKTSLSEYANIRKSGLVAIKLDP-GD
ELGWVAPTSGKDDLIIVSRAGKSIRFSETQVKPTHRDTSGVRGIRLGK--DDEVVSLNMVQA--------D--AH-----
-------------LLVIMENGLGKKTPFSAWSRQGRGGQGVKAAQVTTKTGPIVTAQAI---GGK-MD--TLVLTSTKGQ
LIKMDLAEVPVLQRQTQGVILMRV-R-PGEKVAAATVV
>RIFCSPHIGHO2_02_FULL_OP11_41_10_rifcsphigho2_02_scaffold_2413_32_"Candidatus_Daviesbacteria_bacterium_RIFCSPHIGHO2_02_FULL_41_10"__Daviesbacteria_-Microgenomates
IQLAPIIEEMQKSYLDYAMSVIVSRALPDVRDGLKPVQRRIIYAMHQQGLHHSSRFQKSAAVVGEVMKNLHPHGDAPIYE
AMVRMAQNFSMRYMLVDGQGNFGSIDGDSPAAMRYTEARLSAISEELLRDINKNTVNFIDNYSGTMQEPILLPSVIPNLL
LNGASGIAVGMATQIPPHNLGEVCDALVYMIEHPTKKGATSETGTTSTTRDKTSNTRDTLEPRDTFS-----------S-
-E--------ATVEDLIKFVKGPDFPTGASIYDQTEILAAYATGKGRIVMRAKAEIDESGAAGGKMQIIVSELPYQVNKA
TLIARIAELVKDKKLDGVADLRDESDRKQMRIVFDLKRDAKPQSLLNSLYKYTAMQSVFNVNLVALSD-GV-PHLLTLKR
VLEEFIHHRQVVVRKRSEFELAEAKAREHILEGLKIAVDNIDEVIETIKKSKDADTAKANLMTKFKLSELQAIAILDMQL
RRLAALERQKIEDELAMVRETIAYLEDLLAHPEKILKVIKGELEKIKEKYGDDRRTRVYKQKVGEFSEEDLVPNEVTIAT
ITEGGYVKRQAPMSFRTQQRGGKGVMGISTKETDAVSHIFYTQTHDSILFFTDKGRVFQIKVWEIPETQRAAKGQAIVNL
INVEQGEKITAVL----TTRQ-----KGE---------SAQ--YFFMCTKRGTVKKTSLSEYANIRKSGLVAIKLDP-GD
ELGWVAPTSGKDDLIIVSRAGKSIRFSETQVKPTHRDTSGVRGIRLGK--DDEVVSLNMVQA--------D--AH-----
-------------LLVIMENGLGKKTPFSAWSRQGRGGQCVKAAQVTTKTGPIVTAQAI---GGK-MD--TLVLTSTKGQ
LIKMDLAEVPVLQRQTQGVILMRV-R-PGEKVAAATVV
>RIFCSPHIGHO2_01_FULL_OP11_40_11_rifcsphigho2_01_scaffold_1190_41_"Candidatus_Daviesbacteria_bacterium_RIFCSPHIGHO2_01_FULL_40_11"__Daviesbacteria_-Microgenomates
IQPAPIIEEMQKSYLDYAMSVIVSRALPDVRDGLKPVQRRIIFACHQQGLHHTSRFQKSAAVVGEVLKNFHPHGDAPVYE
AMVRMAQNFSMRYMLIDGQGNFGSIDGDSPAAMRYTEARLSAISEELLRDINKNTVGFVDNYSGTTQEPILLPSVIPNLL
LNGASGIAVGMATQIPPHNLGEVCDALVYMIDNPIEKTGKSSADKTTEITDEPASNGFQ-------------------S-
-K--------ATVENLMEFIKGPDFPTGASIYDQTEILAAYATGKGRIVMRAKAEIDE--TPAGKMQIIVSELPYQVNKA
TLIARIAELVKDKKLESIADLRDESDRKQMRIVFDLKRDAKPQAILNNLYKHTAMQSVFNVNLVALSN-GV-PHLLTLKH
ILEEFIHHRQVVVRKRSEFELAEAKAREHILEGLKIAVDNIDAVIETIKKSKDADAAKQNLMVKFKLTEIQALAILDMQL
RRLAALERQKIEDELKMIRETITYLEDLLAHPEKILKVIKDELTRLREKYGDDRKTRVYKQKVGEFNEEDLVPNEVTIAT
ITEGGYIKRQSPMSFRTQQRGGKGVMGISTKETDAVSHIFYTQTHDSILFFTDKGRVFQIKVWEIPETQRAAKGQAVVNL
INVGQGEKVTAVL----TTRQ-----KGE---------SAK--YFFMCTKKGTVKKTSLEEYANIRKSGLVAIKLDS-GD
ELGWVAPTSGKDDLIIVSRSGKSIRFSETQVKPTHRDTSGVRGIKLGK--DDEVVSLNIVQK--------D--AQ-----
-------------LLVIMENGLGKKTLFSAWNRQGRGGQGVKAAQVTAKTGPIVTAKAI---DGK-MD--TLVLTSTKGQ
LIKMNLAEVPILQRQTQGVILMRV-R-PGEKVAAATVV
>RIFCSPLOWO2_01_FULL_OP11_40_27_rifcsplowo2_01_scaffold_831_38_"Candidatus_Daviesbacteria_bacterium_RIFCSPLOWO2_01_FULL_40_27"__Daviesbacteria_-Microgenomates
IQPAPIIEEMQKSYLDYAMSVIVSRALPDVRDGLKPVQRRIIFACHQQGLHHTSRFQKSAAVVGEVLKNFHPHGDAPVYE
AMVRMAQNFSMRYMLIDGQGNFGSIDGDSPAAMRYTEARLSAISEELLRDINKNTVGFVDNYSGTTQEPILLPSVIPNLL
LNGASGIAVGMATQIPPHNLGEVCDALVYMIDNPIEKTGKSSADKTTEITDEPASNGFQ-------------------S-
-K--------ATVENLMEFIKGPDFPTGASIYDQTEILAAYATGKGRIVMRAKAEIDE--TPAGKMQIIVSELPYQVNKA
TLIARIAELVKDKKLESIADLRDESDRKQMRIVFDLKRDAKPQAILNNLYKHTAMQSVFNVNLVALSN-GV-PHLLTLKH
ILEEFIHHRQVVVRKRSEFELAEAKAREHILEGLKIAVDNIDAVIETIKKSKDADAAKQNLMVKFKLTEIQALAILDMQL
RRLAALERQKIEDELKMIRETITYLEDLLAHPEKILKVIKDELTRLREKYGDDRKTRVYKQKVGEFNEEDLVPNEVTIAT
ITEGGYIKRQSPMSFRTQQRGGKGVMGISTKETDAVSHIFYTQTHDSILFFTDKGRVFQIKVWEIPETQRAAKGQAVVNL
INVEQGEKVTAVL----TTRQ-----KGE---------SAK--YFFMCTKKGTVKKTSLEEYANIRKSGLVAIKLDS-GD
ELGWVAPTSGKDDLIIVSRSGKSIRFSETQVKPTHRDTSGVRGIKLGK--DDEVVSLNIVQK--------D--AQ-----
-------------LLVIMENGLGKKTLFSAWNRQGRGGQGVKAAQVTAKTGPIVTAKAI---DGK-MD--TLVLTSTKGQ
LIKMNLAEVPILQRQTQGVILMRV-R-PGEKVAAATVV
>RIFCSPLOWO2_02_FULL_OP11_43_11_rifcsplowo2_02_scaffold_1824_22_"Candidatus_Daviesbacteria_bacterium_RIFCSPLOWO2_02_FULL_43_11"__Daviesbacteria_-Microgenomates
VEITPIIDEMKRSYLDYAMSVIVSRALPDVRDGLKPVHRRIVYAMHQQGIHHTSRYQKSAAVVGEVLKNYHPHGDIPVYD
AMVRMAQNFSMRYMLVDGQGNFGSVDGDSPAAMRYTEARLSAIADELLRDIHKDTVDFIDNYSGTTQEPVVLPSVIPNLL
LNGASGIAVGMATQIPPHNLREVIDALIYTIEHPSKLANSLPTTADSKAVSSKQLADSKFE-----------------S-
-D--------ATVEDLMQFVKGPDFPTGGSIYDSTEILNAYATGKGRIVMRAKAEIEE--TKGGRFDIIITELPYQVNKA
NLVMRIADLHKEKKLDGIADLRDESDRRGMRVVIELKRDAKPQSVLNNLFKHTAMQSVFNVNTVALVD-GV-PHLLPLKH
ILEEFXXXXXXXXXXXXXXELSEARAREHVLEGLKIAVDNIDAVIETIKKSKDADEAKTNLMAKFKLSEIQSQAILDMQL
RRLAALERQKIEDELKMVRELIAYLEDLLAHPEKILKVIKDELLKIKEKYGDERKTRVYKQKVGEFSEEDLIADEATIVT
ITENGYIKRQQPGTFRMQNRGGKGVSGITTKEEDAVAHIFYTKTLDNILFFTDKGRVFQLKVWEIPEASRIAKGQAIVNL
INTEQGEKITAIL----TIRK-----KDP----------AK--YLFMCTWQGNIKKTLIEEYASIRKNGLISIKLDS-GD
TLGWVMPTSGEDDLIIVSQGGQSIRFAEKDVRPTHRDTSGVRGIKLGK--GDSVVSLNKITD--------P-KTD-----
------------QLLVVMANGLGKKTLVSGWSKQGRGGMGVKAAQVTPKTGPIVTAKLA---SKE-SN--TLVMTSNKGQ
LIKLDLKDVPTLQRQTQGVILMRM-R-EGENVVAATLV
>RIFCSPHIGHO2_01_FULL_OP11_43_17_rifcsphigho2_01_scaffold_14943_24_"Candidatus_Daviesbacteria_bacterium_RIFCSPHIGHO2_01_FULL_43_17"__Daviesbacteria_-Microgenomates
VEITPIIDEMKRSYLDYAMSVIVSRALPDVRDGLKPVHRRIVYAMHQQGIHHTSRYQKSAAVVGEVLKNYHPHGDIPVYD
AMVRMAQNFSMRYMLVDGQGNFGSVDGDSPAAMRYTEARLSAIADELLRDIHKDTVDFIDNYSGTTQEPVVLPSVIPNLL
LNGASGIAVGMATQIPPHNLREVIDALIYTIEHPSKLANSLPTTADSKAVSSKQLADSKFE-----------------S-
-D--------ATVEDLMQFVKGPDFPTGGSIYDSTEILNAYATGKGRIVMRAKAEIEE--TKGGRFDIIITELPYQVNKA
NLVMRIADLHKEKKLDGIADLRDESDRRGMRVVIELKRDAKPQSVLNNLFKHTAMQSVFNVNTVALVD-GV-PHLLPLKH
ILEEFITHRQVVVRRRSEFELSEARAREHVLEGLKIAVDNIDAVIETIKKSKDADEAKTNLMAKFKLSEIQSQAILDMQL
RRLAALERQKIEDELKMVRELIAYLEDLLAHPEKILKVIKDELLKIKEKYGDERKTRVYKQKVGEFSEEDLIADEATIVT
ITENGYIKRQQPGTFRMQNRGGKGVSGITTKEEDAVAHIFYTKTLDNILFFTDKGRVFQLKVWEIPEASRIAKGQAIVNL
INTEQGEKITAIL----TIRK-----KDP----------AK--YLFMCTWQGNIKKTLIEEYASIRKNGLISIKLDS-GD
TLGWVMPTSGEDDLIIVSQGGQSIRFAEKDVRPTHRDTSGVRGIKLGK--GDSVVSLNKITD--------P-KTD-----
------------QLLVVMANGLGKKTLVSGWSKQGRGGMGVKAAQVTPKTGPIVTAKLA---SKE-SN--TLVMTSNKGQ
LIKLDLKDVPTLQRQTQGVILMRM-R-EGENVVAATLV
>RIFCSPHIGHO2_12_FULL_OP11_43_11_rifcsphigho2_12_scaffold_3448_15_"Candidatus_Daviesbacteria_bacterium_RIFCSPHIGHO2_12_FULL_43_11"__Daviesbacteria_-Microgenomates
VEITPIIDEMKRSYLDYAMSVIVSRALPDVRDGLKPVHRRIVYAMHQQGIHHTSRYQKSAAVVGEVLKNYHPHGDIPVYD
AMVRMAQNFSMRYMLVDGQGNFGSVDGDSPAAMRYTEARLSAIADELLRDIHKDTVDFIDNYSGTTQEPVVLPSVIPNLL
LNGASGIAVGMATQIPPHNLREVIDALIYTIEHPSKLANSLPTTADSKAVSSKQLADSKFE-----------------S-
-D--------ATVEDLMQFVKGPDFPTGGSIYDSTEILNAYATGKGRIVMRAKAEIEE--TKGGRFDIIITELPYQVNKA
NLVMRIADLHKEKKLDGIADLRDESDRRGMRVVIELKRDAKPQSVLNNLFKHTAMQSVFNVNTVALVD-GV-PHLLPLKH
ILEEFITHRQVVVRRRSEFELSEARAREHVLEGLKIAVDNIDAVIETIKKSKDADEAKTNLMAKFKLSEIQSQAILDMQL
RRLAALERQKIEDELKMVRELIAYLEDLLAHPEKILKVIKDELLKIKEKYGDERKTRVYKQKVGEFSEEDLIADEATIVT
ITENGYIKRQQPGTFRMQNRGGKGVSGITTKEEDAVAHIFYTKTLDNILFFTDKGRVFQLKVWEIPEASRIAKGQAIVNL
INTEQGEKITAIL----TIRK-----KDP----------AK--YLFMCTWQGNIKKTLIEEYASIRKNGLISIKLDS-GD
TLGWVMPTSGEDDLIIVSQGGQSIRFAEKDVRPTHRDTSGVRGIKLGK--GDSVVSLNKITD--------P-KTD-----
------------QLLVVMANGLGKKTLVSGWSKQGRGGMGVKAAQVTPKTGPIVTAKLA---SKE-SN--TLVMTSNKGQ
LIKLDLKDVPTLQRQTQGVILMRM-R-EGENVVAATLV
>gwa2_scaffold_36591_1_GWA2_Daviesbacteria_42_7 _Daviesbacteria -Microgenomates
--------------------------------------------------------------------------------
----------------DGQGNFGSVDGDSPAAMRYTEARLSAIADELLRDIHKDTVDFIDNYSGTTQEPVVLPSVIPNLL
LNGASGIAVGMATQIPPHNLREVIDALIYTIEHPSKLANSLPT-----------------------------------S-
-D--------ATVEDLMQFVKGPDFPTGGSIYDSTEILNAYATGKGRIVMRAKAEIEE--TKGGRFDIIITELPYQVNKA
NLVMRIADLHKEKKLDGIADLRDESDRRGMRVVIELKRDAKPQSVLNNLFKHTAMQSVFNVNTVALVD-GV-PHLLPLKH
ILEEFITHRQVVVRRRSEFELSEARAREHVLEGLKIAVDNIDAVIETIKKSKDADEAKTNLMAKFKLSEIQSQAILDMQL
RRLAALERQKIEDELKMVRELIAYLEDLLAHPEKILKVIKDELLKIKEKYGDERKTRVYKQKVGEFSEEDLIADEATIVT
ITENGYIKRQQPGTFRMQNRGGKGVSGITTKEEDAVAHIFYTKTLDNILFFTDKGRVFQLKVWEIPEASRIAKGQAIVNL
INTEQGEKITAIL----TIRK-----KDP----------AK--YLFMCTWQGNIKKTLIEEYASIRKNGLISIKLDS-GD
TLGWVMPTSGEDDLIIVSQGGQSIRFAEKDVRPTHRDTSGVRGIKLGK--GDSVVSLNKITD--------P-KTD-----
------------QLLVVMANGLGKKTLVSGWSKQGRGGMGVKAAQVTPKTGPIVTAKLA---SKE-SN--TLVMTSNKGQ
LIKLDLKDVPTLQRQTQGVILMRM-R-EGENVVAATLV
>RIFCSPHIGHO2_01_FULL_OP11_36_37_rifcsphigho2_01_scaffold_321_89_tro:trd_0652_gyrA;_"Candidatus_Daviesbacteria_bacterium_RIFCSPHIGHO2_01_FULL_36_37"__Daviesbacteria_-Microgenomates
IQPAPIIEEMQRSYLDYAMSVIVSRALPDVRDGLKPVQRRIVYAMHQQGLHHAARYQKSAAVVGEVMKNFHPHGDSSIYD
AMVRMAQDFSMRYPLVDGQGNFGSVDGDSPAAMRYTEARLSAVSDELLRDINKETVDFIDNYSGTAQEPIWLPSLIPNLL
LNGAAGIAVGMATQIPPHNLGEISDALIYMIEHEKVVKEGKVSKVSDGEGEIEAKLGQTTETFRDPNLFY--------S-
-E--------ASVEELMKFIKGPDFPTGASIYDATEIQAAYATGKGRIVMRAKAEIEE--TKGGRFDIIVTELPYQVNKA
VLIAKIADLVKEKKIEGISDLRDESDRRGMRIVVELKRDGKPQSILNNLYKHTAMQSVFNVNMVALSD-GA-PGLMTLKR
ILEEFIHHRQVVVRRRSEFELAQYKAREHILEGLKIAVDNIDEVIDTIRKSKDSDAARENLMKKFKLSEIQAVAILDMQL
RRLAALERQKIEDELKLVRQMIAYLEDLLAHPEKILKVIKEEILKVKDKYADDRRTRVYKQKVGEFSEEDLVADEVTIVT
VTEGGYVKRQSPMSFRTQNRGGKGVSGITTKEEDAVSHIFYTKTLDNLLFFTDRGRAFQIKVWEIPEVSRIAKGQAIVNL
INVEQGEKVTAILT--------------LRSKDTVK-------FLFMGTKMGNVKKTPVEEYANIRKNGLISIKLD-SGD
TLSWVVPTTGKDDMIIVSRKGQSIRFGEHLVRPTHRDTSGVRGISLS-K-TDEVVSMNKVED------------------
---------PNSDLLVVMENGLGKKTKINAWKRQGRGGSGIKAAQVTDKTGEIVTAEII---DKD-VD--TLVMTSNKGQ
LIKLNLKDVPTLQRQTQGVILMRV-R-AGEKVAAATVV
>RIFCSPHIGHO2_12_FULL_OP11_37_16_rifcsphigho2_12_scaffold_22_187_"Candidatus_Daviesbacteria_bacterium_RIFCSPHIGHO2_12_FULL_37_16"__Daviesbacteria_-Microgenomates
IQPAPIIEEMQRSYLDYAMSVIVSRALPDVRDGLKPVQRRIVYAMHQQGLHHAARYQKSAAVVGEVMKNFHPHGDSSIYD
AMVRMAQDFSMRYPLVDGQGNFGSVDGDSPAAMRYTEARLSAVSDELLRDINKETVDFIDNYSGTAQEPIWLPSLIPNLL
LNGAAGIAVGMATQIPPHNLGEISDALIYMIEHEKVVKEGKVSKVSDGEGEIEAKLGQTTETFRDPNLFY--------S-
-E--------ASVEELMKFIKGPDFPTGASIYDATEIQAAYATGKGRIVMRAKAEIEE--TKGGRFDIIVTELPYQVNKA
VLIAKIADLVKEKKIEGISDLRDESDRRGMRIVVELKRDGKPQSILNNLYKHTAMQSVFNVNMVALSD-GA-PGLMTLKR
ILEEFIHHRQVVVRRRSEFELAQYKAREHILEGLKIAVDNIDEVIDTIRKSKDSDAARENLMKKFKLSEIQAVAILDMQL
RRLAALERQKIEDELKLVRQMIAYLEDLLAHPEKILKVIKEEILKVKDKYADDRRTRVYKQKVGEFSEEDLVADEVTIVT
VTEGGYVKRQSPMSFRTQNRGGKGVSGITTKEEDAVSHIFYTKTLDNLLFFTDRGRAFQIKVWEIPEVSRIAKGQAIVNL
INVEQGEKVTAILT--------------LRSKDTVK-------FLFMGTKMGNVKKTPVEEYANIRKNGLISIKLD-SGD
TLSWVVPTTGKDDMIIVSRKGQSIRFGEHLVRPTHRDTSGVRGISLS-K-TDEVVSMNKVED------------------
---------PNSDLLVVMENGLGKKTKINAWKRQGRGGSGIKAAQVTDKTGEIVTAEII---DKD-VD--TLVMTSNKGQ
LIKLNLKDVPTLQRQTQGVILMRV-R-AGEKVAAATVV
>gwa1_scaffold_1853_37_GWA1_Daviesbacteria_36_8 _Daviesbacteria -Microgenomates
IQPAPIIEEMQRSYLDYAMSVIVSRALPDVRDGLKPVQRRIVYAMHQQGLHHAARYQKSAAVVGEVMKNFHPHGDSSIYD
AMVRMAQDFSMRYPLVDGQGNFGSVDGDSPAAMRYTEARLSAVSDELLRDINKETVDFIDNYSGTAQEPIWLPSLIPNLL
LNGAAGIAVGMATQIPPHNLGEISDALIYMIEHEKVVKEGKVSKVSDGEGEIEAKLGQTTETFRDPNLFY--------S-
-E--------ASVEELMKFIKGPDFPTGASIYDATEIQAAYATGKGRIVMRAKAEIEE--TKGGRFDIIVTELPYQVNKA
VLIAKIADLVKEKKIEGISDLRDESDRRGMRIVVELKRDGKPQSILNNLYKHTAMQSVFNVNMVALSD-GA-PGLMTLKR
ILEEFIHHRQVVVRRRSEFELAQYKAREHILEGLKIAVDNIDEVIDTIRKSKDSDAARENLMKKFKLSEIQAVAILDMQL
RRLAALERQKIEDELKLVRQMIAYLEDLLAHPEKILKVIKEEILKVKDKYADDRRTRVYKQKVGEFSEEDLVADEVTIVT
VTEGGYVKRQSPMSFRTQNRGGKGVSGITTKEEDAVSHIFYTKTLDNLLFFTDRGRAFQIKVWEIPEVSRIAKGQAIVNL
INVEQGEKVTAILT--------------LRSKDTVK-------FLFMGTKMGNVKKTPVEEYANIRKNGLISIKLD-SGD
TLSWVVPTTGKDDMIIVSRKGQSIRFGEHLVRPTHRDTSGVRGISLS-K-TDEVVSMNKVED------------------
---------PNSDLLVVMENGLGKKTKINAWKRQGRGGSGIKAAQVTDKTGEIVTAEII---DKD-VD--TLVMTSNKGQ
LIKLNLKDVPTLQRQTQGVILMRV-R-AGEKVAAATVV
>GWB1_scaffold_823_56_GWB1_GWB1_OP11_36_5_36_5 _Daviesbacteria -Microgenomates
IQPAPIIEEMQRSYLDYAMSVIVSRALPDVRDGLKPVQRRIVYAMHQQGLHHAARYQKSAAVVGEVMKNFHPHGDSSIYD
AMVRMAQDFSMRYPLVDGQGNFGSVDGDSPAAMRYTEARLSAVSDELLRDINKETVDFIDNYSGTAQEPIWLPSLIPNLL
LNGAAGIAVGMATQIPPHNLGEISDALIYMIEHEKVVKEGKVSKVSDGEGEIEAKLGQTTETFRDPNLFY--------S-
-E--------ASVEELMKFIKGPDFPTGASIYDATEIQAAYATGKGRIVMRAKAEIEE--TKGGRFDIIVTELPYQVNKA
VLIAKIADLVKEKKIEGISDLRDESDRRGMRIVVELKRDGKPQSILNNLYKHTAMQSVFNVNMVALSD-GA-PGLMTLKR
ILEEFIHHRQVVVRRRSEFELAQYKAREHILEGLKIAVDNIDEVIDTIRKSKDSDAARENLMKKFKLSEIQAVAILDMQL
RRLAALERQKIEDELKLVRQMIAYLEDLLAHPEKILKVIKEEILKVKDKYADDRRTRVYKQKVGEFSEEDLVADEVTIVT
VTEGGYVKRQSPMSFRTQNRGGKGVSGITTKEEDAVSHIFYTKTLDNLLFFTDRGRAFQIKVWEIPEVSRIAKGQAIVNL
INVEQGEKVTAILTL-----------RSK----DTV----K--FLFMGTKMGNVKKTPVEEYANIRKNGLISIKLDS-GD
TLSWVVPTTGKDDMIIVSRKGQSIRFGEHLVRPTHRDTSGVR--------------------------------------
--------------------------------------------------------------------------------
--------------------------------------
>RIFCSPHIGHO2_01_FULL_CPR_44_29_rifcsphigho2_01_scaffold_519_65_"Candidatus_Daviesbacteria_bacterium_RIFCSPHIGHO2_01_FULL_44_29"__Daviesbacteria_-Microgenomates
IEPIALVEEMQRSYLDYAMSVIVSRALPDVRDGLKPVQRRIIYAMYDQNIRHTTRYQKSAAVVGEVLKNYHPHGDVAVYD
AMVRMAQDFSLRYQLVDGQGNFGSIDGDSPAAMRYTEARLSAIAEELLRDIDKETVDWIDNYSGTTQEPIVLPTVLPNLL
LNGAAGIAVGMATQIPPHNLGEIIDALMYMIANSKVTDESKESEAKNQEIAEPSTPPTQAEGHDSSALFS--------S-
-D--------VTVDDLMRLIKGPDFPTGASIYDQTEILAAYATGKGRVVMRAKAEIEE--TKSGRFDIIVTELPYQVNKA
VLIAKIADLVRDKKIEGISDLRDESDRKGMRIVVELKRDAKPQSVLNNLYKHTALQSVFNVNMVALSD-GV-PHLMTLKR
ILEEFIRHRQVVVRRRSEFELRQARAREHILEGLKIAVDNIDAVIRIIRESPDADTARTNLMAKFKLSELQATAILDMML
RRLAALERQRIEEELKMIQETIGFLEDLLAHPEKVLDVIKDELTKIKERYGDERRTRVYKQKVGEFSEEDLVADEVTIVT
VTENGYVKRQPPSIFRTQNRGGKGVSGMTTKEEDAVSHIFYTKTLDNLLFFTDKGRVFQIKVWEIPESSRTAKGQAIVNL
INVEQGEKVTAMLT--------------QRSNDQTK-------FLFMCTHKGTVKKTPIAEYANIRKNGLISIKID-QDD
LLGWVVPTTGGDDLIIVSRGGQSIRFSEKQVKATHRDTSGVRGIRL--S-VDKVVSLSIATD------------------
---------ESDDLLVIMENGLGKKTKVLSWKLQGRGGSGVLAAQVTPKTGQIVTAQIV---DKE-AD--TLVLTSNKGQ
LIKLNIKDVPTLQRQTQGVILMRV-K-PGEKVVAATVV
>RIFCSPHIGHO2_02_FULL_CPR_43_12_rifcsphigho2_02_scaffold_4258_8_"Candidatus_Daviesbacteria_bacterium_RIFCSPHIGHO2_02_FULL_43_12"__Daviesbacteria_-Microgenomates
IEPIALVEEMQRSYLDYAMSVIVSRALPDVRDGLKPVQRRIIYAMYDQNIRHTTRYQKSAAVVGEVLKNYHPHGDVAVYD
AMVRMAQDFSLRYQLVDGQGNFGSIDGDSPAAMRYTEARLSAIAEELLRDIDKETVDWIDNYSGTTQEPIVLPTVLPNLL
LNGAAGIAVGMATQIPPHNLGEIIDALMYMIANSKVTDESKESEAKNQEIAEPSTPPTQAEGHDSSALFS--------S-
-D--------VTVDDLMRLIKGPDFPTGASIYDQTEILAAYATGKGRVVMRAKAEIEE--TKSGRFDIIVTELPYQVNKA
VLIAKIADLVRDKKIEGISDLRDESDRKGMRIVVELKRDAKPQSVLNNLYKHTALQSVFNVNMVALSD-GV-PHLMTLKR
ILEEFIRHRQVVVRRRSEFELRQARAREHILEGLKIAVDNIDAVIRIIRESPDADTARTNLMAKFKLSELQATAILDMML
RRLAALERQRIEEELKMIQETIGFLEDLLAHPEKVLDVIKDELTKIKERYGDERRTRVYKQKVGEFSEEDLVADEVTIVT
VTENGYVKRQPPSIFRTQNRGGKGVSGMTTKEEDAVSHIFYTKTLDNLLFFTDKGRVFQIKVWEIPESSRTAKGQAIVNL
INVEQGEKVTAMLT------------QRS----NDQ---TK--FLFMCTHKGTVKKTPIAEYANIRKNGLISIKIDQ-DD
LLGWVVPTTGGDDLIIVSRGGQSIRFSEKQVKATHRDTSGVRGIRLS---VDKVVSLSIATD------------------
---------ESDDLLVIMENGLGKKTKVLSWKLQGRGGSGVLAAQVTPKTGQIVTAQIV---DKE-AD--TLVLTSNKGQ
LIKLNIKDVPTLQRQTQGVILMRV-K-PGEKVVAATVV
>RIFCSPLOWO2_01_FULL_OP11_43_15_rifcsplowo2_01_scaffold_199_87_"Candidatus_Daviesbacteria_bacterium_RIFCSPLOWO2_01_FULL_43_15"__Daviesbacteria_-Microgenomates
IEPIALVEEMQRSYLDYAMSVIVSRALPDVRDGLKPVQRRIIYAMYDQNIRHTTRYQKSAAVVGEVLKNYHPHGDVAVYD
AMVRMAQDFSLRYQLVDGQGNFGSIDGDSPAAMRYTEARLSAIAEELLRDIDKETVDWIDNYSGTTQEPIVLPTVLPNLL
LNGAAGIAVGMATQIPPHNLGEIIDALMYMIANSKVTDESKESEAKNQEIAEPSTPPTQAEGHDSSALFS--------S-
-D--------VTVDDLMRLIKGPDFPTGASIYDQTEILAAYATGKGRVVMRAKAEIEE--TKSGRFDIIVTELPYQVNKA
VLIAKIADLVRDKKIEGISDLRDESDRKGMRIVVELKRDAKPQSVLNNLYKHTALQSVFNVNMVALSD-GV-PHLMTLKR
ILEEFIRHRQVVVRRRSEFELRQARAREHILEGLKIAVDNIDAVIRIIRESPDADTARTNLMAKFKLSELQATAILDMML
RRLAALERQRIEEELKMIQETIGFLEDLLAHPEKVLDVIKDELTKIKERYGDERRTRVYKQKVGEFSEEDLVADEVTIVT
VTENGYVKRQPPSIFRTQNRGGKGVSGMTTKEEDAVSHIFYTKTLDNLLFFTDKGRVFQIKVWEIPESSRTAKGQAIVNL
INVEQGEKVTAMLT------------QRS----NDQ---TK--FLFMCTHKGTVKKTPIAEYANIRKNGLISIKIDQ-DD
LLGWVVPTTGGDDLIIVSRGGQSIRFSEKQVKATHRDTSGVRGIRLS---VDKVVSLSIATD------------------
---------ESDDLLVIMENGLGKKTKVLSWKLQGRGGSGVLAAQVTPKTGQIVTAQIV---DKE-AD--TLVLTSNKGQ
LIKLNIKDVPTLQRQTQGVILMRV-K-PGEKVVAATVV
>gwa1_scaffold_13896_1_GWA1_GWA2_OP11_38_24_37_7 _Daviesbacteria -Microgenomates
--------------------------------------------------------------------------------
-----------------------------------TECRLSAIADEMLRDIDKNTVNFIDNYSGTTQEPTVLPSVIPNLL
LNGAAGIAVGMATQIPPHNLGEVTDALIYMIEHPLSAEKSAQH-------------------------------------
-------------------------------HDQTEILAAYATGKGRIVMRAKAEIEE--TKNGRFDIIVTELPYQVNKA
VLIAKIADLVRDKKVEGISDLRDESDRKGMRIVIELKRDAKPQSVLNNLYKYTALQSVFNVNTVALSD-GV-PHLMTLKR
ILEEFIRHRQVVVTRRTEFELTQAKAREHVLEGLKIAVDNIDEVIAIIRKSADTDEARSNLMNRFKLSEIQANAILDMQL
RRLAALERQKIEDELKAVRQLIAYLEDLLANPHKILEVIKDELIKVKDKYADERRTRVYKQKVGEFSEEDLVADEVTIVT
VTKNGYVKRQLPSTFRTQNRGGKGVSGITTKEEDAVSHIFYTKTLDNLLFFTDKGRVFQIKVWEIPESSRVAKGQAIVNL
INIEQGEKVTAML----TTRS-----TDK----------TK--FLFMGTVNGTVKKTPIEEYANIRKNGLISIKLDS-DD
LLKWVVPTIGDDAIILVSKEGQSIRFSERDVKATHRDTSGVRGIKLGK--GDQVTSMNLASD--------E--TY-----
------------ELLVVMENGLGKKTKISAWKLQGRGGTGIKAAQVTSKTGQIVAAEIV---EYD-SN--TLVLTSNKGQ
LIKLNIKDVPLLQRQTQGVILMRV-K-TGEKIVAGTIV
>RIFCSPHIGHO2_01_FULL_OP11_38_8_rifcsphigho2_01_scaffold_40669_1_Gyrase_subunit_A_protein_{ECO:0000313|EMBL:KKQ66403_1};_TaxID=1618422__Daviesbacteria_-Microgenomates
VEPIALVDEMQRSYLDYAMSVIVSRALPDVRDGLKPVQRRIIYAMHDQNIRHSSRYQKSAAVVGEVLKNYHPHGDVAVYD
AMVRMAQDFSLRYQLVDGQGNFGSIDGDSPAAMRYTECRLSAIADEMLRDIDKNTVNFIDNYSGTTQEPTVLPSVIPNLL
LNGAAGIAVGMATQIPPHNLGEVTDALIYMIEHPLSAEKSAQHTQTPTEAKDDIQFE---------------------S-
-S--------ATVEELMKFIKGPDFPTGASIYDQTEILAAYATGKGRIVMRAKAEIEE--TKNGRFDIIVTELPYQVNKA
VLIAKIADLVRDKKVEGISDLRDESDRKGMRIVIELKRDAKPQSVLNNLYKYTALQSVFNVNTVALSD-GV-PHLMTLKR
ILEEFIRHRQVVVTRRTEFELTQAKAREHVLEGLKIAVDNIDEVIAIIRKSADTDEARSNLMNRFKLSEIQANAILDMQL
RRLAALERQKIEDELKAVRQLIAYLEDLLANPHKILEVIKDELIKVKDKYADERRTRVYKQKVGEFSEEDLVADEVTIVT
VTKNGYVKRQLPSTFRTQNRGGKGVSGITTKEEDAVSH------------------------------------------
--------------------------------------------------------------------------------
--------------------------------------------------------------------------------
--------------------------------------------------------------------------------
--------------------------------------
>gwa2_scaffold_635_14_GWA2_GWA2_OP11_38_24_37_28 _Daviesbacteria -Microgenomates
VEPIALVDEMQRSYLDYAMSVIVSRALPDVRDGLKPVQRRIIYAMHDQNIRHSSRYQKSAAVVGEVLKNYHPHGDVAVYD
AMVRMAQDFSLRYQLVDGQGNFGSIDGDSPAAMRYTECRLSAIADEMLRDIDKNTVNFIDNYSGTTQEPTVLPSVIPNLL
LNGAAGIAVGMATQIPPHNLGEVTDALIYMIEH---------------------------------------------PL
SADDIQFESSATVEELMKFIKGPDFPTGASIYDQTEILAAYATGKGRIVMRAKAEIEE--TKNGRFDIIVTELPYQVNKA
VLIAKIADLVRDKKVEGISDLRDESDRKGMRIVIELKRDAKPQSVLNNLYKYTALQSVFNVNTVALSD-GV-PHLMTLKR
ILEEFIRHRQVVVTRRTEFELTQAKAREHVLEGLKIAVDNIDEVIAIIRKSADTDEARSNLMNRFKLSEIQANAILDMQL
RRLAALERQKIEDELKAVRQLIAYLEDLLANPHKILEVIKDELIKVKDKYADERRTRVYKQKVGEFSEEDLVADEVTIVT
VTKNGYVKRQLPSTFRTQNRGGKGVSGITTKEEDAVSHIFYTKTLDNLLFFTDKGRVFQIKVWEIPESSRVAKGQAIVNL
INIEQGEKVTAML----TTRS-----TDK----------TK--FLFMGTVNGTVKKTPIEEYANIRKNGLISIKLDS-DD
LLKWVVPTIGDDAIILVSKEGQSIRFSERDVKATHRDTSGVRGIKLGK--GDQVTSMNLASD--------E--TY-----
------------ELLVVMENGLGKKTKISAWKLQGRGGTGIKAAQVTSKTGQIVAAEIV---EYD-SN--TLVLTSNKGQ
LIKLNIKDVPLLQRQTQGVILMRV-K-TGEKIVAGTIV
>gwa1_scaffold_872_73_GWA1_GWA1_OP11_48_10_plus_47_10 _unknown -Microgenomates
ILPSEITSEMQSAYLDYAMSVIVARALPDSRDGLKPVHRRIIYAMHKVGLHHTAKYQKSAAVVGEVLKNFHPHGDIPVYD
ALVRMAQDFSLRYPLIDGQGNFGSMDGDPPAAMRYTEARLAAISDQLLLDMEKETVDFVSNYSNTDVEPTYLPALLPNLL
LMGADGIAVGMATKIPPHNLGEVIDALVLMIDK---------------------------------------------GI
GD-------NVTVEDLCQFIKGPDFPTGGIIYDHKEILAAYGTGKGKIVIRAKTDIED--VGGGKSAIIVSEIPYQVNKA
ELVARIADLVKDKKIDGISDLRDESDRRGVRVYIELKRDARPQSVLNNLFKHTSLQISYPVNIVALVD-QT-PQTLTLKM
ILEEYLQHRQNVVRRRSEFELKEAKARQHILEGLKIAVDHIDEVISIIRKSESADVAKGKLMDRFKLTDIQATAILDMQL
RRLAALERQKIEDELAMVRETIAYLEDLLAHPEKILKVIRDELLHLKEKFGDPRRTKVIKGKVGEFSEEDLIANESMIVT
VTKTGYIKRLSPASYRAQARGGKGVTGMTTKEEDEIDHLTTANTHDNILFFTNSGKVYQTRVFELPEGSRQAKGQAVVNL
INTEQGEIVQSILAY--DTKL-----DQL----DKF--A-K--YIFLTTKQGTVKKSPVTDFANIRKNGLTAIKLEA-GD
ELVWARFTTGSDDILLVTHEGKSIRFPERQVKPQGRDTIGVRGIKLGK--NDFVVGMESVPS--------SKPNSSNL--
----PSLTNGATDLLVVSEKGVGKRTAVSQFPLQGRGGQGVKAMQITTKTGNLVTARLV---DDT-ID--QLILTSAKGI
VIKLPLISIPKLSRATQGVILMRFSE-TTDRLAAVTTL
>Y5_MetaBAT.16_scaffold_6920_14
VQPTEITEEMQKSYLDYAMSVIVARALPDVRDGLKPVHRRILYAMHQIGLTHTAHFSKSAKVVGEVLGKYHPHGDMPVYD
ALVRLAQDFSMRYPLISGQGNFGSVDGDPPAAMRYTEVKLAQIAQEMLADIEKQTVNFVPNFDATLAEPTYLPARLPNLL
LMGSEGIAVGMATKIPSHNLGEIVDALTFMIEKGKAEETGQFA-----------------------------------S-
-E--------VTVEDLVEIVKGPDFPTGGTIYDINEIIGSYATGRGKITIRGKAEIED--IGQGKSAIAISELPYQVNKA
IFVARIADLVRQKRLKGISDLRDESDRHGIRVVVELKRDARPQAVLNNLYKSTELQTVFPVNMVALVD-GT-PQTLTLKI
ILEEYIRHRQNVVKKRSEFELSQARARAHILEGLKIAVTHIDEVIQTIKRARDAEAAKVALMTKFKLSQIQATAILDMQL
RRLAALERQKIEDEYEMVKETIAYLEDLLSHPEKILKVIKDELIRLKEKYADPRQTRVVKSKVGEFSEEQLIQKEAVVVT
ITRGGYVKRLSPLSFRTQERGGKGVIGMVTKEEDEIVHLLSTNTHENILFFTNYGKVYQLKVWDLPEGTRISKGQAIVNL
INIEQGEQVSSVLT--Y---------NEK--SKENK-------FIFLTTKRGTVKKTAISEFANIRRNGLAAIKLV-PGD
ELCWAKLTDGTSDVILVTNLGKAIKFNERQARPMGRDTMGVRGVLVK-K-GDFVIGMDVIQN------------------
---------PKSDLLVVSQKGIGKRSPLSDFPKQGRGGMGVKACEVAQRTGKVVSAQII---PPK-TE--TLILTSCKGQ
VVKVPIEQIPRLSRATQGVILMRFAD-PKDSLAAATCF
>gwa1_scaffold_572_9_GWA1_GWA1_OP11_43_11_43_11 _Gottesmanbacteria -Microgenomates
LLQTEIVEAMQRSYLDYAMSVIVARALPDVRDGLKPVHRRILFAMSQMGLLPPSRYTKTAKVVGEVLGKFHPHGDSAIYD
ALVRLAQEFSMRYPLIDGQGNFGSIDGDPPAAMRYTECRLAAISAEMLYDIDKETVEFADNFDGTMREPEFLPARLPNLL
LMGAEGIAVGMATKIPPHNLSEVIDAIHVLIDKGKLQQQDAQAEFT--------------------------------S-
-Q--------ATVEDLMQHVKGPDFPTSGAIFDISEIINVYSTGRGRIVIRGKAEIED--IGQGKSAIIVTELPYQVNKA
HLVAHIATLAKDKKLEGITDLRDESDRRGIRVVVELKRDAKPRAVLNNLFKHTSLQTTFPVNVVALVD-NT-PRTLSLKV
ILEEYVKHRMRVIRRRSEYELRKARERAHILEGLLIAVNNIDAVIETIRSSKDADTAKQNLMSRFKLSELQSVAILDMQL
RRLAALERQKIEDEYKMVQETIKYLEDLLTHQVKMLKIIKDETAKIKEKYANPRRTRVFKSKVDDFSDEDLIPNEQTIIT
LTKTGYIKRVPISTFKTQSRGGKGVIGMTTKAEDQVDMMSFSMTHDNVLFFSDRGKVYQTKAWDIPEVSRQSKGQAVVNL
INIEVNERITSILT------------HGSAASDKAH-------YIFMATKKGVVKKTKIGEYENIRKNGLVAINLE-SGD
ELSWSGLTTGDDEILLVTHNGKTIRFHEKEVRPTGRNTMGVRGILIK-N-SDVVVSMDIIDS----------SHQDAF--
-------------FLTVMEKGLGKKTPLKGFPKQKRGGQGVKVAEITPRTGAVVVSQLV---PET-SE--SLILTSMKGQ
VVKLPLAGVPTLSRATQGVILMRFAD-RADIVAAATFM
>RIFCSPHIGHO2_01_FULL_OP11_43_15_rifcsphigho2_01_scaffold_4826_20_"Candidatus_Gottesmanbacteria_bacterium_RIFCSPHIGHO2_01_FULL_43_15"__Gottesmanbacteria_-Microgenomates
IIQTEIVEAVQHSYLDYAMSVIVARALPDVKDGLKPVHRRVLYAMQQMGLLHPSRYTKSAKVVGEVLGKFHPHGDVPVYD
SLVRLAQSFSMRYPLVDGQGNFGSIDGDPPAAMRYTECRLAPIASEILTDIEKSTVEFVDNFDGTLKEPIFLPAKLPNLL
LMGAEGIAVGMATKIPPHNLREVIDAVIAMIEKGKFVKNDGVSHFV--------------------------------S-
-E--------ATIEDLVQFIKGPDFPTRGVIYDISEIMSAYGTGKGRILIRGKADIED--VGSGKSAIIITELPYQVNKA
LLVARIADLVKDKKLDGISDLRDESDRHGIRVVVELKRDAKPRSVLNNLYKHTSLQTVFPVNMVALVD-GT-PRTLSLKT
ILEEYIKHRLEVVRKRSEFELRRARERAHILEGLLIAVKNIDAVIETIKKSRDGEVAKQNLIKKFKLTEIQAVAILDMQL
RRLAALERQKLEDEYNMIKETIAYLEDLLAHPAKMLGVIKEELVKIKEKYGDDRRTRVFKSKVGEFAEEDLIANEETIIT
VTSGGYIKRLPRQTFKTQSRGGKGVIGMTTKSEDAVDKITTAMTHDNVLFFTDRGKVYQIKAWDIPESSRQSKGQAVVNL
INIEQNERVTSLLT--Y----------HKAETEKAK-------YIFMATVRGTVKKTKLEEYEKIRKNGLVAIKLE-SGD
TLSWAALSTGSDEILLVTHSGKSIRFHEREVRPTGRDTMGVRGILLK-D-SDYIVSMDIITE----------EMKTAE--
-------------FLTIMEKGLGKKTPVSGFPRQKRGGQGVKVAEITTRTGQVIVAHFI---PNE-AE--FLILTSVTGQ
VVKLPISSIPRLSRATQGVILMRF-AQKSDAIAAATYI
>RIFCSPLOWO2_01_FULL_OP11_42_10_rifcsplowo2_01_scaffold_27872_5_"Candidatus_Gottesmanbacteria_bacterium_RIFCSPLOWO2_01_FULL_42_10"__Gottesmanbacteria_-Microgenomates
IIQTEIVEAVQHSYLDYAMSVIVARALPDVKDGLKPVHRRVLYAMQQMGLLHPSRYTKSAKVVGEVLGKFHPHGDVPVYD
SLVRLAQSFSMRYPLVDGQGNFGSIDGDPPAAMRYTECRLAPIASEILTDIEKSTVEFVDNFDGTLKEPIFLPAKLPNLL
LMGAEGIAVGMATKIPPHNLREVIDAVIAMIEKGKFVKNDGVSHFV--------------------------------S-
-E--------ATIEDLVQFIKGPDFPTRGVIYDISEIMSAYGTGKGRILIRGKADIED--VGSGKSAIIITELPYQVNKA
LLVARIADLVKDKKLDGISDLRDESDRHGIRVVVELKRDAKPRSVLNNLYKHTSLQTVFPVNMVALVD-GT-PRTLSLKT
ILEEYIKHRLEVVRKRSEFELRRARERAHILEGLLIAVKNIDAVIETIKKSRDGEVAKQNLIKKFKLTEIQAVAILDMQL
RRLAALERQKLEDEYNMIKETIAYLEDLLAHPAKMLGVIKEELVKIKEKYGDDRRTRVFKSKVGEFAEEDLIANEETIIT
VTSGGYIKRLPRQTFKTQSRGGKGVIGMTTKSEDAVDKITTAMTHDNVLFFTDRGKVYQIKAWDIPESSRQSKGQAVVNL
INIEQNERVTSLLTYHK---------AET----EKA----K--YIFMATVRGTVKKTKLEEYEKIRKNGLVAIKLES-GD
TLSWAALSTGSDEILLVTHSGKSIRFHEREVRPTGRDTMGVRGILLKS---DYIVSMDIITE--------------EMKT
AE-----------FLTIMEKGLGKKTPVSGFPRQKRGGQGVKVAEITTRTGQVIVAHFI---PNE-AE--FLILTSVTGQ
VVKLPISSIPRLSRATQGVILMRFAQ-KSDAIAAATYI
>gwa2_scaffold_3270_22_GWA2_GWB1_OP11_43_11_42_16 _Gottesmanbacteria -Microgenomates
IIQTEIVEAVQHSYLDYAMSVIVARALPDVKDGLKPVHRRVLYAMQQMGLLHPSRYTKSAKVVGEVLGKFHPHGDVPVYD
SLVRLAQSFSMRYPLVDGQGNFGSIDGDPPAAMRYTECRLAPIASEILTDIEKSTVEFVDNFDGTLKEPIFLPAKLPNLL
LMGAEGIAVGMATKIPPHNLREVIDAVIAMIEKGKFVKNDGVSHFV--------------------------------S-
-E--------ATIEDLVQFIKGPDFPTRGVIYDISEIMSAYGTGKGRILIRGKADIED--VGSGKSAIIITELPYQVNKA
LLVARIADLVKDKKLDGISDLRDESDRHGIRVVVELKRDAKPRSVLNNLYKHTSLQTVFPVNMVALVD-GT-PRTLSLKT
ILEEYIKHRLEVVRKRSEFELRRARERAHILEGLLIAVKNIDAVIETIKKSRDGEVAKQNLIKKFKLTEIQAVAILDMQL
RRLAALERQKLEDEYNMIKETIAYLEDLLAHPAKMLGVIKEELVKIKEKYGDDRRTRVFKSKVGEFAEEDLIANEETIIT
VTSGGYIKRLPRQTFKTQSRGGKGVIGMTTKSEDAVDKITTAMTHDNVLFFTDRGKVYQIKAWDIPESSRQSKGQAVVNL
INIEQNERVTSLLTYHK---------AET----EKA----K--YIFMATVRGTVKKTKLEEYEKIRKNGLVAIKLES-GD
TLSWAALSTGSDEILLVTHSGKSIRFHEREVRPTGRDTMGVRGILLKS---DYIVSMDIITE--------------EMKT
AE-----------FLTIMEKGLGKKTPVSGFPRQKRGGQGVKVAEITTRTGQVIVAHFI---PNE-AE--FLILTSVTGQ
VVKLPISSIPRLSRATQGVILMRFAQ-KSDAIAAATYI
>GWB1_scaffold_697_145_GWB1_GWB1_OP11_43_11_43_11 _Gottesmanbacteria -Microgenomates
IIQTEIVEAVQHSYLDYAMSVIVARALPDVKDGLKPVHRRVLYAMQQMGLLHPSRYTKSAKVVGEVLGKFHPHGDVPVYD
SLVRLAQSFSMRYPLVDGQGNFGSIDGDPPAAMRYTECRLAPIASEILTDIEKSTVEFVDNFDGTLKEPIFLPAKLPNLL
LMGAEGIAVGMATKIPPHNLREVIDAVIAMIEKGKFVKNDGVSHFV--------------------------------S-
-E--------ATIEDLVQFIKGPDFPTRGVIYDISEIMSAYGTGKGRILIRGKADIED--VGSGKSAIIITELPYQVNKA
LLVARIADLVKDKKLDGISDLRDESDRHGIRVVVELKRDAKPRSVLNNLYKHTSLQTVFPVNMVALVD-GT-PRTLSLKT
ILEEYIKHRLEVVRKRSEFELRRARERAHILEGLLIAVKNIDAVIETIKKSRDGEVAKQNLIKKFKLTEIQAVAILDMQL
RRLAALERQKLEDEYNMIKETIAYLEDLLAHPAKMLGVIKEELVKIKEKYGDDRRTRVFKSKVGEFAEEDLIANEETIIT
VTSGGYIKRLPRQTFKTQSRGGKGVIGMTTKSEDAVDKITTAMTHDNVLFFTDRGKVYQIKAWDIPESSRQSKGQAVVNL
INIEQNERVTSLLTYHK---------AET----EKA----K--YIFMATVRGTVKKTKLEEYEKIRKNGLVAIKLES-GD
TLSWAALSTGSDEILLVTHSGKSIRFHEREVRPTGRDTMGVRGILLKS---DYIVSMDIITE--------------EMKT
AE-----------FLTIMEKGLGKKTPVSGFPRQKRGGQGVKVAEITTRTGQVIVAHFI---PNE-AE--FLILTSVTGQ
VVKLPISSIPRLSRATQGVILMRFAQ-KSDAIAAATYI
>gwc1_scaffold_1116_21_GWC1_GWB1_OP11_43_11_42_10 _Gottesmanbacteria -Microgenomates
IIQTEIVEAVQHSYLDYAMSVIVARALPDVKDGLKPVHRRVLYAMQQMGLLHPSRYTKSAKVVGEVLGKFHPHGDVPVYD
SLVRLAQSFSMRYPLVDGQGNFGSIDGDPPAAMRYTECRLAPIASEILTDIEKSTVEFVDNFDGTLKEPIFLPAKLPNLL
LMGAEGIAVGMATKIPPHNLREVVDAVIAMIEKGKFVKNDGVSHFV--------------------------------S-
-E--------ATIEDLVQFIKGPDFPTRGVIYDISEIMSAYGTGKGRILIRGKADIED--VGSGKSAIIITELPYQVNKA
LLVARIADLVKDKKLDGISDLRDESDRHGIRVVVELKRDAKPRSVLNNLYKHTSLQTVFPVNMVALVD-GT-PRTLSLKT
ILEEYIKHRLEVVRKRSEFELRRARERAHILEGLLIAVKNIDAVIETIKKSRDGEVAKQNLIKKFKLTEIQAVAILDMQL
RRLAALERQKLEDEYNMIKETIAYLEDLLAHPAKMLGVIKEELVKIKEKYGDDRRTRVFKSKVGEFAEEDLIANEETIIT
VTSGGYIKRLPRQTFKTQSRGGKGVIGMTTKSEDAVDKITTAMTHDNVLFFTDRGKVYQIKAWDIPESSRQSKGQAVVNL
INIEQNERVTSLLTYHK---------AET----EKA----K--YIFMATVRGTVKKTKLEEYEKIRKNGLVAIKLE-SGD
TLSWAALSTGSDEILLVTHSGKSIRFHEREVRPTGRDTMGVRGILLKS---DYIVSMDIITE--------------EMKT
AE-----------FLTIMEKGLGKKTPVSGFPRQKRGGQGVKVAEITTRTGQVIVAHFI---PNE-AE--FLILTSVTGQ
VVKLPISSIPRLSRATQGVILMRFAQ-KSDAIAAATYI
>RBG_16_OP11_52_11_RBG_16_scaffold_2457_87_"Candidatus_Gottesmanbacteria_bacterium_RBG_16_52_11"__Gottesmanbacteria_-Microgenomates
IVQSEIVSEMQKSYLDYAMSVIVARALPDVRDGLKPVHRRILYAMHQMNLSHSAKYKKSATVVGEVLGKYHPHGDAPVYE
ALVRLAQNFSMRYMLVDGQGNFGSVDGDPPAAMRYTECRLAAIAAEMLTDIEKETVGFVPNFDGTIDEPVYLPAKLPNLL
LMGSEGIAVGMATKIPPHNLSEVVDAIVYMMGKAKIVMPEKPADRNIKADEESQL-----------------------PA
EN--PVFSFNVTIDGLLEHVQGPDFPTGGMIYDISEIRNAYATGRGKIVMRGKAEIED--IGQGKSAIAISELPYQVNKA
LLVAKIADLVKEKKIEGISDLRDESDRRGIRVVVELKRDARPKQVLNNLYKHTALQTTFPVNMVALVD-NT-PQTVDLTT
ILSEYIKHRYQVIRKRSLFELKEARAREHVLEGLKIAVDHIDEVIAVIKKSADADEARGKLMERFGLSEIQATAILDMQL
RRLAALERQKIEDELAMIRETISYLEDLLAHPDKILRVTRDELTKLKEKFGDSRKTKVYKSKVGEFSEEQLIRNEDVIIA
MSETGYIKRMPKSTFRLQERGGKGVIGMATKDEDSIDKLLTAQTHDNMLFFTDKGKVYQVRVWDVPEATRQSKGQAIVNL
INTEQGERVTSILTY--SLKR-----EVQ----KAA--HVE--YILMATKKGTVKKSRIREYENIRRNGLVAIKLES-QD
ELIWAKLTGGDDDVLIVTHNGKSIRFAENEVRPTARDTMGVRGILVGS--DDYVVSMDIING--------SAKNA-----
------------DLLTIMEKGMGKKTPVTGFPKQRRGGQGVKVAEVKDKTGKIAVSQLM---PAG-CE--SVVLTSTYGQ
IVKLPADSIPRLGRATSGVILMRYTD-KSDTVAAATCL
>RIFCSPLOWO2_01_FULL_CPR_43_11b_rifcsplowo2_01_scaffold_30_108_"Candidatus_Gottesmanbacteria_bacterium_RIFCSPLOWO2_01_FULL_43_11b"__Gottesmanbacteria_-Microgenomates
VLQSEITTEMQKSYLDYAMSVIVSRALPDVRDGLKPVHRRILYAMQQMGLYHTGRYTKSAKVVGEVLGKFHPHGDAPVYE
ALVRLAQEFSMRYRLIDGQGNFGSIDGDPPAAMRYTETRLSAIAFEMLLDIEKETVDFVPNFDNTLKEPTFLPAKLPNLL
LMGSEGIAVGMATKIPPHNLTEVIDAIVFMIGK---------------------------------------------TK
IEQTNRFIIDVSVEDLMGIIQGPDFPTAGAIYDMNEIKAAYSSGRGKIVIRGKAEIEE--IGQGKSAIIITQLPYQVNKA
NLVAKIADLVKDKKVEGISDLRDESDRRGIRVVIELKRDAQPNRVLNNIYKHTELQTTFPVNMVALVN-GT-PQTMTLKA
VLEEYLKHRHKVIFKRSEFELRAAKAREHILEGLMIAVRHIDEVISIIKRSRDADEAKNKLMSRFKLTDLQATAILDMQL
RRLAALERQKIEDELAMIRETIEYLEDLLGHPEKILKVIKEELAKLKDRYGDERKTRVFKSRVGEFSDEQLIPNEDVLIT
MSQSGYIKRLPKTTFKTQERGGKGVIGMTAKEEDTIDRVVSAQTHDNMLFFTDRGKVYQVRVWDIPEASRQSKGQAVVNL
INIESSERVTSVLSY--SLKR-----TEQ----KEQ--GQS--FIVMATKKGTVKKTRLSEYENIRRSGLVAIKLEK-GD
ELSWVRITSGSDQVLMATHEGKSIRFSESEVRATGRDTMGVRGIMTKG--SDYLVSMDVINS--------ETKKA-----
------------DFLTIMEKGKGKKTAVTDFPKQKRGGQGIKVAQISPKTGKIVVSQLV---PID-TE--SVIITSTKGQ
VVKLLIKQIPRLGRATSGVFLMRFSD-KSDTIGSATCL
>GWB1_scaffold_596_3_GWB1_GWB1_OP11_40_9_partial_40_9 _unknown -Microgenomates
IVQSEIVTEMQKSYLDYAMSVIVSRALPDVRDGMKPVHRRILYAMHTTGLAHSSKYKKSASVVGEVLGKYHPHGDSSVYE
ALVRLAQEFSMRYPLVDGQGNFGSIDGDPPAAMRYTECRLSAISAEMIFDIEKDTVDFIPNFDGSTKEPVYLPAKLPNLL
LMGSEGIAVGMATKIPPHNLNEIVDALVHMIGKITIVKGKDKSHDT--------------------------------P-
-E----YSFNTTLDELMEFVQGPDFPTAGAIYDINEIKLAYGTGKGKIVMRGKAEIEE--IGQGKSAISITELPYQVNKA
NLVIKIADLVKDKKIDGISDLRDESDRHGIRVVVELKRDAHPKQVLNNLYKYTDLQTTFPVNMVALVD-NT-PQTCTLKL
VLEEYLKHRQFVIRRRSEFELAEAKKREHILEGLKIAVDHIDEVISIIKKSKDADEAKIKLMARFKLSEIQTIAILDMQL
RKLAALEREKIEDELAMIRETIAYLNDLLEHPEKIFKVIKDELIKLKEKYGDNRRTKVYKSRVGEFSEEQLIPNEDTIIT
MSTSGYIKRVPPTSFKTQERGGKGVIGMTTKDEDAIDMVVSAKTHDNLLFFTEKGKVYQVRAWDLPEASRQAKGQAVVNV
INIESGEKVTSMLTY--TLDS-----KAQ----KEQ--GVK--FIIMATKKGVIKKSKLTEYENIRRNGLVAIKLDP-GD
ELEWVKLTGGSDEILMVSHEGKSIRFSGEEVRGTGRDTMGVRGILLKG--NDYLVSMDVITK--------ENKSH-----
------------DFLTIMEKGIGKKTAIVGFPKQRRGGQGVKVADVKDKTGKVIVSQII---PSD-TE--GLIITSTKGQ
VVKLPIASIPRLGRATSGVILMRFTD-KSDTVAAATCL
>gwc2_scaffold_30043_4_GWC2_Roizmanbacteria_40_7 _Roizmanbacteria -Microgenomates
IVQSEIVTEMQKSYLDYAMSVIVSRALPDVRDGMKPVHRRILYAMHTTGLAHSSKYKKSASVVGEVLGKYHPHGDSSVYE
ALVRLAQEFSMRYPLVDGQGNFGSIDGDPPAAMRYTECRLSAISAEMIFDIEKDTVDFIPNFDGSTKEPVYLPAKLPNLL
LMGSEGIAVGMATKIPPHNLNEIVDALVHMIGKITIVKGKDKSHDTPEYS----------------------------F-
-N--------TTLDELMEFVQGPDFPTAGAIYDINEIKLAYGTGKGKIVMRGKAEIEE--IGQGKSAISITELPYQVNKA
NLVIKIADLVKDKKIDGISDLRDESDRHGIRVVVELKRDAHPKQVLNNLYKYTDLQTTFPVNMVALVD-NT-PQTCTLKL
VLEEYLKHRQFVIRRRSEFELAEAKKREHILEGLKIAVDHIDEVISIIKKSKDADEAKIKLMARFKLSEIQTIAILDMQL
RKLAALEREKIEDELAMIRETIAYLNDLLEHPEKIFKVIKDELIKLKEKYGDNRRTKVYKSRVGEFSEEQLIPNEDTIIT
MSTSGYIKRVPPTSFKTQERGGKGVIGMTTKDEDAIDMVVSAKTHDNLLFFTEKGKVYQVRAWDLPEASRQAKGQAVVNV
INIESGEKVTSMLTY--TLDS-----KAQ----KEQ--GVK--FIIMATKKGVIKKSKLTEYENLRRNGLVAIKLDP-GD
ELEWVKLTGGSDEILMVSHEGKSIRFNGEEVRGTGRDTMGVRGILLKG--NDYLVSMDVITK--------ENKSH-----
------------DFLTIMEKGIGKKTAIVGFPKQRRGGQGVKVADVKDKTGKVIVSQII---PSD-TE--GLIITSTKGQ
VVKLPIASIPRLGRATSGVILMRFTD-KSDTVAAATCL
>gwa1_scaffold_531_14_GWA1_Gottesmanbacteria_43_25 _unknown -Microgenomates
VTPSEITSEMQKAYLDYAMSVIVSRALPDVKDGLKPVHRRILYAMHKIGLVHNAKYRKSASVVGEVLGKYHPHGDASVYE
ALVRLAQDFSMRYPLVDGQGNFGSIDGDPPAAMRYTECRLSAIASEMLLEIDKNTVNFLPNFDNTIEEPMYLPAKLPNLL
LMGSEGIAVGMATKIPPHNLGEVVDALVYMIGKLSVTGEKPNDSLSREDNANRFHISHKAQITF----------------
-D--------VTLEELMQFVQGPDFPTAGAIYDIEQIRSAYGTGKGKIVMRGKAEIED--IGQGKSAIAITELPYQVNKA
HLVAKIADLVKEKKVEGISDLRDESDRHGIRICVELKRDARPKQVLNNLYKYTDLQTTFPANIVALVD-NT-PQTCTLKL
ILEEYLKHRHEVIRRRSEFELEEAKSREHILEGLKIAVDHIDEVISIIKKSKDADEAKIRLMKRFSLTDIQTTAILDMQL
RRLAALEREKIEDELAMVRETIQYLNDLLAHPAKMFIVIKDELLKLKEKYGDPRKTRVVKSKVGEFSDEQLIQNEDVIIT
MSESGYIKRVPRTTFKMQERGGKGVIGMTTKEEDIIDRLVSAQTHDNLLFFTDKGKVYQVRVWDLPEGTRQSKGQAVVNL
INIEATERVTSMLSY--TLKR-----QEQ----KEK--GID--YIIMATKKGVVKKTRVSEYENIRRNGLLAIKLES-GD
ELAWAKLTSGSDELLLVTHLGKSIRFKEDEVRSTARDTMGVRGVLLTG--LDFLVSMDVITS--------ENKKT-----
------------DFLTIMEKGIGKKTAIPDFPRQRRGGQGIKVAEVKDKTGKVVVSQIV---PTG-TE--AVIITSTKGQ
VVKLPIDSIPRLGRATSGVILMRFTD-KSDTIAAATCL
>gwa2_scaffold_4654_14_GWA2_Gottesmanbacteria_43_17 _unknown -Microgenomates
VTPSEITSEMQKAYLDYAMSVIVSRALPDVKDGLKPVHRRILYAMHKIGLVHNAKYRKSASVVGEVLGKYHPHGDASVYE
ALVRLAQDFSMRYPLVDGQGNFGSIDGDPPAAMRYTECRLSAIASEMLLEIDKNTVNFLPNFDNTIEEPMYLPAKLPNLL
LMGSEGIAVGMATKIPPHNLGEVVDALVYMIGKLSVTGEKPNDSLSREDNANRFHISHKAQITF----------------
-D--------VTLEELMQFVQGPDFPTAGAIYDIEQIRSAYGTGKGKIVMRGKAEIED--IGQGKSAIAITELPYQVNKA
HLVAKIADLVKEKKVEGISDLRDESDRHGIRICVELKRDARPKQVLNNLYKYTDLQTTFPANIVALVD-NT-PQTCTLKL
ILEEYLKHRHEVIRRRSEFELEEAKSREHILEGLKIAVDHIDEVISIIKKSKDADEAKIRLMKRFSLTDIQTTAILDMQL
RRLAALEREKIEDELAMVRETIQYLNDLLAHPAKMFIVIKDELLKLKEKYGDPRKTRVVKSKVGEFSDEQLIQNEDVIIT
MSESGYIKRVPRTTFKMQERGGKGVIGMTTKEEDIIDRLVSAQTHDNLLFFTDKGKVYQVRVWDLPEGTRQSKGQAVVNL
INIEATERVTSMLSY--TLKR-----QEQ----KEK--GID--YIIMATKKGVVKKTRVSEYENIRRNGLLAIKLES-GD
ELAWAKLTSGSDELLLVTHLGKSIRFKEDEVRSTARDTMGVRGVLLTG--LDFLVSMDVITS--------ENKKT-----
------------DFLTIMEKGIGKKTAIPDFPRQRRGGQGIKVAEVKDKTGKVVVSQIV---PTG-TE--AVIITSTKGQ
VVKLPIDSIPRLGRATSGVILMRFTD-KSDTIAAATCL
>gwc1_scaffold_2281_6_GWC1_Gottesmanbacteria_43_11 _unknown -Microgenomates
VTPSEITSEMQKAYLDYAMSVIVSRALPDVKDGLKPVHRRILYAMHKIGLVHNAKYRKSASVVGEVLGKYHPHGDASVYE
ALVRLAQDFSMRYPLVDGQGNFGSIDGDPPAAMRYTECRLSAIASEMLLEIDKNTVNFLPNFDNTIEEPMYLPAKLPNLL
LMGSEGIAVGMATKIPPHNLGEVVDALVYMIGKLSVTGEKPNDSLSREDNANRFHISHKAQITF----------------
-D--------VTLEELMQFVQGPDFPTAGAIYDIEQIRSAYGTGKGKIVMRGKAEIED--IGQGKSAIAITELPYQVNKA
HLVAKIADLVKEKKVEGISDLRDESDRHGIRICVELKRDARPKQVLNNLYKYTDLQTTFPANIVALVD-NT-PQTCTLKL
ILEEYLKHRHEVIRRRSEFELEEAKSREHILEGLKIAVDHIDEVISIIKKSKDADEAKIRLMKRFSLTDIQTTAILDMQL
RRLAALEREKIEDELAMVRETIQYLNDLLAHPAKMFIVIKDELLKLKEKYGDPRKTRVVKSKVGEFSDEQLIQNEDVIIT
MSESGYIKRVPRTTFKMQERGGKGVIGMTTKEEDIIDRLVSAQTHDNLLFFTDKGKVYQVRVWDLPEGTRQSKGQAVVNL
INIEATERVTSMLSY--TLKR-----QEQ----KEK--GID--YIIMATKKGVVKKTRVSEYENIRRNGLLAIKLES-GD
ELAWAKLTSGSDELLLVTHLGKSIRFKEDEVRSTARDTMGVRGVLLTG--LDFLVSMDVITS--------ENKKT-----
------------DFLTIMEKGIGKKTAIPDFPRQRRGGQGIKVAEVKDKTGKVVVSQIV---PTG-TE--AVIITSTKGQ
VVKLPIDSIPRLGRATSGVILMRFTD-KSDTIAAATCL
>GWB1_scaffold_3118_6_GWB1_GWB1_OP11_44_11b_43_11 _Gottesmanbacteria -Microgenomates
---------MQKAYLDYAMSVIVSRALPDVKDGLKPVHRRILYAMHKIGLVHNAKYRKSASVVGEVLGKYHPHGDASVYE
ALVRLAQDFSMRYPLVDGQGNFGSIDGDPPAAMRYTECRLSAIASEMLLEIDKNTVNFLPNFDNTIEEPMYLPAKLPNLL
LMGSEGIAVGMATKIPPHNLGEVVDALVYMIGKLSVTGEKPNDSLSREDNANRFHISHKAQITF----------------
-D--------VTLEELMQFVQGPDFPTAGAIYDIEQIRSAYGTGKGKIVMRGKAEIED--IGQGKSAIAITELPYQVNKA
HLVAKIADLVKEKKVEGISDLRDESDRHGIRICVELKRDARPKQVLNNLYKYTDLQTTFPANIVALVD-NT-PQTCTLKL
ILEEYLKHRHEVIRRRSEFELEEAKSREHILEGLKIAVDHIDEVISIIKKSKDADEAKIRLMKRFSLTDIQTTAILDMQL
RRLAALEREKIEDELAMVRETIQYLNDLLAHPAKMFIVIKDELLKLKEKYGDPRKTRVVKSKVGEFSDEQLIQNEDVIIT
MSESGYIKRVPRTTFKMQERGGKGVIGMTTKEEDIIDRLVSAQTHDNLLFFTDKGKVYQVRVWDLPEGTRQSKGQAVVNL
INIEATERVTSMLSY--TLKR-----QEQ----KEK--GID--YIIMATKKGVVKKTRVSEYENIRRNGLLAIKLES-GD
ELAWAKLTSGSDELLLVTHLGKSIRFKEDEVRSTARDTMGVRGVLLTG--LDFLVSMDVITS--------ENKKT-----
------------DFLTIMEKGIGKKTAIPDFPRQRRGGQGIKVAEVKDKTGKVVVSQIV---PTG-TE--AVIITSTKGQ
VVKLPIDSIPRLGRATSGVILMRFTD-KSDTIAAATCL
>RIFCSPHIGHO2_01_FULL_OP11_46_14_rifcsphigho2_01_scaffold_14084_4_"Candidatus_Gottesmanbacteria_bacterium_RIFCSPHIGHO2_01_FULL_46_14"__Curtissbacteria_-Microgenomates
IQPSEIVDEMQKSYMDYAMSVIVARALPDVRDGLKPVHRRILYAMHQMGLHHTSRYTKSAKVVGEVLGKYHPHGDAPVYE
AMVRLAQTFSMRYPLIDGQGNFGSIDGDPPAAMRYTECRLAGISSEMLLDIEKETVGFIPNFDGTIDEPTYLPAKLPNLL
LMGSEGIAVGMATKIPPHNLTEVIDALFMMIGKTKIEKKEQNSSFTF---------------------------------
-D--------VTVDDLMEHIQGPDFPTAGAIYDIAEIKNAYATGRGKIVCRGKAEIED--IGQGKSAIIISELPYQVNKA
LLVAKIADLVKEKKLEGISDLRDESDRRGIRVYIELKRDAKPKQVLNNLWKHTNLQTTFPVNVVALVD-NT-PQTCSLKL
ILEEYLKHRHDVIRKRSEFELKEARAREHILEGLKIAVDHIDEVISIIKKSRDADEAKGKLMTKFSLSDLQATAILDMQL
RRLAALERQKIEDELAMIRETIEYLEDLLAHPDKIFKVIRDELTKLKERYGDERRTKVYKSKVGEFSEEQLIANEDVIIT
MSQTGYIKRLPRTTFKMQERGGKGVIGMATKEEDTIDQMVAAQTHDNMLFITDRGRVYQVRVWDIPEASRQSKGQAVVNL
INIEGGERVTSLLAY--SLKR-----AEQ----KEQ--GVE--YIVMATKKGTVKKSKLTDYENIRKNGLVAIKLDQ-GD
ELAWARITSGRDDILLVSHDGKSIRFSEGEVRPTARDTMGVRGILLKP--SDYVVSMEVINT--------ETKKA-----
------------DFLTLMEKGKGKKTAISGFPRQRRGGQGLKVAQVNAKTGNVVVSQLV---PAD-CD--SVILTSIKGQ
VVKLPIASVPRLGRATSGVILMRFTD-KSDTIAAATCL
>RIFCSPLOWO2_01_FULL_OP11_46_21_rifcsplowo2_01_scaffold_13311_11_"Candidatus_Gottesmanbacteria_bacterium_RIFCSPLOWO2_01_FULL_46_21"__Curtissbacteria_-Microgenomates
IQPSEIVDEMQKSYMDYAMSVIVARALPDVRDGLKPVHRRILYAMHQMGLHHTSRYTKSAKVVGEVLGKYHPHGDAPVYE
AMVRLAQTFSMRYPLIDGQGNFGSIDGDPPAAMRYTECRLAGISSEMLLDIEKETVGFIPNFDGTIDEPTYLPAKLPNLL
LMGSEGIAVGMATKIPPHNLTEVIDALFMMIGKTKIEKKEQNS--------------SFT------------------F-
-D--------VTVDDLMEHIQGPDFPTAGAIYDIAEIKNAYATGRGKIVCRGKAEIED--IGQGKSAIIISELPYQVNKA
LLVAKIADLVKEKKLEGISDLRDESDRRGIRVYIELKRDAKPKQVLNNLWKHTNLQTTFPVNVVALVD-NT-PQTCSLKL
ILEEYLKHRHDVIRKRSEFELKEARAREHILEGLKIAVDHIDEVISIIKKSRDADEAKGKLMTKFSLSDLQATAILDMQL
RRLAALERQKIEDELAMIRETIEYLEDLLAHPDKIFKVIRDELTKLKERYGDERRTKVYKSKVGEFSEEQLIANEDVIIT
MSQTGYIKRLPRTTFKMQERGGKGVIGMATKEEDTIDQMVAAQTHDNMLFITDRGRVYQVRVWDIPEASRQSKGQAVVNL
INIEGGERVTSLLAY--SLKR-----AEQ----KEQ--GVE--YIVMATKKGTVKKSKLTDYENIRKNGLVAIKLDQ-GD
ELAWARITSGRDDILLVSHDGKSIRFSEGEVRPTARDTMGVRGILLKP--SDYVVSMEVINT--------ETKKA-----
------------DFLTLMEKGKGKKTAISGFPRQRRGGQGLKVAQVNAKTGNVVVSQLV---PAD-CD--SVILTSIKGQ
VVKLPIASVPRLGRATSGVILMRFTD-KSDTIAAATCL
>gwa1_scaffold_7071_3_GWA1_GWA1_OP11_41_11_plus_41_11 _Curtissbacteria -Microgenomates
IQPSEIVDEMQKSYMDYAMSVIVARALPDVRDGLKPVHRRILYAMHQMGLHHTSRYTKSAKVVGEVLGKYHPHGDAPVYE
AMVRLAQTFSMRYPLIDGQGNFGSIDGDPPAAMRYTECRLAGISSEMLLDIEKETVGFIPNFDGTIDEPTYLPAKLPNLL
LMGSEGIAVGMATKIPPHNLTEVIDALFMMIGKTKIEKKEQNS--------------SFT------------------F-
-D--------VTVDDLMEHIQGPDFPTAGAIYDIAEIKNAYATGRGKIVCRGKAEIED--IGQGKSAIIISELPYQVNKA
LLVAKIADLVKEKKLEGISDLRDESDRRGIRVYIELKRDAKPKQVLNNLWKHTNLQTTFPVNVVALVD-NT-PQTCSLKL
ILEEYLKHRHDVIRKRSEFELKEARAREHILEGLKIAVDHIDEVISIIKKSRDADEAKGKLMTKFSLSDLQATAILDMQL
RRLAALERQKIEDELAMIRETIEYLEDLLAHPDKIFKVIRDELTKLKERYGDERRTKVYKSKVGEFSEEQLIANEDVIIT
MSQTGYIKRLPRTTFKMQERGGKGVIGMATKEEDTIDQMVAAQTHDNMLFITDRGRVYQVRVWDIPEASRQSKGQAVVNL
INIEGGERVTSLLAY--SLKR-----AEQ----KEQ--GVE--YIVMATKKGTVKKSKLTDYENIRKNGLVAIKLDQ-GD
ELAWARITSGRDDILLVSHDGKSIRFSEGEVRPTARDTMGVRGILLKP--SDYVVSMEVINT--------ETKKA-----
------------DFLTLMEKGKGKKTAISGFPRQRRGGQGLKVAQVNAKTGNVVVSQLV---PAD-CD--SVILTSIKGQ
VVKLPIASVPRLGRATSGVILMRFTD-KSDTIAAATCL
>RIFCSPLOWO2_01_FULL_OP11_46_9_rifcsplowo2_01_scaffold_34539_12_gyrA;_"Candidatus_Gottesmanbacteria_bacterium_RIFCSPLOWO2_01_FULL_46_9"__Gottesmanbacteria_-Microgenomates
INQSEIVTEMQKSYLDYAMSVIVARALPDVRDGLKPVHRRILFAMHQIGLHHTAKYKKSASVVGEVLGKYHPHGDAPVYE
ALVRLAQEFSMRYRLVDGQGXXXXXDGDPPAAMRYTECRLASIADEILLDIEKETVDFLPNFDGTIDEPTYLPAKLPNLL
LMGSEGIAVGMATKIPPHNIREVIDAIGFLIDKSKIEKAPPVKDKEVTLERGVKSLFHF---------------------
-D--------VTVDELLEHIQGPDFPTGGAIYDINEIKAAYATGRGKIVMRGKAEIED--IGQGKSAIIITELPYQVNKA
QLVMRIADLVKEKKIEGISDLRDESDRRGIRVWVELKRDARPKQVLNNLFKHTALQTTFPVNMVALVD-NT-PQTCGLKL
ILEEYVKHRHDVIRRRSEFELRQAKAREHILEGLKIAVDHIDEVIAIIKKSKDADEAKQKLMKRFGLSDIQTTAILDMQL
RKLAALERQKIEDELAMIRETIAYLEDLLAHPEKILKVIKEELGKLKEKYGDERRTKVYKSKVGEFSEEQLIANEDVIIT
MSESGYIKRLARTTFKMQERGGKGVIGMATKEEDTIDKIISAQTHDNMLFFTDRGRVYQVRVWDIPETTRQAKGQAVINL
INTEAGEKVTSVLTY--SLKR-----AEQ----KEK--GVE--YILMATKNGTIKKSKLSEYENIRRSGIVAIKLEK-GD
ELIWAKLTSGSDDILLVSHDGKSIRFAESEVRPTARDTMGVRGILFKG--DDVVVSVDVINE--------ETKKG-----
------------DFLTVMEKGIGKKTAIKDFPKQKRGGQGIKVAEVKDKTGKVVVSQIV---PAT-TE--SVILTSIKGQ
VVKLPIASVPRLGRATSGVILMRFAD-RGDTIAAATCL
>RIFCSPLOWO2_01_FULL_OP11_48_11_rifcsplowo2_01_scaffold_3038_17_Gyrase_subunit_A_protein_{ECO:0000313|EMBL:KKU96336_1};_TaxID=1618439__Gottesmanbacteria_-Microgenomates
VQPSEIVAEMQKSYLDYAMSVIVARALPDVRDGLKPVHRRILFAMHQIGLHHTSKYKKSASVVGEVLGKYHPHGDAPVYE
AMVRLAQTFSMRYCLVDGQGNYGSIDGDPPAAMRYTECRLAAISDEMLLDIEKETVEFTPNFDGTIDEPNYLPAKLPNLL
LMGSEGIAVGMATKIPPHNIKEVIDAIIFLIDKSRIEKPAPTKDKTITLERGVKSLFH--------------------F-
-D--------VTVDELMEYITGPDFPTGGAIYDINEIKSAYATGRGKIVMRGKAEIED--IGQGKSAIIITELPYQVNKA
QLVMKIADLVKEKKIEGISDLRDESDRRGIRVWVELKRDARPKQVLNNLFKHTALQTTFPVNMVALVD-NT-PQTCGLKL
ILEEYVKHRHDVIRRRSEFELRQAKAREHILEGLKIAVDHIDEVISIIKKSKDADEAKAKLMSRFGLSDIQTTAILDMQL
RRLAALERQKIEDELAMIQETIAYLQDLLAHPEKILKVVKQELTKLKEKYGDERRTRVFKSKVGEFSEEQLIANEDVIIT
MSESGYIKRLPRTTFKMQARGGKGVIGMTTKEEDTIDRLVSAQTHDNMLFFTDAGRVYQVRVWDIPETTRQAKGQAVVNL
INIESGEKVTSVLTY--SLKK-----DEQ----KES--GVK--FILMATKNGTIKKSKLTDYENIRRSGLVAIKLEK-GD
ELIWAKLTSGEDDILLVSHDGKSIRFKESEVRPTGRDTMGVRGILFKG--ADSVVSVDVINE--------ETKKA-----
------------DFLTVMEKGIGKKTAIKDFPRQKRGGQGVKVAEIKEKTGKVVVSQIV---PAD-CE--SVIFTSTKGQ
VVKLPIGSVPRLGRATSGVILMRFTD-KGDTVAAATCL
>gwa1_scaffold_540_29_GWA1_GWA1_OP11_48_13_48_14 _Gottesmanbacteria -Microgenomates
VQPSEIVAEMQKSYLDYAMSVIVARALPDVRDGLKPVHRRILFAMHQIGLHHTSKYKKSASVVGEVLGKYHPHGDAPVYE
AMVRLAQTFSMRYCLVDGQGNYGSIDGDPPAAMRYTECRLAAISDEMLLDIEKETVEFTPNFDGTIDEPNYLPAKLPNLL
LMGSEGIAVGMATKIPPHNIKEVIDAIIFLIDKSRIEKPAPTKDKTITLERGVKSLFH--------------------F-
-D--------VTVDELMEYITGPDFPTGGAIYDINEIKSAYATGRGKIVMRGKAEIED--IGQGKSAIIITELPYQVNKA
QLVMKIADLVKEKKIEGISDLRDESDRRGIRVWVELKRDARPKQVLNNLFKHTALQTTFPVNMVALVD-NT-PQTCGLKL
ILEEYVKHRHDVIRRRSEFELRQAKAREHILEGLKIAVDHIDEVISIIKKSKDADEAKAKLMSRFGLSDIQTTAILDMQL
RRLAALERQKIEDELAMIQETIAYLQDLLAHPEKILKVVKQELTKLKEKYGDERRTRVFKSKVGEFSEEQLIANEDVIIT
MSESGYIKRLPRTTFKMQARGGKGVIGMTTKEEDTIDRLVSAQTHDNMLFFTDAGRVYQVRVWDIPETTRQAKGQAVVNL
INIESGEKVTSVLTY--SLKK-----DEQ----KES--GVK--FILMATKNGTIKKSKLTDYENIRRSGLVAIKLEK-GD
ELIWAKLTSGEDDILLVSHDGKSIRFKESEVRPTGRDTMGVRGILFKG--ADSVVSVDVINE--------ETKKA-----
------------DFLTVMEKGIGKKTAIKDFPRQKRGGQGVKVAEIKEKTGKVVVSQIV---PAD-CE--SVIFTSTKGQ
VVKLPIGSVPRLGRATSGVILMRFTD-KGDTVAAATCL
>RIFOXYB1_FULL_OP11_related_47_11_rifoxyb1_full_scaffold_1187_42_GyrA;_"Candidatus_Gottesmanbacteria_bacterium_RIFOXYB1_FULL_47_11"__Gottesmanbacteria_-Microgenomates
INQSDIIHEMQKSYLDYAMSVIVARALPDVRDGLKPVHRRILFAMHSVGLHHTSKYKKSASVVGEVLGKYHPHGDASVYE
ALVRLAQNFSMRYMLVDGQGNYGSVDGDPPAAMRYTECRLASISDEMLFDIEKETVDFVPNFDGTIAEPVYLPAKLPNLL
LMGSEGIAVGMATKIPPHNLTEVASAIGALIDTVKLTKKKTEEGTAEIKTDTHFEF------------------------
-D--------ITTDELMTHVQGPDFPTGGAIYDINEIKAAYTTGRGKIVMRGKAEIED--IGQGKSAIAITELPYQVNKA
QLVARIADLVREKKLEGISDLRDESDRRGIRVYIELKRDARPKQVLNNLYQYTALQTTFPVNMVALVD-NT-PQTCSLKL
ILEEYVKHRHDVVRRRSVYELKEARAREHILEGLKIAVDHIDEVISIIKKSKDADEAKGKLMTRFKLSDLQSTAILDMQL
RRLAALERQKIEDELAMIRETISYLEDLLAHPVKILKVVKDELAKLKDKYGDQRKTRVFKSKVGEFSEEQLIANEDVIIT
MSESGYIKRLPRGTFKMQERGGKGVIGMTTKEEDAIDKILSAQTHDNMLFFTDRGRVYQVRVWDIPETSRQAKGQAVVNL
INIESGEKVTSVLTY--SLKR-----DEQ----KES--GVK--FILMATKHGTVKKSKLTEYENIRRSGLVAIKLEK-DD
ELTWARLTSGEDNILLVSHEGKSIRFNEAEVRPTARDTMGVRGILLKG--SDFVVSVDVITD--------ETKKA-----
------------DFLTIMEKGIGKKTAIHDFPKQKRGGQGVKVAEVKDRTGKVVVSQIV---PIT-TE--SVVLTSVKGQ
VVKLPINSVPRLGRATSGVILMRFAD-KSDTIAAATCL
>RIFCSPLOWO2_01_FULL_OP11_49_10_rifcsplowo2_01_scaffold_57957_10_Gyrase_subunit_A_protein_{ECO:0000313|EMBL:KKU83845_1};_TaxID=1618503__unknown_-Microgenomates
--------------------------------------------------------------------------------
--------------------------------------------------------------------------------
--------------------------------------------------------------------------------
-----------------------------VIYDLSEIKNAYASGRGKIVMRGKAEIED--IGGGKSAIIISELPYQVNKA
LLVAKIADLVKEKKIEGISDLRDESDRRGIRVYVELKRDAKPKQVLNNLYKHTALQTTFPVNMVALVD-NT-PQTCSLKL
ILEEYVKHRHDVVRRRSEFELKEARAREHILEGLKIAVDHIDEVIAIIKKSAHADEAKNKLMTRFKLSDLQATAILDMQL
RRLAALERQKIEDELAMIRETINYLEDLLAHPEKILRVVKDELARLKEKYGDNRKTKVFKSKVGEFSDEQLIPNEKAIIT
MSQSGYIKRVPRSTFKMQERGGKGVIGMSTKEEDTIDQLVTASTHDNMLFITDRGRVYQVRVWDIPEGSRQSKGQAVVNL
INIESGERVTSVLAY--SLKK-----DEQ----KEH--GVK--YILMATKNGTVKKSKLTEYENIRRSGIVAIKLEA-GD
ELAWAKLTSGSDDILLVTHEGKSIRFKEDEVRPTARDTMGVRGVLLGK--EDFVVSVDIINQ--------ENKGA-----
------------DFLTIMEKGIGKKTAIRDFPKQRRGGQGVKVAVVKDKTGKVVVSQIV---PDE-CE--SVILTSTKGQ
VVKLPITSVPRLGRATSGVILMRFTD-KSDTIAAATCL
>gwa2_scaffold_2798_31_GWA2_Microgenomates_bacterium_GW2011_GWA2_47_8_47_8 _unknown -Microgenomates
IVPSEIVTEMQRSYLDYAMSVIVARALPDVRDGLKPVHRRILYAMHALGLSHTSRYTKSAKVVGEVLGKFHPHGDAPVYE
AMVRLAQNFAMRYMLIDGQGNFGSVDGDPPAAMRYTECRLSSIASEMLLDIEKETVGFTPNFDNTIKEPTYLPAKLPNLL
LMGSEGIAVGMATKIPPHNLTEVADAIIAMIGKTKIEKSSAISHQPSDKQQSESLKSEDGRLTTFHF-------------
-D--------ITVEDLMEHIQGPDFPTGGVIYDLSEIKNAYASGRGKIVMRGKAEIED--IGGGKSAIIISELPYQVNKA
LLVAKIADLVKEKKIEGISDLRDESDRRGIRVYVELKRDAKPKQVLNNLYKHTALQTTFPVNMVALVD-NT-PQTCSLKL
ILEEYVKHRHDVVRRRSEFELKEARAREHILEGLKIAVDHIDEVIAIIKKSAHADEAKNKLMTRFKLSDLQATAILDMQL
RRLAALERQKIEDELAMIRETINYLEDLLAHPEKILRVVKDELARLKEKYGDNRKTKVFKSKVGEFSDEQLIPNEKAIIT
MSQSGYIKRVPRSTFKMQERGGKGVIGMSTKEEDTIDQLVTASTHDNMLFITDRGRVYQVRVWDIPEGSRQSKGQAVVNL
INIESGERVTSVLAY--SLKK-----DEQ----KEH--GVK--YILMATKNGTVKKSKLTEYENIRRSGIVAIKLEA-GD
ELAWAKLTSGSDDILLVTHEGKSIRFKEDEVRPTARDTMGVRGVLLGK--EDFVVSVDIINQ--------ENKGA-----
------------DFLTIMEKGIGKKTAIRDFPKQRRGGQGVKVAVVKDKTGKVVVSQIV---PDE-CE--SVILTSTKGQ
VVKLPITSVPRLGRATSGVILMRFTD-KSDTIAAATCL
>RIFCSPHIGHO2_02_FULL_OP11_40_13_rifcsphigho2_02_scaffold_5746_46_gyrA;_"Candidatus_Gottesmanbacteria_bacterium_RIFCSPHIGHO2_02_FULL_40_13"__Gottesmanbacteria_-Microgenomates
LLATEISAEMKRSYLDYAMSVIVSRALPDVRDGLKPVHRRILFAMHQLSLYPPSRHTKSAKVVGEVLGKYHPHGDSPVYD
ALVRLAQEFSMRYPLIDGQGNFGSIDGDPPAAMRYTEVRLAKISLEIQEDLEKETVKFSPNFDGTLMEPDWLPAKLPNLL
LMGSDGIAVGMATKIPPHNLSEVIDAIIYLIGKSKFITKPNIDPAAKEELTLQ-------------------------S-
-E--------VSVDELMNFIIGPDFPTAGMIYDIDEIRNAYATGKGKIIMRAKTDIED--IGQGKSAIIVTELPYQVNKA
NLVAHIADLVKNKKLEGISDLRDESDRHGIRVVVELKRDAVPRKVLNNLYKHTSFQTSFPVNMVALVH-GT-PQTMTLKL
ILDEYLKHRYSVIRKRSEFELKEAKAREHILEGLKIAVDHIDEVIEIIKKAKDVIDARNSLMKRFSLSEIQATAILDMQL
KRLAALERQKIEDELAMIRETITYLNDLLSHPEKILKVVKEELVKLKEKYGDARRTKVYKSKVGEFSDEQLIPNEDAVIT
ITKTGYIKRQHPSTFKTQGRGGKGVIGMTTKSEDTISQLISAQTHDNILFITNKGKVYQLRVWDINEGTRISKGQAIINL
IEIDQNEMVTSVLTY--PNVK-----DKD----QTH--P----YIIMVTKKGTVKKSKLSEYKNIRKSGLIAVKLSR-DD
ELSWAKLSTGKDFILLVTHNGKAIKFTEDEVRSTGRDTMGVRXXXXXX--XXXXXXXEIINE--------ENKSC-----
------------DFLALMEKGIGKKTQVGNFPKQHRGGQGVKVAKVTGKTGKIASAQII---APE-CQ--TLILTSVKGQ
IVKLPLKSIPRLSRATQGVILMRFSD-KDDSIAAATCL
>RIFCSPHIGHO2_01_FULL_OP11_39_10_rifcsphigho2_01_scaffold_13208_8_gyrA;_"Candidatus_Gottesmanbacteria_bacterium_RIFCSPHIGHO2_01_FULL_39_10"__Gottesmanbacteria_-Microgenomates
LQPIEITTEMQRSYLDYAMSVIVSRALPDVKDGLKPVHRRILFAMHQMGLHATSKHTKSAKVVGEVLGKYHPHGDLPVYD
ALVRLAQTFSMRYPLIDGQGNFGSIDGDPPAAMRYTEVKLGKIAEEMLFDLEKETVPTISNFDGTLDEPIYLPAKLPNLL
LMGSDGIAVGMATKIPPHNLSEVIDAIVYMIDH---------------------------------------------A-
-K---NGAYNVTLEDLMNFIQGPDFPTAAAIYDIEEIKNAYATGRGKIIMRGKAEIEE--VGNGKSAIIITELPYQVNKA
QMIVHIAALVKDKKLEGISDLRDESDRHGIRVMVELKRDSKPKQVLNNLYKHTSLQSSFPVNMVALVE-NT-PQTLTLKL
ILEEYIKHRINIVRKRSEFELKEAKARAHILEGLKIAVDHIDEVIEIIKKAKDVLDAKEKLIKRFKLTDIQSQAILDMQL
KRLAALERQKIEDELAMILETIAYLEDLLAHPAKILKVVKSELLKLKEKFGDARRTKVYKSKVGEFSEEQLIQNEPAVIT
ITKTGYVKRQAPSTFKTQARGGKGVIGMTTKEEDTIDHLVSANTHDNILFFTNRGKVYQVRVWDIPEGTRISKGQAIVNI
INTEQGEMVNSILTY--AAKP-----KDR----GSA--A----YIVMAXXXXXXKKTKISEYEKIRRNGLVAIKLEK-GD
ELRWAKLSSGKDEILMVTHNGKSIRFPESEVRHTARDTMGVRGILGAG--DDYVVGMGVLNE--------ENKSD-----
------------NFLTIMERGIGKQTPLPGFPKQHRGGQGVKVAIVTAKTGKVVVAQIV---PKD-CQ--TIILTSIKGQ
IVKLPITSVPKLSRATQGVILMRFSD-KGDSIAAATCL
>RIFCSPHIGHO2_02_FULL_OP11_39_11_rifcsphigho2_02_scaffold_3879_21_gyrA;_"Candidatus_Gottesmanbacteria_bacterium_RIFCSPHIGHO2_02_FULL_39_11"__Gottesmanbacteria_-Microgenomates
LERIEIVDEMKRSYLDYAMSVIVSRALPDVRDGLKPVHRRILYAMYQLGLHYSGKHTKSAKVVGEVLGKYHPHGDMPVYD
ALVRLAQEFSMRYPLIHGQGNFGSIDGDPPAAMRYTEVKLAKIAEEMLTDLEKETVPWLSNFDDTLKEPVFLAAKLPNLL
LMGSDGIAVGMATKIPPHNLSEVIDAVGYMIGK---------------------------------------------S-
-KSENRMEFSGTLEELMEFIQGPDFPTAGAIYDIAEIKNAYATGRGKIIMRGKAEIEE--VGNGKSAIIITELPYQVNKA
LMIAHIAQLVKDKRLEGISDLRDESDRHGIRVYVELKRDAVPKKVLNNLYKHTSLQTSFPVNMVALVD-GT-PQTLTLKQ
ILEEYVKHRHLVIKKRSEFELKEARAREHILEGLKIAVDHIDEVIRTIRNATDVEDAKAQLIKKFKLSDLQSQAILDMQL
KRLAALERQKIEDELSMIRETIQYLTDLLAHPEKILKVVKEELVKLKEKYGDLRRTKVYKSKVGEFSDEQLIANEPTVIT
LTKSGYVKRMNIATFKTQERGGKGVIGMTTKEEDSIEHFISANTHDNILFFTNKGKVYQLRVWDIPEGSRVSKGQAIVNL
INIDSTEVVTSVLTY--ALKG-----EES----KKY--S----YIAMATKKGTIKKTKLKEFENIRRSGLVAIKLDA-GD
QLTWAKLSSGEDEMLLVTYEGKSIKFAESEVRSTGRDTMGVRGILMDE--NDFVVAMEIINA--------DIAKL-----
------------DFLTVMERGIGKKTPFSGFPKQHRGGQGVKVAQVTDKTGKVVAAQAI---SPE-SQ--NLVLTSEKGQ
VVKLPLARLPRLSRATSGVILMRM-D-KSDKIAAATCI
>RIFCSPLOWO2_01_FULL_OP11_39_12b_rifcsplowo2_01_scaffold_21_396_gyrA;_"Candidatus_Gottesmanbacteria_bacterium_RIFCSPLOWO2_01_FULL_39_12b"__Gottesmanbacteria_-Microgenomates
LEPIEISQEMKRSYLDYAMSVIVARALPDVRDGLKPVHRRILFAMHQIGLHYTGKHTKSAKVVGEVLGKYHPHGDMPVYD
ALVRLAQDFSMRYPLINGQGNFGSVDGDPPAAMRYTEVKLAKIAEEMLTDLEKETVNFSPNFDESLKEPDWLPAKLPNLL
LMGSDGIAVGMATKIPPHNLGEVVDALVYMIDK---------------------------------------------K-
-E-KILFQFETKLDDLLQFINGPDFPTAGSIFDIEEIKNSYATGRGKIMMRAKAEIEE--IGNGKSAIVITELPYQVNKA
QLIAHIAQLVKDKKIDGISDLRDESDRHGIRAVVELKRDAVPKKVLNNLYKHTSLQASFPVNIVALVA-GT-PQTLTLKM
ILEEYLKHRHSVIKKRSEFELAQAKAREHILEGLKIAVDHIDEVIEIIKHASDVEDAKLSLMKKFSLSEVQSQAILDLQL
KRLAALERQKIEDELIMIKETISYLTDLLSHPEKILSVIKEELVKLKEKYNDPRRTRVYKSKIGEFSEEQLIPNEETVIV
ITKSGYIKRQSPQTFKTQARGGKGVIGMTTKDEDKIEHMLSSFTHDNILFFTNRGKVYQLRVWDIPEGSRQSRGQAIVNL
INIDQNELVTSVLSY--ALKG-----EES----KKF--A----YIVMTTKNGTVKKTKLKEYEKIRRNGLVAIKLES-SD
ELRWAKQSTGNDYLLLVTHEGKSIKFSESEVRPTARDTQGVRGILMSK--GDYTVAMEVVNT--------EIQQS-----
------------DFLTLMEKGIGKKTPISGFPKQHRGGQGVKVAIVTSKSGKVASAQII---PQD-CQ--HLVLTSNKGQ
VVKFPIKSIPRLSRATQGVILMRFSK-PSDAVAATTCL
>RIFCSPHIGHO2_01_FULL_OP11_42_27_rifcsphigho2_01_scaffold_7499_16_Gyrase_subunit_A_protein_{ECO:0000313|EMBL:KKS47077_1};_TaxID=1618442__Gottesmanbacteria_-Microgenomates
IESVDITSEMKRSYLDYAMSVIVSRALPDVRDGLKPVHRRILYAMYQMGLHATSRHTKSAKVVGEVLGKYHPHGDMSVYD
ALVRLAQNFSMRYPLINGQGNFGSVDGDPPAAMRYTEVKLAKIAEEMLLDLDKETVNYSFNFDQTLKEPDWLPAKLPNLL
LMGSDGIAVGMATKIPPHNLGEVVDALIHMLGK---------------------------------------------T-
-KTDNTFHFEATVDELMTFIQGPDFPTAGAIYDIDEIKNAYSTGRGKIVMRAKAEIEE--TDRGKSAIIVTELPYQVNKA
MLVAHIAQLVKDKKIEGISDLRDESDRHGIRVVVELKRDSVPKKILNNLYKHTNLQTSFPVNMVALVE-GT-PQTMTLRM
ILEEYIKHRHSVIKRRSEYELKEAKAREHILEGLKIAVDHIDEVIEIIKNAKDVDDARSKLMSRFELSEIQAQAILDMQL
KRLAALERQKIEDELVMIRETITYLEDLLAHSEKILKVVKEELIKLKEKYADPRRTKVYKSKVGEFSDEQLIANEETVIV
ITKTGYVKRQSPSSFKVQARGGKGVIGMTTKEEDTIELFLSAFTHDNILFFTNKGKVYQLRVWDLPEGSRIAKGQAIVNL
INIDQNEIVTSVLSY--ALKG-----EEA----KKY--A----YITMATKKGTVKKTRIKEYENIRRNGLVAVKLEG-GD
ELRWAKHSTGQDNVLLVTHEGKSIKFPETEVRATARDTMGVRGILIQA--GDYVVSMEIIDR--------EHQQN-----
------------DFLTIMEKGIGKKTPFAGFPKQHRGGQGVKVAEITAKTGKVASAQMI---PSD-CH--NLVLTSNKGQ
VVKLPISSLPKLSRATQGVILMRFSD-KQDSVAATTCL
>RIFCSPHIGHO2_12_FULL_OP11_43_26_rifcsphigho2_12_scaffold_6950_16_Gyrase_subunit_A_protein_{ECO:0000313|EMBL:KKS47077_1};_TaxID=1618442__Gottesmanbacteria_-Microgenomates
IESVDITSEMKRSYLDYAMSVIVSRALPDVRDGLKPVHRRILYAMYQMGLHATSRHTKSAKVVGEVLGKYHPHGDMSVYD
ALVRLAQNFSMRYPLINGQGNFGSVDGDPPAAMRYTEVKLAKIAEEMLLDLDKETVNYSFNFDQTLKEPDWLPAKLPNLL
LMGSDGIAVGMATKIPPHNLGEVVDALIHMLGK---------------------------------------------T-
-KTDNTFHFEATVDELMTFIQGPDFPTAGAIYDIDEIKNAYSTGRGKIVMRAKAEIEE--TDRGKSAIIVTELPYQVNKA
MLVAHIAQLVKDKKIEGISDLRDESDRHGIRVVVELKRDSVPKKILNNLYKHTNLQTSFPVNMVALVE-GT-PQTMTLRM
ILEEYIKHRHSVIKRRSEYELKEAKAREHILEGLKIAVDHIDEVIEIIKNAKDVDDARSKLMSRFELSEIQAQAILDMQL
KRLAALERQKIEDELVMIRETITYLEDLLAHSEKILKVVKEELIKLKEKYADPRRTKVYKSKVGEFSDEQLIANEETVIV
ITKTGYVKRQSPSSFKVQARGGKGVIGMTTKEEDTIELFLSAFTHDNILFFTNKGKVYQLRVWDLPEGSRIAKGQAIVNL
INIDQNEIVTSVLSY--ALKG-----EEA----KKY--A----YITMATKKGTVKKTRIKEYENIRRNGLVAVKLEG-GD
ELRWAKHSTGQDNVLLVTHEGKSIKFPETEVRATARDTMGVRGILIQA--GDYVVSMEIIDR--------EHQQN-----
------------DFLTIMEKGIGKKTPFAGFPKQHRGGQGVKVAEITAKTGKVASAQMI---PSD-CH--NLVLTSNKGQ
VVKLPISSLPKLSRATQGVILMRFSD-KQDSVAATTCL
>RIFCSPLOWO2_01_FULL_OP11_42_22_rifcsplowo2_01_scaffold_498_18_Gyrase_subunit_A_protein_{ECO:0000313|EMBL:KKS47077_1};_TaxID=1618442__Gottesmanbacteria_-Microgenomates
IESVDITSEMKRSYLDYAMSVIVSRALPDVRDGLKPVHRRILYAMYQMGLHATSRHTKSAKVVGEVLGKYHPHGDMSVYD
ALVRLAQNFSMRYPLINGQGNFGSVDGDPPAAMRYTEVKLAKIAEEMLLDLDKETVNYSFNFDQTLKEPDWLPAKLPNLL
LMGSDGIAVGMATKIPPHNLGEVVDALIHMLGK---------------------------------------------T-
-KTDNTFHFEATVDELMTFIQGPDFPTAGAIYDIDEIKNAYSTGRGKIVMRAKAEIEE--TDRGKSAIIVTELPYQVNKA
MLVAHIAQLVKDKKIEGISDLRDESDRHGIRVVVELKRDSVPKKILNNLYKHTNLQTSFPVNMVALVE-GT-PQTMTLRM
ILEEYIKHRHSVIKRRSEYELKEAKAREHILEGLKIAVDHIDEVIEIIKNAKDVDDARSKLMSRFELSEIQAQAILDMQL
KRLAALERQKIEDELVMIRETITYLEDLLAHSEKILKVVKEELIKLKEKYADPRRTKVYKSKVGEFSDEQLIANEETVIV
ITKTGYVKRQSPSSFKVQARGGKGVIGMTTKEEDTIELFLSAFTHDNILFFTNKGKVYQLRVWDLPEGSRIAKGQAIVNL
INIDQNEIVTSVLSY--ALKG-----EEA----KKY--A----YITMATKKGTVKKTRIKEYENIRRNGLVAVKLEG-GD
ELRWAKHSTGQDNVLLVTHEGKSIKFPETEVRATARDTMGVRGILIQA--GDYVVSMEIIDR--------EHQQN-----
------------DFLTIMEKGIGKKTPFAGFPKQHRGGQGVKVAEITAKTGKVASAQMI---PSD-CH--NLVLTSNKGQ
VVKLPISSLPKLSRATQGVILMRFSD-KQDSVAATTCL
>RIFCSPLOWO2_02_FULL_OP11_42_29_rifcsplowo2_02_scaffold_4239_13_Gyrase_subunit_A_protein_{ECO:0000313|EMBL:KKS47077_1};_TaxID=1618442__Gottesmanbacteria_-Microgenomates
IESVDITSEMKRSYLDYAMSVIVSRALPDVRDGLKPVHRRILYAMYQMGLHATSRHTKSAKVVGEVLGKYHPHGDMSVYD
ALVRLAQNFSMRYPLINGQGNFGSVDGDPPAAMRYTEVKLAKIAEEMLLDLDKETVNYSFNFDQTLKEPDWLPAKLPNLL
LMGSDGIAVGMATKIPPHNLGEVVDALIHMLGKTKHTDNTFH------------------------------------F-
-E--------ATVDELMTFIQGPDFPTAGAIYDIDEIKNAYSTGRGKIVMRAKAEIEE--TDRGKSAIIVTELPYQVNKA
MLVAHIAQLVKDKKIEGISDLRDESDRHGIRVVVELKRDSVPKKILNNLYKHTNLQTSFPVNMVALVE-GT-PQTMTLRM
ILEEYIKHRHSVIKRRSEYELKEAKAREHILEGLKIAVDHIDEVIEIIKNAKDVDDARSKLMSRFELSEIQAQAILDMQL
KRLAALERQKIEDELVMIRETITYLEDLLAHSEKILKVVKEELIKLKEKYADPRRTKVYKSKVGEFSDEQLIANEETVIV
ITKTGYVKRQSPSSFKVQARGGKGVIGMTTKEEDTIELFLSAFTHDNILFFTNKGKVYQLRVWDLPEGSRIAKGQAIVNL
INIDQNEIVTSVLSY--ALKG-----EEA----KKY--A----YITMATKKGTVKKTRIKEYENIRRNGLVAVKLEG-GD
ELRWAKHSTGQDNVLLVTHEGKSIKFPETEVRATARDTMGVRGILIQA--GDYVVSMEIIDR--------EHQQN-----
------------DFLTIMEKGIGKKTPFAGFPKQHRGGQGVKVAEITAKTGKVASAQMI---PSD-CH--NLVLTSNKGQ
VVKLPISSLPKLSRATQGVILMRFSD-KQDSVAATTCL
>RIFCSPLOWO2_12_FULL_OP11_42_10_rifcsplowo2_12_scaffold_2819_17_Gyrase_subunit_A_protein_{ECO:0000313|EMBL:KKS47077_1};_TaxID=1618442__Gottesmanbacteria_-Microgenomates
IESVDITSEMKRSYLDYAMSVIVSRALPDVRDGLKPVHRRILYAMYQMGLHATSRHTKSAKVVGEVLGKYHPHGDMSVYD
ALVRLAQNFSMRYPLINGQGNFGSVDGDPPAAMRYTEVKLAKIAEEMLLDLDKETVNYSFNFDQTLKEPDWLPAKLPNLL
LMGSDGIAVGMATKIPPHNLGEVVDALIHMLGKTKHTDNTFH------------------------------------F-
-E--------ATVDELMTFIQGPDFPTAGAIYDIDEIKNAYSTGRGKIVMRAKAEIEE--TDRGKSAIIVTELPYQVNKA
MLVAHIAQLVKDKKIEGISDLRDESDRHGIRVVVELKRDSVPKKILNNLYKHTNLQTSFPVNMVALVE-GT-PQTMTLRM
ILEEYIKHRHSVIKRRSEYELKEAKAREHILEGLKIAVDHIDEVIEIIKNAKDVDDARSKLMSRFELSEIQAQAILDMQL
KRLAALERQKIEDELVMIRETITYLEDLLAHSEKILKVVKEELIKLKEKYADPRRTKVYKSKVGEFSDEQLIANEETVIV
ITKTGYVKRQSPSSFKVQARGGKGVIGMTTKEEDTIELFLSAFTHDNILFFTNKGKVYQLRVWDLPEGSRIAKGQAIVNL
INIDQNEIVTSVLSY--ALKG-----EEA----KKY--A----YITMATKKGTVKKTRIKEYENIRRNGLVAVKLEG-GD
ELRWAKHSTGQDNVLLVTHEGKSIKFPETEVRATARDTMGVRGILIQA--GDYVVSMEIIDR--------EHQQN-----
------------DFLTIMEKGIGKKTPFAGFPKQHRGGQGVKVAEITAKTGKVASAQMI---PSD-CH--NLVLTSNKGQ
VVKLPISSLPKLSRATQGVILMRFSD-KQDSVAATTCL
>gwa2_scaffold_3829_16_GWA2_RIFCSPLOWO2_01_FULL_OP11_Gottesmanbacteria_42_22_curated_42_19 _Gottesmanbacteria -Microgenomates
IESVDITSEMKRSYLDYAMSVIVSRALPDVRDGLKPVHRRILYAMYQMGLHATSRHTKSAKVVGEVLGKYHPHGDMSVYD
ALVRLAQNFSMRYPLINGQGNFGSVDGDPPAAMRYTEVKLAKIAEEMLLDLDKETVNYSFNFDQTLKEPDWLPAKLPNLL
LMGSDGIAVGMATKIPPHNLGEVVDALIHMLGK---------------------------------------------T-
-KTDNTFHFEATVDELMTFIQGPDFPTAGAIYDIDEIKNAYSTGRGKIVMRAKAEIEE--TDRGKSAIIVTELPYQVNKA
MLVAHIAQLVKDKKIEGISDLRDESDRHGIRVVVELKRDSVPKKILNNLYKHTNLQTSFPVNMVALVE-GT-PQTMTLRM
ILEEYIKHRHSVIKRRSEYELKEAKAREHILEGLKIAVDHIDEVIEIIKNAKDVDDARSKLMSRFELSEIQAQAILDMQL
KRLAALERQKIEDELVMIRETITYLEDLLAHSEKILKVVKEELIKLKEKYADPRRTKVYKSKVGEFSDEQLIANEETVIV
ITKTGYVKRQSPSSFKVQARGGKGVIGMTTKEEDTIELFLSAFTHDNILFFTNKGKVYQLRVWDLPEGSRIAKGQAIVNL
INIDQNEIVTSVLSY--ALKG-----EEA----KKY--A----YITMATKKGTVKKTRIKEYENIRRNGLVAVKLEG-GD
ELRWAKHSTGQDNVLLVTHEGKSIKFPETEVRATARDTMGVRGILIQA--GDYVVSMEIIDR--------EHQQN-----
------------DFLTIMEKGIGKKTPFAGFPKQHRGGQGVKVAEITAKTGKVASAQMI---PSD-CH--NLVLTSNKGQ
VVKLPISSLPKLSRATQGVILMRFSD-KQDSVAATTCL
>gwc2_scaffold_4008_16_GWC2_Gottesmanbacteria_42_9 _Gottesmanbacteria -Microgenomates
IESVDITSEMKRSYLDYAMSVIVSRALPDVRDGLKPVHRRILYAMYQMGLHATSRHTKSAKVVGEVLGKYHPHGDMSVYD
ALVRLAQNFSMRYPLINGQGNFGSVDGDPPAAMRYTEVKLAKIAEEMLLDLDKETVNYSFNFDQTLKEPDWLPAKLPNLL
LMGSDGIAVGMATKIPPHNLGEVVDALIHMLGKTKHTDNTFH------------------------------------F-
-E--------ATVDELMTFIQGPDFPTAGAIYDIDEIKNAYSTGRGKIVMRAKAEIEE--TDRGKSAIIVTELPYQVNKA
MLVAHIAQLVKDKKIEGISDLRDESDRHGIRVVVELKRDSVPKKILNNLYKHTNLQTSFPVNMVALVE-GT-PQTMTLRM
ILEEYIKHRHSVIKRRSEYELKEAKAREHILEGLKIAVDHIDEVIEIIKNAKDVDDARSKLMSRFELSEIQAQAILDMQL
KRLAALERQKIEDELVMIRETITYLEDLLAHSEKILKVVKEELIKLKEKYADPRRTKVYKSKVGEFSDEQLIANEETVIV
ITKTGYVKRQSPSSFKVQARGGKGVIGMTTKEEDTIELFLSAFTHDNILFFTNKGKVYQLRVWDLPEGSRIAKGQAIVNL
INIDQNEIVTSVLSY--ALKG-----EEA----KKY--A----YITMATKKGTVKKTRIKEYENIRRNGLVAVKLEG-GD
ELRWAKHSTGQDNVLLVTHEGKSIKFPETEVRATARDTMGVRGILIQA--GDYVVSMEIIDR--------EHQQN-----
------------DFLTIMEKGIGKKTPFAGFPKQHRGGQGVKVAEITAKTGKVASAQMI---PSD-CH--NLVLTSNKGQ
VVKLPISSLPKLSRATQGVILMRFSD-KQDSVAATTCL
>gwa2_scaffold_759_32_gyrA; GWA2_Microgenomates__Gottesmanbacteria__bacterium_GW2011_GWA2_43_14_43_14 _unknown -Microgenomates
IEAVDITSEMKRSYLDYAMSVIVSRALPDVRDGLKPVHRRILFAMHQMGLHASSKHTKSAKVVGEVLGKYHPHGDMPVYD
ALVRLAQTFSMRYPLINGQGNFGSVDGDPPAAMRYTEVKLAKIAEEMMTDLEKETVNYTLNFDQTLKEPDWLPAKLPNLL
LMGSDGIAVGMATKIPPHNLGEVVDAIIHMLDKTKLTKAEDEIKDGP-------------------------------PQ
FQ------FETSVDELMTYIHGPDFPTAASIYDIDEIKNAYSTGRGKIIMRAKAEIEE--TDRGKSAIIVTELPYQVNKA
MLVAHIAQLVKDKKIEGITDLRDESDRRGIRVVVELKRDAVPKKILNNLYKHTNLQTSFPVNMVALVE-GT-PQTLTLRV
ILEEYIKHRHSVIRRRSEFELREARAREHILEGLKIAVDHIDEVVEIIKKAKDVDEARIKLMTRFKLSELQAQAILDLQL
KRLAALERQKIEDELAMIRETITYLTDLLSHPEKILKVVKDELVRLKEKYADPRRTRVFKSKVGEFSDEQLIANEETVIV
ITKTGYVKRQSPLSFKVQARGGKGVIGMTTKDEDSIEHLLSAFTHDNILFFTNKGKVYQLRVWDLPEGSRVAKGQAIVNL
INIDQSEIVTSVLSY--ALKG-----EVA----KKF--A----YITMATKKGTVKKTKLKEYENIRRNGLVAVKLGA-DD
ELRWAKQSTGQDNILLVTHDGKSIKFPETEIRPTARDTMGVRGILTQS--GDYVVSMEIIDK--------ERAQN-----
------------DFLAIMEKGIGKKTPFSGFPKQHRGGQGVKVAEITKKTGKVASAQMI---PTD-CQ--NLVLTSNKGQ
VVKLPIASVPRLSRATQGVILMRFSD-PNDSVAAATCL
>RIFCSPHIGHO2_01_FULL_OP11_40_15_rifcsphigho2_01_scaffold_329_74_gyrA;_"Candidatus_Gottesmanbacteria_bacterium_RIFCSPHIGHO2_01_FULL_40_15"__Gottesmanbacteria_-Microgenomates
VESVEITTEMKRSYLNYAMSVIVSRALPDVRDGLKPVHRRILYAMHQMGLHFTSRYTKSAKIVGEVLGKYHPHGDMPVYD
ALVRLAQDFSMRYRLISGQGNFGSVDGDPPAAMRYTEVKLAKISEEMLTDIEKETVNFVSNFDSTLKEPVWLPAKLPNLL
LMGSDGIAVGMATKIPPHNLGEVIDATLAMLDKTRLAMEIDEKTGVKKAVLT--------------------------A-
-G--------ITIDELLGYINGPDFPTGAAIYDINEIKNAYLTGRGKIVMRAKAEIED--IGQGKSAIIVSELPYQVNKA
MLIAHIAQLVKDKKIEGISDLRDESDRRGIRMVVELKRDSAPKKILNNLYKHTNLQTTFPVNMVALVD-GT-PQTMTLKL
ILEEFIKHRHMVIKKRSEFELREAKAREHILEGLKIAVDHIDEVINIIKKAKDVDDAREKLINRFKLSEIQAQAILDMQL
KRLAALERQKIEDEILMIRETIAYLTELLEHQEKILTVIKDEITKLKEKYADNRKTKVFKSKVGEFSDEQLITNEETVIV
LTKTGYVKRQSPMSFKVQARGGKGVIGMITKEEDTIEHLLSSYTHDNILFFSNKGKVYQLRVWDLPEGSRVSKGQAIVNL
LNIDTDEVITSVLSY--ALKG-----EER----KKY--A----NIVMATKKGTVKKTRLSSYENIRRNGLVAIKLEK-SD
ELRWAKLSTGNDEVLMVTHNGKSIKFSETEVRPTARDTMGVRGILSKP--EDYVVGMEVINR--------EIKNG-----
------------DFLTISEKGIGKKTPFSNFPKQHRGGQGVKVSQVTQKTGKIASARKV---PSD-CQ--NLILTSIKGQ
IVKLPITSVPRLSRATQGVILMRFSD-KNDAVAAATCL
>RIFCSPHIGHO2_02_FULL_OP11_40_24_rifcsphigho2_02_scaffold_311_64_gyrA;_"Candidatus_Gottesmanbacteria_bacterium_RIFCSPHIGHO2_02_FULL_40_24"__Gottesmanbacteria_-Microgenomates
VESVEITTEMKRSYLNYAMSVIVSRALPDVRDGLKPVHRRILYAMHQMGLHFTSRYTKSAKIVGEVLGKYHPHGDMPVYD
ALVRLAQDFSMRYRLISGQGNFGSVDGDPPAAMRYTEVKLAKISEEMLTDIEKETVNFVSNFDSTLKEPVWLPAKLPNLL
LMGSDGIAVGMATKIPPHNLGEVIDATLAMLDKTRLAMEIDEKTGVKKAVLT--------------------------A-
-G--------ITIDELLGYINGPDFPTGAAIYDINEIKNAYLTGRGKIVMRAKAEIED--IGQGKSAIIVSELPYQVNKA
MLIAHIAQLVKDKKIEGISDLRDESDRRGIRMVVELKRDSAPKKILNNLYKHTNLQTTFPVNMVALVD-GT-PQTMTLKL
ILEEFIKHRHMVIKKRSEFELREAKAREHILEGLKIAVDHIDEVINIIKKAKDVDDAREKLINRFKLSEIQAQAILDMQL
KRLAALERQKIEDEILMIRETIAYLTELLEHQEKILTVIKDEITKLKEKYADNRKTKVFKSKVGEFSDEQLITNEETVIV
LTKTGYVKRQSPMSFKVQARGGKGVIGMITKEEDTIEHLLSSYTHDNILFFSNKGKVYQLRVWDLPEGSRVSKGQAIVNL
LNIDTDEVITSVLSY--ALKG-----EER----KKY--A----NIVMATKKGTVKKTRLSSYENIRRNGLVAIKLEK-SD
ELRWAKLSTGNDEVLMVTHNGKSIKFSETEVRPTARDTMGVRGILSKP--EDYVVGMEVINR--------EIKNG-----
------------DFLTISEKGIGKKTPFSNFPKQHRGGQGVKVSQVTQKTGKIASARKV---PSD-CQ--NLILTSIKGQ
IVKLPITSVPRLSRATQGVILMRFSD-KNDAVAAATCL
>RIFCSPHIGHO2_12_FULL_OP11_40_13_rifcsphigho2_12_scaffold_193_86_gyrA;_"Candidatus_Gottesmanbacteria_bacterium_RIFCSPHIGHO2_12_FULL_40_13"__Gottesmanbacteria_-Microgenomates
VESVEITTEMKRSYLNYAMSVIVSRALPDVRDGLKPVHRRILYAMHQMGLHFTSRYTKSAKIVGEVLGKYHPHGDMPVYD
ALVRLAQDFSMRYRLISGQGNFGSVDGDPPAAMRYTEVKLAKISEEMLTDIEKETVNFVSNFDSTLKEPVWLPAKLPNLL
LMGSDGIAVGMATKIPPHNLGEVIDATLAMLDKTRLAMEIDEKTGVKKAVLT--------------------------A-
-G--------ITIDELLGYINGPDFPTGAAIYDINEIKNAYLTGRGKIVMRAKAEIED--IGQGKSAIIVSELPYQVNKA
MLIAHIAQLVKDKKIEGISDLRDESDRRGIRMVVELKRDSAPKKILNNLYKHTNLQTTFPVNMVALVD-GT-PQTMTLKL
ILEEFIKHRHMVIKKRSEFELREAKAREHILEGLKIAVDHIDEVINIIKKAKDVDDAREKLINRFKLSEIQAQAILDMQL
KRLAALERQKIEDEILMIRETIAYLTELLEHQEKILTVIKDEITKLKEKYADNRKTKVFKSKVGEFSDEQLITNEETVIV
LTKTGYVKRQSPMSFKVQARGGKGVIGMITKEEDTIEHLLSSYTHDNILFFSNKGKVYQLRVWDLPEGSRVSKGQAIVNL
LNIDTDEVITSVLSY--ALKG-----EER----KKY--A----NIVMATKKGTVKKTRLSSYENIRRNGLVAIKLEK-SD
ELRWAKLSTGNDEVLMVTHNGKSIKFSETEVRPTARDTMGVRGILSKP--EDYVVGMEVINR--------EIKNG-----
------------DFLTISEKGIGKKTPFSNFPKQHRGGQGVKVSQVTQKTGKIASARKV---PSD-CQ--NLILTSIKGQ
IVKLPITSVPRLSRATQGVILMRFSD-KNDAVAAATCL
>RIFCSPLOWO2_01_FULL_OP11_40_10_rifcsplowo2_01_scaffold_14710_14_gyrA;_"Candidatus_Gottesmanbacteria_bacterium_RIFCSPLOWO2_01_FULL_40_10"__Gottesmanbacteria_-Microgenomates
VESVEITTEMKRSYLNYAMSVIVSRALPDVRDGLKPVHRRILYAMHQMGLHFTSRYTKSAKIVGEVLGKYHPHGDMPVYD
ALVRLAQDFSMRYRLISGQGNFGSVDGDPPAAMRYTEVKLAKISEEMLTDIEKETVNFVSNFDSTLKEPVWLPAKLPNLL
LMGSDGIAVGMATKIPPHNLGEVIDATLAMLDKTRLAMEIDEKTGVKKAVLT--------------------------A-
-G--------ITIDELLGYINGPDFPTGAAIYDINEIKNAYLTGRGKIVMRAKAEIED--IGQGKSAIIVSELPYQVNKA
MLIAHIAQLVKDKKIEGISDLRDESDRRGIRMVVELKRDSAPKKILNNLYKHTNLQTTFPVNMVALVD-GT-PQTMTLKL
ILEEFIKHRHMVIKKRSEFELREAKAREHILEGLKIAVDHIDEVINIIKKAKDVDDAREKLINRFKLSEIQAQAILDMQL
KRLAALERQKIEDEILMIRETIAYLTELLEHQEKILTVIKDEITKLKEKYADNRKTKVFKSKVGEFSDEQLITNEETVIV
LTKTGYVKRQSPMSFKVQARGGKGVIGMITKEEDTIEHLLSSYTHDNILFFSNKGKVYQLRVWDLPEGSRVSKGQAIVNL
LNIDTDEVITSVLSY--ALKG-----EER----KKY--A----NIVMATKKGTVKKTRLSSYENIRRNGLVAIKLEK-SD
ELRWAKLSTGNDEVLMVTHNGKSIKFSETEVRPTARDTMGVRGILSKP--EDYVVGMEVINR--------EIKNG-----
------------DFLTISEKGIGKKTPFSNFPKQHRGGQGVKVSQVTQKTGKIASARKV---PSD-CQ--NLILTSIKGQ
IVKLPITSVPRLSRATQGVILMRFSD-KNDAVAAATCL
>RIFCSPLOWO2_02_FULL_GWA2_OP11_40_10_rifcsplowo2_02_scaffold_227_11_gyrA;_"Candidatus_Gottesmanbacteria_bacterium_RIFCSPLOWO2_02_FULL_40_10"__Gottesmanbacteria_-Microgenomates
VESVEITTEMKRSYLNYAMSVIVSRALPDVRDGLKPVHRRILYAMHQMGLHFTSRYTKSAKIVGEVLGKYHPHGDMPVYD
ALVRLAQDFSMRYRLISGQGNFGSVDGDPPAAMRYTEVKLAKISEEMLTDIEKETVNFVSNFDSTLKEPVWLPAKLPNLL
LMGSDGIAVGMATKIPPHNLGEVIDATLAMLDKTRLAMEIDEKTGVKKAVLT--------------------------A-
-G--------ITIDELLGYINGPDFPTGAAIYDINEIKNAYLTGRGKIVMRAKAEIED--IGQGKSAIIVSELPYQVNKA
MLIAHIAQLVKDKKIEGISDLRDESDRRGIRMVVELKRDSAPKKILNNLYKHTNLQTTFPVNMVALVD-GT-PQTMTLKL
ILEEFIKHRHMVIKKRSEFELREAKAREHILEGLKIAVDHIDEVINIIKKAKDVDDAREKLINRFKLSEIQAQAILDMQL
KRLAALERQKIEDEILMIRETIAYLTELLEHQEKILTVIKDEITKLKEKYADNRKTKVFKSKVGEFSDEQLITNEETVIV
LTKTGYVKRQSPMSFKVQARGGKGVIGMITKEEDTIEHLLSSYTHDNILFFSNKGKVYQLRVWDLPEGSRVSKGQAIVNL
LNIDTDEVITSVLSY--ALKG-----EER----KKY--A----NIVMATKKGTVKKTRLSSYENIRRNGLVAIKLEK-SD
ELRWAKLSTGNDEVLMVTHNGKSIKFSETEVRPTARDTMGVRGILSKP--EDYVVGMEVINR--------EIKNG-----
------------DFLTISEKGIGKKTPFSNFPKQHRGGQGVKVSQVTQKTGKIASARKV---PSD-CQ--NLILTSIKGQ
IVKLPITSVPRLSRATQGVILMRFSD-KNDAVAAATCL
>RBG_16_OP11_38_7b_RBG_16_scaffold_19426_6_GyrA;_"Candidatus_Gottesmanbacteria_bacterium_RBG_16_38_7b"__Gottesmanbacteria_-Microgenomates
IEPIEITTEMKRSYLNYAMSVIVSRALPDVRDGLKPVHRRILFAMHQIGLHFTSKYTKSAKVVGEVLGKYHPHGDIPVYD
ALVRLAQNFSMRYMLISGQGNFGSVDGDPPAAMRYTEVKLAKIADEMLFDIEKETVDFIPNFDSSLKEPVWLPAKLPNLL
LMGSDGIAVGMATKIPPHNLGEVVDAIVCMLNKTKVVMTSKKETDEKKAVLT--------------------------T-
-E--------VTIDELLTYIQGPDFPTGGSIYDINEIKNAYLTGRGKIIMRAKAEVED--VGQGKSAIIVTELPFQVNKA
MLIAHIAQLVKDKKIDGISDLRDESDRRGIRVMVELKRDAAPKKVLNNLYKHTNLQSSFPVNTVALVD-GT-PQTLTLKM
ILEEFIKHRHSVIRRRSEFELKEAKAREHILEGLKIAVDHIDEVISIIKRAKDVEEAKIKLMTRFKLSDLQAQAILDMQL
KRLAALERQKIEDELELLRETIAYLTNLLNHQEKILTIIKDEIIKLKEKYADERRTKVYKSKVGEFSEEQLIRNEETVIV
ITKTGYVKRQSPLSFKVQARGGKGVIGMTTKEEDTIEHLISSQTHDNILFFTNKGKVYQLRVWDLPEGSRVSKGQAIVNL
LNIDQGEIVTSVLSY--PLKG-----EER----KKW--A----YIVMATKKGTVKKTRLSLYENIRRNGLVAVKLDS-SD
ELRWALLSTGKDDILMVSHNGKSIKFSEAEVRPTARDTMGVRGINIKT--DDYVVAMEIIRD--------DNKDN-----
------------QFFTISEKGIGKKTPFANFPKQHRGGQGVKVSIITPKTGKIASAQMV---QAD-CQ--NVILTSIKGQ
IVKMPIKSVPSLTRATQGVILMRFSD-KTDAIAAATCL
>RIFCSPHIGHO2_02_FULL_OP11_39_14_rifcsphigho2_02_scaffold_970_39_GyrA;_"Candidatus_Gottesmanbacteria_bacterium_RIFCSPHIGHO2_02_FULL_39_14"__Gottesmanbacteria_-Microgenomates
IEPIEITSEMKRSYLDYAMSVIVSRALPDVRDGLKPVHRRILFAMHQIGLHFTSKYTKSAKVVGEVLGKYHPHGDVSVYD
ALVRLAQDFSMRYMLISGQGNFGSVDGDPPAAMRYTEVKLAKIATEMLFDIEKETVDFIPNFDSSLKEPVWLPAKLPNLL
LMGSDGIAVGMATKIPPHNLGEVVDAIICMLNKTKVVMTSRKDTDEKKAVLT--------------------------T-
-E--------VTIDELLTYIQGPDFPTGGSIYDINEIKNAYLTGRGKIIMRAKAEVED--VGQGKSAIIVTELPFQVNKA
MLIAHIAQLVKDKKIDGISDLRDESDRRGIRVMVELKRDAAPKKVLNNLYKHTNLQSSFPVNTVALVD-GT-PQTLTLKM
ILEEFIKHRHSVIRRRSEFELKEARAREHILEGLKIAVDHIDEVISIIKKAKDVDQAKKNLMERFKLSDLQAQAILDMQL
KRLAALERQKIEDELELLRETIAYLTNLLNNQEKILKVIKDEIIKLKEKYADERRTKVYKSKVGEFSEEQLIRNEETVIV
ITKTGYVKRQSPLSFKVQGRGGKGVIGMTTKEEDTIEHMLSSYTHDNILFFTNKGKVYQLRVWDLPEGTRVSKGQAIVNL
LNIDQGEIVTSVLSY--ALKG-----EES----KKY--A----NIVMATKKGTVKKTRLAAYEKIRRNGLVAIKLET-VD
ELRWALLSTGKDDILMVSHDGKSIKFSENEVRPTARDTQGVRGINIKA--DDYVVGMEIIRD--------DNKNN-----
------------HFFTISEKGIGKKTPFAKFPKQHRGGQGVKVSVITPKTGKIASAQMV---PAD-CQ--NVILTSIKGQ
IVKLPLKSVPSLSRATQGVILMRFSD-KTDAVAAATCL
>RIFCSPLOWO2_02_FULL_OP11_38_8_rifcsplowo2_02_scaffold_11539_12_GyrA;_"Candidatus_Gottesmanbacteria_bacterium_RIFCSPLOWO2_02_FULL_38_8"__Gottesmanbacteria_-Microgenomates
IEPIEITSEMKRSYLDYAMSVIVSRALPDVRDGLKPVHRRILFAMHQIGLHFTSKYTKSAKVVGEVLGKYHPHGDVSVYD
ALVRLAQDFSMRYMLISGQGNFGSVDGDPPAAMRYTEVKLAKIATEMLFDIEKETVDFIPNFDSSLKEPVWLPAKLPNLL
LMGSDGIAVGMATKIPPHNLGEVVDAIICMLNKTKVVMTSRKDTDEKKAVLT--------------------------T-
-E--------VTIDELLTYIQGPDFPTGGSIYDINEIKNAYLTGRGKIIMRAKAEVED--VGQGKSAIIVTELPFQVNKA
MLIAHIAQLVKDKKIDGISDLRDESDRRGIRVMVELKRDAAPKKVLNNLYKHTNLQSSFPVNTVALVD-GT-PQTLTLKM
ILEEFIKHRHSVIRRRSEFELKEARAREHILEGLKIAVDHIDEVISIIKKAKDVDQAKKNLMERFKLSDLQAQAILDMQL
KRLAALERQKIEDELELLRETIAYLTNLLNNQEKILKVIKDEIIKLKEKYADERRTKVYKSKVGEFSEEQLIRNEETVIV
ITKTGYVKRQSPLSFKVQGRGGKGVIGMTTKEEDTIEHMLSSYTHDNILFFTNKGKVYQLRVWDLPEGTRVSKGQAIVNL
LNIDQGEIVTSVLSY--ALKG-----EES----KKY--A----NIVMATKKGTVKKTRLAAYEKIRRNGLVAIKLET-VD
ELRWALLSTGKDDILMVSHDGKSIKFSENEVRPTARDTQGVRGINIKA--DDYVVGMEIIRD--------DNKNN-----
------------HFFTISEKGIGKKTPFAKFPKQHRGGQGVKVSVITPKTGKIASAQMV---PAD-CQ--NVILTSIKGQ
IVKLPLKSVPSLSRATQGVILMRFSD-KTDAVAAATCL
>RIFCSPHIGHO2_01_FULL_OP11_36_15b_rifcsphigho2_01_scaffold_16_106_gyrA;_"Candidatus_Levybacteria_bacterium_RIFCSPHIGHO2_01_FULL_36_15b"__Levybacteria_-Microgenomates
LQQTEISTEMKRAYLDYAMSVIVSRALPDVRDGLKPVHRRILFAMHEIGLTHAAKYSKSATVVGEVMGKYHPHGDVPIYD
SLVRMAQDFSMRYPLIDGQGNFGSMDGDPPAAMRYTEARMAAITTEMLLDIEKETVDYIPNFDARLKEPVFLPSLLPNLL
LMGSEGIAVGMATKIPPHNLSEVIDGIAHIISK---------------------------------------------AK
IEEPFSIKSDVTVDELLEFIKGPDFPTAGAIYDWTEIKNVYTTGRGRIIIRGKAEIED--IGQGKSAIIITELPYQVNKA
LLVARIAELAKEKKIDGISDLRDESDRHGIRIVVELKRDATPKKILNNLFKQTSLQTTFPANIVALVD-GT-PQTLNLKT
ILEEFLKHRYLVVKRRSEFELKQAQARLHILEGLKIAVDNIDAVIKTIRASSDQDEAKKNLMTKFKLSEIQATAILDMQL
RRLAALERQKIEDEYKMVKETIAYLEDLLAHPAKMLTVIKDELIKLKERYNDARRTKVFKGKVGEFSEEDLIQNEPTVIT
LTDTGYIKRQSTLSFKTQQRGGKGIIGMTTKEEDTILNITYAETHDNLLFFTNKGKVYQTKVYEISESSRTSKGTAIVNL
LNIEAGEKVESFIT--------------YGKKDNFT-------YITLATRNGTIKKSKISEFENIRRSGILAIKLE-KGD
ELVWSNLTADNDDIFLFTRNGKSIRFNEKQVRPMGRNTMGVRGISI----GDEVIQMDIVTK------------------
--------GNKPFILTIMQNGYGKKTAIDQFPKQGRGGKGVKVAEVTQKTGKIAATQVI---PME-AK--ELIVTSRKGQ
IVKMDINSIPKLSRSTQGVIIMRF-SKQGDSVASATCI
>RIFCSPLOWO2_01_FULL_OP11_36_13_rifcsplowo2_01_scaffold_14_105_gyrA;_"Candidatus_Levybacteria_bacterium_RIFCSPLOWO2_01_FULL_36_13"__Levybacteria_-Microgenomates
LQQTEISTEMKRAYLDYAMSVIVSRALPDVRDGLKPVHRRILFAMHEIGLTHAAKYSKSATVVGEVMGKYHPHGDVPIYD
SLVRMAQDFSMRYPLIDGQGNFGSMDGDPPAAMRYTEARMAAITTEMLLDIEKETVDYIPNFDARLKEPVFLPSLLPNLL
LMGSEGIAVGMATKIPPHNLSEVIDGIAHIISKAKIELEPFSIK----------------------------------S-
-D--------VTVDELLEFIKGPDFPTAGAIYDWTEIKNVYTTGRGRIIIRGKAEIED--IGQGKSAIIITELPYQVNKA
LLVARIAELAKEKKIDGISDLRDESDRHGIRIVVELKRDATPKKILNNLFKQTSLQTTFPANIVALVD-GT-PQTLNLKT
ILEEFLKHRYLVVKRRSEFELKQAQARLHILEGLKIAVDNIDAVIKTIRASSDQDEAKKNLMTKFKLSEIQATAILDMQL
RRLAALERQKIEDEYKMVKETIAYLEDLLAHPAKMLTVIKDELIKLKERYNDARRTKVFKGKVGEFSEEDLIQNEPTVIT
LTDTGYIKRQSTLSFKTQQRGGKGIIGMTTKEEDTILNITYAETHDNLLFFTNKGKVYQTKVYEISESSRTSKGTAIVNL
LNIEAGEKVESFIT--------------YGKKDNFT-------YITLATRNGTIKKSKISEFENIRRSGILAIKLE-KGD
ELVWSNLTADNDDIFLFTRNGKSIRFNEKQVRPMGRNTMGVRGISI----GKEVIQMDIVTK------------------
--------GNKPFILTIMQNGYGKKTAIDQFPKQGRGGKGVKVAEVTQKTGKIAATQVI---PME-AK--ELIVTSRKGQ
IVKMDINSIPKLSRSTQGVIIMRF-SKQGDSVASATCI
>RIFCSPHIGHO2_01_FULL_CPR_37_17_rifcsphigho2_01_scaffold_39_170_gyrA;_"Candidatus_Levybacteria_bacterium_RIFCSPHIGHO2_01_FULL_37_17"__Levybacteria_-Microgenomates
LQQTEISEEMKRAYLDYAMSVIVSRALPDVRDGLKPVHRRILFAMHEIGLTHAAKYSKSATVVGEVMGKYHPHGDVPIYD
ALVRLAQDFSMRYPLIDGQGNFGSMDGDPPAAMRYTEARMAAITADLLLDIEKETVDYMPNFDARLKEPVFLPSLLPNLL
LMGSEGIAVGMATKIPPHNLSEVVDGLVHLIGK---------------------------------------------AK
IEAPFSITSNVTVDELLEFIKGPDFPTSGVIYDWAEVKNVYTTGRGRIIIRGKAEIED--IGQGKSAIIITELPYQVNKA
LLVARIAELAKEKKIDGISDLRDESDRHGIRIVVELKRDATPKKILNNLFKQTSLQTTFPANIVALVD-GT-PQTLNLKT
ILEEFLKHRYLVVKRRSEFELKQAQARLHILEGLKIAVDNIDAVIKTIRASKDQEEAKANLMKKFKLSEIQATAILDMQL
RRLAALERQKIEDEYKMVKETIEYLEDLLAHPVKMLAVIKDELTKLKERYNDERRTKVFKGKVGEFSEEDLIQNEPTVIT
LTDTGYIKRQSTLSFRTQQRGGKGIIGMTTKEEDTILNITYAETHDNLLFFTNKGKVYQTKVYEIAESSRTSKGTAIVNL
LNIEAGEKIESFIT--------------YGKNDNFS-------YITLATRNGTIKKSKISEFENIRRSGILAIKLD-KGD
ELVWSNLTGEGDEIFLFTRDGKSIKFNEKQVRPMGRNTMGVRGILLR-K-DDEVIQMDVVTK------------------
--------GEKPYVLTIMQNGYGKKTAIDQFPKQGRGGKGVKVAEVTAKTGKIAATQII---PLG-AK--ELIVTSRKGQ
IVKMDINSIPALSRSTQGVILMRF-SKVGDSVASATCI
>RIFCSPLOWO2_01_FULL_OP11_38_23_rifcsplowo2_01_scaffold_27_172_gyrA;_"Candidatus_Levybacteria_bacterium_RIFCSPLOWO2_01_FULL_38_23"__Levybacteria_-Microgenomates
LQQTEISEEMKRAYLDYAMSVIVSRALPDVRDGLKPVHRRILFAMHEIGLTHAAKYSKSATVVGEVMGKYHPHGDVPIYD
ALVRLAQDFSMRYPLIDGQGNFGSMDGDPPAAMRYTEARMAAITADLLLDIEKETVDYMPNFDARLKEPVFLPSLLPNLL
LMGSEGIAVGMATKIPPHNLSEVVDGLVHLIGK---------------------------------------------AK
IEAPFSITSNVTVDELLEFIKGPDFPTSGVIYDWAEVKNVYTTGRGRIIIRGKAEIED--IGQGKSAIIITELPYQVNKA
LLVARIAELAKEKKIDGISDLRDESDRHGIRIVVELKRDATPKKILNNLFKQTSLQTTFPANIVALVD-GT-PQTLNLKT
ILEEFLKHRYLVVKRRSEFELKQAQARLHILEGLKIAVDNIDAVIKTIRASKDQEEAKANLMKKFKLSEIQATAILDMQL
RRLAALERQKIEDEYKMVKETIEYLEDLLAHPVKMLAVIKDELTKLKERYNDERRTKVFKGKVGEFSEEDLIQNEPTVIT
LTDTGYIKRQSTLSFRTQQRGGKGIIGMTTKEEDTILNITYAETHDNLLFFTNKGKVYQTKVYEIAESSRTSKGTAIVNL
LNIEAGEKIESFIT--------------YGKNDNFS-------YITLATRNGTIKKSKISEFENIRRSGILAIKLD-KGD
ELVWSNLTGEGDEIFLFTRDGKSIKFNEKQVRPMGRNTMGVRGILLR-K-DDEVIQMDVVTK------------------
--------GEKPYVLTIMQNGYGKKTAIDQFPKQGRGGKGVKVAEVTAKTGKIAATQII---PLG-AK--ELIVTSRKGQ
IVKMDINSIPALSRSTQGVILMRF-SKVGDSVASATCI
>gwa2_scaffold_26795_2_GWA2_GWA2_OP11_37_6_partial_37_6 _unknown -Microgenomates
LQKTEITSEMKRAYLDYAMSVIVSRALPDVRDGLKPVHRRILFAMHELGLKKTSKYSKSAKIVGEVMGKYHPHGDMPIYD
ALVRLAQDFSMRYPLIDGQGNFGSMDGDPPAAMRYTEARMAGVTNEMLLDIEKETVNFIPNFDATLQEPTFLPSRLPNLL
LMGSEGIAVGMATKIPPHNLSEVIDAVNFMIEKTKITNTPAFSIT---------------------------------S-
-D--------VSVDELLEFIKGPDFPTAGAIYDAAEIKNVYSTGKGRILIRGKAEIED--IGQGKSAIIITELPYQVNKA
LLVARIAELVKDKKLEGISDLRDESDRHGIRVVVELKRDSSPKKVLNNLFKHTSLQTTFSANVVALVD-NT-PQTLNLKT
ILQEYIKHRYLIIKKRSEFELKQAKARLHILEGLKIAVQNLDAVIKTIRASKTQEDAKTNLMTKFKLSDLQATAILDLQL
RRLAALERQKIEDEYQMVKETIAYLEDLLAHPEKILKIIKEESDYLKEKYADERRTKVYKGKVGEFSEEDLIPNEPTVIT
LTTTGYIKRQSLTSFRTQHRGGKGVKGMTTKEEDGIMHIRYTMTHDNILFFTNKGKVYQLKAYEIDESSRTSKGTAVVNL
INIEADEKVESFIQY--T---------------KGD--EFK--YVFLTTRNGTVKKTVYSEFENIRKSGIVAIKLDK-GD
ELVWSNPTTGEDDIFVFTRNGKCIRFPEKLVRPLGRATRGVRGIKLSG--DDQVVGMDVVVR--------GENP------
------------QFLTIMENGYGKKTVVKEFNAQSRGGMGVKIAEITQKTGKVASSQVI---PKN-CK--EVIITSRKGQ
VVKIDINAIPKLSRATQGVILMRFSK-PDDKVAAITCV
>gwa2_scaffold_387_55_GWA2_GWA2_OP11_nov_40_8_40_9 _Levybacteria -Microgenomates
LQLVEITQEVKKAYLDYAMSVIVSRALPDVRDGLKPVHRRILFAMDEMGLSHASKYSKSAKIVGEVMGKFHPHGDLPIYD
ALVRLAQDFSMRYPLVDGQGNFGSMDGDPPAAMRYTEARLSAVTSEMLLDLDKETVSFINNFDATLKEPSYLPAKLPNLL
LMGSEGIAVGMATKIPPHNLGEVIDAVVYMISKAKISKEPNFSIT---------------------------------A-
-E--------VTVDELLEFIKGPDFPTAGSIYDITEIKNMYATGKGRIIIRGRAEIED--IGQGKSAIIITELPYQVNKA
LLVARIAELAKDKKIEGISDLRDESDRHGIRVVVEIKRDSPPRKVLNNLFKYTSLQSIFPANVVALVD-QT-PQTLTLKS
ILEEYIKHRYLVIQKRSEYELRQARARLHILEGLKIAVDNLDAVIATIRKSKDQEVAKENLMKRFKLTDIQATAILDLQL
RRLAALERQKIEDEYELVKKTIDYLEDLLAHPAKIFKVIKDELAELKQKYSDERRTKVYKGKVGQFSEEDLIPNEPTVLT
LTATGYIKRQSLNSFRTQHRGGKGVRGMTTKEEDTILHIRYAQTHDSIIFFTNRGKAYQLKVYEISESSRTSKGSAIVNL
INIEGGEKVESFITY--S---------------KND--KFN--YVFLTTRGGTVKKSKLSEFENIRRSGILAIKLEK-GD
ELVWSNLTTGHDNVLLFTKNGKSIRFSEESVRPMGRNTQGVRGIRLVG--EDEVVGMDIIAK--------NDKP------
------------DLFTITEKGLGKRTSVVQFHKQSRGGQGVKVAQLTSKTGKISASQII---PKG-FN--EVIITSKRGL
VVKLLIGQIPKLSRATQGVILMRFSN-PNDTVASITCI
>RIFCSPHIGHO2_02_FULL_OP11_40_29_rifcsphigho2_02_scaffold_2743_3_Gyrase_subunit_A_protein_{ECO:0000313|EMBL:KKR95009_1};_TaxID=1618460__Levybacteria_-Microgenomates
LKQTDIAEEMKRAYLDYAMSVIVSRALPDVRDGLKPVHRRILFAMDEMGLAHTAKYSKSAKIVGEVMGKFHPHGDMPIYD
ALVRLAQSFSMRYPLIDGQGNFGSMDGDPPAAMRYTEARLAGITAEMLFDLEKETVDFVDNFDGTLKEPVYLPAKLPNLL
LMGSEGIAVGMATKIPPHNLGEVIDAASFVISRAKIQQGQSFSIT---------------------------------T-
-D--------VTVDQLLEFIKGPDFPTAGSIYDWTEIKNLYATGKGKIVIRGKAEIED--IGQGKSAIIITELPYQVNKS
LLVARIAELAKDKKIEGISDLRDESDRHGIRVVVELKRDSAPRKVLNNLFKHTSLQTIFPANVVALVD-QT-PQTLNLKT
ILEEYIKHRYIVVRKRSEFELREAKARLHILEGLKIAVDNLDAVIATIRKSRDQEEAKQNLMSKFKLTDIQATAILDLQL
RRLAALERQKIEDEYKLVKETIARLEDLLSHPEKILKVIKEELDYIKEKYSDPRRTKVYKGKVGEFSDEDLIPNEPTVLT
LTTTGYIKRQSLGSFRTQLRGGKGVKGMTTKDEDTIMNIRYAQTHDNILFFTNRGKVYQLKVYEIGESSRTSKGSAVVNL
INIESGEKVESFVTY--G---------------KND--KFS--HVFLTTRKGVVKKTKLSEFENIRRNGILSIKLDK-GD
ELVWSNLTTGNDNALIFTRNGKSIRFSEDSVRPMGRNTRGVRGIRLIG--EDEVVGMDIITK--------GDKP------
------------DLLTIMDKGLGKKTSADQFNKQSRGGQGVKVAQVSPKTGKVAASQII---PKG-CN--EVIITSEKGL
VVKLSLGSIPRLSRATQGVILMRFSN-PNDSVASITCI
>RIFCSPLOWO2_01_FULL_OP11_40_96_rifcsplowo2_01_scaffold_82482_1_gyrA;_"Candidatus_Levybacteria_bacterium_RIFCSPLOWO2_01_FULL_40_96"__Levybacteria_-Microgenomates
LKQTDIAEEMKRAYLDYAMSVIVSRALPDVRDGLKPVHRRILFAMDEMGLAHTAKYSKSAKIVGEVMGKFHPHGDMPIYD
ALVRLAQSFSMRYPLIDGQGNFGSMDGDPPAAMRYTEARLAGITAEMLFDLEKETVDFVDNFDGTLKEPVYLPAKLPNLL
LMGSEGIAVGMATKIPPHNLGEVIDAASFVISRAKIQQGQSFSIT---------------------------------T-
-D--------VTVDQLLEFIKGPDFPTAGSIYDWTEIKNLYATGKGKIVIRGKAEIED--IGQGKSAIIITELPYQVNKS
LLVARIAELAKDKKIEGISDLRDESDRHGIRVVVELKRDSAPRKVLNNLFKHTSLQTIFPANVVALVD-QT-PQTLNLKT
ILEEYIKHRYIVVRKRSEFELREAKARLHILEGLKIAVDNLDAVIATIRKSRDQEEAKQNLMSKFKLTDIQATAILDLQL
RRLAALERQKIEDEYKLVKETIARLEDLLSHPEKILKVIKEELDYIKEKYSDPRRTKVYKGKVGEFSDEDLIPNEPTVLT
LTTTGYIKRQSLGSFRTQLRGGKGVKGMTTKDEDTIMNIRYAQTHDNILFFTNRGKVYQLKVYEIGESSRTSKGSAVVNL
INIESGEKVESFVT--------------YGKNDKFS-------HVFLTTRKGVVKKTKLSEFENIRRNGILSIKLD-KGD
ELVWSNLTTGNDNALIFTRNGKSIRFSEDSVRPMGRNTRGVRGIRL--G-EDEVVGMDIITK------------------
--------GDKPDLLTIMDKGLGKKTSADQFNKQSRGGQGVKVAQVSPKTGKVAASQII---PKG-CN--EVIITSEKGL
VVKL----------------------------------
>RIFCSPLOWO2_02_FULL_OP11_40_18_rifcsplowo2_02_scaffold_377_75_Gyrase_subunit_A_protein_{ECO:0000313|EMBL:KKR95009_1};_TaxID=1618460__Levybacteria_-Microgenomates
LKQTDIAEEMKRAYLDYAMSVIVSRALPDVRDGLKPVHRRILFAMDEMGLAHTAKYSKSAKIVGEVMGKFHPHGDMPIYD
ALVRLAQSFSMRYPLIDGQGNFGSMDGDPPAAMRYTEARLAGITAEMLFDLEKETVDFVDNFDGTLKEPVYLPAKLPNLL
LMGSEGIAVGMATKIPPHNLGEVIDAASFVISRAKIQQGQSFSIT---------------------------------T-
-D--------VTVDQLLEFIKGPDFPTAGSIYDWTEIKNLYATGKGKIVIRGKAEIED--IGQGKSAIIITELPYQVNKS
LLVARIAELAKDKKIEGISDLRDESDRHGIRVVVELKRDSAPRKVLNNLFKHTSLQTIFPANVVALVD-QT-PQTLNLKT
ILEEYIKHRYIVVRKRSEFELREAKARLHILEGLKIAVDNLDAVIATIRKSRDQEEAKQNLMSKFKLTDIQATAILDLQL
RRLAALERQKIEDEYKLVKETIARLEDLLSHPEKILKVIKEELDYIKEKYSDPRRTKVYKGKVGEFSDEDLIPNEPTVLT
LTTTGYIKRQSLGSFRTQLRGGKGVKGMTTKDEDTIMNIRYAQTHDNILFFTNRGKVYQLKVYEIGESSRTSKGSAVVNL
INIESGEKVESFVTY--G---------------KND--KFS--HVFLTTRKGVVKKTKLSEFENIRRNGILSIKLDK-GD
ELVWSNLTTGNDNALIFTRNGKSIRFSEDSVRPMGRNTRGVRGIRLIG--EDEVVGMDIITK--------GDKP------
------------DLLTIMDKGLGKKTSADQFNKQSRGGQGVKVAQVSPKTGKVAASQII---PKG-CN--EVIITSEKGL
VVKLSLGSIPRLSRATQGVILMRFSN-PNDSVASITCI
>RIFOXYA1_FULL_OP11_41_10_rifoxya1_full_scaffold_507_16_Gyrase_subunit_A_protein_{ECO:0000313|EMBL:KKR95009_1};_TaxID=1618460__Levybacteria_-Microgenomates
LKQTDIAEEMKRAYLDYAMSVIVSRALPDVRDGLKPVHRRILFAMDEMGLAHTAKYSKSAKIVGEVMGKFHPHGDMPIYD
ALVRLAQSFSMRYPLIDGQGNFGSMDGDPPAAMRYTEARLAGITAEMLFDLEKETVDFVDNFDGTLKEPVYLPAKLPNLL
LMGSEGIAVGMATKIPPHNLGEVIDAASFVISRAKIQQGQSFSIT---------------------------------T-
-D--------VTVDQLLEFIKGPDFPTAGSIYDWTEIKNLYATGKGKIVIRGKAEIED--IGQGKSAIIITELPYQVNKS
LLVARIAELAKDKKIEGISDLRDESDRHGIRVVVELKRDSAPRKVLNNLFKHTSLQTIFPANVVALVD-QT-PQTLNLKT
ILEEYIKHRYIVVRKRSEFELREAKARLHILEGLKIAVDNLDAVIATIRKSRDQEEAKQNLMSKFKLTDIQATAILDLQL
RRLAALERQKIEDEYKLVKETIARLEDLLSHPEKILKVIKEELDYIKEKYSDPRRTKVYKGKVGEFSDEDLIPNEPTVLT
LTTTGYIKRQSLGSFRTQLRGGKGVKGMTTKDEDTIMNIRYAQTHDNILFFTNRGKVYQLKVYEIGESSRTSKGSAVVNL
INIESGEKVESFVTY--G---------------KND--KFS--HVFLTTRKGVVKKTKLSEFENIRRNGILSIKLDK-GD
ELVWSNLTTGNDNALIFTRNGKSIRFSEDSVRPMGRNTRGVRGIRLIG--EDEVVGMDIITK--------GDKP------
------------DLLTIMDKGLGKKTSADQFNKQSRGGQGVKVAQVSPKTGKVAASQII---PKG-CN--EVIITSEKGL
VVKLSLGSIPRLSRATQGVILMRFSN-PNDSVASITCI
>RIFOXYB1_FULL_OP11_related_40_17_rifoxyb1_full_scaffold_467_3_Gyrase_subunit_A_protein_{ECO:0000313|EMBL:KKR95009_1};_TaxID=1618460__Levybacteria_-Microgenomates
LKQTDIAEEMKRAYLDYAMSVIVSRALPDVRDGLKPVHRRILFAMDEMGLAHTAKYSKSAKIVGEVMGKFHPHGDMPIYD
ALVRLAQSFSMRYPLIDGQGNFGSMDGDPPAAMRYTEARLAGITAEMLFDLEKETVDFVDNFDGTLKEPVYLPAKLPNLL
LMGSEGIAVGMATKIPPHNLGEVIDAASFVISRAKIQQGQSFSIT---------------------------------T-
-D--------VTVDQLLEFIKGPDFPTAGSIYDWTEIKNLYATGKGKIVIRGKAEIED--IGQGKSAIIITELPYQVNKS
LLVARIAELAKDKKIEGISDLRDESDRHGIRVVVELKRDSAPRKVLNNLFKHTSLQTIFPANVVALVD-QT-PQTLNLKT
ILEEYIKHRYIVVRKRSEFELREAKARLHILEGLKIAVDNLDAVIATIRKSRDQEEAKQNLMSKFKLTDIQATAILDLQL
RRLAALERQKIEDEYKLVKETIARLEDLLSHPEKILKVIKEELDYIKEKYSDPRRTKVYKGKVGEFSDEDLIPNEPTVLT
LTTTGYIKRQSLGSFRTQLRGGKGVKGMTTKDEDTIMNIRYAQTHDNILFFTNRGKVYQLKVYEIGESSRTSKGSAVVNL
INIESGEKVESFVTY--G---------------KND--KFS--HVFLTTRKGVVKKTKLSEFENIRRNGILSIKLDK-GD
ELVWSNLTTGNDNALIFTRNGKSIRFSEDSVRPMGRNTRGVRGIRLIG--EDEVVGMDIITK--------GDKP------
------------DLLTIMDKGLGKKTSADQFNKQSRGGQGVKVAQVSPKTGKVAASQII---PKG-CN--EVIITSEKGL
VVKLSLGSIPRLSRATQGVILMRFSN-PNDSVASITCI
>RIFOXYC1_FULL_OP11_related_40_10_rifoxyc1_full_scaffold_564_42_Gyrase_subunit_A_protein_{ECO:0000313|EMBL:KKR95009_1};_TaxID=1618460__Levybacteria_-Microgenomates
LKQTDIAEEMKRAYLDYAMSVIVSRALPDVRDGLKPVHRRILFAMDEMGLAHTAKYSKSAKIVGEVMGKFHPHGDMPIYD
ALVRLAQSFSMRYPLIDGQGNFGSMDGDPPAAMRYTEARLAGITAEMLFDLEKETVDFVDNFDGTLKEPVYLPAKLPNLL
LMGSEGIAVGMATKIPPHNLGEVIDAASFVISRAKIQQGQSFSIT---------------------------------T-
-D--------VTVDQLLEFIKGPDFPTAGSIYDWTEIKNLYATGKGKIVIRGKAEIED--IGQGKSAIIITELPYQVNKS
LLVARIAELAKDKKIEGISDLRDESDRHGIRVVVELKRDSAPRKVLNNLFKHTSLQTIFPANVVALVD-QT-PQTLNLKT
ILEEYIKHRYIVVRKRSEFELREAKARLHILEGLKIAVDNLDAVIATIRKSRDQEEAKQNLMSKFKLTDIQATAILDLQL
RRLAALERQKIEDEYKLVKETIARLEDLLSHPEKILKVIKEELDYIKEKYSDPRRTKVYKGKVGEFSDEDLIPNEPTVLT
LTTTGYIKRQSLGSFRTQLRGGKGVKGMTTKDEDTIMNIRYAQTHDNILFFTNRGKVYQLKVYEIGESSRTSKGSAVVNL
INIESGEKVESFVTY--G---------------KND--KFS--HVFLTTRKGVVKKTKLSEFENIRRNGILSIKLDK-GD
ELVWSNLTTGNDNALIFTRNGKSIRFSEDSVRPMGRNTRGVRGIRLIG--EDEVVGMDIITK--------GDKP------
------------DLLTIMDKGLGKKTSADQFNKQSRGGQGVKVAQVSPKTGKVAASQII---PKG-CN--EVIITSEKGL
VVKLSLGSIPRLSRATQGVILMRFSN-PNDSVASITCI
>RIFOXYD1_FULL_OP11_related_40_21_rifoxyd1_full_scaffold_578_24_Gyrase_subunit_A_protein_{ECO:0000313|EMBL:KKR95009_1};_TaxID=1618460__Levybacteria_-Microgenomates
LKQTDIAEEMKRAYLDYAMSVIVSRALPDVRDGLKPVHRRILFAMDEMGLAHTAKYSKSAKIVGEVMGKFHPHGDMPIYD
ALVRLAQSFSMRYPLIDGQGNFGSMDGDPPAAMRYTEARLAGITAEMLFDLEKETVDFVDNFDGTLKEPVYLPAKLPNLL
LMGSEGIAVGMATKIPPHNLGEVIDAASFVISRAKIQQGQSFSIT---------------------------------T-
-D--------VTVDQLLEFIKGPDFPTAGSIYDWTEIKNLYATGKGKIVIRGKAEIED--IGQGKSAIIITELPYQVNKS
LLVARIAELAKDKKIEGISDLRDESDRHGIRVVVELKRDSAPRKVLNNLFKHTSLQTIFPANVVALVD-QT-PQTLNLKT
ILEEYIKHRYIVVRKRSEFELREAKARLHILEGLKIAVDNLDAVIATIRKSRDQEEAKQNLMSKFKLTDIQATAILDLQL
RRLAALERQKIEDEYKLVKETIARLEDLLSHPEKILKVIKEELDYIKEKYSDPRRTKVYKGKVGEFSDEDLIPNEPTVLT
LTTTGYIKRQSLGSFRTQLRGGKGVKGMTTKDEDTIMNIRYAQTHDNILFFTNRGKVYQLKVYEIGESSRTSKGSAVVNL
INIESGEKVESFVTY--G---------------KND--KFS--HVFLTTRKGVVKKTKLSEFENIRRNGILSIKLDK-GD
ELVWSNLTTGNDNALIFTRNGKSIRFSEDSVRPMGRNTRGVRGIRLIG--EDEVVGMDIITK--------GDKP------
------------DLLTIMDKGLGKKTSADQFNKQSRGGQGVKVAQVSPKTGKVAASQII---PKG-CN--EVIITSEKGL
VVKLSLGSIPRLSRATQGVILMRFSN-PNDSVASITCI
>gwa2_scaffold_1077_67_GWA2_Levybacteria_40_16 _Levybacteria -Microgenomates
LKQTDIAEEMKRAYLDYAMSVIVSRALPDVRDGLKPVHRRILFAMDEMGLAHTAKYSKSAKIVGEVMGKFHPHGDMPIYD
ALVRLAQSFSMRYPLIDGQGNFGSMDGDPPAAMRYTEARLAGITAEMLFDLEKETVDFVDNFDGTLKEPVYLPAKLPNLL
LMGSEGIAVGMATKIPPHNLGEVIDAASFVISRAKIQQGQSFSIT---------------------------------T-
-D--------VTVDQLLEFIKGPDFPTAGSIYDWTEIKNLYATGKGKIVIRGKAEIED--IGQGKSAIIITELPYQVNKS
LLVARIAELAKDKKIEGISDLRDESDRHGIRVVVELKRDSAPRKVLNNLFKHTSLQTIFPANVVALVD-QT-PQTLNLKT
ILEEYIKHRYIVVRKRSEFELREAKARLHILEGLKIAVDNLDAVIATIRKSRDQEEAKQNLMSKFKLTDIQATAILDLQL
RRLAALERQKIEDEYKLVKETIARLEDLLSHPEKILKVIKEELDYIKEKYSDPRRTKVYKGKVGEFSDEDLIPNEPTVLT
LTTTGYIKRQSLGSFRTQLRGGKGVKGMTTKDEDTIMNIRYAQTHDNILFFTNRGKVYQLKVYEIGESSRTSKGSAVVNL
INIESGEKVESFVTY--G---------------KND--KFS--HVFLTTRKGVVKKTKLSEFENIRRNGILSIKLDK-GD
ELVWSNLTTGNDNALIFTRNGKSIRFSEDSVRPMGRNTRGVRGIRLIG--EDEVVGMDIITK--------GDKP------
------------DLLTIMDKGLGKKTSADQFNKQSRGGQGVKVAQVSPKTGKVAASQII---PKG-CN--EVIITSEKGL
VVKLSLGSIPRLSRATQGVILMRFSN-PNDSVASITCI
>RIFCSPLOWO2_12_FULL_OP11_41_12_rifcsplowo2_12_scaffold_692_69_Gyrase_subunit_A_protein_{ECO:0000313|EMBL:KKR95009_1};_TaxID=1618460__Levybacteria_-Microgenomates
---------MKRAYLDYAMSVIVSRALPDVRDGLKPVHRRILFAMDEMGLAHTAKYSKSAKIVGEVMGKFHPHGDMPIYD
ALVRLAQSFSMRYPLIDGQGNFGSMDGDPPAAMRYTEARLAGITAEMLFDLEKETVDFVDNFDGTLKEPVYLPAKLPNLL
LMGSEGIAVGMATKIPPHNLGEVIDAASFVISRAKIQQGQSFSIT---------------------------------T-
-D--------VTVDQLLEFIKGPDFPTAGSIYDWTEIKNLYATGKGKIVIRGKAEIED--IGQGKSAIIITELPYQVNKS
LLVARIAELAKDKKIEGISDLRDESDRHGIRVVVELKRDSAPRKVLNNLFKHTSLQTIFPANVVALVD-QT-PQTLNLKT
ILEEYIKHRYIVVRKRSEFELREAKARLHILEGLKIAVDNLDAVIATIRKSRDQEEAKQNLMSKFKLTDIQATAILDLQL
RRLAALERQKIEDEYKLVKETIARLEDLLSHPEKILKVIKEELDYIKEKYSDPRRTKVYKGKVGEFSDEDLIPNEPTVLT
LTTTGYIKRQSLGSFRTQLRGGKGVKGMTTKDEDTIMNIRYAQTHDNILFFTNRGKVYQLKVYEIGESSRTSKGSAVVNL
INIESGEKVESFVT--------------YGKNDKFS-------HVFLTTRKGVVKKTKLSEFENIRRNGILSIKLD-KGD
ELVWSNLTTGNDNALIFTRNGKSIRFSEDSVRPMGRNTRGVRGIRL--G-EDEVVGMDIITK------------------
--------GDKPDLLTIMDKGLGKKTSADQFNKQSRGGQGVKVAQVSPKTGKVAASQII---------------------
---------------PKGC--NEV-------I------
>RIFCSPHIGHO2_01_FULL_OP11_42_15_rifcsphigho2_01_scaffold_7159_8_"Candidatus_Levybacteria_bacterium_RIFCSPHIGHO2_01_FULL_42_15"__Levybacteria_-Microgenomates
LEKTGITEEMKRAYLDYAMSVIVSRALPDVRDGLKPVHRRILYAMHEMNLIHSARYSKSAKIVGEVMGKYHPHGDMPIYD
ALVRLAQSFSMRYPLIDGQGNFGSMDGDPPAAMRYTEARLAAITSEMLFDLDKETVGFISNFDATLKEPVYLPAKLPNLL
LMGSEGIAVGMATKIPPHNLTEVIDAIVFTIDHARFQKNEQGISLTT--S------------------------------
----------VTVEDLLQFIQGPDFPTSGAIYDINEIKNVYTTGRGKIVIRGKAGIED--IGQGKSAIIVTELPYQVNKA
LLVARIADLAKDKRIEGISDLRDESDRHGIRVVIELKRDATPKKVLNNLFKHTSLQTVFAANIVALVD-GT-PHTLNLKT
ILEEYLKHRFLVVTRRSEFELKQAKDRLHILEGLKIAVDNIDAVIQTIRRSQTQEEAKENLIEKFKLTALQATAILDMQL
RRLAALERQKIEEEYQMIKETISYLEDLLKHPTKILTIIKHEIIKLKEKYKDERLTKVYKGRVGEFSDEDLIQNEPTVIT
LTNTGYIKRQSMNSFRVQHRGGKGVKGMTTKEEDAIAYIRFAHTHDVVSFFTNKGKVYQLKAYEITESQRTSKGSAMVNL
LNIEGGERVESFLNH--TPGK-----N------TQE--EHR--YVFLTTKDGTVKKTALSEFENMRRTGIAAIKLDS-GD
ELAWSKLTKGDQDVIITTKNGKAIRFSEKQVRPLGRSTKGVKGIELEG--DDRVIGMDVINK--------DEKL------
------------DFLSIMENGLGKRTLVTKFRMQSRGGKGVKVAKVSAKTGKVAFAQVI---SPH-TR--ELIITSISGQ
VVKLDIEDVPRLARDTQGVILMRFSK-QKDVVASATCI
>RIFCSPHIGHO2_02_FULL_OP11_42_12_rifcsphigho2_02_scaffold_2961_15_"Candidatus_Levybacteria_bacterium_RIFCSPHIGHO2_02_FULL_42_12"__Levybacteria_-Microgenomates
LEKTGITEEMKRAYLDYAMSVIVSRALPDVRDGLKPVHRRILYAMHEMNLIHSARYSKSAKIVGEVMGKYHPHGDMPIYD
ALVRLAQSFSMRYPLIDGQGNFGSMDGDPPAAMRYTEARLAAITSEMLFDLDKETVGFISNFDATLKEPVYLPAKLPNLL
LMGSEGIAVGMATKIPPHNLTEVIDAIVFTIDH-------------ARFQKNEQGISLT-------------------T-
-S--------VTVEDLLQFIQGPDFPTSGAIYDINEIKNVYTTGRGKIVIRGKAGIED--IGQGKSAIIVTELPYQVNKA
LLVARIADLAKDKRIEGISDLRDESDRHGIRVVIELKRDATPKKVLNNLFKHTSLQTVFAANIVALVD-GT-PHTLNLKT
ILEEYLKHRFLVVTRRSEFELKQAKDRLHILEGLKIAVDNIDAVIQTIRRSQTQEEAKENLIEKFKLTALQATAILDMQL
RRLAALERQKIEEEYQMIKETISYLEDLLKHPTKILTIIKHEIIKLKEKYKDERLTKVYKGRVGEFSDEDLIQNEPTVIT
LTNTGYIKRQSMNSFRVQHRGGKGVKGMTTKEEDAIAYIRFAHTHDVVSFFTNKGKVYQLKAYEITESQRTSKGSAMVNL
LNIEGGERVESFLNH--TPGK-----N------TQE--EHR--YVFLTTKDGTVKKTALSEFENMRRTGIAAIKLDS-GD
ELAWSKLTKGDQDVIITTKNGKAIRFSEKQVRPLGRSTKGVKGIELEG--DDRVIGMDVINK--------DEKL------
------------DFLSIMENGLGKRTLVTKFRMQSRGGKGVKVAKVSAKTGKVAFAQVI---SPH-TR--ELIITSISGQ
VVKLDIEDVPRLARDTQGVILMRFSK-QKDVVASATCI
>RIFCSPLOWO2_01_FULL_OP11_42_15_rifcsplowo2_01_scaffold_7799_9_"Candidatus_Levybacteria_bacterium_RIFCSPLOWO2_01_FULL_42_15"__Levybacteria_-Microgenomates
LEKTGITEEMKRAYLDYAMSVIVSRALPDVRDGLKPVHRRILYAMHEMNLIHSARYSKSAKIVGEVMGKYHPHGDMPIYD
ALVRLAQSFSMRYPLIDGQGNFGSMDGDPPAAMRYTEARLAAITSEMLFDLDKETVGFISNFDATLKEPVYLPAKLPNLL
LMGSEGIAVGMATKIPPHNLTEVIDAIVFTIDH-------------ARFQKNEQGISLT-------------------T-
-S--------VTVEDLLQFIQGPDFPTSGAIYDINEIKNVYTTGRGKIVIRGKAGIED--IGQGKSAIIVTELPYQVNKA
LLVARIADLAKDKRIEGISDLRDESDRHGIRVVIELKRDATPKKVLNNLFKHTSLQTVFAANIVALVD-GT-PHTLNLKT
ILEEYLKHRFLVVTRRSEFELKQAKDRLHILEGLKIAVDNIDAVIQTIRRSQTQEEAKENLIEKFKLTALQATAILDMQL
RRLAALERQKIEEEYQMIKETISYLEDLLKHPTKILTIIKHEIIKLKEKYKDERLTKVYKGRVGEFSDEDLIQNEPTVIT
LTNTGYIKRQSMNSFRVQHRGGKGVKGMTTKEEDAIAYIRFAHTHDVVSFFTNKGKVYQLKAYEITESQRTSKGSAMVNL
LNIEGGERVESFLNH--TPGK-----N------TQE--EHR--YVFLTTKDGTVKKTALSEFENMRRTGIAAIKLDS-GD
ELAWSKLTKGDQDVIITTKNGKAIRFSEKQVRPLGRSTKGVKGIELEG--DDRVIGMDVINK--------DEKL------
------------DFLSIMENGLGKRTLVTKFRMQSRGGKGVKVAKVSAKTGKVAFAQVI---SPH-TR--ELIITSISGQ
VVKLDIEDVPRLARDTQGVILMRFSK-QKDVVASATCI
>RIFCSPHIGHO2_01_FULL_OP11_38_12_rifcsphigho2_01_scaffold_3062_17_gyrA;_"Candidatus_Levybacteria_bacterium_RIFCSPHIGHO2_01_FULL_38_12"__Levybacteria_-Microgenomates
LQKTEITTEMKKAYLDYAMSVIVSRALPDVRDGLKPVHRRILFAMHELNLTHSAKYSKSAKIVGEVMGKYHPHGDVPIYD
ALVRMAQEFSMRYPLIDGQGNFGSVDGDPPAAMRYTEARMATITSEMLLDLDKETVGYVDNFDATLKEPVFLPAKLPSLL
LMGSEGIAVGMATKIPPHNLGEVVDAIVFMIGKTKIEPPSSTFS----------------------------------T-
-S--------ITVDELLEFVKGPDFPTYGCIYDIAEIKNVYNTGRGKIIIRGKAEIED--IGQGKSAIIITELPYQVNKA
LLVCRIADLAKEKKIEGITDLRDESDRHGTRIVVELKRDAIPKKVLNNVFKHTALQTSFPANIVALVD-GT-PQTLNLKT
ILEEYLKHRFLVITKRSEFELKQAKARLHILEGLRIAVDNIDAVIKTIRASKTQEDAKNNLMEKFKLSELQSIAILDMQL
RRLAALERQKIEDEYQMIKETIAYLEDLLGNPRKILTIIKDELLKLKEKYADPRRTKVFKSKVGEFSEEDLIPNEPTVIT
LTNTGYIKRQSLTSFRVQHRGGKGIKGMTTKEEDGIFQIRYAQTHDNILFFTNKGKVYQLRAFEIAESQRTSKGTAIVNL
LNIEPNEKIEAFISY--RAGK-----KP-----EDR--SLK--YVFLTTKKGTVKKTAISEFENIRRNGITAIKLDP-GD
ELAWADRTDGDQDVILTTREGKAIRFSEKGVRPLGRSTMGVRGIKIAP--TDRVIGMDVINK--------EEKF------
------------YLLTIMENGLGKQTSVDQFRGQSRGGQGVKVAKVTPKTGKVVFAKIV---PDN-CR--ELIITSKRGQ
VVKLEMAGIPKLSRDTQGVILMRFSH-SGDIVTSATCI
>RIFCSPHIGHO2_12_FULL_OP11_38_12_rifcsphigho2_12_scaffold_2113_3_gyrA;_"Candidatus_Levybacteria_bacterium_RIFCSPHIGHO2_12_FULL_38_12"__Levybacteria_-Microgenomates
LQKTEITTEMKKAYLDYAMSVIVSRALPDVRDGLKPVHRRILFAMHELNLTHSAKYSKSAKIVGEVMGKYHPHGDVPIYD
ALVRMAQEFSMRYPLIDGQGNFGSVDGDPPAAMRYTEARMATITSEMLLDLDKETVGYVDNFDATLKEPVFLPAKLPSLL
LMGSEGIAVGMATKIPPHNLGEVVDAIVFMIGK---------------------------------------------TK
IEPSSTFSTSITVDELLEFVKGPDFPTYGCIYDIAEIKNVYNTGRGKIIIRGKAEIED--IGQGKSAIIITELPYQVNKA
LLVCRIADLAKEKKIEGITDLRDESDRHGTRIVVELKRDAIPKKVLNNVFKHTALQTSFPANIVALVD-GT-PQTLNLKT
ILEEYLKHRFLVITKRSEFELKQAKARLHILEGLRIAVDNIDAVIKTIRASKTQEDAKNNLMEKFKLSELQSIAILDMQL
RRLAALERQKIEDEYQMIKETIAYLEDLLGNPRKILTIIKDELLKLKEKYADPRRTKVFKSKVGEFSEEDLIPNEPTVIT
LTNTGYIKRQSLTSFRVQHRGGKGIKGMTTKEEDGIFQIRYAQTHDNILFFTNKGKVYQLRAFEIAESQRTSKGTAIVNL
LNIEPNEKIEAFISY--RAGK-----KP-----EDR--SLK--YVFLTTKKGTVKKTAISEFENIRRNGITAIKLDP-GD
ELAWADRTDGDQDVILTTREGKAIRFSEKGVRPLGRSTMGVRGIKIAP--TDRVIGMDVINK--------EEKF------
------------YLLTIMENGLGKQTSVDQFRGQSRGGQGVKVAKVTPKTGKVVFAKIV---PDN-CR--ELIITSKRGQ
VVKLEMAGIPKLSRDTQGVILMRFSH-SGDIVTSATCI
>RIFCSPLOWO2_01_FULL_OP11_37_20_rifcsplowo2_01_scaffold_2628_3_gyrA;_"Candidatus_Levybacteria_bacterium_RIFCSPLOWO2_01_FULL_37_20"__Levybacteria_-Microgenomates
LQKTEITTEMKKAYLDYAMSVIVSRALPDVRDGLKPVHRRILFAMHELNLTHSAKYSKSAKIVGEVMGKYHPHGDVPIYD
ALVRMAQEFSMRYPLIDGQGNFGSVDGDPPAAMRYTEARMATITSEMLLDLDKETVGYVDNFDATLKEPVFLPAKLPSLL
LMGSEGIAVGMATKIPPHNLGEVVDAIVFMIGK---------------------------------------------TK
IEPSSTFSTSITVDELLEFVKGPDFPTYGCIYDIAEIKNVYNTGRGKIIIRGKAEIED--IGQGKSAIIITELPYQVNKA
LLVCRIADLAKEKKIEGITDLRDESDRHGTRIVVELKRDAIPKKVLNNVFKHTALQTSFPANIVALVD-GT-PQTLNLKT
ILEEYLKHRFLVITKRSEFELKQAKARLHILEGLRIAVDNIDAVIKTIRASKTQEDAKNNLMEKFKLSELQSIAILDMQL
RRLAALERQKIEDEYQMIKETIAYLEDLLGNPRKILTIIKDELLKLKEKYADPRRTKVFKSKVGEFSEEDLIPNEPTVIT
LTNTGYIKRQSLTSFRVQHRGGKGIKGMTTKEEDGIFQIRYAQTHDNILFFTNKGKVYQLRAFEIAESQRTSKGTAIVNL
LNIEPNEKIEAFISY--RAGK-----KP-----EDR--SLK--YVFLTTKKGTVKKTAISEFENIRRNGITAIKLDP-GD
ELAWADRTDGDQDVILTTREGKAIRFSEKGVRPLGRSTMGVRGIKIAP--TDRVIGMDVINK--------EEKF------
------------YLLTIMENGLGKQTSVDQFRGQSRGGQGVKVAKVTPKTGKVVFAKIV---PDN-CR--ELIITSKRGQ
VVKLEMAGIPKLSRDTQGVILMRFSH-SGDIVTSATCI
>RIFCSPLOWO2_02_FULL_OP11_37_18_rifcsplowo2_02_scaffold_1679_3_gyrA;_"Candidatus_Levybacteria_bacterium_RIFCSPLOWO2_02_FULL_37_18"__Levybacteria_-Microgenomates
LQKTEITTEMKKAYLDYAMSVIVSRALPDVRDGLKPVHRRILFAMHELNLTHSAKYSKSAKIVGEVMGKYHPHGDVPIYD
ALVRMAQEFSMRYPLIDGQGNFGSVDGDPPAAMRYTEARMATITSEMLLDLDKETVGYVDNFDATLKEPVFLPAKLPSLL
LMGSEGIAVGMATKIPPHNLGEVVDAIVFMIGK---------------------------------------------TK
IEPSSTFSTSITVDELLEFVKGPDFPTYGCIYDIAEIKNVYNTGRGKIIIRGKAEIED--IGQGKSAIIITELPYQVNKA
LLVCRIADLAKEKKIEGITDLRDESDRHGTRIVVELKRDAIPKKVLNNVFKHTALQTSFPANIVALVD-GT-PQTLNLKT
ILEEYLKHRFLVITKRSEFELKQAKARLHILEGLRIAVDNIDAVIKTIRASKTQEDAKNNLMEKFKLSELQSIAILDMQL
RRLAALERQKIEDEYQMIKETIAYLEDLLGNPRKILTIIKDELLKLKEKYADPRRTKVFKSKVGEFSEEDLIPNEPTVIT
LTNTGYIKRQSLTSFRVQHRGGKGIKGMTTKEEDGIFQIRYAQTHDNILFFTNKGKVYQLRAFEIAESQRTSKGTAIVNL
LNIEPNEKIEAFISY--RAGK-----KP-----EDR--SLK--YVFLTTKKGTVKKTAISEFENIRRNGITAIKLDP-GD
ELAWADRTDGDQDVILTTREGKAIRFSEKGVRPLGRSTMGVRGIKIAP--TDRVIGMDVINK--------EEKF------
------------YLLTIMENGLGKQTSVDQFRGQSRGGQGVKVAKVTPKTGKVVFAKIV---PDN-CR--ELIITSKRGQ
VVKLEMAGIPKLSRDTQGVILMRFSH-SGDIVTSATCI
>RIFCSPLOWO2_12_FULL_OP11_37_7_rifcsplowo2_12_scaffold_59993_3_gyrA;_"Candidatus_Levybacteria_bacterium_RIFCSPLOWO2_12_FULL_37_7"__Levybacteria_-Microgenomates
LQKTEITTEMKKAYLDYAMSVIVSRALPDVRDGLKPVHRRILFAMHELNLTHSAKYSKSAKIVGEVMGKYHPHGDVPIYD
ALVRMAQEFSMRYPLIDGQGNFGSVDGDPPAAMRYTEARMATITSEMLLDLDKETVGYVDNFDATLKEPVFLPAKLPSLL
LMGSEGIAVGMATKIPPHNLGEVVDAIVFMIGK---------------------------------------------TK
IEPSSTFSTSITVDELLEFVKGPDFPTYGCIYDIAEIKNVYNTGRGKIIIRGKAEIED--IGQGKSAIIITELPYQVNKA
LLVCRIADLAKEKKIEGITDLRDESDRHGTRIVVELKRDAIPKKVLNNVFKHTALQTSFPANIVALVD-GT-PQTLNLKT
ILEEYLKHRFLVITKRSEFELKQAKARLHILEGLRIAVDNIDAVIKTIRASKTQEDAKNNLMEKFKLSELQSIAILDMQL
RRLAALERQKIEDEYQMIKETIAYLEDLLGNPRKILTIIKDELLKLKEKYADPRRTKVFKSKVGEFSEEDLIPNEPTVIT
LTNTGYIKRQSLTSFRVQHRGGKGIKGMTTKEEDGIFQIRYAQTHDNILFFTNKGKVYQLRAFEIAESQRTSKGTAIVNL
LNIEPNEKIEAFISY--RAGK-----KP-----EDR--SLK--YVFLTTKKGTVKKTAISEFENIRRNGITAIKLDP-GD
ELAWADRTDGDQDVILTTREGKAIRFSEKGVRPLGRSTMGVRGIKIAP--TDRVIGMDVINK--------EEKF------
------------YLLTIMENGLGKQTSVDQFRGQSRGGQGVKVAKVTPKTGKVVFAKIV---PDN-CR--ELIITSKRGQ
VVKLEMAGIPKLSRDTQGVILMRFSH-SGDIVTSATCI
>RIFCSPHIGHO2_01_FULL_CPR_40_16_rifcsphigho2_01_scaffold_15_308_gyrA;_"Candidatus_Levybacteria_bacterium_RIFCSPHIGHO2_01_FULL_40_16"__Levybacteria_-Microgenomates
LKQTEITTEVKRAYLDYAMSVIVSRALPDVRDGLKPVHRRILFALHELNLTHTAKYAKSAKIVGEVMGKYHPHGDMPIYD
ALVRLAQDFSMRYPLIDGQGNYGSVDGDPPAAMRYTEARLATITGEMLMDLDKETVDTIPNFDATLQEPVFLPAKLPNLL
LMGSEGIAVGMATKIPPHNLGELVDAITFMIGKTKVIN----------------------------------------P-
-EKTFSLTSTATVDELLEFIKGPDFPTAGSIYDWSEIKNVYATGRGRIIIRGKADIEE--IGNGKSAIIVTELPYQVNKA
LMVARIAELAREKKIEGISDLRDESDRHGTRVVIELKRDTAPKKVLNNLFKHTSLQTSFSANIVALVN-GT-PQTLNLKT
ILEEYLKHRYFIVKKRSEFELKQAKARLHILEGLKIAVDNIDAVIKTIRESKTQEDAKQNLIIKFKLSDLQATAILDMQL
RRLAALERQKIEDELIMVKETIDYLEDLLAHPGKILSVIKEELKVLKEKFADPRRTKVYKSKVGEFSEEDLIPNEPTVIT
ITDTGYIKRQSLNSFRVQHRGGKGVRGMTTKEEDGILNIRYAQTHDNILFFTNRGKVYQLRAFEIAESSRTSKGTAVVNL
INVEQDEKVESFINY--KVGK-----KGI----EEE--TFK--YVFLSTKNGTVKKTALTEFENIRRNGILAIKLDK-GD
ELVWSALTEGNNEVILTSHDGKAIRFSEKSVRPLGRSTRGVRGIKLHA--TDEVISMDVIKK--------DAKT------
------------DLITIMENGLGKKTPVGQFRGQSRGGQGVKVAKVTAKTGKVAFAQVI---PPN-YK--TLIMTSKRGQ
VVKLELSSIPRHSRNTQGVKLMRFSN-STDRVTSATCV
>RIFCSPLOWO2_01_FULL_OP11_39_24_rifcsplowo2_01_scaffold_17_174_gyrA;_"Candidatus_Levybacteria_bacterium_RIFCSPLOWO2_01_FULL_39_24"__Levybacteria_-Microgenomates
LKQTEITTEVKRAYLDYAMSVIVSRALPDVRDGLKPVHRRILFALHELNLTHTAKYAKSAKIVGEVMGKYHPHGDMPIYD
ALVRLAQDFSMRYPLIDGQGNYGSVDGDPPAAMRYTEARLATITGEMLMDLDKETVDTIPNFDATLQEPVFLPAKLPNLL
LMGSEGIAVGMATKIPPHNLGELVDAITFMIGK---------------------------------------------P-
-EKTFSLTSTATVDELLEFIKGPDFPTAGSIYDWSEIKNVYATGRGRIIIRGKADIEE--IGNGKSAIIVTELPYQVNKA
LMVARIAELAREKKIEGISDLRDESDRHGTRVVIELKRDTAPKKVLNNLFKHTSLQTSFSANIVALVN-GT-PQTLNLKT
ILEEYLKHRYFIVKKRSEFELKQAKARLHILEGLKIAVDNIDAVIKTIRESKTQEDAKQNLIIKFKLSDLQATAILDMQL
RRLAALERQKIEDELIMVKETIDYLEDLLAHPGKILSVIKEELKVLKEKFADPRRTKVYKSKVGEFSEEDLIPNEPTVIT
ITDTGYIKRQSLNSFRVQHRGGKGVRGMTTKEEDGILNIRYAQTHDNILFFTNRGKVYQLRAFEIAESSRTSKGTAVVNL
INVEQDEKVESFINY--KVGK-----KGI----EEE--TFK--YVFLSTKNGTVKKTALTEFENIRRNGILAIKLDK-GD
ELVWSALTEGNNEVILTSHDGKAIRFSEKSVRPLGRSTRGVRGIKLHA--TDEVISMDVIKK--------DAKT------
------------DLITIMENGLGKKTPVGQFRGQSRGGQGVKVAKVTAKTGKVAFAQVI---PPN-YK--TLIMTSKRGQ
VVKLELSSIPRHSRNTQGVKLMRFSN-STDRVTSATCV
>RIFCSPHIGHO2_12_FULL_OP11_39_9_rifcsphigho2_12_scaffold_1354_20_gyrA;_"Candidatus_Levybacteria_bacterium_RIFCSPHIGHO2_12_FULL_39_9"__Levybacteria_-Microgenomates
LKQTEITTEVKRAYLDYAMSVIVSRALPDVRDGLKPVHRRILFALHELNLTHTAKYAKSAKIVGEVMGKYHPHGDMPIYD
ALVRLAQDFSMRYPLIDGQGNYGSVDGDPPAAMRYTEARLATITGEMLMDLDKETVDTIPNFDATLQEPVFLPAKLPNLL
LMGSEGIAVGMATKIPPHNLGELVDAITFMIGK---------------------------------------------P-
-EKTFSLTSTATVDELLEFIKGPDFPTAGSIYDWSEIKNVYATGRGRIIIRGKADIEE--IGDGKSAIIVTELPYQVNKA
LMVARIAELAREKKIEGISDLRDESDRHGTRVVIELKRDTAPKKVLNNLFKHTSLQTSFSAHIVAFVN-GT-PQTLNLKT
ILEEYLKHRYFIVKKRSEFELKQAKARLHILEGLKIAVDNIDAVIKTIRESKTQEDAKQNLIIKFKLSDLQATAILDMQL
RRLAALERQKIEDELIMVKETIDYLEDLLAHPGKILSVIKEELKVLKEKFADPRRTKVYKSKVGEFSEEDLIPNEPTVIT
ITDTGYIKRQSLNSFRVQHRGGKGVRGMTTKEEDGILNIRYAQTHDNILFFTNRGKVYQLRAFEIAESSRTSKGTAVVNL
INVEQDEKVESFINY--KVGK-----KGI----EEE--TFK--YVFLSTKNGTVKKTALTEFENIRRNGILAIKLDK-GD
ELVWSALTEGNNEVILTSHDGKAIRFSEKSVRPLGRSTRGVRGIKLHA--TDEVISMDVIKK--------DAKT------
------------DLITIMENGLGKKTPVGQFRGQSRGGQGVKVAKVTAKTGKVAFAQVI---PPN-YK--TLIMTSKRGQ
VVKLELSSIPRHSRNTQGVKLMRFSN-STDRVTSATCV
>RIFCSPHIGHO2_02_FULL_OP11_37_10_rifcsphigho2_02_scaffold_10454_17_gyrA;_"Candidatus_Levybacteria_bacterium_RIFCSPHIGHO2_02_FULL_37_10"__Levybacteria_-Microgenomates
LKQTEITGEVKRAYLDYAMSVIVSRALPDVRDGLKPVHRRILFALHELNLNHTAKYAKSAKIVGEVMGKYHPHGDLPIYD
ALVRLAQDFSMRYPLVDGQGNYGSVDGDPPAAMRYTEARLAAITAEMLADLDKETVSYLPNFDATLQEPVFLPAKLPNLL
LMGSEGIAVGMATKIPPHNLGXXXXXXXXXIGKTKITNPGKGFSLT--------------------------------S-
-T--------ATVDDLLEFIKGPDFPTAGAIFDMAEIKNVYTTGRGRILIRGKAEIED--IGNGKSAIIITELPYQVNKA
LMVARIAELAREKKIEGISDLRDESDRHGTRVVVELKRDTTPKKVLNNLFKHTSLQTSFSANIVALVN-GT-PQTLNLKT
ILEEYLKHRYFVVTKRSEFELKQAKARLHILEGLKIAVDHIDAVIKTIRESKDQEDAKKNLIVKFKLSDIQAVAILDMQL
RRLAALERQKIEDELIMIKEAIEYLEDLLSHPEKILSVIKEELKVLKEKFADPRRTRVFKSKVGEFSEEDLIPNEPTVIT
ITDTGYIKRQSLNSFRVQHRGGKGVRGMTTKEEDGILNIRYAQTHDNILFFTNRGKVYQLRAFEIAESQRTSKGTAVVNL
INVEQEEKVESFINY--KVGK-----KGI----EEE--TFK--YVFLSTKNGTVKKTALTEFENIRRNGILAIKLDS-GD
ELVWSALTEGNNEVILTSHDGKAIRFSEKSVRPLGRSTRGVRGIKLQA--TDEVISMDVIKK--------DDKT------
------------DLITIMENGLGKKTPVGQFRGQSRGGQGVKVAKITPKTGKIAFAQVI---PPN-YT--TVIMTSRRGQ
VVKLELSSIPRHSRNTQGVKLMRFSS-PTDRVTSATCV
>RIFCSPLOWO2_12_FULL_OP11_37_14_rifcsplowo2_12_scaffold_13874_4_Gyrase_subunit_A_protein_{ECO:0000313|EMBL:KKQ29066_1};_TaxID=1618452__Levybacteria_-Microgenomates
LQSTEITREVKRAYLDYAMSVIVSRALPDVRDGLKPVHRRILFALHELNLTHTAKYAKSAKIVGEVMGKYHPHGDLPIYD
ALVRLAQDFSMRYPLVDGQGNYGSVDGDPPAAMRYTEARLAAITGEMLADLDKETVSYIPNFDATLNEPIFLPAKLPNLL
LMGSEGIAVGMATKIPPHNLGELIDAITFMIGKTKTTSQGKGFSLT--------------------------------G-
-N--------VTVDELLEFIKGPDFPTAGAIYDFTEIKNVYTTGRGRILIRGKADIED--VGNGKSAIIITELPYQVNKA
LMVARIAELAREKKIEGISDLRDESDRHGTRVVVELKRDTAPKKVLNNLFKHTSLQTSFSANIVALVN-GT-PQTLNLKT
ILEEYLKHRYFVVTKRSEFELRQAKARLHILEGLKIAVDSIDAVIKTIRESKDQDSAKQNLIIKFKLSEIQAVAILDMQL
RRLAALERQKIEDELIMIQETIEYLEDLLAHPEKILTVIKEELKVLKEKFADPRRTKVYKSKVGEFSEEDLIPNEPTVIT
ITDTGYIKRQSLNSFRVQHRGGKGVKGMTTKEEDGILNIRYAQTHDNILFFTNKGKVYQLRAFEIAESQRTSKGTAIVNL
INVEQEEKVESFINY--KVGK-----KGI----EEE--TFK--YVFLSTKNGTVKKTALTEFENIRRNGILAIKLDS-GD
ELVWSALTEGNNEVILTSHNGKAIRFSEKSVRPLGRSTRGVRGIRLQA--TDEVISMDVIKK--------DDKT------
------------DLITIMENGLGKKTPVGQFRGQSRGGQGVKVAKVTPKTGKVAFAQVI---PLN-YK--TLIMTSRRGQ
VVKLELSSIPRHSRNTQGVKLMRFSN-PTDRVTSATCV
>gwa1_scaffold_1569_13_GWA1_GWA1_OP11_37_16_37_16 _Levybacteria -Microgenomates
LQSTEITREVKRAYLDYAMSVIVSRALPDVRDGLKPVHRRILFALHELNLTHTAKYAKSAKIVGEVMGKYHPHGDLPIYD
ALVRLAQDFSMRYPLVDGQGNYGSVDGDPPAAMRYTEARLAAITGEMLADLDKETVSYIPNFDATLNEPIFLPAKLPNLL
LMGSEGIAVGMATKIPPHNLGELIDAITFMIGKTKTTSQGKGFSLT--------------------------------G-
-N--------VTVDELLEFIKGPDFPTAGAIYDFTEIKNVYTTGRGRILIRGKADIED--VGNGKSAIIITELPYQVNKA
LMVARIAELAREKKIEGISDLRDESDRHGTRVVVELKRDTAPKKVLNNLFKHTSLQTSFSANIVALVN-GT-PQTLNLKT
ILEEYLKHRYFVVTKRSEFELRQAKARLHILEGLKIAVDSIDAVIKTIRESKDQDSAKQNLIIKFKLSEIQAVAILDMQL
RRLAALERQKIEDELIMIQETIEYLEDLLAHPEKILTVIKEELKVLKEKFADPRRTKVYKSKVGEFSEEDLIPNEPTVIT
ITDTGYIKRQSLNSFRVQHRGGKGVKGMTTKEEDGILNIRYAQTHDNILFFTNKGKVYQLRAFEIAESQRTSKGTAIVNL
INVEQEEKVESFINY--KVGK-----KGI----EEE--TFK--YVFLSTKNGTVKKTALTEFENIRRNGILAIKLDS-GD
ELVWSALTEGNNEVILTSHNGKAIRFSEKSVRPLGRSTRGVRGIRLQA--TDEVISMDVIKK--------DDKT------
------------DLITIMENGLGKKTPVGQFRGQSRGGQGVKVAKVTPKTGKVAFAQVI---PLN-YK--TLIMTSRRGQ
VVKLELSSIPRHSRNTQGVKLMRFSN-PTDRVTSATCV
>GWB1_scaffold_22862_1_GWB1_GWB1_OP11_37_8_37_9 _Levybacteria -Microgenomates
--------------------------------------------------------------------------------
--------------------------------------------------------------------------KLPNLL
LMGSEGIAVGMATKIPPHNLGELIDAITFMIGKTKTTSQGKGFSLT--------------------------------G-
-N--------VTVDELLEFIKGPDFPTAGAIYDFTEIKNVYTTGRGRILIRGKADIED--VGNGKSAIIITELPYQVNKA
LMVARIAELAREKKIEGISDLRDESDRHGTRVVVELKRDTAPKKVLNNLFKHTSLQTSFSANIVALVN-GT-PQTLNLKT
ILEEYLKHRYFVVTKRSEFELRQAKARLHILEGLKIAVDSIDAVIKTIRESKDQDSAKQNLIIKFKLSEIQAVAILDMQL
RRLAALERQKIEDELIMIQETIEYLEDLLAHPEKILTVIKEELKVLKEKFADPRRTKVYKSKVGEFSEEDLIPNEPTVIT
ITDTGYIKRQSLNSFRVQHRGGKGVKGMTTKEEDGILNIRYAQTHDNILFFTNKGKVYQLRAFEIAESQRTSKGTAIVNL
INVEQEEKVESFINY--KVGK-----KGI----EEE--TFK--YVFLSTKNGTVKKTALTEFENIRRNGILAIKLDS-GD
ELVWSALTEGNNEVILTSHNGKAIRFSEKSVRPLGRSTRGVRGIRLQA--TDEVISMDVIKK--------DDKT------
------------DLITIMENGLGKKTPVGQFRGQSRGGQGVKVAKVTPKTGKVAFAQVI---PLN-YK--TLIMTSRRGQ
VVKLELSSIPRHSRNTQGVKLMRFSN-PTDRVTSATCV
>gwc2_scaffold_11700_3_GWC2_Levybacteria_37_7 _Levybacteria -Microgenomates
LQSTEITREVKRAYLDYAMSVIVSRALPDVRDGLKPVHRRILFALHELNLTHTAKYAKSAKIVGEVMGKYHPHGDLPIYD
ALVRLAQDFSMRYPLVDGQGNYGSVDGDPPAAMRYTEARLAAITGEMLADLDKETVSYIPNFDATLNEPIFLPAKLPNLL
LMGSEGIAVGMATKIPPHNLGELIDAITFMIGKTKTTSQGKGFSLT--------------------------------G-
-N--------VTVDELLEFIKGPDFPTAGAIYDFTEIKNVYTTGRGRILIRGKADIED--VGNGKSAIIITELPYQVNKA
LMVARIAELAREKKIEGISDLRDESDRHGTRVVVELKRDTAPKKVLNNLFKHTSLQTSFSANIVALVN-GT-PQTLNLKT
ILEEYLKHRYFVVTKRSEFELRQAKARLHILEGLKIAVDSIDAVIKTIRESKDQDSAKQNLIIKFKLSEIQAVAILDMQL
RRLAALERQKIEDELIMIQETIEYLEDLLAHPEKILTVIKEELKVLKEKFADPRRTKVYKSKVGEFSEEDLIPNEPTVIT
ITDTGYIKRQSLNSFRVQHRGGKGVKGMTTKEEDGILNIRYAQTHDNILFFTNKGKVYQLRAFEIAESQRTSKGTAIVNL
INVEQEEKVESFINY--KVGK-----KGI----EEE--TFK--YVFLSTKNGTVKKTALTEFENIRRNGILAIKLDS-GD
ELVWSALTEGNNEVILTSHNGKAIRFSEKSVRPLGRSTRGVRGIRLQA--TDEVISMDVIKK--------DDKT------
------------DLITIMENGLGKKTPVGQFRGQSRGGQGVKVAKVTPKTGKVAFAQVI---PLN-YK--TLIMTSRRGQ
VVKLELSSIPRHSRNTQGVKLMRFSN-PTDRVTSATCV
>RIFCSPHIGHO2_01_FULL_OP11_38_26_rifcsphigho2_01_scaffold_2757_40_"Candidatus_Levybacteria_bacterium_RIFCSPHIGHO2_01_FULL_38_26"__unknown_-unknown
LQQTEITSEMKRAYLDYAMSVIVSRALPDVKDGLKPVHRRILYAMHEMGLTHSAKYSKSAKIVGEVMGKYHPHGDLPIYD
ALVRLAQNFSMRYPLIDGQGNFGSMDGDPPAAMRYTEARMAAIASEVLFDLEKETVDFVPNFDASLKEPVFLPAKLPNLL
LMGSEGIAVGMATKIPPHNLGEIVDAIVYMIKE---------------------------------------------PN
IESPVSLTTSVTVDELLQFIKGPDFPTAGAIYDINEIKNVYTTGRGRIIIRGKADIED--IGNGKSAIIITELPYQVNKA
LLVARIADLAREKKVEGISDLRDESDRHGTRIVVELKRDSMPKKVLNNLFKHTSLQTIFPVNVVALVD-GT-PQTLNLKT
ILEEYLKHRYLVVTRRSVFELKQAKARLHILEGLKIAVDNIDAVIRTIRASKTQEEAKQNLIEKFKLSEIQATAILDMQL
RRLAALERQKIEDEYEMIKETIAYLEDLLSHSEKILTVIKDELVSLRKKYQDARRTRVFKSKVGEFSEEDLIPNEPTVIT
LTNTGYIKRQSLNSFRVQQRGGKGVKGMTTKEEDGILSIRYAETHDNILFFTNRGKVYQLRAYEISESSRTSKGTAVVNL
INIEQGERIESFINY--K---------------PND--NHG--YVFLTTKNGTVKKTSLKEFENIRRNGIIAIKLEK-GD
ELVWSNLTKGKEDIILTTREGKAIRFSEIGVRPLGRSTMGVRGIKLGS--GDEVISQDVIDK--------EDKP------
------------DVLAIMENGLGKKTSAKSFRGQSRGGVGVKIAKVNPKTGKVAFAAVI---SPN-CK--EIIITSNRGQ
VVKIPIAQIPRLSRDTQGIILMRFSK-STDKITSATCV
>RIFCSPHIGHO2_02_FULL_OP11_37_13_rifcsphigho2_02_scaffold_2465_23_gyrA;_"Candidatus_Levybacteria_bacterium_RIFCSPHIGHO2_02_FULL_37_13"__Levybacteria_-Microgenomates
LLKTEITGEMKRAYLDYAMSVIVSRALPDVKDGLKPVHRRILFAMHEMGLTHSAKYSKSAKIVGEVMGKYHPHGDLPIYD
ALVRLAQSFSMRYPLVDGQGNFGSMDGDPPAAMRYTEARLANITAEMLFDLDKETVNYIDNFDATIKEPVFLPAKLPNLL
LMGSEGIAVGMATKIPPHNLAEVIDAIVFMIGKMKITPPVIPSPAKPGEESLSSKNREKDPSTLLRQAQDSVGMT---S-
-E--------VTVDELLQFIKGPDFPTAGAIYDINEIKNVYTTGRGRVLIRGKADIED--IGNGKSAIIVTEIPYQVNKA
LLVARIADLAREKKIEGISDLRDESDRHGTRIVVELKRDAIPKKVLNNLFKHTSLQTIFSVNVVALVD-GT-PQTLNLKT
ILEEYLKHRYQVVRRRSEFELRQAKARLHILEGLKIAVDNIDAVIKTIRASKTQEDAKKNLMEKFKLSELQATAILDMQL
RRLAALERQKIEDEYDMVKETIAYLEDLLNHSEKILTVIKDELLNLKNKYQDARRTRVFKSKVGEFSEEDLIPNDPTVIT
LTNTGYIKRQSLNSFRVQQRGGKGVRGMTTKDEDGILNIRYAQTHDNILFFTNRGKVYQLRAFEIAESQRTSKGTAVVNL
INIEQGEKVESFITY--Q---------------NES--LTK--HIFLTTKKGTVKKTSLSEFENIRKNGITAIKLEK-GD
ELAWSMLTDANQDVILASHDGKAIRFSENSIRPMGRNTMGVRGIRLDE--GDRVISMDVIDK--------SAKV------
------------DLLTIMENGLGKKTSVEEFRGQRRGGKGVKVAKVTPKTGKVAFAQVI---PPN-CK--DVIITSNRGQ
VVKLEISSVPRRSRNTQGVALMRFSN-KSDRVTSATCG
>RIFCSPLOWO2_01_FULL_OP11_37_26_rifcsplowo2_01_scaffold_47914_11_gyrA;_"Candidatus_Levybacteria_bacterium_RIFCSPLOWO2_01_FULL_37_26"__Levybacteria_-Microgenomates
LLKTEITGEMKRAYLDYAMSVIVSRALPDVKDGLKPVHRRILFAMHEMGLTHSAKYSKSAKIVGEVMGKYHPHGDLPIYD
ALVRLAQSFSMRYPLVDGQGNFGSMDGDPPAAMRYTEARLANITAEMLFDLDKETVNYIDNFDATIKEPVFLPAKLPNLL
LMGSEGIAVGMATKIPPHNLAEVIDAIVFMIGKMKITPPVIPSPAKPGEESLSSKNREKDPSTLLRQAQDSVGMT---S-
-E--------VTVDELLQFIKGPDFPTAGAIYDINEIKNVYTTGRGRVLIRGKADIED--IGNGKSAIIVTEIPYQVNKA
LLVARIADLAREKKIEGISDLRDESDRHGTRIVVELKRDAIPKKVLNNLFKHTSLQTIFSVNVVALVD-GT-PQTLNLKT
ILEEYLKHRYQVVRRRSEFELRQAKARLHILEGLKIAVDNIDAVIKTIRASKTQEDAKKNLMEKFKLSELQATAILDMQL
RRLAALERQKIEDEYDMVKETIAYLENLLNHSEKILTVIKDELLNLKNKYQDARRTRVFKSKVGEFSEEDLIPNDPTVIT
LTNTGYIKRQSLNSFRVQQRGGKGVRGMTTKDEDGILNIRYAQTHDNILFFTNRGKVYQLRAFEIAESQRTSKGTAVVNL
INIEQGEKVESFITY--Q---------------NES--LTK--HIFLTTKKGTVKKTSLSEFENIRKNGITAIKLEK-GD
ELAWSMLTDANQDVILASHDGKAIRFSENSIRPMGRNTMGVRGIRLDE--GDRVISMDVIDK--------SAKV------
------------DLLTIMENGLGKKTSVEEFRGQRRGGKGVKVAKVTPKTGKVAFAQVI---PPN-CK--DVIITSNRGQ
VVKLEISSVPRRSRNTQGVALMRFSN-KSDRVTSATCG
>RBG_16_OP11_35_11_RBG_16_scaffold_2787_9_gyrA;_"Candidatus_Levybacteria_bacterium_RBG_16_35_11"__Levybacteria_-Microgenomates
LQKAEITSEMKKAYLDYAMSVIVSRALPDVKDGLKPVHRRILYAMHEMNLTHLAKFSKSAKIVGEVMGKYHPHGDIPIYD
ALVRLAQNFSMRYPLIDGQGNFGSMDGDPPAHMRYTEARMAAISDEMLRDLDKETVDYLENFDATLKEPVFLPSLLPNLL
LMGSEGIAVGMATKIPPHNLTEVINAVVYMIMV---------------------------------------------S-
-N--------VSIDELLEFIKGPDFPTAGSIYDISEIKNVYTTGRGRILIRGKAEIED--IGQGKSAIIVTELPYQVNKS
LLVARIAELAKDKKIEGISDLRDESDRHGIRIVVELKRDSSPKKILNNLYKHTNLQTIFSANTVALVD-GT-PQTLNLKT
ILEEYLKHRYSVVKRRSEFELKQAKARLHILEGLKIAVENIDAVIKTIKESKDQDAAKTNLINKFKLSEIQATAILDMQL
RRLAALERQKIEDEYEMVKETIAYLEDLLSHPVKILTVVRGELTRLKEKYGDERRTKVYKSKVGEFSEEDLIQNEPTVIT
LTNTGYIKRQSLTSFRTQQRGGKGIKGMTTKEEDSIFHIRYAQAHDNLLFFTDKGKAYQLRAFEIAESSRTSKGTAVVNL
LNIEANEKVQSFVS--Y---------R-K--DEKGG-------YVFLTTRKGTVKKSKLSDFENIRRSGILAIKLD-KGD
ELVWSKLTRGDNDVLLVTKHGKAIRFSEKSVRPMGRNTMGVRGIRI--G-DDVVIGMDILDN------------------
--------KEKSDLLTIMQNGLGKKTAAKLFRGQQRGGQGVKVAKVTQKTGEVVFAQVI---PTG-CK--EAIITSKKGQ
IVKIEMESIPRLSRDTQGVILMRFSD-PSDHVASATCI
>RIFCSPHIGHO2_01_FULL_CPR_41_15_rifcsphigho2_01_scaffold_102_42_gyrA;_"Candidatus_Levybacteria_bacterium_RIFCSPHIGHO2_01_FULL_41_15"__Levybacteria_-Microgenomates
VNKTEITREMKKAYLDYAMSVIVQRALPDVRDGLKPVHRRILFAMHEMGLSHSAKYSKSAKIVGEVMGKYHPHGDMPIYD
ALVRLAQDFSLRYPLIDGQGNFGSMDGDPPAAMRYTEARMAGITSEMLFDLDKETVDYLENFDATLKEPVFLPAKLPNLL
LMGSEGIAVGMATKIPPHNISEVIDAIVFTIDRTKVSKDEKVSKISETYFS---------------------------S-
-N--------VTIDELLEFIKGPDFPTAGAIYDITEIKNVYTVGRGRILIRGRAEIED--IGQGKSAIIITELPYQVNKA
LLVARVAELAKERKIDGISDLRDESDRHGMRVVVELKRDAAPRKVLNNLFKHTSLQTTFPANIVALVN-GT-PQTLNLKT
ILEEYLKHRFLVVTRRSEFELREAKARLHILEGLKIAVDNIDAVIETIKKSKDQEEAKQNLIRKFKLSEIQATAILDMQL
RRLAALERQKIEDEYIMVKETIAYLEDLLANPPKILKVVKDELLKLKEKYQDPRRTKVFKSKVGEFSDEDLIPNEPTVIT
LTETGYIKRQSLTSFKTQHRGGKGIKGMTTKEEDTISHIRYAETHDNLFFFTNKGKVYQIKAYDISESQRTSKGTAIVNL
LNIEQGEKVESFISS--G---------------KDE--RGE--YVFLTTRKGTVKKSKIKDFENIRRNGIVAIKLDR-GD
ELTWSELSSGENDIILATKNGKAIRFSEKGVRPTGRATRGVRGIRLEG--EDIVIGMDVINK--------AGDD------
------------DLLTIMENGLGKKTACKLFRGQVRGGKGVKVAKVTSKTGKVGFAQVI---PTN-CE--EIIITSKRGQ
VVKLEIKSIPRLSRDTQGVILMRYSN-PNDHVASATFI
>RIFCSPLOWO2_01_FULL_OP11_38_13_rifcsplowo2_01_scaffold_42_43_gyrA;_"Candidatus_Levybacteria_bacterium_RIFCSPLOWO2_01_FULL_38_13"__Levybacteria_-Microgenomates
VNKTEITREMKKAYLDYAMSVIVQRALPDVRDGLKPVHRRILFAMHEMGLSHSAKYSKSAKIVGEVMGKYHPHGDMPIYD
ALVRLAQDFSLRYPLIDGQGNFGSMDGDPPAAMRYTEARMAGITSEMLFDLDKETVDYLENFDATLKEPVFLPAKLPNLL
LMGSEGIAVGMATKIPPHNISEVIDAIVFTIDRTKVSKDEKVSKISETYFS---------------------------S-
-N--------VTIDELLEFIKGPDFPTAGAIYDITEIKNVYTVGRGRILIRGRAEIED--IGQGKSAIIITELPYQVNKA
LLVARVAELAKERKIDGISDLRDESDRHGMRVVVELKRDAAPRKVLNNLFKHTSLQTTFPANIVALVN-GT-PQTLNLKT
ILEEYLKHRFLVVTRRSEFELREAKARLHILEGLKIAVDNIDAVIETIKKSKDQEEAKQNLIRKFKLSEIQATAILDMQL
RRLAALERQKIEDEYIMVKETIAYLEDLLANPPKILKVVKDELLKLKEKYQDPRRTKVFKSKVGEFSDEDLIPNEPTVIT
LTETGYIKRQSLTSFKTQHRGGKGIKGMTTKEEDTISHIRYAETHDNLFFFTNKGKVYQIKAYDISESQRTSKGTAIVNL
LNIEQGEKVESFISS--G---------------KDE--RGE--YVFLTTRKGTVKKSKIKDFENIRRNGIVAIKLDR-GD
ELTWSELSSGENDIILATKNGKAIRFSEKGVRPTGRATRGVRGIRLEG--EDIVIGMDVINK--------AGDD------
------------DLLTIMENGLGKKTACKLFRGQVRGGKGVKVAKVTSKTGKVGFAQVI---PTN-CE--EIIITSKRGQ
VVKLEIKSIPRLSRDTQGVILMRYSN-PNDHVASATFI
>RIFCSPLOWO2_01_FULL_OP11_38_21_rifcsplowo2_01_scaffold_594_9_gyrA;_"Candidatus_Levybacteria_bacterium_RIFCSPLOWO2_01_FULL_38_21"__Levybacteria_-Microgenomates
IKKTEITKEMKSAYLDYAMSVIVQRALPDVRDGLKPVHRRILYAMHEMGLTHSAKYSKSAKIVGEVMGKYHPHGDMPIYD
ALVRLAQDFSLRYPLIDGQGNFGSMDGDPPAAMRYTEARLAAVTSEMLFDLDKETVNYIENFDATLKEPVFLPAKLPNLL
LMGSEGIAVGMATKIPPHNLSEVIDAIIFTIEKTKFEKHLPAGKAGDKEEIPNLS-----------------------S-
-N--------TTVDELLEFIKGPDFPTAGAIYDTNEIKNVYTTGRGRILIRGKAEIED--IGQGKSAIIVTELPYQVNKA
LLVARIAELAKGKKIEGISDLRDESDRHGTRIVIELKRDSAPRKVLNNLFKHTNLQTVFSANVVALVN-GT-PQTLNLKT
IIEEYLKHRYLVVKKRSEFELRAARARLHILEGLKIAVDNIDAVIRTIRESKDQEDAKQNLIKKFKLTEIQATAILDMQL
RRLAALERQKIEDEYIMVKETIAYLENLLGSPQKILKVVKDELVKLKEKYQDPRRTKVFKSKVGEFSDEDLITNEPTVIT
LTETGYIKRQSMLSFKTQHRGGKGIKGMTTKEEDSIAHIRYAQTHDNLLYFTNRGKVYQLRAYDINESARTSKGTAIVNL
LNIEQGEKVESFINY--G---------------KED--KSE--YVFLTTRKGIVNKSRISDFENIRRNGIIAIKLEQ-GD
ELVWSELTNGENDIILATKNGKAIRFSEKGARPTGRATRGVRGIRLDG--DDIVIGMDVINK--------EGKD------
------------DLLTIMENGLGKKTACKLFRGQSRGGKGVKVAKVTSKTGRVAFAQVI---PTN-CE--EIIITSKKGQ
VVKLELSGVPRLARNTQGVILMRYSN-PNDHVASATFI
>RIFCSPHIGHO2_01_FULL_OP11_37_33_rifcsphigho2_01_scaffold_17179_14_gyrA;_"Candidatus_Levybacteria_bacterium_RIFCSPHIGHO2_01_FULL_37_33"__Levybacteria_-Microgenomates
IKKTEITKEMKSAYLDYAMSVIVQRALPDVRDGLKPVHRRILFAMHEMGLTHSAKYSKSAKIVGEVMGKYHPHGDMPIYD
ALVRLAQDFSLRYPLIDGQGNFGSMDGDPPAAMRYTEARMAGITSEMLFDLEKETVSYLENFDATLKEPVFLPAKLPNLL
LMGSEGIAVGMATKIPPHNISEVIDAITFTIDKTKFGKIETDSTAQLM------------------------------S-
-E--------VTIDELLEFIKGPDFPTAGAIYDINEIRNVYTTGRGRILIRGKADIED--IGQGKSAIIVTELPYQINKA
LLVARIAELAKDKKIEGISDLRDESDRHGMRIVIELKRDSAPRKVLNNLFKHTNLQTIFSANVVALVN-GT-PQTLNLKT
IIEEYLKHRYLVVKKRSEFELRAARARLHILEGLKIAVDNIDAVIKTIRGSKDQEDAKQNLIKKFKLTDIQATAILDMQL
RRLAALERQKIEDEYIMVGETIAYLETLLGSPQTILKVVKDELVKLKEKYADPRRTKVFKSKVGEFSDEDLITDEPTVIT
LTETGYIKRQSMLSFKTQHRGGKGIKGMTTKDEDSIAHIRYAQTHDNLLYFTNKGKVYQLRAYDINESQRTSKGTAIVNL
LNIEQDEKVESFISY--G---------------KED--KSE--YIFLTTRKGTVKKSKIKDFENIRRNGIVAIKLDKAGD
ELVWSELSSGDNDIILASKNGKAIRFSEKGVRSTGRATRGVRGIRLDA--DDIVIGMDVINR--------EGND------
------------DLLTIMENGLGKKTSCKLFRGQSRGGKGVKVAKVTSKTGKVGFAQVI---PTN-CE--EIIITSKKGQ
VVKLEISSIPRLARDTQGVILMRYSN-PNDHVASATFI
>RIFCSPLOWO2_01_FULL_OP11_36_54_rifcsplowo2_01_scaffold_16243_14_gyrA;_"Candidatus_Levybacteria_bacterium_RIFCSPLOWO2_01_FULL_36_54"__Levybacteria_-Microgenomates
IKKTEITKEMKSAYLDYAMSVIVQRALPDVRDGLKPVHRRILFAMHEMGLTHSAKYSKSAKIVGEVMGKYHPHGDMPIYD
ALVRLAQDFSLRYPLIDGQGNFGSMDGDPPAAMRYTEARMAGITSEMLFDLEKETVSYLENFDATLKEPVFLPAKLPNLL
LMGSEGIAVGMATKIPPHNISEVIDAITFTIDKTKFGKIETDSTAQLM------------------------------S-
-E--------VTIDELLEFIKGPDFPTAGAIYDINEIRNVYTTGRGRILIRGKADIED--IGQGKSAIIVTELPYQINKA
LLVARIAELAKDKKIEGISDLRDESDRHGMRIVIELKRDSAPRKVLNNLFKHTNLQTIFSANVVALVN-GT-PQTLNLKT
IIEEYLKHRYLVVKKRSEFELRAARARLHILEGLKIAVDNIDAVIKTIRGSKDQEDAKQNLIKKFKLTDIQATAILDMQL
RRLAALERQKIEDEYIMVGETIAYLETLLGSPQTILKVVKDELVKLKEKYADPRRTKVFKSKVGEFSDEDLITDEPTVIT
LTETGYIKRQSMLSFKTQHRGGKGIKGMTTKDEDSIAHIRYAQTHDNLLYFTNKGKVYQLRAYDINESQRTSKGTAIVNL
LNIEQDEKVESFISY--G---------------KED--KSE--YIFLTTRKGTVKKSKIKDFENIRRNGIVAIKLDKAGD
ELVWSELSSGDNDIILASKNGKAIRFSEKGVRSTGRATRGVRGIRLDA--DDIVIGMDVINR--------EGND------
------------DLLTIMENGLGKKTSCKLFRGQSRGGKGVKVAKVTSKTGKVGFAQVI---PTN-CE--EIIITSKKGQ
VVKLEISSIPRLARDTQGVILMRYSN-PNDHVASATFI
>RIFCSPLOWO2_02_FULL_OD1_37_10_rifcsplowo2_02_scaffold_19585_10_gyrA;_"Candidatus_Levybacteria_bacterium_RIFCSPLOWO2_02_FULL_37_10"__Levybacteria_-Microgenomates
IKKTEITKEMKSAYLDYAMSVIVQRALPDVRDGLKPVHRRILFAMHEMGLTHSAKYSKSAKIVGEVMGKYHPHGDMPIYD
ALVRLAQDFSLRYPLIDGQGNFGSMDGDPPAAMRYTEARMAGITSEMLFDLEKETVSYLENFDATLKEPVFLPAKLPNLL
LMGSEGIAVGMATKIPPHNISEVIDAITFTIDKTKFGKIETDSTAQLM------------------------------S-
-E--------VTIDELLEFIKGPDFPTAGAIYDINEIRNVYTTGRGRILIRGKADIED--IGQGKSAIIVTELPYQINKA
LLVARIAELAKDKKIEGISDLRDESDRHGMRIVIELKRDSAPRKVLNNLFKHTNLQTIFSANVVALVN-GT-PQTLNLKT
IIEEYLKHRYLVVKKRSEFELRAARARLHILEGLKIAVDNIDAVIKTIRGSKDQEDAKQNLIKKFKLTDIQATAILDMQL
RRLAALERQKIEDEYIMVGETIAYLETLLGSPQTILKVVKDELVKLKEKYADPRRTKVFKSKVGEFSDEDLITDEPTVIT
LTETGYIKRQSMLSFKTQHRGGKGIKGMTTKDEDSIAHIRYAQTHDNLLYFTNKGKVYQLRAYDINESQRTSKGTAIVNL
LNIEQDEKVESFISY--G---------------KED--KSE--YIFLTTRKGTVKKSKIKDFENIRRNGIVAIKLDKAGD
ELVWSELSSGDNDIILASKNGKAIRFSEKGVRSTGRATRGVRGIRLDA--DDIVIGMDVINR--------EGND------
------------DLLTIMENGLGKKTSCKLFRGQSRGGKGVKVAKVTSKTGKVGFAQVI---PTN-CE--EIIITSKKGQ
VVKLEISSIPRLARDTQGVILMRYSN-PNDHVASATFI
>RIFCSPHIGHO2_12_FULL_OP11_37_12_rifcsphigho2_12_scaffold_7202_6_gyrA;_"Candidatus_Levybacteria_bacterium_RIFCSPHIGHO2_12_FULL_37_12"__Levybacteria_-Microgenomates
IKKTEITKEMKSAYLDYAMSVIVQRALPDVRDGLKPVHRRILFAMHEMGLTHSAKYSKSAKIVGEVMGKYHPHGDMPIYD
ALVRLAQDFSLRYPLIDGQGNFGSMDGDPPAAMRYTEARMAGITSEMLFDLEKETVSYLENFDATLKEPVFLPAKLPNLL
LMGSEGIAVGMATKIPPHNISEVIDAITFTIDKTKFGKIETDSTAQLM------------------------------S-
-E--------VTIDELLEFIKGPDFPTAGAIYDINEIRNVYTTGRGRILIRGKADIED--IGQGKSAIIVTELPYQINKA
LLVARIAELAKDKKIEGISDLRDESDRHGMRIVIELKRDSAPRKVLNNLFKHTNLQTIFSANVVALVN-GT-PQTLNLKT
IIEEYLKHRYLVVKKRSEFELRAARARLHILEGLKIAVDNIDAVIKTIRGSKDQEDAKQNLIKKFKLTDIQATAILDMQL
RRLAALERQKIEDEYIMVGETIAYLETLLGSPQTILKVVKDELVKLKEKYADPRRTKVFKSKVGEFSDEDLITDEPTVIT
LTETGYIKRQSMLSFKTQHRGGKGIKGMTTKDEDSIAHIRYAQTHDNLLYFTNKGKVYQLRAYDINESQRTSKGTAIVNL
LNIEQDEKVESFISY--G---------------KED--KSE--YIFLTTRKGTVKKSKIKDFENIRRNGIVAIKLDKAGD
ELVWSELSSGDNDIILASKNGKAIRFSEKGVRSTGRATRGVRGIRLDA--DDIVIGMDVINR--------EGND------
------------DLLTIMENGLGKKTSCKLFRGQSRGGKGVKVAKVTSKTGKVGFAQVI---PTN-CE--EIIITSKKGQ
VVKLEISSIPRLARDTQGVILMRYXX-XXXXXXXATFI
>RIFCSPHIGHO2_01_FULL_OP11_36_15_rifcsphigho2_01_scaffold_3802_27_gyrA;_"Candidatus_Levybacteria_bacterium_RIFCSPHIGHO2_01_FULL_36_15"__Levybacteria_-Microgenomates
LEYIEITIEAKKAYLDYAMSVIVARALPDVRDGLKPVHRRILYAMHEMNLAPSAKYAKSAKIVGETMGKYHPHGDMAIYD
TLVRLAQDFSMRYPLVDGQGNFGSMDGDPAAAMRYTEAKLTPIAMEMLYNIDKDTVDFIPNFDGTMDEPVYLPSKIPNLL
LAGSEGIAVGMATKIPPHNLSEVIDAVFFTMKKAGSIPIPKHSNGELENTKNEASFFPFTF-------------------
-D--------TTVDDLLEYIKGPDFPTGGAIYDINEIKNVYRTGRGRIIIRGISEIED--IGQGKNAIIIREIPYQVNKA
SLVAKIAELAKDKKIEGITDLRDESDRHGIRVVVELKRDVAPKKVLNNIYKHTFLQTYFPANFVALVD-GV-PRTLNLKT
IIEEYIKHRFSVVTRRSQFELKQAQARLHILDGLLIAVSNIDAVIETIKKSADADQAKKNLIARFKLSEVQATAILDMQL
RRLAALEREKIEDEWKMIKETIDYLMSILGDPNKVLKVIHEELTKIKEKYQDPRKTRVYKSKVDEFSEEDLIQNEPTVIT
ITKTGYIKRQNMSSFKLQHRGGKGVSGMTTKEDDIIEHILYSQTHDQILFFTNLGKVYQTKVYEINEGSRISRGQAIVNL
LDMQSGESISSILP------------K---DKASNK-------YILMATKKGVVKKTSIEQFKNIRKTGIVAIKID-KDD
SLSWVRFTAGTDDVLLVTRNGKIICFGEAQIRSTGRSSMGVRGIKLT-Q-DDKVVGMDAVKK----------GDKTAA--
-------------ILILAENGLGKRTKVDEVRNQNRGGQGVKIANITAKTGKIVFTNVL---SPE-SK--EIIITSEKGQ
VVKITTNSLPILSRNTQGVILMRF-SKSGDRVATATCI
>RIFCSPLOWO2_01_FULL_OD1_36_10_rifcsplowo2_01_scaffold_1859_47_gyrA;_"Candidatus_Levybacteria_bacterium_RIFCSPLOWO2_01_FULL_36_10"__Levybacteria_-Microgenomates
LEYIEITIEAKKAYLDYAMSVIVARALPDVRDGLKPVHRRILYAMHEMNLAPSAKYAKSAKIVGETMGKYHPHGDMAIYD
TLVRLAQDFSMRYPLVDGQGNFGSMDGDPAAAMRYTEAKLTPIAMEMLYNIDKDTVDFIPNFDGTMDEPVYLPSKIPNLL
LAGSEGIAVGMATKIPPHNLSEVIDAVFFTMKKAGSIPIPKHSNGELENTKNEASFFPFTF-------------------
-D--------TTVDDLLEYIKGPDFPTGGAIYDINEIKNVYRTGRGRIIIRGISEIED--IGQGKNAIIIREIPYQVNKA
SLVAKIAELAKDKKIEGITDLRDESDRHGIRVVVELKRDVAPKKVLNNIYKHTFLQTYFPANFVALVD-GV-PRTLNLKT
IIEEYIKHRFSVVTRRSQFELKQAQARLHILDGLLIAVSNIDAVIETIKKSADADQAKKNLIARFKLSEVQATAILDMQL
RRLAALEREKIEDEWKMIKETIDYLMSILGDPNKVLKVIHEELTKIKEKYQDPRKTRVYKSKVDEFSEEDLIQNEPTVIT
ITKTGYIKRQNMSSFKLQHRGGKGVSGMTTKEDDIIEHILYSQTHDQILFFTNLGKVYQTKVYEINEGSRISRGQAIVNL
LDMQSGESISSILVY--NPK-------------DKA--SNK--YILMATKKGVVKKTSIEQFKNIRKTGIVAIKIDK-DD
[truncated: 1,476,743 more chars]
