# Supplementary material for: Members of the Candidate Phyla Radiation are functionally differentiated by carbon- and nitrogen-cycling capabilities
Source: Microbiome. 2017 Sep 2;5:112. doi: 10.1186/s40168-017-0331-1 (PMC5581439; doi:10.1186/s40168-017-0331-1)
Supplement: Supplementary file 5 — Trimmed MUSCLE alignment of 16 concatenated ribosomal proteins. (AFA 1964 kb) [file 40168_2017_331_MOESM5_ESM.afa]

>Bacteria_WWE3_RIFCSPLOWO2_01_FULL_WWE3_39_13
-----MIKTYKPTSPARRQRTLSVSEGR-KRKPMRFKNLMSSKRGSVGR-SAGKISRQCRDSGEKKRYRNIDYKR-DKYG
IEGKIEFIEYDPNRTCDIALVLYNDGERRYMLAPAGIKEGDSV-VS--GE-GSVKTGNALPLSDVPVGIPVHNVELYPGA
GGKFIRTAGSAAFVTAHEKGYVTVKMPSGEIRNFLSGCFATIGQLGREDWKLMNIGKAGRSMHMGRRPKTRGKARS-GQH
PHGGSYRRVGRN---PVDQWGNLAK-GKKTRRR-KHTDKYIVKDRRAR-----------------MLTRQSWRVFFILKL
VNGVNNKTK----------TGKTKNAEIKT--RKGMSQY----FNE----DSVQIPFT----------------------
------------ELAVFAKSDSEVLK-SVKVGSLIKLSGYSKGKGFSGVMKRWGFHGGPKTHGQSDRSRAPGSIG-A-QG
QGRVIPGKKMPGRAGNKKVTFYT-KLLGFDSEKGLVKVKGGVPGSRNSYIIISLPLENEN--------------------
--------------------------------------------------------------------------------
---MKIKTYDFTGKETGSVEY-SGLSGDNINEPLCLQYIRIYGINHRQGTSKTKDRGEVRGGGRKPYRQKGTGRARAGST
RSPIWVGGGKTHGPKP-RDWSAGFTRKMQKAVEKSAFADKILKDGLGLFEYPENKKISTGDAQSFLEKI-----------
-----N---KTGKILVIH--DD-IVSLYKSFRNIPHVNVVRFGELCAYDVLASKEVLIEKK---AFDLVSNRI-------
-----------------------KE--------------------MSIKDDFYN-KIINDLKKELKVSSKMAVPTVKKIV
VNVGVGK--NR-E----NKKFMEEVVGDIKAITGQKPSARRAKKSISNFKLRKGQLTGYTVTLRGRRMWDFYEKLVKIVF
PRVKDFRGLKKDSFDGSGNYSIGVNDHTVFPEIDPNSITYAKTLEITINTSANDNNSGFKLLSALEMPFRK---------
-------------MSKIGRIPVQIPENVRADIK-ED-VIVIEGPKGSVSVDMQSNIKVLIE-A-GEIRAECKTD-----D
-PQISAKWGLVRSLIFNAVAGVSEGFSKELELIGVGYRAEKL-GNGLRLFVGYSHPVDISAPDGITFEI--EGNT-NIKV
LGIDKQKVGQIAADIRDVRKPEPYKGKGIKYKDEIVKRKQGKVAKAA--AA--------MLQIGSLIKCADNSGARSLNI
FNIPGFSRRRFVSIGDIVVCSVNGTTGIGTVADHEVVSAVIVRCRKEIRRKDGSYIRFDDNAGVII--DKAK---VPRAT
RVFGPVARELRELGYNKIVSLAPEVWMEEILSRLTKLKGTKRPAKRAGRGYGSGKGGHTTGRGAKGQKSRA--KI-PLWF
EG--GQTPLVRKTPYIKG-----------------FT----NYT----HA---DVYPLNLDRISKLFSDQSKINPDLLFK
SGIL----KK-GKYDRVKILG-RGKLTKKIKFEGF-VYSDLAKKKIERSGGTAN--------------------------
---------MLMPKRTKYRKAMRGK---NR--G-LSQRGFDLSNGEYGLKSLENGILTARQIESARKAISGGTKRGGKMW
IRVFPSKPITKKPLEVRMGKGKGAVDHYSALIKSGKILFELSGVTFDVAKDSFTKAATKLPLKTKFIYNEE----MNKYS
VHKSAKLRRIIKAKSKLTGESTKPRICVFRSNKNVYVQAIDDESQKTITAF-SS----LNLDQKVKHK-----KNIKVAG
VVAEEFSKRLKDKGIKKAVFDRRWYKYHGIVKTIAEGLRAGGLKI------MENNVVISKLRGAKISAHKMTLVARFAKG
KKAEDLIRYLPFDPRKGAGLVYSAIKSAMSNAENNNKMNK--SD-LYVKEIKVGPAETLKRARFGAKGRSSQILKRRSNI
EVVL------GLSDKEVGEKEKTK--------------------------------------------------------
----------------------MKIQKGDKVKILSGKYKGKDSVIEKVLPKLHRVVAENVNMVSKHVKPS-SK-TKGGIV
KLPKSIHVSTVMLICPKCSKPVRIGYR-V-------IDGKKYRVCRSCKEVIKK-----------MSRKVNPFGFRVGVT
KDWRSRWY-AE-GDLYADALIEDDKIRKYLKRELRSAGIESLIIERSIKSVKVIIKVAKPGIVIGRKGVGLSKLREYLSK
T-T-----------------SAE--LDLQIEEVQKPESQSNIIADSIAMQIERRVSPRRAMNIAADKALEA-GVKGIKIQ
VGGTVYGNSIAVVQSVARGAVPTQTLRADIDFSKSTASTRGGTIGVKVWVYHGEIGE-----------------------
-----MLSDPIADMITRIRNAQSRQKDTVEIMYSKENVGIAKVLAESKYIAEV---KEGK-AYKKISVKLRYDKNGSPRI
SMIARISRPGLRKYVKSTGIKSVLGGIGISIMTTSQGIMSDREARKRKLGGELICSVY------------------MASD
NKK------------------------VL--KNRLRVKLKSYDVGTIDQSAQRIIDVAVRTGAKISGPIALPTRVEIFSY
QRSPSNDKRSFEQFERRTHSRIIDILEPTAGTISELSNLKLSIGVHILIKS----------------MSKRLLSGVIASI
IQPVTAVVEVKSAKVHKKYGKRYRSTKKYMADIRDNKVNVGDRVLIEEHSPISRTKKWIVKSNEKTSNSDSKGLDK----
----------------------MSRSSKKGPFTNEKLMVKVFKVKDSNDRS-PIKTWARNSSITPDMVGLFFDVHNGKKF
IQVYITESMVGHKLGEFAPTRTFRAHSKKVLKGAEGDGAKSPSH---------------------------
>Bacteria_CP_SR1_bacterium_Aalborg_AAW_1
----MAIKTYKPYTPSRRSMTGYSFSELTVSE--PYKPLTKGLKSASGRNNQGRNTSRYRGGGHKKLYRIIDWSQRDKLN
IPATVATVEYDPFRTAYIALVNYADGEKRYVLAWKGIEVGQKV-MY-SET-GNFDFGNRRPLKYIPEGMPVHNIEFTPHT
KGKIIKSAGSSATVAGKDAAIVFLKLASGELRKFHEECLATIGVVSNEEHKNIVIGKAGRQRWLGKKPFNRGKSMNPVDH
PHGGGEGRTSLGLKYPKAFNGRVVAPGKKTREKKKWSNSMIVK-RRNSK-------------------MFVQGGLIVKKK
EMTSVPVNE-KLTAVTIVEVVPQKVIRHKTQEKDGYTALVVGIVGK------------------------NDTYLKQKEF
-------NISPELLESFPVGYVFDET-LFDDGSMIAVQGVSKGKGYAGPIKRYGMAGMPHTHGHKF-RRSGGSKG-N-RK
PRRGFKGHPHAGHMGTDTVTLKNIPVLQKMSFENIIVLKGSLPGAFNSYLSL---YK-----------------------
--------------------------------------------------------------------------------
-MSFTIDIFNQQGKKTKTIDLDASVFASEINNDLMYQFVRLQQANSRVAIASTKNRGEVNGSGKKLYKQKGNGAGRVGDK
KSPLRKKGGIARGPRSNRNFSLSMPKKMRKASLRSALSFKASQEGLVALDSFDVSKISTKSALTTLKNI-----------
--------QLDRSVLVVV-HD--SIETIKSYRNLPFVDVVDALYVSVFDVLKAKKVLFVGE---ALDKIKKKA-------
-----------------------------------------MQYTE-----FKK-DLDSKLSKRLDVKNVHQIPHIDKVI
VSIGVGH--TR-K----GVKDFSEFEKNLTAITGQKPTMVMSKKNVSNFKLREGMPSMMTVTLRGKKAHYFLFKLMSIVL
PRVRDFAGLSNKSFDHHGNYSLGLKSYEIFPELHPDSISLPTGLQVTIATDSRKKEDTKALLEEYGFVFHA---------
-------------MSKVGKNPISLPAGVTATLV-DG-VIEVKGPKGTLTQAIYPGIVPTIE-E-GVVTLRC--D-----D
-VALWKYWGTMRSLIANMVKGVSEGYSKTLQVIGVGFDAVLQ-GNAINFKLGFSHPVKFDIPTGIEVKI--DKNA-VIAL
SSHDKQLIGEVAAKIRGLKKPEPYKGKGIRFLGEVVKLKAGKAAKK-------------MLQRESFVVVTDNTGATEAKI
IGMLA-TMERQVSIGDIVNVAIQKASPSASVKPGQVCKALIVRTRKEIRRPDGTYIRFGDNAVVILDVDNKG-EMKPKGK
RISGPLPKELRE-HYKSVTNLADEVI---MLNELKRPAGSRRKSIQIGRGNGSGRG-NYSTRGLKGQKARTGFSQ-KPGF
EG--GQTPLHMRLPKARG-----------------FKRYFKLIN---------HVTPINIGVLNARVKANDTLTPEVLYT
LGY------G-KIGTSFKILG-TGELSKSLTFEGF-AVSQSAKSLIEKAGGSVA--------------------------
--------MLLTPKRWKHRKQMIKH---IS--G-LSTRGAEVSFGDYGLKALESDFITNRQIEAARKVIVRYTRKVGKLW
IRIFPDVPMTKKGLEMPMGKGKGDVEKFVARVKRGRIMFEVTGLDEATAKLALSSAAKKLGVKTTVIGKGEIR---MKTN
KSTISYLRRKRRTNISI--KAQHPRCIVVRSVKYISAQII-DQKGNVVAAA-SD--------LKIASG-----TKTEKAT
QVGIALAKVALDKKITSCVFDRNGFLYHGRVKALCEGLREGGLTI--------MREYKASLSYAISSPIKMELVAKMVRG
KSTSDALTLLNFLPKKAGRTLAKVIASAYANAKIGEG--D--DVQTVVSTIDVGKGPSIKRMRFTSRARIYGYTKHRSFV
RVVL-----------------SVK--------------------------------------------------------
---------------------MKKIKKGDTVKVISGKHKKSIGIIEKVLDES--VVVQGVNVVKRAQK----G---KGYV
EKTLPIHLSNVMYYDTDKKITSKIKED---------KNGKRKRQIVKTGRILEK-----------MGQKAHPIGLRVGIV
KSWFSERHSKG-RRQNADFFVEDIQLRDYIEAFYPRAGISRVVIRKTNKEGEIILFASKVGVIMGKDGAKIKELEDKIEK
K-F-----------------GRV--FKISIKAIKIPELSAKIMAEHIATQLEGRMPFRKVAKQVITQVMEK-GAVGVKVK
VGGRLGGVDIARKETFNQGRVPLQTLRADIDYHAMQAHTKYGVLGIKVWIAKGEIFAKKSKQALMKEIVDKIDS------
----MSVVAPTQDLLIRIKNAYMSRKTIVDVVHSKFLESIVDLLKKYKFVREY-TII-EDGNKKFLKIFLHE--VVNPQI
PVVRLFSKPSRRWYVSYKDLRPVAGGRGIGIISTSKGLMPTHVARKLKVGGELIAEIY----------------MIVIVS
MTG------------------------ST--TPKLRIKLRSYDVKMLEASIGKVVSLLSKSGATIVGPVPMPKKRRLYTV
QKNSFVNKSSREQFERITYSRLIDVTEVGPKTMEYMQNIIIPVGVLVDVKVY---------MAVLGNKQIKELVGKVLST
SMVDTIVVSIPVVKMHPIYKKRYTQYKKCYAHIDSSACVVGDKVKIQQSKPLSKTKRWLFIEKVS---------------
----------------------MARSLKKGFYIQEKLLKKIQTMVASGDKK-VIKIWDRATHILPDMVGLTVAVHNGKQF
VTVYITEDMLGHRLGEFAFTRTFKGHPF-------------------------------------------
>Bacteria_CP_SR1_RAAC1_SR1_1
----MAIKKYKPYTPSRRFMVGYDFSEITTNK--PEKSLVTSLGRTGGRNNQGRVTSRWMGGGHKRLYRIVDFKGYDKID
IPAKIASVEYDPYRTARIVLLNYADGEKRYVLAWKGATVGEEV-IT-GKN-SPIKAGNRKQLKDIPEGMNVFALEVTPFS
KGKLIKTAGSYASIVGRDDQKVFIKMPSGEVRKFDENCWATIGEIGNDQHQNVVIGKAGRQRWMGKKPHVLGKNMNPVDH
PHGGGEGHSPIGSKRPKSFAGKNVSAGIKTRKSKKWSTRFIVS-KRTKN--------------------MNKGGLVVKKQ
EMTRVWVED-KFVPVTIVKVVPQEIVRYKTAEKDGYAAVVVG-VD-----KKEKEAKK-GK---------KIVYKDTIEF
K-------IDSDYEQNNQVGKVFDVD-MVQGIESVDVMGISKGKGFQGMVKRCNIKGMPATHGHKF-TRTGGSKG-N-RK
PRRTLKGHPHAGHMGVDRVTLKDIKILDIVKANGLIALKGSLPGAYNGLLKI---TLN----------------------
--------------------------------------------------------------------------------
-MVYSVDIYDKKGKVVSTVDLNEDIFADNVNESLIHEYVILQASNARHNIACTKGRGEIAGSGRKIFKQKGTGNARAGDR
NSPVRKGGGVAFGPRGERNFEKAMNKKARRNALMGIITLKAKDKALLGLKDFDLTEPKTKDLLDIVKNI-----------
----GI---EGKKALFVLGSKN-QN-IEKSLRNIANVKYITVGYLNPLDVMSASKVVFFET---ALQAINSK--------
--------------------------------------------MSAL-QQFNK-EIVPALKEKLGVKNIHSVPRIEKVV
VSVGIGSLATR-K----SVKDFDEFEKNLIKITGQKPTLIKSRKSISNFKLREGMPVMYKVTLRRARAYDFLARFVKVVL
PRLRDFSGLSSKSFDQKGNMNIGLVNYNIFPELNVDDVNTPMGLQITIVTSTTSTERSKALLQELGLLFK----------
-------------MSKIGKKPIIIKDGVEVKIN-NK-TVAVKGPKGELSYTLLDGVNAKVN-EG-SLEVSI--------D
NDEKRNLRGLTRTLISNMIEGVTTGYEKKLLVIGVGYAAKKEGKG-IQLSLGLSHKINFEIPASIQYEVEQDQKGNVITL
KSIDKQYLGEVASKIRDLKKPEPYKGKGIRYFDEVVKLKAGK-TAKK------------MLKTESIVVVADNTGVKKAKI
IRILKSSMARTATIADRVVVAVQEVASTSTIKKGEVSQAMIVRTRKEIARKDGTYVRFGDNAVILMSKDAKG-EIKPIGK
RIFGPVAKELRDLGYRNITNMAEEVV--MKLHTLKRSKGIVGKAKRLGRGNGSGKG-NYSGKGLKGQKARSGTTT-RPFF
EG--GQTSIVQRIPKAKG-----------------FKRHFKLIK---------EVVIVNLGNLDARIVEGMEITKSTLKD
LGYI----KN-AT-AYVKLLG-NGDWTKKVTFVDIDTYSKSAQEKIGNPSAKKPATKKTAEKIEEPKSEKKPAAKKTAEK
IEE-----MLLTPKRWKYRKPIIKS---LT--G-KSARGTTVAFGDYGLKATTSAYISNKQIESARKVIVRSIKKVGKIW
IRIFPDTPFTKKGLEMPMGTGKGDVDIYTAPVRKGKVLFEVSGLNAAEAHEVLIKASKKLPVKARVVAKGEIRNLKPTTK
GKLASFFRRKNKVNAII--KSQHPRIVVNRSNRYIKAQLL-DKTGNVIGFA-CD--------KGLKGE-----TKSQTAH
AAGLLLAKTIKDKKIEKVVFDRNGYLYHGRVKSFVEGLREGGVVL-------MSNSMSAILKYALVSHLKMELIAKLVRG
KKIQEALDTLEFLPKKAAKTLYKVIKSAAANAVKNAN--KDVNS-LYIEAIDVGAGPKLKRIRFTSRSRISHYAKYRSFV
RVVL-----------------NSK--------------------------------------------------------
---------------------MKKLRSGDPIIVIAGKYKGKVSSIEKIDE--DKVWVKEINEVKRAMK----G---KGFI
KKHLPIHISNVMYYDEATKKPSKVQISTT-------KEGKKIRKIAKTNKEIK------------MGQKANPVGMRVGIV
KSWPCEWFGKT-KAIGSDFFVEDIKIRRFIEKTFPRTGVSKVVIRKTNKEGEIIIFTSKVGVLMGKQGTKVKEFEDMLKK
T-F-----------------NKD--FKVVVKEVKNPELSAKIMAEFIAAQLEARMPYRKVAKNVLQKIIEK-GAAGAKIQ
IGGRLGGTDIARTEKFINGRVSLQTFRSDIDYCHLQAMTKYGVLGVRVWIQKGVLNTKNSVTT------KKIAL------
--VMSYVNAPIHDLLIRIKNAYMARKPLVEVSFSNFKQQVLELLKQYGFIKNL-EIV-EEK--KFINIYLNP-VDSINDI
PNVKFYSKPSRAWYVRSKDIHTVAGGKGIGIISTSQGLMAAHVAKQKKIGGELIAEIY-------------MLEKQKAVK
AKK------------------------DT--KAKLRIKLKSYDAKMLESSVGKVVGLLIKSGAEIKGPIPLPKKRKLYTV
LRANFKHKDSREQFERITYARMIDVVETGSKTMEYLQNLAIPVGVMVDVKVF---------MAIIGNKNIKELIGEVISD
KTDKTCVVLVKSVKIHPIYRKRFIVRKKYYVHDEQNIAKIGENVKFREIKPISKLKKWALVEIIK---------------
----------------------MVRSLKKGFYVNPKIEKKVKDMVTSGDKK-VIKTWDRACQITPDMLGFTFAVHNGKQF
VSVYITEDMMGHRLGEFVPTRTFRGHPF-------------------------------------------
>Bacteria_Microgenomates_OP11_Gottesmanbacteria_RIFCSPHIGHO2_01_FULL_OP11_Gottesmanbacteria_39_10
----------------MQTQITKNY---------PEKSLTHILPKSSGRNNTGHVTVRTQSGRHKRYYREIDWKR-DLYN
FEGKVVAIEYDPNRNLNIALIFYKNGEKRYILLPEGLKVGDTV-FSG-ES-VEVKVGNSLPLKNIPIGTPIHNIEISKGR
GAQLVRTAGTVATIVAKEGGVAHIKMPSGELRMI---------------------------RXXXXPPKIREAIH--MAE
EKEDQEKVCT--LKQPKA--------NLPEVTKPEIPINIPIK--------------LAIPSPHPGASFFMINAILGQKI
DQSQAFTSDGRRIPVTHITAGPCTVVDMKSPPTHSYSSLQLS-LGLRKI-KNTTKAKL-GH--LKKAGLDKNPPRFLREI
R------LSDLSNLSDLKPGTVIKVEQVFAAGDKIQVTGVSKGKGFQGGVRRHHFKGGPRTHGQSDRERAPGAIGQT-TT
PGRVYKGKRMAGRMGNDKVTLKKLEVIAIDPERNILTIKGLVPGGRNSLLII---RKMSS--------------------
----------------------------------------------------------------------------MPKK
TKSLTLDVYNIAGSVSGKITLSKDIFGQEAKPELIAQALRVYAANQRQGNASTKTRAMVAGSTRKLYRQKGTGRARHGDI
KAPIYIGGGVAHGPH-PRDFSLKFPKQMKRKALFSVLSSKLQDGNILAVTGLEKIDKKTKEMVEVMKNL-----------
---NLIDKKKTSKILVVLPQE--LENVYLASRNIAGIDLTSANLLNIYEVLNHNKLLFLKD---SFAVLEKTYFKKEATK
S-------------------------------------------MGLLHQKYNK-EILSDLKKDLKLKNIFAVPRLKKIV
VNIGLGE--AL-T----NKKVIEIVSQQLSAITGQKPVQTMARKAISTFKLQKGDIVGLKVTLRSEKMFDFLEKMISIVL
PRIRDFRGIDEKNLDGKGNFTLGFAEQIAFPEIEYSKIDKLRGMEVTIVTTGKNREETKKLLEKLGMPFKK---------
-------------MSRIGQKPIEILSGITVNLK--DQTLEVAGSMGKMQLNISDKIQIKID-GN-LIKLES-----KN-E
HPSNKSLLGLYRTLINNAIVGAAKSWAKSLELVGVGYRAQTSGQE-LNLSLGFSHPIIMQAPPGIKFEV--AENK--ITV
SGMDKYLVGEIAAKIRRLKKPEPYKGKGIKYVGEKIRKKAGK-ATKA--LGGAP-G---MIQLRSILHVADNTGAHDISV
IQVYKKGNKKLAYIADVVNAVVKKADPTGLVKKHEKVKAVIIRTRKEKRRSDGSYIRFDDNAAVIIDNVKDK---NPRGT
RIFGPVARELKDYGFNKIASMAEEVY--MKLHELPKTT--KRSQKRLGRGHGSGRG-KTAGRGTKGQKAR--GKM-KLEF
EG--GQGSIIRRLPLKRG-----------------------KDRNHPFSR---RPLAVNTKVLNL-LPKSAIVTLELLKK
HHIV----DK-DI-NSVKILG-EGTLSIALTV--LLPTSKGAQKKIEKAGGKVDLPAGRQGKS-----------------
---------MLVPKRAKFRKQFRGD---MR--G-KAIRGSVVNFGKFGLKAQSPGWVSSRQIEAARRVMTHYTQKGGRVW
IRIFPDKPISDKPPEVRMGGGKGDVVDYVVPIKPGRILFEMDGITYDIAKHAMEDAGRKLPVRTKFIEKL--------MN
KYLSNKKRRIKRIRAKIKKVAKFPKITIFRSNKNLYAQVIDDTKGITLVSV-NS------ITEKVTK------LNIESAK
NLGKILAQKAGKKKIKSVVFDRGSYKYHGKVKSFAEGAREGGLKF---------MQIVSISRYIRISPKKAKFLANTVKK
MNPQDAVERLSAGHQKGYTLFAKAIKSALSDSVNNYKL-D--KNTLIFKSLEVGKGPHFKRWQPVARGMAHQIKKRTTHL
KIVL----EEQNSKSQVTNSKQIQ------------------------------------NTKIQKEDKKK---------
----------------------MKLKKGDEIIITAGKDLGKRGKIERLMDSGKTVLIPGLNLSKRHLKKRSEK-DKGGII
EFPKPLSLGNVALLCPKCHKPTRVGFE----------GDKKFRICRKCKKKI-------------MGQKINPKNFRIGPL
YTWDSRWFADE-KN-YRKFLLEDVKIRLALLEKLKPAGITLVEIERSINKMDITLHVARPGVVIGRGGQGMDEIKKFIQA
I-IARKI---------GTKSILK--LDIKVKPVKEPNLNAYFMASQIADQLAKRMSHKRVIKQSLERVMTA-GARGVKIL
LAGRIGGAEISRREKYTVGTIPLSTIRENIEYAEIPSLTKSGYIGVKVWICK----------------------------
-----MLTDPISDMLTRIKNGYRARLKEVEIPHSRVKFNLGQVLQQEAYLKDI-KVT-GDKTKKKIVATLHY-DKNTPKL
TDLKRVSKPGVRIYTNKNNIPKVLGGMGLVILSTPQGLLSGKEARKKGLGGEIICKVW----------------------
---------------------------MP--KGRIRVRLKAYDSRIIDDSCQKILDTAVRTGARVVGPIPLPTDKHHFSV
PKSPFTDKDSREDFMMKIHKRLIDIVEPTDKTIDSLMHLELPAGVDVEIKM-----------------MAKILKGKIVSA
AKDKTVLVEVTSFRAHPLYQKRVRKTKKFKAHYEGKDLKLGDTVELLSTRPLSKDKHFKIKI------------------
----------------------MARSSKKGPFVDPKLLKKVLRQKQQNIAG-VIKTWARDSSVPPEFVGAHISIHNGKNF
IEIFVTEGMVGHKLGEFAPTRTFRGHG-QVTKRVLEKT---------------------------------
>Bacteria_Saccharibacteria_TM7_RIFCSPHIGHO2_12_FULL_Saccharibacteria_47_16b
----MAIREYKPTTPSQRGMSSPDFSEITTKK--PLKSLVRVKRASVARNNRGRITTRHRGGGAKRFWRQVNFKL-PRGS
V-ATVEQIEYDPNRSAQIARLKDQAGNYHYIIASKGMRVGRQVKVD--EE-VPISRGNRLPLKNIPTGTTIHAIELTPGH
GAQVARGAGTAAQLLAKDGKSAQVRLPSGEIRLFQAEAMASIGPVGNEQQQNVQVGKAGRTRRRGIRPTVRGVVMAAADH
PHGGGDGRHKMA-RPPTTPWGQKTL-GYKTRRR-KTTDKYIIR-ARHEGRRK-------------------MKALITRKL
GMTTTLSDKGAATAVTLLTAAPNIVTQIKSSDTDGYQAIQLGAEQS----KKIGRAQE-GH-----LIKSKANARIMREF
R-------IKDEAELELNIGDQLAAD-IFSVGDLVDATAVNKGKGFAGVIKRHGFARGRKTHGGRS-YRRPGSIG-S-MF
PQRIFPGKKMAGRMGGQQVTVKNLKIAIVDPKHNLIGVAGAIPGPRKGLVLL---KEAK---------------------
--------------------------------------------------------------------------------
---MAVPTYTKTGTKAETAKLDKSIFGTDINHQLLQDAYLAYQSSGRTNLAKTKRRGEVRGGGRKPWRQKGTGQARFGSR
RNPIWRGGGVAFGPTGYENYQRKIGLKTKRQALRQALSLAANSDKISVIETFDCSSGQVKPTISLLQKI-----------
--------GTKGSVLLVVSQK--DELVDRATRNLDNVQAVAANYLTVFDVLNADSIVLSKK---AVEIIHAWLGQKTTVR
EASK------------------------------QTTKKAPPAYKARLGSLFKE-QYAPELKGQLGLKSLHQVPRLEKVI
VSVGLGK--AK-D----DKKLIDVAENTLMKISGQKPVKTLSKKAIAAFKLRQGVVIGLKVSLRGQRMYEFADRLVNLVL
PRLRDFHGLSNKSFDSQGNYTIGLADQTVFPELTYEDTAIPHGLEITFNISSSSVEQSKALLEKLGMPFEKERSQ-----
-------------VSRIGKQPIAVPPGVSVIVD-KD-FIYIEGLKGKLKQAKLADITVTVK-DN-QLQVNR-----QN-E
TAITRAKHGLMRSLLKNMIAGVSQGYDIKLELSGVGYRSQLSGTD-LKMNLGLSHDVIYKIPEGVSLSV--D-QN-IITV
SGADKQKVGQVAAEIRAFKKPEPYKGKGISYEGEQIIRKSGK-SGKE--ATAA------MIQQQSRLIAADNSGARELLC
IRVLGGSGRRYGGVGDLIVASVKTANPTGGVKRKSVVKAVIVRTRSPIKRKDGSIIRFDDNAAVLL-AEDSR---SPRGT
RIFGPVPRELRRKGFSKIASLAPEVL-MTKYHELKTKR--LKSAKRVGRGISAGGG-KTAGRGTKGQGARKSGGV-RPGF
EG--GQMPIYMRLPHLRG-----------------FT----SH-----RP---KTETVYTSQLPL--VKKPTIDNQALFD
VGLV----ES-PY-TKVKLVV-KGDFSSKKEV-KLQSASQAAIAAVKKAGGSFTKIERQARPKTKA--------------
---------MLMPSRSKYRKVRKGR---IH--GGRATSINELAYGRYGLISLDSDRISASQIESARQAMTRYVKRGGSIW
IRIFPHTPVTRKPQDVKMGSGKGNPEFFVAKVKPGTVLFEMDGVSEEIAREAMRLAGHKLPVQTEFLAKEVA---MTRLV
HKIRTANRRTYRVRSQLKTTGKLPRLSVHISNRQVLAQIIDDNSGQTIVYV-TS--------VTKSGPS----VNLTKAS
WVGEQLAQAAKKAKVKQVVFDRGPKKYHGRIAALAEAARKGGMEF---------MPVKAEYRSARVSPRKAALVASLVRG
RSVNDAITILEHTPRRAAVTIKKVIVSARANAVHDHNY-KP-DS-LYISQITVGAGLRLKRYRPAARGRALPYQHKTSHI
KVLVDGE-KRVVKKPSSEHTKKVK--------------------------------------------------------
--------------------MKIRLKKGDAVIIRSGKYKGHIGKVLAVHPKLNKITVEGVNIVKRHFKPSRTK-PQGGVI
ELTKPIFVSKVGLYDSSAKKASRVAYK-V-D-----EDGSKIRLLKTSGKEIK------------MGQKVNPINMRLPLT
KDWRSKWF-AS-KKDYAQFLRQDLAARKLIEVKLSRAAVSKIDIERSPNLVTVTLQTAKAGVVIGRGGTGATELKQAIEK
I-F-----------------KVP--VRVNIEEIKRPELQAKLVAENIAHQLEKRIMFRRAVKAAAASSMRA-GAKGVRIE
VSGRLGGTEMSRREKEVQGSVPLHTIRADVDFAKASAYPGAGLIGVKVWIYRGELS------------------------
------MTDPIADMLARIRNALATGKNEVNLPHSKIKHDVAQVLVQSGFLASVQVDD-RK----ELQI-LLYGLDQSPLI
TELKRVSRPGRRHYVKASEIPSIKAGRGIVVLSTSQGIMSGLAARKKGIGGELICEVYPNYWKPLNRPGSPYHDKTMADS
KKN----------------------ESEI--KQRIRIRLKAYDHKVIDQSAKQIIETALRTGANIAGPIPLPTRKSTFTV
VKSPHVYKKGREQYEMRVHKRLIDITDPTPKTVDSLMNLTLPAGCDAEIKM-----------------MARLILGMVVSD
KNDKSIVVMVTSAKTHPVYKKRYSVSKKLMAHDEKNEAKTGDKVIIRESRPLSARKHFVLEKIVDKARIGYKETDVTADV
PIEELTKKQQPQPKL-------MGRSLKKGPFIDFKLAKKIAAMS-ADDRT-AVKTWARASSIPPEFVGRTIAVHNGKVH
IPVFITENMVGHKLGEFAPTRKFKVHGGKLAKSLEEAEAMKT------AAPATEAGKTGKAPEAAKEEGVT
>Bacteria_Saccharibacteria_TM7_RIFCSPHIGHO2_12_FULL_Saccharibacteria_48_21
----MAIVSYKPTSPARRQMTSQDFSAITTDK--PRKQLLLVKKAAVGRNNQGRITTRHRGGGVRRFIRSTNFKMPAGTE
L--VVESIEYDPGRSARIALAKDQNGHYHYILATQGVKVGSKLSVA--DE-LPIKKGNRLPIKNIPVGTTIHNVELQPGK
GGQLARSAGARAQLSAKEGQQAHIKLPSGEIRTVGIECMATIGAVGNEKHQNVVIGKAGRNRQKGKRPTVRGVVMAAVDH
PHGGGDGRHRMA-RPPTTPWGQKTL-GFKTRSR-RANNKHIIR-SRHQGKRK-------------------LKALITQKI
GMSSAINDKGSMEPVTLLWAKPNVVMAIKDQEKDGYRAIQLG-FGQ---VKNPSKPLQ-GQ-----TPEGSPTPKIIREF
--------SITDSNLAPKVGDTLTAD-LFRVGDEVKVTGISKGKGFAGVIKRHGFSLGRKTHGGRS-YRRPGSIG-S-MY
PQRIFPGKKMAGRMGNSQVTTKGLTVALVDPELAIIGVKGSVPGPKKGIVLI---TEVGK--------------------
--------------------------------------------------------------------------------
---MSIAVYTKNGGKSSTVKLDKKIFGLPERHDLLHQSYRGYLTNTRQNNAKAKTRADVSGGGKKPYPQKGTGRARFGSS
RNPIWRGGGVAFGPTGSQNFKLKLNQKAKRLAIRQALSLAASEGRLKIVEDFIPVDGKVKPTVELLTKI-----------
--------EAQGRVLVVVDQP--SELARRATQNIENLKLVRASHLSTFDLVNADWVVMTKP---SLAVIDKWLGESK---
----------------------------------KDELATKMVYQARLKRLYQD-EIALQLKDELNLSNIHQVPRLRKIV
VNIGLGK--AA-D----DKKILEVATNTLRKITGQQPVRTKAKKSIASFKLRAGSTIGLSVTLRDQRMYEFADRLINVVL
PRLRDFRGVKSSSFDQNGNYSLGFSDQSVFPELSYEETSTPHGLQITFTI-ASSKEQSKLLLEKLGMPFDDKKGGNDG--
-------------MSRIGKLPIELPSGVNAEIS-DG-SVTISGPKGSLSQQIPHGISVDLQ-GS-QLVVKR-----SS-D
EALDKANHGLIRSLLANMVEGVNQGFSRQLEIHGVGYRAQNQGNE-LKLNLGYSHDVIYKVPEGVTASV--D-QN-KITV
TGISKQQVGQTAAEIRALRKPEPYKGKGIRYSDEKVLRKSGK-STKE------------MIAQETNLIACDNSGAKSIRC
IRVLGGSGRRYARVGDIIVASVKTANPTGAVKRKSVIRAVVVRTRSPIKRPDGTVVRFDDNAAVVL-AEDNK---TPRGT
RIFGPVPRELRERGFTKIVSQAPEVL--MKYNELHRLST-KKKAQRVGRGIAAGRG-KTAGRGTKGQGSRKSGGV-RLGF
EG--GQMPLYMRLPKLRG-----------------FR----SL-----QP---KTTTVNVGDIGR-L-KNVTIDNQTLYE
NGLI----DN-PH-VLVKVLS-NGEIKQPKKI-KLQLISKTAEAKVKAAGGSFE-----------------STTPLKKHP
KTE------MLMPSRTKYRKVMKGR--IIG--G-TATSLNELAHGRYGLASLQSERISSRQIEAARQAMTRYIKRGGQVW
IRIFPHTPVTRKPQDVKMGSGKGNPEFFVAKVKPGTIMFEMDGVTEDVAREAMRLAGHKLPVKTIFVSKQEQ---MDNLK
HKQAMAQRRGRRVKRSTMTKSDRLRLAVYISNRNVTAQVIDDASGKTLVFA-TS------VGKPSADA-----NLTKVAA
AVGTEIAQKCQAAKVKKVYLDRGSRKYHGRVKGLADAAREKGLEF---------MPAIAIAKRVMISPRKAGVVVDLVRG
RSVADALVILDHTPRRSAKTIKETIKCAQANATHDHNL-KP-ES-LQITSITVTPGPRYKRYRPAARGRALPYARQTSHI
RVEV----DGVIRTIKKPAASLTE------------------------------------KTSQTKEKKV----------
-----------------TKIFKIRLKKGDTVIVRSGKYKGRSGKITAIHPELNKVTVEGINVVKRHYKPSRVH-PQGTIL
EIAKPIWVSKVAIVDSSTKKASKIGYQ-F------TKEGNKVRYLKSSGRGIK------------MGQKVNPISMRLQVN
KDWRSKWF-AG-KKDYAAYLKQDLAARRLITQKLSRASVSKVDIERSPNLVTINISTAKAGVVIGRGGTGAQELKTLTEK
L-Y-----------------GVP--VQVNIEEIKRPELHAKLVAENIAHQLERRIAFRRAIKSSAAASMRA-GAKGVRIE
VSGRLGGMEMSRREKETQGSVPLHTLRADIDYAAARAYPGAGIVGVKVWIYKGEVQG-----------------------
----MVSTDPIADMLSRIRNAASVNKTDIWLPHSQLKQQIAQILVDNGFLVRT-ELV-KEKDQQMLHIAISD--NNQPII
SEIERMSRPGRRMYTAATAIPVVKRGRGIVVISTSKGIMTGRQAKDQKLGGELICKVY-----------VATTDKNPKVG
AEV------------------------ET--KQRIRIRLKAYDHKVIDQSAKQIIETALRTGATISGPIPLPTKKSTFTV
IKSPHVYKKGREQFEMRVHKRLIDISDPTPKTVDSLMNLSLPAGCDAEIKM-----------------MGRVIIGRVTSD
KADKTIVISAATQATHPLYKKRYTINRRYMAHDEKNQAKVGDRVSIAETRPISSKKRFILSRIIERHGVKFEETDATADV
AELLEKQEPEKKT---------MGRSSKKGPFVDPKLAKKIAALG-ANDRT-VIRTWARASTIAPEFVGYTVAVHNGKVH
VPVFITENMVGHRLGEFSPTRKFRSHGGKLAKSQDIKGA--------------------------------
>Bacteria_Saccharibacteria_TM7_RIFCSPHIGHO2_12_FULL_Saccharibacteria_49_19
----MAIKTYRPTTPARRQMTSQDFSAITAKK--PLKSLTKIKKTGVARNSQGRITTRHRGGGARRYYRVINFKL--PTG
TTATVEAIEYDPNRSARIARIKDQDGRYHYILAPAGIRAGSKL-VAA-EE-TAIKKGNRLPLKSIPLGTIVHGVELQPGR
GAQLARAAGAKSQLIAKEGNYAQIRLPSGEIRMVGIEGMATVGSVGNEQHQNVVIGKAGRSRRMGIRPTVRGVVMAAADH
PHGGGDGKHRMA-RPPTTPWGQKTL-GYKTRRR-KVTSKFIVRSRHQSKRR--------------------VKALVTRKI
GMTSAINDQGAAIAVTLLWAASNAVTQIKTDERDGYTAIQVG-LES---NRKARKAQA-GH-----TKEAKITSMLMREF
--------RIAKLPEDLKVGDHLSAD-FFNVGDKVDVTGVSKGKGFAGVIKRHNFQRGRKTHGGRS-YRRPGSIG-S-MY
PQRIFPGKKMAGQMGHVRVTTKRLTVALVDPELRVIGIAGAVPGPKKGVVLV---REAK---------------------
--------------------------------------------------------------------------------
---MSVTTYTKSGSKSSTVKLDKKIFGTSKNHELLKTAYLSYLAGNRSNLAKTKKRGEVRGGGQKPWRQKGTGRARFGSS
RNPIWVGGGVAFGPTGEENYRLKINVRAKRLALRQALSLAASEDRIRVIEAFESKDGRVSQTSALLKKL-----------
--------GLTGAILVVVSPK--DALIERATRNLRAVKAVEPAYLNVFDVMNATHILISRK---ALEAISQRLGDSK---
----------------------------------PLVKSTPKSYAPRLDQLYRE-KVAVELKDEFGLKNINQVPKLERVV
LNVGLGR--AQ-G----DKKVLEAATNTLRKVTGQQPIITTAKKSIASFKLRAGSQIGLQVTLRGARMYEFADRLINLVL
PRLRDFRGVKAAAFDGQGNYSIGFSDQSVFPELSFEETTTPHGLQVTFVIRAANKEQARSLLARLGMPFEKEEVR-----
-------------MSRIGKQPIEIPSGVTVTIN-GP-DITVTGPKGSLSRRLYPAVKVTHS-GN-QLVIER-----TG-D
EAINRAQHGLTRALLANMVQGVSQGYERKLEIHGVGYRAQAQADS-LKFNLGYSHDVAYKIPAGITVNI--D-QN-TVTV
SGIDKQQVGQVAAEIRSLRKPEPYKGKGIRYADEQIIRKSGK-STKE------------MIAQESNLIACDNSGARSLRC
IRVLGGSRRRYARVGDIIVASVKSANPTGGVKRKSVVRAVVVRTKSPIRRKDGTVVRFDDNAAVVL-AEDNK---SPRGT
RIFGPVPRELRERGFSRIISQAPEVL--MKYNELTQFPK-RRPSRRVGRGISAGQG-KTAGRGTKGQGARKSGGV-RSGF
EGGQM--PLYMRLPKLRG-----------------FK----SH-----RS---TPETVKIGQLEL--VKKSVIDNQALYE
AAIV----SS-PY-ISVKLIG--GELKSKKDV-KLQKASVGAISALEKAGGSFT-----------------SQSQPLRPQ
RTS------MLMPSRTKYRKVRKGR--ITG--G-TATSLAELAHGRYGLVSLQSERVSSRQIEAARQAMTRYIKRGGQVW
IRIFPHTPVTRKPQDVKMGSGKGNPELFVAKVKPGTIMFEMDGVAEPIAREAMRLAGHKLPVKTNFIVKEEL---MKALN
YKRQVSRLRSQRVRSRIRGSAERPRLSVNISHRHVSAQLIDDDRGLTLATV-GN--------RTLSE------NLTAKAQ
FVGVAISERAKKAKIKKVIFDRGGRKYHGRLDALAKAAREGGLEF---------MIVRAISKNVLISPRKVNIVAGLVRG
RSVEDALVILEHTPRRTAKAIGEVIKSAKANAVHNHNL--KPDG-LDIAGISVTPGPRYRRYRPAARGRALPYQRQTSHI
RVEV----AGEFRAAKKTSTSGKK------------------------------------ETA-----------------
-----------------KTVYKIRLKKGDTVMVRSGKYKGQTGKVMAVHPTLNKVTVQGINVVKRHRKPSRAH-PQGAVV
EITKPLWVSKVGLLDQVAKKPSRAGYRFS-------QNNKKARYLKSSGKELK------------MGQKVNPISMRLQVN
KDWRSKWF-VG-KKEYAGYLKQDLAVRRLIDRKLSRAAVSKVDIERSPNLVTVNIQTAKAGVVIGRGGTGAQELKAEIEK
L-Y-----------------GIP--AQVNIEEIKRPELHAKLVAENIAHQLEKRIAFRRAIKSAAAGSMRA-GAKGIRIE
IAGRLGGMEMSRREKEVQGSVPLHTLRADIDYASARAYPGAGIIGVKVWIYKGETQA-----------------------
----MVSTDPIADMLSRIRNAISVNKIEISLPHSKVKQQVAEILVASGFLKQV-DSV-KDDHRAFLHITVNE--ANRPAI
TDIERISRPGRRVYASSKNIPIIKRGRGIVIVSTNQGLMTGDQARSKQLGGELICKVY-----------VAGAKKSTKAE
AVA------------------------EP--KQRIRIRLKAYDHKVIDQSAKQIVETALRTGATISGPIPLPTKKSTFTV
VKSPHVYKKGREQFEMRVHKRLIDISDPTPKTVDSLMNLSLPAGCDAEIKM-----------------MGRSITGVVVSD
RGDKTIVISVTTKKTHPIYKKQYTVKDKFMAHDESNSAKVGDRVIIAETRPLSAKKSFRLVKIVERGGIKFVEEDATADI
AELKTEEEQK------------MGRSLKKGPFVDHKLAKKVAALS-QDDRS-VIRTWARASTIPPEFVGRTIAVHNGKVH
VPVFITENMVGHRLGEFSPTRKFRGHGGKLAKSQEGQGEKR------------------------------
>Bacteria_CPR_SaccharibacteriaTM7_Candidatus_Saccharimonas_aalborgensis_complete
----MAIQSYNPTTPARRGMTSQDMSDITTRK--PLKSLVKSTKQRAGRNNTGRITVRHRGGGVRRHYRLLNHRL--ANG
LTLTVEEIEYDPNRSARIARVKDQHGLYHYILADTQMSKGKVL-NTG-AE-APIETSNRMPLGQIPVGSQIYAIELTVGK
GAQLVRAAGTKAQLMAKEGDYAMVRMPSGEVRKFRLECEATIGIVGNVQHQNIKIGSAGRKRRKGIRPTVRGVVQNAVDH
PHGGGDGRHGTG-KAPRTPWGQLTL-GYRTRTRKS-TDKMIVRSRHEAKRKR-------------------MKALLGTKI
GMTQIIGEDGAAIPVTLIQAGPVTVTQVKSVESDGYNAVQVA-YGE---GKNLSKAVA-GH-----VKSAKVSPKEIREF
R---------IDDLGEIKVGDSWDVT-EFTLGDSVDATGISKGKGWAGTIKRHNFKRHRKTHGGKGNTRKVGSIG-S-MY
PQKIFKGKRMAGHMGAEQVTVRNLTVAYVSAADNLIGVKGAVPGPKKGLIVI---NGGAK--------------------
--------------------------------------------------------------------------------
---MATAETKP-----AKATLPKSVFAVDPNHELLKLAYTAFLANSRKASATTKTRGEVSGGGKKPWKQKGTGRARFGST
RNPIWRHGGIVFGPSGNENYKLKLSKTSKLVALRQALTLANQNKKITVTD-IK-TTGKTAEIAAFLTAQ-----------
----KF--HEDAKVLLVVDDK--TPELLRATNNMQQVLLVRANYLSVYYILNADQIVMTPA---ALKVVESWLAGGDN--
----------------------------------MAESKKQAVYTPRLKALYRD-TYVKELQAELKLDNVHEVPVLEKIV
VSVGTGK--TK-D----DKRMLETVKNTLTRVTGQAPVERLAKKSIATFKIRAGMPVGINVTLRGTQMYEFLDRFVNVAL
PRVRDFHGV-GLKFDRGGNYNLGITDQSIFPELSFEETQLVHGMQITFAIKQGNKLASRALLEKFGLPFEKEGGR-----
-------------MSRIGKLPITVPSGVTITVD-SD-VIKVTGAKGELTVPHLSDVTVTHE-DG-KLTVAR-----KD-D
ERIAKAQHGLQRALLNNAVEGVTKGFEKQLEVKGVGYRVSTSNNE-LDMSLGFSHPVKYKAPAGIQIIN--D-KM-TIKV
AGIDKQLVGQVAAEIRAIKKPEPYKGKGIAYVGEHILRKAGK-AGKK------------MIQQETRLKVTDNSGAKEILC
IKVLGGSRRRYARVGDIITASVKDANPTGNVKKKSVVKAVIVRTRDQIRRRDGSTICFDDNAAVII--NDDK---TPKAT
RVFGPVPRELRDLGYAKIISLAPEVL--MKYNDLQMST--HKDRKRVGRGIAAGGG-KTAGRGTKGQNARTGKKL-RPMF
QG--GQNGIATAVPKSRG-----------------FK----SL-----RT---PAQVVYLDRLEG-L-KG-IVDNYALYE
ANLI-----ATPF-HTVKVIA-RGELGSKITL-KTQGASRNVVAAIEKAGGSFDKVATPIQKSAKEAEATDKK-------
---------MLLPKKVPHRKVRIGK---ND--G-VATRGHYVAFGDYGLQSLDNERITSRQIESARQAMTRYIKRGGKIW
IRIFPHTPVTRKPLGLKMGGGKGNPEFYVAKVKTGTVLFEMKGVTEEIAREAMRLAGHKLPVKTRFVKREEA---MTNLA
KKLLNRSLRKSRVRAKVHGTAERPRLSVVISNMHVSAQLIDDDKQHTLASA-TS------VGSKLTG------RMTEKCA
SIGTEIAKKAKKVKITTVVFDRNGRQYAGRLGALADAARKEGLEF---MAETQVYTVRAHIKGIDQTPRKMGLVAALVRG
RSVADALVILDHTPKRAALAVRKAIASAAANATNNHGL-DN-KS-LVISILSVTAGPRMRRFKPASRGRALPFQKRSSHI
LVEV----------SGTEKVRKKP------------------------------------AEKKTEATTKGEK-------
--------------------MAQRIRTGDIVKIISGSQKGTTGKVLALSAQG--ALVEGVGLGHRHVKPSQLN-PRGGKK
DIHVAVSLHKLALVVDEKTKTSRVGYVHK-------VDGGKARVARQLKNKEIK-----------MGQKVNPISFRLQVH
KNWSSRWFSSN-KRDFAKWLVEDARVRELIEAKFSRPTINLIEVERSANLITVTIHTAKAGVVIGRGGAGVTELKKDIEK
I-T-----------------SLP--VRINIEEVKRPELAAKLVAENIARQLERRANFRRAVKMAAQNAMNA-GAKGIRIE
VAGRLNGAEMSRREKVIEGSVPLHTLRADIDFHTARAPNGTGIIGVKVWVYKGERSDV----------------------
--MSLQTTDPIADLLTRIRNAAAVGKREIRVPTSKIKHVVAEQLVKNGYLVDV-KLE-DGKPRGTLVVTINN-EGENSTI
NEIARVSKPGRRVYASASEIPKVKSGRGIVLVSTSRGVMTGSEAVRNKLGGEVLLKVY------------------MADT
KPA------------------------EG---LRIRIRLKAYDHKVIDQSAKQIIDTAIRSGAQIAGPVPLPTRRSTYTV
VKSPHVYKMGGEAFEMRVHKRLIDITNATPKTIDSLQNLSLPAGVDAEIRM-----------------MAKSLTGVVTSS
LADKTIVVTVTSRETHPIYGKQYTVNRTYAAHDPKNDANKGDKVTIVECRPVSKTKSFVLEKIVERSKGSIELKSEVNEA
VEDKIDLDHDKKDEE-------MSRSLKKGPFVDTKLAKKVAALS-LDDRT-VIKTWARACTITPEMVGRTIAVHNGRVH
VPVLITENMVGHKLGEFSPTRKFRKHGGKEKK---------------------------------------
>Bacteria_CPR_SaccharibacteriaTM7_GWC2_TM7_48_9
----MPIKQYNPTTPARRGMTSQDMSEITTRK--PLKSLVKTKKQNAGRNNQGRITVRHRGGGVKRHYRLLDHRL--AEG
LELTIEEIEYDPNRSARIARVKDQHGLYHYILADTQMTKGKKI-ASG-KE-APIEASNRMPLARIPVGTQIYAIEIQHGK
GAQMVRSAGTKAQLMAKEGDYALVKLPSGEVRRFRLECDATIGVVGNVQHQNVKIGSAGRNRRKGKRPGVRGVVMNAADH
PHGGGDGRHGSG-KPPRTPWGQLTL-GFRTRRRKD-TGKLIVRSRHDAKRKR-------------------MKALLGTKI
GMTQIIGEDGRVTPITLIQAGPVTVTQVKTVETDGYNAVQVA-YGE---GKNLSKAVA-GH-----VKSAKVTPKHIREF
R--------VDELPEGLKVGDHVDVN-AFELGELVQATGTSKGKGFAGTVKRHNFNTSKSSHGGNGNVRKPGSIG-S-MY
PQKVFKGKRMAGQMGHDQVTVKNLAVAYIDAETNLIGLKGAVPGPRKGLVVI---GGKA---------------------
--------------------------------------------------------------------------------
---MA------ESTTTKKTTLPSEVFAVEPSHELLKLAYDSYLANNRLASATTKTRGEVRGGGKKPWKQKGTGRARFGST
RNPIWRTGGIVFGPRGNENYTKRLSKTSKRVAVKQALTLASQANKI-VIDDIK-TTGKTAEVVKFLKKL-----------
----------DRKVLVVT-EK--TPEIIRATGNIQQIRLVSPTFLNVFDVLNADHILISAK---ALPVIQTWLTNGGEA-
----------------------------------MATATKDIAYTPRLKALYND-TAKKELQAELGLANVHQVPKLEKIV
VSVGLGK--NK-D----DKRYYEAVKNTLTKVTGQAPIDRMAKKSIAGFKIRAGMRIGINVTLRGNVMYEFLDRFVNIAM
PRIRDFHGVGAKAFDKGGNYNVGINDQSIFPELTFDETQLIHGLQVTFVIANEDKVHSRALLEKFGVPFEKEGGRR----
-------------MSRIGKLPIEIPSGVTITVD-SD-VITVKGTKGELTVPHLSDVTVAVE-DG-VAKVTR-----ND-D
ERIAKAQHGLQRALLNNAVVGVTAGFEKKLEVNGVGYRVATSNNE-LDMSLGFSHPVKYKAPAGVNITN--E-KM-TITV
TGIDKQQVGQVAAEIRSLKKPEPYKGKGIKYADEVVLRKAGK-AGK-------------MLQQESRIKITDNSGAKEALI
IRVLGGTRRRFAHVGDIVVVTIKEANPGGNVKKKTVQKAVIVRTRNQIKRKDGSTIRFDDNAAVII--NEDK---NPKAT
RIFGPVPRELRDQGYSKIISLAPEVL-MTKYNELQVSS--NKDRKRVGRGISAGGG-KTAGRGTKGQNSRTGKKL-RAMF
QG--GSGPLAQRTPKNRG-----------------FK----SM-----KA---PAQVVYLDHLNT-F-EGKTADNATLFE
QGYV-----ATPF-HTVKVIA-RGELTAKVTL-KVQAASKSVQEAVTKAGGSFEKVPTPLKKSAQEASKEEK--------
---------MLLPKRTKFRKTFKGK---ND--G-LATRGNYIAFGDYALQSQSNSDVTSRQIESARQAMTRHIKRGGKIW
IRIFPHIPVTRKPVGLKMGMGKGNPEFFAAKVKAGTVLFEMKGVQEDVAREAMRLAAHKLPVKTKFIKREEA---MADLA
KKTQNKMLRKGRVRAKVSGTAERPRLTVTISNVHVSAQLIDDENGQTVAAA-TT------VGAKVTG------TKVELAT
KIGTDIAKKAKKAKITAVVFDRNGRQYAGRLSALADAARKEGLEF-----MADTLTVRAYIKGIDLTPRKVSIVASLVRG
RTVADAMVILDHTPRRSATPVRKAIASAAANATNNHGL-DG-KS-LVISTLSVTAGPRLKRFKPHMRGMALPFQKKTTHI
LVEV----------SGVEKPKKKP------------------------------------ATKKADAVAEPAKKEEEK--
---------------------MSRIIKNDIVKLLSGEHKGKTGKVVAVLPKKNAVLIEGVGVASRKVKPSQLN-PRGGLK
DIHVPTPLHKVALVVDEKSKTSRIGYK-------KTDDGKTVRVARQLKNKEIK-----------MGQKVNPISFRLQVH
KNWDSRWF-AN-KRDFSKWLAEDIRMRELIEKKFSRPTIHRIEIERSANQVTVTIHTAKAGVVIGRGGAGVQELKTNLEK
I-A-----------------SLP--VRINIEEVKRPELSAKLVAENIARQLERRINFRRATKMSAQNTINA-GAKGIRIE
VAGRLNNAEMARREKTIEGSVPLHTLRADIDFHSARACAGVGIIGVKVWIYKGERSDA----------------------
--MSMQTTDPIADLLTRIRNAKMVGKTEVRVPASNMKEVIAKQLVKSGYLAKI-KRE-AGKPRDTLVITINK-PGENSTI
SEITRLSKPGRRVYVKADEIPKVKSGRGIVLVSTSKGVIPGHEAIKQRLGGELLLKVY----------------------
-------------------------MADA--GLKIRIRLKAYDHKVIDQSAKQIIDTAVRTGADVAGPIPLPTRRSTFTV
VKSPHVYKKGGEAFEMRVHKRLIDITNASPKTIDSLQNLSLPAGVDAEIRM-----------------MAKTLTGIVTSD
VRDKTITVTVTSRETHPIYGKQYSVNRKYTAHDESNESKLGDKVRIVETRPISKTKAFKLDIIEEKSRGAIELKDDVEEV
AA--------------------MSRSLKKGPFVDFKLARKVAALG-ADDRT-VIKTWARASTITPEMVGRTIAVHNGRVH
VPVFVTENMVGHKLGEFSPTRKFRKHGGKDRK---------------------------------------
>Bacteria_TM7_CG_TM7_01
----MPIKLYNPTTPARRGMTTQDLSEITTRK--PLKSLVKSKKQNAGRNNTGRITVRHRGGGVKRHYRLVDHKL--AAG
LTVTIQEIEYDPNRSARVARVLDQNGLYHYILADTSMEKGKVI-VSG-AD-APVESSNRLPLANIPVGTQIYAIEIHPGK
GAQLVRSAGVTAQLMAKEGEYAQVRLPSGEVRRFRMEATAAIGMVGNVQHQNVKIGSAGRNRRKSIRPGVRGIAMNACDH
PHGGGDGRHGIG--GPRTPWGQLTL-GYRTRRRKDVSKMIIKS-RHDAKRKK-------------------MKALLGTKI
GMTQIISEDGVAVPVTLIQAGPVTVTQVKTVETDGYTAVQVA-YGE---GKNLSKAVA-GH-----TKTAGSNPKHIREI
R--------VSKLPEGLSVGSTIDVT-TFSLGDIVDATGTSKGKGFAGTVKRHNFNTSKHTHGGKGDIRKPGSIG-S-MY
PQKVFKGKRMSGRMGHDRVTVKNLVVAYIDQENNLIGLRGAVPGPKKGLIII---GGKA---------------------
--------------------------------------------------------------------------------
-----MS---EITKTATKTALPKEIFAVEKNHELLKLAYDSYLANSRTASATTLQRGEVRGGGKKPWKQKGTGRARFGSS
RNPIWRGGGVVFGPRGNENYTKTITTTSKRVALRQALSLANKAGKIVVLD-FK-TTGKTAETVKLLNKL-----------
----------DRKVLLVVDEK--TPEILRSTNNVQRLLLTRANYLSVYHILNADKIVITPA---ALAVVTSWLTKEDK--
----------------------------------VKTASTLTPATPRLKALYQS-TIVKELQAELNLKNVHQVPKFEKIV
VSVGIGK--NK-D----DKRYYETVKNTLVKITGQAPVDRMAKKSIATFKIRAGLRIGINVTLRGARMYEFLDRLVNVSL
PRVRDFHGVNPKAFDKQGNYNMGIVEQSIFPELTFEETQILHGLQVTFVISGGNSTYSRALLEKFGIPFEKTGGKR----
-------------MSRIGKLPIDVPAGVTITVD-SD-VVTVKGPKGQLTVPHLSDVTVALE-GT-QAIVTR-----KD-D
EFIAKAQHGLQRALLNNAVIGVTKGYEKKLEVNGVGYRVNGGGQK-IEMLLGFSHPVNYEAQAGVSLAV--D-KM-TITV
SGIDKQAVGQTAAEIRSIKKPEPYKGKGIKYADEVLRHKAGK-AGK-------------MIQQESRLKVCDNSGAKEILC
IRVLGGTKKRYARVGDMIVATVKVASTTGVVKRKSVVKAIVVRTRDQIQRKDGSTIVFDDNAAVIV--ADDK---TLKGT
RVFGPVPRELRDLGFAKIISLAPEVL--MKYHELQVTA--NKCIKRVGRGIASGQG-KTAGRGTKGQKARTGKKL-RPMF
AG--GSGSLARRTPKVKG-----------------FK----SL-----RT---PAQVVYLDHLNVF--KGKTADNFTLFS
AGLITPYQA-------VKVI---GELTESVKL-HVSSASKSVKAAVTKAGGTFV-----------------KTAVPLNKS
TKT------MLLPKKTKYRKVRKGK---NN--G-IASRGQYVAFGDYGLQSQENERITGRQIEAARQAMTHHIDRTGKIW
IRIFPHIPVTRKPLDVKMGSGKGNPEFFVAKVKAGTILFEMKGVNESVAREAMRLAGHKLPVMTKFVIREQI---MSNLT
QKLVNLKLRKNRIRSKVSGTAERPRLSVSISNKHVSAQIIDDVKQVTLAAS-TT------VGTKQTG------SITEQAI
FIGTDIAKKAKKAKINSVVFDRNGRLYAGRLSAFAEAARKEGLGF-----MSDSLIVRAYIKGVDQAPRKVALVASLIRA
RSVADALVILTHVPKRAAKPVIDAIESAKANAINNHGL-DG-KT-LLISTISVTTGVRIKRFKPASRGRALPFEKKTSNI
LVELDVK-PKKKPVAKTAETKESK--------------------------------------------------------
------------------MATIKRIIKGDTVKIISGANKGVTGKVLQVLAKKKAILVEGVGSIHRHLKPSQQN-PRGGSK
DIHVATSLHKVALVVDEKSKTSRVGLIKN-------ADGGTTRVARQIKNKEIK-----------MGQKVNPISFRLQVH
KNWDSRWF-AN-KRDFAKWLAEDIHIREIIEKRFSRPTINRIEIERSANLITITIHTAKAGVVIGRGGAGVTELKAMIEK
V-A-----------------SLP--TRLNIEEVKRPELAAKLVAENIARQLERRVNFRRAIKMTAQNTMAA-GAKGVRIQ
VAGRLNNAEMARREKVIEGSVPLHTLRADIDYYGARAMTPAGVIGVKVWIYKGERA------------------------
--MSLQSTDPIADLLTRIRNAVMVGKTEIRVPASKLKLTVAKELKKASYLADVKVES-GK-PRDTMVITINK-PGENATI
TEIIRLSKPGRRVYVGAAEIPRVKNGRGMVLVSTSKGVISGQAAVKARLGGELLLKVY-------------------MAA
DKQ------------------------EQ--ALRIRIRLKAYDHKVIDQSAKQIIDTAIRTGASVAGPVPLPTRRSVFTV
VKSPHVYKKGGEAFEMRVHKRLIDITDATPKTIDSLQNLSLPAGVDAEIRM-----------------MAKTLTGIVTSD
VADKTITVTVTSRETHPIYGKQYTVNRKYAAHDEANMAKIGDKVTISECRPISKRKTFTLDAIVEKSRGSIELKDEVLAV
EA--------------------MSRSLKKGPFVDFKLAKKVAALG-PDDRT-IIKTWARASTISPEMVGRTIAVHNGKMH
IPVLLTENMVGHKLGEFSPTRKFRKHGGKDNK---------------------------------------
>Bacteria_CPR_SaccharibacteriaTM7_RAAC3_TM7_complete
----MPIKAYNPTTPARRGMTSEDYSDITTRK--PLRSLTKSKKQNAGRNNTGRITVRHRGGGVKRHYRLVNHRL--APG
TVATIEEIEYDPNRSARIARVKDQNGLYHYILADTSMVKGKKI-ESG-EN-APIETSNRMPLSKIPVGSQIYAIEVSPGK
GAQMVRAAGTKAQLMAREGDYAQVRMPSGEVRRFRVEATAAIGVVGNVQHQNVKIGSAGRNRRKGIRPGVRGVVMNAADH
PHGGGDGRHGTG-KAPRTPWGQLTL-GYRTRRR-KSTNNLIVRTRHEAKRKR-------------------MKALLGTKI
GMTQILAEDGTATPVTLIQAGPVTVTQVKSVEIDGYNAVQVA-YGS---GKNLSKAVA-GH-----VKSSKISPKYIREF
R--------VDELPADLKVGDAIDIS-AFALGDHVSATGTSKGKGFAGTVKRHNFNTSKKTHGGNGNVRKPGSIG-S-MY
PQKIFKGKRMAGRMGHEQVTVKNLEVAYLDATNNLIGLKGAVPGPRKGLVIV---NGGNA--------------------
--------------------------------------------------------------------------------
---MA------ETTKTSTPTLPKDIFGVTENHELLKLAYDSYLAGARQSSAKTLERGDVRGGGKKPWKQKGTGRARFGSS
RNPIWRGGGIVFGPTGNENYTKRISTASKRVAVKQALSLANKAGKIVVSDKTA---GKTAEVVKFLNKL-----------
----------SRKTLIVVDEK--TPELIRATKNIQNVILTRATYLNVYHILNADHIVIAPS---AVSVVATWLKGGEK--
-----------------------------------MATKAATMTAPRLKAVYDK-TYVKELQAELKLANVHQVPKLEKIV
VSVGTGK--SK-D----DKRALETVKNTLTKVTGQAPVERLAKKSIAGFKIRAGMPIGVAVTLRGTRMYEFLDRFLSVSL
PRVRDFHGVKVKAFDKGGNYNLGITEQSIFPELSFEETQVIHGMQITFVIKNEDKAHSRALLEKFGMPFEKEGGNR----
-------------MSRIGKLPIQIPSGVTITVD-SD-VISVKGAKGELTVPHLSDVTVKVN-DG-VATVTR-----KD-D
ERIAKAQHGLQRALLNNAVRGVTEGFEKKLEVNGVGFRVSGGGQE-IDMQLGFSHPVKYKAQDGVQLTV--N-KM-EIVV
SGIDKQKVGQTAAEIRALKKPEPYKGKGIKYADEQILRKAGK-TGK-------------MIQQESRLKVTDNSGAKEVLC
IRVLGGTRRRYARVGDIIVCSIKDANPTGNVKKKSVQRAVVVRTRDQIKRKDGSTIAFDDNAVVII--NDDK---TPKAT
RVFGPVPRELRDLGYAKIISLAPEVL--MKYNELQVSS--SKDRKRVGRGISAGQG-KTAGRGTKGQNARTGKKL-RATF
QG--GQRALVQAIPKNRG-----------------FK----SL-----RT---PAQVVYLDHLNA-F-KGKVADNFSLYE
AGLI-----ATPF-HTVKVIA-RGELTEKVTL-NVQAASASVQAAVKAAGGAFNKTDTPLPKSAKEAEKADK--------
---------MLLPKKTKYRKVRIGK---ND--G-VATRGNYIAFGDYGLQAQSNERITSRQIESARQAMTRYIKRGGKIW
IRIFPHTPVTKKPQDVKMGSGKGNPEYFAAKVKAGTVMFEMKGVSEEVAREAMRLAAHKLPVKTKFIKREEA---MDNLK
KKLLNKNLRKNRVRAKVTGTAERPRLSVTISNLHVSAQLIDDVKSATIASA-TT------VGKKATG------TMTEKAA
TIGTEIAKKAVKGKIKSVVFDRNGRQYAGRLKALADAARKEGLEF-----MAETFTVRSYAKGVDIAPRKVAIVASLVRN
RTVADAFVILDHVPRRASEPVKKAIASAQANAVNNHGL-DG-KT-LVISTLSVSVGTRLKRFKPVAKGRALAFEKKTSNI
LVEV----------TGAEKPKKQP------------------------------------AAKPAATEKAKETK------
---------------------MARIHSGDLVKVIAGSKKGTTGKVLSVNTKNRTVLVEGIGEGHRHVKPSQLN-PRGGKK
DIHVPVDISKVALVVDEKTKTSRVGTK---------TDGSKVRVARALKNKEIK-----------MGQKVNPISFRLQVH
KNWDSRWF-AS-KKDFANWLAEDIKIREVIEKKFARPTIHRIEIERSANLITVTIHTAKAGVVIGRGGAGVTELKGQIEK
I-A-----------------SLP--VRINIEEVKRPELSAKLVAENIARQLERRINFRRATKMSAQNTMNA-GAKGIRIE
VAGRLNNAEMARREKISEGSVSLHTLRNDIDFHTARAPNGAGIVGVKVWINKGERS------------------------
--MSLQSTDPIADLLTRIRNAAMVGKTEVRVPISKLKKVVAEQLKKNGYLADVK-VE-DGKPRGTLVITINE-AGKNATF
TELTRMSKPGRRMYVSASDIPRVKSGRGIVLVSTSKGVMTGYEAVKQRLGGEVLLKIY--------------------MA
EKD------------------------SG---LKIRIRLKAYDHKVIDQSAKQIIDTAIRTGASVAGPVPLPTRRSTFTV
VKSPHVYKTGGEAFEMRVHKRLIDITGATPKTIDSLQNLSLPAGVDAEIRM-----------------MAKTLTGYVTSD
QRDKTITVTVTSRETHPIYKKQYTVSRKYQAHDEKNEAGKGDKVTIEEARRVSKTKAFVLKSIDEKSRGSLELKEDVIVP
EVLKTEDKGDAQ----------MSRSLKKGPFVDAKLQKKVAALS-SDDRA-VIKTWARASTITPEMVGKNFAVHNGRVH
VPVYVTENMVGHKLGEFSPTRKFRRHGGKEKK---------------------------------------
>Bacteria_CP_Saccharibacteria_BJP_IG2103_TM7_39_1400
----MPIKQYNPTTPARRGMTSQDLSDITTRK--PLKSLIKSKKQNAGRNNTGRITVRHRGGGVKRHYRLVNHKL--AAG
LTVTVEEIEYDPNRSARIARVKDQYGLYHYILADTSMQKGKVI-VSG-DE-APIESSNRMPLSRIPVGTQIYAIEIYPGK
GAQMVRSAGTKAQLMAKEGDYASVRMPSGEVRRFRLEATAAIGVVGNVQHQNIKIGSAGRNRRKGIRPGVRGVVMNACDH
PHGGGDGRHGTG-KPPQTPWGQLAL-GYRTRRRKDVSKLIVKS-RHDAKRKK-------------------MKALLGTKI
GMTQIISENGVAIPVTLIQAGPVTVTQVKTVETDGYTAVQVA-YGE---GKNLSKAVA-GH-----VKSAKVTPKHIREI
R--------VTELPDGLSVGSTFDVT-TFSLGDIVDVTGTSKGKGFAGTVKRHNFNTSRHTHGGNGDVRKPGSIG-S-MY
PQKVFRGKRMAGRMGHDQVTVKNLVVAYVDLENNLIGLRGAVPGPKKGLITI---GGKA---------------------
--------------------------------------------------------------------------------
----MAD---TTKAPAK-ITLPSEVFEVETNHELLKLAYDSYLANSRTASATTKQRGEVRGGGKKPWKQKGTGRARFGSS
RNPIWRGGGIVFGPRGNENYTKRLSTTSKRVALRQALTLSNKSNKIVVLD-FK-TTGKTSETVKFLNKL-----------
----------ERRVLMVVDEK--TPELLRATNNLQNVLLVRANYLSVYHIINADKVVLSTK---SVDIIKDWLVGGDK--
-----------------------------------MAKTAELSTTPRLKALYKS-TIVKELQAELKLENVHQVPKLEKIV
VSVGIGK--NK-D----DKRYYEVVRNTLTKITGQHPIDRMAKKSIATFKIRAGMRVGINVTLRGARMYEFLDRYVNVSL
PRTRDFHGVSAKAFDKAGNYNIGIVDQSIFPELTFEETQVVHGLQITMVISGGSAVYSRALLEKFGIPFEKQGGKN----
-------------MSRIGKLPIDVPTGVTITVD-SD-VISVKGPKGELTVPHLSDVTVTLE-GA-QAIVTR-----KD-D
QRIAKAQHGLQRALLNNAVIGVVSGYEKKLEVNGVGFRVNGGGKE-IEMLLGFSHPVKYTAKDGINLTV--D-KM-NITV
SGIDKQAVGQTAAEIRSIKKPEPYKGKGIKYADEVVRRKAGK-AGK-------------MIQQESRLKVCDNSGAKEILC
IRVLGGTGRRYARVGDIIVATVKDATAIGVVKRKSVVKAVVVRTRDQIQRKDGSTIAFDDNAAVII--GDDK---NPKGT
RVFGPVPRELRDMGYSKIISLAPEVL-MTKYNELIISA--SKNIKRVGRGIAAGQG-KTAGRGTKGQKARTGKKL-GATF
QG--GSRSLVTAVPKARG-----------------FK----SR-----RT---PAQVVYLDHLNA-F-AGKTADNFTLFE
AGYI-----ATPF-HAVKVIL-RGELTEKITL-NVAGASTSVKAAVVAAGGTFTKTAVPLKMSTKETDEAK---------
---------MLLPKKTAHRKVRKGK---NK--G-TASRGQYIAFGDYGLQSQSNECITSRQIEASRQAMTRHIKRGGKIW
IRIFPHTPVTRKPQDVKMGSGKGNPEFFVAKVKAGTVLFEMKGVEESVAREAMRLASHKLPVKTKFITREQI---MANLA
KKMLNQGLRKMRVRSKVSGIAERPRLTVSISNKHVNAQLIDDVKQTTIVSS-TT--------VGTKQAG----TITEQAA
FIGTDIAKKAKKAKINAVVFDRNGRRYAGRLSALADAARKEGLEF-----MAKSLTVRSYAKGVDQAPRKVALVASLVRG
RTVADALVILAHTPKRSAQCVIKAIESAKANAINNHGL-DG-KT-LEISTLSVTAGERLKRFKPASRGRALPFEKKSANI
LVEVDEK-PKKKPAAKPAETKESK--------------------------------------------------------
------------------MTATKRIIKGDTVKLISGANKGTTGKVVKVLAKKNTVLIEGVGMIHRNIKPSQHN-PRGGQK
DIHVPVSLHKVALVIDEKTKTSRVGLVKN-------ADGTTTRVARQNKNKEIK-----------MGQKVNPISFRLQVH
KNWDSRWFVAG-KKDFAKWLSEDIRIRELIEKRFSRPTINKIEIERSANLITITIHTAKAGVVIGRGGAGVTELKSMLEK
I-V-----------------SLP--IRLNIEEVKRPELAAKLVAENIAHQLERRVNFRRAIKMSAQNTIAA-GAKGVRIQ
VAGRLNNAEMARREKVIEGSVPLHTLRADIDYSGARAYTPAGVIGVKVWIYKGERI------------------------
--MSLQSTDPIADLLTRIRNAVMVGKNEIRVPSSKLKVTVAKELKKAKYLSEVKIES-AK-PRDILVITINP-IGENANI
TEITRLSKPGRRVYVGASEIPRVKNGRGIVLVSTSKGVLPGHEAIKQRLGGELLLKVY--------------------MA
DKQ------------------------EQ--SLRIRIRLKAYDYKVIDQSAKQIIDTAIRTGASIAGPVPLPTRRSMYTV
VKSPHVYKKGGEAFEMRIHKRLIDITNATPKTIDSLQNLSLPAGVDAEIRM-----------------MAKTLTGIVTSD
VADKTITVTVTSRETHPIYGKQYTVTRKYAAHDEDNIAKKGDKVTISETRPVSKRKAFKLDAVVEKSRGSIELKDDEVEA
----------------------MSRSLKKGPFVDFKLAKKIAALG-PDDRT-IIKTWARASTISPEMVGRTIAVHNGKMH
IPVLLSENMVGHKLGEFSPTRKFRKHGGKGKK---------------------------------------
>Bacteria_Saccharibacteria_TM7_RIFCSPHIGHO2_01_FULL_Saccharibacteria_45_15
----MPIKAYNPTTPARRGMTSEDYSEITTRK--PLKSLIKSKKQNAGRNNTGRITVRHRGGGVKRHHRLMNHKL--APG
TVATIEEIEYDPNRSARIARIKDQYGLYHYVLADTSMHKGKSI-ASG-PD-APIEPSNRMPLSKIPVGSQIYAIEIQVGK
GAQMVRSAGTKAQLMAKEGDYAQVRLPSGEVRRFRLEATAALGVVGNVQHQNVKIGSAGRNRRKGIRPSVRGIAMNAVDH
PHGGGDGAHGVG-RTPKTPWGQLTL-GYRTRRRKDVSKLIVKS-RHDAKRKR-------------------MKALLGTKI
GMTQIISEDGRAIPVTLIQAGPVTVTQVKSIDIDGYNAVQVA-YGE---GKNLSKAVA-GH-----TSPAKVTPKHIREF
R--------VAELPEGLKVGDAIDVS-QFTLGDIVDATGTSKGKGFAGTVKRHNFNTSKSTHGGNGNVRKPGSIG-S-MY
PQKVFKGKKMAGRMGHDRVTVKNLEVAYVDTVNHLIGLKGAVPGPRKGLIVI---GGKA---------------------
--------------------------------------------------------------------------------
-------MADATKPATTKTALPAEVFNVETNHELLKLAYDSYLANSRQASATTLQRGEVRGGGKKPWKQKGTGRARFGSS
RNPIWRGGGIVFGPRGNENYTKRLSTTSKRVAVKQALTLAHQSNLVVIKDI--TTTGKTAEVVKFLDDN-----------
--------KLTRKTLVVVDEK-TPE-LIRATNNIQNVLLIRANYLSVYHILNADHIVLSTK---SVPAIKAWLV-KE-EA
-------------------------------------MAKATTSAPRLKALYND-TIVKELQAELNLGNVHQVPKLEKIV
VSVGTGK--SK-D----DKRHLETVRNTVTKITGQAPVERLAKKSVAGFKIRANMPVGVNVTLRGARMYEFLDRLVNVSL
PRVRDFHGV-GTKFDKGGNYNLGLTDQSIFPELTFEETQVIHGLQITFAIRNEDAAHSRALLEKFGVPFEKEGGRR----
-------------MSRIGKLPIAIPSGVTITVD-SD-VITVKGAKGELTVPHLSDVTVSIE-DG-NAIVTR-----KD-D
ERIAKAQHGLQRALLNNAVNGVTTGFEKKLEVNGVGFRVGGGGQA-IEMSLGFSHPVKYAAPAGVNLVV--E-KM-TITV
SGIDKQQVGQVAAEIRSLKKPEPYKGKGIKYADEVIVRKAGK-TGK-------------MIQQETRLKVTDNSGAKEILC
IRVLGGTKRRYARVGDIIVATVKQANPTGTVKRKSVVKAVIVRTRDQIHRKDGSTICFDDNAAVII--NDDK---NPRAT
RVFGPVPRELREMGYSKIISLAPEVL--MKYNELQVAA--NKDRKRVGRGIAAGQG-KTAGRGTKGQGARTGKKL-GAMF
QG--GQRSLVTAVPKARG-----------------FK----SL-----RT---PAQVVYLDHLNA-F-EGKTADNFTLFE
EGYI--------G-TPVKVI--RGELTAKVTL-KVQAASASVKAAITKAGGAFEK-------------------------
---------MLLPKKTKYRKVRKGT---NE--G-IATRGHYIAFGDFALQSQSNERITSRQIESARQAMTRYIKRGGKIW
IRIFPHTPVTRKPQDVKMGSGKGNPEFFVAKVKAGTVMFEMKGVSEEVAREAMRLASHKLPVKTKFIKREEA---MSDLA
KKLLNKSLRKNRVRAKITGTAQRPRLTVTISNKHVSAQLIDDVAQHTLAAS-TT--------VGAKQTG----TTSEQAA
FVGTDIAKKAKKAKITTVVFDRNGRQYAGRLSALADAARKEGLEF-----MADQLTVRAYAKGVDQAPRKVSLVAALVRN
RTVADALVILEHVPKRASLPVKKAIESAKANATNTHGL-DG-KT-LVISTISVTVGTRLKRFKPASRGRALPFQKKTSNI
LIEV----------TGDAKAKKPA------------------------------------AKPAADTATKEDK-------
--------------------MAQRIQKDDIVKVISGVSKGTTGKVVKVLSKKNAVLIEGMGVKHRKVKPSQTN-PTGGHK
DIHVATPLHKVALVIDEKTKTSRIGYA-------KNADGAKVRLARQAKNKEIK-----------MGQKVNPISFRLQVH
KNWDSRWF-AG-KRDFAKWLAEDIKIRELIEKKFSRPTISRIEIERSANLITVTIHTAKAGVVIGRGGVGVTELKAQIEK
V-A-----------------SLP--VRINIEEVKRPELDAKLVAENIARQLERRINFRRAMKMTAQNTMAA-GAKGVRIQ
VAGRLNNAEMARREKVIEGSVPLHTLRADIAFHSARAAPGVGIIGVKVWIYKGERADR----------------------
--MSLQSTDPIADLLTRIRNAAMVGKHEVRVPASKLKITVAKQLKKNNYLTDV-KVE-AGKPRDTLVITINK-PGENSVI
NEITRLSKPGRRMYVGADDIPRVKSGRGIVLISTSKGVITGGEAYKQRLGGELLLKVY--------------------MA
DKA------------------------EG---LRIRIRLKAYDHKVIDQSAKQIIDTAIRTGASIAGPVPLPTRRSTFTV
VKSPHVYKTGGEHFEMRVHKRLIDITNATPKTIDSLQNLSLPAGVDAEIRM-----------------MAKTLTGIVTSD
VRDKTITVTVTSRETHPIYKKQYTVTRKYTAHDEDNDAHIGDKVQIVETRPVSKTKYFKLTNIEQKSRGSVELKEDEAKA
----------------------MSRSLKKGPFVDVKLAKKVAALT-PDDRT-IIKTWARASTVTPDMVGRTIAVHNGRVH
VPVLISENMVGHKLGEFSPTRKFRRHGGKDKK---------------------------------------
>Bacteria_CPR_SaccharibacteriaTM7_GWC2_TM7_44_17_complete
----MPIKAYNPTTPARRGMTSEDYSEITTRK--PLKSLIKSKKQNAGRNNTGRITVRHRGGGVKRHHRLMNHKL--APG
TVATIEEIEYDPNRSARIARIKDQHGLYHYVLADTSMFKGKSI-VSG-PE-APIESSNRMPLAKIPVGSQIYAIEIQVGK
GAQMVRSAGTKAQLMAKEGDYAMVRLPSGEVRRFRLEATAALGVVGNVQHQNVKIGSAGRNRRKGIRPSVRGVVMNATDH
PHGGGDGRHGSG-KPPRTPWGQLTL-GYRTRRRKDVSKLIVKS-RHDAKRKR-------------------MKALLGTKI
GMTQIISEDGKAVPVTLIQAGPVTVTQVKSVDIDGYTAVQVA-YGE---GKNLSKAVA-GH-----TSPAKVTPKHIREF
R--------VAELPEGLKVGDTIDVT-QFALGDMVNATGTSKGKGFAGTVKRHNFATSKSTHGGNGNVRKPGSIG-S-MY
PQKVFKGKRMAGRMGADRVTVKNLEVAYVDATNNLIGLKGAVPGPRKGLIVI---GGKA---------------------
--------------------------------------------------------------------------------
---MAETTKTTTAKTV----LPTEVFNVEQNHELLKLAYDSYLANSRQASATTLQRGEVRGGGKKPWKQKGTGRARFGST
RNPIWRGGGVVFGPRGNENYSKRLSTTSKRVAVKQALTLANEAKKVFVQD---VKTGKTAEVVKFLADN-----------
--------KYARRTLIVVDEK--TPELIRATNNIQNVLLVRATYLSVYHILNADAIVLSTK---SVPVIKSWLVKEEA--
-------------------------------------MAKATTTAPRLKALYAT-QYVKELQAELNLENVHQVPKLEKIV
VSVGTGK--SK-D----DKRHLETVKNTVTKITGQMPVERLAKKSIAGFKIRANMPVGVSVTLRGARMYEFLDRLVNVSL
PRVRDFHGV-GTKFDKGGNYNLGIIEQSIFPELTFEETQVLHGLQLTFAIKNQDPAHSRALLEKFGIPFEKEGGRR----
-------------MSRIGKLPIDVPTGVTITID-SD-VISVKGPKGELAVPHLSDVTVELV-GT-QAIVTR-----KD-D
QRVAKAQHGLQRSLLFNAVEGVVKGFEKKLEVNGVGFRVGMSGPV-LEMSLGFSHPVKYEAPAGVTIAT--E-KM-NIIV
SGIDKQQVGQVAAEIRALKKPEPYKGKGIKYADEVVLRKAGK-AGK-------------MIQQETRLKVTDNSGAKEILC
IRVLGGTKRRYARVGDIIVATVKQASSTGTVKRKTVVKAVVVRTRDQIHRKDGSTIAFDDNAAVII--NDDK---NPKGT
RVFGPVPRELRDMGYAKIISLAPEVL-MTKYNELQVTA--NKDRKRVGRGIAAGQG-KTAGRGTKGQGARTGKKL-HAMF
QG--GSRSLVTAIPKARG-----------------FK----SK-----RT---PAQVVYLDHLNA-L-KGKTVDNFVLFE
EGYI-----KTPF-HAVKVIA-RGELTEKVTL-KVQGASKSVQEAVTKAGGSFEKIATPLKKSEKEAEKNDK--------
---------MLMPKKTKYRKVRKGK---NP--G-TATRGNYVAFGDYALQSQSNERITSRQIESARQAMTRYIKRGGKIW
IRIFPHTPVTRKPQDVKMGSGKGNPEFFVAKVKAGTVMFEMKGVDEEIAREAMRLASHKLPVKTKFIKREEA---MADLA
KKLLNKSLRKNRVRAKISGTAERPRLTVTISNKHVSAQLIDDVKQHTIAAS-TT------VGTKQTG------SIAEQAA
FVGTDIAKKAKKAKITAVVFDRNGRQYAGRLAALADAARKEGLEF-----MAEQLTVRSYAKGVDQAPRKVSLVAALVRN
RTVADALVILEHVPKRASLPVKKAIESAKANATNTHGL--DGKT-LVISTISVTVGTRLKRFKPASRGRALPFQKKTSNI
LVEV----TGVEKPKKKPVAAAKP------------------------------------AETAEKKESK----------
--------------------MAHRIQKDDIVKLISGDNKGTTGKVVKVLTKKNAVLVEGIGVSHRKVKPSQLN-PRGGTK
DIHVPTPLHKVALVIDEKATTSRVGYSTN-------ADGAKIRLARQAKNKEIK-----------MGQKVNPISFRLQLT
KNWDSRWF-AG-KKDFAKWLHEDIQIRELIEKKFSRPTISRIEIERSANLITVTIHTAKAGVVIGRGGVGVTELKSQIEK
I-A-----------------SLP--VRINIEEVKRPELDAKLVAENIARQLERRINFRRAMKMTAQNTMNA-GAKGIRIQ
VAGRLNNAEMARREKVIEGSVPLHTLRADIDFHSARAAPGVGIIGVKVWIYKGERADR----------------------
--MSLQSTDPIADLLTRIRNAAMVGKHEVRVPASKMKKTVAEQLKKNKYLTDVK-VE-AGKPRDTLVITINK-PGENCTI
NEITRLSKPGRRVYVGADDIPRIKSGRGLVLISTSKGVITGHEAVKQRLGGELLLKVY--------------------MA
DKQ------------------------AA--GLRIRIRLKAYDHKVIDQSAKQIIDTAIRTGASIAGPVPLPTRRSTFTV
VKSPHVYKTGGEAFEMRVHKRLIDITNATPKTIDSLQNLSLPAGVDAEIRM-----------------MAKTLTGIVSSD
VRDKTITITVTSRETHPIYGKQYSVNRKYTAHDENNEAKIGDKVTITEVRPISKTKSFTLKSVDEKSRGSVELKEEEVEA
----------------------MSRSLKKGPFIDAKLAKKVAALT-PDDRT-IIKTWARASTITPEMVGRTIAVHNGRVH
VPVLVSENMVGHKLGEFSPTRKFRKHGGKDKK---------------------------------------
>Bacteria_Saccharibacteria_TM7_RIFCSPHIGHO2_02_FULL_Saccharibacteria_47_12
----MAIKTYRPTTPGRRGMTSQDTSEITTNK--SVRSLLLPKNRTNGRNNSGRITVRHRGGGARKFYRMVNFDL--NA-
VEGTIEEIEYDPNRSAHIARIKDNQGVYHYIIAAKGMKKGQKIENG--EE-VSINRGNRLPLKNIPLGSTIYAVELTPGK
GAQLARSAGTSIQLVAKEGKYAQIRMPSGEVRMVLVECKATLGSVGNEQHQNIKYGKAGRMRHKGVRPTVRGVVMNAVDH
PHGGGEGKHGTGGRSPKTPWGQPTL-GYKTRRRKT-SNKFIVRTRHQGKRR-----------------------------
-MTSAVAEDGRVDAITLLSVDPNVITQIKSEEKDGYTAYQLGTEKS----KNINKAQK-GH-----YKASKAEPKVVREF
R--------TEELAQDLKLGDQVNVE-AFEVGDIVHVTGISKGKGWAGTIKRHNFHRGRKTHGGRS-YRRPGSIG-S-MY
PQKIFKGKKMAGQMGHTQVTTRNLKVALVDAELGVLGIIGSIPGPRKGVVLV---KGAK---------------------
--------------------------------------------------------------------------------
---MSAATFTSTGTKSATAKLDKKVFAVDKNHELLKTAYLAYLANARVGAPAVKTRGLVRGGGVKPWRQKGTGRARVGSS
RTPLWRGGGIIFGPTGLENHTKKISTSSKRTALRQALTLAEKAGKINVIEKFNSKDGKVSATVKLLEKM-----------
--------GLLGKTLIVVNEW--NDLVDRATRNIPNLSVKRANYLSVYDILNADHLLITNA---ALETINGWLGSSPAKV
SKESSEGKA-------------------------KNDKAEKKVLAGRLKQLYNE-KLVKELKEELSLANVHEVPKLEKIV
LNIGLGR--GK-D----DKKLFEVATNTLAKISGQIPVQTYAKKSIASFKLREGNAIGLKATLRGDRMYEFADRLINLVM
PRLRDFHGVSSRAFDKSGNYNIGITEQSVFPELSFEETTTPHGIQVVFVIKAKQIEHSKLLLTKLGMPFEKPQGKPFEKE
NK-----------MSRVGKLPVQIPSGVSVAIE-PG-KISVTGPKGTLTQFTMPDISIKQE-GE-TLVVGR-----VS-D
QPKIRSKHGLMRALLQNMVVGVSEGYSKKLELTGVGFRMSLTGND-LKLGLGFSHEVVYKLPEGVTAAI--E-QN-TLTI
TGADKQQVGQVAAEIRALKKPEPYKGKGISYQGERILRKSGK-SGKE--KA--------VIQQESRLLVADNSGAKEILC
IRVLGGTRRRYAGVGDVIVATVKQAAPSGNVKKKSVVKAVVVRTTNPIRRNDGSTIRFDDNAAVIL--DDDK---QPKAT
RIFGPVPRELRDKGYSKIISLAPEVL--MKYHELNLTTKSKK---RVGRGISSGQG-KTAGRGTKGQKARSGYSR-RPGF
EG--GSTTLIQKLPKLRG-----------------FK----SH-----RK---VIESVGLQDIAG--LKEATIDSEVLAK
HGLI----SN-PF-VIVKLIG-NTEVKSKFQV-KLPLISKSAEQAITKAGGKYTLTPQKPRPKTKETSKQVK--------
---------MLMPSRTKYRKVRKGK---VE--G-VATSGNYIAFGQYALQAQSNGRVSARQIEAARQAMTRYIKRGGKIW
IRIFPHTPVTKKPLDVKMGSGKGNPEYFVAKVKPGTILFEMQGVSEETAREAMRLAAHKLPVRTTFLVKEDV---MNRLK
HKKLNRGLRKSRIRKTVIGTNERPRLAVFVSNRNITAQLVDDDAGNTIAYV-TT------VGEKAAGN-----TMTKRAE
WVGTEVAKKAVASKHKKIVLDRSGKRYHGRVKALADAARKVGLEF---------MPVQAIAKGVRISPRKVGVVASLVRG
RSVADALTILEHTPRASAIPVKKVIESAKANADYNHRL-KP-DT-LRITEISVTRGPVYK--------------------
--------------------------------------------------------------------------------
-----------------IKPYKIRLKKGDTVMVRSGKYKGQTGKITAVHPRLNAVTVEDLNIVKKHVKPNRQY-PQGGII
DITKPLPVSKVGIVEPTSKKPSRIKYT-F------DKSGAKVRVFQKTNKEIHPPKLSKEG----MGQKVNPISYRLQLN
KDWRSKWF-AN-KREYAKYLKQDLEVRRMIQEKLSRAAINSVDIERSPNMVTVTINTAKAGVVIGRGGTGAQELKDTIER
I-Y-----------------GVQ--TRVNIDEVKKPDLYAKLVAENIAHQLERRISWRRAVKSTAAATMRA-GAKGIRIE
VSGRLNGAEMSRREKEISGSVPLHTLRADIDFAQIHAKTIAGIVGVKVWIYKGEVN------------------------
--MSITTTDPIADMLSRLRNAIAVNKTEVNLPHSKIKESVAKLLSDNGFIQGV-SVS-GTGVAKSLKLTISA-DGTSP-I
TEIVRLSTPGRRHYVGVNDIPIVKRGRGIVVLSTSKGIMTGTEASKQRIGGELICRVY-----------MAEEKKPASVK
PDA------------------------ST--KQRIRIRLKAYDHKVIDQSAKQIVDTALRTGATIAGPIPLPTRRSTYTV
IKSPHVYKKGREQFEMRVHKRLIDVLEPTPKTIDSLMNLSLPAGCDAEIKM-----------------MAKTHTGTVASN
KTDKTIVVSVQTSKIHPLYRKRYIYTKRFMAHDEKNEAKEGDKVLISETKPISANKRFKLDKILEKAVIRGEQTVEAITA
EPEAEKSKAEKKTAK-------MSRSLKKGPFVDPKLAKKVAALG-NEDRT-IIKTWARASSIPPDFVGKTIAVHNGKVH
VPVYISENMVGHKLGEFAPTRKFRGHGGKLAKQQGSGGSS-------------------------------
>Bacteria_Saccharibacteria_TM7_RIFCSPHIGHO2_12_FULL_Saccharibacteria_41_12
----MAIKQYKPTTPGRRGMTSQDFDGITTKR--PLKSLLAVKIRGSGRNNQGRITTRHKGGGAKKFYRIVNFNL--PAG
TEATVEHIEYDPNRSARIARIKDQNNQYHYILAPLKLNQGDKISVG--EE-VSIENANRLPLSSIPTGSVIHSIEVNPGK
GAQMVRSAGTSAQLVAKEDNYAQIKLPSGEVRRVLLICMASIGVVGNEQHQNIKIGKAGRSRHKGIRPTVRGVVMNAADH
PHGGGDGRHGIG--GPRTPWGQKTL-GFKTRSRKK-VNKLILR-SRHIGKRK-------------------LKALITKKI
GMTSIVDENGVLTPVTILSVDDNVITQIKSVEIDGYNALQVG-AGK---GKNIGKTLL-GH-----LKNSKATPKTLKEF
R--------VDTLPEDIKVGDSLSIE-AFAPGDKVDVTGTSKGKGWAGTIKRHNFHRQRKTHGGKGNTRKPGSIG-S-MY
PQKIFKGKKMAGQLGHTKTTTQNLRIALVLPEEKVIAVTGAVPGPKKSVVII---KQAVKQ-------------------
--------------------------------------------------------------------------------
--VSNTILFTATGAKSTKVTLDKSIFG-KIDHNLVQQAYVAHQANGRGNFAITKTRGEVSGGGKKPWKQKGTGRARFGSS
RVPIWRGGGITFGPTGNENYSKKINIKSKRLALRQSLS--LSCDKIKVIETFSCKDGKVKPTVELLKKV-----------
--------GATRRVLIVVSTK--DDLVEKATRNIPQVKAVQANYLNVVDIMNADTILISMK---SLEIISQWLGEDK---
-----------------------------------MSDKSTAKYIPRLKKEFND-TYKSELKKELGLSNINAVPSLEKIV
INIGLGK--SK-D----DKKMFEVATNTIEKITGQKPIMTYSKVNVASFKLREGNKIGMKVTLRGDRMFEFLDRFVNIVM
PRQRDFHGVSNKSFDSQGNFSIGVVEQSIFPELSFEETTSPHGLQVVIVTKSNGKEEARALLVKFGVPFMKEGK------
-------------MSRIGKLPIKIEPGVTITVD-ND-FVRVEGPKGKLEQFTMPDVNIEQK-DG-EIIVTR-----EN-D
EIENRSKHGLMRSLIQNMIIGVTKGFEKQLEVNGVGFRVALAGTD-LKMNLGFSHEVVYPVPEYVKAEV--K-QN-VITI
SGISKQQVGQVAAEIRSLKKPEPYKGKGIKYVGEKIIRKSGK-SGKD--K---------VIQQESKLGVCDNSGAKEILC
IRVLGGTRRRYAGVGDIIVATVKQAAPNGTVKRKSVVRAVIVRTKNSIKRKDGSVIKFDDNAAVII--GDDK---LPRGT
RIFGPVPRELREKGFAKIVSLAPEVL--MKYSDLSLTK--KKSSKRAGRGISAGRG-KTAGRGTKGQGSRKSGGV-KPGF
EG--GQMPLYKRIPKLRG-----------------FK----SH-----RP---KAHNIKTSVLDLKL---KKVDNFVLAD
KGLL----PD-AY-SKVKLIA-DKDIKTAVEV-SLQGASTSAAAKLEKAGGSFI-----------------KIPQNLRPK
TSN------------------MKGR---VR--G-PATSGNYIAYGQYALQAQGHDRVTSRQIEASRQAMTRYIKRGGKIW
IRIFPHTPVTKKPVGLKMGGGKGSPEFYVAKVKPGTILFEMEGVKEEVAKEAMRLAGHKLSVKTKFIVRETNQ--MNRIL
NKVKHANRRAIKVRSRVVGTSERPRMSVSVSNKNISVQIIDDGKHQTIASV-TT------VGSKIEG------TMTEKAE
IIGTEVAKKAKAKKIKKVSFDRGSKLYHGRVKALADAARKEGLEF---------MSVKAVAKNVRISPRKVAIVAGLVRG
RSVEDALTILSHTPRRSATAVKKTIESARANAENNHNY--KAET-LQIVYISVTPGTKLKRFRPAAHGRALPFQRKSSHI
TVHV----DGEMRGSKKTDQSGKE-----------------------------------TKKEANPATKKPDKKKITKKE
TK---------------DKIYKIRLKKGDTVVVLAGKDKGKTGIVESTHPRENKVTVKGINVYKKAVKPDKTH-PKGGII
DITKPIWVSKVALQEPTSKKPSKIGYK-L------TKDGTKVRIYKRTGKGVK------------MGQKVNPISMRLQVN
KDWRSKWF-VP-KRDYAAYLTQDLKVRKLIDDKVIRGAINKVDIERSPSLVTVTISTAKAGVIIGRGGTGVSELKEKIQA
I-Y-----------------KVN--TRINIEEIKKSELYAKIVAENIANQLSRRISFRRAIKQSAAATMRA-GAKGIRVE
VAGRLNGAEMSRREKEVLGSVPLHTIRADIDYAFVPAQTAAGIIGVKVWIYKGEVL------------------------
----MVSTDPISDMLTRIRNAIAVSKTQVEMPYSTVKFRVAGILKDNNFLDDV-SQK-GEGINRKIVVTINT-ENSNARI
TEIARLSKPGRRKYVKADQVPTVKRGRGIVIVSTSKGLMTGAEAKKTNIGGELICQVY-----------------MSATP
ADK------------------------PT--KQRIRIRLKAYDHKVIDQSARQIVDTAIRTGAKVSGPIPLPTKRTTYTV
VKSPHVFKKGREQFEMRVHKRLIDVLEPTPKTIDSLMNLNLPAGCDAEIKM-----------------MAKTLTGTVVST
KANKTIVIEVHARKTHPIYKKQYSVTNRIMAHDENSQAKMGDKVTVVEIRPISKNKHFALKNVLSHAALTKEDKAVIDQE
EVA-------------------MSRSLKKGPFIDPKLAKKVAAQV-KDDRT-VIRTWARYSAISPEFVGKTIAVHNGKVH
VPVFITENMVGHKLGEFAPTRKFRSHGGKLAKGQK------------------------------------
>Bacteria_CPR_DojkabacteriaWS6_GWF1_WS6_35_23_partial
----MAVRNFKPTTASRRGTRLGDRSDLEKGP----RGLTVAKKQRSGRNNMGKITVRHRGGGFKRRVRIVDFKR-DKFG
VPGKVEGFYFDPNRTAHLALLQYSDGERRYIIAPKGIKVGDTL-VSG-EK-TDILPGNAMMVKHIPSGTIVHCVENTPKK
GATFGRSAGGAIVVQGPTGKYVQLKMPSGEVRLVYGECMATIGLVGNEDKVNVKLGKAGRKRNLGWRPTVRGMAMHAVQH
PHGGGEGKGVIG-RHAKDIWGHR-I-GTRTRHNSM-TEKFIIKTRRTKNRPFAKK----------------MKALIGIKK
GMTRVVKGD-NIVPVTVLDVTGCILSKKE-AM--GF---ELG-LGE---KKKSTKALA-GK------YKEAKRIPLFRKY
--------FKGDLGEEVKIGDEIKTE-SFTVGEKVTVTGISKGKGFEGVVKRWGFKGGQRTRGQSDRLRAPGSIGAG-TD
PGRVLKGKKMGGRMGQDTVTIKDKEIIDIKEN--YILISGPVPGPKGQVVSI---FTE----------------------
--------------------------------------------------------------------------------
--MVEKKVTKTTEEKK--VSLNKNVWEVPYNGDLVSQVLGVYFSNERKGTSNAKTRGDVSGGGIKPWRQKGTGRARSGSI
RSPLWVGGGVTFVPN-NKNWSKRINKGMARKATCIMLSERLRKKELEFIN-IE-----ATELNKIRKNI-----------
----EG--DKHNRIMVISD----DANVIAALRNMEKIITIEGGKVNAKHLASAKKILIDNN---VVKLLEERLTNGK---
--------------------------------------------MARLREEYNK-KIKQELMTEGGFKNPMEVPILKKIV
VNVGAGE--AV-N----NKTAIEEIVEILRLITGQKPLVNKAKKAVSAFKIREGMEIGVSATLRGDRMWEFFDKLVNVVL
PRTKDFRGLNPKSFDDAGNYSLGVEDHTVFVEIDPNNVTKIRSLEITIVTTAKNDKDARLLLDKFGFPFKKDVNRS----
-------------MSRIGLEPIKIEEGINVTVN-GQ-EVVVSNPKAEMKITLPEEITVEIK-D-NMINLVRKNE-----A
-KQSKSNHGTYRMLIANAIEGLKNGFVKTLELVGVGYRARLE-GEVLVMSLGWNHPVKVQPYEGIEIEV--PNET-KIVI
KGYNKQKVGELAAKIRGIRKPEPYKGKGIRYEGEYVRKKSSKSSVAA------------MIQRQSRITIADNSGAKIAKV
IGIPGSSKRRYAYVGDVVNVAVQKATPNAGIKRHDVDKAVIVRTHKEYRRKDGTYIRFDDNAGVLVDS-KNK---APKGT
RIFGPVARELKEKGFDKIVSLAPEVL--MKLETMIKRKARVMKAKRIGRGYGSGVGGHTVGRGAKGQKSRSGHKS-LISF
EG--GNVPFYRRMPKYKG-----------------FN----NKF----KV---ENAAVNVFVLEESYKDGETVTVESLKE
KGIV----RK-NA-AAVKILG-NGDLKKKLVIEGIALVSSSAREKIEKAGGSIK--------------------------
---------MLEPRKRKYRKEFRGK---MG--G-VASSNNEVVFGDYGLKAMENGWINAREIEAARRAITNFTKRKGKVW
IKIFPHKPYTMKSTNSKMIGGKGAVEGYVAVVVPGTILFEIGGVDEKVAREALGVGAQKLSMKVKFVQKRLI-----MKK
NNDQKRQRRKLHIRKTLSGTSAKPRIFVFKSNRYFYAGLADDDKNIVIKSLMCK-------------------RKSDEIK
KMAIDFAK--IAGKFDSAVFDRSGYRYHGLIALFAEELRSNGIKI------MEEKTVQVKVKDIAQSPQKLRLVADTVRG
KQVDKALDILMILNKKGCDIVKKALLSGIASARELHSV--DKDE-LIVSKISVDESRTLKRVRFASRGRTSRITKRRSHL
NLEL-----------------KVK--------------------------------------------------------
----------------------MKIKKGDTVKILYGKDSDKTGRVVAVDLTRRLVVVEGLNIYKRHLKGD-GKKRTSEIL
SIEKPLAVSKVMLVCPMCNKATRVSLR---------REENSVRVCKKCGKDLEAKKIEKEE----MGRKVNPIAIRMGIN
KGWNATWY-SE-KKDFPKTFAQDIKIEAKIRETMRDAGIDRVEINRSANKVEVIVYVARPGVAIGRGGEGIDKLQKELKR
S-T-----------------RAD--IEVKIREVKKADISASIIARGIADGIERRQPSKLLVQSAKEKAMMA-GAKGLRIW
VSGRINNASQARTVKVTAGSVPAQTLKADIDYAAETAKTIDGLMGIKVWIYKGNKTATEE--------------------
------MNDLIADLLARIQNGIMRKKETVEVVNTKINRGILDVLKMEEMIKEY-VDN-GR----MLEVEVMY--DGEPVI
SHFERVSKPGQRVYVSKKDIVPIMNGRGISIISTPQGLMSGAMAKSKNLGGELICKIW----------------------
-------------------------MVNT--TARIRVKLKGYDSVVVDKSAKRIIDTAISTGAKVAGPIPMPTKRKKVAV
NRSPFIYKSSIEHFEISTHKRVIDILDPTPKTIDALQHLEMPAGVGIAIQ---------MENNINKKGRKRELQGEVVSN
KMTKTVRVRVDSVVRHPLYQKVQTRNKVFFAHTEKD-LNIGDKVVIRESKPYSKNVKWVVVEKNDDTKTK----------
----------------------MARSLKKGPYTDEKLMKKVTMAR-DSGMT-PIKTWARASTITPEMVGMKFLVHNGKKH
EEVLVIESMIGHRLGEFSPTRKFRGHAGKLSKVYGSAGRFEE-----------------------------
>Bacteria_Dojkabacteria_WS6_RIFOXYB1_FULL_WS6_33_15
----MAVRTFKATTSTLRGTRLEDRSML-EKDGGP-KNLTIAKRQKSGRNSQGRITVRHRGGGAKRRIRIVDFKR-DKFG
VKAKVLGLYYDPNRSAHLALLQYADGDRRYIIAPKGIGVGDSV-VSG-EK-VDVLVGNAMMVKNIPSGTIVHCIENRVGK
GATFGRSAGQEIVVQGITGKYVQIKLSSGEIRLVPAEAMATIGQVGNEERLNVKLGKAGRKRNLGWRPVVRGMAMHAVEH
PHGGGEGKGVIGT--AKDIWGHR-I-GTRTRRNKR-TERLIIKTRRTRTRPFAKK----------------MKAILGIKK
GMTRVFEGD-KVMPVTVVDVSGCKIANVK-----GEKI-ELG-LGN---KKNAKKPAL-GQ------YKELGYVPMYKEV
--------FTGVLPEGLNVGSDVVPE-IFNEGDRVSLMGISKGKGFAGVVKRHKFAGGSRTHGQSDRLRAPGSIGAG-TD
PGRVFKGKRMGGRMGSDRVTIKNKRVVGIKGT--YLLISGPIPGSNGDLVTI---FSEEK--------------------
--------------------------------------------------------------------------------
---MVKEVKKTETKTK----LNPLVWEVPYNGDLVAQVLNVFFSNERKGTSAVKGRGEVSGGGKKPWKQKGTGRARSGSI
RSPLWVGGGVTFGPN-NRNWKRSINKKMVKKALCVILSKMNRDNEVKFIN-VT---DK-VELKGIRDGL-----------
----KK--ELSKKTLIIST----DEKIKMALRNMDLVKVLTPMGVNVKHVVDSRNILVDNE---SIKILEERLTNGN---
--------------------------------------------MARLRDEYNN-RIRKELMKEYGYKNIMEVPTLKKIV
INVGAGA--SI-A----ESEALEDIVQMVTLIAGQKPVVNKARKAVSAFKVREGMDIGVSVILRGNRMWEFFDKVINIVF
PRTKDFRGLDVSAFDGSGNYSVGIEDQTVFPEIDANNIRKVRSLQFTIVTNAKDDKSGKALLDKFGFPFKKDVNRG----
-------------MSRIGENPITIEEGVQVSIE--KNIVTISGDGKELKISLPEHITVEVK-DN-VVQVSR----DNE-D
-KQSKSVHGTIRMLISNAIYGIKHGFEKRLELVGVGYRARMEGTT-LVMSLGWNHPVKRESPEGISIEVPEET---KIIL
KGYDKQKLGEFAAKIRSIRKPEPYKGKGIRYEGEYIRRKSSKSGVGA------------MIQIGTELTIADNSGAKIGKV
IGIPGYSKIKYGRIGDIVKVAIQKALPNSGVKRHEVLTAVVVRVHREQKRKDGSYIRFDDNAGVII--DNKK---TPKGT
RIFGPVARELKEKGFDKIVSLAPEVL--MNLDNIPKRNNRESKSKRLGRGYGSGVGGHTSTRGSKGQKSRAGHKS-LVFF
EG--GNVPFFRRMPKYKG-----------------FN----KSD----KV---RATAINLNILEENFKSGESVTLEILKE
KALV----SK-ST-TVVKILG-LGELTKKIVISGI-PASESAIEKVIKAGGSIK--------------------------
---------MLQPKIRKHRKEFRGK---MG--G-IASANNTITFGEYGLKSMECGWIKSREIESARKAITSSIKRKGKVW
IKIFPHKPYTQKGTNSKMIAGKGEVEGYVAVVNPGTVLFEVSGVPREAAMEAMRLASHKLSVKTKFISKREI-----MKI
TKQAKREKRKLHIKKRLIGTSVRPRIFVFKSNQFFYSGIADDEKSVVLMSKMAK-------------------KRKEDIL
KMAKVFVTEMKKKKIDNVVFDRSGYRYHGLIAAFADELRKNDIKI------MEDRKTKVQVKNIAHTPQKLRLVADLIRG
KDVNEALNILQFTNRKGTDILRKAVLSGIANARELFS--AEKEQ-LKITHLSVGQAPTLKRVRFASRGRVSKIKKRRSHI
NLEL----------------TVKE--------------------------------------------------------
----------------------MKIKKGDTVKILYGKDSGKQGTVVALDIKNRKVVVENMNLFKKHVK--GDGRKKSEIL
TITKPMDASKVMVVCNHCGKPTRIGIK---------RESDKIRVCKKCGKYIEVIEKKVEE----MGRKVNANAIRMGLN
KTWNSVWY-AT-KIDFPKVLLEDLKIRKIVIKRLNDSGLDKVLINRALNKIEIEVHVARPGVAIGRGGEGIDELQKQLSR
M-C-----------------KKD--VEIKIREVKKADISARIIARSIVDGIQRRQPSKLLVASAKEKAMMA-GAKGVRIW
VSGRINNASQARTVKANAGSVPAQTLRADIDYAEETAQTMDGLMGVKVWIYKGDKNDDEE--------------------
------MNDLTADLLARLQNGIQRKRELVLVPKTKMNIEILKVLKSEEMIHGFEEVE-GG-----VNVEIMY-DDGEPVI
AHLNRVSKPGQRIYVTSKNIIPIMNGRGISIISTSHGLMSGAVAKSKKLGGELICKVW----------------------
-------------------------MSDV--TAKIRVKLKGYDAVVLDRSAKSIIESAISTGAKVAGPIPLPTKKRKMAV
NRSPFIYKSSIEHFEIGTHKRVIDIIDPTPKTIDALQHLQMPAGVGIEIQ------------MEINKGKKRELKGTVVSN
SMVNTVRVRVNSTQAHPVYKKIVDKKKIFFAHTEKE-LNIGDKVTIRESKPYSKNVKWIIVDNKE---------------
----------------------MSRSLKKGPYIDEKLQKKVKVAE-TGSRK-PIKTWARASTITPEMVGLTFGIHNGKKH
EEVLIEESMIGHRLGEFSQTRKFKGHAGKLAKVYGSSGRFEE-----------------------------
>Bacteria_CP_WS6_BJP_IG2158_WS6_35_49
----MAVRSFKATTSSRRTTRLEDRSHLESGP----RSLTAPKKKRAGRNNQGKVTVRHRGGGFKRRLRKIDFKR-EKFG
IEAKVIGLYFDPNRTAHLALLQYVDGERRYIIAPKDLKVGDVI-VSG-EK-VDVLPGNAMMVKNIPSGTVVHCVESRVGM
GATFGRSAGQEIIVQGITGKYVQIKMTSGEIRLVPAEAMATVGQVGNEDRLNVKLGKAGRKRNLGWRPVVRGMAMHAVEH
PHGGGEGKGSIG--MAKDIWGNR-I-GTRTRKNKR-TERYIIK-RRRSKNRPFAK----------------MKAILGIKK
GMTRVFDGE-KSTPVTVVDVSGCKISKLGNGE------IELG-LGQK---KKSTKSLL-GQ-----YKDLGFVPMYKKVF
K---------AEVGEDMKVGNDIAPE-IFTKGDIITLTGVSKGKGFAGVVKRWGFKGGPRTHGQSDRLRAPGSIGAG-AD
PGRVWKGTRMGGRMGSDNITIKNKRIVDIKEN--YILVSGPVPGSNGDLVAI---FSE----------------------
--------------------------------------------------------------------------------
--MAEKDTKTV-----KEVKLNPKVWEVPYNADLIAQVLYVFFNNERKGTSAVKGRGDVSGGGKKPWKQKGTGRARSGSI
RSPLWVGGGVTFGPI-NRNWKRDINKKMVKKATCMMLSKRLKDNVLEFVN-ID-TEKEMKEMRNTVSKN-----------
---------IDTKTLIVSA----DGNVSLALRNIPHITVVEPMKLNVKNIVNAKKVLVDNE---SIKILEDRLTNGK---
--------------------------------------------MTRLREEYNN-RIRKEMMEEFGYTNIMEVPTLKKII
VNVGAGA--AV-K----EAEALEDIVGIVTQITGQKPVVNKARKAVSAFKIREGMEIGVSVILRGDRMWEFFDKLVNVVF
PRVKDFRGLDTRAFDGSGNYSVGIEDHTVFPEIDANNIRRVRSLQVVIVTTANDDKGGKLLLDKFGFPFKKDVNRS----
-------------MSRIGQEPITIEEGVEVKVD--GNKVTVTGSGKETVIELPEQIKVEVK-DG-QVLVTR----TND-E
-KLSKSLHGTFRAIIANAINGIKEGFEKKLELVGVGYRARMEGTT-LVMSLGWNHPIKVESPEGILIEVPEET---KIVI
KGHDKQRVGQFAAKVRSIRKPEPYKGKGVRYEGEYVRKKSSKSGVGA------------MIQKESNLTIADNSGAKIGKI
IGIPGYSKIRYAGLGDIVKIAVQKVLPNSGVKKHEVLTAVIIRVHKEHKRVDGSYIRFDDNAAVVI--DNKR---NPRGT
RIFGPVARELKEKGFDKIVSLAPEVL--MHLDSIPRRKNRTGKAKRLGRGYGSGVGGHTATRGTKGQKSRAGHKS-LLFF
EG--GNVPFFRRMPKKKG-----------------FN----KSD----KV---EATAINLDILEKNFKAGETVTIDSLKE
KALIAKKTLS------VKILG-SGDISKKILIEGI-PASETAKEKVLKAGGTIK--------------------------
---------MLQPKKTKYRKEMRGK---MG--G-IATVNSTITFGEYGLKSTESGWVKSREIEAARRAITGSIKRKGKVW
IKIFPHKSYTKKGVNSKMIAGKGDVEGYVAVVRPGTMLFEISGVEREAAMEAMRLGAQKLSVLTKFVSKKDI-----MKH
TKTEKRERRKMHIRKNLNGTSVKPRVFVFKSNKYFYAGVADDEKSIVLMSKMVH-------------------KKEEDIV
KMAKTFASDLKKKKIEVAVFDRSGYRYHGLIAAFADELRNNGIKI------MEVKSTKVKVKNIAQSPQKLRLVADLVRG
KDVETALDILQLTNRKGTKTLQGAILSGVANARDLFSV-DK-GE-LVISHISVDGAPSLKRVRFASKGRVSRITKRRSHI
NLEL----------TVK---------------------------------------------------------------
----------------------MKIKKGDTVKVLYGKDAGKQGRVVAVDIKKNHVVVEGVNIYKKHVKGD-GRTRTSEIL
NITKPMDVSKVILICNSCGKSTRVGVK---------REGEVVRICKKCGKTIEIVKEVEKK----MGRKVNANAIRMGLN
KTWDSVWY-AR-KAEYPKVFAEDMKIKGIVAKKMNDAGVDNIGINRTLNKVEVEVHVARPGVAIGRGGEGIDILQKDLSR
M-T-----------------KKD--VEIKIREVKKADISASIIAKSIAEGIQRRQPSKLLVASAKEKAMMA-GAKGIRIW
VSGRINNASQARTVKVNAGSVPAQTLKADIDYAEATAKTLDGLMGIKVWVYKGDKTEE----------------------
------MNDLVADFLARMKNGIQRKRESITVPSTKMNTHILTVLKQEEMIEDF-DKS-DE----GIEVIVKY-DDGEPVV
TQFERVSSPGQRIYVTSKEITPVMNGRGISIISTSKGLMTGAQAKSKNLGGELICKVW----------------------
-------------------------MSDA--TAKIRVKLRGYDAVVLDKSAKSIIESAISTGAKVAGPIPLPTKRRKIAV
NRSTFIYKSSIEHFEIGTHKRVIDIIDPTPKTIDALQHLQMPAGVEIEIQ---------MTVNESNKGKKRELEGVVVSN
KMEKTVRVRVDTTQSHPVYKKVVNKKKIFFAHTEEE-LNIGDKVTIRESKPISKNVKWVVVNK-----------------
----------------------MSRSLKKGPYVDKNVQKKVAQAE-SGNRK-PIKTWARASTITPEMVGLTFAVHNGKKH
EDVLIEESMIGHRLGEFVQTRKFKGHAGKLAKVYGSSGRFEE-----------------------------
>Bacteria_CPR_ParcubacteriaOD1_L1_Parcubacteria_bacterium_SCGC_AAA011_A09_DUSEL_001_189
------MKYYKPTSPSRRNMTGIEYRKFVTAV-KPVKALVSALKSQAGRNNSGRITVRHQGGGVKRMYRQVDFKQ-NFYG
ITAKVEAIEYDPNRTSFIARIIYKNGLRSYIQAPQNLNVGDEI-ASK-EE-GPLKPGSRMPLKYIPVGTAVYSVELNPGQ
GGKLGRSAGVFIGLSAKEGGFVNLIMPSGEVRKVLEMCSASVGELSNPEQKMVVIGKAGRSRHLGIRPTVRGTAMNPVDH
PHGGGEGKQPRGLKRSKNYWGGGIR-GVKTRNKKKPSRVFILS-RRKK-----------------------MKFILGKKL
GCLQLFNEKGEVTPVTLVGAEENIVIQIKTSEKDGYMAVQVG-AGSKKE-NSISKSQR-GH------FKNLGSFAQVKEF
R---------VSDVSAYKPGDKMDIS-VFAPGEKVSVSAQSAGRGFQGVVKRHGFRGGPASHGHRDVLRKPGSIG-G-RF
PQRVLKGKRMAGRMGHDRVTVKNLEVVRVDVATNILAVKGAVPGRKGSWVEV---RTT----------------------
--------------------------------------------------------------------------------
---MQTKLYNQDGQEIGMTELSDGVFGVPMNVNLVHQVRVGLLANQRKPVAHTKDRSDVRGGGKKTL---ATERHRTGSA
RF---------------HSF--------------------------TYLE------RR--------RGI-----------
-------------------AR-------------------------------------------TAQ-------------
-------------------------------------------MSKSLREKIKD-KVIKELQSSLKIGNVLALPKIRSVV
VNVGIGR--AV-AQSAKPDDIIKKVSAEITAITGQKPVVTKAKKAIASFKTRIGMPVGVKVTLHGNKMYDFLEKAVNVAF
PRTRDFRGLDETKVDINGNFNVGIKDHTIFSEAAADAS-HTFGFEFTAVISGSDKKKSLEFLRRLGFPIRK---------
-------------MSRIGKKTINLPEKVTLEVD-DS-LVTARGPKGELKHKLPRGLTILKQ-D-NIINLVSAGN-----G
-KNKNALWGTTRSIIFNMITGVSQGYEKKLEIEGVGYKAQLQ-GDNLILNVGFSHPVEFKAPEGIDFKV--EKN--VISV
IGIDKTLVGEVAAKIRKIKKPEPYKGKGIHYRGEVIRRKAGKKASAA--A---------------MLKVADNTGAKKVQC
IMVLGGSRKRYAQIGDTIVVSVKEAEPRKAVKRKEVLRAVVVRQRKEFKRADGTSVRFSDNAVVLV----DG--KEPKGG
RIFGPVPRELKEKGFDKIVSLAEEVV--MDLHQLKPTTR-KKKEKRIGRG--GKRG-TTSGRGTKGQKSRSGHRI-RPAV
RD------LMMKIPQKRG---IGF------------------------KIQSSVFAIIDLTVLENNFKAGEKVSPKMLVH
RGLV-ESKKG-KN-PRVKVLG-EGRLTKKLILEGL-AVSRSAGERVLELGGEVRQPK-----------------------
---------MLLPKKVKHRKWQRGR---TR--G-LASRGNKLDFGSFGLKAMEAAWISSRQIEACRRAMTHHIQRGGKIW
IRIFPYKPVTRKGAEVGMGGGKGSVDHFVFPLEIGRVIFEIDGVSDALAREALRLAAHKLPVKTRIVSAH--------MI
NKRTANLRRKIRIRAKVIGAAERPRLAVFRSARHIYVQLIDDSAGRTLAAL-NDQKIVGAKTKTKNR------KTVD-AA
TVGKTMGAEILKKGYKKIVFDRGGYKYHGRVKALADGLRTAGLDF---------MKVTAKLNHLHISPRKVRSVVNLVRG
LSAEEALAQLRFLPKRSAGPVFKLLQSAIANAEHNFSLSS--EG-LKIETLKVDGGPVFKRSRPSSRGRTAPRSKKTSHI
TLIL----EGERKTNKLIKEIDKN-----KRDSEVKTGDTESRARSGL-----------DSRKEIRSGSKMKTAPRSGFV
-----KKMFQRKSI--------MKIIKGDEVKILSGKDKSRRGKVVRVLPRENKIVVEGLNLVKKHVRSKQAE-KKGEMI
SVAMPLATSKVMLICKHCAKTTRVGYQ-L-------SNDKKARVCKKCGQAL-------------MAHKINPVSFRLGIQ
KDWKSRWF-TQ-KK-FKEFLEEDFILRKYIISKLDKASLESTEIVRSANQIGLVIKSSRPGLIIGRGGKGLEELQQGLKN
E-L------NKHYRKKNQKHGYS--IKIDIEEIKKPELYAQLVARNVTEQLERRLPFRRVMKQTIEKVMGEPMVKGIKIM
AKGRLGGAEIARREHLSKGKIPLQKLRADIDYAQAEANTAYGVIGVKVWIYKGDVFADAQSKN-----------------
------MTDPISDMLIRIKNAQAVNKETVGIPFSKLKQELARVLKQSGLILDY-EKK-GRAIVKKLELKLKY-ENSFSAI
AAVKRISKPGQRIYLKSREIFSKKGS--TIIVSTSRGLMTGDEARKAKLGGEVLCQIS-------------MPTTSTKTT
STK---------------KIPVKVPVEEI--KQRLRIKIKAYDSKIIDASCKQIVDIALRNGAEIVGPVPLPTEIHRYTV
NRSTFVHKNSREQFEMRSHKRLIDILNPNPKIIDALMNLNLPAGVDVEIKM----------------MSKRILKGKVLSV
KMTNTIVVAVETVKPHPKYQKRITVTKKYKAHYTGAELKAGDSVLLEESRPISKDKHWVVKEKI----------------
----------------------M-RSLKKGPFVDEKLLKKIKAAG-LGSRQ-VIKTWSRSCTITPEMVGFTLGVHNGRVH
VPVLVSEEMVGHKLGEFSLTRKFSRHGGKMQRELEASQKTAELVKAQAEKAAVPAKK--------------
>Bacteria_Parcubacteria_OD1_RIF-OD1-12_RIFCSPLOWO2_01_FULL_RIF_OD1_12_44_230
------MKKYKPTSPGRRGMTGISYKDVLTST-EPFKSLTKGVQRSVGRNSKGRITVRHKGGGAKRLYREVSFDY-KQEN
IPARVVSVEYDPNRSSFISLVVYKNGARQYRLTPGGVKVGDEMVMS--KS-ARVKSGNALPLGLLPSGTRVYNIELQPGS
GGKLARSAGDSAEIMSHEKGLTLVRLPSKELRHILSAAWATVGATTPEERRFVIYGKAGRSRRKGIRPTVRGSAMNPVDH
PYGGGEGKAPQGTRRPKNKWGKGVR-GVKTRGKKKYSNMYIVS-RRPKVKRKK------------------MKALLGRKI
GMSQLFDKDGGVVPVTILQAGSVVVTQMKTKEKDGYEAVQVG-IGN---RKKTPKSVL-GQ--AKGTMLEKSGIRRLKEF
-----------RGVFEGKRGDVIDVG-IFTEGDKVQVTGISKGKGFQGVVKRHGFHGAPKTHGTKHAHRQPGSIG-S-TG
PQRVLKGQRMAGRTGGKKTTIKKLTVVRVDKENNLLYVKGAVPGNRKGFVEI---KGL----------------------
------------------------------------------------------MNNKNTARRSPKDPAKEGLRGVSSTL
HVGMKIKVYNMEAKQVSETDVPKAIADASWNSDLVHQVAVSLLANKRRGTAHSKGRGDVRGGGKKPWRQKGTGRARHGSI
RSPIWRGGGVVHGPTNERDYSKKINKKMRRKALQAVLAKKIADNEIVVFDNMTFKEIKTKEAASFLKKLENASLM-----
---KPR---KTKTVLLEKPRGN----VALSFRNIPSIKVLDARNFNTLDALESKYVLLTEK------LFHGLV-------
--------------------------------------------MLTLLDHYKK-KVIPAMKEHFHYGNVMEVPRFEKAV
INVGIGR--VQ------DRKERESIKHMLSLITGQMPQERPTNKSIASFKIRAGAIVGYRIMLRGRRMYEFLSKLIFASI
PRTRDFRGIPLSNIDESGNLNLGIREHIIFPETIGEDISKIFSLQITVVTNAKTREEAIELFRQFGFPLQKEGQEK----
-------------MSRIGKQPVIIPKDVHVSFKG-G-VITVKGPKGVLELAVRPDIRFIIK-DE-SVTLVP-----QNTD
-EFIVSLWGTYRSHLQNMIKGATKGYEKRLVIEGVGYRANLKGTD-LELKLGFSHPIVVKARSGVDFKV--EK--NTIIV
SGISKELVGNVAASIRSLKKPEPYKGKGIKYENEVIRRKVGKRAAGTTM----------MIQPRTLLKVADNSGAKVIRV
FKILGGTRRRYAHLGDVVVASVQTAEPRKQIKKKDKVRAVIVRTKAPVRRSDGSYVRFDENAAVVV----DG--FNPRGG
RIFGPIPIELREKGFGKIISLAEEVV--MQLHNLQPSKK-SRKV-RVGRG--GKRG-TYSGRGIKGQKSRAGRRI-RPAV
RD------VIKRIPKKKG---YRMKR-----------------------A---KAAVVNVGALEAKYDNGEKVTPLTLRA
KGLI-RGNLK-KS-VTIKLLGS-GKLTKKLLVEHC-QLSKSADSKVKKAGGSVLEQ------------------------
---------MLFPKKVKHRKWQKGR--SRK--RMVETRGLRLAFGSYGLKSDGATWLTSRQIEAARRAMSRYVQRGGKIW
IRVFPDKPITRRPPEVTMGGGKGSPEGFVFPVKPGRILFEIDGVDETIAKEALRRAGSKLSVKTKIVSRT---MRRHIKG
KNHNQIFLRKKRVRSKIHGTARRPRLSVHRSLRYITAQLIDDEKGYTLASA-GS-------VLTAKGREKIK-TKTDQAR
LIGEQIAKKALHLGIKSVIFDRGAYAYHGRVKAVAEGARETGLQF--------MTEVKAQLKSLHIAPRKVRLLADRVRG
MKVIEAQQEFHFRAKRSSKPLQKLVACAVANAKHNAGVKNPEEE-MFIKTITVDEGRPFKRYMPRAHGRATMYKKRTSHI
TVVL---------------DSYDA--------------------------------------------------------
-----------------------------MVYIAKGKDRGRTGKIISIFPKTGNIIVEGINIKKRHVRPRRSG-EKGQVV
EIPGRISASNVSLLCPNCKKSARLSYQ-V-------HEHGRSRICKRCGSVV-------------MTHNVHPYVFRLGIN
RDWRSRWF-HR-TS-YAQFLKEDTLLREWLMKKLKNYMVESIEIERSAREFRLTIRTPRPGLLIGRGGEGIERLKKEILK
K-A-------RELSASLGSPNFS--FKIAVEEVRNPEANASVVARLIVQDLERRIRFRRILKQHVAKMMSARSVEGARIL
LKGRLDGSEMGRREWIREGKIPLQTLRANIDFARDTAHLPYGTIGVKVWIYKGEIFGENQKPTNSK--------------
------MTDPISDMLTRIRNAQLVGKASVVVPYSALLWNIAKLLQEEGYVKKV-TKR-GRKDKRFVEFDVLYDEHKKPAI
HGIKRVSRPGRRMYQKTRLLRPVKSDIGISVLSTSKGLMTNRKAVREGLGGEVMFEIW------------MSQSAVKKKE
EAN------------------------EG--LTRLRIRIRAYDHKVIDSSVKQIVETARRYGGEVVGPIPLPTEIRKYTV
NRSTFVHKNAREQFEMRVHKRLVDILNPTPKIIDALTNLNLPAGVDIEVKM-------------MEQKHKQRLRGLVVSD
KMEKTVVVKVTRLRKHPLYKKFMKRSKRYKAHDERNEYHIGDRVIIEASKPISRDKRWKVVSKI----------------
----------------------MTRSAKKGPYVDPRLLQKVKQAG-SNTKK-VIKTWSRASMISPEMVGYTFGVHNGRDF
IEVKVSENMVGHRFGEFSATRKFIRHGGKMQKKIEQKQTEAA------KPQKQ------------------
>Bacteria_Parcubacteria_OD1_RIFCSPLOWO2_01_FULL_OD1_45_48
------MKSYNPTTPSRRHMQIIEYRRFLSAA-EPKKSLTRGKTGTGGRNNRGRITVRHKGGGAKRLLRLVDFKY-DKPG
VPARILTLEYDPGRSGFIGLVVYKDGEHRYHLMPSGVKIGDEI-VSA-EK-APLKAGNRRPLHLIPPGTLVYNVEIEPRG
GAKFARAAAGRVEILAHEEKHSQLKMPSGEVRRVNKFAWASVGQVSNEERGFMTIGKAGRSRHMGIRPTVRGSAMNPVDH
PYGGGEGRAMRGTRRPKNLWGRGTR-GVKTRRRKKYSSRLMLS-RRK------------------------MNFILGQKK
EMLQIFTEDGRARPVTLIEAGPAVIIQLKTAEKDGYNAVQLG-FGSKNP-KNIKKPQT-GHTRNLNESAKTTDIRWLREF
R---------VDSLDGFKVGDTINVG-IFKEGDVVKVSAVSKGKGFQGVVKRHGFHGGPRTHGQKHSEREPGSIGGGGRA
GGRVAKGMRMAGRTGGQRVTLHNLEALKIDTDNNAILVSGAVPGSRGTLVEI---ISQK---------------------
--------------------------------------------------------------------------------
---MKTAVYNLKAEKVGELDLPESVFGLKWNPDLVHQVVESLRSNRRKGTAKAKGRGEVSGGGKKPWRQKGTGRARHGSI
RSPIWVGGGVTHGPTGDKNYERKINKKAKQKAMYMILAKKNSEFELIIADEVSLNEGKTKVAKEVLGSLGRIKGF-----
---EGL---ARKGAKVIIAPKD-RR-TFLAFRNIPGVRTLEMRNMNPLDAMQAKYMILGRE---DVLNLSKT--------
----------------------------------KEIGAGKVSGERSPEPEYRQ-RIASFLKKELGARPELALPRLVKIV
INVGVGR-----K----DEKEIENITKHAEIITGQKCVPKKAKKSIATFKTRQGMTVGIACTLRGSRMYDFLGRFVNITL
PRLRDFRGIDSGSIDSSGNLTIGLKEHIVFPEIVGEDVKTPFGLEITLVTNSRSKKEAELLFEALGVPFKSRQ-------
-------------MSRLAKKPIEIPDGVKVEFAD-G-VLKVSGPKGELGRNVPRAVLFDIS-SK-EVVVKP-----AGDP
-KEISSFLGTWVRHLQNMIYGVTKGFEKKLELEGVGFRAEVREKE-LVLSLGFSHQVVVVSPPGISFAV--EK--NIITV
SGADKEAVGNVAAVIRSKRKPEPYKGKGIHYKGEVIRRKSGKKVAASA-----------MIQPRSMIGIADNSGAKLIQC
IRVLGGTRRRYARIGDIIVASVKKAEPRKDIKKKNVVRAVIVRQRQSYRRRDGSYIRFDDNAAVVV----DG--KEPKGG
RIFGPIPRELRERGFTKIISLAQEVV--MQLHNLKPKIG-KKNKKRIGRG--GKRG-TYSGRGIKGQKARAGHRM-RPEM
RD------ILKKIPKLRG---YRS------------------------KIRPNKIATVNIGDLEKKFVSGDKITPQILVK
SGLL-KKIGG-QT-PAVKLLG-SGEITKKLMVSDC-QISGPAKDKIEKAGGTVSLKNNKN--------------------
---------MLFPKKVKHRKWHRLRNGELG----VESRGADVSFGSFGLKSQQGGHISAQQIEAARKAISRYVQKGGKMW
IRIFPDRPKTAKPPEVGMGAGKGDPVGYFSMVKAGRVIFEIDGLNEENSREALRKAGAKLGIKTRIIKR--------MKK
SNINKKNRRRRRVRSRVKGGPNRPRLSVFRSNKHVYAQIIDDENGKTIIGL-AD----SALKKESKQ------NKSERAK
VLGLALAKLAKEAKIKKVVFDRGGRIYHGRIKSLAEGAREGGLEF-----------MKAELNYIRIAPRKIRLVADAIRR
KKVDEARIILKFSAKKGAKPLAKLLESAVANSKNSGG--KNIEG-LSISRLTVDQGPVFKRFMARARGTPAMIRKKTSLV
KIEL-----------------SEK--------------------------------------------------------
--------------------MAHIIKKNDSVKILSGKNRGSVGKVLRILSKEGKVVVEGVNIIKKHRRPRRQG-EKGQVV
QMPSPVHFSNVMLVCPSCSKPNRVKII-L------DPKGRKSRVCRRCLAGIS------------MTHRVHPYSFRLGQV
RDWKSRWF-DR-RN-YQAFLKADVKLRAWLFKELDKMYISKVEIERSPATLKVIIYTSRPGLIIGRSGAGANALKNKIEK
L-F-----------EKLSLSKPR-GLQLVIEEIKGPETDAAIVAKMIAESLEKRISFRRVLKQALTKVSSHKEVKGVKVA
LAGRLDGSEMSRREWLANGRIPLQTIRADIDFARYRAHLPYGDIGIKVWIYKGDVFEPKSK-------------------
-----MVGDPIADMFSRINNAGRAGQTLVVLPYSDTKMEIAKLLKDRGFIGDA-AKR-GKKNRRNIELTLIYDESGKSRI
SQMRRISKPSRRIYKGWKDISPLKNGSGFYIISTPAGVMDDKKARNMKVGGEIFGEVW----------LNVAKTADKKQA
AKK------------------------EE--RQILRIRVRGYDSKIIDASVKQIVDTSLRYGAELTGPVPLPTEIRKYTV
NRSTFVHKNAREQFEMRIHKRLIDITNPTPKIIDSLTNLNLPAGVDIEVKMM----------MNNPIKHRQSLRGRVVSV
SPDKTAVVEVVRYIKHPKYKKYFKRSKKYSAHAAGDRPKVGETVVLESSRPVSKTKKWIVVSNT----------------
----------------------MTRSAKKGPYVDPKLMKKIGKLS-AGSKE-IIKTWSRDSQIAPEMVGYTFGVHNGRDF
VAVMVTEEMVGHRFGEFSQTRKFVRHGGRMQRELEKSAESAK------TTPVAPPAK--------------
>Bacteria_Parcubacteria_OD1_RIF-OD1-12_RIFCSPHIGHO2_01_FULL_RIF_OD1_12_48_27
------MKHYKPTSPGRRGMSKADTSVLTKAE--PEKSLTHGFTRAVGRNHHGRITVRHKGGGHKRLYREVDFHE-DKRN
IPAKIVSFEYDPNRTSYVALISYADGEKRYILMPQDLKVGDTV-IT--SE-TPIKPGNRLPIGKIPPSTFVYNVEVKPNG
GAKLGRSAGVSIEILAHDAGYTQLKMPSKEVRVVSQNCWATVGKLAREEYRFVNLGKAGRSRWLGIRPTVRGSAMNPVDH
PYGGGEGRTMRGTRRPKNLWGKGTR-GVKTRNPKKYSNQHIVQ-RRAK----------------------MKKFILGKKI
EMSQMFLDDGKVAPVTLIEAGPITVKMIRTKERDGYAAVQVS-FGK-----------------------------HTREF
K----------PKDITVNSGDTIDVS-LFQEGEKVNISGITKGHGFQGVVKRHGFHGASKTHGTKHAHRQPGSISGG-RA
GGRVSKGLRMAGHMGQDRVTIKNLKIVKIIPEKNLLAVKGAVPGPRGTLLEV---RG-----------------------
--------------------------------------------------------------------------------
--MISVKVYNLQGEEAGSEQLPEALFGMPWNNSLVKQVVDAKLANSRNVIAHAKGRGEVSGGGKKPWRQKGTGRARHGSI
RSPIWVGGGVTHGPNKEKNYSQKINKQMQRKALLISLSRKAKDGEIMILDTVRMQEPKTKLAAKAFTALSHVPAF-----
-PKLGQ---KGGRVLLMIPGKD-DV-VVRATRNLPYVTPQEARNMDLLSVLEHKYIIIPKE---ALAVIQKTF-------
-----------------------VK------------------MASRMQEKYIK-EVVPALKKQFGYPNTLAVPRILKVS
VNCGVGK--IR------DDKEQQEVVKYLTMITGQKPVPCVAKKAIATFKTRLGMVLGYRVTLRGERMYDFLERMVQSAI
PRMRDFHGL-NASIDQGGAFTIGIREHIIFPETINEEVHTIFGFEVTMVTNAKSKEEAKALFTLLGFPLYHG--------
-------------MARTAKKPIVLPAGVNVSFES-G-VLMIKGPKGEVRRQIPSEISPILD-AH-TVTFAV------ART
-KESNTLLGTVNALAAAMVRGASEGFVKILELEGVGYRVAMDGTD-LLLSLGFSHPVKFEVPKEISIKL--EK--NNIEI
SGADKEIVGQVAAKIRDLKKPEPYKGKGIHYRGEYIRRKAGKKAGAGS-----------MIQPRSMLKVADNTGAKIIQV
FKVLGGTRRRYAQIGDVIVASVKFAEPKKAVKKKDIVRAVIVRQRNAFRRSDGSYVRFDDNAAVII----DG--VEPKGG
RIFGPIPRELRERGYTKIISLAQEVV--MLIHELK-ATK--KKARRVGRG--GKRG-TFSGRGTKGQKARSGRRM-RPEL
RD------ILKKIPKLRGRGKHSL-KP------FQ--------------I---KPLVINVRDLERLFTAGETVSLQTLKE
KGAL-DFTLS-KP-RGVKILGT-GELKKKLTVEGC-EVSESAKAKIEKAGGAVS-----------------AKKVVAEK-
---------MLVPKKVKHRKWQRGR---SR--G-IETRGTTIAFGSFALKAEEARWVTSNQIEAARRAMTKYIQRGGKIW
IRIFPDKPITKRPPEVTMGGGKGAPDHYVFPVRPGRILFEMDGVAPEIAKEALRLAAAKLPMKVRIISRDAR-----MKN
TARNKRITRHKRVRARIRGTAERPRLSVARSNRHIALQLIDDVARKTIAYA-SD----TEEVIKAKGK-----KPVEIAH
MIGVLLAEKAKAKKITTAIFDRGGYKYHGRVKAAAEGARSGGLEF--------MNRVTAQLNYLRISPRKVRLVAGALRG
LSLAEAAVRVAFIEKKSALPMKKLIRSAAANAKSRNI--D--EKTLVIEKLTVDEGPALKRFTPKAHGRATPIRRRTSHI
TLVL----------SEKE--------------------------------------------------------------
-----------------MALNKPKIKKGDTVRVLQGKDRSKSAKVIAVLPLKERVVVDGLNMHKRHIKPRRGG-KKGEII
QIPAPMHISNVQIVCPSCGKPTRVGYR-I-------TETTKVRTCKKCKADIA------------MTHIAHPYALRLGIL
NDWKSRWF-DK-RK-YRDFLKIDTLLREWLAKELSSILVDSIEIERSPNILHVIIKTSQPGLLIGRGGEGAEKLKEKIKK
FVM--------RHDEKKANAKLN--IKLSIEEIRAPETHAHIVAKMVVQDLEKRIPFRRTLKTGIEKVMANKNVKGIKIA
LKGRLDGSEMARYEWLRKGRIPLQTLRADIDYGTETAFLPYGTIGIKVWIYKGEVFSDADKERNAGETA-----------
------MTDPIRDMFTRIRNAQAVSKKTVTLPFSKFKWQILKVLKDEHYVEEF-IRR-GRKNKKFIEVVLGYDEESRPRI
SSIEPMSKQSRRMYWGVADMRPARSGMGIYVVSTSKGVMSSYVAKKMNVGGEVICEIW-------------------MAA
KKE------------------------EE--KQKLRIRIRAYDNKVIDVSVRQIVDTASRYGAEVVGPIPLPTEIRKYTV
NRSTFVHKNAREQFEMRVHKRLIDIFNPTPKIIDALTNLNLPAGVDIEIKMS----------MEQKMVYPKKLKGVVVSD
KMQQTAVVLVTRLKKNEKYQKYYKVSKKFKAHNENNQFKEGDKVVIQETRPISKDKCWRIIAKS----------------
----------------------MARSSKKGPYIDERLLEKISKVK-PGDKV-VIKTWARASTISPEMVGLTFGVHNGKDH
VQVFVTEEMVGHRLGEFSPTRKFVRHGGKMQKEIELKAAEAAKKPAAT-----------------------
>Y2_MetaBAT.29
CISYNCMRQYKPTTPGRRGMSVMSRPFLSSGR--PQKSLVAGRKRAVGRNNVGRITTRHKGGGHKRLYRFVDFGQ-EKRD
VPGRVLSCEYDPNRTSYIALVAYRDGDKRYILLGQEMADGAEI-ITS-EK-APVQPGNRLPLSRIPVGTFVYNVEVHPGG
GGKLVRAAGVGAEVLAHDTPYVLLRLPSKEIRKIQEHCWASVGRLSGEEHRFVTIGKAGRSRWMGKRPTVRGSAMNPVDH
PYGGGEGRALRGTRRPKNLWGKGVR-GVKTRGKKKYSNKLIIE-RRKK--------------------KAIMKYILGTKK
EMTQMFRVDGVTEPVTLVQALPVEISLIRTVQKDGYEAVQVR-QGR----VRREFRIMGGA------------ISAIEGV
------------------LGDTLNVA-QFLEGQKVTVSGISKGKGFQGGVKRHGFHGASKTHGVKHAHRQPGSIGAG-GV
Q-RVLKGQRMAGRMGSDRVTTKGVRVVKVYPEKNLIALKGGIPGSRGSLVEI---RG-----------------------
--------------------------------------------------------------------------------
-KIMETSVYNMQGEKVGMIDLPASVFGLPWNAALVQQAVEAERRNARAGTAHTKDRGEVSGGGKKPWQQKGTGRARHGSI
RSPLWKGGGVTHGPRVERMFSAKINKRARRKALLTSLSEKARDNEIVIFDVLTFEEARTRNAARMFRSL-ADLYV-----
-PRIGM---KGGTVLVALASAD-RQ-AVRALKNLAYVQSAEARNLSAHQVLASKYIALSKE---ALPVLETFA-------
-----------------------EKLTKHG----KNVERIYNMAPSALQNKYQK-DALPAMQTRFGHANVMAVPRLQKTV
VNIGIGR--IA-R----EKGSDEEVVKFITGITGQKPTPCLARKSIAAFKTRAGQVIGYKATLRGRRMFDFLERFISAAI
PRMRDFRGIDPKAVDAGGNLTVGVREHIIFPETIGEDMRMIFGLEVTTTTNAKTREEAVELFRLLGFPLKRH--------
----FQDLSFRIYMGRLSAKPIHVPEGVSARLE-NG-VFSVKGPKGELSRVLPRDVVL-VENGR-EISVVA-----SK-R
-VKTANLLGTAYVSARNMVQGVWEGFSKILEMEGVGYRASKEGND-IVFSLGFSHPVRYTPPDNVQLAV--EN---TIRV
VGIDKELVGKVAADIRALRPPEPYKGKGIRYQGERIQRKQGKKAGVT---------LHYMIQPQTQLKVADNSGAKLIQV
FKILGGSRRRYARIGDLVVASVKIAEPKKAVKKKDIVRVVIVRQAQPYRRADGSYIRFDDNAGVIV----DG--KEPKGG
RIFGPIPRELRERGFTKIISLAEEVV--MQLHTISAPK--HTSAKRIGRG--GKRG-TFSGRGTKGQKARAGRRI-RPQL
RD------ILKKIPKKRG-----------------YRFTSFRA----------RPIGVNLSILNEKFESGGVVSPQTLVE
GGMV--SRKGGAY-PSVKILG-TGIISKKLTIEGC-QISASAKEKIEKAGGKLVARR-----------------------
---LLNFWHMLVPKKVKHRKWQRGR---SR--G-LETRGTTLAFGAFGLKAMEARWIDSRQIEAARRAMTRYVQRGGKIW
IRIFPDKPITKRPPETTLGGGKGAPDKYVFPVRPGRVLFEMDGIAENVAREALRRAGAKLPLKVKIISRLST---MTHTL
NNRTRRTRRHKRVRAKVQGTAKVPRLSVFRSNRHVYAQIIDDVAGRTLAGVHSA--SFVSLKKDSKE------TKTEHAK
KIGTQIAKRAKELRIVRVVFDRGGYRYQGRVRSLADAAREGGLEF--------MKTVKAQLKYARISPQKARRVADVIRG
MSVPAAHVQLAMLGQRPVLVLRKLLASAVANAKQLGL---ETSR-LIVQSLTVNEGPMFKRSMPRAHGRATPIRKRTSHI
ALVV---------------GEKEL--------------------------------------------------------
----------------------MRIKKGDNVKVISGKDRGKTGTVVRAVPDQDRIVVDGLNIRKRHVRAKRAG-QKGEVV
QFSAPLHVSNIQLVCTKCGKTTRVGYR-V-------DGAVKSRVCKKCGADI---------RKGIMTHVAHPYGVRLGIL
KDWRSRWF-DA-RG-YRQLLKIDTLLRVYLWRELDGILVDSIDIERSGRVLSVIIKTSQPGLLVGRGGEGAEKLKEKIRS
Y-V-VTGGTCTPEGGVEGRGRVE--IRLTIEEVRMPETHANILAQMVVQDLERRLPFRRVLKGAIEKANTNKEVQGVKIA
LKGRLDGAEMGRYEWLRKGRIPLQTLRADVDYAQQEAQLPYGTIGIKVWIYKGERFENEKPSG-----------------
----------------------MVQKRSVVVPHSDIVHEVLRVLKETGFVREA-VKR-GRRNRCVLDVSLLYDASGSGHM
QGARRVSKQSKRVYARACDLRPSKSAKGIFIVSTSSGIMSSSDARKSKVGGEVLCEVW---------------RRIAMAS
RKE------------------------EE--KQRLRIRIKGYDHKIIDSSVRQIVETVLRYGADVVGPLPLPTEIRKYTV
NRSPFIHKNAREQFEMRVHKRLIDILNPVPKIIDALTNLTLPAGVDIEIKMG----------------------------
-MQKTAVVLVVRLEKYPKYKKYHKVSKKFKAHDEQNEYKTGDKVVIQETRPLSKDKRWKVISKV----------------
--------------------HSMSRSSKKGPYVNERLLQKLSKEK-PGTRA-VIKTWARSSMISPEMVGYTIGVHNGKDH
IAVTINEDMIGHRLGEFSPTRKFIRHGGKMQKEQEQKAKTAA-------AA---APA----PSSKKTG---
>Bacteria_Parcubacteria_OD1_RIF-OD1-12_RIFCSPLOWO2_02_FULL_RIF_OD1_12_45_11c
------MRQLKPTTPGRRGMTVSSRTSLFRGG--PEKSLSYGRKRAVGRNNAGRITTRHKGGGHKRLYRLVDFRQ-EKQN
VPARVVSCEYDPNRTSHIALIVYRDGEKRYVLLPQGVVTGMEVLVS--EE-APLEPGNRLPLGNVPTGTFVYNIEVQPGG
GGKLVRSAGEGAEVLAHDTPYVLLRLPSKEIRRVHERCWGSIGKLGAEENRFVVYGKAGRSRWMGIRPTVRGSAMNPVDH
PYGGGEGRALRGTRRPKNMWGKGTR-GVKTRRSKKYSNNFIEE-RRKK-----------------------MKFILGTKQ
EMTQMFREDGKAEPVTLVFAEPVEVSLIRTKEKDGYAALQVK--------RNKVRREA--------------RLRDTKYM
-----------GAQDAHIVGVSLTVS-QFAVGDRVTIASISKSKGFQGGVKRHGFHGASNTHGVKHAHRQPGSIGAG-GV
Q-RVLKGQRMAGRMGGDRVTMRGVRVVNVYPDKHIIALKGGIPGHRGSLVEI---RG-----------------------
--------------------------------------------------------------------------------
---METNVYNMAGEKTGTVELPESVFGLSWNAALVKQVVEAGRANRRANTAHTKDRGEVSGGGKKPWRQKGTGRARHGXX
XXXXXXXXXVTHGPRTERVYDQKVNKRMRRKALLVSLSGKAKSGEIVVMDDISFPNGRTRDAHSLFRAL----------V
KGGIAHIGGAKGTTLVALPIP--DELTVQALRNLPRVQSCQARNVSVESVLGVKYVVVPKS---SLSVFESLAKLRR---
--------------------------------------------MATVLEKYKK-EVVPAMRKQFGYSNFMAVPRIKKVV
VNVGTGR--VG-R----EKGGDEEVVKYLTAITGQRPISCIARTSIASFKTRQGQVIGHKVTLRGRRMYDFLERLVAAVL
PRTRDFRGLNPKSVDQGGALTIGIREHTIFPETMGEDTRLAFGLEATANTNAKTREEAIHLFRLLGFPLQKA--------
-------------MTRLSSKPISVPAGVTVSITD-G-VLTVVGSKGTVSRVLPEVFDVSED-GR-SLNAMP-----APTF
-QDVNHLVGSFYAHARNMIEGVSRGFTKVLELEGIGYRAVAEGKD-LVLSLGYSHPIRYTAPSSIDIKT--EK--NEIRV
SGIDKELVGQVAAVIREYRKPEPYKGKGIHYKGEHIIRKAGKKAGVGA-----------MIQPQTQLKVADNSGAKMIQV
FKVLGGTRRRYARIGDIVVASVKVAEPKKAVKKKDIVRVVIVRQSQSFRRSDGSYIRFDDNAGVLV----DG--KEPRGG
RIFGPIPRELRERGFTKIISLAEEVV--MQLHTITAPK--HKSVKRVGRG--GKRG-TFSGRGTKGQRARAGHRI-RPQL
RD------ALKKIPKKRG---------------YRFT----AF-----RV---RPSVFNVALLERVFGQGETVSPQTLTE
KGVLSK--KS-ILRPHVKILT--GVITKSLTIEGC-EVSVLAKEKIEKAGGVVK-----------------EK-------
---------MLVPKKVKHRKWQRGR---SR--G-VETRGTTLAFGSFGLKALEARWIDSKQIEAARRAMTRYVQRGGKIW
IRIFPDKPITKRPPETTLGGGKGAPDHYVFPVRPGRILFEMDGVTSEIAREALRRASAKLPMKVKFVSRSETL-----MK
HGTQKRERRHRRVRAKVHGTTSRPRLSVFRSNRFVYGQVIDDVTGRTLLSA-GS----KSVLGVSKTK-----SKTGIAR
AVGRELARRALEKQIKKITFDRGGFRYQGRVRALAQGAREGGLEF--------MATAKAQLKYARMSPQKVRRVADTIRG
LSVETARVQLSLLPQRPSPVLQKLLMSALDNARQQGL---AEGN-LVVRSLMVNEGPVFKRSMPRAHGRASPIRKRTSHI
TIII----------------GDKE--------------------------------------------------------
----------------------MKIKKGDNVKMLAGKDRGRTGKVLRVLRVRERVVVDGANMLKRHVRPRRAG-QKGEII
QFPSSVHVSNVEIVCGSCGKVTRIGYR---------QEGEKKRVCKKCGGVI-------------MTHTAHPYGIRLGIL
KPWRSRWF-DA-RG-YRQVLKVDTLLRAYLWRDLHGVLIESIEIERSPRALIIIIKTSQPGILIGRGGEGAEKLKTKIQT
F-I-GTAGARTPEGGVEGRGRLE--VRLTIEEVRMPETYANIVAQMMVQDLERRLPFRRVLKGAIEKTIANKEVLGVKVA
LKGRLDGAEMGRYEWLRKGRIPLQTLRANIDYALQEARLPYGTIGVKVWIYKGEVFDKA---------------------
------MADPISDMIIRMRNAQAVRKRSVIVPYSAIKDEIARVLKEAGFXXXX-XXX-XXXXRRILDIVLAYDKDGHVRM
HGFRRVSKQSQRMYVRACDLRASRKGIGMFIVSTSHGVMSSPAAQKARIGGEVLCEVW-------------------MVQ
RKE------------------------EE--KQKLRIRIRGYDHKIIDSSVRQIVETVTRYGAEIVGPLPLPTEIRKYTV
NRSTFVHKNAREQFEMRVHKRLIDILNPVPKIIDALTNLTLPAGVDIEIKMG---------MNVMENIYPKKLEGVIVSD
RMAKTAVVLVTRLRKYPKYKKYYKVSKKFKAHDERNEYKVGDKVVIQETRPLSKDKRWNITGKIV---------------
----------------------MPRSSKKGPYIDAKLLTKLSKAT-PGSKA-VIKTWARSSMISPEMIGYTIGVHNGKEH
IAVLVSEDMIGHRLGEFSPTRKFVRHGGKMQKEQEQKAKTA-------ASANTPVKK--------------
>Bacteria_Parcubacteria_OD1_RIF-OD1-12_RIFCSPHIGHO2_02_FULL_RIF_OD1_12_45_13b
------MRKLKPTTPGQRGMTVSSRASLVSGR--PEKSLSYGRKRAVGRNNAGRITTRHKGGGHKRVYRLVDFRQ-EKRD
IPARVLSYEYDPNRTSHIALVVYRDGEKRYVLLPQGMAIGAQI-IS--SE-TPLEPGNRLPLGRVPVGTFVYNVEMQPGG
GGKLVRSAGVGAEVLAHDASYILLRLPSKEIRRVHERCWGSIGKVGAEEHRFVVYGKAGRSRWMGIRPTVRGSAMNPVDH
PYGGGEGRALRGTRRPKNMWGKGTR-GVKTRRSKKYSNNFIQE-RRKK-----------------------MKFILGKKQ
EMTQMFREDGKAEPVTLVLVEPAEISLLRTKEKDGYDALQVK--------RNSVRCEV--------------RLRNGAEV
----------ADAGSTYPVGTSLTIS-QFSVGDRVTIASISKSKGFQGGVKRHGFHGAASTHGVKHAHRQPGSIGAG-GV
Q-RVLKGQRMAGRMGGDRITMRGVRVVYVYPEKNLIALKGGIPGHRGSLVEI---KG-----------------------
--------------------------------------------------------------------------------
---METPLYNMAGEKMGMVNLPDAVFSLPWNAALVKQVVEASRTNKRANTAHTKDRGEVSGGGKKPWKQKGTGRARHGSI
RSPLWVGGGVTHGPRTERVYDQKVNKRMRRKALFISLSGKAQSGEIVVMEDISFPGGRTREAQSVFRAL---------AI
KGGIADMDGTKATTLVALPAL--DALTVRALHNLPRVQSCEVRNVNAESVLGVKYVVIPKS---SLPILESLAALR----
----------------------------------MRKFRIGGIFMATIQDIYKK-EAISAMRDRFGYPNIMAVPRVTKVV
VHVGTGR--LG-R----EKGSDEEVVKYLSIITGQRPLSCAARTSIASFKTRQGQVIGYKVTLRGKRMYDFLERLVVTAL
PRTRDFRGLDPKAVDQGGALTIGIREHIIFPETIGEDIRFIFGLETTVNTNAKTRDEALALFRLLGFPLKK---------
-------------MTRLSSKPIRVPAGVTVSETD-G-FFVVNGPKGTVSRALPQVLEILED-GR-MLTIVP-----APNA
-KDVNHLVGSCYAHAQNMIIGVSQGFTKVLELEGIGYRASMDGRD-LVLSLGFSHPIRYTSPVGIDIVV--EK--SEIRV
SGIDKEKVGQAAAVIREYRKPEPYKGKGIRYKGEHIIRKAGKKAGVGA-----------MIQPQTRLKVADNTGAKIVQV
FKILGGTRRRYARIGDVVVASVKIAEPKKAVKKKDIVRVVIVRQTQPFRRQDGSYIRFDDNAAVLV----DG--LEPRGG
RMFGPLPRELRERGFVKIISLAEEVV--MQLHTLQAGK--NKKVIRVGRG--GKRG-TFSGRGTKGQKARAGRRV-RPQL
RD------VLMKIPKRRG---------------YRFT----AF-----RV---RPHGINVALIERVFKNGETVSPRTLAE
KGILSKK-RA-LL-PKVKILA-MGTITKNIIVEGC-DVSMSAKEKIENAGGKLIGGHHE---------------------
---------MLVPKKVKHRKWQRGR---SR--G-IETRGVTLAFGSFGLKAMEARWINSRQIEAARRAMTRYIQRGGKVW
IRIFPDKPITKRPPETTLGGGKGAPDHYVFPVRPGRILFEMDGVTDEIAREALRRAAAKLPMKVKVISRSDAV-----ME
HRTKKRERRHKRIRVKVVGITNRPRLSIFRSNRFVYGQIIDDTVGRTLLSV-HS----KTVSGVSKGK-----SKSDNAR
TAGQELARKALEKQIKRITFDRGGYQYQGRVQAFAEGAREGGLEF--------MVTAKAQLNYARMSPQKVRRVADVIRG
LPIGAARVQLSLLPQRPAPVLRKLLASAVDNAKQRGL---AESD-LIICSLVVNEGPVFKRSMPRAHGRATPIRKRTSHI
ILVV-------------GEKTHNI--------------------------------------------------------
----------------------MKVRKGDNVKMLAGKDRGKTGKILRVLSDRERVVVDGANIVKRHVRPRRQG-QKGEII
QKPGSVHVSNVGLVCGSCGKTTRAGYR-V-------EGDKKVRVCKKCGSSV-------------MTHTAHPYGVRLGIL
KPWRSRWF-DT-RG-YRQVLKIDTLLREYLWRELHGVLIESIEIERSPRALTIIIKTSQPGILIGRGGEGAEKLKTKVQS
F-I-GTAGVRAPEGGVEGRGRLE--VRLTIEEVRMPETYANIVAQMMVQDLERRLPFRRVLKNTIEKTSANKEVLGVKVA
LKGRLDGSEMGRYEWLRKGRIPLQTLRANIDYALQEARLPYGTIGVKVWIYKGEVFDKK---------------------
-------MDPISDMIIRMWNAQAVRKRSVVVPHSAIKDEIARVLKEEGFVEDV-IKR-GRRNRRVLDIVIAYEKDGNARI
HGIRRISKQSKRTYASVDGLHDSKKGAAMFIVSTSRGVMSSSAARKAHVGGEVLCEVW-------------------MAQ
RKE------------------------EE--KQKLRIRIRGYDHKIIDSSVRQIVETVTRYDAEIVGPLPLPTEIRKYTV
NRSPFVHKNAREQFEMRVHKRLIDILNPVPKIIDALTNLTLPAGVDIEIKMG------------MEQVYPKKLKGVVVSD
RMTRTAVVLVIRLQKYPKYKKYYKVSKKFKAHDENDEYKVGDKVVIQETRPLSKDKRWKIVSRV----------------
----------------------MSRSSKKGPYINERLLQKLSKVT-PDSKA-VIKTWARSSMISPEMLGYTIGVHNGKEH
IAVTVGEDMIGHRLGEFSPTRKFVRHGGKMQKEQEQKAKTAG------APASPVKK---------------
>Bacteria_Parcubacteria_OD1_RIF-OD1-12_RIFCSPHIGHO2_02_FULL_RIF_OD1_12_45_17b
------MRHLKPTTPGRRGMTVSSRSSLV-RG-GPEKSLSYGRKRAVGRNNAGRITTRHKGGGHKRLYRLVDFRQ-EKQN
VPARVLSYEYDPNRTSHIALIVYRDGEKRYVLLPQGMAIGAEIIVS--ET-APLEPGNRLPLGRVPVGTFVYNVEMQPGG
GGKLVRSAGVGAEVLAHDASYMLLRLPSKEIRRVHERCWGSIGRLGAEEHRFVVYGKAGRSRWMGIRPTVRGSAMNPVDH
PYGGGEGRALRGTRRPKNMWGKGTR-GVKTRRSKKYSNNFIEE-RRKK-----------------------MKFIVGKKQ
EMTQMFREDGKAEPVTLVLAAPVEVSLIRTNEKDGYTALQVR-------RNNMRREVR---------------LKSLHTK
-----------DATGIHELGATLTVS-QFAVGDRVTIASVSKSKGFQGGVKRHGFHGASSTHGVKHAHRQPGSIGAG-GV
Q-RVLKGQRMAGRMGGERVSMRGVRVVNIYPDQNIIALKGGIPGHRGSLVEI---SA-----------------------
--------------------------------------------------------------------------------
---METNVYNASGEKTGMVQLPDSVFGLPWNAALVKQVVEAGRANKRANTAHTKDRGEVSGGGKKPWKQKGTGRAQHGSI
RSPLWIGGGVTHGPRTERVYDQKINKRMRRKALLVSLSGKAKSGEIVVMEDLSFPSGRAREAHSLFCAL---------VM
KGGIADIGGNKATTLVALPTH--DASTARALRNLPRVQSCEARNVTVESVLGVKYVMVPKS---SLLVLESLAKLGQ---
--------------------------------------------MKTVQEKYKE-EVTPAMRKRFGYSHAMAVPRIMKVV
VNVGTGR--VG-R----DKGGDEEVVKYLSAITGQRPLPCVARTSVASFKTRQGQVIGHKVTLRGKRMYDFLERLVAAAI
PRTRDFRGLDPKAVDQGGALTIGIREHTIFPETIGEDTRFVFGLETTVNTNAKTREEALALFRLLGFPLKKE--------
-------------MTRLSSKPIGVPAGVTVSVAD-N-VFTVAGSKGTVSRVLSEVLEMSED-GR-ALNVTP-----APNA
-KDVNHLVGSFYAHARNMILGVSVGFIKVLELEGIGYRASVEGKD-LLLSLGFSHPIRYTAPSGIDIAV--EK--NEIRV
SGIDKEMVGQVAAVIREYRKPEPYKGKGIHYKGEHIIRKAGKKAGVGA-----------MIQPQTRLKVADNTGAKIVQV
FKVLGGTRRRYARIGDVVVASVKVAEPKKTVKKKDIVRVVIVRQSQPFRRQDGSYIRFDDNAGVLV----DG--LEPRGG
RMFGPIPRELRERGFTKIISLAEEVV--MQLHTLQAGG--NKKTKRVGRG--GKRG-TFSGRGTKGQKARAGRRI-RPQL
RD------VLAKIPKKRG---------------YRFK----AF-----RI---RPLVFNVALVERMFKQGETVSPQTLIA
KGIL----SK-KS-RAVKILT--GSITKSVTIEGC-EVSVSAKEKIEKAGGLVKEK------------------------
---------MLVPKKVKHRKWQRGR---SR--G-METRGVTLAFGSFGLKALEARWINSRQIEAARRAMTRYVQRGGKIW
IRIFPDKPITKRPPETTLGGGKGAPDHYVFPVRPGRILFEMDGVTDEIAREALRRAGAKLPMKVKVVSRNETL--MKQLH
QKKIKRLRRHKKVRSKALGTPSRPRLSVFRSNRFVYGQVIDDVAGRTLLSV-HS--------KAVSGAVGAKKSKSDTAR
LVGQELARRALEKDIKQIIFDRGGYRYQGRVRALAQGAREGGLEF--------MVTAKAQLNYARTSPQKVRRVADVIRG
LPVSAARVQLSLLPQRPAPLLQTLLASAVDNAKQKGL---AEHN-LVVCSLLVNAGPMFKRSMPRAHGRATPIRKRTSHI
TLVV--------------GEPDNI--------------------------------------------------------
----------------------MKIKKGDNVKMIAGKDRGRTGKILRVLRVRERVVVDGVNMLKRHVRPRRQG-QKGEVI
QFASSVHVSNVELVCGSCGKATRAGYR-L-------EGEKKIRVCKKCGSAI-------------MTHTAHPYGIRLGIL
KPWRSRWF-DT-RG-YRQVLKIDTLLREYLWRELHGILIESIEIERSPRALTIIIKTSQPGILIGRGGEGAEKLKTKIQA
F-I-GTAGVRAPEGGVEGRGRLE--VRLTIEEVRMPETYANIVAQMMVQDLERRLPFRRVLKNTIEKTNANKEVLGVKVA
LKGRLDGSEMGRYEWLRKGRIPLQTLRANIDYALQEARLPYGTIGVKVWIYKGEVFDKK---------------------
-------------MIIRISNAQAVRKHSVVVPYSAIKDEIVRVLKEAGFVDDV-IKR-GRRNRRVLDIIIAYDKDGNARM
HGFRRISKQSQRAYARSRDLRDSRKGVGMFIVSTSRGVMSSPAARMAHVGGEVLCEVW-------------------MAQ
KKE------------------------EE--KQKLRIRIRGYDHKIIDSSVRQIVETVTRYGAEVVGPLPLPTEIRKYTV
NRSTFVHKNAREQFEMRVHKRLIDILNPVPKIIDALTNLTLPAGVDIEIKMG------------MEQVYPKKLKGVVVSD
RMMRTAVVLVTRLQKYPKYKKYYKVSKKFKAHDENNEYKVGDTVVIQETRPLSKDKRWKIVSKI----------------
----------------------MSRSSKKGPYVDEKLLKKLSKAT-PGSKA-VIKTWARSSMISPEMLGYTIGVHNGKEH
IVVIISEDMIGHRLGEFSPTRKFVRHGGKMQKEQEQKAKTAA------TIAPSVKK---------------
>Bacteria_Parcubacteria_OD1_RIFOXYD2_FULL_OD1_52_8
------MKHRKPTTDSNRSTVFVPYADFLTTN-EPYKPLTGGKKRDVGRNNFGRLTSPHRGGGHKRLLRQVDFLY-NKKN
MSATLETVEYDPNRTAFLALVRYADGERRYIVTPASMKVGDTFLVS--DK-ADVKVGNRMQLQYITAGTFVYNVELKPNG
GAKIARSAGNFV--------------------------------------------------------------------
-----------------------------------------------------------------------MKFLLGTKQ
YMTQVFDEEGRVHPATVIKAGPVVVTQLKTKEGEGYHAVQVG-FGT---TKRLAKPQA-GH------VKELGSPRTLREF
R--------SKEAVAGVQRGQSFDVS-QFAPGEIVRISGTSKGKGFQGAVKRHGFKGGPRSHGQKHSERAPGSLG-S-AG
NQRVFPGLRMAGRMGSDRVTLKSVQVLKVDALTNELIIRGAVPGRRGTVLEI---EGK----------------------
--------------------------------------------------------------------------------
---MNAKIYNQGGKEQGTIDLSPKLFDLPWNADLVNQVVLSMQANQRQVTAHAKNRGEVSGGGKKPWRQKGTGRARHGST
RSPIWRHGGATHGPRNDKVYARTVTKKMKARALLTILSAKFRDGELLFVDQMALDAAKTKAAQATVKQLAAIPGFEK---
----MT-HKKGKRAFFALPAK--NDALYKSFRNIPSVVTEELRNLNPVDALTYKYVVIVNP-KESLGSLATRLV------
--------------------------------------------MEPTK--TKQEKALPALVKQFHLKNIMAAPRLTKVT
VNSGAGS--RR------EKGRIELISDRLSKITGQKASPRSAKQSIATFKLRQGDVIGVSTTLRGERMFGFLDKVLNVAL
PRMRDFRGLSVKGIDDMGNYSMGIKEHSIFPESSDEDLRDIFGFSITVGTTAKSKAQAEALLRALGLPFKKVEEAKEAKK
KDKV---------MSRVGKQRIQIPEKVTVTTTG-D-LLTVKGPLGEVTRKLHKHITLRIE-DG-VVLVEP-----TVTT
-LESRALWGTFASHVINMIEGVTKGFVKKLIIEGVGYKAEVQGEK-INFALGFSHPVPVMIPQGLKVVH--EK--GTLTI
TGIDKESVGQFASQIVARKRPEPYKGKGIRYDGQVVRRKQGKKTVS-------------MLQPRAIVKIADNTGAKLGRV
FKVLGGSKRRYSQIGDILIMSIQTAEPRKQVKKKDVVAAVVVRQKKAFRRKDGSYIRFDENAVVII----DKTKKEPLGG
RIFGPIPREIADLGYQKIASLAPEIV--MQIHHITRSHK-QAKRKTVGRG--GKRG-KTSGRGTKGQNARAGHKK-RPEV
RD------IIKKLPKLRG---RGV-NG------LRTI----QLP----AV------VVNVADLETLFSAGALVTPHVLRS
QGVI-AERMG-RA-PRVKILGT-GALTKALIVKEC-LVSASAKEKILKAGGSVA--------------------------
---------MLFPKKVKFRKWQTGR-RNPKRDR-VEDRGTKLSFGSYGLKAEAPARVKSNQLEAARKTIAHSLKKAGKVW
IRVFPDRPFTAKPAEVKLGKGKGEPQGYVAQVWAGRILFELDGIDEATAKESLRKAGAKLPVKTRIVTRV---MATNATQ
NKKLQRERRHRRIRSRVHGTAERPRLVVFRSNKYLYAQIIDDDAKRTIAAA-----------SNMNG------KQGDGAE
SVGVALAAAAKAKQVSRVVFDRAGYIFTGQVKALAEAARKGGLEF--------MTEVTAHLRSYRQAPRKVRLVADLVRG
KSVAAALVTLDTVVKRVSAPMKKLLMSAVANAEHNHKL-ER-NT-LFIKEITVDQGQILKRSMPRARGVPFPIHKHTSHI
SLVL----GEKASKAANEAVSEQP------------------------------------ATVKKPRAKAPVKAAK----
----------------------MNIKKGQTVLVVTGKDKGKQAKVLRVFPAIDKVIVEGINMAKHHERARRSG-QKGQIL
SKAMPMHVSNVMLLDPKSGTRTRVGMK-M-------VGEKKIKIARKSGAEL-------------MSHKVHPYAHRLSIL
RDWRSRWF-GKHGD-YQIYLKTDVLLREFLQKKLRGMYVDGIEMERNRTTYRIVVRTARPGMIIGRQGEGAIKLRRIVLE
K-M----------AKIGVPVPKD--LKIDVEEVRLPETHAAVVGQMIAEGLEKRLPFRRVMKQAIEKVMANRNVLGCRVT
LSGRLGGAEMGRRENMLKGRLPLQTLRADIDFAREKAHMTYGDIGVKVWIYKGDVFEKAK--------------------
----MIATDPIANMLVALKNAGMVKKEHTLVPASKLKFAIAELLLKHGYLSNI-QKK-GKKAQKFMELTLAY-AEGEPRI
TEVKRVSKPSRRVYKGAKEIVSVRQGYGIAVYSTPQGLMTDREARKAKVGGELLFTLW------MTTSTPSAVEGAPTKP
KTS---------------SRARAAVTKEKLAASKLRIRVSAYEHKILDQSIRQIIDTAVRNDAVIQGPIPLPTEIKKYTV
NRGAFIDKNSREQFEMRVHKRLIDIMNPNPKLIEALTNMSLPSGVNVDVKMMRQPYKSPMTQAIKKSTTGMQLEGVVVSD
KMQSTAVVLVNRFVKHAKYGKFLKISKRYKAHNPDGTYKAGDKVRMQSCRPISKDKHFTIIAKTGHVKGDVLARGAVPEA
VEA-------------------MARSLKKGPFVDPKLLKKIAGKR-PEEAG-VIKTWSRASQIAPEMVGYRFGVHNGRVH
NEVFVTEEMVGHRLGEFSFTRKFLRHGGKMQKEMEAKKKEAE---IAAAKS---AKT--EGTAA-----KK
>Bacteria_Parcubacteria_OD1_Kaiserbacteria_RIFCSPHIGHO2_02_FULL_OD1_Kaiserbacteria_49_34
------MKKYNPTSEGRRGMTGIEYRKVLNQS-APLKSLTKGMRSTGGRNSQGRTTMLNRGGGAKRTYRLVDFKF-DKKE
IPATIESIEYDPFRSGFIALVLYKDGERRYILAPKELKVGDTFVVS--AD-ARPTIGNRLPLAKLSAGTHVYNIETKPQG
GARLVRSAGTRAEVVAQDGVYTHVRLPSTEIRKIIGTAWATVGTVSNEEHNLVVIGKAGRARHMGLRPKTRGTAKNPVDH
PHGGGEQKSPRGHRRERTKQGRPTGKGQKTRSPKKFSNKFIVA-RRKPGKLMTSK---------------MMKYVLGTKE
RMTQVFDANGVVTPATVIHVTPHVVTAVKTVATDGYEAVQVA-TREQKS-QRVAKAQQ---------TLVGGTKKFIQEM
R----PRTGKDESIEGFATGDTFDAS-AFAVGDTIAVSAISKGKGFQGVVKRHGFHGDVSSHGRKRSHRSPGSIG-A-TG
LGRVIKGMRMAGRMGGDRITVKNLTVVQVNAAEGILVVSGAVPGHKGTLVEV---RAI----------------------
--------------------------------------------------------------------------------
---MKTTIYTQAAKAAGELELPENTFGVAWNDQFMHDIVVSYQSNARSGTAHTKGRGDVTGTGAKPWNQKGTGRARHGDK
KSPIWKGGGVAHGPTSQKNYTKKINKNARARALAIALSKKFADGEVVFLDTLAFAAPKTKDARAVLTTL--------GSI
EGKEALATRRKNAVTLILADR--DENTEKSFANFGNITVTQAKDVNVVELLTNKFVVIAGK--DSLETLIKRTATKTARK
AANA---------------------------------------MKETLA------STFDALKETFGYTSKMQAPRIEKVV
VSMGVGK--IS------DKNRLTFIRGRLALITGQKVADRKAKKSIASFKVREGDLSGFQVTLRGDRKNDFLDKLVHVAL
PSTRDFRGLKTTSVDAMGNYSIGIPEHTIFPECHDDEIKDIFPFSITLVTTAKNKEETLALLRHIGMPLQKEVA------
-------------MSRLGKKPIAIPKGVEATFEN-G-VITVKGPKGTLVRPVREDIEVVIA-DG-FITFTP-----KNET
-KLAQALWGTYAALFKVMVKGVTEGYERKLEIEGVGYRGEMVGND-LKLLMGYSHPVIVKTPEGITVEV--LK--SLITL
KGIDKEALGQHAANIRAVRKPEPYKGKGIRYQGEFIIRKQGKKSV--------------MIQDRSIVKITDNSGGKIGRV
FKVLGGSKKRYAGLGDIVVLSVQTAEPRKMVKKKDVVYGMVVRTVNKTRRADGSYISFDDNAVVLVDRKKKK---EPRAN
RVFGPIPREIAETGFQKIISLAPEVV--MQLHEVVPFYA-PTKVQRVGRG--GKRG-KNSGHGNKGQLSRAGARP-RPEM
RD------VIKRLPKLRG---HGV-NR------ARTV----NNE----RK---LAEVVNLSALNAVFKAGEVVDPKNLIA
KGLL-ELRVG-KA-PMVKILGT-GELTHKLTFKKV-TVSASAKAKIEAVGGEIL--------------------------
---------MLFPKKVAHRKSQTGRKSEKRR---PDTRGITVAFGAFGLRAITDSRVRSNQIEAARRVIQRTIGKTGQVW
IRIFPDKPITRKAAEVPMGSGKGDLDHYVFEVRPGRILFEVDGVPEDIARKALRKAVAKLPVKAKVVAREENA---MSTA
KKILTRARRHNRIRARVTGTATRPRLAVFRSNTALYAQVIDDVAGKTLVAI-DT--------RKLAGA-----KPIERAI
AAGTALAEKVKALGLDTIVFDRGGFTYAGSIAALADAARAAGLKF-----------MKAFLKNYRQSPRKTRLIADLIRG
KSVAKALATLQFTEKRAAVQFTKLINSAIANAKAQGV--D--DARLIIKKVTVDKGLVMKRFMPVARGSSHPINRRSSHV
AVEL-----------------EVK--------------------------------------------------------
----------------------MKIKTGDTVLIRTGKDAGKQGTVTRALPKLDKVLVEGINVVKKHVKPR--G-QKGTTV
AVSLPLHVSNVALVDGK--KAGRVTYV--------TKGDKKERVIKGKLSK--------------MTHIAHPFGQRLGII
RDWKNRWI-APPAI-AREYVRTDVAVRKLLEKELKGKGIASIEIDRNEKEYKITVHSSRSGLIIGRSGDGVQVLTKKVDM
L-L----------RTLKLTTKPA--LKLNIEEVRSPESQAAIVAEGVVEALEKRMAFRRVLKMAVEKSMQTQGVKGIRVA
VSGRLGGAEMARYEELKKGRIPLQTLRADIDFAIARANLPYGVIGVKVWIYRGDIFEDRKKTA-----------------
-----MVNDPISDLIIRIKNAGMVKKTEVALPYSKLKHAVADTMVKAGFLTKA-EKH-GKSVKMELIVTLKY--NERGHI
HDVKRISKPGRRLYVKAAEIHGFKYGKGNLILSTPKGILTDKEARNANVGGEQLFTIW-------------MVTKSTSKT
KAE------------------------GA--TSKLRMRVSAYEHKVLDTSVKQIIDTARRFDAEVHGPIPLPTEIKKYTV
NRATFVHKDAREQFEMRMHKRVIDILSPSAKVVEALTNLSLPSGVTIDVKMA---------MTEIVSSNGRTLRGKVVSS
KMQDTITVAVERYVKNSKYQKFQKLTKKFLVHDKGNTAKVGDVVEISECRPLSRRKHFTLVTK-----------------
----------------------MSRSAYKGPYVDEKLMQKIEGKK-GDS-TPTIRTWARASMIAPEMVGFTFGVHNGKTH
TDVFVTEDMVGHRLGEFAPTKKFIRHGGKMQKDIDARKKESE---IAAAKA---SKT----SGK-------
>Bacteria_Parcubacteria_OD1_Kaiserbacteria_RIFCSPLOWO2_12_FULL_OD1_Kaiserbacteria_50_10
------MKKYNPTSEGRRGMTGIEYRKVLNQS-APLKSLTKGMRSTGGRNSQGRTTMFNRGGGVKRTYRVVDFKF-DKKD
IPATIESIEYDPFRSGFIALVLYKDGERRYILAPKELKVGDTFVVS--AE-ARPAIGNRLPLGKLSAGTFVYNIETKPLG
GARLVRSAGTRAEVVAQDGVYTHIRLPSTEVRKIIGTAWATVGTVSNEEHSLVVIGKAGRARHMGLRPKTRGTAKNAVDH
PHGGGEQRSPRGHRRERTKQGRPTGKGQKTRSPKKHSNKFIVS-RRKPGKLMTSR---------------MMKYVLGTKE
RMTQVFDATGVVTPATVIHVTPHTVTAVKTTATDGYDAVQVA-TREQKA-SRVAKAQQ-TT---------GGVKKFIQEM
R----PRTTKDESIEGFALGDTFDAS-AFAVGDVIEVSAISKGKGFQGVVKRHGFHGDKATHGRKRTHRAPGSIG-A-TG
LGRVIKGMRMAGRMGGDRVTVKNLTVVQVDAAAGILVVSGAVPGHKGTLVEV---RAK----------------------
--------------------------------------------------------------------------------
---MKTTIYTQAAKAAGELELPENTFGVAWNDQFMHDMIVSYQSNARSGTAHTKGRGDVVGTGAKPWNQKGTGRARHGDR
KSPIWKGGGVAHGPTSARNFTKKINKNARARALAIALSKKFADGEILFVDALTFAAPKTKDARTVLSTL--------GSI
EGKEALATRRKNAATIILADR--DMNTEKSFANFGNITVTQAKDVNVVELLTNKFVVIAGK--DSLETLVKRTATKTARK
AANA--------------------------------------MMKETLA------STFDALKGQFGYTSKMQAPRITKVV
VSMGVGK--IS------DKARLTFIRGRLANITGQKVADRKAKKSVASFKVREGDLSGFQATLRGDRKNDFLDKLVHVAF
PSTRDFRGLKTSSVDAMGNYSIGIPEHTIFPECQDDEIKDIFPFAITIVTTAKTKEETLALLRHIGMPLQKEVA------
-------------MSRLGKKPIAIPKGVEATFAE-G-VLTVKGPKGTLVRPVREEMQVVIA-DG-FITFTP-----KNET
-KLAFALWGTYAALFRNMVKGVTEGFERKLEIEGVGYRAELVGAD-LKLLMGYSHPVMLKTPEGIKVEV--VK--SLITL
SGIDKEALGQHAANIRAVRKPEPYKGKGIRYQGEFIIRKQGKKSV--------------MIQDRSIVQIADNSGGKVGRV
FKVLGGSKKRYAGLGDIVVLSIQTAEPRKMVKKKDVVYGMVVRTKNKTRRADGSYISFDDNAVVLVDRKKKK---EPRAN
RIFGPIPREIAETGFQKIISLAPEVV--MQLHEVVPFYA-PVAAKRIGRG--GKRG-KTSGKGGKGQTARAGARP-RPEM
RD------FIKKLPKLRG---HGV-NR------ARGV----NNE----RK---LSEVVNLSALSAAFKAGEIVDPKNLVA
KGLL-EVRAG-KT-PMVKILGT-GTLEHKLTFKKV-TVSATAKTKIEAVGGEIL--------------------------
---------MLFPKKVAHRKSQTGRKSEKR--R-MDTRGITVAFGAFGLRAITDSRVRSNQIEAARRVIQRTIGKTGQVW
IRIFPDKPITRKAAEVPMGSGKGDLDHYVFEVRPGRVLFEVDGVPEDIARKALRKAVAKLPVKAKVVSREEAA---MSTA
KKILTRAQRHKRIRARVEGTAARPRLAVFRSNKALYAQVIDDVAGKTLAAI-DT--------RKLAGA-----KPTERAA
SAGTAIAEKVKALGLDTIVFDRGGFAYAGSIAALADAARAAGLKF-----------MKAFLKNYRQSPRKTRLIADLVRG
KTVAKALATLQFTEKRAAEQFTKLVNSAVANAKAQGI--D--DARLFIKKVTVDKGLVMKRYMPVARGSSHPINRRSSHI
AIEL-----------------EVK--------------------------------------------------------
----------------------MKIKTGDTVLIRTGKDAGKQGTVTRALPKLDKVLVEGINVVKKHVKPR--G-QKGTTV
EVSLPLHVSNVALVDGK--KVGRVAYV-T-------KGDKKERVIKGKLAK--------------MTHIAHPFGQRLGII
RDWKNRWI-AT-RPLAREYIRTDVAVRKLLDAELKGKGIASIAIDRNEKEYKITVHSARPGLIIGRSGDGVAVITKKIDM
L-M----------RTLKLTHKPV--IKLDIEEVRSPESQAAIVAEGVVEALEKRMAFRRVLKMAVEKSMQTQGVKGIRVA
VSGRLGGAEMARYEELKRGRIPLQTLRADIDFAIARANLPYGVIGVKVWIYRGDIFEDRKKAA-----------------
-----MVNDPISDLIIRIKNAGMVSKAEVALPYSKLKHAVADTMVKAGFLTKA-EKH-GKS--KELVVTLKYTERGHA-I
HDVKRISKPGRRLYVKAADIHSFKYGKGSLILSTPKGILTDKEAKAANVGGEQLFTIW--------------MVTKTSKT
KAE------------------------GA--TSKLRMRVSAYEHKVLDTSVKQIIDTARRFEAVVHGPIPLPTEIKKYTV
NRATFVHKDAREQFEMRMHKRVIDILNPSAKVVEALTNLSLPSGVSIDVKMA----------MTEVVSNGRVLRGKVVSS
KMQDTITVAVERYVKHPKYQKFQKLTKKFLVHDKGNTAKVGDVVEISECRPLSRHKHFTLVTK-----------------
----------------------MSRSAYKGPYVDEKLMQKIEGKK-GDQ-TPTIRTWARASMIAPEMVGFTFGVHNGKTH
LDVFVTEDMVGHRLGEFAPTKKFIRHGGKMQKDIDARKKESE---VAAAKA---AKT----SGK-------
>Bacteria_Parcubacteria_OD1_RIF-OD1-11_RIFCSPHIGHO2_01_FULL_RIF_OD1_11_46_22
------MKKYKPTSAGRRGMTVIEYKKKLTSS-KPHKALVKGKAATGGRNSQGRTTMWYRGAGNKRKYREIDFRF-NKKE
VPAKIESIEYDPFRTGFIALALYQDGERRYILVPQNMKVGDTFTVS--ET-AKIKTGNRLPLGKIPVGTFVYAVELKPGA
GARIARAAGNYAEVVAQDAGYTQVRLPSTEIRKVIATAWASIGEVSNEENRLVSIGKAGRARHMGLRPKTRGTAKNAVDH
PHGGGEGVQPRGHKRARTAQGRPTGKGQKSRRPKKYSNKMIVS-RRKLGPRMTSK----------------MKFILGTKD
RMTQVFDEKGKCFPVTVLRIEPLTVTAIKVTEKDGYDAVQVA-AGTQKE-NRLSKAEL-GH--------QGGAVRYVKEF
R----ARASQGENLDGLELGQKIEAS-TFGAGDTVTVAAISKGKGFQGVVKRHGFAGDMASHGRKHSARAPGSIGGGGRD
GGRVIKGMRMGGRMGGDRITVKNLTIVQVNNDENIILVKGAIPGRKGTLVEV---RGISA--------------------
--------------------------------------------------------------------------------
---MKTQVYKQDGGKGSEITLSEKLFGQKWNADLVHEVVTAMTGNARVTIADTKDRGEVRGGGRKPWKQKGTGRARHGSR
RSPIWTGGGVAHGPISEKDYSRKINKKVRAKAFAVTLSKKYADGEVIFVEAMSFAAPKTTEAKGVIKALATASGEASLA-
----TK---RKNAGLIVLGAR-DAA-AEKSFQNFSNFEVINAKDVSPVDLLTYKYVIVSDAE-ASLEIWDKRVTN-----
--------------------------------------------MENIK--TKITKAFDALSGTFGYKNVMQAPRLDKVV
VSVGIGK--ID------DKAKREKISQRLALITGQRPSPRPAKQSIASFKLRQGDIVGYQVTLRGARMHAFLDKLINVAL
PQTRDFRGLKATAIDEMGNITLGIKEHTIFPETADEDIRDVFSLAITIVTTAKTKAEAEAFLRHLGLPLKKDEVEA----
-------------MSRLAKQPIKLPAGVEAIFTD-G-VLTVKKGNAVLSREIKPIVSVKIE-DG-SIVLTP-------EN
-GEAPALWGTYAAHCRNMIAGVTEGFKKILEIEGVGYRAELKGNK-LALMMGFSHPVELAIPEGLTVLV--EK--NVVTI
SGTDKESVGQFAANVRKVKKPEPYKGKGIRYRGEYIIRKQGKKAV--------------MIQPQTLVKITDNSGGKVGRV
FKVLGGSKKRYAELGEMVVLSVQTAEPRKLVKKKDVVYGVVVRQKKPFRRADGSYVSFDDNAVVLV--DKKK---EPRAN
RVFGPIPRELSEAGYQKIVSLAPEVV--MQLHQLKPTAP-RKTARRIGRG--GKRG-KMSGRGHKGQTARAGNST-RPEM
RE------QIKKLPKLRG---HGI-NR------SEAV----NAE----RV---LPVVVNLKALETKFEAGAIVSPKTLVA
AGVI-STKRG-RL-PLVKILGT-GEVTKKFSVVDC-TVSASAKAKLEKAGGEVK--------------------------
---------MLFPKKVKHRKWQVGR-KSEAQLLRPDTRGVTVAFGAYGLKATSPARVRSSQIEAARRVISRTLGKTGRVW
IRIFPDRPMTKKAAETPMGKGKGDPDHFVFEVSPGRVLFEVDGVTETVAREAMRKATAKLPVKGRFVTREDTQ-MKTKTQ
IKTERRTMRHRRIRARVIGTAVKPRLAVFKSNLALYAQLIDDGANRTLFAA-DT--------RKEKG------VQLERAK
VLGEKIAAEAKKQGIETIVFDRGGFLYQGAIAALADAARAGGLKF-----------MKAILKNYRQSPRKVRLIADLVRG
KKVTEALRQLSFVNKRSAAPFAKVINSAVANAKNAGR---SVET-LKIAKVAVDKGTTITRFMPRARGSASPINRRSSHI
TVEL-------------------K--------------------------------------------------------
----------------------MKIKKGDNVIVIAGKDRGKTGKVEKVFTKTDMVLVEGVNVITKHQKNRRSG-SQGQVV
KKAAPVHVSNVAL--SEGGKPVRVGYK--------QEGEKKARVSRKSGKTI-------------MTHVAHPFVQRIGIN
RDWRSRWF-ATKKR-FREYLRVDAAVRRMLAKRLKGMSVDVIEIERDEKALRIIVKSARPGLVIGRSGEGATKLKKDVDQ
L-L----------RTLKLAEKPE--IKIDIEEIRSPELSAQLVGQMVAEGLEKRMQFRRVLKQTIEKVMANRDVQGVRIM
MSGRLGGADMSRVEELKKGRIPLQTLRADIDFARVRANLPYGVIGIKVWIYRGEVFVDRRAGAAPRAREGAEENTSARNS
-------MDTIGDFIIRLKNAGAVGHQTVSLPHSRLKEAVANKLRDAGYVTSV-EVE-GKGVKQTLIVGLKY-EGGKHII
NDVARVSKPGRRLYAKVEEIYPVKFGKGHLILSTPKGILTDREARESKVGGEQLFKIW--------MATATKKTVKRATK
KEA------------------------TPADAQKLRIRVRAYEHKILDASVKQIIDTALRFDAKVVGPIPLPTEIKKYTV
NRSTFIDKDAREQFEMRLHKRVLDILNPSGKVVEALTNLSLPSGVSIDVKMN-----MSTEISMQENGNGRVLKGTVVAS
KMQDTITVAVERYTKHKKYKKFVRSTKKYLVHDQGNTAEVGAKVEIIETKPISRRKRFVLLSK-----------------
----------------------MSRSVYKGPYVDERLLKKIADKK-PSTTG-VIKTWSRDAVISPEMVGFTFGVHNGKSH
IEVLATEEMVGHKLGEFSPTTKFIRHGGKMQKELEQKKKDAE---ITAAKA---AKT---APAA-----KK
>Bacteria_Parcubacteria_OD1_Kaiserbacteria_RIFCSPLOWO2_12_FULL_OD1_Kaiserbacteria_45_26
------MKHYKPTSAGRRDGSVIEYKKKLSTDSNPLKALTKGKRSTGGRNNLGRTTNLYRGGGNKRTYRLVDFKF-DKKD
IPARVETIEYDPNRNGFIALIVFADGERRYILAPQTLAQHDEV-IT-SVT-AKVKVGNRLPLSAIPIGTFIYNLELKPGA
GAKIGRAAGNYAEVVAHDGGYTMIKMPSSEIRRVISTCWASVGAVSNEEYRLVDLGKAGRARHMGLRPKTRGSAKNAVDH
PHGGGEGRSPRGHRRARTKQGRPTGKGQKTRSPKKYSNVFIVE-RRKPGRLMGGK----------------MKFIIGTKA
GMTQVFDENGVCKAATILKVAPATVSQVKSVETDGYVAVQIA-TGDQKE-HRVAKAQK-GH--------FGKGVRFVKEF
R----PRAGEEGVLADMAKDTAFDAS-VFTPGDKIEVSAISKGKGFQGVVKRHGFAGGRRSHGQKHSEREPGSIG-A-TG
LNRVMKGQRMAGRMGSDATTIKNLQVLQVNVSENVLLVSGAIPGRKGTLVEV---RGI----------------------
--------------------------------------------------------------------------------
---MNAKIYSHEGAEVGNISLPEAVFGVAWNADLVHEVVIGMQANARESTAHTKGRGDVRGGGKKPWKQKGTGRARHGSS
RSPMWVGGGVSHGPRNEKDYSVKINKKVRAKALAVVLSKKFVDAEVIFVDSLSITEPKTAKGKLVLNALAKGTGQTSLA-
----TK---RKNTALVVLPNR-SEA-IEKSFRNFGNIEVMQAKDINPVDLLTYKYVVVADPA-SALEVLSKRVSVTAATP
KK--------------------------------------METTTTRLG------TVYETLKSEFGYKNVMQAPKLEKVV
VSVGTGR--VQ------DKAKIALIQDRLARITGQKSSPRPAKQSIASFKLREGDIIGYQVTLRGKRMIHFVDKLIHLAL
PQTRDFRGLKVTAIDEMGNYTLGIKEHSIFPECGDEDSKDVFSFAVTLVTTAKTKKESEAFLRHIGLPLVK---------
-------------MSRLGKQPVTIPTGVTVSFEN-G-LLTVAGPKGTLTRAIKSDVTISIA-EQ-QVTLTP------GTT
-PDAPALWGTYAAHVRNMIKGVTEGFTKVLDIEGVGYRAEVKGST-LVLNVGFSHPVPLDIPAGVTALV--EK--SAITL
TAADKDLLGQFAANVRKVRKPEPYKGKGIRYRGEYIIRKQGKKAA--------------MIQPQSIVKITDNSGAKVGRV
FKVLGGSKKRYAELGEMVVLSVQTAEPRKQVKKKDVVYGVVVRQRKPFRRKDGSYVSFDDNAVVLI----KK---EPRAN
RVFGPIPREISEAGYQKIVSLAPEVV--MQLHELKPTVV-RKTAKRIGRG--GKRG-KTSGRGGKGQTARTGNST-RPEM
RD------FIKKLPKLRG---HGK-NR------SRTV----NGE----RE---AIFPVNLTRLESVFTAGDVVSPKTLVS
KGVV-AMASK-KV-PLVKILAT-GDITKKLTIEGC-QVSKAAQAKIEAAGGKVS--------------------------
---------MLFPKKVKHRKWQTGRKSEAK--R-NDTRGITVSFGSFGLKATSQSRVRSNQIEAARRVISRTLGKTGKIW
IRIFPDQPITKKAAEVPMGKGKGDLDHYVFEVKPGRILFEVEGVPEDLAKEAFRKACAKLPLQGKLVRREETR--MEKTQ
YKQTKRVSRHNRIRAKVSGTATRPRLAIFRSNRFVYAQLIDDVAGKTLACV-DS--------RTEKGA-----TLTERAM
AVGTAIAGKATKLGITEVVFDRGGFRYQGNIAALADAARAAGLKF-----------MKAFLKNYRQSPRKVRLIADVVRG
KQVTAALATLQFVDKRASGPFAKVIQSALANAVSAGK--DP-AR-LFVAKVSVDKGVTIKRFMPRARGSASRINKRNSHI
TVEL----GEK---------------------------------------------------------------------
----------------------MKIRKGDTVKVIAGKDKGKTGTVLTVLAGTEQVIIEGVNVATKHQKGTRTR-SQGQII
EKSMPLHSSNVALMEGD--KTVRVGYT-F---EGEGEKRKKVRVARPSGKKI-------------MTHVAHPYVQRIGVN
RDWKSRWFTTD-AKKFREYIRADAAIRKLLEKKLKGMSIDTVEIERSQKDLRIIIKTARPGLVIGRSGEGATKLKKELDM
L-L----------RTLKLIDKPE--IKLDVEEVRSPESSANIVGQMIAEGLEKRLTFRRVMKQTIEKVMANRDVEGVRII
LSGRLGGADMARKEELKKGRIPLQTLRADIDFARVTARLPYGAIGIKVWIYRGQVFADRKANPAEAA----------RNA
-----MVGDTIGDFIIRLKNAGMVGKKEVSVPYSKLRHAIADKLVAAGYIEKA-EQQ-GK-VQKTLAVTLKY-EGGKHRI
NGVKRVSKPGRRLYTKVADIHRVKFGNGHMILSTPAGILTNEEARTQNVGGEQLFIIW-----MATDTTKKETKAKEAKT
ASG------------------------EI---NKLRIRVRAYEHKILDASIKQIIDTALRFDAKVVGPIPLPTEIKKYTV
NRSTFVYKDAREQFEMRTHKRVVDILNPSPKVVEALTNLSLPSGVNIDVKMM-----MSMTTENTTVPNRRTLRGTVVST
KMQDTITVAVERYVQHPKYKKFMRRTKKFLVHDAGNTAKEGEVVDIREIRPMSKRKHFELVTKTK---------------
----------------------MSRSLYKGPYIDEKLLKKIAGKK-PGESG-IIKTWSRDSVIAPEMVGFTFGVHNGKDH
IPVVVAEEMVGHRLGEFSPTKKFHRHGGKMQKELEQKKKEAE---ITAAKA---AKT---TTAA-----KK
>Bacteria_Parcubacteria_OD1_CG_CPR_18_CG_CPR18_01
-----MVKAYKPTSAGRRDGSVIEYKKKLTQS-NPLKSLTKGGRSTGGRNSQGRTTQLYRGGGNKRAYRAVDFQY-NKKD
IPAIVETVEYDPYRTGFIALVLYKDGERRYVLAPQSFKAGDEFIVS--EE-AKIKSGNRLPLSKIPVGTFVYNVELKPGA
GARLARSAGNYAEVVAQDGITTSIKLPSSEIRKVTATCWATIGEVSNEENRLVAIGKAGRARHMGLRPKNRGSARNAVDH
PHGGGEGKAPRGHRRSRTKQGRPTGKGQKTRSPKKYSNKSIIS-RRKVGKRS-------------------MKFILGTKE
GMTQVFDADGTCHPATILRVSPLTITMVKNEAENGYASVQVA-AGDQKD-HRVTKAEK-GH--------LGGAFKFVKEF
R----PRKNRSESVTGFEKGQTLDAS-VFATGDAVVVSATSKGKGFQGGVKRHGFRGGPGSHGTKHSLREPGSIGAT-GF
G-RVLKGTRMAGRMGSDRITVKNLKVLQVNAEQNVLLIKGAIPGRKGALVEV---RNI----------------------
----------------------------------------------------------------------MTTKEKSKVP
SNGMETKVFTKDGKEAGSIKLPEAVFGIAWNADLVHEVVVSMQSNARTSGANTKDRSEVSGTGKKPWKQKGTGRARHGSR
RSPIWSGGGVSHGPISEKNYDKKINKKVRAKALATTLSKKFADGEMIFVD-LNFDAPKASDAKAIIKAV--------ALG
SGNDALANKRKNAALVVFSGR--NENAELSFRNFGNYEVAQAKDINPVDLLTYKYVIVAEP-TESLDILLTRVAKVTPKA
A-------------------------------------------MTDMK--TKIAGSYNALKDTFGYRNVMQAPRIEKVI
VSTGTGK--IE------DKAKIALIQNRLAAITGQKAAPCKARQSIASFKLREGDVIGYQVTLRGARMNHFLDKLVHIAL
PQTRDFRGLKATAIDEMGNITLGIKENSIFPETADEEIKDVFGLAVTIVTTSKTKAEAEALLRYIGLPLQKAF-------
-------------MSRLGKIPVVIPAGVEATMTD-G-VLAIKGPKGTLSFKMRKDISFTIV-DG-KITLAP-----TNET
-RLASALFGTYAAIVRNLLKGVTTGFTRVMQIEGVGYRAEVSGQK-LTLNLGFSHPVIMEIPPGITAVI--EK--NLITI
TGIDKEALGQFAANLRKVRKPEPYKGKGIRYQGEHIIRKQGKKAS--------------MIQPQTIVKITDNSGGKVGRV
FKILGGSKKRTAELGELVILSVQTAEPRKAVKKKDVVCAVVVRQRKSYRRKDGSYISFDDNAVVIV----NKETKEPQAN
RVFGPIPRELSEAGFQKIVSLAPEVV--MQLHELKPTVA-RKTAKRIGRG--GKRG-KTSGRGGKGQTARAGNST-RPEM
RD------IIKKLPKLRG---HGV-NR------AATV----NAE----KI---LPVTINVSALEV-LENGVAVNPKSLVA
MGLV-GARRK-KA-PVVKILGT-GSLTKKLVVTDC-LVSKSAKEKIEQAGGSVV--------------------------
---------MLFPKKSLHRKWQVGRKSEAKA---PETRGVTVAFGSFGLKATTDSRIASNQIEAARRVISRTLGKTGKIW
IRIFPDRPVTQKAAEVPMGKGKGDPDHFMFEVRPGRILFEVDGVSEEIAREALRKATCKLPLKAKVVRREDTR--MQKSI
QKQSNRIRRHARIRARVIGSAVKPRLAVFRSNRFIYAQLIDDETGTTIAAV-DS--------RKVAGT-----TNLERAM
AVGEALAAAAKKAGLETVVFDRGGFRYTGAIAAVADGAREGGLKV-----------MKAVLKNYRQSPRKVRLIADLVRG
KKVDVALAQLQFVDKRAAGPVAKVILSAKANALKTGI---APET-LIIKKVTVDKGVTQRRFMPRARGSASPINKRSSHI
TVEL-----------------GTK--------------------------------------------------------
----------------------MKIKKGDTVLVIAGKDKGKTATVTEAMPKTEQVLLEGINIVTRHQKSKRTR-QAGQVI
KKSVPVHVSNVSLLEEK--KAVRAGYK-V---EKTGDKMKKVRIARPSGKTI-------------MTHVAHPYVQRVGII
RDWRSRWV-TTPKT-YREYIRTDAAIRRFLSKKLHGMSIDAIEIERNKETLRLIIKTARPGLIIGRSGEGATVLRKELDQ
L-L----------RTMKLTEKPE--VKIDIEEVRSVETSAAIVGQMVVEGLEKRMPFRRVLKMTIEKVMANRDVQGVRII
VSGRLGGADMARREELKKGRIPLQTLRADIDFARLRANLPYGVIGVKVWIYRGDIFADRSKVVEAASTATTRHPAAN---
-----MVGDTIGDFIIQLKNAGMVGKKEVSLPYSKLKHAVADVLVAEGFITSV-IIA-GKDTKKALVATLAY-ENGAHRI
TGVKRLSKPGRRLYVKATEIYPVKFGKGRMILSTPAGILTGEAARKNNVGGEQLFIVW---------------MAEAKTI
KKA------------------------AAGEIQKLRIRVRAYEHKILDTSVKSIIDTALRFDAKVIGPIPLPTEIKKYTV
NRSTFVHKDAREQFEMRMHKRVIDIENPTAKVIEALTNLSLPSGVSIDVKMM-------MTTDTQVKTGGRLLSGTVVAS
KMQDTCTVAVERYVKHPKYKKYQRRTKKFLVHDAGNTAKVGEKVEIKETRPLSKRKHFELVKKA----------------
----------------------MSRSLYKGPYVDEKVLKKVAGKK-PEDYKAPIKIWARDCVISPEMIGFTFGVHNGKDH
VEVLATEDMVGHRFGEFSPTTRFYRHGGKMQKELDQKKKESE---IAAAKA---AKV------------TK
>Bacteria_CPR_ParcubacteriaOD1_GWA2_OD1_43_11
------MKNYRPTTASRRHMTTRSYKKVVTVS-TPHKTLTKGGKRAVGRNSQGRITSRHMGGGHKRKFREIDFTY-NKHD
IPAKVETIEYDPNRSSYIALLCYADGERRYTTAHRDMKVGDTFIVS--ET-AKPVAGVRMPLRNIPIGLAIHNIETKPGA
GARLIRSAGTSATILAQDGTHTHLKMPSSEIRKLNSAVWATIGVVSNEEHQLLTIGKAGRSRWLGIRPTVRGTAMNPVDH
PNGGGEGRQGRGHRRARSIFGKPTGKGHKTRRPKKYSDSLIVS-RRKVGKRRK------------------MKFILATKE
YMTQIFDEEGRVHPATVLNAGPNTVTQVKTEEKDGYNAVQVA-FGERKE-GRVNKAQR-----------PKGLFRYFREY
R-------SKNIEDMAVTEGAVINVDDAFAVGDKIMVSGIAKAKGHQGVIKRHHFAGGPRTHGQKHNERSPGSIGGG-LR
S-RVPKGMKMGGRTGGRLVSVKNLTVVGINKEKNQLIVEGAIPGRTGTLIEV---RGL----------------------
--------------------------------------------------------------------------------
---MDAKIYNMSGKETGTVALPETVFGAAWNGDLVHQVVTAMLANARTPIAHAKDRSEVSGTGKKPWKQKGTGSARHGSR
RSPIWRKGGVAHGPRNERTFKQKINKKMRVKALYAVLTKKFQDGEVLFLDAMTFEAPKTKEAKNTIAALAKIQGFESLA-
----TK---RANTALIASITT-DDN-TVKSLRNFNNMMLEHVRSLSPVDVLKYKYLVLVGAE-DAVKEIESRGAQTPAVN
K-------------------------------------------MS---EE-------------FGYTNKMEAPKIEKIV
ISTGIGK--IS------DAKKVELIQERLARITGQKAAPRGAKKSIAAFKVREGDVVGYQTTLRGERMRDFFDKLIHVAL
PRMRDFRGIKPSAIDELGNITIGITEHTIFPETSDEDQRDVFGLAVTIVTTSKSKKEAETFLRLMGVPLKKAEEKKKKKS
R---MQTSSTKITMSRIGKKPVVVPEKTDVTIVD-G-VLTVQGPLGVLTKEVHPYVGVAIE-GK-EVQVSP-----KNET
-RLAKALWGTFASHLQNMIKGVNERYTKKLVLDGIGYKMASSDKE-LTLSLGFSHKVIMSIPEGVTVTV--EK--NILTI
SGIDKDVVGQFSANVRAKKKPEPYKGKGFHYDDEVILRKQGKKAA--------------MIQTQSIVKIADNSGAKIGRV
FKVLGGSKRRYARIGDMVVISVQVAEPRKMVKKKEVLYAVVVRSRQATRRADGSYIRFDENAVVII----DKDKKEPKAN
RVFGPIPREISEAGYQRIASLAPEVL--MQLHNIKKSSG-ITTARRIGRG--GKRG-KTSGKGHKGQKSRAGHKI-RPAE
RD------MIKRLPKLRG---HGK-----------NR----SRTVNPDKV---APSVVNLSVLEVHFADGDRVSPKALVV
KKLV-NTLSG-RV-PKMKILG-FGTLTKKLTIAEC-EVSKSAKEAIEKVGGKVL--------------------------
---------MLLPKKVKYRKLQRGRAIQYR--H-PAQRGITIAFGSFGLKSIEQGRIRSNQIEAARRTINRAMGKTGRIW
IRIFPDRPYTQKAAEVGMGKGKGDVQAYEAPVLRGSVLFEVDGIDETTAREALRKASAKLPVKTRFVVRNG----MSTTV
SKQEKRTRRHGRVRSKISGTGTCPRLAVFRSNRFMYAQLIDDEKAVTLVAL-DS--------KKMEGA-----NARERAI
ALGKALATQAVKLGIGKVVFDRGGFLYAGSIKSFADSAREGGLKF-----------MQAFLKNNRQAPRKVRLIARAVVG
KTVAVALSELTYMPHKGAKTLSKLIVNAVANAKQADSSLN--ENTLMVKNIMVDKGVTLMRFMPRAFGRASPIHKESSHI
RILL----AEIPTTKKVAKTSMKE--------DVKKETKEVKPEKAVT-----------VEKTHTSTKVTADKEVEIVAK
----------------------MKIHKNDNVIIIAGKDKGKTGKVLRALPSVEKVIVQGVNIQKHHKKTKKDT-KQGGIV
EVSAPIHVSNVQLVDPKTGKKTRIGKD-DAGK-------KNVRVTKKSSTKLK------------MTHVVHPYAHRLGII
RDWKSRWF-VRDRKQFKEYFKADTILREWLKKRLKGMYVADIEMERGAGTLRIIVKTARPGMLIGRSGEGVQKLHKEIAK
Q-M----------RALKLSETPE--VKLDIEEIRNPEANAQIVAEMVAESLEKRMPFRRVLKQTIEKVIANRDVKGVRIA
LAGRIGGAEMSRNEQIKRGRVPLQTLRADIEFARTEAYLAYGLVGIKVWIYKGDIFDTDEQNQTQTQNAR----------
-----MMTDPISDMIIRIKNAAMAGNDVVSMPQSKIKVAIADKLKQRGVVSDI-ASR-GKNVGKTLELTLAR-DEKYK-F
IDVRRVSKPGCRVYFSAHDIRPIMGGTGTLLISTPKGILFGHEARQEGVGGEPLFEIW-----------MATKTTKKVSK
SSK-------------------IAPVGEG---SKLRIRIRAYEHKILDASIKQIMDTALRYEAKVVGPVPLPTEIKKYTV
NRATFVHKDAREQFEMRVHKRMIDILNPDPKVVEALTNLSLPSGVNIDVKMSDMTATEKSAKATTEKKGGKILRGTVVSD
KMKETVVVSVTRFVKHPKYRKFIKRVKKFHAHNPGDVKKEGDKVSIQECRPMSKTKNFIVIA------------------
----------------------MTRSLKKGPYVDPRVLKKVEGKK-PQETG-VIRTWSRSCSISPEMVGFTFGVHNGKNH
IEVLCTEDMVGHKLGEFSPSTKFMRHGGKIQKELEQARKDSE---IQAAKA---AKA---AASS-----KK
>Bacteria_Parcubacteria_OD1_RIF-OD1-11_RIFCSPHIGHO2_02_FULL_RIF_OD1_11_43_32b
------MKSYKPFTPSRRQMTGIDWSKLLSTG-KPKKSLTSGLNKRAGRNSFGRVTMNYQGGGHKRRFRDIDFIY-DKKN
IPAKVETIEYDPNRTGLIGLLCYNDGERRYSLLPQGVKVGDVL-ISS-EK-ADIKPGNRLPLKEIPTGTFVYNVELTENG
GSKIARSAGNYVQVVAQDAGFTHLKMPSTEIRKVKGNCWASIGAVSNEENWLINIGKAGRNRWLGKKPKVRASARNPVDH
PYGGGEGKQGRGRRRAITRTGLPVGKGQKSRRAKKYSNIFIVS-RRRVGDRGGET-------------------------
-MSQNFRGDGAVVPVTAIVAEPMTVTQIKTVETDGYNAVQLG-FGTIKE-SRAKKPQK-GH-----TKALGSNFAHFREF
R---------IDDIASYKVGDKVTVA-NFNLGEKIRVSGTSKGKGFQGVVKRHGFKGGSRTHGQKHSEREPGAIGGAGRA
GGRVVKGMRMAGRMGGDRITVDNLKIEAVLPEQNILLVTGSVPGSRGTMLEI---TA-----------------------
--------------------------------------------------------------------------------
---MESKVYNQEGKEVGSVVLPESIFGAKWNLDMVHQTVTSMLGSRRNAVAHAKNRGEVSGGGKKPWRQKGTGRARHGST
RSPIWVGGGTTHGPRNDKNYSRKVNKTAASSTLASVLSKKFKDGEILMLNEIKLPEKKTKEAVSVLKAIAGIKGFESIS-
----KK---KTNALYLSVPSI-SSD-IKRTFRNIGNVDVVETRNINAADILGKKFIAFVAPE-ESFKILTARIK------
--------------------------------------------MKSVK--ESEKGIFEKMKGEFGYTNPMQAPRLVKVV
LSVGVGS--FK------DKKKQELVADRLAKISGQKAAKRGAKKSIASYKTRLGDIVGYQVSLHGTRMYGFLDKLFKVAI
PRTKDFRGISEDTVDDMGNITIGLREHTIFPETGDEELKDVFGFSVTIVTTSKSKKEAIAAFREIGVPFKKA--------
-------------MSRLGKKPIAIPSGTEVKFSG-G-VLSVKGPLATLTRPVHRNIEPKIS-AN-ELFVTA-----LQEN
-PESPVLIGTWVSHVNNMIQGVNKPFEKRLLIEGVGYKIDVKGTD-VIMSVGFSHQVTLKIPTGIKVVS--DK--NGVLI
SGSDIETVGDFAARMRAVKKPEPYKGKGIRYSNEVIRRKQGKKTA--------------MIQPRSIVKIADNSGAKIGRI
FKVLGGSKKRYAELGEIVVLSVQKAEPRKAIKKKDVVRAVVVRQRKPYRRIDGSYISFDENAVVLI----DKAKGEPLGG
RIFGPIPREIADAGFQSIASKAAEII--MQLNTLKRVHKWKKPAP-VGRG--SKRG-KTSGRGTKGQNARSGRKK-RPEI
RD------VIMRLPKLRG----------------------RGTNFVSRFT---RPVTFKLGEISAMFKKGEVVSKETLIV
AKIIREEAKG-----GVKILG-GGEIDKVLNFEGC-EVTKSVREAIEKAGGSIS--------------------------
---------MLLPKKVKYRKWQTQR-KNLSYPI-LETRGTTLSFGSFGLKAISLQRVRSNQIEAARKVLARSAGKFGKIW
IRIFPDRPYTQKAPEVPMGSGKGDPQGYCVEVKPGRIIFEIDGLDHAKAAEALRKAGTKLPLKTKIVSRK-----MSKIN
SKTEKRQRRHRRVRAKIQGTLAKPRLCVFRSNKAMYAQLVDDSKGVTLASA-SS--------LSIKNK-----KMMEKAI
AVGEQIAKEAKDKKISKVVFDRGGYVYTGRIKALADAARSAGLIF-----------MKAFLKNYRQSPRKVRLVAGLIKG
KKVSDAFLILRSTPKLATVAFDKLLKSAVSNAKNLGK--DE-KN-LIVSHLQVDAGVTMKRMMPRARGSAYRIKKRTSQI
VLEL----GDSQMQNAKIKIKNDN-----VKS------------------------------------------------
----------------------MNIKKGDNVIVISGIDKGKQGKVLSSFPRDSKILVEGINIKKRHQKRRKEN-QKGQIV
EKAVPILASKVMLLDSTGA-KTRVGHKEV--------GGKKVRVSVRSGKEI-------------VPHNVHPYAHRIGIL
RDWRSRWFGMK-GQ-YVNFLKCDVLIREFLQKRLRGLLVSGVEIERGRKSLRIVIKTARPGMLIGKSGEGAVKLKNEIIS
F-L----------KKFDLIGQEE--LKLDVEEVKSPEGHAAIVAQMIAESLEKRMPFRRVMKQTLEKVMANRDIKGVKVY
LGGRLGGAEIARSEEMKKGRVPLQTFRADIDFARERAHMTYGDIGIKVWIYKGEIFAANQGAKRP---------------
-------MDYISDMLIRIKNANSAYKPEVSIPYSSLGMSVAQTLAKSGFTGSP-LRK-GK-RLKFIELPLIY-ENDEPKI
SGIKRLSGQAKRMYTGVSSIRPVRNGYGKLVVSTSSGVMTGEEAKKAKIGGELLFEIW---MTTKATTEKGGNVLKKAAA
PRK-------------KAGAQKATPKGDV--VQKLRIRVRAYEHKVLDASVKQIIDTALRYDAKVVGPVPLPTEIKKYTV
NRASFVYKNTREQFEMRVHRRLIDIINPGAKVIEALTNMSLPSGVNIDVKML---------MSQKKDKKLQIMNGAVVKS
-KDHTTVVVVERLVKHPKYGKFIQHRTKYKAHDDAEKREVGGRVSIIACPPYSRDKRFRILRSETK--------------
----------------------MTRSIHKGPYVYEKLLKKIAGKR-PESAA-PIKTWARDSQISPEMVGFKFAVHNGKDF
PEVLVTEEMVGHRFGEFSLTRKFVKHGGKMQKELEMKKKESE---IAAASA---AKAAPAASEA-----KK
>Bacteria_Parcubacteria_OD1_RIF-OD1-9_RIFCSPLOWO2_02_FULL_RIF_OD1_09_51_11
------MKTYRPRTPSQRQLLSISYRDVLTGEKKPSKQLTRGGKRAVGRNNVGRITVRHKGGGHKRVFRLVDFRY-DKKD
IPARVETIEYDPGRSAFISRVVYADGERRYVLTPTGVAKGATFIVS--LE-APILPGNRTPLSKIPTGTFVYNVELNPGA
GARLGRSAGNAIEVIANADGYAHLKLPSGEIRKVHEKNWASVGHVSNEEHKLRNFGKAGRMRWKGVRPTVRGSAMNPVDH
PHGGGEGRQGIGLRRVKNIYGKAVG-GIKTRHKKKYSRVFIVA-RRKNARERR------------------MKFILATKQ
AMLQMFTENGDAVPGTLLKAGPVLVTQVKTKEKDGYRAVQVG-YGTK---KKLGKALA-GH---VSAGGKGVLSRHVREF
---------PLTGDEELSVGQAIDVS-VFSPGDTVSVSGVSKGKGFQGVVKRHGFKGGRGSHGNKHSFREGGSIGGGGRA
GGRVVKGMRMPGRMGAERVTVKNLRVLAIDTGKSEMIVSGALPGHRGTVLEI---RG-----------------------
--------------------------------------------------------------------------------
--------------------------------------------------------------------------------
-----------------------------------VLSEKVRRGEVIFLDTLLISSAKTKDAKAMLARLAAIPGAGDIM-
----RK---RKNAVCVSLPEH-DTG-VERSFQNLGNTLVTDVMNVNPLNALQYKYMIIARPD-ASLPLLEKRMRVKKEFK
M-------------------------------------------MERIKEKHKK--TYEALKATLGFSGPMAALRIEKVV
VNCGTGK--VSRF----DKNKNEFISVRLAQITGQKASPRAAKKSIAAFKLREGEVIGQMVTLRSTRMYDFLDRLFHIAI
PRIRDFRGFPKACVDAMGNMTIGIREHNIFPETAEDEIKDVFGLSVTIVTNAKNQKDALTFFEYLGVPFKK---------
-------------MSRIGIQPIPLPEKTECAVHG-G-IVTIKGPLGELTRAFREEVDITCD-KN-EVRVAP-----KRTS
-IFARALWGTYASHVRNMVHGVNAEFEKRLLVEGIGYRAELKGDT-LVFALGFSHPVQVSLPKGIKVTV--EK--GALLI
KGSDKELVGSFAAHIRSLKKPEPYKGKGIRYEGEVIRRKQGKKAAA----------KTHMIQPQTKVRIADNTGAKLAQV
FKVLGSSKKRYARIGDVVVLAVKSAEPRKLVKKKDVVYGVVVRQCKPYRRKDGSYISFDENAVVLI-EKGKK---DPRGG
RIFGPIPRELGEFGYQTIISMAPEVV--MQLNTLGKINTVGR-RKRIGRG--GKRG-TYSGKGTKGQKARAGHRM-RPQL
RD------ELKKLPKRRG---YGI-----------NR----ADTVRSDRT---KYTVVHLGTLATIW-DGKEITPKILLE
KHVI--SKKQ-RRHAPVKVLG-GGSLKQKIALSGM-QVSASARKAIEAAGGTIQTK------------------------
---------MLFPKKVKHRKWQRGRKNFSK----VESRGTTIAFGGFGMKAMSRGRIKANQIEAARKVITRSVAKGGKMW
IRIFPDRPYTRKAAEVPMGKGKGDVEGYEVEVLPGRILFEIDGILPAAAKESLRKAGAKLPVKTKVFTRDE------MTA
TKREKLERRRARVRAKIRGTGEMPRLSFHISNKHCYAQAIDDTAGVTLVSS-GD----KKVGEKTKM------AKRARVE
AVGHDIATQLKEKKINTVVFDRGGKRYAGNVKVFADAAREKGLIF-----------MKALLKSYRQSPRKVRLVADYIRG
KNVEAARILLETLPKRASSSVKKLLLSAVANAKNLHGL-SR-EN-LYVKEIRVDEGPTMKRHMPRAFGRVAPIRKRTSHI
SIVL----AER---GQLKTLNPKP--------------------------------------------------------
----------------------MNIKKGDNVIVMTGKDKGKKGKILRVFPKKSLVLVENVNAKKRHTKPKRSG-EKGQIL
EIAAPIHMSNVMISDPKTGAPTRVGMK-I-------ENGKKARMAKKSGRPI-------------MTHVVHPYAHRLGII
RDWKSRWF-GVGKQ-YQKFLKEDITIREYLDKRLLGLYVASLDIERSNRKLRLIIRTARPGMLIGRQGEGAARFKEDVKK
V-M-----------KKHGIPSDG--LVIDIEEVRFPEANAMIVAQMVVEGLSRRLPFRRVLKQTIEKVMSTRDVKGARIM
ISGRLGGAEMSRTEQIKKGMLPLQTLRADVDFARATARLSYGAIGVKVWIYRGIIFADKNAQVH----------------
-------MDPIADTLIQIKNAGAVGKETVMVPHSKFRYAVLQALLKEGYIGSL-EKK-TRKQRKIIEVGLLY-EEGKPRI
GSVKRISKPSRRLYTGARNVWRVRQGFGDLFLSTPGGILTQKEARKQRIGGEVLFEIW-------MAHSVMTADTKTEKM
PKK---------------PRKKASEKEEV--VQILRIKVAAYEHKLLDASIRQIINTAMRHDAKIRGPVPLPVETKKYTV
NRSTFIYKDAREQFEMRTHKRLIDIINPSAQVIEALTNLTLPSGVSVEVKML--------MATNTTQHNKRRLKGTVLKD
AKDKTTIVLVTSFKMHPKYKKYVKASKRYKAHDEHNVSKAGDVVEIEETRPISKDKHFRIVVHDANPRMKTNDTNVR---
----------------------MSRSLKKGPYVYAKLLKKIAGKK-PDDAG-VIKTWARASVISPEMIGFTFGVHNGREH
IPVRIAEEMVGHRLGEFSLTKKFLRHGGKVQKELEQKKRESE---IASAKA---AKGGDEV--------KK
>Bacteria_Parcubacteria_OD1_Giovannonibacteria_RIFCSPLOWO2_01_FULL_OD1_Giovannonibacteria_46_32
-----MIKTFAPRSPGRRQMTGINYRELLTRQ-NPEKSLVFGRKRDVGRNSFGRITTRHKGGGAKRLLRIVDFKF-DKKN
VPGRIESVEYDPNRTAFIGLVTYKDGEKRYMVLPRDVRPGREI-LAS-AK-APILPGNRLPLGELPSGTLVYNISLSAEG
KAALVRSAGSFAEIIAHDSGYATLKLPSGEVRKIKDDAWASIGQVSNEEHNLVVIGKAGRSRRMGVRPTVRGSAMNPVDH
PYGGGEGRTLRGTRRPKNKWGKGTR-GVKTRNKHKFSSRFIIS-RRTKN----------------------MKFILARKI
EMSQIFESSGKTRPVTWLEAGPVFVTQKKSKEKDGYVSVQVG-FGK-----------------------TKKEFRIIQSP
----------TSDSQLPKVGDKVDAT-AFKEGDSVNVSGISKGKGFQGVVKRHGFHGGPRTHGQKHSEREAGSIG-A-TW
PQRVLKGKRMPGRMGGERVTVRNLKVLKIIPEKNLMAISGAIPGHRGSLVEV---RG-----------------------
--------------------------------------------------------------------------------
---MKIETYNVKGEKIGTAELPEGIFGVAWKPALVKQVYDGEMANKRRPWAHTKTRGEVRGGGRKPWRQKGTGRARHGSI
RSPLWVGGGVTHGPRKERSYEVKINKKMRRGALLSLISRKLKDKEVVIFDEFKLAQPKTKEAFNVFKNLRSEAEI-----
-YKIGE---RGGKALLALPASP----AKRSARNLPYISYIEPRNLNVMELLNNKYLVLDNN---SIKELEKTY-------
-----------------------AV-------------------MQSIKEKYIK-EAVPKMMKEFGLRTPMAAPRILKVV
VNVGTGK--MR------DKKAIEAVEKHLALITGQKPSPRPARVAIASFKTRQGMTVGYKVTLRGKRMYDFLDKLVGFAI
PRTRDFRGIPLKSVDASGNLTVGVKEHIVFPEMIGEDVRNIFGLEVTVVTSARKRDEAIELFKLLGFPLQRNG-------
-------------MSRLAKKSIKIPEGVFVSRAG-D-FWLFKGPKGELKKRFPDCVDIKEE-GG-EFKISL-----KENP
-KEFYPALGTAASIFKSAVWGAKDGYEKKLEIEGIGYKAQLDGKD-LSLFLGFTHPVKIFAPEGVTFKI--EK--NTIMV
SGADKEKVGEAAANIRAQKRPEPYKGKGIHYAGEVIRRKAGKKVAAA------------MIQHRTMLNIADNSGANLAQC
IKVLGGTRRRYAGIGDKIVVAIKAAEPRKAVKKGEVHKALVVRQKNAFRRPDGSYIRFDDNAIVIL----EG--EEPKGG
RIFGPIPREIKEKGFNKIASLAEEIV--MQAHNLLKSS--NKKAKRIGRG--GKRG-SFSGRGIKGQKSRAGRRI-RPQI
RD------IIKKIHKRRG---------------YRFR----RGF----AE---KVAVVNLRDLEKKFKDGEKITKELLIE
RGLI----RS-KR-P-VKILG-SGKLIKKFIFDKDILMSRPVKEKFN-VG------------------------------
---------MLFPKRVKFRKWQRMA--TRR--NLKETRGVSLAFGSFGLKAEEAAWVNSKQLEAARKAMTNFVQRGGKIW
IRIFPDKPITKKPPEVTMGGGKGDVEGYVFPVLPGRILFEMDGVAREVAKEALKRAGAKLPIRTKFVSR---------MK
HKIGKREIRHKRVRVKIFGTAHCPRLSVFRSNKHIFLQLIDDEKQKTILSA-SD------TEVQLKKKM----SKSDRAH
ETGRLLAEKAKSKKIKSAVFDRGGFKYHGRVRRVAEGARDGGLRF--------MADIKAHLRYLRMAPRKVRLAAGAVKG
KSAEEAEAVLEFLPKRAALPLKKLLKSAVANAKHNFNI-EK-EN-LFVKNITVDKGPTLKRFMPRARGSAAPIRKRESHV
TIIL-----------------QNK--------------------------------------------------------
----------------------VRIKKGDIVKIISGKDRGKQGKVLRASPKLEKIVVEGVALRKKHRRPRRQG-QKGEVV
TLPSPIHVSNTMLFCKNCNRGVRVGYQIL-------EDGKKIRICKKCKNEV-------------MSHTSHPYAMRLGIL
RPWRSRWF-SA-RG-FAGALKEDIMLRIFLDKKLKGAFVDSVEIERSPASLNLIIKTARPGLLIGRGGEGIEKLKKDTEA
F-L------TKLRKQKPTPKSKDKGLKITVEEIKSPEQHAKVMAESIAQDLERRLPFRRVLKQTTAKIAASKGVKGVKIS
LSGRLDGAEMARYEWLKEGQVPLQTLRADIDFARGRARLPYGDLGIKVWIYKGEVFEKDKQVRQVK--------------
------MTDPIADMLIRIKNAQAVRKDAVSFGYSKIKFEIAKLLERAGYAGQV-ERK-GKKNAKLIEMRLLYGEDGAPKV
SGARRVSKPSRRLYRGHREIYPLQGGLGISVYSTPKGLMTNKEAKRAKLGGEVLFEIW---------MAKAAVKTKAKEA
AET------------------------EE--KQKLRIRIRAYDHKILDSSVKQIVDTAIRYGSEIMGPVPLPTEIRKYTV
NRSTFVHKNAREQFEMRVHRRLIDVLNPTPKVIEAMTNLNLPAGVDIEVKM-----------------MTQTVRGVVVSN
KMRHTVVVEVSRLKKHRLYGKFIKTSKRYKAH-TMEDVPEGAKVALETCRPMSKDKKWKLIKVL----------------
----------------------MARSLKKGPYTDPKLLKKLSKFR-AGGKD-VIKTWSRRSQITPEMVGFTFGVHNGKDF
IPVSVTEEMVGHRLGEFSPTRKFVKHGGKMQKELELQAKEAE---KAKTAP---AKK--------------
>Bacteria_CPR_ParcubacteriaOD1_Giovannonibacteria_GWA1_OD1_44_29
------MKTFSPTSPSRRQMTGINYRELTRRRPAPEKSLVFGKQRARGRNNLGRITTRHKGGGAKRLLRIVDFQF-DKKD
IPGRVESVEYDPNRTAFIGLVVYKDGEKRYMVLPKDVRPGREILVS--KK-APILAGNRLPLGALPPGTLIYNIALAPEG
KAVLARSAGSFAEVVAHDGGYATIKLPSREVRKIKDNAWASVGQVSNEENNLVIIGKAGRSRLLGIRPTVRGSAMNPVDH
PYGGGEGRTMRGTRRPKNKWGKGTR-GVKTRNRNKYSSKFIIS-RRTKN----------------------MKFILAKKI
EMSQVFGDDGKVRPVTWLEAGPIFVTQKKSAEKDGYVSVQVG-FGAKKE-KNVNKPQK-----------KLGNFAMFKEF
K-------PLTSGTSLPEVGDKIDVL-VFKEGDAVNVSGTSKGKGFQGVVKRHGFAGGSRTHGQKHSEREPGSIG-A-TW
PQRVLKGRRMPGRMGGERVTVRNLKVIKIIPEKNLLAVSGAIPGNRGSLVEI---RG-----------------------
--------------------------------------------------------------------------------
---MKVNTYNIKGEKAGTAELPEGIFGVVWKPALVKQVFDGEMANKRRPWAHTKTRGEVRGGGRKPWRQKGTGRARHGST
RSPLWIGGGVAHGPRNERDYSVKINKKMRRGALFSLLSRKLKEKEIILIDNFEMVKPKTREAFNIFKNLRTAGDI-----
-YNLGQ---KGGRALLALAKGD----VKKAVHNLPFVNYIEPRNLNVSVLLQNKYLILDKS---SIKELEKIH-------
-----------------------PVRK-----------------MLSIKEKYK--EAVPKIMKEFGFKSPMAVPRILKVV
VNVGTGK--MR------DKKVVETVEKHLALITGQKASPRPARVAIASYKTREGMVIGYKVTLRGERMYDFLDRLINFAI
PRTRDFRGIPLKSLDQGGNLTIGVKEHIIFPEMIGEDVRNIFGLEATVVTSAEKREEALELFKLLGMPFEKK--------
-------------MSRLAKKPIILPAGVSAKKEA-D-LWIFKGPKGELKKSFSTYIIIEER-NG-AFLISL-----KKDI
-KDTYAMLGTTAALFKNCIKGVQSGFEKKLEIEGVGYRAQIDGND-LVLSIGFSHPIKIPAPEGITFKV--EK--NVITI
NGVDKEQTGRVAAQIRAEKKPEPYKGKGIHYLGEVIRRKAGKKVSTA------------MIQHRTMLNVADNSGAKLVQC
IKVLGGTRRRYAGIGDIVVVSVKIAEPRKPVKRKEVHKALIVRQKNALRRPDGSYIRFDDNAVVIL----DG--QEPKGG
RIFGPIPREIKEKGFNKIVSLAEEIV--MQVHNLLKSN--NKKAKRIGRG--GKRG-SFSGRGIKGQKSRSGRKI-RPQI
RD------IIKKMHKRRG---------------YGRN----RAQVNASKA---KPAVVNWGALDKAFKDGEKVTAKLLIE
RGLI--KLRGNKF-SKVKILG-AGNLSKKLVFDKNILMSKSVKEKIG---------------------------------
---------MLLPKRVKFRKWQRLA---TK--R-NETRGVSLAFGSFGLKAEEALWVKSKQLEAARKAMTNYIQRGGKIW
IRIFPDKPVTQKPPEVTMGAGKGDVAGYVFPVLPGRIIFEMDGVTKEVAKEALKRAAAKLPIRTKFVSR-----------
-MAQKRKIRHKRVRAKISGTLQKPRLSVYRSNKHLFLQLIDDEKNKTLLSV-SD----REFKSKKKNL-----KKTDAAY
EAGKLLAKKAKEKNIKKAVFDRGGYQYHGRARKVAEGARAGGLEF--------MKEIKAHLRYLRMAPRKIRLAADLIRG
KSAEEAETALGFLARRSAEPLKKLLHSAIANAKHNFNV-EK-EK-LFVQSINVDKGPTLKRFMPRARGMASPIRKHASHI
TIIL-----------------SEK--------------------------------------------------------
-----------------------------MVQIISGKDCGKQGKVLRVFPKSEKILVEGVALRKKHQRPRKQG-QKGEVV
TLPTPFHTSNAMLFCKNCGKGSRAGYK-F-------SGDVKTRICKRCKNEI-------------MTHTSHPYAMRLGII
RPWKSRWF-SV-KN-YQKFLKEDVLLRKHLEKKLRGMLVDMVEIERAPSTLNVIIKTARPGLLIGRGGEGVEKLKKEVEV
F-L---------KKIRKASAKIG--LKLTVEEIKSPEQHAGVMVETVAQDLEKRLPFRRVLKHTMSKIMSSKGVRGAKIT
LSGRLDGAEMARYEWLKEGRVPLQTLRADIDFARGRAHLPYGDLGIKVWIYKGEIFNKEKDVVAQKSKI-----------
------MTDPIADMLVRIKNAQAAKKETVSFEYSNIKLEIAAVLERAGYVESV-ERK-GRKGGKQIEVKLLYDESGSPKI
SGGKRVSKPSQRIYQRCREIYALKNGFGITIYSTPKGIMTDREARKNKLGGEVLMELW--------MPKSPLKTKEKEKE
KEA------------------------EE--KQRLRIRVRAYDHKILDSSVKQIVDTALRYGSEIHGPVPLPTEIKKYTV
NRSSFVHKNAREQFEMRVHRRLIDILNPTAKVVEAMTNLNLPAGVDIEIKM-----------------MAQELKGKIVSN
KMAKTVVVEVSRLKKHRLYGKFMKISKKYKAH-ADEQIPEGTTVIIKSTRPVSKNKKWKVIKIL----------------
----------------------MSRSLKKGPYTDPRLLEKLSRFK-SGGRD-IIKTWSRRSQIAPEMIGYTFGVHNGKDF
ISVAVTEEMVGHRLGEFSPTRKFVKHGGKMQKELEMQAKEAE------KAKAISATASASAAIPAKK----
>Bacteria_CPR_ParcubacteriaOD1_Giovannonibacteria_GWA2_OD1_rel_44_26
------MKTFAPTSPSRRQMTGINYREFLTRH-DPEKSLVFGKHRAVGRNNLGRITTRHKGGGAKRLLRIVDFQF-DKKD
IPGRVDSVEYDPNRTAFIGLIIYKDGEKRYMVLPKDIRPGREILIS--EK-APIIAGNRLPLGALPPGTLIYNIALAPEG
KAVLVRSAGSFAEVVAHDGGYATIKLPSGEVRKIKDNAWASVGQVSNEENNLVVIGKAGRSRLLGIRPTVRGSAMNPVDH
PYGGGEGRTMRGTRRPKNKWGKGTR-GVKTRNRNKYSSKFIIS-RRTKN----------------------MKFILAKKV
EMSQVFDENGRVHPVTWLLAGPIFVTQKKSAEKDGYVSVQVG-FGSKKE-KNVKKPQK-----------KLGNFEGFREF
R-----------GEHPMNVGDKIDVS-VFKEGDIVNVSGTSKGKGFQGVVKRHGFAGGPRTHGQKHSEREPGSIG-A-TW
PQRVLKGRRMPGRMGSDRVTVRNLKIIKIIPEKNLMAIEGAIPGNRGSLVEI---RG-----------------------
--------------------------------------------------------------------------------
---MKVNTYNIKGEKAETTELPEGIFGAAWKPALVKQVFDGEMANKRRPWAHTKTRGEVRGGGRKPWRQKGTGRARHGST
RSPLWVGGGIAHGPRNERDYSVKINKKMRRGALFSLLSRKLKDKEIILIDNFEMAKSKTREAFNIFKNLRTTGDIYN---
----LG--IKGGKALLALAKGD----AKRAVHNLPFVNFIEPRNLNVSALLQNKYLILDKA---SIKELEKTYAR-----
--------------------------------------------MQSIKEKY-K-EAVPKIMKEFGFKSPMAVPSILKVV
VNVGTGK--MR-E----KKEAVETVEKHLALITGQKASPRPARVAIASYKTREGMVIGYKVTLRGERMYDFLDRLINFAI
PRTRDFRGIPLKSLDAGGNLTVGIKEHIIFPEMIGEDVRNIFGLEATIVTSAKKREEALALFKLLGVPFEKN--------
-------------MSRLAKKPITLPPGVFVKKEG-D-FWIFKGPKGELRKSFSDYVNIEER-DG-AFLISL-----KNDI
-KNAYAMLGTTAALFKNCVDGVQNGFEKKLEIEGVGYRAQIDGKD-LVLSLGFSHPVKIQAPEGITFKV--EK--NTITI
NGVDKEKTGLVAAKIRAEKKPEPYKGKGIHYMGEVIRRKAGKKVSTA------------MIQHRTMLNVADNSGAKLVQC
IKVLGGTRRRYAGIGDIVVVSVKIAEPRKPVKRKEIHKALVVRQKNALRRQDGSYIRFDDNAVVIL----DG--KEPKGG
RIFGPIPREIKEKGFNKIVSLAEEIV--MQVHNLLKSI--NKKQKRIGRG--GKRG-SFSGRGIKGQKARAGRRV-RPQI
RD------IIKKIHKRRG------------------YGRNRAQSVNAVKA---KPAVVNLGALDKTFKGGEKVTVKLLVE
RGLI-QASGG-KI-PQVKILG-DGALTKKLIFDKNLLMSKSAKEKIG---------------------------------
---------MLLPKRVKFRKWQRLA---TK--R-NETRGVSLAFGSYGLKAEEALWVKSKQLEAARKAMTNYIQRGGKIW
IRIFPDKPITQKPPEVTMGAGKGDVAGYVFPVLPGRIIFEMEGVTKEVAKEALRRAGAKLPIRTKFVSR-----------
-----------------------M---------------IDDEKNKTLLSV-SD----REFKSKKKNL-----KKSDAAY
EAGKLLAKKAKEKNIKKAVFDRGGYQYHGRVRRVAEGAREGGLEF--------MEEIKAHLRYLRMAPRKVRLAADLIRG
KSAEEAEAALGFLARRSAEPLKKLLHSAIANAKHNFNL--EKEN-LFVKSIRVDKGPTLKRFMPRARGVASPIRKRVSHV
TIIL-----------------SGK--------------------------------------------------------
----------------------MKIKKGDNIIIISGKDRGKQGKVLGVFPKSEKILVDGVALRKKHQRPRKQG-QKGEVV
TLPTPFHVSNAMLFCKNCGRGARAGYK-F-------SGDIKTRICKRCKNEI-------------MTHTSHPYAMRLGII
RPWKSRWF-SV-KN-YQKFLKEDVLLREHLEEKLRGMLVDAIEIERSPSTLNVIIKTARPGLLIGRGGEGIEKLKKEVDA
F-L-RKGLRQPADSPSKSSAKTG--LKLTVEEIKSPEQHSRVMAETIAQDLEKRLPFRRVLKHTISKIMSSKGVKGAKIT
LSGRLDGAEMARYEWLKEGQIPLQTLRADVDFARGRAHLPYGDLGIKVWIYKGEIFNKEKDVATQKSKI-----------
------MTDPIADMLVRIKNAQAAKKETASFEHSNIKMEIAKVLERAGYLGSI-ERK-GRKGGKQIEVKLLYDESGGPKI
SGGKRVSKPSQRIYRGYREIYALKNGFGIAIYSTPRGIMTGREARKNKLGGEVLIELW----------MTKALAKAKEKE
KEA------------------------EE--KQRLRIRVRAYDHKILDSSVKQIVDTALRYGSEIQGPVPLPTEIKKYTV
NRSSFVHKNAREQFEMRVHRRLIDVLNPTAKVVEAMTNLNLPAGVDIEIKM-----------------MAQELKGKIVSN
KMAKTVVVEVSRLKKHRLYGKFMKISKKYKAH-ADEQIPEGATVIIKSTKPISKDKKWRVFKIL----------------
----------------------MPRSLKKGPYTDPKLLKKLSKFK-SGGRD-IIKTWSRRSQIAPEMIGYTFGVHNGKDF
ISVAVSEEMVGHRLGEFSPTRKFVKHGGKMQKELEMQAKEAE---KTKAVP---AKK--------------
>Bacteria_Parcubacteria_OD1_RIFOXYD1_FULL_OD1_48_21
------MKTYRAFTPSRRQMTGIEYKKILTRS-EPEKSLTFGRKRAFGRSNQGRITTRHKGAGAKRLWREVDFSM-EKKD
IPAKVLSIEYDPNRTAFIGLAAYRDGAKRYLVLPSGVGVGDEI-LTS-EK-APLKRGNRLPLKNIPVGSQVYNIEVYPGG
GAKLVRGAGTFAQILAQDAPITLLKLPSGEIRKLQDRAWASLGQVSNQDANLVVIGKAGRSRWLGIRPTVRGSAMNPVDH
PYGGGEGRALRGTRRPKNKWGKGGR-GVKTRSRKKWSASLIVA-RRTK-----------------------MKYMLAQKI
QMSQIFDEAGNVIPVTILRAKPVIVTQVKTKERDRYEAVQVG-LGE----KKKKGSSS---------------FRWLREF
----------PISPADLKLGDKIELT-IFKEGEPVQIRGVSKGKGFQGVVKRHGFHGGPRTHGQKHSEREPGSIG-A-TW
PQRVLKGKKMAGRMGGERVTIKNSQIVKIEPDKNLLYVKGAVPGARGSLIQV---GSE----------------------
--------------------------------------------------------------------------------
---MEVKVYSQEGREVKALKVSERLFGSPWKPQFVHQVWLMEEAGRRRGTAHTKDRSEVSGGGRKPWRQKGTGRARHGSI
RSPLWIGGGVTHGPRTAKVYARKINKKARRKALLTVLAQKLRDREILFLEDLKVPEAKTKKGLEILKKLSKISGF-----
--EKVD---PKASTLVVLPRKD-EA-VWRAFRNIGHISLSEARNLNIADLLSHKFLIFPEE---VHRVLEETF-------
-----------------------LR--------------------MNFKEKYDK-EVRPKIMKQHGYKSFLAVPRLIKIV
VNSGVGK--AR------DDKEKETIAKQLSLIVGQKVQERPAKKSIASFKTRQGMIIGFSATLRGRRMYDFLSRLVEVAL
PRSRDFRGIPETSLDESGNLTLGIREYIAFPEIIGEDIKAIFGLEATLVTNAKSREAALELYRELGLPFKK---------
-------------MSRLGKKPILIPSGVVVKIQG-S-KVSVQGPKGELSRDFRNEISIESD-GQ-IVKLAP-----RVHS
-RLSKKLWGTYVSLIKNMLKGASEEFSKKLILEGIGYRAELAGKD-LVLFLGFSHPVKFSAEAGINFQV--EK--NLITV
SGIDKEKVGAAAARLRSLKKPDPYKGKGIRYEGEVIRRKAGKKAVSTT-----------MIQHRTMLKVADNTGAVLVQC
IKVLGGTRRRWAQLGDIIVVSVKKAEPRKIVKKKEVLRAVVVRQKNSYRRQDGSYLRFDDNAVVIV----DG--KEPKGG
RIFGPVPRELRDKGFVKIISLAPEVV--MQLHELKPDNK-MKKKKRVGRG--GKRG-TYSGRGIKGQKARAGRRI-RPAL
RD------ILKKFPKKRG-----------------YRVKVKPR----------SSAVVNLELLEKKFEINSEISPRTLFE
AGLV-RKISG-KI-PQVKILG-RGKITKSFAVKDC-FFSKSAEDAIKKAGGRIWKNSG----------------------
---------MLFPKKVKYRKWQRGQ---FK--G-TESRGTKVAFGSAGIKALESGRINSQQIEAGRKVLTRYVAKGGKIW
IRIFPDQPITQKPPEVTMGAGKGDPVGYVAVVKPGRIIFEIDGLPKETAVQALKLAQAKLPVKTKLVSRR----------
-MKSKRLSHHRRIRAKIFGTAERPRLAVFRSAKHLEVQLVDDAQRKTLWGA-KD--------LKIKKG-----TKTERAA
KFGGEAAKGILAKGYKKIVFDRGRCQYQGRVKVLAEALRKGGLEF-----MNSMKEVPAQLNYLRMSPRKVREVADVIRG
RPVQAAQEYLKFLSKSPRAPLEKLLKSAVHNAKHNYGL-EP-EK-LFIKELRVDGGPTLKRQMPRAFGRAFPIRKRSSHI
TLVL----------GEKI--------------------------------------------------------------
--------------------MASRIKKGDMVRIISGKDRGREGKVIKVYPKEERVLVEGLNLRKRHRRPRKAG-EKGSVV
ELPTPFPWAKVMPKCPGCGKPVRVGVKIL-------EDGGRKRICKKCGYEF-------------MSHTVHPYSFRIGVI
RDWKSRWF-HGRAS-YQRTLKADVILRAWLEERLRGRYVAEIEIERGRNELNLILKTSRPGLLIGRGGEGVEKLKKEILT
Y-----------AQKQKLELPKS--FKVTVQEIKAPETHAKIVAQMIAEDLEKRVNFRRALNQSLDKIMANKEVKGAKVA
LSGRLDGAEMARYEWSKRGQVPLTTLRADIDFAKERAHLPYGDIGIKVWIYKGEKFS-----------------------
-------MDPIADMLTRIKNAALVKKETVLVPYSQMKFEIANILKERGYISLV-ERR-GRKNRKFLELGLAYEPDGSPRL
HGAKRVSKPSRRIYRKVAEIRPVRRGFGLAIISTPKGLKGDAAARRERVGGEVICEIW---------------MAKPSKS
ETE------------------------EL---QKLRIRVRGYDHKILDSSVKQIVDTALRYGGEVVGPVPLPTEIRKYTV
NRSTFVHKNAREQFEMRIHKRLLDIIQVTPKIIDALTNLNLPAGVDIEVKMI-----------MPEAKRPKTFKGAVVSG
KLPKTRVVQVDRFVKMAKYGKYLKRSKRFKAHDENNEYKLGDRVIIQETRPLSKEKRWRIIAKI----------------
----------------------MARSLKKGPWVDPKLLKKISRLG-RGDRS-AIKTWSRASQISPEMVGFTFGVHNGREF
IPVTVTEEMVGHRLGEFSLTRKFVRHGGKMQRELEAQAKSAEV-----PAAAPPAKK--------------
>Bacteria_Parcubacteria_OD1_Giovannonibacteria_RIFCSPHIGHO2_02_OD1_Giovannonibacteria_43_16
------MKSFKPKTPSLRQTTVVDYKKVLTRG-EPEKSLTHGFRRSVGRNNRGRITTRHKGGGVKRLYRDVDFIM-DKKN
IQARIVSIEYDPNRSAFIGLVAFRDGEKRYMVMPAGIKVHDEIMIS--ET-APLKTGNRLPLKNIPVGTQIYNMEVYPAS
GAKLVRSAGTFAEILAQDSPTTLIKLPSGEVRKVSENAWASIGQASNEEANLVVLGKAGRSRHLGIRPTVRGSAMNPVDH
PYGGGEGKAMRGTRRPKNRWGKGTR-GVKTRGRKKWSNKMIIQ-RRKK--------------------------MLAQKI
QMSQIFDEAGNVIPVTVLRAGPLVVSQVKNREKDKYEAVQVA-FGEKKE-KNLAKAQK-GH------LKGLGSFRWLREF
R-VAPKSDFGEPLKSDFKRGDKIDTS-VFKEGDLVKVRSASKGRGFQGAVKRHGFRGGPRTHGQKHSEREVGSIG-A-TW
PQRVIKGKKMPGRMGGNMVTVKNLKIVKIEPEKNILYISGAMPGARGALVEI---IG-----------------------
--------------------------------------------------------------------------------
---MEAKIYDNKGKEKGTLTLSASVFGFPWNAELVRQVFLSERANARKVLAHTKDRSEVSGGGKKPWQQKGTGRARHGSS
RSPIWVGGGISHGPRKDRDYMEKINKKAKRKAVLAILSQKLKDGEIFFMDDLSLPEAKTKNAREILGNM-----------
----PL---GNSSALVILPRK--DAPTWRALRNLKNVSIKEARNLNASDLLSNKFLIIPKD---ASKVLEETFLK-----
--------------------------------------MRSRILAMNYKAKFDK-EIKATMTKKYKYSSPLAVPRIVKIV
VNTGVGR--LK------DEKEKELIQKFTSMIAGQKAHARPAKKSIASFKSREGMIIGYKATLRGKRMYDFLTRLIDMTL
PRSRDFRGISESSVDEFGNLTIGIKEHIAFPEIIGEDVKTIFGLEATLVTNAKSRDEALELYRELGIPFKK---------
-------------MSRLGKKPIIVPAGVEIKIDG-Q-KVSVRGPKGELSRVFRDEISFVLK-DG-LIEISP-----RIDT
-RLSRKLWGTYVSLLKNMIKGTVEGYSKKLILEGIGFKAQPEGRD-LVLSLGFSHLVKFPSPDGISFQV--EK--NAITV
SGVDKEKVGETAARLRVLKKPDPYKGKGFRYDGEIIRRKAGKKAAGTTA----------MIQHRTMLKVADNSGALLVQC
IKVLGGTRRRYAELGDIVVITVKKAEPRKIVKKKDVLRAVIVRQKNAFRRADGSYLRFDDNAVVIL----DG--REPKGG
RIFGPVPRELRDKGFLKIISLAPEVV--MQAHQIKSSG--DKRRKRVGRG--GKRG-TTSGRGTKGQKARSGRRI-RPQF
RD------ILKKIPKKKG---YRA------------------------KIVARPIAVVNLRDIDRKFLEGSEINPGVLVE
KGLV-SRISG-KV-PRVKILG-SGELTKKFIIRNC-LFSKKAQVAWKK----YS--------------------------
---------MLFPKKVKYRKWQRGQ---FK--G-VETRGTNLAFGASGIKALSSGQITSEQIEAARKVLTRYTAKGGKMW
IRIFPDQPYTQKPPEVTMGAGKGDPVGYVAAVKPGRVLFEIDGLTKENASEALRKAQAKLPVKTKLISRD----------
-MKSSRISRHKRIRAKIMGTALRPRLSVFRSLKHIEAQLINDSAKRTILGM-KD--------LKIKKG-----TKIDRAS
VLGETFAKEILSKGYKKIVFDRGGYQYHGRIKALAEALRKGGIEF------MIMKEAIAKLNYIGISPRKIRAVTAALSG
KPVKFAQDFLKVVPRSPAREISKLLKSAVSNAKNNLG-SS--DK-LYIKNIRVDVGPTLKRFMPRAFGRAYTIRKRSSHV
TIVL-----------------GEK--------------------------------------------------------
--------------------MPARIKKGDNVTVLSGKDKGRGGKVLRVYPKDKLLLIEGINLKKRHRRPRKAG-EKGSIV
QMPAPMPISKVMIQCPNCQKAARVKIKIM-------DNGEKKRSCKKCEVEF-------------MGHSVHPYSFRIGIL
RDWKSRWF-KN-RV-YRQFLKSDILIREWLEGRLRGMYIANIEIERGQNEMNLILKTSRPGLLIGRGGEGIEKLRKEISG
K-A-----------EKLNLNLPK-NFKISVQEIKSPETHSKIVAQMIAEDLEKRMNFRRVLNQSLEKVMANRDVKGVKVA
LSGRLDGAEMARYEWLKRGQVPLTTLRADIDFARERAHLPYGDIGIKVWIYKGEIFDAVSKKS-----------------
-------MDPISDMLIRIKNASLVAKEIVLVPHSKIKQEIANLMKEKGCLSSV-EVR-GRKNRKVLELGIAYNADGEAKL
HDVKKISKLSKRVYKKFAELKPIKRGFGFSIVSTSKGLKTDEVARREKIGGEILCEIW---------------LAQKASK
SET------------------------EE--LQKLRIRVRGYDHKILDSSVKQIVDTALRYGAEVMGPVPLPTEIRKYTV
NRSTFVHKNAREQFEMRVHKRLLDIINVTPKIIDALTNLNLPAGVDIEVKML------------MKEVRPKILKGIIVSD
KMAKTRVVEVERYFKMPKYGKYIKRSKKFKAHDEANEYKSGEKVKIQETRPISKDKRWKIISRI----------------
----------------------MSRSIKKGPYVDEKLLKKISGKK-SGSGE-IIKTWARSSQISPEMIGFTFGVHNGKDF
ISVTVKEEMIGHRLGEFAPSRKFVRHGGKMQKEIEASAKVSA---QTPAAP---SK---------------
>Bacteria_Parcubacteria_OD1_Giovannonibacteria_RIFCSPLOWO2_12_FULL_OD1_Giovannonibacteria_43_11c
------MKSFKPKTPSLRQTTVVDYKKVLTRG-EPEKSLTHGFMRSVGRNNRGRITTRHKGGGVKRLYREIDFIM-DKKN
IPARVISIEYDPNRTAFIGLVSYHDGEKRYMVMPADIKLYDEIMIS--ES-APLKMGNRLPLKNIPVGTQVYNIEVYPMS
GAKLVRSAGTFAEVLAQDSPTTLIKLPSSEIRKVSENAWASIGQASNEEANLVVLGKAGRSRHLGIRPTVRGSAMNPVDH
PYGGGEGRAMRGTRRPKNRWGKGVR-GVKTRGKKKWSSKMIIQ-RRKK--------------------------MLAQKI
QMSQIFDEAGNVIPVTILRAGPLVVSQIKNKEKDKYEALQVA-FGEKNK-KNLTKAQR-GH------LKELGSFRWLREF
R---------ISPKSDFKRGDKIDIT-VFKEGDLVKARAESKGRGFQGAVKRHGFAGGPRTHGQKHSEREVGSIG-A-TW
PQRVIKGKRMPGRMGGNMVTVKNLRIIKIEPEKNILYVKGALPGARGALVEI---IG-----------------------
--------------------------------------------------------------------------------
---MEAKIYDDRGKEAGTLKLSASVFGFPWNAELVRQVFLSERANARKVSAHTKDRSEVSGGGKKPWQQKGTGRARHGSI
RSPIWIGGGISHGPRKDRDYSEKINKKAKRKAVLTILSQKLKDGEILFMDNLILPQAKTKHAREILSSM-----------
----PV---GHSRVLVVLPRQ--DAPTWRAFRNLKNVSLKEARNLNASDLLSNKFLIIPKD---ASRVLEETFSK-----
---------------------------------------------MDYKVKYDK-EIIAGMMKKYSYSSPLAVPKIVKIV
VNTGVGR--IK------DEKEKELIQKFTSMIAGQKAHARPAKKSIASFKSREGMIIGHRATLRGKRMYDFLTRLIDLTL
PRSRDFRGISESSVDGFGNLSIGIREHIAFPEIIGEDIKTIFGLEATLVTNAKSRSEALELYRELGIPFKK---------
-------------MSRLGKKPIIVPSGVEVKIQG-Q-KVFVKGPKGELSREFRDEISFNLK-DS-LIEISP-----RTDT
-RLSKKLWGTYVSLVKSMIKGTMEGFSKKLILEGIGFKAQLEGKD-LTLSLGFSHQVKFLSPEGIGFQV--EK--NTITV
NGIDKEKVGETAARLRALKKPDPYKGKGFRYDGEIIRRKAGKKAAGTTA----------MIQHRTMLKVADNSGALLVQC
IKVLGGTRKRYAQLGDIVVITVKKAEPRKIVKKKDVLRAVIVRQKNAFRRADGSYLRFDDNAVVIL----DG--GEPKGG
RIFGPVPRELRDKGFLKIISLASEVV--MQIHQIKSIG--DKRKKRVGRG--GKRG-TTSGRGTKGQKSRSGRRI-RPQF
RD------ILKKIPKKKG-----------------YRVKIVGK----------PVAVVNLRDIDRKFSEGALVNPKTLVE
NGLV-RRISG-KI-PRVKILG-NGELTKKFIIKDC-AFSKKAEEAWKK----FS--------------------------
---------MLFPKKVKYRKWQRGQ---FK--G-IETRGTSLAFGASGIKSLSSGQITSEQIEACRKVLTRYTAKGGKMW
IRIFPDQPYTQKPPEVTMGAGKGDPVGYVAVVKPGRVLFEIDGLPKESASEALRKAQAKLPVKTKQISRE----------
-MKSNRIRRHNRIRAKIKGTSDRPRLSVFRSLKHIEAQLIDDRAQKTILGM-KD--------LKIKKG-----TKTDHAS
GLGEAIAKEILAKGYKKIVFDRGGYQYHGRIKALAEALRKGGVEF--------MKEATAKLNYIGISPRKIRSVTALISG
KPVKFAEDYLKVVPRSPAREISKLLKSAVSNAKNNFGIST--DK-LYIKNIKVDVGPTLKRFMPRAFGRAYTIRKRSSHV
TLVL-----------------GEK--------------------------------------------------------
--------------------MPARIKKGDSVIVLSGKDRGRGGKVLRVYPKDKLLLVDGINLKKRHRKPRKAG-EKGSIV
QMPVPLPLSKVMVRCPNCQKTARVKIKIM-------DNGEKRRSCKKCEVEF-------------MGHSVHPYSFRIGVI
RDWKSRWF-KN-RV-YRQFLKSDIIIREWLEKRLRGMYISNIEIERGQNEMNLILKTSRPGLLIGRGGEGIEKLRKEISG
K-----------AEKLSLNLPKN--FKISVQEVKAPETHSKIVAQMIAEDLEKRMKFRRILNQALEKVMANKDVKGVKVA
LSGRLDGAEMARYEWLKRGQVPLTTLRADIDFARERAHLPYGDIGIKVWIYKGEVFEVNSLTNR----------------
-------MDPISDMLIRIKNASLVAKEIVLVPHSKIKQEIANLMKEKGYLSSV-VR--GRKSRKVLELAPVYGADGEAKL
HDIKKISKPSKRVYKKSAELRPIKKGFGFSIVSTSKGLKTDESARREKVGGEILCEIW---------------LAQKASK
SET------------------------EE--LQKLRIRIRGYDHKILDSSVKQIVDTALRYGAEVMGPVPLPTEIRKYTV
NRSTFVHKNAREQFEMRVHKRLLDIINVTPKIIDALTNLNLPAGVDIEIKML------------MKETRPKILKGIIVSD
KMEKTRVVEVERYFKMPKYGKYIKRSKKFKAHDENNEYKSGEKVKIQETRPISRDKRWKIISRI----------------
----------------------MSRSVKKGPYVDKKLLKKISGKK-SGSGD-VIKTWSRSSQIAPEMIGFTFGVHNGKDF
ISVTVKEEMVGHRLGEFSPSRKFVRHGGKMQKEIEAAAKVSA---SAPATP---SK---------------
>Bacteria_Parcubacteria_OD1_RIF-OD1-2_RIFCSPLOWO2_12_FULL_RIF_OD1_02_44_15
------MKSFKPKTPSLRQTTVVDYRKVL-TRGEPEKSLTHGFRRSVGRNNRGRITTRHKGGGVKRLYRDVDFTM-DKKN
IPARVISVEYDPNRSAFIGLVFFKDGEKRYMVMPAGIKVYDEIIS---ES-APLKTGNRLPLKNIPVGTQVYNIEVYPMS
GAKLVRSAGTFAEVLAQDSPTTLIKLPSSEIRKVSENAWASIGQASNEEANLVVLGKAGRSRHLGIRPTVRGSAMNPVDH
PYGGGEGRAMRGTRRPKNRWGKGTR-GVKTRGRKKWSNKMIIQ-RRKK----------------------MAKFMLAQKI
KMSQIFDEAGNVIPVTVLRAGPLTVSQVKNKEKDKYEALQVA-FGEKRE-KNLTKAQR-GH------LKDLGSFRWLREF
----------RVSAGEAKRGDKIDIS-IFKEGDVVKARSSSKGRGFQGAVKRHGFRGGPRTHGQKHSEREVGSIG-A-TW
PQRVIKGKKMPGRMGGNMVTVKNLKIIKIEPEKNILYVSGALPGARGALVEI---IG-----------------------
--------------------------------------------------------------------------------
---MEAKIYDNQGKESGTLVLPEKVFGFPRNDELVRQVYLSEKANARKVLAHTKDRSEVSGGGKKPWQQKGTGRARHGSS
RSPIWVGGGISHGPRKDRNYAEKINKKAKRKAIFTILSQKLKDGEIFFMDDLSLPKAKTKDAKEILRNM-----------
----PL---GNSSVLVVLSRK--DEPTWRALRNLKNVSVKEARNLNASDLLSNKFLIILED---ASRVLEETFSK-----
---------------------------------------------MDYKAKYEK-EIIKKIMKKHGYSSPLAVPKITKIV
VNTGVGR--LK------DEKEKELVQKFTSMIAGQKAHARPAKKSIASFKSREGMVIGYSATLRGKRMHDFLTRLIDITL
PRSRDFRGIAESSVDRFGNLSIGIREHIAFPEIIGEDVKIIFGLEATLVTNAKNREEAIELYRELGIPFKK---------
-------------MSRLGKKPIVVPAGVTVKIEG-Q-KIFVKGPKGELSREFRNEISFDLK-DG-LIQIFP-----RIDT
-RLSRKLWGTYVSLLKSMIKGTIEGFSKKLILDGIGYKAQLEGKD-LTLSLGFSHPVKFLSQEGISFQI--EK--NTITV
SGIDKEKVGQTAAQLRALKKPDPYKGKGFHYDGEIIRRKAGKKAAGTTA----------MIQHRTMLKVADNSGALLVQC
IKVLGGTRKRYAQLGDVVVITVKKAEPRKIVKKKDVLRAVIVRQKNAFRRADGSYLRFDDNAVVIL----DG--QEPKGG
RIFGPVPRELRDRGFLKIISLAPEVV--MQAHEIKSIG--DKRKKRVGRG--GKRG-TTSGRGTKGQKARSGRRI-RPQF
RD------ILKKIPKKKG-----------------YR----VHIL---KQ---GSAVVNLKDLEKKFESGAEVSPKTLHE
KGLV-SRISG-KI-PRVKILG-TGSINKNFVIKGC-LFSERAKEILEKSGSRISIEK-----------------------
---------MFFPKKVKYRKWQRGQ---FK--G-VETRGTNLAFGASGIKSLASGQITSEQIEACRKVLTRYTAKGGKMW
IRIFPDQPYTQKPPEVTMGAGKGDPVGYVAVVKPGRVLFEIDGLPKESASEALRKAQAKLPVKTKLISRE----------
-MKSNRISRHKRIRAKIKGTAERPRLSIFRSLKHMEAQLINDSARKTILGM-KD--------LKIKKG-----TKTNRAA
GLGEAFAKEILAKGYKKIVFDRGGYQYHGRIKVLAEALRKGGVEF--------MKEAIAKLNYIGISPRKIRVVTSAISG
KPVKFAEDYLKVVPRSPAREISKLLKSAVSNAKNNLG-SA--DK-LYIKNIRVDVGPTLKRFMPRAFGRAYTIRKRSAHI
TMVL-----------------AEK--------------------------------------------------------
--------------------MAARIKKGDNIKVLSGKDKGKEGKVLRVYPKDELLLVEGINLKKRHRRPKKAG-EKGSIV
QMPAPLPLSKVMVRCPNCQKAARVRIKIM-------DNGEKRRSCRKCEVEF-------------MGHSVHPYSFRIGVL
RDWKSRWF-KN-RT-YRQFLKSDISIREWLEIRLRGMYIANIEIERGQNEMNLILKTSRPGILIGRGGEGIEKLRKEIHA
F-A-----------EKSSLNLPK-NFKISVQEVKSPETRSKIVAQMIAEDLEKRLNFRRVLNQALEKVMANRDVKGVKVA
LSGRLDGAEMARYEWLKRGQVPLTTLRADIDFARERAHLPYGDIGIKVWIYKGEVFEANSTANK----------------
-------MDPISDMLIRIKNASLVSKETALVPHSKIKQEIANLMKEKGYLTSV-VR--GRKNRKVLELGLAYGADGEAML
HDVKKISKPSKRVYRKFEELKPIKKGFGFSIISTSKGLKTDESARREKVGGEVLCEIW----------------MQKASK
SET------------------------EE--LQKLRIRVRGYDHKILDSSVKQIVDTALRYGAEVVGPVPLPTEIRKYTV
NRSTFVHKNAREQFEMRVHKRLLDIINVTPKIIDALTNLNLPAGVDIEVKML------------MKEARPKILKGVIVSD
KMAKTRVVLVERYFKMPKYGKYIKRSKKFKVHDEANEYKTGEKVKIQETRPISKDKRWKIISRI----------------
----------------------MSRSVKKGPYVDEKLLKKISGKK-SGSGE-VIKTWARSSQISPEMIGFTFGVHNGKDF
ISVTVKEEMVGHRLGEFSPSRKFVRHGGKMQKEIEAVAKLSA---QTPATP---SK---------------
>X2_MetaBAT.24
RQNRIIMKSYKPTSPSRRQMTGINFRGVLTSH-GPEKSLTRGIKRHVGRNSAGRITVRHKGGGAKRLFRDVDFKY-DKKN
IPASIRTIEYDPNRSGFISLAVYADGEKRYMLLPIGIKPGDRV-VAS-EN-AEIKIGNRLPIKNIPVGTFVYNIELRPSG
GAKLVRSAGNYAEILAHDNGHSLLKLPSTEVRKVLWDSWASIGQVSKDEHKLINIGKAGRSRHKGIRPTVRGSAMNPVDH
PFGGGEGRQGAGMRRPKNLWGKGVR-GVKTRNKKKYSRIFIVS-RRNKK----------------SWLLVYMKFILGKKI
GMTQIFDKEENAMPVTIIEAGPCFVTQIKSKEKDGYEAVQIG-FEKLKE-KKVKKSQK-GK-----------EYKYLEEF
----------AAEINEYKVGDKIDVS-KFAEGDKIRISGTSKGRGFQGVVKRHGFKGGWGSHGAKHSARQPGSIGAS--F
PERVIKGMRMAGHMGAERVTLKNLKVAAVDVENNLLVISGAVPGPANGLVEI---QTI----------------------
--------------------------------------------------------------------------WLSRNT
NNMIKLPTYNLEGEKTGTIELPENIFGVEINNDLIYQ-------------------------------------------
--------------------------------------------------------------------------------
--------------------------------------------------------------------------------
----------------------------------------ANFCMISIKEK------YNKYRKN--FKNVMAAPKILKVV
ISTGTGS--AK------DDNRKTSIEKSFIAIAGQKPKVNKAKKSIATFKLRQGMPVGYTATLRGQRMHDFLEKLINVSI
PRVRDFRGLNSKIIDDNGSMTISFKEHIVFPEAGEEDVKSSFGLGVTIVSSAKKRGEAQELFKLLGFPFKK---------
-----------FFMSRMAKKPILIPEKVDIAKDG-E-KIKVKGPLGELERIFKNNIEISIK-DG-NIVLTA-----KKED
-KETKALLGTYVSHIRNMIAGVTKGFEKKLIIEGIGFRAQVEGTN-LVLNLGLSHPVKMGIPKGLKVQV--EK--SIVSV
SGFNKETVGQFSANVRALKKPEPYKGKGIRYENEIIRRKAGKKAATTGA-------CKNMIQPRTMLNVADNTGAKIVQV
IKVLGGTRKRYARIGDVVIVSVKSAEPRKIVKKKDVLQALVVRQRQPFRRRDGSYIRFDDNAVVIV----DRAKREPKGG
RISGPIPREIQEAGYTKIISLAPEVV--MQLNQITPKTK-NKSIKRIGRG--GKRG-SFSGRGTKGQKSRAGRRI-RPEM
RD------IIKKIPKKRG-----------------YRFASIKE----------KPFEVNTGLLEKHFNNQEIITPQTLLK
KGII-KKNKG-VL-PRVKILG-MGGVKKAFIISQC-QISKPAREKIERPEEKFLNLCFGAN-------------------
---RNLNKMALFPRKVKFRKWQRGR-KNLK--L-VATRGKNLSFGAFGLKSETMGEIKVNQIEAARKVMARFTQKGGKTW
IRIFADKPVTQKAAEVGMGQGKGDPVGFIASVKPGTIIFEIDGLDEKSSKEALRKAGSKLPVKTKIIAR-----------
----MRLMSKKRVRAKISGTKTRPRLSAFRSNKHVFLQLIDDEAGKTIVSV-SD--------SSAKKNI----NKIDTAK
EAGKKLAEMAKGKKIKKVVFDRGGYKYHGRIKAVADGAREGGLEF--------MSEITAKLNYYRMAPRKVRLIVDLVRG
KNLQDSFAQLKFSPNKASSVIAKLLKSAFSNAKNNFKIKDP-EK-LFIKKITVDDGPTLKRYMPRARGSVSPIRKRTSHI
SVIL----------------SNHE--------------------------------------------------------
----------------------MKIKKGDTVKIISGKDRGKTGKITHSLVEINKIVVEGVNVRKKHTRPKKQG-QKGQTI
QMPMPIDVSNAVLICSACGKTTRIGAK-T-------IGSKKVRVCKKCGAEI---------YYQIMSKTTHPYSFRLGIL
RNWKSRWF-NI-RN-YRKILKEDVLLREWLEKKMRGLYVAEIDIERGPSSLEIIVKTSRPGMIIGRKGEGSEKLKKDILI
Y-L----------AKTKAQIPRE--VKLTIEEVRSPESNASIMAQIAVESLEKRMPFRRVMKQTLEKAMSNKDVKGVKIA
LAGRLDGSEMSRSEWLKRGRVPLQTLRADIDFAIERAHLPYGDIGVKVWIYRGEKFE-----------------------
--HLGKFMDPIADMLIRIKNVQAVKGETVSVSYSSIKMAIAEKLLQAGFLKGV-DKK-GKKNKKMMDLTLLYSDKGIPAI
TAISRVSKLSKRIYISAKDIKSTRAGLGVQIISTTKGILTDKEARKEKVGGEIICVVWIANWNRNGYAWRYREFEYKAYC
PCGAIKLNIVMAGKKKAPTAVGKEDEQEP--RQRLRIKIKAFDHKIVDQSAKQIIETVERYGAEAVGPIPLPTHIQKFTV
NRSTFVHKNAREQFEMRTHKRMIDILNPAPKIIDALMNLNLPAGVDIEIKM-----------------MAKKLKGIVVSD
AMNKTVVVLVNRYVKHPKYKKYLKKSKKYKAHDENNEYKKGDNVLIEETRPISKDKHFKVSAKI----------------
--------------------KIMTRSLKKGPYVYEKLIKKISTTK-PDD---VIKTWARDSQISPEMVGYTFGVHNGKDF
VPVRIAEEMVGHRLGEFSPTRKFVKHGGKIQKEIDAGKKEAE---ATKTSA----------PATEI---KK
>Bacteria_CPR_ParcubacteriaOD1_GWC2_OD1_40_31
------MKYFKPTTASKRGSVGILYRDILTKT-EPEKNLTKGFKRAVGRNSAGRITVRHKGGGAKRLYREIDFKY-DKKD
IPATIKSVEYDPNRSGFIGVLAYADGEKRYTLLPTTLKVNDKIIVS--EK-AEIKPGNRLPLGKIPVGTFIYNVEAQPMS
GAKLVRSAGSFAEILAHDNNYALIKMPSTEIRKIPDSAWASIGQVSNEEYKLRNLGKAGRSRHMGRRPTVRGSAMNPVDH
PFGGGEGRQGAGMRRPKNMWGKGIR-GKKTRTPKKYSNPFIVS-RRKNKNKK----------------------------
-MTQVFDESGKVVPATVISAGPMTAVSKKTVEKDGYEAIVFG-YGAKKE-KNVKKPQR-----------KLGNFAFLKEF
K------------NGSVEIGSVVDAS-VFENGDKITVSGISKGKGFQGVVKRHGFKGGPRTHGQKHSEREPGSIGGG-LR
T-RVPKGMRMAGRMGSDRITVKNLRIVKVDKDNNQLFVLGAVPGRKGTLLEI---KGN----------------------
--------------------------------------------------------------------------------
---METIIYNQKGEKVSEIKLPETVFGLPWNANLVHQAAVSMMSNKRDPIAHTKGRGEVAGGGRKPWRQKGLGRARHGSI
RSPIWVGGGVSHGPINEKDYSRKINKKMKKKAFLTALSRKFKDNEILFLDNLNLSSAKTKEAAGLISSLAKIEGFNKLT-
----LK---KGVKAVFATAEK-DGN-AYRSFKNIPGTNIVEVRNLSLLDVLNNKYLVIAGAE-KSISGLAE---------
--------------------------------------------MTNLKEKYYK-TVAGAMKEKFGYKSVMATPRMVKVV
LSAGTGS--FK------DEAKKPIVEKSLAAITGQKPLVNKAKKSIASFKLREGMPIGYSVTLRGGRMYDFLDKLINITM
PRVKDFRGINPEAIDDSGNLTIGFKDHVAFPETAGDDARNAFGLGITLVTSAKSKEEAVELLKLIGVPFYKNEQ------
-------MKFGKIMSRIGKKEIIIPSGVEVKKD-GD-VLSVKGPLGELSRSFKGDLDILIENN--IIKVSP-----KK-E
-LENLALWGTFASHISNMIDGVTKGFKKTLLIEGVGFKFQLEGAN-LLLNIGLSHPVKLEIPKGIKVEV--EN---SASV
SGSDKEAIGQFCANIRSLKKPEPYKGTGIRYNDEIIRRKAGKRASA---TS--------MIQPRTMVNIADNTGAKLAQV
FKVLGGSKKRYARIGDVVVIAVKVAEPRKTVKKKDVHHALVVRQRNPYRRKDGSYVRFDENAVVLI----DKSKHEPIGG
RIFGPIPREIQEKGHSKIISLAPEVV--MQIHQLKPTTK-NRKPRKVGRG--GKRG-TYSGKGIKGQKSRSGRRM-RPEL
RD------IIKKIPKLRG---YSF------------------------KAVKEKPLIVSLTVLDSNFKDGDEVNPKVLFE
KKIL-GGTGG-KI-KAVKILA-NGNLEKKLKIAGC-IISKAAKEKIEKAGGTIG--------------------------
--------MAFFPKKVKFRKWQRDRENPNK--KRVATRGNTISFGSFALVAQEAKEIKTNQIEAARKTMSRLAQGAGKIW
IRIFTDKPVTTKPAEVGMGHGKGDPAFFVARVRAGTVLFEIDGLSEEKSREALRKASAKLPVKAKIVAR---------MN
SKKTNRTTRHKRIRAKVRGTAGVPRISVFRSNKHTYVQAIDDEAGKTLFSA-ND------AKPEVKA------KKIDSAK
EIGLRVAKAASEKNIKKVVFDRGGYKYHGRIKAIAEGAREGGLEF--------MKEIKAQLNNFRISPRKARIVCDIVRG
KKVKDAIAQLNFTSKRFATPLMKLLKSASDNAKNNFNVTDE-SN-LIVKSIEVNGGPVLKRFMPRARGSSAMIKKRTSRV
SLVI---TKKTISKVKKTKIKKHE--------------------------------------------------------
----------------------MKIKKGDTVKIISGKDKGKTGKVALVISDTQRIIVEGANMRKKHVKPRKQG-QKGQTL
EVAGSMHVSNAMFSCPSCGKATRLGAK---------KDGRKKRVCVKCKAQI-------------MSKTVHPYSFRIGIL
RGWKSRWF-NS-QK-YREFLKADVLVREALTQSLRGTFVESIEIERTPAVFHIIIKTSRPGLVIGRKGEGAEKIKSQIIS
I-L-----------SKIKAEIPK-DIKISVEEVRQPEASARIVAQMAIESLEKRTPFRRVMKQILEKGMSNRDVKGIKIM
LSGRLDGAEMSRKEWLRKGRIPLQTLRADIDFAREEARLPYGQIGIKVWIYRGDKFDK----------------------
-------MDTIANMLTSIRNAQAVKKETVSVPYSKIKMEIANLLLKENFIKGA-EHK-GKKSNKVISINLKYSDDGQPAI
NGLKRISKPSKRVYVPVSGVRMVKSGYGSQILTTPKGILTSKEARREKVGGEVICEVW--------------------MT
KEK------------------------EQ--QPKLRIRIRAYEHKVLDASVKQIMDTAKRYDAKIAGPVPLPKEIKKYTV
NRASFIDKNSREQFEMGVHKRLIDILSPTPNVIDALTNLNLPAGVDIEVKMS---------------MPKRKIKGEIVSD
KMQKTAVVLAERYVKHPKYKKYIRISKKYKAHDENKEYKVGDKVIIQECKPISKDKNFEIIGRA----------------
----------------------MSRSLKKGPYIDPKLLKKISVIK-PGDSK-VIKTWSRDSQISPEMIGFTFGVHNGKDF
IPVSVNEDMVGHRLGEFSPTKKFTRHGGKMQKEIEAKKKESE---IAASKA---AKA----TTD-----KK
>Bacteria_Parcubacteria_OD1_RIFCSPLOWO2_01_FULL_OD1_42_9
AIEQMKIKVYKPTTPGRRQMTGLDFRQILTRG-KPKKKLTSGFRRAKGRNILGRITVRHKGGGAKRLYREIDFKY-DKRD
IPARVQSIEYDPNRSGFIALVAYRDGEKRYILAPLDLKIGDEIIVS--EK-ADLKPGNRLPLEKIPVGDKVYNIELKPAG
EAKLCRSAGNYAEVLAHEAKFCTLKLPSGEIRKVPGNCWASIGQTSKEEHRLIIFGKAGRSRWKGIRPTVRGTAMNPVDH
PHGGGEGRTPRGTRRPKTKWGKITG-GAKTRKKKKYSNIFIIS-RRKKK----------------------MKFILGQKI
KMSQTFDKEGNIVPATLVMAGPITATQIKTKEKDGYTAIQFGFIGKK---KRIKKTEK-GK-----------EFKYLKEF
K---------CGDVSSLKPGDNIDVS-AFLEGDKVEVSGIAKSKGFQGVVKRHGFHGGPRTHGQKHSEREPGSIG-S-TA
PQRVFKGTRMAGRTGGERMTVKNLKIIKIDKNKNELWISGAVPGKRGTLLEI---KSSETKLK-----------------
--------------------------------------------------------------------------------
---MKTDVYNQSGEKVGTAEFPKEVFGLPWNPALIHQVMLAMLANKRAGTAHAKTRAEVRGGGRKPWRQKGLGRARHGSI
RSPIWRGGGVTFGPRKERIYKQKINKKMKTGALLVALSQKARDKEILVLDKITIKESKTKEAAVILKALSKIKGFEK-L-
----TR---KKNAALILISAKGNEN-LKRAFRNLPGIIFVQAGNLNLLDVLNHKYLVFSR---EAVGALGPVPK------
----------------------------------------MRFGIMTVKEKYKK-IAIPEMKKKFGYKNDMAVPRIIKTV
VNTGVGS--AK-E----EKQ-LEVIEKQLALITGQKPARRLAKKSIASFKLRQGALVGYCATLRGRMMYDFLDRLINVAI
PRIGDFRGLNPGAVDKAGNLTIGIKEHTIFPEIEDEEIKFIFGLEATIVTTAKTRDEALELFRLLGFPFSKK--------
-------------MSRLGKKPIAIPKGVDVKFEK-G-RLTVNGPLGELSRDFKDDIFISVK-DD-AVILEP-----NKRE
-RGVNALWGTYASHIRNMVSGVVKGFSKTLIIEGIGYRALKEDSN-LVLNIGFSHPVKISTPPGLDVKI--EK--NIIII
SGMDKERVGAFAAQLRELKKPEPYKGKGIRYQGEIIRRKSGKKAASTAT----------MIQTRTMLNVADNSGAKLIQV
IKVLGGSRRRYARLGDVVVVSVKEAEPRKIAKKKDVLRAVICRQRQPYRRQDGSYVRFDDNAAIIL----EG--TEPKAG
RIFGPIPRELRERGYAKIISLAQEVV--MQIHQIKPLIR-KKKAKRVGRG--GKRG-TYSGRGSKGQRAH-GVRI-PSYL
RD------IIKRIPKKRG-----------------YKF-KSIK------E---KPIVVNIGLLEKKFKEGDKITPKTLLE
AGII-GFSKG-KM-PKVKLLG-SGVVAKKLLVSEC-QISKQAKEKIVKAGGEVSGASI----------------------
--------------------------------------------------------------------------------
-----------------MGGGKGDPCGFVVPVKPGRILFEIDGISGVLAAEAMKKAGAKLPIKTRIVSRE-----MKREK
SKRIMKERRHRRIRAKACGTAEKPRLNVFRSNRYIYLQLVDDEKGKTLVWA-SDIKQKTSRSAGAKKNKL---AKIKSAF
EVGKRLAQSAKKKKIKRVVFDRGGYAYHGRVKAAAEGSREGGLIF---------MEAKAKLNYFRTAPRKTRLVVNLVKG
LAVNSALKQLMFSKKRAAIPLSKLLKSAVSNAKANFHL-NP-EN-LYIKEFRVDEAPTLKRWLPRARGRATIIRKRGSHI
TLVL----------SERSKQGSKL------------------------------------KNKAKNPKAKK---------
----------------------MKIKKNDNVMVISGKDRGKSGKVIRIFPKSNSLVVEGINIRKKHSRSKKQG-QKGQII
QKPMPLNASNVMLICPACNKPRRAGYK-I--FSASGGENKKIRVCKKCGSGL-------------MSHSVHPYSFRLGYL
RDWKSRWF-NL-KK-YSQFLKSDVLLFEWMEKKLRGMYVDDINIERTPGVLHLIIKTSRPGLIIGRRGEGAEKLKKDARS
F-L----------AKNKIEIPAE--LKLTIEEVRSPETHAKIVSQIIAESLEKRLPFRRVMKQAIEKVMANKEAKGVKVA
LSGRLGGAEMSRREWLKNGQIPLQNLRADIDFARERAHLPYGDIGIKVWIYKGEIFNEKSKIKSQE--------------
-------MDQISDMLTRIRNAQAVKKETAVIPYSKIKMEIAKALLTAGYIEEI-NRR-GKKNKKSIEIALLY--DGKGTI
SHISRVSKPSCRVYLPLKEIKPVRSGYGIMLISTTKGILTDKEARKERIGGEVICKIW--MAPAKKNAIAAPRRARKSAA
TKQRKKSADDNKPVKIFFPPKAEKKENDE--KPKLRIRVRAYDHKILDLSIKQIVDTILRSGTEMQGPIPLPTEVRRYTV
NRSSFVHKNAREQFEMRIHKRLIDILNPGPKIIDALTNLNLPAGVDIEVKMS-----------------MRKLKGIVISD
KMAKTVVVKVERYKKHPLYKKYVKKSKNYKAHDEKNEYKIGDKVIIEESRPLSRDKHFVVAGKV----------------
----------------------MARSLKKGPYIAPSILKKISRMK-PESAG-VIKTWARSSQISPEMVGYSFGVHNGKDF
IEVKITEDMVGHRLGEFSLTRKFVAHGGKMQKEIEARRKEAE---ITATQQ---AKT----NEK-------
>Y2_MetaBAT.107
-----NMKNYKATTPSRRQMTAVNYSGLTAVK--PQKSLTRGFRRDMGRNSQGRITTRHKGGGHKRRYREIDFSM-EKRN
VPFRIASIEYDPNRSGFVGLSVYEDGEKRYTLLPAGVALGDRLVVS--EA-APLKTGNRIPLGNLPVGTLVYNIEIKPGG
GAKLVRSAGSFAEVVAKDAGFVDLKLPSSEVRKVKESVWASIGEVSNQESRLVNLGKAGRSRHLGIRPTVRGSAMNPRDH
PYGGGEQRAGRGTRRAKSKWGKPTGIGQKTRRAKKYSNIFIVS-RRKSKKGKKL-------------VESAMKFILGEKI
GATQIFEEKGNIYPVTVVKAGPVVITQIKAPSKDHYSAVQVG-WGGIKP-KNLKKPQK-GH------LKELGNLRFLREF
R-------VPEEELVKFKVGDKIDTS-VFSLGDLITVSSVSKGKGFQGVVKRHGFKGGPR------SDR-----------
--NLSKGLSLAGKAAWWRLKES-----------------------RE---------------------------------
------------------------------------------------------------------------------QT
LVNMDAKVFSEQGEERGKVELPERIFGLPWNSDLVHQVVVSMLSRKRKGTAHVKDRGEVSGGGKKPWRQKGTGRARHGSI
RSPIWVHGGITHGPNKEKNYYKKVNKKARAQALYAILSRKLKDKEILFIDSLDIPQPKSRMAKETLGKLSAIPGFEG---
----SE--KKRNSALIALEEK--KEVISKSFRNFGNVTVEEIRNLNPLTLLQYKYLVINN----PEKALKKIP-------
--------------------------------------------SMTLV--KEKIESFLKKPQQIGAANPMELSRITKVV
ISTGIGS--IK------DKKKIELIVDRLSKITGQKPAPRGAKLSIANFKTRQGEIIGFQVTLRGKRMFDFLDRLLCIAL
PRSKDFRGISRKSLDNVGNLTVGVKEHTIFPETSDEDLKDVFGLSVTVVTTAGSPEKAETFLEKLGFPFEKK--------
---------SNATMSRIGKKPIPIPSKTEVKITN-D-LLTVKGPLGEISRRFRPAIKIEVT-PG-QVTLST-----EKQD
-LLSKALWGTYASHIKNMIEGVNKPFEKKLVIEGIGFRAELKGKK-LSMKLGFSHPVEIDTPEGLKVSL--EK--ESITV
SGIDKEKVGQFAASLRSLKKPEPYKGKGIRYADEVIRRKQGKKTI-----------RIKMIQPRSIVNIADNSGAKIGRI
FRVLGGTKRKYARIGDLVILSVQKAEPRKLVKKKDVLRAVVVRQKTPFRRQDSSYIRFDDNAVIIL----NKENNEPIAT
RIFGPVPKELGGRGFQKIISLAPEVI--MQIHQLKREHR-NKKSKIIGRG--GKRG-KTSGRGTKGQKARAGRKI-RPEM
RD------IIKKIPKRRG---------------YRFK----SL-----KA---KPLAVNLSVLEKTFSAEDKVSPRNLFE
KGIL----KGQMTGRKVKLLS-SGVITKKLLVSGF-LVSKEARAKIDR--------------------------------
-------SIMLFPKKVKYRKWHTLR-KNPLKVG-VASRGLKVSFGSFGLKALTPARIRSNQIEAARKVVTKAVGKNGKVW
IRIFPDMPFTMKPAEVKMGRGKGDVQGYSAPVRAGRVLFEVDGVSEAIAKEALRKAGAKLPVKTKIVARQ---YLIEMTV
SNSKRRERRHRRVRAKIFGTKDKPRLAVFKSNKYIYGQIIDDEKGQTMVSS-DT--------RREKKA-----SPLAQAK
AAGLKLAEKALKEGVKKVVFDRGGFLYAGRVKSFASGAREGGLEF----MHSMEKIAQAKLRNLRQSPRKVRLAASLIRG
KRVDRALLELGGLAKRASLPLKKLVKSAVANAKNLNL--NP-EK-LFVKEVAVNDGAILYRRRFRARGSTSPIRKRTSHV
TIVL----------SEQEESQNRA------------------------------------PSKKQQPIKTKS--------
-----------------ESNKIMKIKKGDSVIVMAGKDRGKTGKVERVLPREGKLIVGGLNLVKFHQKPRRKD-QRGQIV
EKSMPIDTSNVMIIDPQSKKPTRVGRK--------PNEGGQLRFSKRTGVFID--------SKIIMTHTVHPYAHRLGII
RDWKSRWF-GLKNK-FRESLKSDLIIRNFLENRLQGFYAGDILIERSRRVLRIIIETSRPGLIIGRSGEGAVKLRENLLS
K-F----------KKEGLDLKQE--VKIDIKEIRSPETNAAIVSQMIAEGLEKRMPFRRVLKQSLDKIIANRDVKGAKIQ
LSGRLGGATMSRSESRKNGRIPLQTLRADIDFAKKEAHLPYGNIGIKVWIYKGDVFAKKPAERP----------------
------MNDSIADMIIRLKNAGAAGKKFVLVSYSKINFAIAEVLREEGFIKSV-SKK-GKRVNKLIEIELSY-EGNSPKI
KGVERISKFSRRVYLQAPDLKRA-GGSGRLILTTPQGILTDSEARKKHVGGEALFKIW---------ELTLVKMPKTPKK
PKV------------SAIKISKEVSNKEA--ITKLRIRVRAYEYKVLDLSVNQIIDTALRFDAKVVGPIPLPTEIKKYTV
NRSSFIYKNSREQFEMRVHKRLIDIINPDPKIIESLTNLNLPSGVDIDVKVIMKENNMVNQDKNKEVKRRNMLLGKVVSQ
KMKDTAVVLVEGFKRHPKYGKFYKVRKKYKVHDPGNTKKVGERVAIEESRPISKDKHFVLVEKN----------------
----------------------MTRSAKKGPYVDLKLLEKISGKK-PGELP-PVKTWSRDSQIAPEMVGFTFGVHNGREH
IEVKVTEDMVGHRLGEFSLTRKFVRHGGRMQKELELKKKETE---IEAAKA---AKTTAAGTATSSNPSNK
>Y2_MetaBAT.72
---------YRPTTPSRRQMTTIPFRELLSGA-EPAKFLTKGYKRHVGRGASGRISVRHKGGGVKRRYRLVDFSY-NKKN
ILATILSVEYDPNRTGFIGLVAYRDGERRYVLLPKSLRNGDTFMVA--ED-APVKPGNRLPIGKIPVGTFVYNVEIRPAG
GAKLVRSAGSFAEVLAHEGGYTHLRLPSTEVRKVIDGAWASVGEVSNEENRLIVIGKAGRSRWLGIRPTVRGSAMNPVDH
PYGGGEGRQGRGRRRLITWTGRPVGKGQKSRRRKKYSNVFILS-RRKVGKRGAEV-------------RKYMKFMLGTKS
HMSQVWGADGRAVPVTVLSAGPLVVTQVKDTEKDGYSAVQVG-FKAQKK-ERLSKPIL-GH------LKELASVRHLREF
R--------GFAADMPHKRGDVIDAS-VFAEGDAVTVSAISKGKGFQGVVKRHGFHGGSRTHGQKHSEREPGAIGGGGRA
GGRVAKGMRMAGRMGGERITVKGLRVVAVDSKQNLLLVSGAVPGRRGTLVEI---RSANPTK------------------
------------------------------------------------------------------NFILLFTFLDFNFT
FPTVEATIYNSTGKEAGTITLPAGVFGARWNADLVHRAVTSLQSSRRRGTAHAKTRGEVSGGGRKPWRQKGTGRARHGSI
RSPLWVGGGVTHGPRNDKVFERKVNKKERAAALRAVLSRKFKEGEVLFVDAITMPRAKTSDARKTLLRLGSIPGFSA---
----LA-VRRKNAFILALPSR--DEAVMRSFRNFSNALVEEVRNVNLLELLSHKFLLLANP-LEAVALLEKRVS------
----------------------------------TPSIFTMTKTKQTI-KELER-SAFEALKENFGYKNPMQVPRLLKVV
ISAGTGSF--K-D-----KKKIDVVSDRLTKITGQKPSPRGAKKSIASFKVRQGETVGVQATLRGERMRGFLEKLLNVAF
PRTKDFRGISEGSVDGMGNITIGIREHTIFPETTDEELKDVFGMSVTIVTSARTKQEAVAFLRHIGVPFAKQEKGKK---
----FAYSHRYNNMSRLAKRPLEIPSGVTVTLAG-G-VVTTKGPAGIISRPFRDDVSITIG-EK-AIELKV-----RHER
-PKNKALLGTYAAHLRNMMMGVAKPFEKRLIIEGIGFKSEVKGGV-LALNLGFSHPVAVSIPEGLTVTA--EK--NLVTV
KGSDKELVGDFAARTRARKPAEPYKGKGIRYEGEVIRRKQGKKATAAA--------TISMIQPRSIVNIADNSGGKLGRV
FKVLGGSKRRYAELGDVVILSVQTAQPRKAVKKKDVHAAVVVRQRKSYRRPDGSYIRFDENAVVLL----DKARVEPIAG
RIFGPIPREISERGFQTIVAKAAEIV--MQFHTIQPLHA-RRRSVQVGRG--GKRG-KTSGRGGKGQTARAGHKI-RPEW
RD------IIKKLPKLRGRGKHGL-KS------IA--------------E---KPITLSLALLTKAFPRDSSVTKEALRA
AGLI--RKSD-MM-RSIKVRGA-GESDVRLSLSGI-GASARVRRAIERGGGTIQ-----------------E--------
---SFFITYMLLPKKVKYRKWHTMR-RNPKRAF-VETRGTDLSFGSFGLKAISAGRVRSNQIEAARKVLARSAGKLGKIW
IRIFPDMPYTGKPAEVPMGAGKGDLEGYQFQVRPGRVIFEIDGMESMTAREALRKAGTKLPLKTAVVTRREG---MTSST
ERHIQRERRHRRVRARVSGTAQRPRLSVYRSNRYFCAQLIDDSAGQTLASA-AH--------AGVKRK-----SMREQAA
AVGEAIAKRAREQKIQKVVFDRGGYLYRGNVKVLADAARAAGLSL-----------MKAFLKNYRQSPRKLRLVARAIAG
KSVSDALAILSVTTKAAVVPLRKLLASGIRNAENNDHALR--DN-LFVKELRVDAGPTLKRMTPRARGSGAAIRSASSSV
PLRL----------SADRNSFASS------------------------------------SRRRGRVSSSGGAARVR---
----------------------MKIKKGDMALVLTGDDRGKSGKVLRALPREDRVIIAGINTVKRAQRARRAG-QKGQVI
EKPMPIHVSNIKK---------------V----------------------------------SCTARQSFREGTPCGCG
AD-------------LETNDPPRPRVGCGHQKRLRGLFVSSVEIERGPKLFRIIIKTARPGLLIGRSGEGAVKLKSDIAN
L-L----------KRRTPPQGSD--MKLDIEEIRSPESNAAIVSQMVAESLEKRLPFRRVLKQMVEKVMANRDVKGVKIY
LGGRLGGADMARTEEIKRGRIPLQTLRADVDFARERAHMSYGDIGIKVWIYKGEIFDSAKLKSQNVK-------------
------MTDPISQFITQLKNASVAHKEEIVFPYSKLVFAVAALLKEGGWVADV-TRR-GKKQTKTIEVKIAY-VDGGPRI
QGVSRVSKPSRRIYKRSALLYPLRSGFGRYVLSTTNGILFGEDARKARVGGEVLFKIW-------------SSSRPLPLR
RSSVKTVKKAATARGSRSATKKSAPKVEL--PAKLRIRVRAYEHRILDVSVKQIIDTAARHDAIILGPVPLPTEIKKYTV
NRSPFIYKNAREQFEMRVHKRLVDIIGPSPKVIEALTNLSLPSGVNIDVKML-----MNTVKGQNSTATKGALRGVVVSN
KMKDTVVVKIVRFVKDPRYGKYRKVAARVLAHDAGNTKTVGDAVLIRSCRPLSKRKHFRIV-------------------
---------------RSPAFYKMARSIKKGPYVDARLLRKIAGKR-PESAA-PIKTWSRASEISPEMVGFKFLVHNGKDF
LEVLVSEDMVGHRLGEFSLTRKFVKHGGKMQKELEMKKKEAEIAAASAAKAAVETKK--------------
>X1_MetaBAT.7
YTIMSTTRNYKARTASTRHMSVIRYRDVLTTG-KPLKSLTKGKKSHAGRNSLGRITTRHQGGGHKQQMRVVDFMF-AKKN
IPGKVEHIEYDPTRTGFIARIVDIDGERRYILAPKSLKVGDKV-IT--SE-TPITPGNRLPLKNIPIGTFIYNIEVHANG
GAKMARSAGNHAELIALDAGYAQIKLPSTEVRKVVDTAWASIGEVSNDAHHLVIIGKAGRARHMGIRPTVRGTAMNPVDH
PHGGGEGRQGRGHRRQRTMWGKPSGKGQKTRTPKKYSNPFIVS-RRRVGKKRTKG----IFLDSRTRNKKLMKFIIGTKQ
GMTQVFNAAGHAVPVTVIHAPKVTVTQVKNTETDGYKAVQVG-YGEQKQ-SRIAKPQQ-----------PKGDVRGLREF
R---------FDGAEALEVGATFDVT-AFREGESVVVSGISKGKGFQGVVKRYGFKGGPRTHGQKHSERERGSSGGGGRA
GGRVVKGMRMAGRMGSDRVTVPNLEVIRVDGAKNEIFVRGAVPGRTQ--------KK-----------------------
--------------------------------------------------------------------------------
-NFCSWSSSRTHAKEVGEIELPEGIFDAKRNDALVHQVVLAMQANARTPVAHTKGRGEVRGGGKKPWKQKGTGRARHGSI
RSPIWRGGGTTHGPVKERDFSQKINKKMRAKAVATVLSEKLRKGKMIFVDSLSFKAPKTKDAKATLGGL-----------
-AELAT---RRNNAALIL--------LSKHDVNMKNVMVDEARNANPVDLLTYRYILVVDP-KVSVKTLTERLEK-----
--------------------------------------REISEFASRLRYKTQAKSAFKTLKGEFGYKNVFQAPHLVKVV
ISTGIGK--IK------DKKKIEVIEDRLALITGQKAAVRGAKKSVASFKVREGDPVGYQVTLRGARMYDFLDKLVHISL
PRTRDFRGLSAKAIDSLGNITLGIKEHTIFPETSDEELKDVFGLAITIVTTAKDAKQAEAFFRHIGVPLQEAV-------
----SNTITTKIHMSRIGKNPITIPANTHISVVE-G-VLTVKGPLGVITRPVHSMVSVTVE-GE-AVTVAP-----LNSS
-KLARSLWGTFASHLKNMIAGVNKKYEKKLTLEGIGYRVEVQGRN-MKFLVGFSHPVILAIPEGIDVVV--EK--NQITV
SGIDKDAVGQFSAVIRAVKKPEPYKGKGIRYDGEYVRRKQGKKASA----------YSYMIQDRSLVIIADNTGGKVGRI
FKVLGGSKKTIAQIGDRVVLSVQSAEPRKMVKKKDVLTAVVVRQRKTFRRVDGSYIRFDDNAVVIL-SKNAKDPFEPKAN
RVFGPIPREIVDMGYQKIGSLAPEVV--MELHTLTRSKS-NKATRRVGRG--GKRG-KTSGRGGKGQNSRAGAKF-RPEW
RD------IIKKIPKRRG---YGR-NR-------SRT----AVP----RV---RFATVNFDTLSRQFKAGDVVTPIALVK
AGVV-RRISG-KV-PPIKVLAR-GELTVKLSFEDV-FISEVARATIEKAGGAVR-----------------APVSRKVMP
SKK----IFMLFPKKVKYRKWQRSR-VNPKKKQ-VATRGVTLAFGSHGLKALTSDRISSNQLEAARRAGARLLGKTGRVW
IRVFPDRPDTKKGGELPMGKGKGDPYRFVVEVKPGRILFEIDGVTDAIAREALRKAATKLSVKTTVIARH---MSKLTPK
TQSALRARRHRRIRAKVKGTASCPRLAVFRSNKYFYAQLIDDDAQKTLASA-SS--------MDIKGK-----TMMEDAR
IVGERVAAAALSKGVKKVVFDRGGFTYTGRVRALAEAARAGGLEF-----------MKATLSNYKQTPRKTRLVTELVKG
KGVEEALLALKFLDKRAAAPMAKLISSAVANAEKQGE--D--GRTLVVQNITVNKGLVAMRSMPRAFGRSSPIRHRMSHI
TVTL-----------GKAKPKKKK--------------------------------------------------------
----------------------MKIRKGDKVIIITGKDKGKAGTVTRALPAVSKIIVEGLNMKKKHQKPR-GN-KKGQIV
DMSMPFHVSNAMLVDPKSGKGTRISIK-M-------KGDKRVRVAVKSGSEV---------EKIIMTKIVHPYAHRLGIL
RDWQSRWF-GSAKK-NREFIRTDAMIRQFLTKRLRGSYVSHVEIERSQKDLRVQIHTARPGMVIGRSGEGATKLKKDLHQ
M-L----------KSMKLSSVPA--LHLDVIEVRSPESNAAIVAGMVVESLEKRLPFRRVLKQTIDKVMANRDVKGVRIA
VAGMLGSGSMSRTEELKRGRIPLQTFRADIDYAQIAAQLPLGKIGVKVWIYRGDIFADDASRPKV---------------
-----MITDPIGDFIVRLKNATAVRKASVAVPFSKLKLAVALALRKSGYLGEV-SEE-GSGIHKTLVVELLYGADGLPRI
NGVKRISKPGRRLYAKAREVFPVKYGKGLMVLSTPQGIVTDREARQNRLGGETLFKIW------KFMSDTKEKKTPVRKA
PKA-------------GAKTAKASAPVAG--LGKLRLRVRAYDHKVLDASVKQIIDTALRFDAEVVGPIPLPTDIKKFTV
NASSFVYKDAREQFEIRTHKRILDIVNPTPKIIDALTNLSLPSGVSVDVRMI----------METNTKNQKTLTGVVVST
KMKDTITVAVNRYVKDSKYKKYVKKTKKYLAHDAGNTKKDGERVTIAPCRPMSKNKHFIVI-------------------
---------------IWVKTTTMSRSLKKGPYVAHKLLKKIEGKK-PATTA-PIKTWARASEISPEMVGFVFLVHNGKDF
PEVFVTEEMVGHRLGEFSSTTKFTRHGGKMQKELEQKKKESE---IAAAQA---AKA--PADGKAKAGAKK
>Bacteria_Parcubacteria_OD1_Nomurabacteria_RIFCSPLOWO2_01_FULL_OD1_Nomurabacteria_36_10b
------MKRFKPTTPGRRGMTSVPYKGTLTTS-TPHKSLTRGRKRNVGRNNQGRITTPHKGSGHKRLYREIDFLY-DKIN
IPAKFETIEYDPNRSSYIALALYADGERRYVIAPKGVSVGDKFIVN--AE-ASLNIGNRMMLRNIPVGTFVYNVEAKSKG
GAKLGRSAGNYIQVSAHDGGMATLRMPSSETRKVPDTCFACIGEVSNPDWKLTNLGKAGRNRWRGVRPTVRGSAMNPVDH
PHGGGEGRQGIGLRRPKTRHGKLAY-GVKTRRPKKYSNTLILA-RRKTKRNPQ-----------MTLGQNIMKFSIGKKI
EMIRYFDESGQAHAATVIEVTPGTVTDIKTLERDKYQAMQIG-FGVRKE-KHVSKAQK-GA------WKDLPLFQTVREV
R---------ITETPTLGRGDSFSLSDMFAIGDSIVVSGNSKGKGFQGVVKRHGFSGGRRTHGQKHSEREGGSIAGGGRA
GGRVAKGMRMPGRMGGNRNTISNLKVLAIDSDKHLLVVKGAVPGRRGTILEI---TGKEEAK------------------
--------------------------------------------------------------------------------
---MKMDIYTTQGTKKGTAELSDMVFAETWNKDLVHQVIIAMQANARQGSAHAKDRGEVSGGGKKPWRQKGTGRARHGSS
RSPIWIGGGTTFGPRNDRDFSQKINRKMKIKSLYSALSSHVADKRLICLDVLPITDYSTKTVYDALAGL----------E
TLHTKS---NSTNILIVVPEYN-DK-LIASIRNMPHVKIADAKNVNTLDVAQARYVVVVSPEDVNAILVERHWYKSTTK-
--------------------------------------MKLNNKQYMITTDKLK-TVYKTLKDKFAYKGPMAAPRLVKIV
INVGTGKRSRN-D-----KEWNKLVADRLSKITGHKPSSTGAKQSIANFKTREGDVIGQVVTLRGKRMQAFIEKLLHIAL
PRTKDFRGIKRTAVDTMGNLSIGIKEHTIFPETSDEELKNVFGMAITIVTTAKSRDEATAFLEHLGVPFAKIDTKGKK--
-------------MSRLAKQPLNIPSGVTVTRDG-G-CIIVKGPKGTLERKFKDIIGIDIN-EN-SITLTC-----SNND
-VGSLSLWGTYASHLRNMINGVVEGYEKVLEIEGVGYRWEVKGKN-IQMQIGFSHPVIVPIPEGLDVTT--DV--GTMTI
RGTNKELVGEFTAKIRAMKKPEPYKGKGIHYKGEVIRRKQGKRTV--------------MIQVGTNVTITDNSGARTGRV
FKIPGASNRRYASLGDIVILSIKVAEPRKQVKKKAVVDGVIVRQRSAYRRKDGSYIRFDDNAVVLI--DKKK---EPLGG
RIFGPIPREVQERGFQKIASLAPEVI--MQLNNLQRNTK-RKVYVRIGRG--GKRG-KTSGHGIKGQKARAGHKI-RPEI
RD------MMKRFPKLRG---FGK-NR-------GQT----NVY----SP---KVIALNVSTLESVFASGNTVSPETIIE
KGIA-TNRQI-LS-RSVKILGS-GTLTKKLTVTGF-TVSGSARAKIIAAGGSCS--------------------------
--------MLLYPKKVKFRRWQTDRHPDRR--G-RDSRGTKLQFGAFGLKATTGARVTSRHIESARKVVTREVGKLGKYW
TRIFPDRPYTAKAAEVGMGKGKGNPEGFCLEVLPGRIIFEVDNIPEAQAREVLRKAGSKLPIKTKIIARGEVS-MKITSS
HKSIKRERRHKRIRSQVVGAAERPRLAVFRSNRYIYAQIINDATGSTIVSA-SD--------IKIKKG-----TKVERAN
IVGATIAGLATKANVMQVVFDRGGFNYTGRVKALADAARGAGLIF-----------MKAFLKNYRQQPRKVRLVADTIRG
KSVTRALSELPFLPKHAASAIKKLLDSAVQNAEHNFKV--TKEN-LYVKEISVNKGITLRRSMPMSRGRAFPIHKRTSRI
EIIL-----------------GQK--------------------------------------------------------
----------------------MKIKKGDKVRVMIGKSKGAEGAVLKAFPKDGTVLVEGANMVKKHIKAKSNI-P-GQIL
NRATPISISKVALLDPATNKPTRVGYR-M-------VGDKKIRVSTKSGNEIK------------MSQISHPYGYRLVTL
RDWKSRWFTSD-RRKFRSLLRADTLLREYLEDKLQSSYVSNIEFERDRKATRLILTTSRPGVLIGRSGEGVQKIKSDVMS
F-M-----------------RPTD-LKIDVVEVANPDADAVHIAQSIAESLRRRLPFRRVIKQALEKTMGARGVKGCRIV
VSGLIGGATMKRREQLKKGSIPLQFIRADIDYAYLP-MKGHG-IGIKVWIHKGDSLNKETAS------------------
-------MDQIANMLITIKNGGIARKETVLIPCSNFKCDIAKSLLDAGYISGYKKKD-RKKGGALLEVTLRY-VAGGSCI
TQVRRVSKPSRRLYAGSRNVYQVKHGRGNIFLSTPKGVMTGIQAEKEHVGGEILFEIW------------------MATK
TLS------------------------DV--K--LRIRLRAYENKILDASVKQIMDIALRYDAKVKGPVPLPNEIKKYTV
NRSTFVHKDAREQFEVRVHKRLIDIINPSPKLIEALTSMNLPSGVEADIKMV-----MTTNIQQPITSKRKILRGIVVSN
ATDKTVVVKVDRFVQHPKYHKFYTKSKKYKVHDAENICQVGDNVEIESCRPMSKDKSFILARRIESNNE-----------
---------------VSIHNIYMTRSLKKGPYMXXXXMQRISGKK-PEEAG-VVKTWDRASMISPEMVGFTFAVHNGRKH
INVLVNEDMIGQRLGEFAPTKTFHRHGGRLMKDIEQKARESE---ISAAKA---ATT----TTPVAK----
>Bacteria_CPR_ParcubacteriaOD1_GWB1_OD1_41_6_partial
-----MVKKYKPTTPSRRHMTGISYRNVLVKK-KPEKSLTFGRKRAVGRNNQGRITMRHKGGGHKKLFRMVDFKY-NKKD
IPAKIKSIEYDPLRSGFIALAVYRDGEKRYVLAPARLKSGDDFIVS--EK-AELKTGNRLPLFKIPVGSQVYNVELKPNQ
GAKLGRSAGNYLEILAHDGKWSNLKMPSKEVRKVLSLCWANIGQVSNEEHGQITIGKAGRSRHLGIRPTVRGSAMNPVDH
PYGGGEGRAKRGTKRPKDKWGNITG-GRKTRKKKKYSKKLILQ-KRKK--------------------------------
-MSQIFDENGNAIPVTLVEAGPMIVTQIKTKEKDGYQATQVG-FGKKSS-KNIKKPQR-----------KAGSFRWLREF
R-------SEELGINNYESGQKIDAS-IFNKGDVVKISGVSKGKGFQGVVKRHGFHGGPRSHGQKHSEREPGSIG-A-TG
PQRVFKGTRMPGRMGGERTTVRNLKVIDIVPEKNILIVKGAVPGRRGILLEI---RG-----------------------
---------------------------------------------------------------MLKAPFRAEEEYCLRYG
GNFMETKIYNQEGQEAGTVKLAEKFFNLSWNSDLVHQVVESMRSNQRTPIAHAKGRGEVRGGGKKPWRQKGTGRARHGSI
RSPLWKGGGVTHGPTKEKNYSKKINKKMKRKALLVSLSQKLRDKEILILDKLELKEAKTKEAAQVFKNLSQIKDFEN---
---------NKKKTLVALAKK--DEKTSRALRNLPKVNIEEARNLNALDILSFKYLVILQD---GLKTLER---------
----------------------------------------------MLKEKYQK-KAVPELKKKFGFKSDLAAPRLIKTV
INIGLGT--RY------DAAQKDIIKKHLALITGQKPADRKAKKSIASFKIRKGAAIGLAATLRGKRMYDFLDKMINVAL
PRMRDFRGLVLKSVDKSGNLTVGFKEQTIFPEVIQETDRLIFGFEVTVVANAKTRDQAIELFKLLGFPFAKK--------
----------MVSMSRIGKNPIIIPEGVDVSFKD-G-FLFVKGPRGELKRKFRDEIIFEKK-DD-SLKLKM-----KKST
-LQSRALWGTYASHIKNMIKGVVEGFAKKLIIEGVGYRVELRDKK-LIVLAGYSHPVAMDTPEGISFVL--EK--NSIKI
EGIDKELVGETAARIRAIRKPEPYKGKGIRYENEIIRRKAGKKAVGSS-----------MIQTQTKLNIADNSGAKLIGV
IKVLGGTRRRYARIGDLVVASVKVAEPRKSVKKKDIVKAVIVRQKAPFRRKDGSYIRFDENAAVIV----DG--FNPRGG
RIFGPIPRELRERGYLKIISLAKEVI--MQIHNLKPSAK-KKSKKRVGRG--GKRG-AYSGRGSKGQKSRAGRKM-RPEL
RD------IIKKIPKKRG-----------------YRFSSR-------KE---KPVIVNLKELENKFENGAEINPETLLA
SGLI-QKKKG-KM-PVVKLLS--GRLAKKLLVSQC-QISQSAKEKIEKAGGKVE--------------------------
---------MLFPKKVKYRKQQKGRNPAKE--R-KTTRGAVLAFGSFGLKVLQPKWISAQQLEAARKVMVRYTRKSGKIW
IRVFPDKIITKKPPEVGMGKGKGAPEGFAAPVQPGRIIFEMDGLPEEMAKEALRKAGDKLPIKTKFIKR----FFMNKDR
KKNYQRIIRHKRTRAKIFGTSERPRLSVFRSGKHIFLQLVDDEKKQTLVGI-SD----LKLSKNKRL------AKTKTAF
ETGKELAKLAKEKKIKKAVFDRGGYLFHGRVKAAAEGALAGGIEF---------MEVKAKLRYLRQSSRKVRLVADLIKG
KSVKNAELQLRFLSKKSAGFLQKLLRSAVASAKNNFQL-DK-EG-LFVKEIKVDQGPTLKRHRPRARGRATAIKKRTSHI
SLVL---ADKASPVGYSRRNKKDK--------------------------------------------------------
----------------------MRIRKADNVAIITGKDRGKTGKVTKVFPLLGKVVVEGVNLRKKHVRPRKQG-QKGQIV
QLPGLINISNVALICPACGQKTKISFK-FKETVQNKKSRVKTRFCKKCQKEI-------------MSHTVHPYSFRLGIL
RDWKSRWL-NR-KQ-YREFLRGDVLIREWLEKRLKGMHVESVEMERSVNSFNVIIKTSRPGLIIGRGGGGAEQLKKEIQK
M-F----------SKIKAVPPKE--IKLNIEEVRSPESKAAIVVQMIAEDLERRLPFRRVVKQTAEKVSAGKEVGGVKIL
LSGRLGGTEMARKESLRQGRMPLQTLRADVDFAKGRARLPYGDIGIKVWIFKGNR-------------------------
-------MDPVADMLTKIRNAQAVGKETVVIPYSKLKAEVAKALIRFGYLKEA-RRR-GRKNKKILELELLY-KNNTPKI
SGLKKISKPSCRVYQSAKNLKSVRGGRGMAVISTTKGILSDKEAKKENLGGEIICEIW----------------MATKKI
EKK------------------------EKLENQKLRIRARAYDHKILDSSIKQIMETAERYGAEVVGPLPLPTEIRKYTV
NRSSFVHKDAREQFEMRVHKRLIDILNPTAKIIDALTNLNLPAGVDIEVKMS----------------MAKQLKGKVVSD
KMDKTAVVEVRRFFKHPKYKKYIKKTKRYKAHDENNKFKVGDEVIIQECRPRSRGKRFEIL-------------------
----------------------MARSLKKGAYIDKNLLKKMPKIN-PDEKAQEIKTWARASQISPEMVGYAFAVHNGREF
IRVVVSEDMVGHRLGEFSPTRKFTRHGGKMQREIEAKKKQEE------TSK--------------------
>Bacteria_Parcubacteria_OD1_RIF-OD1-9_RIFCSPLOWO2_01_FULL_RIF_OD1_09_50_20
------MKTFRPTTPSRRHTILTPYKELLKLKEKP-KGLVRGKRKSGGRNNEGRITMRHIGGGNKTLQRTVDFTS-NKKG
IPGRIEAVQYDPQRSAFLALVVYKDGERRYIIAHKGLKAGDAV-MT--SE-TLVLPGNRLPLKKIPVGTFVYNVEIQPGG
GGKIARSAGNFVEVVANDLGYAFLKMPSSEVRKVPETCWATVGEVSNGQHKLRNEGKAGRNRWKGIRPTVRGTAMNPVDH
PHGGGEGRQGRGLRRAKSLWGRPVGKGQKTRAPKKYSNVFIVS-RRKVGKK--------------------MKYILATKE
AMTQYFAEDGKCIAATLLMAGPVTVTDVRTKERDGYEAVQVG-FGT---PKRVNKPQQ-GA------LKALGSFRFIREF
R-------PKHGGVPEVKVGDKVTVE-TFAPGDQVSATGTSKGKGFQGVVKRHGFHGGPRSHGQKHSEREAGSIG-S-TG
QQRVAPGTRMAGRMGGDTVTVRGLKVLAVDAANNLLLVSGAIPGRRGTLIEI---KALNS--------------------
-----------------------------------------------------------------------MTTKLKTKK
SIDLEAKVYSSDGKAKGTVKLSPEVFGLHWNADLVHQVVTAMQANARQPVAHTKDRSEVRGGGIKPWRQKGTGRARHGST
RSPIWRHGGVTFGPRKDRDFTQKVNRKMRVKALYTVLSKKYADGNILFLSGMQFAEPKTKAARGMLFKLGEITGYES---
----VA-TRKKNGVYLVLPKA--DANVKKSFQNMGNVLVGTVGAINPVDLIAYKNILLVEP-EECLKTIEARNK------
------------------------------------------MKSATVKEK-LK-AAYPKLKEKYGYKNIMQAPAIEKVI
VAVGTGKLSRA------DKKKNEFIAERLAKITGQKPSERTAKKSIASFKLREGEPIGQMVTLRGGRMFGFLDKFINIAI
PRTKDFRGFLERSIDTMGNFTVGVKEHTVFPETADEDLRDVFGLAITIVLSTGNKGESKDVLEALGFPFREAAETASRRG
QRRE---------MSRLSKKPIIIPEKTTVTQEG-L-TVSVKGPLGELSRPFPPSVSVVIS-GK-EITVSL-----RDAS
-REHKALSGTAVAHIKNMIAGVNKEYEKKLLIEGVGFKADAQGAK-LNIALGFSHPVIVDVPKGIKVTT--EK--GVINI
SGINKDAVGQFAAKIRSLKEPEPYKGKGIRYSDEVIRRKQGKKTA--------------MIQPRTIVTIADNSGAKVGRI
FKVLGGSKRRYAGLGDIVILSVQISEPRKAVKKGEVCRAVVVRQGNAFRRKDGSYIRFDENAVVLI--DAKN---EPRAG
RVFGPIPREIGERGFQKIISLAPEVV--MQLHQLKRAHA-HRKTKRVARG--GKRG-KTAGRGTKGQKARAGHRL-RPEL
RD------IIKKYPKHRG---YRF------------------------KSIETKPTPINLDLIEATFGDGDAVNPESLLA
KKLI-KKDGG-RM-RKVKILG-TGKLSKKITLSGC-LVSASAKAAIEASGGTIVSK------------------------
---------MLFPKKVKHRKWQSDR-WNRKKKP-VESRGTTLVHGSYGLKATSEARVTSNQIEAARRVLSRNVGKTGRVW
IRVFPDRPFTQKGAETPMGKGKGDPSGYVAEVLPGRIIFEIDGVTFAQAKEAIRKAGSKVSVRTRMVSREA----MDKIE
KKNYHRMRRHNRIRAKVSGTKAIPRLAVFRSARHLSVQLIDDVAGKTLAQA-SD--------LKVKKG-----TKLERAA
LVGKDIAAKAKEAKITKAVFDRGGFLYAGRVKALADAAREGGLSF---------MNATATLPSYRQSPRKVRLVAQLVKG
KSVTIALAELHYRAKRAAPIFEKLIRSAVANA-KVLGM-KE-KD-LMVKEIRVDKGPVMKRSMPRAHGRAFPIHKHTSHI
FVSL----SDGVETQEKSKKQAEK--------------------TTTV-----------SKLKKQTAQVKKTLANTQKTI
-----TKKLP-----------MAHIKKGDMVLVRSGADKGKKGKVVSMLPKEGLAVVEGVNSKKKHRRANREG-KRGQVI
DITLPVSISKLTLLEP---------AK--------------------------------------MPHHVHPYAHRIGTL
RDWKSRWF-ADKGQ-YQKYLKGDVLLREYLVKRLRGMHVSDIEMERNDKTWKVVIKTARPGLVIGRSGEGAVKLKNEILS
R-L----------ARWKIPHPKD--VKIEVEEVRNPEGNAAIVGAMVAEGLEKRMPFKRVIKQMLEKVMANRDVKGARIE
IAGRLGGADMSRREHVRAGNIPLQTIRADVDFSKEKAYLTYGVIGIQVWIYKGEVFAEKTKP--GARREPSAR-------
----MVITDSIADMLVRLRNAGNAGKPVAYVPYSDMKLRIAHALLKEGYITSI-ARK-GKTTERMIEIGIAYEVPGQPRV
RGAERVSRPSRRLYAGAKKIRTVNQGHGIVLLSTPKGIMTGEAARKEHVGGEIICKIW----MNQSADNPKKTHTKASVK
GKP------------------------EI---QKLRIRVRAYEYKILDASVRQIIDTALRYDAKIMGPIPLPTQITKYTV
NRSAFIYKDAREQFEMRIHKRLIDIMNPTPKVIEALTNLTLPSGVNIDVKMM---MTTTETTSGAQAKKRQSLVGVVVSD
KMDKTRVVLVTRYVAHPKYKKYVKHSKRYKVHDAKDEFAVGDCVRIEGCAPLSRHKQFIAVEKLGVQDIEQYLKTREGE-
----------------------MTRSLKKGPYVYEKLLKKIEGKK-PDAAG-VIKTWARSSMIAPEMVGYVFGVHNGREH
IEVKVTEDMVGHRLGEFSLTRKFHRHGGKMQKEIEIKQKEAE---IAAAQS---AKA--ATDTV-----KK
>Bacteria_Parcubacteria_OD1_RIF-OD1-9_RIFCSPHIGHO2_02_FULL_RIF_OD1_09_50_13
------MKSFRPTTPSRRHTILTPYKELLNLKEKP-KGLVRGARKSGGRNNQGRITMRHIGGGHKTLRRSTDFTM-EKRD
IPGRVLGVQYDPDRSAFVALVLYVDGERRYILSHKGQKAGDMV-LTS-EK-APVAEGNRLPLANIPIGTFVYNVEVQPGG
GGKIARSAGNFVEIVANDMGCASLKMPSSEIRKVPETCWATVGVASNDQHKLRNEGKAGRNRWKGKRPHVRGTAMNPVDH
PHGGGEGRQGRGLRRAKSKWGKPTGKGQKTRTPKKYSNVFIVT-RRKVGKK----------------MTVIMKYLLATKE
EMTQYFAEDGKCVAATLLSAGPVTVTDIRTKERDGYEAVQVG-FGTQLP-KRVNKPQQ-GA------LKELGYFRHVREY
R-------PKHGGIPEVKVGDKVTVD-AFAPGDDISVTGTSKGKGFQGVVKRHGFHGGPRTHGQKHSEREPGSIG-S-TG
QQRVSPGTRMAGRMGGDTVTVRGLKVLAVDSINNLLLVSGAIPGRRGTLIEV---KALNS--------------------
--------------------------------------------------------------------MATKKTTEKKTK
AINLEAAIYAPSGKPVGSVTLPAGIFGLPWNSDLVHQVVTAMRANARQPVAHAKDRSEVRGGGKKPWRQKGTGRARHGSS
RSPIWRHGGVTHGPRKDKDYSQKVNRKMRVKALYTILSRSYADGKIIFLSDMAFKEPKTKDARAMLSTLGTISGHAQ---
----VA-DRRKQALYVVLPKA--DANVKKSFQNMGNVLVGTAATLNPVDVLSYQRLLIVSP-KESMKVIEARNK------
------------------------------------------MKSPTTKEK-LK-AAYPKLKEKYGYKSIMQAPRIEKAV
LSVGTGKISRS------DKKKNEFIAERLGMITGQKSAARHAKKSIASFKLREGEVVGQMVTLRGARMFGFLDKFINVAI
PRTKDFRGFSSGSIDAMGNFTFGVKEHTVFPETADEDLRDVFGLAVIIVLSTRKKEESKDVLEAIGFPFRDIAETASHRV
RKRT---------MSRLAKKPIVIPEKTTVILAG-G-AVVVKGPLGELSRAFPSVVAVEVK-ER-EISVSL-----TDAS
-REHKALSGTAVAHIKNMIAGVNKPYEKKLLIEGVGFKADADGQK-LKMALGFSHPVIVEAPKGIKVTT--EK--GAINI
SGINKDEVGQFAATIRALKKPEPYKGKGIRYSDEIIRRKQGKKTA--------------MIQPRTIVTIADNSGAKVGRI
FKVLGGSKRRYAGLGDIVVLSVQVAEPRKTVKKGEVCRAVVVRQGNAFRRRDGSYIRFDENAVVLV--DAKN---EPRAG
RVFGPIPREIGERGFQKIISLAQEVVTVYQLHELKRQHP-NKSAKRVARGPAGRGG-KTAGRGTKGQKSRAGHRL-RPEL
RD------IIKKYPKHRG-----------------YKFKSIAT----------KPTPINLELIERAF-EGDAVNPETLLA
KKLI-KKGGG-RM-PKVKILG-TGTLTKKITLSGC-LVSASAKRAIEAAGGTVT--------------------------
---------MLFPKKVKHRKWQSNR-WNRKKKP-VESRGTTLAFGSYGLKAESEARVTSNQIEAARRVLSRNVGKSGRVW
IRIFPDRPFTQKGAETPMGKGKGDPAGYVAEVLPGRIIFEIDGVTFAQAKEAIRKAGSKVSVRTRMVARGG----MNKIE
KKNYHRMRRQNRIRAKISGTGTIPRLAVFRSARHLSAQLIDDTKGRTIAAA-SD--------AKSSKG-----TKMERAI
SVGKAIAAKAKEAKITKAVFDRGGFLYAGRVKALADAAREGGIVF---------MNATATLSSYRQSPRKVRLIANLVKG
RSAEHALLELRHRSKRAAPIFEKLIRSAVANA-KALGM-NE-KT-LTVKDIRVDKGPVMKRSMPRAHGRAFPIHKHTSHI
FVLL---DADVPAKKVAKREVKKK--------------------------------------------------------
---------------------MVHIKKGDTVRVLSGDDKGKKGKVQKVMPKTGLAVVEGVNMKKKHRRARQEG-KKGQVI
DIALPVAISKLVF------------AE------------TKK-----------------------MPHHVHPYAHRIGTL
RDWKSRWI-AFGAQ-YQKYLKGDVILREYLTKRLRGMHVSDIEMERNDKTWKIVVKTARPGLIIGRSGEGAVKLKSEILS
R-L----------ARWKIPHPKD--IKIDIEEVRNPESNAAIVGAMVAEGLEKRMPFKRVIKQMLEKVMANRDVKGARIA
ISGRLGGADMSRREHVRAGNIPLQTIRADVDFAKERAYLPYGVIGIQ---------------------------------
----MVTTDSIADMLVRMRNAGSAGKAFAYIPYSDLKIRIAHVLLKEGYIASI-ARK-GKTTERMIEVGIQYDAPRKPRI
QGAERVSRPSRRLYAGAKDIRLVRQGHGIMLLSTPKGILTGDAARKEHVGGEIICKIW---------MTTTAVHSKKTSA
KAS--------------TRGGAKGKIPET---QRLRIRVRAYEYKILDASVRQIMDTALRYDAKIMGPIPLPTQITKYTV
NRSAFIYKDAREQFEMRIHKRLIDILNPTPKVIEALTNLTLPSGVNIDVKMM----MTATGTTATIVKKRQSAIGVVVSD
KMDKTRVVLVTRYVEHPKYKKYIKHHKRYKVHDAKNEFKVGDRVRIEGCAPISRHKQWIAIEKVGAQDIEQYLRNRETET
----------------------MTRSIKKGPYVYERLLKKIEGKK-PDNAP-AVKTWARASMIPPEFVGFTFAVHNGKDF
IEVKVSEDMVGHRLGEFSLTRKFHRHGGKMQKELEMKAKEAE---LNAAKS---AKE--ATEAV-----KK
>Bacteria_Parcubacteria_OD1_RIF-OD1-9_RIFCSPLOWO2_02_FULL_RIF_OD1_09_54_12
------MKTFRPTTPSRRHTILTPYKELLDQKAKP-KALVRGARKSGGRNNQGRITTRHIGGGHKTLRRSVDFSM-EKKN
ISGRVLGVQYDPDRSAFVALVLYKDGERRYVVAHKGLKVGDVIETS--EK-APIAAGNRLPLAKIPVGTFVYNVELQPGG
GGKIARSAGNFVEVIANDLGYAFLKMPSGEVRKVVETCSATIGVASNDQHKLRNEGKAGRNRWKGKRPHVRGTAMNPVDH
PHGGGEGRQGRGLRRAKSKWGKPTGKGQKTRAPKKYSNVFIVT-RRKVGKK--------------------MKYLLATKE
EMTQYFAEDGKCVAATLLSAGPVTVTDVRTKERDGYEAVQVG-FGT---PKRVNKPQK-------DALKELGTFRYIREF
R-------PKHGSIPEVKVGDKVTVE-TFTPGDIVAVTGTSKGKGFQGVVKRHGFHGGPRSHGQKHSEREPGSIX---XX
X-----------------------------------------XAH-----------------------------------
--------------------------------------------------------------------MATKTTKAKSAK
TSDLEAAVYSSSGKSEGSVKLPAHVFGLPWNADLVHQVVTAMQANARQPVAHAKDRSEVRGGGKKPWRQKGTGRARHGSS
RSPIWRHGGVTHGPRKAKNYAQKVNRKMRVKALYTTLSKRYADGRITFLSGLDFKEPKTKVAREVLVAVGSIAGNAG---
----LA-ERRKNTLYVVLPKE--NAHVKKSFRNLGNVLVGTAQTLNPVDVLSYQRLLVVSP-SESLKVIEARNK------
------------------------------------------MNVPTTKEK-LK-AAYPNLQKKYGYKSVMQAPRIEKVV
LSVGTGKISRG------DKKKNEFIAERLGTISGQKPAGRQAKKSIASFKLREGEVVGQMVTLRGARMLGFLDKFIGIAI
PRTKDFRGFSARSIDAMGNFTFGVKEHTVFPETADEDLRDVFGIAITIVLSTKNKEESKDVLEALGFPFRETAETGSRRS
KKRA---------MSRLAKKPINIPEKTTVVLSG-N-SVTVKGPLGELSRSFPPAVGVTVK-DK-EVFVSL-----NNSD
-REYKALSGTAVAHIKNMIAGVQKAYEKKLLIEGVGFKADAQGAK-LTLALGFSHPVVVQAPEGVKVTT--EK--GVINI
SGISKDAVGQFAAKIRALKEPEPYKGKGIRYADEVIRRKQGKKTA--------------MIQPRSIVVIADNSGAKVGRI
FKVLGGSKRRYAGLGDLVVLSVQVAEPRKAVKKGEVCRAVVVRQGNAFRRRDGSYIRFDENAVVLV--DAKN---EPRAG
RVFGPIPREIGEFGFQKIISLAPEVV--MQLNQLHRFHP-NKKAKRVGRG--GKRG-KTAGRGTKGQKARAGHRL-RPEL
RD------IIKKYPKHRG---------------YRFK----SI-----AT---KPTPINLDLIEQMFVDGNAVNPETLFA
KKLI-KKEGG-RM-QKVKVLT--GKLSKKIVLSGC-LVSGTAKKLIEAAGGTVT--------------------------
---------MLFPKKVKHRKWQSNR-WNRKKKP-VESRGTMLAYGSYGLKAESEARVTSNQIEAARRVLSRNVGKTGRVW
IRIFPDRPFTQKGAETPMGKGKGDPAGYVAEVLPGRIIFEIDGVTFAQAKEAIRKAGSKVSVRTRMVSRNV----MNKIQ
KKNYHRMRRHNRIRAKVSGTKEIPRLAVFRSARHLNVQLIDDVAGKTLASA-SD--------IKMTKG-----TKMERAT
EVGKAIALKAKEAKITKAVFDRGGFLYAGRVRAVADAARKGGIVF---------MNATATLTSYRQSPRKVRLVADLVKG
KSVEAALSELRYRSKRAAPVFEKLIRSAVANA-KMLGM-NE-KA-LMVKDIRVDKGPVMKRSMPRAHGRAFPIHKHTSHI
VVSL----SSTEALFKKEKKAGKE------------------EKKK----------------------------------
---------------------MTNIKKGDTVRVLSGDDKGKRGKVLRLMPKEGLAVVEGVNMKKKHRRARQEG-KKGQVI
DIALPVNIAKLAL------------VE------------SKK-----------------------MPHHVHPYAHRIGTL
RDWKSRWI-AFGAE-YQKYLKGDVLLREYLVKRLRGMHVSDIAMERNDKTWKVVIKTARPGLIIGRSGEGAVKLKDEILS
R-L----------ARWKIPHPKD--IKLEIEEVRSPESNAAIVGAMVAEGLEKRMPFKRVIKQMLEKVMANRDVKGARIA
IAGRLGGADMSRREHVRAGNIPLQTIRADVDFARERAYLPYGVIGIQVWIYKGEVFAEKPKS--GLRREPNIR-------
----MVTTDPIADMLVRIRNAGSAGKPVAYVPYSDLKLRIAHALKNEGFIASVERKK-GKTTERMIAIGVQY-DGGKPRI
RGAERVSRPSRRLYAGTKDIRPVHEGHGIMLLSTPKGIMTGDAARKEHVGGEIICRIW---------MTTTAEHPKKANA
KGS----------GAPRVRAQAAKGKVET---QKLRIRVRAYEYKILDASVRQIMDTALRYDAKIMGPIPLPTQITKYTV
NRSAFIYKDAREQFEMRIHKRLIDILNPTPKVIEALTNLTLPSGVNIDVKMMTNTMESTKTTSETTAKKRQSAVGVVVSD
KMDKTRVVLVTRYEQHPKYKKYIKHHKRFKAHDAKNEFQVGDRVRIEGCAPISRHKQWIVVEKVGTQDVEQYLKNREAE-
------------------MEENMTRSLRKGPYVYEKLLKKIEGKK-PDDAG-VIKTWARSSQIAPEMVGYVFGVHNGREH
IEVRVTEDMVGHRLGEFALTRKFHRHGGKMQKELELKQKEAE---VNAAKS---AKE--ATDTA-----KK
>Bacteria_Parcubacteria_OD1_RIF-OD1-9_RifOxyC12_full_RIF_OD1_09_46_25
------MKSFKPTTPSRRNTILTPYKELLSGVEKKPKSLVKGMKRTGGRNADGRITMRHRGGGNKNLLRTVDFKF-DKRD
IPAKVESVQYDPLRTSFIALVCYKDGERRFIVAPKGVKKGATI-ITS-EK-APVAPGNRLPLKNIAVGTFVYNVEIHPEG
GAKIARSAGNFVQMIANDGGYAFLKMPSSEVRKVPETCWASIGEASNDQHKLRKEGKAGRNRWKGIRPTVRGSAMNPVDH
PYGGGEGRGGRGLRRAKTKWGKPCGKGQKTRSPKKYSNVFIVT-RRKVGKKK---------MILNYRNDQTMKFILATKQ
EMTQYFSEDGKCVAATLLSAGPVTVTKLLTKEKDGYEAVQLG-FGTQLP-KRVAKPQL-GA------LKELGTFKFIREY
R-------PKAGVDADIKVGDKVTVE-AFAAGDAVEISGVSKGKGFQGVVKRHGFRGGQRTHGQKHSEREPGSIG-A-TG
PQRVVAGTRMAGRMGSDRVTVKGLKVLAVDTTNNLLLVSGAIPGRRGTLIEI---KGNA---------------------
---------------------------------------------------------------------------MTTKK
SINLDATIYAADSKKAGSITLPEAVFGLSWNSDLVHQVVTAMQANARQSSAHTKDRSEVSGSNKKPWAQKGTGRARHGST
RSPIWRTGGVTFGPRNEKDYSQKINRKMKVKALFTVLSRKFKDGEVLFVD-LAMSEPKTKDARATLTKL--------GSI
SGYEAVGTRRKNAAYVILSKA--DANVKKSFQNMGNVLVGTVNTVNPVDLLTYKYVIFANP-EESVKVIESKNA------
------------------------------------------MNVPTVKEK-LK-TAYPKLKEKYGYKNVMQAPKIEKVL
ISVGTGK-SRS------DKKRPEFIASRLATITGQKPSARLAKKSIASFKLREGEEIGLVVTLRGARMNGFLDKFVNIAI
PRTKDFRGFSTKSIDAMGNFTYGVKEHTIFPETADEDLKDVFSLAVTIVLSTKTKEEAQDVLEVIGFPFRDAADDVTKRG
RRRL---------MSRLAKKPIIIPAKTEVTLSG-D-TVKVKGPLGELTRTFPHVAEVKIE-GS-EMTVSL-----RDDH
-RDHKPMLGTVVAHIKNMVAGVNTLFEKKLFIEGVGYKADAQGSK-LNMSLGYSHPVNLDIPEGLTVKT--EK--GSMII
SGINKELVGAFSAKVRSYREPEPYKGKGIRYSDEVIRRKQGKKTS--------------MIQPRTIVKIADNSGGKIGRV
FKVIGGSKRRYAAIGDIVVLSVQTAEPRKPVKKGDVCRAIVVRTANAHRRVDGSYVRFDENAVVLI--DAKN---EPRAG
RVFGPIPREIADRGYKKIISLAPEVV--MQLNELTRFTK-NKKSVRVGRG--GKRG-KTSGRGTKGQKSRAGTSM-RPEL
RD------IIKKLPKNRG---------------YRFK----SF-----EV---KPALVNLALIEKTFAAGDAVNPETLVA
KKLV-KKVAG-RV-PAIKILA-TGKLTKKVVLSGC-LFSETAKASIEAAGGSVA--------------------------
---------MLFPKKVKHRKWQSNR-WNKKRVH-TETRGTTLSYGSYGIKAETESRISSNQIEAARRVLSRNVGKTGRVW
IRIFPDRPFTRKGAEVPMGKGKGDPAGYVAEVLPGRILFEIDGVTPEKAKEAIRKAGSKVSVRTRMVSREA----MNKTE
QKNYHRMRRHNRIRARVSGTAEKPRLAVFRSARFITAQLIDDTKGVTLIEA-SD--------LKAKTG-----TKMERAS
VVGKAIAEKAKGKKITHVVFDRGGFLYTGRVKSLADAAREGGLTF---------MEATATLSQYRQSPRKTRLLADLVRG
KKVEDAILQLDFRAKRSAPIFVKLIKSAVANAKAAGL--DE-KA-LVVKSITVDKGPILKRSRPRAHGRAFPIHKHTSHI
TVTL----ADKATLVTKKALKKAG-----------------------V-----------ASVVKTAPATKKTIAKTVTKK
-----KAATKAE----------MHIKKGDNIVVLSGTEKGKKGKVARVLPKKGVAVVEGVNMRKKHQRARQEG-KKGQVI
EIAMPMRVSKLAL---------------A-------DKPKKK-----------------------MSHHVHPYSHRLGIL
RDWKSRWF-ADRGQ-YQAYLKADVLLREFLTKRLRGMHVSDIEMERNDKMWKIVIKTARPGLVIGRNGEGATKLKAEVSS
K-L----------ARLKLKVPKD--FKIEIEEVRNPESNASIVGQMVAEGLEKRMPFKRVIKQMLEKVMANRDVKGARIE
VAGRLGGADMSRRESVRAGNIPLQTIRADVDFAREKANLPYGVIGIQVWIYKGEVFAEKQKA--GARVGTATHS------
----MVITDPIADILVRIKNGGHAGKTVIYVPFSDMKLRLSNVLLKEGYVTSV-VRK-GKRDERLIEIGIAYDAPRVPRV
RGMERVSRPSRRVYIGSKEIRPVLQGHGLMILSTPKGLLTDTEARKEHVGGEVICKIW---------MTTTAEQSKKSAS
VKK------------------------DA--VTKLRIRVRAYEYKILDASVRQIMDTALRYDAKVLGPIPLPTQITKYTV
NRSTFIYKDAREQFEMRVHKRLIDIMNPTPKVIEALTNLTLPSGVNIDVKMM----MTTMEKTKEHITKKQSLIGIVVSD
KMDKTRVVLVTRYEEHPKYKKFIKRNKRYKVHDPKNEFHVGDRVRIEGCAPVSKHKAFVAVEKLGVQDIEQYLKTRSMN-
----------------------MTRSLKKGPYVYEKLLKKIEGKK-PDAAG-VIKTWARASQIAPEMVGYTYGVHNGKDF
IEVKITDEMVGHRLGEFSSTRKFYRHGGKMQKELEAKKKEAE---ISAAKA---AKS--ADGAK-----KK
>Bacteria_Parcubacteria_OD1_RIF-OD1-9_RIFCSPHIGHO2_01_FULL_RIF_OD1_09_49_22
------MKTFKPLTPSLRNTVLTPYKELLDSKAIP-KSLTKGKRKTGGRNNQGRITMRHIGGGNKNLKRDVDFKY-KKRD
VLGRVEAVQYDPLRTAFIALVVYKDGERVYVVAPKGMKKGDTM-ITS-EK-AAPTVGNRLPLKKIAVGTFVYNVEVQPDG
GAKLARSAGNFIEVIANDMGYAFLKMPSSEVRKVPENCWASIGGASNDQHKLRKEGKAGRNRWKGIRPHVRGSAMNAVDH
PHGGGEGRMGRGMRRQKSRTGKFIGKGQKTRSPKKYSNVFIVS-RRKVGKK--------------------MKFLLATKQ
EMTQYFSEDGKCIAATLLSAGPITVTEVRTKERDGYEAVQFG-FGTQLP-KRVNKPQL-GA------LKELGVFRFMREF
R-------PKTGGTESLKAGDKITVE-AFTPGDDIEVSGISKGKGFQGVVKRHGFHGGPRSHGQKHSEREPGSIG-A-TG
PQRVVPGTRMAGRMGSDRVTIKGLKVLAIDPTNNLLLVSGAIPGRRGTLIEI---KAALS--------------------
------------------------------------------------------------------MTTETTTKKVIAKK
AIDLDATVYTMDGKKSGNIKLPETVFAEKWNADLVHQVVIGMQANARQPIAHTKDRSEVRGGGKKPWAQKGTGRARHGSS
RSPIWRHGGVTHGPRNDRDFSQKINKKMRVKALFVVLSKKFADGQLLFMHDLSMKEPKTKDARAMLTTWGTIDGFTPLA-
----TR---RKNALYVVLSKA-DAS-VKKSFQNMGNVLVGTMGTVNPVDLLSYRYVLFANPE-ECMKIMEAKLK------
------------------------------------------MNVPTIKEK-IK-SAYPKLKEKHGYKNVMQAPKVEKVI
ISVGTGK--MSRN----DKKKNEFVASRLGMITGQKASARKAKQSIASFKLREGDVIGQMVTMRGSKMMGFLDKLVNVAI
PRTRDFRGFRAASIDAMGNFTLGIKEHTIFPETADEDLKDVFSLALTVVLSTRNKEESIDFLEHLGFPFRETANEGKKKK
EKKV---------MSRLAKKPIIIPEKTTVTLLD-H-VVTVKGPLGTLSRAFPKVIDVAIT-EG-QINVSL-----NNPS
-RDFKALLGTACSHIKNMIAGVNKVYEKKLIIEGIGYKADAKGQL-LTMALGFSHPVKLEAPEGVTVVT--EK--GSMTI
SGISKEAVGQFAATVRSWKVPEPYKGKGIRYSDEVIRRKQGKKTA--------------MIQPRTIVKIADNSGGKVGRI
FKVLGGSKKRYAGLGDLVVLSVQTAEPRKGVKKGEVCRAVVVRVANAFRRHDGSYIRFDENAVVLI--DAKN---EPRAG
RVFGPIPREISEKGFKKIISLAPEVV--MQLNQLKRVHR-NKDDKRVARG--GKRG-KTAGRGTKGQKARAGHRM-RPEM
RD------IIKKFPKNRG-----------------YK----N------QSFEVKPQPVNLLVIETSFAAGEAVNPETLLA
KKLI-NRVGG-RM-PKVKILA-MGKLTKKVIVTGC-AFSKTAQEHIEAAGGTIQ--------------------------
---------MLFPKKVKHRKWQSDR-WNRKKNR-IESRGTTLAYGAYGLKAETESRITSNQIEAARRVLSRNVGKTGRVW
IRVFPDRPYTQKGAEVPMGKGKGDPQGFVAEILPGRIIFEIDGVTFVQAKEAIRKAGSKLAVLSRMVTRDIV---MKKTE
LKNYHRMRRHNRIRAKVSGTAAIPRLAIFRSARHITAQLIDDEKSFTIAAS-GD-------VKSVKG------TKLEHAT
AVGTDIAAKAKEKKITKVVFDRGGFLYAGRVKALAIAARAAGLIF---------MEITAKLSQYRQAPRKVRLVATLLKG
MTVENALVELSHRTKRVAPIFHKLVLSAVANAKMQGL--DE-KT-LIVKGIRVDKGPVLKRSRPRAQGRAFPIHKHTSHI
VVTL----TDGAVADTKTTTTATA------------------------------------DTKTVKVAVAKKVVAKKSVT
-----KKKVAATAK--------MHIKKGDEVVILSGDDKGKKGKVAHVMPKLGTAVVEGLNMRKKHQHARQDG-KKGQVI
EIAMPLRVSKLAL---------------A-------DKPKKK-----------------------MSHHVHPYAHRLGIL
RDWKSRWF-AD-RGQYQEYLKGDVLLREFLEKKLRGSHVSEIVMERNDKTWKILIKTARPGLIIGRSGEGAVKLKNDVLS
K-L-----------ARLKMKHPKD-IKIEIEEVRSPESNAAIVGQMTAEGLEKRMPFKRVIKQLLEKVMANRDVKGARIE
LSGRLGGADMSRREFVKAGNIPLQTIRADVDFAREKAFLPYGIIGIQVWIYKGEVFAEKAKAVVAPKAQGAHHS------
----MVITDPIADMFMRIRNGGAAKKTVVYIPFSDLKMRIANTLMKEGYLSSV-SKK-GRITERMIAVGIIYSEDKLPLV
RGMERVSRPSCRSYIGAKELRPVNQGHGIMLLSTPKGILTGEEARKEHVGGEIIGKIW--------MTTGTEHTKKAASA
KTK------------------------EV--VSKLRIRVRAYEYKILDASVRQIMDTALRYDAKLVGPIPLPTQITKYTV
NRSAFIYKDAREQFEMRVHKRLIDIMNPTPKVIEALTNLTLPSGVNIDVKMM--------METKTIQTKKQSMVGVVVSD
KMDKTRVVLVTRYEQHPKYKKYVKHHKRYKVHDAKNEFKVGDKVRIETCAPLSKHKAFTVVEKVGTQDVEQYMKTRGAA-
----------------------MTRSLKKGPYVYEKLLKKIEGKK-PDVAG-VIKTWARASQISPEMVGHTFGVHNGKDF
IEVKVSEEMVGHRLGEFSGTRKFYRHGGKMQKDLEAKQKEAE---ISAAKA---AKG--ADAAK-----KK
>Bacteria_Parcubacteria_OD1_RIF-OD1-9_RIFOXYC1_FULL_RIF_OD1_09_52_10
------MKSYRPTTPSRRHMTTVSYRGVLTAS-EPKKSLTKGRKRFMGRNADGRITVRHKGGGHKRLYREIDFLY-AKRD
IPAKVETIEYDPNRSSFIALVCYADGERRYVIAPKALSVGTSFLVS--EK-APLTPGNRTLLRNVPVGTFVYNLEIHPNG
GARL----------------------------------------------------------------------------
-----------------------------------------------------------------------MKFILGTKE
EMVQFFDQTGKAYAATLITATPNKVSDIRTTERDGYTAVQVG-MGTKAD-KNLGKAQK-GA------WKDLGSFRFVREF
R-------VDAGEAGKYERGAVIDAG-VFAPGDKVAVSGITKGKGFQGVVKRHGFHGGPRSHGQKHSEREPGSIG-A-TG
PQRVFKGRRMAGRMGADRVTVKELTVLAVDAEGGKMLISGALPGRRGTLLEV---RG-----------------------
----------------------------------------------------------MSKKETKQNKGAKTSAPKTPKA
PLSMEATVYSQKGKESGKMNLPEEVFGLNWNADLVHQVVEAIRSNMRTPVAHTKDRSDVAGGGKKPWRQKGTGRARHGSI
RSPLWRGGGVAHGPRNEKAYTKKVNKKMRAKALYTVLSEKFRSGHVLFVDALDFSAPKTKDAKGVVGALSTVKGFEKLS-
----TK---KTNTALIALPGR-NIS-AEKSFRNFSNMEVLQAKDLNPYIVMNHKYLVIAGPE-ESVKTIASRMTKNA---
--------------------------------------------MKTIKEK-EK-ETYQALKGDFGWKNIMAAPHITKVV
VSVGTGK--TA------DRKRLELVSSRLAKITGQRPTPRAAKKSIASFKLREGENVGVAVTLRGERMWGFLEKFINVAV
PRMRDFRGFDRKAIDAMGNLTLGIKENTIFPETADEDLRDVFGFAVTIVTTAKTKPEAVAFFDGIGVPFKKA--------
-------------MSRIGKQILIIPEKVTVEKTG-D-VVTVKGPLGTLTRSFLPDVAINIE-EG-TVTFAP-----LKET
-KFARSLWGTYAAHIKNMIEGVVTPFQKKLLIEGVGYKMEVSGNK-LVLSVGFSHKVNLDVPEGVTATL--EK--STLTL
SGINKEVVGGFAAVIRSWKKPEPYKGKGIRYDKEVVRRKEGKKAA--------------MIQPRSIVKITDNCGGKIGRV
FKVLGSSKKRYAEIGDLVILSVQVAEPRKGVKKKDVLQAVVVRQRKPFRRRDGSMIRFDDNAVIIL----EKDKQDPKGG
RVFGPIPRELAELGYQKIISLAPEVV--MQIHELKRKNP-HKKEQRVGRG--GKRG-KTSGRGGKGQTARAGNKK-RPEL
RD------TIKKMPKLRG---HGK-----------NR----ARTVVATRV---RPVSVTLGRIEALFDNGAQVTPDTLIM
KGLI-KTVKG-RV-PQVKVLG--TEISKKVYIAGC-LVSGGVREAVKKAGGAIVE-------------------------
---------MLFPKKVKFRKWHTMR-RNPKRPL-SETRGIALSFGSFGLKAETPARVRSNQIEAARKVVSRTIGKTGKLW
IRIFPDRPYTAKPAEVGMGKGKGDPQGYEFQVRPGRMLFEVDGVTPEVAREALRKAGSKLPLKTKVVGRDVA--MKTLSN
TKKEARTRRHTRVRAKVSGTEARPRLAVFKSNRYMYAQLINDDLGVTIASA-SD--------LGVKEGK----VKTERAH
AVGTALAKLAKAKGVEQVVFDRGGFLYTGRVKALALGAREGGLIF-----------MKAILSNYRQSPRKVRLVARMVQG
KTVPQALNELNALTKRAALPMKKLIESAAANARHNFGATD--ED-LTIKSMRVDKGMLLKRSLPKARGSSSVIRKKASNV
VVEL----VSKSGAQLVSKEAKAV------------------------------------APKKSTEKAPAKKVEAKKPV
-----KKTVKKA----------MNIKKGDTVVIIAGKEKGKKGKVAEAMPRESRVVVEGMNMRKRHVKARRAG-TKGQTV
EFAAPMHVSNVMIADPKTGKPSRIGKK-V-------VGEKRVRIAKKSGTEI-------------MTHIVHPYAHRLGII
KDWKSRWF-GVPGR-YKGALRGDILLREYLTKRLRGNYVGGVEIERNEKMFRLIIRTSRPGMLIGRSGEGSVKLRADIMK
F-----------AQRQKIEFPKE--FRLDIEEIKSPESNAAIVGAMIAEGLEKRLPFRMVLKQTMEKVMANRDVKGAKLA
LSGRLGGADMSRTEELKRGGIPLQTFRSDIDFAREKAYMTYGVVGIKVWIYRGDVFEQPVETKNQTA-------------
-----MVTDPVADMLNRIKNAGVVRHPTVTVQHSKFVLAIAEALKRHGYIVSI-EKK-GKKAIKLLEIELAYDERKTPKL
KGVERISKPSRRLYCGAKGLKPVRNGYGLIMLSTPKGVLSGSEARKESVGGEMLFKIW---------MTVAEKKTKTKPA
KEK------------------------DV--AHKLRIRVRAYDSKILDASVRQIMDTALRYDAKILGPIPLPTEIKKYTV
NRAAFVYKNAREQFEIRIHKRLIDILNPMPKVIESLTNLSLPSGVSIDVKMM---------MTTPEKKTPKTLKGTVVSD
KMEKTVVVRVNRYVKHPKYKKYITRSKRYKAHDETNTYHVGDIVFIQEVPPISKDKHFQVISKA----------------
----------------------MTRSLHKGPYIDPKLIKKIDGKK-ASTSG-VIKTWARASQIAPEMVGFTFGVHNGKDH
IEVLVTEDMVGHRLGEFSPTKKFVRHGGKMQKELEQKKKEAE---ITAAKA---AKT--AATDT-----KK
>Bacteria_Parcubacteria_OD1_RIFCSPHIGHO2_01_FULL_OD1_45_26
------MKFYKPTTKSRRNMTGIEYRKFLTVD-EPHKALVSGGKRMVGRAKFGRISVRHKGGGHKRMFRDVDFIY-NKKD
IGARVETIEYDPNRSGFIALLCYADGVRRYVLAPEKLAVGDTV-ISS-AK-APIKPGNRLPLSDIPTGTFVFNVEIRPNG
GAKLMRSAGVYAEVLARAGGFVNLKMPSTEVRKVDEKSWATIGNVSNPENMLVKFGKAGRSRWKGIRPTVRGSAMNPVDH
PYGGGEGRQGRGTRRAKTLWGKPSGKGQKTRTPKKYSNVFIVS-RRKIGKKRSA-----------------MKFLIGRKQ
NMTQVFDASGRVTPVTVIKTEPLTVVQQKTLDKDGYVATRFG-YGVQKE-SRINKAQR-----------PLGNFRGFKEA
R---------PPASVGEATSESMGVA-NFVPGDVVEVSGLSKGKGFQGVVKRHGFHGGRRSHGQKHSEREPGSIGGGGRA
GGRVAKGMRMAGRMGGDRITVKGLKVVQVLDEEKLILLSGAIPGRRGTLLEI---RG-----------------------
--------------------------------------------------------------------------------
---MKAPIYNQEGKETGKIDLPEKVFGLKPNSALVYQAIVTEEANKRIPVAHTKGRGEVRGGGKKPWKQKGTGRARHGSI
RSPIWVGGGVAHGPTKDKVYSKKLNRKMRNIAMATILSAKARDGELILLDSFGATLPKTKEAVVVLAML--------KSA
EAKTLM-YKKGRRALMVIPTP--SSPLEKSFRNISSVNVVLARNLSALPTMTYKYLVFVDP-AKCFEVLLARMTN-----
-------------------------------------------MTQRIKEKFEK--AIPSLMKKLSVKNMLAIPKIDKVI
VTVGTGS--YK------DKKKIEIVADRLAKITGQKPTSTSAKKSIATFKLRAGDPSGLKVTLRGVRMYDFLDRLINVAI
PRERDFRGLKTGAIDEMGNLSIGFKEHTIFPETADEDLKDVFSFGVTICTTAKNKKEALTLFTVLNFPFKKE--------
-------------MSRLGKRDIEIPAGVGANFSL-G-KLSVKGPKGELNRDLLPDIIVTIN-GN-TINLAP-----KADT
-VFSRALWGTYSSHIRNMIEGVSKGYGKKLLIEGTGYKWNVVGAN-INLVLGLSHPVLIPIPAGVKVVA--EK--AELNI
SGIDKELVGNFTARIRSLKKPEPYKGKGIRYSDEIVTRKQGKRSTT-------------MIQPRSIVRVADNTGAKIGRI
FKVLGGSKKRYARIGDIVVLSVQSAEPRKAVKKKEVSRAVVVRQKANFRRGDASYIRFDENAVVLV--DAKN---EPKGG
RIFGPVPRELSEMGFQKIVSLAPEVL--MQIHNLKSPR--RKRLKLVGRG--GKRG-KTSGRGGKGQTARAGHRV-RPEV
RD------LIKKLPKLRGYSAPRI------------------------KQ---VVHTVNLNDLDKKFSNGTSVSPKDFGK
H--K------------VKVLS-DGELKKKLVLSGF-LYSVTAKKKIEASGSKII--------------------------
-------MSTLVPKKVKFRKWHTMR-RNPKRVG-LDTRGTHISFGSFGLQATTAGRIKSNQLESARKAISRSIKKTGKVW
IRVFPDMPYTAKPAEVKLGKGKGDVQGYVAPVRAGRILFELDGLSKIESEDVLRKAGSKLPVRTRIVRRKE----MNKAE
QKQKKRQMRHKRIRARVRGSAERPRLAIFRSNRYCYAQVIDDTKNVTLCSV-SE----LNLSKDDRRA-----KPLEKAM
IIGKMLANIAEKKGVKSVVFDRGGFLYTGLIKALALGARAGGLKF-----------MKASLNNYRQSPRKVRIVADLVRG
RSVALARAELKHLSKRAASPLLKLIDSAVANSGNKDK--------LYIKNIQVDRGVILKRSRPRAMGRAFPIHKHTSHI
NLEL----------------GIKN--------------------------------------------------------
-----------------MAKTKIKIKKGDTVIVNSGKDKGKKSKVLRVITDTGRIIVEGVGEVKKRRKPKKSN-EKGQML
VMATPIHVSNVALFCGTCTKGVRTRVK-M--ERPNGRSGGRIRICVKCKGVI-------------MSHTVHPYAHRLGIL
RDWKSRWFKAKTSN-YRKLLKADILLREYLEKELKTFMVSDIEIERGENYYRVIVKTARPGMIIGRSGEGSVKLKDKILR
F-L----------DKLGGLSPKD--LRLSVEEIRSPESNAGVVSHMIVEAIEKRTPFRRTMKQTIEKVMANKDVLGVRLT
LSGVLDGGAMSRTETIKKGRLPLQTLRADVDYARGRARGTLGTVGIKVWIYRGDIFTKESKARSQKLISKT---------
------MTDPIADMLTRITNATMVGKELTIIPYSKLKFEIANILLKHNLVKSF-SVK-GRKVRKHIEVELAYEADGSSRI
SGANRISKPSRRVYLGVNNIKSVRQGQGFLVMSTPRGIMVGDEARKAKVGGEALFRIW-----------MTEAKIKKAPA
RKT---------------LSKKAVAVPEI---AKLRLKVSAYEHKVLDNSVRQIVDTAIRYDGVVHGPVPLPTEIKKYTV
NRGAFIDKNSREQFEMRVHKRMLDIVSPSAKIIEALTNIELPSGVGIDLKMM--------MQSNANNNKGRSYKGVVVSD
KMDKTRVVEVSSIRKHPLYGKYIKRTKRFKVHDQENAHKVGDKVTIVETRPISKDKNFIFVDN-----------------
----------------------MARSSYKGPYVDPRVTKKIVGKD-PLKTG-VIKTWARDSSITPEMVGFVFGVHNGKDF
IEVRIVEDMVGHRLGEFSQTRKFVRHGGKMQKEQEMKAKEAE---ITAAKT---AKE--ATEAK-----KK
>Bacteria_Parcubacteria_OD1_RIF-OD1-9_RIFCSPLOWO2_01_FULL_RIF_OD1_09_43_27
------MKSYKPRTKSLRHTKTVTYRGVLTAT-EPVKALTKGFKRNVGRNADGRITVRHKGGGHKRLFREVDFLL-QKYN
IPAKVETIEYDPNRSGFIGVVVYADGARSYNLLPKGVNVGDTVLIS--ED-APLKQGNRLPLRKIPVGTFVYNIEFLPNG
GARIARSAGIYAEVVANNEGQAHLKMPSGEIRKVPEQCWASIGAVSNEEYKLRNLGKAGRSRWLGIRPTVRGTAMNPVDH
PYGGGEGRQGRGTKRPKTAHGKVTG-GRKTRTPKKYSNKLIVA-RRKTKRSR-----------MYVAMVTVMKFILAKKG
SMVSFVGTDGRATAATLLTVEPAIITQVKSKATDGYEAVQVG-AGTRSV-KNISKAVQ-GH------TKDLGSFAVIREF
R---------VVDSSAWKKGDTLDVA-VLAEGDIVEVSGTSKGKGFQGVVKRHGFHGGPRTHGQKHSEREGGSIGGGGRA
GGRVVKNMRMPGRMGGDRIMVKGLRVLGVDTTNNKVLVSGCVPGNKGGLLEL---VVTK---------------------
--------------------------------------------------------------------------------
---MEAIIYNTKGKEAGKISLNEKVWGLTWNADLIHQVVTSLRANARTETARVKDRSEVRGGGKKPWRQKGTGRARHGSS
RSPIWRHGGITHGPRPEKDYTKKVNKKMAAKALYVVLSEKLRKHEIMFVDEISFAQPKTREAKTVLGALAGVKGFEKII-
----TK---KRNAAYLTTNEK-API-VAKSFANFGSIDVDMIQNMNIIDLLSHKFAVITAPE-SSVKFIEGKIK------
--------------------------------------------MKPIK--EKQAEAFTSMKGDFGYKSKFAAPRLVKVV
VSATTGR--AK------DKNRNELVMDRLAKITGQKPSLRAAKKSIAAFKVREGDKIGVAVTLRGARMMGFLDKFFNVVI
PRMRDFRGFEKKSVDEIGNITLGLKEQTIFPETADEEVRDLFGMAVTIVTTSKSKKEAEKFFEVIGVPFKKA--------
-------------MSRLGKKGVNIPTGANVTQDG-T-TVTVKGPLGELTRDFPGSVEIKID-GS-EVSFVP-----KNNS
-KESRALWGTYASHVLNMVNGVTKAFEKKLLIEGVGYKVEMQGST-LVFSLGFSHKVPLEIPKDVKAVV--EK--NTITL
SSPNKESVGHFAAVIRSHKKPEPYKGKGIRYSDEVVRRKQGKKSA--------------MIQPQSIVKITDNSGGKIGRV
FKVLGSSKKRFAMIGDLVVLSVQVAESRKDVKKKDVLTGLVVRTRNAFRRKDGSYVRFDDNAVVIV----DKTKKELKAG
RIFGPIPREIVEIGYQKAGSLAPEVV--MQIHEVTSKTQ-FKTKKVVGRG--GKRG-KTAGRGTKGQKARAGHRI-RPAI
RD------IIKKLPKRRG---EGV-SV------NR-F----STP----YA---HTATIYLDVLSASFGAGERVTPKALLE
KELI-KKSGN-KI-PAVKILVR-GTIDKKLIVRGC-AVSEGAKTAIEKLGGTVK--------------------------
---------MLFPKKVKFRKWQTSR-KSPERLAKPETRGTELSFGSFGLKAETPARVKSNQIEASRKVIVRTITKVGKMW
TRVFPDRPYTQKAAQVGMGKGKGDPQGYVFEVRPGRILFEVDGVSEAIAVEALRKAGAKLPIKTRIVRREATA--MTIKL
SKNEQRLRRHRRIRAKVSGTAERPRLAIFKSLNYVYAQIIDDTKGATLVAS-SD--------MSVKGK-----TKTERAR
LAGEALAKSAKAKGIASVVFDRGGFIYTGRVRSFAEGAREGGLEF-----------MKAILKSYRQAPRKVRLVANLIKG
KTVPRAIAELDVLPKRASEPMKKLLLSAVANAKENDGIADM-NA-LLVKEVRVDQGVILKRSMPRAHGSAYPIHKHTSHI
MLEL----VAHAETPVKGAKAVKT----------------------VV-----------ATPEKEKVTKKPAKKVAKKAV
-----AKK--------------MKIKKGDNVIIIAGKDKGKKGKILETFPRLNRVVVDGANIAKVSTKPRTKG-GKGEVV
ERAMPLNASNVMIVDAKTGKRTRIGIKEI--------AGKNVRIAKKSGNEI-------------MTHIVHPFSHRLGIT
RDWKSRWF-GVNDE-YKAFLKSDIVIRTFLDKRLRGSHVAGVEIERNAKMFRIVIKTARPGLVIGRAGEGSLKLKNDILK
E-----------AARKKVSIPKD--FKLDIEEVRSPESSAEIVAEMVAEGLEKRMPFRSVLKQTVEKIMAKREVKGARIA
ISGRLGGAEMARYEQIRRGGIPLQTFRADIDYARKTARLPYGAIGVKVWIYKGQIFADNKKKSLAAQGVNA---------
-------MDHISNMLIGIKNAGNAGKSFSSVPFSKMKEEIASVLFKQGYIASY-AKK-GKKIAKTLEIGIAY-DGKKPRV
VEVARMSKPSLRSYIKASEIKPVKHSFGLMVLSTSKGIMTGEEARKAQVGGEALFKIW-------------MTKTVTKKA
IDK------------------------EV--THKLRIRVRAYESKILDNSVKQIVDTALRYDATVLGPIPLPTEIKKYTV
NRSTFVYKNAREQFEMRVHKRLIDILNPAAKVIEALTNLSLPSGVNIDVKMV---------METKITTNKKKLTGTVVSD
KMMKTVTVLVNRFVKHPKYGKFMKISKKYKAHDEANTYREGDKVVIEECRPISKDKTFTVVGRVTN--------------
----------------------MTRSLKKGPFIDPRLLKKIEGKT-ATNTP-MIKTWARASQISPDMVGFLFGVYNGKTH
IEVRVSEEMVGHRLGEFSPTKKFLRHGGKMQKELEAAKKGSE---LAAAKS---AKE--ATAAK-----K-
>Bacteria_Parcubacteria_OD1_RIF-OD1-9_RIFCSPLOWO2_01_FULL_RIF_OD1_09_47_33b
------MKKFKPTTPSLRQTAIVTYRGVLTTN-EPLKSLTHGFRRGSGRNAFGRITTRHKGGGHKRSFREIDFRM-EKVG
IPAKIETIEYDPNRSGFIGVICYADGERRYNLLPHGLKVGDTI-MT-AED-APVKTGNRIPLRKAPVGTFVFNIELQPQG
GARIARSAGNYAEVVANNAGQTHLKMPSGEIRKVSENAWASIGAVSNEEYKHRNLGKAGRSRWLGIRPTVRGSAMNPVDH
PYGGGEGRQGRGTKRPKTKWGKVTG-GRKTRSPKKYSNNLIVA-RRKTKKSR-------------------MKFILGRKE
NMVTFIGNDGLATAATLLAVGPVVITQIKNKATDGYEAVQIG-FGTRAA-KNISKAVQ-GH------TKDLGSFAEIREF
R---------VDDSSAWEKGDTLDAS-LFTVGDEVTISGTSKGKGFQGVVKRHGFHGGSRTHGQKHSEREPGSIG-S-TG
QQKISKGRRMGGRMGSDRTTIKGLRVLGVDTTNNKILVSGCVPGIKGALLEI---KA-----------------------
--------------------------------------------------------------------------------
---MEAIVYSTKGKEARKVALNEKIWGLSWNADLVHQVVTSMRANARTGTAAAKTRSDVSGGGKKPWAQKGTGRARHGSS
RSPIWRHGGVTHGPLAEKDYSKKINKKVRAKALYTVLSEKLRKGEIMFVDDIVMKAPKTSEAKVILTNL--------SEV
KGFEKLITKKRNAAYFAMAEK--SEVAAKSFANFGSIDFDDVKNMNPIDLLNHKYIVIVSP-EAAVGFIEGKIAAK----
----------------------------------------MTSAMKSVK--EKQAQAFETMKGEFGYTAKLAAPRLVKVV
VSATTGR--SK------DKNRNEMVMGRLAKITGQKPSLRAAKKSIAAFKLREGDKIGVAVTLRGARMVGFLDKFFNVAI
PRTRDFRGYEKKSVDEMGNLTLGVKEQSIFPETTDEEIKDLFGLAVTIVTTAKNKKEATRFFELIGTPFKK---------
-------------MSRIGKKGVIIPTGTTVTQNG-A-TITVKGPQGELARDFAGPVIITIT-EG-AISFEP-----KNNS
-KDARALWGTYASHLVNMVAGVNKPFEKKLIIEGVGYKVEQQGSI-LVFSLGFSHKVPMEVPKDVKALV--EK--NTITL
SSINKESLGLFAAQIRAKKKPEPYKGKGIRYSNEVVRRKQGKKSA--------------MIQPQTIVKITDNSGGKIGRV
FKVLGSSKKRYAMIGDLVVLSVQVAEPRKSVKKKDVLTGLVVRTRNAYRRKDGSYMRFDDNAVVIV-DRAKK---EPKAG
RVFGPIPREIVEAGYQKVGSIAPEVV--MQAHELKPKTK-LKSKKLVGRG--GKRG-KTSGRGTKGQKARAGHSI-RPAM
RD------IIKKLPKKRG---EGV-SR------NQ-F----KTE----AT---NEAVINIGVLSTVFASGDRVTPKTLLE
KALI-EKRGN-KV-PTIKILAK-GELDKKLDIRGC-AISESAKAAVEKLGGTVK--------------------------
---------MLFPKKVKYRKWQNGR-KSEAKLAAPETRGITLAFGSFGLKAETPARVKSNQIEASRKVISRTITKVGKMW
IRIFPDRPYTQKGAQVGMGKGKGELQGYVFEVRPGRMLFEVDGVDEATAVKALRKAGAKLPLKTRIVRRTQTV--MTTIT
SKTEKRIRRHRRIRAKVIGTAERPRLAVFKSNLYVYAQLIDDIKGTTLASS-SD--------MSLKGK-----TKTERAK
MAGEALAKVAKAKGITQVTFDRGGFIYTGRVRALAEGAREGGLAF-----------MKAYLKSYRQAPRKVRLVANLMKG
KTVERAIKELEVLPKRASLPMLKLLLSAVANAKENDGV-AQ-AD-LFVKEVRVDQGTILKRFIPKSHGTASPIHKHTSHV
MIEL----IANAEVESGKSKVESN------------------------------------TNADKPKAVKKAAPKKKAVA
-----AKK--------------MKLKKGDKVVIITGKDKGKKGAILEALPRVNRVVVEGANIAKIHEKARTRG-AAGQIV
ERAMPIHASNVMIIDPKKDVRTRVGIKEI--------GGKNVRVTKKSGSELK------------MTHIVHPFAHRLGII
RDWKSRWF-GAKEE-YKDFLRGDILIRSFLDKRLRGNHIAGVEIERNAKTFRVVIKTARPGMVIGRAGEGSVKLKNDILK
E-----------AARKKLSIPAD--FKLDIEEVRSPESNAAIVAEMVAEGLEKRLPFRMILKQTVEKVMANRDVKGARIA
ISGRLGGAEMARYEQIRRGGIPLQTFRADIDYAKNTARLPYGAIGIKVWIYKGQIFAEGKKKSLAAQGANA---------
------MHDPIADMLISIKNAGNAGKSTAVVPFSKMKETIATVLFQNGFIASY-AKK-GKKVVKTLELGIAF-DGKQPRV
ANVARVSKPSKRVYIKAAEIKLVKNGYGLLVLSTPKGVMTGAEARKAQVGGEALFKIW-----------------MTKSV
KEK------------------------DV--THKLRIRVRAYENKVLDNSVKQIIDTALRYDAEVLGPTPLPTEIKKYTV
LRSTFIYKNAREQFEMRIHKRLIDILNPAAKVIEALTNLSLPSGVSIDVKMM----------METKTTTGKKLQGVVVSD
KMMKTVTVLVNRFVKHPKYGKYTKISKKYKAHDEAGAYKMGDEVIIAECRPISKGKTFTVVGKKTA--------------
----------------------MTRSLKKGPHIDPKLLKKIEGKS-AQT-EPMIKTWSRASQITPEMVGFLFGVYNGKTH
LEVRVTEDMVGHRLGEFSPTKKFVRHGGKMQKELEQKKKESE---IAAAKA---AKS--ETPAA-----KK
>Bacteria_Parcubacteria_OD1_RIF-OD1-9_RIFCSPHIGHO2_01_FULL_RIF_OD1_09_44_41
------MKKFKPTTPSNRHTAIVSYRSVLTTN-EPLKALTTGFRRGSGRNAFGRITTQHKGGGHKRSFREIDFRF-DKIG
IPSKVETVEYDPNRSGFIGVICYADGERRYNLLPQGIKVGDSILIA--ED-APLKPGNRTILRKVPVGTFVYNVELQPNG
GARIARSAGNYAEVVANDRGQSHLKMPSGEIRKVSENVWASIGAVSNEEYKHRNIGKAGRNRWLGIRPTVRGSAMNPVDH
PYGGGEGRQGRGTKRPKTKHGKVTG-GRKTRSPKKYSNNLIVA-RRKTKRSK---------------MVTDMKFILGKKE
GMFSFVGSDGRATAATLLSVGPVSITQVKSKASDGYEAIQMG-FGTRAL-KNISKAVQ-GH------TKDLGLFMTIREF
R---------VEDSSSWKKGDTIDAS-LFEIGDEVTISGTSKGKGFQGVVKRHGFHGGSRTHGQKHSEREPGSIG-S-TG
QQKISKGRRMAGRMGGERITVKGLRVLGVDTTNGKILVSGCVPGVKGALLEI---KSNPVTLSAKAK-------------
--------------------------------------------------------------------------------
---MEATIYNTKGKEAGKLALNEKVWGLSWNADLVHQVVESMRSNARMSTAQVKDRSAVSGGGKKPWAQKGTGRARHGSS
RSPIWRHGGVTHGPMNEKDYSKKINKKVRAKALYTVLSEKFRNGEVLFIDTISMKSPKTAEAKGILSAL--------SSV
KGFEKMLTKRKNAAYFATGEK--SEAVSKSFSNFGNIDFDAVENMNPIDLLNHKYVVIVSP-EKAISFIEGKLPSVAAVA
TK--------------------------------------MKSAFKTVK--ERQADAFDAMKAEFGYKAKLAAPRLVKVV
VSATTGR--SK------DKNRNEMVMGRIAKITGQKPSLRAAKKSIAAFKLREGDKIGVAVTLRGARMMGFLDKFFNVAI
PRTRDFRGYDKKSIDEMGNLTLGVKEQTIFPEVADEDIKDLFGLAVTIVTTAKNKAEASRFFDIIGVPTKK---------
-------------MSRIGKKGVTIPTGTTVAQND-T-VVTVKGPLGDLTRDFSGPVDIKVE-GA-TIVFTP-----KNSS
-KEAKALWGTYASHLVNMVAGVNTAFIKKLIIEGVGYKVEPQGNV-LVFSLGFSHKVPMNIPADVKVLV--EK--NVLTI
SSINKESVGQFAAQIRANKKPEPYKGKGIRYSTEVIRRKQGKKSA--------------MIQPQTIVKITDNTGGKIGRV
FKVLGSSKKRYAMIGDLVVLSVQVAEPRKSVKKKDVLTALVVRTRNAYRRKDGSYIRFDDNAVIIV----DKVKKEAKAG
RIFGPIPREITEIGYNKIGSLAPEVL--MQAHEVKTRKP-RAVKKVVGRG--GKRG-KTSGRGTKGQDARAGHRK-RPQM
RD------TIKKLPKLRG---EGV-SR------NQ-F----KTE----AV---HYVVLNLGVLSIEFKSGDRVTPKVLLE
RALV-EKKGN-KV-PMVKILAS-GEFDKKLDIRGC-LISESAKAAVEKLGGTVK--------------------------
---------MLFPKKVKYRKWQNAR-KSEAA-A-PETRGITLAFGSFGLKAETQARVKSNQIEASRKAIVRTITKVGKMW
IRIFPDRPWTQKGAQVGMGKGKGELQGYVFEVRPGRMLFEVDGVDEATAVKALKKAGAKLPLKTRIVRRVETA--MTIKL
TKKGQRTRRHNRIRAKVSGTSERPRLAIFKSNSYIYAQIIDDTKGVTLSAV-SD--------MGLKGK-----TKTARAK
EAGEALAKSAKAKGLSAVVFDRGGFIFTGRVRAFADGAREGGLVF-----------MKAILRSYRQAPRKVRLVANLIKG
KTVPRALVELDVLPKRASGPMKKLLMSAVANAENDGI---ALVD-LFVKEVRVDQGTILKRSMPKSHGTAHPIHKHTSHI
MIEL----IASADIAPSKKMAKKT-----------------------------------ELEVEAPKVSKKTALAKVKAV
AKVKAAKKTK------------MKLKKGDNVIVITGKDKGKKGTILQVLPLVNRVVVDGANISKLHEKSRTKG-KSGQII
ERAMPINASNVMVVDPKTGKRTRVGKK-L-------IDGKNVRVTKKSGSELK------------MTHIVHPYAHRLGII
RDWKSRWF-GAKDD-FKKFLKGDVLIRKFLDKRLRGSYIAGVEIERNAKTFRILIKTARPGMVIGRAGEGSVKLKNDILK
E-----------ATRLKLDIPKD--FKLDIEEVRSPEGNAAVVAEMVAEGLEKRLPFRMILKQTIEKVMANREVKGARIA
ISGRLGGAEMARYEQIRRGGIPLQTFRADIDFAKNTARLPYGAIGIKVWVYKGQIFADSKKKLVATETQTFQ--------
------MHDPIADMLIRIKNAGNAGKDLAEMPFSNMKESIAKVLFVEGYIASY-AKK-GKKVQKTLEVGIAY-EGKKPRV
ADVLRMSKPSRRFYLKADEIKQVKNGYGLMVISTPKGIMTGDEARKGQVGGEALFKIW---------MTTATKKTVIKKA
TDK------------------------EV--THKLRIRVRAYENKVLDNSVKQIVDTALRYDAEVIGPIPLPTEIKKYTV
LRSAFIYKNAREQFEMRVHKRLIDILNPNAKVVEALTNLSLPSGVSIDVKMM--MEKTNKKTSTESNVTRKQLQGTVVSD
KMMKTVTVLVNRFKKHPKYGKFMKISKKYKAHDEEGAFKTGDQVTIEECRPISKDKSFKVIGKKIA--------------
----------------------MTRSLKKGPYIDPRLLEKLVGKS-ASTAA-MIKTWARSSQISPEMVGFLFGVYNGKTH
LEVRVTEDMVGHRLGEFSPTKKFVRHGGKMQKELEQKKKEAE---ITAAKA---AKS--ETPAA-----KK
>Bacteria_CPR_ParcubacteriaOD1_Nomurabacteria_GWC2_OD1_42_20
------MKKFKPTTPSNRQTAIVSYRGVLTTN-EPLKALTTGFRRGSGRNAFGRITTQHKGGGHKRSFREIDFRF-DKIG
IPSKVETVEYDPNRSGFIGVVCYADGERRYNLLPQGIKVGDSLIVA--ED-APLKPGNRTILRKVPVGTFVYNIELQPNG
GARIARSAGNYAEVVANDRGQSHLKMPSGEIRKVSENVWASIGAVSNEEYKHRNIGKAGRNRWLGIRPTVRGSAKNPVDH
PYGGGEGSQGRGTKRPKTKYGKVTG-GRKTRSPKKYSNNLIVA-RRKTKKSK-------------------MKFILGKKE
NMFSFVGSDGRATAATLLSVGPVSITQVKTKENDGYNAIQMG-FGT---VKNISKAVQ-GH------TKDLGLFATICEF
R---------VDDTSAWKKGDVVDAS-TFEIGDEITVSGTSKGKGFQGVVKRHGFRGGQRTHGQKHSEREPGSIG-S-TG
QQKISKGRRMAGRMGGERITVKGLRVLGVDTTNGKILVSGCVPGVKGALLEI---KATAK--------------------
--------------------------------------------------------------------------------
---MEATIYNTKGKEAGKLALNEKVWGLSWNADLVHQVVESMRSNARTSSAQVKDRSAVSGGGKKPWAQKGTGRARHGSS
RSPIWRHGGVTHGPMNEKDYSKKINKKVRAKALYTVLSEKMRNGEVLFVDNIRMEAPKTAEAKGILSAL--------AGV
KGFEKILTKKKNAAYFATSEK--SDAVSKSFSNFGNIDFDAVENMNPVDLLNHKYVVIVSP-EKAISFIEGKLAVAKEAN
AK--------------------------------------MKSAFKTVK--ERQASAFDTMKTEFGYKAKLAAPRLVKVV
VSATTGR--SK------DKNRNDMVMGRIAKITGQKPSLRAAKKSIAAFKLREGDKIGVAVTLRGARMTGFLDKFFNVAI
PRTRDFRGYDRKSIDEMGNLTLGVKEQTIFPEVSDEDVKDLFGLAVTIVTTAKNKKEATSFFDIIGVPFKK---------
-------------MSRIGKKGVTIPTGTTVTQND-T-VFTVKGPLGELTRDFSGPVDIKVE-GN-TISFSP-----KNSS
-KEARALWGTYASHLVNMVAGVNTAFAKKLIIEGVGYKVEAQGNT-LVFSLGFSHKVPMEIPKDVKVLV--EK--NVLTL
SSINKESVGQFAAQIRAKKKPEPYKGKGIRYGTEVVRRKQGKKSA--------------MIQPQTIVKITDNTGGKIGRV
FKVLGSSKKRYAMIGDLVVLSVQVAEPRKSVKKKDVLTGLVVRTRNAYRRKDGSYIRFDDNAVIIV-DKVKK---EAKAG
RIFGPIPREITEIGYNKIGSLAPEVL--MQAHEVKTRKP-RAVKKVVGRG--GKRG-KTSGRGTKGQDARAGHRK-RPQM
RD------TIKKLPKLRG---EGV-SR------NQ-F----KTE----FT---HYVVLNLGILNLEFKAGDRVTPKVLLE
HSLV-EKKGN-KV-PIIKILGS-GVLDKKLDIRGC-LISESAKTAVEKLGGTVK--------------------------
---------MLFPKKVKFRKWQNAR-KSEAKLAMPETRGITLAFGSFGLKAETPARVKSNQIEASRKAIVRTITKVGKMW
IRIFPDRPYTAKAAQVGMGKGKGDPQGYVFEVRPGRMLFEVDGVDEVTAVKALRKAGAKLPLKTRIVRRVEAA--MTTKL
TKNEQRTRRHNRIRAKVSGTSERPRLAIFKSNSYIYAQIIDDTKGNTLSAV-SD--------LGLKGK-----TKTERAK
LAGDALAKSAKAKGISTVVFDRGGFIYTGRVRAFADGAREGGLIF-----------MKAILRSYRQAPRKVRLVANLIKG
KTVPRALVELDVLPKRASGPMKKLLMSAVANAKENDGV--DLVN-LFVKEVRVDQGTILKRSMPKSHGTAHPIHKHTSHI
MIEL----ITSADVAPSKKVAKLE----------EAPAKKVSKKIALAKVKAAADSAKSRRAPSTEARQAPKVKAEKKAK
----------------------MKLKKGDNVIVITGKDKGKKGKILEVLPSANRVVVEGANISRLHEKSRERG-KSGQII
DKAMPINASNVMVVDPKTGARTRVGSKKI--------DGKNVRVTKKSGSELK------------MTHIVHPYAHRLGII
RDWKSRWF-GAKDD-FKKFLKGDVLIRKFLDKRLRGSHIAGIEIERNAKTFRILIKTARPGMVIGRAGEGSVKLKNDILK
E-----------ATRLKLDIPKD--FKLDIEEVRSPESNAGVVAEMVCEGLEKRLPFRMVLKQTIEKVMANRDVKGARIA
ISGRLGGAEMARYEQIRRGGIPLQTFRADIDFAKNTARLPYGAIGVKVWIYKGQIFADSKKKLVVSEA------------
------MHDPIADMLIRIKNGGNAGKDIVEMPFSNLKEAIAKVLFTEGYIASY-AKK-GKKVQKTLEVGIAY-EGKKPRV
VDVARMSKPSRRFYLKAEEIKPIKNGFGLMIMSTPKGIMTGGDAKKGQVGGEALFKIW-----MTTATKKTTTKSVTKKV
ADK------------------------EV--THKLRIRVRAYENKVLDNSVKQIVDTALRYDAEVIGPMPLPTEIKKYTV
LRSAFIYKNAREQFEMRVHKRLIDILNPNAKVVEALTNLSLPSGVNIDVKMM-MIEKTNKKISAASNVTRRKLQGVVVSD
KMMKTVTVLVNRFVKHPKYGKFMNISKKYKAHDEEGVFKTGDKVVIEECRPISKDKSFKVIGKQSA--------------
----------------------MTRSLKKGPHIDPRLLEKLVGKS-ASTAE-MIKTWARSSQISPEMVGFLFGVYNGKAH
IEVRVTEDMVGHRLGEFSPTKKFVRHGGKMQKELEQKKKEAE---ITAAKA---AKS--ETPAK-----KK
>Y2_MetaBAT.48
SIYCNYMKSYKPTTASRRHMTGVFFRELLTGD-VPHKALVSGFRRSNGRNNAGRITVRHKGGGHKRRYRDVDFTY-NKKD
IPAKVETIEYDPNRSGFIALALYADGERRYVLAPRMLAVGSMFVVS--AK-APIIVGNRTVLKNIPLGTFVYNIELKPLG
GGRLARSAGNYAEVVAQEGGYTHIKMPSSEIRRVSDQAWASIGEVSNQEHRLTNYGKAGRSRWKGIRPTVRGTAMNPVDH
PHGGGEGKQGRGRRRAVSAWGKPTGKGHKTRRAKKYSNVLIVS-RRKVGKKRNAI----------MYPVTTMKFILGKKE
HMTQIFDDTGVVHPGTLVTAGPVTVTQIKTTDKKGYNAVQVG-FDKKEL-KKMNKAMA-GH------LKDLSGFKVVREY
R---------TDEASAATRGTELSVA-QFVVGDTVRVTATSKGKGFQGVVKRHGFHGGPRSHGQKHSEREPGSIGGGGRA
GGRVIKGMRMAGRMGGDRVTVKNLTVLAIDAANNQMIISGAVPGRRGSLIEI---RSI----------------------
------------------------------------------------------------AALFPAGVVLLLKSAAYSFS
DGIMEATVYNLKGEKSGTVTLPGTVFGVAWNGDLVHQVVTAMQANARTPVAHTKNRGEVSGGGKKPWRQKGTGRARHGSI
RSPIWIGGGVTHGPRKDKNYAQKINKKMRSKALYTALSQKMRDNEILFVDHLFLEEAKTKEAKHVLGNL--------AKV
KGFEPLATKRNNSALIALAAA--NENTVRGFRNLSSISTILAADLNPVRLLTYKYLIVSNP-EKVVSAWGERMRSKKTKK
VAV-------------------------------GESEGRQKGSHQEMTKEKQN-KAFNILKEKFGYVNRMQAPRLSKVV
VSSGVGS--LK------DKAKIALVADRLAKITGQKPAPRGAKQSVAAFKIRQGDAIGYQVTLRGTRMYRFLDKLFNVAL
PRTKDFRGIPSKAIDAMGNMTLAIREHTIFPETSDEDLKDVFGLAVTIVTKSRKNEEALAYFTHIGVPFVKSIGK-----
----FASGKFHIYMSRIGKQIIEIPEKTSVTAIA-G-AVSVVGPLGTLSRDFKNSINIAVL-DG-EVRLTP-----RITS
-VSTKALWGTYAAHIANMIAGVNKVYEKKLIVEGIGFRSEVSGQK-LMLTLGFSHPVIALIPEGIKVTA--EK--NVITI
TGIDKELVGQFAANVRSLKKPEPYKGKGIRYHDEVVRRKQGKKTA------------IFMLQPQSLVTIADNSGGKIGRV
FKVPGGSKRRYAQIGDVVILSVQTAEPRKLVKKKEILQAVVVRQKKAFRRKDGSYIRFDDNAVVIL----EKDKQDPKAG
RVFGPMPRELAERGYQKIISLASEVVTDMQIHTLKREHA-QKTKKRVGRG--GARG-KTSGRGTKGQKARAGAKF-RPEM
RD------IIKKLPKLRG-----------------YQFQSIYE----------KPVIVTTGSLEK-YAKAVDVTPEYLLK
QGLV-RMRKG-KM-PKIKILH-RGGLSKVLTIKGI-AVSKSVRDLIEKVGGTVVV-------------------------
---TPSTTIMLFPKKVKYRKWQSGR-KNPNRRG-IETRGTTLSYGSMGIKATTGARIRSNQIEAARKTMIRLVGKTGKMW
IRIFPDRPYTAKAAEVGMGKGKGDLQGYVFEVLPGRMLFEVDGVKPEIAREALRKAGAKLPVKTRIIERAEH---MTKTD
IKTKTRERRHTKVRFSVSGTKEKPRLSVYRSNKYIHAQIIDDENSRTLVGL-TS--------KVISGK-----NKTETAT
IAGKKIAEEAKEKKITKVVFDRGGFVYAGRIKAFADGAREGGLEF-----------MKATLSTYRQSPRKVRLIAGAIRG
KNVAHAMKVLRFMTKRGALPLLRLLESALANAKNATN--QSAED-LRVAAIRVDMGKTLKRSRPRARGHASRINKRTSHI
TIEL----------GDELPIPKKK--------------------------------------------------------
----------------------MKIHKGDTVQVIAGKDKGRTGKVLRALPKTLQLIVEGVHVRKKHQRAQKKG-QKGQVI
DKTHPIHVSNVMLIDPKTNKPTRLKVK-V-------KDGKKVRISKKSGAVI-----------IIMTHVVHPYAHRLGIL
RDWKSRWF-ATPAL-YNSFLKCDVLLREYLEKRLLGMYVGGIEMERGANKLRVIIKTSRPGMIIGRSGEGSVKLRGDIMT
F-L---------RRHKLLEIAGD--IKIDIEEIRSPESNAAIVALMVAEGLEKRMPFRRVLKQTVEKVMANRDVRGVRIR
LSGRLGGADMARQEDLRQGRIPLQTLRADIDFARARATIAQGDLGIKVWIYKGDVFEK----------------------
-------MDAIANMIVQIKNGNNAGKASVVVPYSNFKYAIALLLEREKYVGTV-VKK-GKKVKKFIEIDLVY-DGSAPRI
RGARKISKLSRRRYYGVADIAAERRRLGTLVLSTPKGILTGKEAQKEKMGGEALLRVWPDFRLDFRFIMAAEETKKKRGT
KKE------------------------EV--SQKLRIRVRAYEHKILDASVRQIMDTALRFDAKVQGPIPLPTEIKKYTV
NRSSFVYKDAREQFEMRVSKRLIDIINPSPKVIEALTNLTLPSGVNIDVKMS---MGETITTTEEKVKRGKILSGVVVSD
KMKDTATVLVTRFIKHVKYDKYMKRHKKYLAHDALNTHKVGEKVTIREVRPISKRKTFVIV-------------------
---------------RLFSLHVMTRSLKKGPYVDPKLLKKIAGKR-PTEAG-VIKTWSRRSEIAPEMVGFTFGVHNGKQH
LEVFVTEDMVGHRLGEFSLTRKFIRHGGKMQKELEQKKKETE---LAAAKA---AKT--APVAA-----KP
>Y4_MetaBAT.14
SIYCNYMKSYKPTTASRRHMTGVFFRELLTGD-VPHKALVSGFRRSNGRNNAGRITVRHKGGGHKRRYRDVDFTY-NKKD
IPAKVETIEYDPNRSGFIALALYADGERRYVLAPRMLAVGSMFVVS--AK-APIIVGNRTVLKNIPLGTFVYNIELKPLG
GGRLARSAGNYAEVVAQEGGYTHIKMPSSEIRRVSDQAWASIGEVSNQEHRLTNYGKAGRSRWKGIRPTVRGTAMNPVDH
PHGGGEGKQGRGRRRAVSAWGKPTGKGHKTRRAKKYSNVLIVS-RRKVGKKRNAI----------MYPVTTMKFILGKKE
HMTQIFDDTGVVHPGTLVTAGPVTVTQIKTTDKKGYNAVQVG-FDKKEL-KKMNKAMA-GH------LKDLSGFKVVREY
R---------TDEASAATRGTELSVA-QFVVGDTVRVTATSKGKGFQGVVKRHGFHGGPRSHGQKHSEREPGSIGGG-RA
GGRVIKGMRMAGRMGGDRVTVKNLTVLAIDAANNQMIISGAVPGRRGSLIEI---RSI----------------------
------------------------------------------------------------AALFPAGVVLLLKSAAYSFS
DGIMEATVYNLKGEKSGTVTLPGTVFGVAWNGDLVHQVVTAMQANARTPVAHTKNRGEVSGGGKKPWRQKGTGRARHGSI
RSPIWIGGGVTHGPRKDKNYAQKINKKMRSKALYTALSQKMRDNEILFVDHLFLEEAKTKEAKHVLGNL--------AKV
KGFEPLATKRNNSALIALDAA--NEDTVRGFRNLSSISTILAADLNPVRLLTYKYLIVSNP-EKVVSAWGERMRSKKAKK
VAV-------------------------------GESEGRQKGSHQEMTKEKQN-KAFNILKEKFGYVNRMQAPRLSKVV
VSSGVG---SL-K----DKAKIALVADRLAKITGQKPAPRGAKQSVAAFKIRQGDAIGYQVTLRGTRMYRFLDKLFNVAL
PRTKDFRGIPSKAIDAMGNMTLAIREHTIFPETSDEDLKDVFGLAVTIVTKSRKNEEALAYFTHIGVPFVKSIGK-----
----FASGKFHIYMSRIGKQIIEIPEKTSVTAIA-G-AVSVVGPLGTLSRDFKNSINIAVL-DG-EVRLTP-----RITS
-VSTKALWGTYAAHIANMIAGVNKVYEKKLIVEGIGFRSEVSGQK-LMLTLGFSHPVIALIPEGIKVTA--EK--NVITI
TGIDKELVGQFAANVRSLKKPEPYKGKGIRYHDEVVRRKQGKKTA------------IFMLQPQSLVTIADNSGGKIGRV
FKVPGGSKRRYAQIGDVVILSVQTAEPRKLVKKKEILQAVVVRQKKAFRRKDGSYIRFDDNAVVIL-EKDKQ---DPKAG
RVFGPMPRELAERGYQKIISLASEVV--MQIHTLKREHA-QKTKKRVGRG--GARG-KTSGRGTKGQKARAGAKF-RPEM
RD------IIKKLPKLRG---------------YQFQ----SI-----YE---KPVIVTTGSLEK-YAKAVDVTPEYLLK
QGLV-RMRKG-KM-PKIKILH-RGGLSKVLTIKGI-AVSKSVRDLIEKVGGTVVV-------------------------
---TPSTTIMLFPKKVKYRKWQSGR-KNPNRRG-IETRGTTLSYGSMGIKATTGARIRSNQIEAARKTMIRLVGKTGKMW
IRIFPDRPYTAKAAEVGMGKGKGDLQGYVFEVLPGRMLFEVDGVKPEIAREALRKAGAKLPVKTRIIERAEH---MTKTD
IKTKTRERRHTKVRFSVSGTKEKPRLSVYRSNKYIHAQIIDDENSRTLVGL-TS--------KVISGK-----NKTETAT
IAGKKIAEEAKEKKITKVVFDRGGFVYAGRIKAFADGAREGGLEF-----------MKATLSTYRQSPRKVRLIAGAIRG
KNVAHAMKVLRFMTKRGALPLLRLLESALANAKNATN--QSAED-LRVAAIRVDMGKTLKRSRPRARGHASRINKRTSHI
TIEL----------GDELPIPKKK--------------------------------------------------------
----------------------MKIHKGDTVQVIAGKDKGRTGKVLRALPKTLQLIVEGVHVRKKHQRAQKKG-QKGQVI
DKTHPIHVSNVMLIDPKTNKPTRLKVK-V-------KDGKKVRISKKSGAVI-----------IIMTHVVHPYAHRLGIL
RDWKSRWF-ATPAL-YNSFLKCDVLLREYLEKRLLGMYVGGIEMERGANKLRVIIKTSRPGMIIGRSGEGSVKLRGDIMT
F-L---------RRHKLLEIAGD--IKIDIEEIRSPESNAAIVALMVAEGLEKRMPFRRVLKQTVEKVMANRDVRGVRIR
LSGRLGGADMARQEDLRQGRIPLQTLRADIDFARARATIAQGDLGIKVWIYKGDVFEK----------------------
-------MDAIANMIVQIKNGNNAGKASVVVPYSNFKYAIALLLEREKYVGTV-VKK-GKKVKKFIEIDLVY-DGSAPRI
RGARKISKLSRRRYYGVADIAAERRRLGTLVLSTPKGILTGKEAQKEKMGGEALLRVWPDFRLDFRFIMAAEETKKKRGT
KKE------------------------EV--SQKLRIRVRAYEHKILDASVRQIMDTALRFDAKVQGPIPLPTEIKKYTV
NRSSFVYKDAREQFEMRVSKRLIDIINPSPKVIEALTNLTLPSGVNIDVKMS---MGETITTTEEKVKRGKVLSGVVVSD
KMKDTATVLVTRFIKHVKYDKYMKRHKKYLAHDAGNTHKVGEKVTIREVRPISKRKTFVIV-------------------
---------------RLFSLHVMTRSLKKGPYVDPKLLKKIAGKR-PTEAG-VIKTWSRRSEIAPEMVGFTFGVHNGKQH
LEVFVTEDMVGHRLGEFSLTRKFIRHGGKMQKELEQKKKETE---LAAAKA---AKT--APVAA-----KP
>Bacteria_Parcubacteria_OD1_Nomurabacteria_RIFCSPHIGHO2_02_FULL_OD1_Nomurabacteria_33_12
------MKTYHPSTPSRRNTVTIEYRKVLTGD-KPEKSLTHGFKRSMGRNNQGRITVQHKGGGNKRLYRDIDFKM-NKMD
IPGKITTIEYDPNRSAFIGVVIYADGEKRYIVLPKTAKAGDSFLVS--KT-APIVPGNRTLLSRIPVGTYVHNVEVKAGA
GAKLVRSAGAYAQIVANDAGYTSVKMPSSEIRKIDENSFATIGEVSNSDHHLVKYGKAGKSRWRGIRPTVRGSVMNPVDH
PYGGGEGKQGRGTRRPKTRHGKVTG-GRKTRTPKKYSNHLVTT-RRKVGKKR-------------------MKFILGKKR
EMVQYYSQDGIIHPATIVDAGPITVTQIKTKTSDGYDAIQVG-YGIKKE-SRTKKPQM-GH------FKNLGPFQHVVEF
----------DAPIDSVNIGDTLNAG-SFIPGDTVTVTGISKGKGFQGVVKRYGFHGGPRSHGQKHSEREPGSIG-A-TG
PQRVFKGTRMGGRMGQDRIYTKNLTVLAVDSENSIILIKGALPGRRGTLLEI---VSK----------------------
--------------------------------------------------------------------------------
--MLETKVFASDGSISRTFKIPKSIFDVKWNSDMVNQVVLSMESNLRAGTAHTKNRAEVSGTGKKPWKQKGTGRARHGSR
RSPIWVGGGIAHGPRTDKDYSKTITKSMRRGALVSLLSQKFRNGEIIFIEPLDIKTPKTKDGLAILKNISKAVDAPRLA-
----NG---RKPYAVLALPAK-NKT-LQKSFNNLPSVTVEMVQNISVLDIINHKYCLFINPE-EALEFLKVKNTKKV---
------------------------------------------MNKDSVK--NKVADAFKVMKAKFGYKNHLEAPKLTKVS
IAIGTGM--MMKK----DPKKNDFVMDRLAKITGQKGSLRPAKKSVASFKIRQGDPVGILVTLRGENMYSFLDKFFNIAI
PRTKDFRGIDQKVVDSMGNATIAVKEHTIFPETNDEEYKDVFGFAVTIGTTAKNKTEALKFLKHIGVPFKKDK-------
-------------MSRIGKQIVIIPAGVTATIDK-S-FFTVTGPKGNLERDFKTLIGIVIN-GN-EITFTL-----NKIT
-IESRALWGTVASHVKNMVVGVTDGFTKKLILEGVGFKSEIKNGK-LELALGFSHPVSMPIPDGLTATA--EK--NVITV
SGFDKELVGSFTAKVRGMKKPEPYKGKGFRYDNEIIRRKQGKKSA--------------MIQVETVVKITDNAGGKVGKV
FKILGSSKRRYAYIGDRVILSVKIAEPRKGIKKKEVCEAVVVRQVKSFRRKDGSYIRFDDNAVVIL----EKGKKEPRAG
RVFGPIPRELAELGYQKIVSLAQEVL--MQKNTLIPKTK-LKKHKTVGRG--GKRG-KTAGRGTKGQSARSGNKK-RPEL
RD------IIKKLPKLRG-----------------YKFNSVKN----------EIATVTLAQLEKSFKDGDKITPGILIK
SGIV-NTHHG-KV-PHIKILA-KGVLTKSFTVSKF-SISVGAREAIINAKGKVE--------------------------
---------MLAPKKVKHRKWQTGR-KKLD-NK-VDIRGSVMAFGSFGIKATTHARVTSNQIEAARXXXXXELTKIGRVW
IRIFPDRPVTQKAANVGMGKGKGDLDHYCFEVLPGRIIFEVDGVTEIVAREALRKAGTKLPVKTRIISRELA---MKTTN
IKQEKRIRLKRKIRSKINGTPLRPRLSVFKSNMHIYAQIIDDVTGKTLLAT-SD--------MKETKG-----TYRERAI
IVGKAIAEEAIKKGIKNVVFDRNGYKYTGHIAALADASRESGLTF-----------MKAKLSNYRQSPRKVRLVTDLVKG
KKVSDALTQLSFLPKRASLPVQKLLRSAIANAIVGGK--KE-ED-LSVFTIEVNEGATLKRMRPRARGSAYRINKRTSHV
SVTL----KETEVKDKSKKVSKTN------------------------------------KEIKEK--------------
----------------------MHVKKGDIVIVRTGKDKGIKGKILSSSPKTNKVIVEGARLHKKHLKPKTRG-GVGEVI
QKPGWMDASNVQLIDPKTGTGTRVGKKTI--------GDKKVRISKKSGQEV-------------MSKTVHPYAHRLVVL
RDWKSRWF-AEPKI-YKDFLKGDALLRNYLTKKLRGSYVAGVEIERGQKGMRIIIKTSRPGMIIGRQGEGATKMRADIVK
F-M----------KRADIFPKED--IRVDIQEITSPDADAAIVAYSIAEAMERRMPFRRIMKSTIEKVMGTRGVRGVRIY
LGGRLGGAEIARTENMKKGSIPLQTFRADVDFAREKAHMTYGDIGIKVWIYKGEVFNQKTDTTIKK--------------
-------MNPLANFLIKIKNASRVKHETVTVPYSKFIHGICSCLLRAEIINGF-EKK-SKKAGEEIVVTLKY-TENKPRI
SDLTLVSKPSARKYIGVNDIHPVKSGFGILVLSTPKGVLSDTEAKKELVGGEALFKMW------------MATKPKEKTK
KED----------------------VATA--QTRLRIRIRAYEHRVLDQSVKQIIDTAERFDAKVIGPIPLPTEIKKYTV
NRASFVYKNAREQFEMRVHKRVIDILGANQKTIEALTNLSLPSGVDIDVKMM-------------MENTKKQMTGKVVSN
KMQKTVVVAISTYKKNPKYHKFQKTVHKFKARDDSGLLQTGDVVTIEETRPISKGIHHMVIK------------------
----------------------MTRSLKKGPYVDERLLSKILGKK-PLETG-VIKTWSRACVICPEMVGFTFGVHNGKIH
IEVLVEEDMVGHRLGEFSPTRKFVVHGGKMQKEIEQKKKQSE---IDAAKS---AKA---SVTAKPAAKKK
>Bacteria_Parcubacteria_OD1_Nomurabacteria_RIFCSPHIGHO2_02_FULL_OD1_Nomurabacteria_38_15
------MKKYKPTTPSRRNMQTVNYKEYLTES-KPHKKLTSGFKRSMGRNNQGRITTRHKGGGNKRLFREIDFKY-NKID
IPAKIESVEYDPNRSGFIALVVYNDGERRYILAPKGAKVDDKFIVS--AD-APINAGNRIMLKNIPVGTFVYNVEIKPTG
GAKLVRSAGNYAQVIANDQGYTLLKMPSSEVRKIPEKCFATIGEVSNPENKLRKYGKAGASRWKGIRPTVRGSAMNPVDH
PYGGGEGAQGRGTRRPKTFTGKVTG-GRKTRTPKKYSNYLVVS-RRKVGKKR-------------------MKFILGTKG
EMTQYFGEDGRVYPATIVNAGPITITQIKNSTADGYDAVQYG-FGNRNE-KNISKSVL-GH-------TKGVTFRTLKEL
R---------LDESATKAVGEVVTVD-EFAVGDKITVSGTSKGKGFQGVVKRHGFAGGRRSHGQKHSEREHGSIGGG-LR
N-RVPAGTRMGGRMGGDRITVKNLEILAIDNKASQLIIKGAIPGRPGTLLEI---VS-----------------------
--------------------------------------------------------------------------------
---METTIYSNKGIASGSLKLPEAIFDLPWNGDLVHQVAVAIQANMRDSIAHAKDRSQVSGGGKKPWAQKGTGRARHGST
RSPIWRHGGVTHGPLSEKDYSQKINRKMRTKALFTVLSQKMRDGEIMFVDNFALENIKTKEAAKVLLDLSKIKGFERLA-
----SK---RKNTALISVKGR-NEI-VEKSFSNIPSVMVDKVEDMSVVDALSARYLIITAPE-EAIKFFESKK-------
------------------------------------------MYAKLINKEIQK-QAYKLMSKDFSYKNALQAPRLVKII
IAVGTGS--GMKR----DRNRNDLVIDRLAKITGQKPTIRPAKKSIASFKIREGDPVGVMVTLREARMLAFMDKFIHIAL
PRTKDFRGLDPKSIDDIGNVTFAIREHTIFPEAADEDLKDVFGMSLTIVTTAKTKAEAKAFLEVLGIPFKK---------
----FYSKYGNKYMSRLAKKPTTIPAGIEVSMSN-K-TLTVKGPKGELTRDFDTTIGIEIN-GN-EIIFTK-----KKES
-PFSRALWGTYASHVRNMIVGVTEPYTKKLILEGIGFKCEVKGTN-VEMALGFSHPVSVKIPEGLTVIS--EK--NNLTV
TGIDKEKVGAFTADIRALKKPEPYKGKGFRYEGEVIRRKDGKKSA--------------MMQDGTNVVIADNTGAKQGRI
FKVLGGSKRRYARLGDIVIISVKVAEPRKAVKKKEICKAVVVRSRGPFRRKDGSYIRFDENAVVIL----EKNLVDPRGG
RIFGPIPREIQERGFQKIASLAPEVI--MQIHNVKKENP-NKKARQVGRG--GHRG-KTSGRGGKGQTARAGNKP-RPQM
RD------IIKKLPKLRG---RGK-NS------LKTV----EAN------------VQSVSLLAIASLNTEIINRDILLK
SSII-KRDAG-KL-PQVKIVGN-TPISKKLIIAKGIRVSKGAKEIIEKAGGQFK--------------------------
---------MLFPKKVKHRKWQRDR-KDMANLS-PDTRGVKVSFGSYGLKATTSGRIKSNQIEAGRKAMQRYIGKMGRVW
IRIFPDRPYTAKPAEMGMGKGKGDLQGYCVEVRPGRVLYEVDGVAELVAREGLRKAGTKLPVNTRVVARK----MKSIQQ
KKTIKRSRLKTRIRARLTAAKPQPRLSVFRSNLHIYAQVIDDTSAKTLASA-SD--------LKINNG-----TKAERAK
MVGLEIAKQAKAVGISQVVFDRNGFKYTGRIKTVADAAREGGLVF-----------MKAELKNYRQSPRKVRLVANLVKG
LSISQALTELDFLAKRAALPLQKLVKSAVANAVKNDGQEANIENSLIIKNITVDKGITLKRFMPVSRGSAHPIHKHTSRV
TVTL--------ATTGSKTLKNKK--------------------------------------------------------
----------------------MKIKKGDNVRMLTGNDKGKKGKVVKAFPVLNRVLVEGINMVKKNVKPKQRG-QKGTVI
ELSLPVNASNVRK------------VD--------------------------------------MSKVVHPYAHRLVTL
RDWKSRWI-AGDKK-YQEYLRSDVLMREYLVKKLRGSYVSVIEFERSQKATRLIIRTSRPGMIIGRNGEGLQKLRLDIDK
L-I----------RKQKLLVATD--FKIDLVEVSNPDADAAIVAQGVAEALEKRLPFRRVLKQMVEKVMGAKGVYGVRVV
LGGRLGGAEIARSEEIKRGSVPLQTIRADVDFAREKAHMAYGVIGIKVWIYRGEIFSQKDDAKNKSSQAKPI--------
-------MDTLSNMLNGIKNAGLAGKNQVDFPHSKLKIAVLECLKKEGYITSF-KIVSGSKSFPMILVQVAY-VGDRPKV
SGLNRVSKPSRRMYSKSKELKPFRNGFGRFILSTPKGIMSEKDARNEQVGGEVLFKIW---------------MTARTQK
KIE------------------------EG---TKLRIRVRAYENRVLDNSVRQIVDTALRYDAQIVGPIPLPTEIKKYTV
NRSPFIYKNAREQFEMRTHKRMIDILNPNQKTIEALTNMNLPTGVDIDVKML-------------MTTNRKILSGVVVSD
KMNKTVVVAVTTFKKHPKYQKYFKTTKRYKAHDEVNNFKVGDKVKIISTKPMSKDKSFEVITN-----------------
----------------------MTRSLKKGPYVDAKLLRKIAGKD-ALKTP-SIKTWARASQIPPEMVGFTFGVHNGKAH
IDVLVTEDMVGHRLGEFSSTRKFVRHGGKMQKEIDQKKRESE---ITAAKS---AKA--STGDTK----KK
>Bacteria_Parcubacteria_OD1_RIFOXYD2_FULL_OD1_44_9
------MKKYQPTTPSRRGMSVVSYRGLTTDT--PHKALTTGGKRDVGRNNRGRITVRHKGGGHKRAYREIDFTF-DKKD
IFAKIETLEYDPNRSGFIALICYRDGERRYILAPTTVKVGDMI-MTS-DK-ADIKPGNRLPLAKIPVGTFVYNVEVKPKG
GAKLARSAGAYAEVLASDAGYTNLKMPSSEVRKISEQAWASIGSVSNEEYRLANYGKAGRSRWKGIRPTVRGSAMNPVDH
PYGGGEGAQGRGTRRPKTAWGKVTG-GRKTRRPKKYSNVLVVS-RRKVGKKR-------------------MKFILGTKQ
RMTQVFDDNGRSLIGTVISVAPSIVTQIKT--AGGNQSVQIG-YGEKRA-KNAGKPML-GHPALKAADKENISFQYLREF
---------TTDTAADYKIGDTVDSS-IFTEGEEVTVIGTSKGKGFQGVVKRHGFHGGPRSHGQKHSEREAGSIGVG-GV
Q-RVFKGMRMAGRMGSDRVTTKYVKILKINKEAKEILIQGAVPGRPGSLIQI---IAK----------------------
--------------------------------------------------------------------------------
---METTLYNQKAEKAGDFKLEVSLFGQKWNADLVHQVVFSMLSNARPVVAHAKGRNEVSGGGKKPWRQKGTGRARHGSS
RSPIWKGGGATHGPNKEANYTKKINKKMKSKALAVLLSRKFKDGEMLFVDKFDVSG-KTKVATDAMKKFSAIKGFEKIN-
----YL---KGRRSLIVTPAK-DAE-LEKAFANIKSAQVTEARNVNPTDLVTYKYIVLAGAE-PIVASFNARMK------
------------------------------------------MSYLSIQKK-IE-QAGKTLKEELGIKNVMALPKITKVV
INSGTGK--AR------DKKRNELVSDRLAKIVGQKPSARGSKKSIASFKLREGEVIGYAATLRGKRMYDFLDRLFNVTF
PRIRDFKGFDAKCIDELGNLTVGIKEHSVFPETADEDIKDMFGLAITIVTTAKDKKSAKVFFDAIGFPFRKAVAPKK---
------LHFKLKIMSRIGKQIITIPEKVEVKLVE-G-LLTVKGPLGGITRAFKPQIVITID-QK-TISLAP-----AEIT
-VANRALWGTYGSHLANMIEGVTKGFVKDLIVEGVGYKYAVVGDK-VVLNIGFSHPVEVIIPAGLTVTT--VK--GDMKI
SGFDKEVVGSFASKIRSLKPVEPYKSKGIRYVGEHVRRKQGKKTAA-------------MIQDRSIVKIADNTGGKIGRI
FKVLGGSKKRYARIGELVVLSVQTAEPRKGTKKKDVVQAVVVRQRAPFRRKDGSYIRFDENAVVII----KK---DPKGG
RIFGPIPREIAEKGYQKIASLAPEIV--MQIHELKPKTK-LKKRRQIGRG--GKRG-TTSGRGTKGQKARAGHKL-RPEL
RD----------XXXXX----------------------------------------------XX-------XXXXXXXK
S---------------MSWV------RK----------------------------------------------------
---------MLLPKKVKFRKWQTGR-TNPNKAR-VATRGATLSFGNFGLKAETAGRIRSNQIEAARKTISRQMAKTGKLW
IRIFPDRPFTAKGAEVGMGKGKGDPQGYEAQVVPGSLIFEVDGLTDAIAREALRKAGAKLPIKTRIVSR---------MK
IKTLQKERRHRRVRSKISGTVERPRLAVFRSNRFIYAQLIDDQAGKTLASA-----------------------------
------------SXXXXXXXXXNNWQ------------------------------MKAVLTNYRQAPRKVRLAADLLRG
KMVTVAEMELNALSKKASPILMKLLASAVANAINNDKA-DK-SK-LFIKEITVDKGMVLKRFFPGAHGKAYPINRKNSHV
KIVL----GIKEVSVAKVKKVTKK------------------------------------VAKKVKN-------------
----------------------MNIKKGHNIIMLTGSDKGKKGKVLRAMPDDNKILVEGINVKNKRQKPRKQG-EKGQTI
AMPHPVHVSNAALFCSACGKGVRTKVK-M-------TKDKKTHICVKCGKEL-------------MTHRVHPYAHRLGII
RDWKSRWF-GSNGQ-YQDFLKADVLLREFLEKRLRGMYVDSIEMERNQNIYRLIIKTARPGFIIGRNGEGATKLKSEILA
K-L----------NKAKLPLPRE--FRIDIEEVKDPESHAAIVAYMLAEGLEKRLPFRRVMKQMMEKVMQSRGVLGIKVT
LSGRLGGAEMGRVESLRLGQVPLQTLRADIDYAREKAYMTYGVIGIKVWIYRGEIFNEKAPKTKE---------------
-------------MLITIKNGAKVGKETVVFPCSNLKYEIATLLEREGFIKNV-NKR-GKKVKKFIACDIVYTDGKTAKL
TDVKRISKPSRRVYRQADQIAPVRNGFGIAVISTPKGLMTGKEAYQQKVGGELMFQIW------------MTATTTKKTK
TKA---------------KAKVAG--GEE--ASKLRIRVSAYENKILDASVKQIVDTALRYDATIQGPIPLPTEIKKYTV
NRSSFIDKNSREQFEMRVHKRLVDILSPSPKIIESLTNLNLPSGVNIDVKML----------MTTSINNPKTLKGVVTSD
KMDKTVVVSVSSFVKHPKYGKYLKRDKSYKAHDEKNQAKVGETVIIRECRPMSKDKSFEVIFEK----------------
----------------------MSRSLKKGPYLDEKLMKKIAGKK-PGDTG-VIKTWARRSQISPEMVGFTFGVHNGKSH
LEVFVAEEMVGHRLGEFSPTKKFVRHGGKMQKELEMKKKEAE---ISAAKS---AKA---TTDT-----KK
>Bacteria_Parcubacteria_OD1_RIF-OD1-1_RIFCSPHIGHO2_12_FULL_RIF_OD1_10_44_12b
----MAIKKYKPVTPSRRQMSDVKLGSILTAK-SSHKPLTRGMSRSVGRNNAGRITVRHKGGGHKRLFRDIDFLL-DKKD
VPFVVESIEYDPNRSGLIGLVVYRDGARRYVLLPKGAQVGASYLIS--EN-APVKTGTRLPLKNISVGTFVFNVELKKDG
GAKMGRSAGNYIEVLAKDGGLVDLKMPSTEIRKVSENCWATVGEVSNEEHHLVNFGKAGRSRWLGIRPTVRGSAMNPVDH
PYGGGEARSGRGLRRAKSAWGRPTGKGQKSRRAKKYSNISIVS-RRKVGKRR-------------------MKFILGKKQ
NMSQIFDNDGRVIPVTVISAGPIVVTQVKNEEKDGYGAVQFG-FGQKKP-KNIAKPQL-GH------FKNLGNFGFVREY
R-------LAGKEEPKLAVGEKVDVS-AFSVGDRVSVAALSKGKGFQGVVKRHGFHGGPRTHGQKHSEREPGSIGGG-LR
S-RVPKGMRMAGRMGGDRITVKNLEVAAIDQENNLLMITGAVPGRRGTLVEV---RAS----------------------
--------------------------------------------------------------------------------
---METTVYNQKGEVAGKTKLPENIFGVPWNADLMHQVVVSMQANARNPIAHTKNRSEVSGGGKKPWKQKGTGRARHGSI
RSPIWVGGGVTHGPRNEKIFSRKINKKMKAKALYAALSKKFEGNEVLFIDDWSFNKPKTAEAVVSLRGLSKISGMNT---
----LK--AGGHPILLVNPKR--DEKFEKSFHNIGNINLLETRNLNPVAVLSNKYIVLLDPKR-TIEILSSRFGDSSDKG
EVSVEPAKTKLKSIRAKKKTSVKKNK--------------------MINSREKINKTFAALKDKVGYKNPMQAPRIEKMV
INVGTGS--FK------DPKKKDLAADRLAKITGQMPAVRGAKQSIAAFKTRQGDPVGVQVTLRGKRMHDFLDRLINIAL
PRTKDFRGVSVKGIDQMGNYTIGIKEHTIFPETSDEELKDVFGLSVTIVTTAGNREEAESFFRHLGLPFKASESDSPRK-
-------------MSRLGKKIIAIPEKTQVLISD-G-NVSVKGPLGELSRNFNQDIIVSLR-PE-GVELKP-----AKET
-KESMALWGTYVSHISNMIKGVNKQFVKKLVVEGIGFKVDLKGEK-LVFALGFSHPVEVSVHQGISASV--EK--NVITI
SGVSKELVGEFTARLRDLKKPEPYKGKGVRYEEEVVKIKQGKKSV--------------MIQPRSIVKIADNSGAKIGRV
FKVLGGSKKRYAQIGDIVVLSVQSAQPRKSVKKKDILYAVVARQRFPYRRIDGSYIRFDENAVIIV----DKAKHEPIAG
RVFGPIPRELAEKGFQQIISLAPEVV--MQLNSLQRNTS-RIRSRQVGRG--GKRG-KTSGKGTKGQSARAGRKK-RPEM
RD------IIKRIPKLRG----------------------RGKSLKSIRQ---RNIAINLSAVSRAFSAGEVVSPSSLKL
KGLI-GSSKSALR---IKILS-SGDITKKLTFNGC-DMSAGAKEKITAAGGIIK--------------------------
----------------------------------------------------EPARIRSNQIEAARKVLSRATGKVGKVW
IRIFPDMLYTQKPAEVKMGKGKGDPQGYCAPVKPGKILFEIDGLSEAEAKEAMRKAAARLPMKTKFVTR-----MKNKNI
LKTKKRERRHAKIRAKIIGTSEKPRMSVFKSNRFLYVQIIDDEAGKTLVTG-ST--------KGISGK-----NQLEKAR
SLGENIAKKAIEKKIKKVVFDRSGYIYTGKIKKVASAAREGGLKF--------MAQITAQLNNLRHSPRKVRLVADLVRG
KSVTSALNSLAFADKKATRPIIKLIKSAIANAKTQSL--SE-DK-LTIKEIRVDGGSVLKRFRPAAFGRAHPIRKRSSHV
RIIL----------TTNNKQPATK------------------------------------AKIAKNSRKSVVSSK-----
----------------------MKIKKDDNVIVLSGKDRGKTGKVVLSLPRQNKVIVSGLNTRKVHKRPKKSG-QKGQII
DQSFPMHVSNVMIIDAKTNKGTRIGIE--------ERDGKRVRISKRSKTVIE------------MSHTVHPYSHRLAII
RDWKSRWF-GVKSK-YKELLRSDIIIRQFLEKRLHGFFVSSIEIERSEKVLRVIIETSRPGVIIGRSGDGAVKLKDDLVK
I-L---------KKNNVYNPTGE--LKVDIKEIKSPESNASIVAQMVAEGLERRLPYRRVAKQTVEKVMANRDVLGVKVT
ISGRLGGATIARTETRKLGRIPLQTFRSDVDYARHEAKLPYGNIGLKVWIYRGDIFSKKP--------------------
------MTDSIADMIIRFKNAGASGKESLSVPYSKFKHEICNFLEKEGYIKSV-SRR-GKKIAKSLEVELLY-ENDKPKI
REVKRVSKLSRRVYKKAKDIRPVKNGYGILVMSTARGLLSGKDARRASLGGEALFEIW----VPQIEATMAKESTKKQKK
TKE-----------PKTLKTPKKEKAGDT---ARLRIRVRAYEYKILDVSVKQIIDTAVRYDAEVLGPIPLPTETKKYTV
NRSSFVHKNAREQFEMRVHKRLIDILNPTQKLIESLTNLSLPSGVNIDVKLM---MEEQDKVQKISVAKAKTLKGFVVSD
KMKDTVVVKVESYRKHKRYGKYVRSQKKYKAHDAGNTKKIGDAVTITETRPISKDKTFKVI-------------------
----------------------MTRSSYKGPYVYDRLLKKIEGRK-PDQVG-VVKTWARDSQISPEMVGFTFGVHNGREH
LEVFITEDMVGHRLGEFSPTRKFIKHGGKMQKEIEQQKKDSE---IAAAQA---AKA---TTAP-----PQ
>Y2_MetaBAT.17
NRNRIIMKIYKPTTPSRQNMTGIDYRKLLSGH-RPHKKLVSGGKRRAGRNAFGRITMRHQGGGHKRRFRDVDFSY-NKHD
IPARVISVEYDPHRTGFVGLVVYADGEKRYVLLPQSVKVGDSFLVS--EK-AEVKPANRLPLGKIPVGAFVYNVSFRPNG
AAALARSAGNYAEIIGQDAGYTLLKLPSTEVRKVISTAWACVGAVSNEENYLVRIGKAGRSRWMGIRPTVRGTAMNPVDH
PHGGGEGKQPRGRKREVNVYGKQTGKGQKTRRPKKYSNVFIVS-RRQVGKRSAGT--FTPRPCRGGAMFNYMKFLLGKKI
SMSQIWDEKGNALPVTLVAVSPNVVTQVKTKEKDGYNAVQIG-FGTRKA-KNISKPEK-GH------LKDLGNFEMLKEW
R---------LSEAATEKVGDKIDVS-VFKVGDEVAVSGISKGKGFQGVVKRHGFHGGSRTHGQKHSEREPGAIGGRGRA
GGRVSLGMRMAGRMGGERVTVKNLQVAQVVPAENLILIKGAVPGHRGTILEI---RG-----------------------
--------------------------------------------------------------------------------
LKYMESIIYNQKGEQVGKVALPKRVFDAPWRADLVHQVVTSLLSNARSGTAHTKTRGEVSGGGKKPWQQKGTGRARHGSS
RSPLWVGGGVTHGPRSDKNYARAVNSKMAAAALASVLSQKFRDNEILFVDALAFDAPKTALAKEILGALAKAGFP-----
--RIVS---KKQNAAFVGLSGN-EPVAKKSFRNLGNVSVGEWRNLNAVEALRHTYLIFIDPEK-AVKFFEQKL-------
-----------------------AGSAPDVNRRQEPERAGCGTRDATMKSIKEKQNTFAALKDALGLTNAMQAPRLKSIF
VSAGVGS--FK------DKKKVDLVLDRLTKITGQKPSARGAKKSVASFKSREGDVVGVLVTLRGPRMFGFLDKLISVAL
PRTKDFRGLSPSSIDEMGNMTIGVREHTVFPETADEELKDVFGMGVTIVTTAKNRAVARAFFTHLGFPFAKQEKGKK---
----ANRSFKYINMSRLAKKPIVIPEKTEVTVSG-S-IVTVKGPNATLSRAFHPAVLIKNE-NN-MLSVSL-----SGTS
-PKLKPLVGTTVAHIKNMIAGSGKPFEKSLVVEGIGFKADVKGNT-LTLSLGFTHPVVVPIPAGLSVSA--VK--NVIKV
VGPDIEAVGQFAAFVRARRKPEPYKGKGIRYENEVIRRKQGKKTV------------FFMLQPRAIVNIADNSGGKIGRI
FKVLGGSKRRYAGIGDVVVLSIQKAEPRRTVKKKEVHHAVVVRQKNALRRPDGSYIRFDENAVVLV----DKAKHEPVGG
RVFGPIPRELSELGFGSITSKAEEIV--MQLNTLQRVHP-NKRAMQVGRG--GKRG-KTSGRGGKGQTARAGNKP-RPEF
RD------ALMKIPKQRG----------------------RGTNFKSFAP---TTAVVSIADLERVFSAGSAVTLESLLA
HRLI-RKRSG-EM-PPVKILG-DGEITKKVSISGC-AVSESARKKIEAAGGSIQ--------------------------
------SINMLLPKKVKYRKWHTMR-RNPARGG-VDSRGASVSFGSFGLKALASGRIRSNQIEAARKVASREAGKTGKLW
IRIFPDRPYTAKPPEVGMGKGKGDPQGYSVEVRPGRVLFEVDGLPVAAATEVLRKAGTKLPVKTKVVAR---------MK
TKTQNRERRHRRIRARVIGTPVRPRLSVFRSNRFLSAQIIDDEAARTLASI-ST--------RGAKGK-----TKLLQAR
AAGEAIASAAVKLGIKKAAFDRGGYGYLGAVRALAEGARAGGLEF-----------MKARLNNLRMSPRKVRLVINAVKG
KSVAEARAVLSFMPKIAATPLLKLLESAVKNAANKNSASDS-SL-LTISDFHVDSGKTLKRMMPRAHGSAYQILKRTSKV
TLLL----------SEKSK-------------------------------------------------------------
----------------------MKIHKGDIVKVLAGRDRGKSGKVLEAFPKLERVVVEGVNKVKKHERARKAN-QKGQVV
ERAMPIHISNVAL------------VK-A--------------------------------VNNFMSHTVHPYAHRIGII
RDWKSRWFGAA----YRDTLRRDIIIREFLAKRLRGMYVSDILIERGAKKFRVIVKTARPGLLVGRGGEGAVKLKDDLLA
F-L----------RRKKALSKEE--MRVDIEEVRSPEGSAAIVSQMIAEGLEKRLPFRRVMKQTIEKVMANRDVKGIKLY
LGGRLGGAEMARSEEMLKGRVPLQTLRADIDFARERAKLPYGDIGIKVWIYKGEIFEKDKK-------------------
-------MDSISRLVTTLKNASRAKRASIAMPYSSLTEAALEGLKRAGYLGAV-SVR-GEKHRRALEATLRY-ENGMPSF
TEVQRISKPSRRLYRKATEIRRVRSGYGKLFLTTSKGIMTDGEARKAKVGGEPLFQIY----------KPDSVCGTRGRQ
NRGAKAPVKSPLRRPADEAGKRAVKKTEV---AKLRIRVRAYEHKILDASVRQIMDTAARFDAEVQGPVPLPTEIRKYTV
NRGAFVHKNAREQFEMRAHKRLVDIVNPSPKLVEALTNLSLPSGVNIEVKML-------METKLQNKKPVRTLRGVVVSD
KMKDTVVVAVHRLVKHPKYKKYVRITKRYKAHDAGNTKHTGDRVEIAECRPISKDKHFRVL-------------------
---------------RGFLIAIMSRSVSKGPFVDPRITKKIAGKK-PENTP-PVKLWARYSVISPEMVGFKFLVHNGKDF
PEVLVTEEMVGHRFGEFSLTRKFIKHGGKMQKDQEAKAKESE---IASAQA---AKA--SADSA-----KK
>Bacteria_Parcubacteria_OD1_Nomurabacteria_RIFCSPLOWO2_01_FULL_OD1_Nomurabacteria_33_24
------MKKYKPTTPSRRQMSTVSYKGIITTS-SPERTLTKGFKRGTGRNNQGRITTRHKGGGHKRRYRLIDFKY-EKMD
ISAKVKTIEYDPNRSSFIALISYLDGEKRYIIAPKSIKVGDKLIIS--EE-APLNVGNRLPLKNIPVGTFVYNVEIKPKS
GAKFARSAGNFVQVLANSDGYTHLKMPSSEIRKVNEKCWASIGEVSNEEHKLVNIGKAGRSRWLGIRPTVRGSAMNPVDH
PHGGGEGRQGIGLRRPKTPWGKLAY-GVKTGSKKKYSAKLIVS-RRKPKKRKK------------------MKFILGTKQ
KMVQYFNEEGKASPATLISAGPIVVTQLKDKEKDGYKAIQIGYLEK----KKQNSKSKLGH------LKNLGNFKHLREF
---------ITENDEKLKLGDTIDVS-AFEKVKTVVISGVSKGKGFQGGVKRHGFHGGPRSHGQKHSEREVGSIGDA-GS
Q-RVFKGKRMPGRMGSDRITVKNLVILDIDKENNHLLVKGAVPGRLGTILEI---RSLKIKL------------------
--------------------------------------------------------------------------------
---MEAKVYNQKGEETGKVKLPNEIFGLKWNGDLVHQVTTGMQANQRINIAHTKDRSEVSGGGKKPYRQKGTGRARHGSI
RSPIWKGGGVTHGPLKDKKYREKINKKMKIKALYTILSEKLKDKEILFIDDIKLKEVKTKLAQKILLSLSKVSGFNKLK-
----MK---KKNNIFLSLNKK-DEI-IRKSFNNLPQIYLDRIGNINPLTILKYRYLIIVDPE-KSINLILNKIK------
--------------------------------------------MEEI-KKKQD-KSFELLKKNFNYKNKMSAPKLVKVV
LSSGTGSGLKR-D-----KKINEVVFDRLTKITGQKPSLRKAKKSVASFKIRQGDPIGVMVNLRGERMYSFLDKLINIAF
PRTKDFRGLKTSAVDEAGNLTIGIKEHIIFPETSDEELKDVFGLAITLVSTAKNKKEATAFFELIGIPFRK---------
-------------MSRIGKQEINIPNGTEVAKND-N-LLIVKGPKGELKKEFKDIIDINIK-DK-IITLKP-----RVNN
-IASKALWGTYASHIKNMVDGVNNLFEKKLIVEGIGFKTEINDHK-LVLSVGFSHKINISLPKNLNVSV--QK--NIITI
SGVDKELVGQFSAKIRSLKKPEPYKGKGIRYENEIIRRKQGKRAVT-------------MIQPETKVIITDNTGGKIGNV
FKILGGSKRRYARIGDKVVISVRVADPRKGVKKKDVHQAVVVRQNKSFRRKDGSYIKFDDNAVVIL----EKDKKEPKGG
RIFGPVPRELGEMGYQKIISLAPEVL--MKIHQVKRNNK-NKKKKTIGRG--GSRG-KTSGRGTKGQKSRAGHSI-RPEI
RD------IIKKIPKKRG-----------------YRFNSIKD----------KPIVINLSVINNEFNNDSEINPKVLIE
KLLI-NKKKG-FI-PKVKILG-NGEIEKKIIVSNC-LVSSKARDKIIKVGGKIIE-------------------------
---------MLFPKKVKFRKWQTQR-KKLNKIN-SATRGTELSFGSFGLKSETAGRIRSNQLEAARKTMTKKISKVGKIW
IRIFPDRPYTAKAAEVGMGKGKGDPKGYCVEVHPGRIIFEVDGVSEEIAREALRKAGTKLPIKTKVTSRS----MKDIKN
IKTQKRTRIRKKIRSKIIGTKNIPRLSVFKSNRHIYAQLIDDETGKTLCSS-SD--------LSIKN------EKKEKAK
KVGNLIANKAKEQKMKEIVFDRSGYKYTGRIKSLAEAVRKAGLKF-----------MKSFLKNHRQAPRKVRLVTNFIKG
KLVNVAQNELKLLPQRAGMVVKKLLGSAVANAKHNSEVSE--DK-LYVKDIIVNEGSTLKRFRPRAMGRSSKINKRSSHI
TIIL--------------AEKNYD--------------------------------------------------------
----------------------MKVKKGDNIIVITGKDKGRKGKVIKAIPNLSKVVVEGINMKKRHQRPKKSN-EKGQVL
EIASPIDVSNIKL------------WK-K------------------------------------MTKTVHPYAHRLVIL
RDWKSRWF-SNKKK-YKDFLRADVLIRKFLEKRLRGFYVSSIEIERSRKFSKIIIKTSRPGMIIGRNGEGATKLKEDLLK
I-M----------KKNEITISEE--FKLDIIEVISPDSDASLVAYSIVEAMEKRLPYRRVIKQALEKVMAVREVKGARIV
VAGRLGGTEIARTEGIKDGNIPLQTLRADIDFARERARLPYGTIGIKVWIYKGEVFNDKKK-------------------
-------MDTVSNMLIAIKNGSNASHEFVSVPYSKFNHAIADCLVKNGYLKSV-SKK-QKKKFPVLEIGIAY-NNNVPKI
NDVKRFSKLSKRLYLGSKNIKLVKSGHGSIILTTPKGVITGEEARKKKIGGEALFKIW-------------MATKTTKKS
SAQ---------------KTKIKKNTDSP--KIKLRIRVRAYENKILDASVKQIIDTASRYDADIIGPIPLPTEKKKYTV
NRSPFIFKDSREQFEIRVHKRVIDISNPSAKIIDALTNLNLPSGVDIDVKML---------------MTKKILKGIVVSD
KMDKTIVVSVTRFVKHPKYKKYSKISKNYKAHDVENKYKTGDNVQIEEIKPLSKEKNFKVL-------------------
----------------------MTRSLKKGPYVDEKLLKKIEGKK-PDQVG-VIKTWARASQISPEMVGFTFGVHNGKSH
LEVFVSEDMVGHRLGEFSLTRKFIKHGGKMQKEIEQKKREAE---ITQAKA---AKA---TSDS-----KK
>Bacteria_Parcubacteria_OD1_RIF-OD1-11_RIFCSPHIGHO2_01_FULL_RIF_OD1_11_51_15
------MKTYKPTSKSRRSMTGINYREFLTTS-TPHKALVSGGKRDKGRNNYGRITVRHQGGGHKRLHRDVDFTY-NKFD
IPARITSVEYDPDRSGFIGLAVYADGEKRYVLLPQSVKVGHTFSVS--EK-APVLPANRLPLRAIPVDTFVYNVSLKPGG
KALLARSAGNAAKVKAQEGNYTFIELPSTEVRRIINTAWATIGTVSNEENHLVSIGKAGRSRWLGIRPTVRGSAQNPPDH
PYGGGEGRQGRGLRRAKTRWGKPSGKGQKTRTPKKYSNVFIVS-RRKVGSRRGTA----------------MKFLLGTKV
NMTQVWDEQGHVRPVTVILVKPNVITQIRTVEKDGYSAVQVG-WGTRKA-KNVNKAMK-GH------VKDLGSFAGLREW
R---------LEAPATEAVGDKIGVD-VFKKGDEVTVSGVSKGKGFQGVVKRHGFKGGSRTHGQKHSEREPGAIGGGARA
GGRVAKGMRMAGRMGGERVTVKNLKIIDIVPEEHLLLIGGAVPGRRGTVLEI---QGS----------------------
--------------------------------------------------------------------------------
---MESILYNQEGKEIGKIPLPENVFGVKWNADLLHQVVQSMQSNQRQGSAHTKNRGEVSGGGKKPWRQKGTGRARHGSI
RSPLWVGGGVAHGPRSDKNYARKVNRRLKRQALLIALSKKLKDGEILFLNGIEMPEIKTKAAKGVIGALARVKGFEAM--
----SK---KQNAAFFLLPAK-DTP-VEKSFRNFSNLAIGEARNLNVLDVLQYRYLVITNPE-ESLKNLSVQK-------
--------------------------------------------MKTLKEK-QK-EAYTALKGSMGYTNPMQTPRLLKAV
VSVGVGS--FK------DKKKIDVVEDRLGKITGQKAVKRGAKKSIASYKTREGDTVGMQVTLRGPRMYGFLDKLLHIAL
PRTKDFRGISPSAIDEIGNLTIGVREHTIFPEASDEDLRDVFGMGITIVTTARTKAEAKAFFTYLGVPFKEEVAKK----
-------------MSRLAKKPIVIPEKVEVVVQN-G-NVSVTGPLGTLSRSVPGAISLVVK-DG-GIVVTP-----NNNA
-LSTKMLVGTTVAHVRNMIKGSTEMFVKKLIIEGIGFKAEVKGSS-LQLALGFSHPVTVAIPKELKVVS--EK--GLLSI
SGGNIETVGAFAARVRALKKPEPYKGKGIRYETEVIRRKQGKKTT--------------MLQPRAIVKIADNSGGKIGRI
FKVLGSSKKRYAEIGELVVLSVQKAEPRKTVKKKDVLHAVVVRQRKPFRRKDGSYIRFDENAVVIL----EKGKKDPLAG
RVFGPIPRELSEKGFHSITSKAAEVV--MQFHTLKRTHL-NKRSAQVGRG--GKRG-KTSGRGGKGQTARAGHKM-YPEI
RD------MIKRIPKLRG----------------------RGKQLKSFRE---PFTPIHLDTLERAFAPGSTVSPETLLS
ASLI-SRANG-RL-PRVKILT-RGALNKKLIISDC-SLSASAKAAIEKAGGSVA--------------------------
----------------MRRNAKKPQ---------VETRGTEVSFGSFGLKAFSPGRIRSNQIEAARKVLARSAGKGGKVW
IRIFPDMPYTAKPPEVGMGKGKGDPQGYCFEVKAGRVIFEVDGIEEALAKESLRKAGTKLPVKSKVVSR------MSTIH
QKTEKRQRRHRRIRAKISGTALRPRLSVFRSNKAVYGQIIDDEKSMTLVSA-SS--------LRVKGK-----GSLEKAK
AVGKSIAERAKEKHIERVVFDRGGYLYAGAIKALADGAREGGLTF-----------MRAILNNYRQSPRKMRLVATAVKG
KTVKEAEILLSLMPKTATVPLLKLLRSAVANAKENQKVTDS-EG-LMIEDFRVDAGVVLKRSMPRAHGSAYQILKRTSKV
MLIL----KKSPITNHQSPKKKAK--------------------------------------------------------
----------------------MNIHKGDNVIVISGSQKGKKGTISRVLAEKNLVIVEGVNLRKRHERPRKSG-QKGQVV
EKAMPLHRSNVAI--LESGKGVRTGAK---------RVGEKWRVSRKTGKEI-------------MSHVVHPYSHRLGII
KDWKSRWFGVK-GE-YQKRLKGDILIRELLARRLRGMYVSSVDIERGSKLFRIIIRTSRPGMLIGKSGEGAVKLKNEILD
F-G----------RRQHLSGLLN--LKLDIEEVRSPESNAAIVAHMVAEGLEKRLPFRRVMKQTIDKVMANRDVKGVRIY
LGGRLGGAEMARTEELKRGRIPLQTLRADIDFARERAHMTYGDIGIKVWVYKGEVFSEKQRTK-----------------
-------MDPISDFLNTLKMASRQGLPTFTFPSSRLIVAIAQALEKKGYVESSKKAK-KGY---HLEITLPT-EEMGRKV
HAVKRISRLSKRIYKKAHEIYPVRNGSGTAVLSTPKGILIDSEARAAKLGGEVLFEIWKSTTEKSPKTLKRKRAPRAKKA
AKS------------------------EV--VPKLRIRVRAYEHKILDASIKQILDTAFRFDATVQGPIPLPTEIKKYTV
NRSSFVYKNAREQFEMRVHKRLIDIINPTPKLIEALTNLSLPSGVTIDVKML--------MTAAIKRHAGKTLTGTVVST
KMKDTVVVEVDRFVAHPKYRKYLRHTKRFKAHDAGNKKKVGEKITIVECAPISKGKHFRVLMNEQSE-------------
----------------------MTRSVKKGPYVDPRVLKKIAGKR-PESAA-AIKTWSRACAITPEMVGFKFLVHNGKDF
PEVLVNEDMVGHRLGEFSLTRKFVKHGGKMQKELEMKKKEAE---IAASQT---AKTA-A-TEA-----KK
>Bacteria_Parcubacteria_OD1_RIF-OD1-11_RIFCSPLOWO2_02_RIF_OD1_11_50_13
------MKIYKPTTQSRRHMTGINYREFLTTS-TPVKSLVFGGKRSVGRNNYGRITVRHQGGGHKRLMRAVDFVY-DKRD
IPARIASVEYDPSRSGFIGLAAYADGEKRYVLLPHGVKVGSTFIVS--DK-APVLPANRLPLKAIPVDTFVYNVALRPGG
PALLARSAGNAAKVKAQEGNYTFVELPSTEVRKVINTAWASIGAVSNEENHLVVIGKAGRSRWLGVRPTVRGSAQNPPDH
PYGGGEGRQGRGLRRAKTRWGKPSGKGQKTRTPKKYSNVFIVS-RRKVGSKRGTA-----------MSYLNMKFLLGTKV
HMTQVWDERGDARPVTVVSVSPNVVTQIKTAEKDGYNAVQLG-WGSRKP-KNINKPMK-GH------TKELGNFMGLREW
R---------LDAPATQNIGDKLGVD-VFKTGDVVAISGISKGKGFQGVVKRHGFHGGSRTHGQKHSEREPGAIGGA-RA
GGRVAKGMRMAGRMGGERITVQNLRVVQVVPEENLLLIGGAVPGKRGTILEI---RG-----------------------
--------------------------------------------------------------------------------
---MEAKVYNQEGKEAGSMTLPERVFGAKWNADLVHQVAQSMLSNRRAGTAHTKNRGEVSGGGKKPWRQKGTGRARHGSI
RSPIWVGGGVAHGPRSEKNYARKINRKQKSQALYSALSRKLREGEILFLNGIALPEIKAKAAKEVLERL---------SR
IKGYESLSRRRNAASIVIPVK--DVNIAKSFRNFGNVSVGQARNLNLLDVLTYKYLVVVNPKDSIKSLIKDTNIPMSTND
TNGN--------------------------------MVRVPVKTMKSIKDK-QK-EAYNVLKGTMGYTNVMQVPRLQKVV
VSAGIGS--FK------DKKKIEVVEDRLAKITGQRVVRRGAKKSIASYKTRQGDTVGVAVTLRGSRMYSFLDKFLNVAL
PRTKDFRGLSAGAIDEIGNITIGIREHTIFPESSDEDLRDVFGMSVTVVTTAKTAAEAKAYLKYLGFPFKKEDARVRK--
-------------MSRLAKKPIIIPERVTATIRG-N-SITVQGPLGTLTRSFSPMVKVEQE-KD-AISVSP-----RGNA
-PAANMHAGTTVAHVQNMIRGSQKAFTKRLIIEGIGFKADVKDRE-MTLSLGFSHPVKLAVPENVLVTA--EK--SVITV
HSSDIEAVGAFAARVRALKKPEPYKGKGIRYENEVVRRKQGKKTT--------------MLQPRAIVKIADNSGGKIGRI
FKVLGSSRKRYAELGEVVVLSIQKAEPRKTVKKKDVLHAVVVRQRKAFRRKDGSYIRFDENAVVIL-EKGKK---EPLAK
RIFGPIPREISEMGFTAITSKAAEVV--MQFHTLKRIHK-NKRSVEVGRG--GKRG-KTSGRGGKGQTARAGHKM-YPEI
RD------MIKRIPKLRG---RGKRS---------FK----SF-----RE---RSVPVNLEVLQKTYDAGSAINPETLVS
SGII-SRKSG-NI-PLVKILG-SGSVAKKFTITGC-AVSASAKAAIEKAGGSTA-----------------S--------
--------MRHNPKK--------PR---------VETRGTEVSFGSFGLKALTGARVRSNQIEAARKVLARNSGKTGKVW
TRIFPDMPFTGKPPEVGMGKGKGDPQGYCFEVKAGRVVFEVDGIDEGVAKEALRKAGTKLPIKSKVVAR-------MNGN
TKQLKRERRHRRIRAKVNGTAERPRLSVFRSNRGIYAQLIDDEKSTTLVAA-ST--------TSVKDARMP--KRASLAK
AVGKALAERAKQKHITRVVFDRGGYLYAGAIRALAEGAREGGLSF-----------MKAILNNYRQSPRKMRLVAGVVKG
KTVAQARTMLSLLPKSATVPLKKLLESAVSNAKENQKIEP--DA-LVITDFRVDPGVVLKRSMPRAHGSAYQILKRTSKI
SLVL--------------EEPRKS--------------------------------------------------------
-----------------------MIKKGDNVIVISGKEKGKKGAVARVLRSRQAVIIEGLNLSKRHQKPRKAG-QKGQVV
EKAMPIHISNVAL--VEGGKAVRSGKKLV---------GERWRVSRKTGKEI-------------MSHIVHPYSYRIGVI
KDWKSRWFGVK-GE-YQKMLKGDILVREFLERNLRGMYVSGIDIERGPKLFRIIIRTSRPGMLIGKSGEGASKLKEKLVR
F-G----------RKNTVVGIAH--MKIDIEEVRSPESNAAIVAHMITEGLEKRFPFRRVMKQTADKVMANRDVKGVRMY
LGGRLGGAEMARTEELKKGCIPLQTLRADIDFARARAHMTYGDIGIKVWIYKGEVFADKNPRK-----------------
-------MDPISDFLNTFKMASRAKKDSFIFPASKLILAIAGALEKKGYLASYKKVK-KGR---HVECKLPS-GGAGMAL
TSVKRVSHLSKRSYVKARDIYPVRSGFGVAVLSTSKGILLDAEARKAKVGGEILFEIW---MAVKSTTEKVAKTAKTART
AKT----------PAHRTPRVKKAAKPEI--VPKLRIRVRAYEHKILDASIKQILDTAFRFDATVEGPIPLPTEIKKYTV
NRASFVYKNAREQFEMRVHKRLIDIINPTPRLIEALTNLSLPSGVTIDVKML--------MTTDMTKHKGKVLIGTVVSA
KMKDTVVVEVNRFVAHPKYRKYLKRTSRFKAHDAGNTKKESEQVTIIECRPMSRDKRFRIA-------------------
----------------------MTRSLKKGLYVDPRVLKKLAGKR-PESSA-PIKTWSRASVISPEMVGFKFLVHNGKDF
PEVLVNEDMVGHRLGEFSLTRKFIKHGGKIQKELEMKKKETE---MAAAQA---AKSA-ADAAA-----KK
>Bacteria_Parcubacteria_OD1_RIFOXYD1_FULL_OD1_44_32
------MKTFSPTTPSRRQMSVVTYKGVLTTN-KPKKSLTKGKKRGSGRNNQGRITVRHKGGGHKRTLRLIDFKY-DKRA
IPAIIKSVEYDPNRSAFIALVCYKDGEYRYIVVPQNMKVGDTF-VV--DA-GDVKIGNRLPLKKIASGTFVYNIELKPDG
GARLVRSAGSYAEVLANDIGYTSVKMPSGEVRRINENAWASVGAVSNEEYKLANFGKAGKSRWKGIRPTVRGSAMNPVDH
PHGGGEGRQGIGLRRPKTREGKQAY-GVRTRRSKKYSNKFIVT-RRKTKR------------------------------
-MTQIFTDDGRVIAGTIIAVGPLTVTQVRTNDQDGYEAVQFG-FGERKI-ARLSKSVQ-GH-IKATKPSEGMGFELIREY
R--------VEAGLGEVKVGDTLDTS-VFTEGDDVTVSGVSKGKGFQGVVKRHGFHGGPRSHGQKHSEREPGSIGAG-GM
Q-RVFKGKRMAGRMGSDLVTQKTIKIVKIDKDSNKLFVSGSIPGRRGTVVEI---RG-----------------------
--------------------------------------------------------------------------------
---MEAKIYNKSGQEEGKISLDDKLFGLKWNADLVHQVITSMQNNARVNVAHTKSRGEVSGGGKKPWRQKGTGRARHGST
RSPIWVGGGVAHGPRNEREFACKINKKMKTKALFTILSRKLRDGELVFVADLSFATPKASEAQKAVNSLAGIKGLEK---
----IS-YKTGKRAYVALPEK--NDNTLLSFRNFKSIKVEEARNANPLDLMNYKYIVVVSP-KDSLQTLVGRVK------
-------------------------------------------MIISLKDKIEK--LKPELKKALGVKNNNALPRLVKVV
VSSGTGK--AK------DKKRNELVADRLSKITGQKAALRGAKQSIATFKLRQGDIIGVASTLRGPRMYKFLDKLFNIAM
PRMRDFKGYTETSIDDMGNLTIGIREHIVFPETTDEEIKDVFGMSVTIVTTATDKKQALEFFKQIGFPFKKALA------
-------------MSRIGKRIINIPAGVTVSLDG-G-MFEVKGPKGTLARPFKDDVAIKID-GA-EITLLP-----VKET
-IFAKALWGTYGSHIANMIEGVTTGFTKKMIIEGVGYKANVQGDK-LILDIGFSHTVEEKIPSGVTVTV--EK--GNITV
TGFDKELVGQFSATVRSHKKTEPYKGKGIRYEGEQVRRKQGKKTAA-------------MIQPQSIVKIADNTGAKIGRV
FKVLGGSKKRYAEIGDLVVMSIQTAEPRKAVKKKDVVQAVVVRQTKPFRRKDGSYVRFDENAVVII----KQ---DPKGG
RIFGPIPREIQEKGYQKIASLAPEVV--MQMHDLKRKNK-RTKHRQVGRG--GKRG-KTSGRGTKGQKARSGRKL-RPEI
RD------MIKKLPKLRG----------------------RGINNKPVGV---PVVSVNVSALNTGFVAGETVTPKILAD
KKII-RRVNG-RV-PLVKILG-TGDLAIALIIKKC-VVSVVAKEKIIAAGGSLN--------------------------
--------MSLFPKKVKHRKWQTGR-VNPDKKR-VATRGIKMAFGSFGLKADGVARIRSNQIEAARKTITRQMQKKGKLW
IRIFPDRPFTAKAAEVGMGKGKGDPQGYEVEVLPGRLIFELDGLDEVTSREALRKAGAKLPVKTRIVAR----MIGNIQK
KKNASKERRHRRIRTRLSGTATRPRLVVAKSNRYTQVALVDDNLGHTLLAA-NT------KGAKAPKD--SEFSKVVLAQ
ALGVEIAKLAKDKKITKVVFDRGGNRYTGRVKAVADGARAGGLEF-----------MKASLSNYRQAPRKVRLLADLVRG
KSVRSALIELGFADKRAAVPMKKLIDSAVANAENNFK--AKLED-LFIKEIRVDKGVVMKRFLPRARGRATPLRHRTSHI
NVVL----GVKAEVVKIAKAEKKT-----------------------------------TAKVTKK--------------
-------------------MNTLHVKKGDMVTVVTGKDKGKTGKIVRALPVRQLVIVEGLNLKNRRVRARTNK-DTGQTV
KISAPIHASNVKL-------ATKLA-----------KKTVKTKIAKK------------------MTHSVHPYSHRLGII
RDWKSRWFGAR-GK-YQEYLKTDILLREYLTKRLRGLYVDVVEIERSENVYRIIIKTSRPGMVIGRSGEGSTKLKVDILK
E-M-----------KRIGNSIPKE-VKVDVEEIKDAEAHAAIVGYMIAEALEKRMPFRRIMKQTIEKVMAQRNVEGVKIN
LSGRLGGAEMGRRESQKAGRVPLQTLRADVDFAREKAYLPYGVIGVKVWIYRGEIFDNK---------------------
-------------MLNRVLNAGKINKPQVCVDYSNAKLAVATVLKQEGYLAGV-AKR-AKRNHNYLYLDIAYAEDGQPAL
TKVQRISKPSRRVYEKATAIKSVRQGLGIAVISTPKGVMTDRQARKEKVGGEVMLRIW--------MATATLKSKKVKKG
NDA------------------------DT---GKLRIRVSAYENKVLDASVKQIIDTAIRYDATIHGPIPLPTEIKKYTV
NRSSFIDKNSREQFEMRVHKRLIDILSPSPKIIESLTNLNLPSGVNIDVKMV-------MTDTTNKKIEGKIFKGKVVSD
KMNKTVVVEVATFKQHAKYGKFQTKHKKFKAHDETNAYKVGDTVTIKEVKPMSKDKHFVVIS------------------
----------------------MPRSLKKGPFLDEKLMKKIADKK-PGAGG-TIKTWARRSQIAPEMVGFTFGVHNGKDH
IEVFVSEEMVGHRLGEFSPTKKFYRHGGKMQKELEQKKKEAE---IVAAKA---AKT---PSDT-----KK
>Bacteria_Parcubacteria_OD1_RIFOXYD1_FULL_OD1_46_19
------MKTYAPTTPSRRHMSTVSYKKVLTVS-EPHKKLVKGKKRFAGRNSAGRITVRHKGGGHKRNWREIDFKY-EKRD
IPATIKTIEYDPNRSAFIALVCYADGEYRYIVVPQNLPVGEKFIVS--DK-AEVKIGNRLPLKKIASGAFVYNVETKPEG
GAKLIRSAGSYAEVLSNDAGYTTLKMPSGELRKLNENAWASIGAVSNEEYKLVNLGKAGRSRWLGIRPTVRGSAMNPVDH
PHGGGEGRQGIGLRRPKTREGKQAF-GVRTRRAKKYSDKFIVA-RRKNKKRK-------------------MKYIIGTKE
YMTQVFGDDGQVTVGTVISAGPLMVTQIKTKAKDGYEAVQLG-FGERKL-SRLGKALR-GH-LGANLPAEDKGFSLTREY
K------DKDEAGLPEVKVGDKFDAS-VFTVGDDITVTGVSKGKGFQGVVKRHGFHGGPRTHGQKHSEREPGSIGAG-GI
Q-RVFKGKRMAGRMGGERTTVKNLKIVKVDKDNNLILVSGAVPGRRGTVVEI---RGN----------------------
--------------------------------------------------------------------------------
---MEAIIYNRKGEASGKLKLAAEVFGLRWNSDLVHQVMTSMASNARENVAHTKGRGDVSGGGKKPWRQKGTGRARHGST
RSPIWVGGGVTHGPTKERNFDKKINKKMLTKALFTVLSRKVKDNEVMFIDELAFAGPKSGEAKRSIDALAQVKGFDK---
----LN-YKTGKRAFVALPLK--DDNALKSFRNLKSVKVEEIRNISPTDLLTYKYVLIVKP-EESVKILSARQK------
-------------------------------------------MFTPLKEK-IE-AIKPSLRKSLQADNDLALPRLVKVV
VSSGTGK--AK------DKKRNELVAGRLAKITGQKPALRGAKQSIATFKLRQGDIIGAAVTLRGPRMYRFLDKLFNVTM
PRMRDFKGYPETIIDDMGNLTLGIREHIVFPETADEDIRDVFGMSITIVTTAKNKAEALIFFRELGFPFKKVAAR-----
-------------MSRIGKRTIEIPTGVTVAKNP-E-GVEVKGPKGTLTRHFRSEVAINID-GH-TITLVP-----TKET
-GPTRALWGTYGSHLVNMIEGVSKGFEKKMIIEGVGFKAAVVGNK-LVLDIGFSHQVEEAIPAGLIVTT--EK--NLITV
TGFDKELVGQFAATVRSHKPTEPYKGKGIRYMDEIVRRKQGKKTVS-------------MIQPQSIVKIADNTGGKIGRV
FKVLGGSKRRYARIGDLVVMSIQVAEPRKATKKKEVVQAVVVRQRQPFRRKDGSYVRFDENAVVII--EKKK---EPKGG
RIFGPIPREIQELGFQKIASLAPEVV--MQTHEVKQKSK-RTRHQQIGRG--GKRG-KTSGRGTKGQKARAGRKL-RPEI
RD------QIKKIPKLRG---RGI-NT------NKPV----GLP----VA------TISVAVIGANFKDGEKVSPKILVD
KKLV-RKIDG-RV-PLVKVLGT-GDIKSKIVARGL-TFSKAAADKLQVAGGVVT-----------------N--------
--------MALFPKKVKHRKWQTGR-ANPNKKR-VATRGVELSFGSFGLKAETSARIRSNQIEAARKTISRQMQKKGKLW
IRIFPDRPFTAKPAEVGMGKGKGDLQGYEVQVLPGRVIFELDGVDEPVAREALRKAGAKLPLKTKIVSRH---MIAHIQK
KKAAALTRRHQRIRARLSGTALRPRLLVKKSNRYTRAALIDDLKGATLAAA-ST------VTTKVAKGDF---AKVESAR
ALGLEIANLAKAKKISKVVFDRGGNRYTGRVKAVAEGAREGGLEF-----------MKATLSNYNQSPRKVRLLADLVRG
KSVAQALKELDFVAKRAALPIKQLIESAVANANNNFNI-KA-DN-LLVKEIRVDKGVVMKRFQARARGRAFPIRHRTSHV
KVEL----------SATEVEVNNK------------------------------------KVTKAKAVVASQ--------
-------------------MNTLHIKKGDTVKVITGKDKGKTAKVIRAFPRQDKVIVEGLNLKSRRVRARKSN-ETGQTV
KTAAPIHVSNLALAEKKTKKPTKKA------------------VAKK------------------MTHSVHPYSHRLGII
RDWKSRWF-GTHGK-YQEYLKTDIMLREFLVKRLRGLYVDSVDMERSENAYRIVIKTSRPGMVIGRNGEGSTKIKADIMK
Q-L----------KRLKVTLPKE--VKVDVEEVKDPESHAGIVAYMIAEGLEKRMPFRRVMKQTIEKVMAQRNVQGVKIN
LAGRLGGAEMGRREALKAGRIPLQTLRADVDFAREKAYLPYGVIGIKVWIYRGEIFE-----------------------
-----MVTDPIADMLNRVSNASKVGKPQVTVSYSNLRLAVASVLKKEGYLISV-VKK-NKHGRNYLILDIAYTDGGAPVM
SFVKKISKPSKRIYEKSTAIRSVRQGRGLSIISTPKGVMTDKDARREKVGGEVLCQIW------MPTTTKKTKKASASKV
SST------------------------DI---SKLRIRVSAYENKVLDASVKQIVDTAARYDATIHGPIPLPTEIKKYTV
NRSSFIDKNSREQFEMRVHKRLVDILNPSPKIIESLTNLNLPSGVNIDVKMV-------MTDNNPQVNKGRVFTGVVVSD
KMDKTVTVEVARFVKHPKYGKFMNIHKKFKAHDPANKYHIGDRVKIKETRPISKDKSFEVI-------------------
----------------------MPRSLKKGPYLDPKLMKKIAGKK-PADSG-VVKTWARRSQISPEMVGFTFGVHNGREH
LEVFVTEDMVGHRLGEFSPTKKFYRHGGKMQKELEQKKKEAE---ITAAKA---AKV---ASDT-----KK
>Bacteria_Parcubacteria_OD1_Kaiserbacteria_RIFCSPLOWO2_01_FULL_OD1_Kaiserbacteria_51_21
------MKYLKPKTPGQRGMSGIEYRKFLTAT-EPHKPLTHGGKRFVGRNAFGRITVRHKGGGHKRLFREIDFQY-NKHD
IPATIETIEYDPNRGGFIGRVVYKDGERRYVLLPRSLKVGDTFIVS--ET-AKVVPGNRLPLKNIPVGTFVYNIELKPMN
GGKLARGAGNYAEIVAQDSPYTQVKMPSTEVRMILNTAWASVGEVSNPERKLVNIGKAGRSRWLGIRPTVRGSAMNPVDH
PHGGGEGRSGRGRRRAISMWGKPTGKGQKSRRPKKYSNYLIIS-RRKVGKKRNTT----------------MKFIVGTKQ
GMTQIFDEQGIVHPATVLIVSPMTVTQVKLPEKDGYSSVVLG-YGTRKE-KHLTKAEK-GK-------MGGALYRGLKEF
R----PNEDRKEKLEDMEVGKQFDVS-VFAEGDTVAVSAISKGKGFQGVVKRHGFHGGPRSHGQKHSEREPGSIGGGGRA
GGRVIKGMRMAGRMGGDRITVKNLKVLQIDKDNNVLVVSGAVPGRRGALVEV---RGM----------------------
--------------------------------------------------MNQGKIKTKKVVSRTPRKTKRPSSEPVVEN
LNNMEATIFNQQGKKVGMVALPERVFGAKWNPDLVHQVVVAMEANARVPIAHTKQRGEVRGGGRKPWQQKGTGRARHGSI
RSPLWRGGGITFGPTKERVFAKGLNKKMRVQALFSALSRKLKDGEVLFVDSLSFSMPKAKEAKQALLALSGVSGFEKLA-
----SK---KKNAVFIALPAR-NEA-VEKSFRNFGTVEVGEVRNLNPRDVLKYTYVAIVDPQ-ISLGLIAKRAALKK---
--------------------------------------------MASLTKEKEK-KSFQALKSPFNYTSVMQSPRLQKVI
VSVGVGK--VA-K----DKNRHAVVIDRLAKITGQKAAPRGAKKSIASFKVVQGDTIGYQVTLRGKRMYDFLDRLLNTAL
PRTKDFRGISPKAIDEMGNLTIGIKEHTIFPETADEELKDVFGFAVTIVTTARNKEESAAFFKELGVPFQKQP-------
-------------MSRIGKQIITVPEKTEVTVEG-N-IVRVKGPGGQLMRTLPSGVSLIIL-EK-TIELKL-----G--D
-PEKVALWGTSTAHIKNMIAGVNKPFSKQLIIEGIGYRAEVSGTT-LTLALGFSHPVKIPIPEGLKVSI--EK--GTMTI
SGIDREAVGQFAAKVRALKKPEPYKGKGIRYSDEIIRRKEGKRATATA-----------MIQPRTLVTIADNSGAKIGRI
FKILGSTRKRYARIGDVVVLSVQSAEPRKMTKKKDVHHAVVVRQVQPMRRRDGSYIRFDENAVVLL-ETSGKNKKEPKAA
RVFGPIPRELAELGYQKIISLAPEVV--MQLHNLQTRN--TRRRRVIGRG--GKRG-KTSGRGTKGQKARAGHKM-RPEL
RD------IIKKLPKRRG-----------------YRFQSFAE----------KPRVISLAAIAPLFTEKETVTPKALKQ
KGLI----RGTGS---VKILG-SHALGKKLTVRDC-LVSASSRESIEQSGGVIV--------------------------
---------MLFPKKVKFRKWQTSR-RNPKKHR-VETRGLTVAFGSYGLRALSAKRITSNQIEAARRAASRYLGKTGRLW
TRIFPDRPYTAKPAEVGMGKGKGDPQGYEVQVFPGRILFEVDGTTEAMGKEALRKAGAKLPLKVKVVARE------MSVT
NKQTKRLRRHARIRAKVRGTAARPRLSIFKSNRELYAQLVDDEKSVTLAAA-SS--------RGLTG------AMQKKAE
EMGKLLAKKAAAKKITQAVFDRGGYRYAGVIALFATSARNAGLSFHSEAQLPISNGAKAILKNYRQSPRKVRLVADAIRG
KSVSRAEILLTHMDKLAAKQVKKLLAAAVANAKQGGL--EK-EN-LLIKNIAVDKGFVFKKSMPRARGRATPIRKRTSHI
TLEL----RSS---GSNNEVRSKK--------------------------------------------------------
----------------------MKIKKGDTVKVISGKDRGKSGKVLRALPREDLVVVEGVNIKKRHQRATKAN-QKGQII
DKTMPIHVSNVMLVGGSGKMRHRTKEK--------------------------------------MTHIVHPYSHRLGIL
RDWKSRWF-SGPKQ-YREFLKVDTTIRRFLTKRLRGMYVSTVEIERSSKTLRVIVKTSRPGLIIGRSGEGSTRLTAEIKA
E-I----------AKLKLASMPE--FRLDIEEVRSPESNAAIVGHMVAEALEKRMPFRRVLKQTIEKTMANRDVLGVRIA
ISGRLGGADMSRTEEQKRGRIPLQTLRADIDFAREKAYLPYGVIGVKVWIYRGEVFAKK---------------------
-----MVTDPIGDFIIQLKNAAAVKKSSVIAPYSKLRHAVAEALRKEGYLESV-NKQ-GKKVKKLLEVGITYNKAGFPRL
SGVKRISKPGRRIYESVRDLRPVKSGKGSLILSTPKGILTDRQARKERVGGEALFKIW---MPAKPKIPKEEKKPRLPVA
RKP---------------RAKKVEKAPEV---SRLRIRVRAYEHKILDASVKQIIDTALRYDAQILGPVPLPTEIKKYTV
NRSTFIYKDAREQFEMRVHRRLIDILNPSPKVIEALTNLNLPSGVNIDVKLI----MKDEATQNHTPDKKKILQGIVVSD
KMKDTAVVRVERFVMHPTYKKFIRRAKRFQAHDPGNAHKVGEKVRIEETRPISKHKHFKII-------------------
----------------------MARSLIKGPYVDETLLKKIAGKR-PSEKAGVIKTWARRSQIAPEMVGFTFGVYNGKVH
VDVFVTEDMVGHRLGEFSPTKKFLRHGGKMQKELEEKRKQAE---IASAQA---AKAATTEPP-----AGK
>Bacteria_Parcubacteria_OD1_Adlerbacteria_RIFCSPLOWO2_01_FULL_OD1_Adlerbacteria_51_16
------MKQYKPYTKSRRGMSGIEYSKLLTAS-EPHKALTSGVQRAQGRNNRGRITVRHKGGGHKRLYREIDFSY-EKRG
VPARVETIEYDPNRSGFIGILLYKDGERRYALLPQGIVAGSEI-VAG-EH-APVTPGNRLPLKSIPVGTFIYNVEVKSGQ
GGKLGRAAGSHIEVVARAEGYVDLKMPSSEIRRVLEDCWATVGEVSNPENKLVSIGKAGRSRWLGIRPTVRGSAMNPVDH
PYGGGEGRSGRGLRRAKTKWGKPSGKGQKTRTPKKYSNYLIVS-RRKVGKRKATQ----------------MKFLLGTKQ
HMTTVFTEEGRAYAATIIVAMPAMVTQVKTKEKDGYVAAQIG-AGETKE-TKVNQAQI-GH-------AKGKAFRHFAEF
R--------PRDGAVDVEAGVTLDVS-VFVPGDPVSVTAISKGKGFQGVVKRHGFHGGSRTHGQKHSEREPGSIGGGGRA
GGRVAKGMRMAGRMGGEQVTVRNLKVLQVHPETNEIVLSGAVPGRRGTLVEI---RG-----------------------
--------------------------------------------------------------------------------
---MEAILYNIKGEKAGTVNLPENIFGLPWNADLVHQVVIGMQANARQGSAHAKTRGEVRGGGKKPWQQKGTGRARHGSS
RSPIWKGGGVTHGPRKDKIYAKKINQKMRQKALLVSLSRKFKDGEILFVDSLELQEPKAKQARAVLAGL----------S
KVFGALSAKKKNVALITLPRA--HAATQKSFGNFGNVEVCEVRNLNPVSILGAKYLVMTNP-QESLEILRKKQVIKQ---
--------------------------------------------MANLIQDKQK-TAFEALKKEFGWKNAMQTPRLEKIV
VAVGVGK--MA-K----EKGRQDLVADRLGKIAGQKAAARGAKKSIATFKTRVGDRVGYQVTLRGKRMQDFLNRLLHIAL
PRTKDFKGLSPKTIDEMGNVTLGLKEHSVFPETADEELKDVFGMAVTVVSTAKNKKEALAYLTHLGFPFKK---------
-------------MSRLAKQPIVIPQKTEVSISE-G-EVRVKGPKGTLTRDMGRHVSVEVL-PE-GVAVSQ-----SGNS
-IEARAAVGTWASHIRNMIEGVNKGFTKKLIVEGVGYKWDVQGKT-LNLALGFSHPVKMSIPEGLTVVI--EK--GTLSI
SGFDKELVGQFAANVRAQKPPEPYKGKGIRYEGEVVRRKQGKKAV--------------MIQDRSLVVVADNSGAKIGRI
FKILGSAGKRYAEIGELVVLSVQTAEPRKAVKKKDVLKAVVVRQRKPFRRKDGSYIRFDENAVVVL---DKK---EPKAG
RIFGPIPRELGELGYQTIISRAPEVV--MQLNELKRAVP-QKTEKRVGRG--GSRG-KTAGRGTKGQKARAGHRI-FPQV
RE------QLKKLPKLRG-----------------YRQKSIQE----------KPLPVNLDALEIFFATGDTVNPKVLLE
RRVV-RYRKG-ET-PRVKILG-TGALTKKLNITGC-TVSTSAREKIEKIGGTITP-------------------------
---------MLFPKKVKFRKWHTMRRNPKK--GKVATRGVTVAFGSHGLKATTHARVRSNQLESARKVIARSLGKTGKLW
IRVFPDKPFTQKPPEVKLGKGKGDPVGYEVEVWPGRVLFEVDGVENMLAEETLTKAGKKLPLRTKVVARGHH---MNKAI
SKRIGRVRRHARIRAKVQGNASRPRLSIYKSNRYIHAQLIDDAARATVVSG-ST--------KEFAKE-----KKMSGAT
KLGAEIAKRAKEKGISSVVFDRGGFRYTGRVAALAEAVRAGGLTL--------MANASAKLSNYRQSPRKVRLVADLVRG
KRTDVALALLTHLPKRAAEPMAKLIRSALANARSKHV--SS-NE-LVISRIEVGQGIVFKRFMPRARGKASPIRKKTSHI
TLEL------------SQPAPAKK--------------------------------------------------------
------------------MKNKLHVKKGDSVIVLSGTEKGKIGKVAEAFPKRGLVLVEGIGMRKKHQKPRKAG-QHGQII
NKHLPLQASKVME-----------------------VGRHKEKMARKKQ----------------MSKVVNPFAHRLGII
RDWRHRWF-AISPR-YQEYLKADILLREFLVKELRGMYIGGIEFERNAKIIRVVIKTSRPGLIIGRSGEGSIKLKNKIVS
F-L-----------KKKKLFVPE--VKLDIEEIRSPESSAAIVAYMVAEGLEKRLPFRRVLKQTVEKVMANRDVKGVRVG
LAGRLGGADMSRREELKKGRVPLQTFRSDIDFAREKAHLPYGDIGVKVWIYKGQIFAANAKDKKDK--------------
-----MVTDPISDFLVRLQNASMARKERVSIPFSQMKHSIAEVLAREGYVSDV-DSK-SK-ANGVLTLSLVY-KDGRPAI
QGVKRISKPSRRMYMGVRDVRPVKRGHGLLVLSTPAGIVTGKEARIKRVGGEVLFEIW--------MSAAPAKVKKAPAA
AGA--------VAGKPTVKRTRKAPVVAP--VQKLRIKVRAYEHKLLDASVKQILDTALRYDAKVAGPIPLPTEIKKYTV
NRSTFVYKNAREQFEMRVHKRLIDIIDPSPKVIEALTNLSLPSGVTIDVKMV----------MEKKIVHKKILRGTVVSD
KMQNTVVVAVQRYVKHPKYKKYQKRTKRYLVDNPQNRAKLGEVVNIRSCRPLSKNKHFEIVFAD----------------
----------------------MSRSLSKGPYVDEKLLKKIIGKR-PGS-L-TVKTWARRSQIAPEMVGFTFSVHNGKVH
IDVLVTEDMVGHRLGEFSPTKKFTRHGGKMQKEMELKQKEAE---IAAAQA---AKGAADAKP-----AAK
>Bacteria_Parcubacteria_OD1_Adlerbacteria_RIFCSPHIGHO2_01_FULL_OD1_Adlerbacteria_54_23
------MKTYKPYTKSRRHFSTTTFKGKLTAQ-EPYKPLTAGRKRHVGR-SNGRISVRHKGGGHKRLFRDIDFSY--QKR
VPARVETVEYDPNRSGFIGLLLYRDGERRYALLPQSVKAGDAIETT--ES-APVSPGNRLPLKGIPIGAFVYNVELKPGQ
GGKMGRAAGANIEVLARDVGYVDLKMPSSEVRKVLETCWATVGQVSNEEHHLVKIGKAGRSRWMGVRPTVRGSAMNPVDH
PYGGGEGRSGRGLRRAKTLWGKPAGKGQKTRRPKKYSNYLIVS-RRKVGKRKKS-----------------MKFILGKKD
KMLTVFTEDGRARAATVVIAEPAVVTQVKTVEKDGYRAAQIG-SGSTKE-SRVNKAQL-GH-------ARGKALRHFREI
R----------PRGEAPEVGSAIDVS-VFSPGDTVEISAISKGKGFQGVVKRHGFHGGPRSHGQKHSEREPGAIGGSGRA
GGRVAKGIRMAGRMGAERVTVRNLSVLQVHPETNEMVISGAIPGRRGTLVEI---KG-----------------------
--------------------------------------------------------------------------------
---MEAKVYNMQGKEAGKIELPENIFGLKWNADLIHQVITSMQSNARAGTAHTKGRGEVRGGGRKPWRQKGTGRARHGSR
RSPIWRGGGVAHGPRAEKDYSKKISRSMRRKALFVALSRKFKDGEIVFMDSLSFKVPKAKQALAFLSALK--I-------
----SR---KRNAALVALPAA-HMP-TARSFSNFGNVAVEDVRNLNPVSVFSKKQLIIADPK-IAIDIFSKKI-------
--------------------------------------------MELIQQK-QK-KAFEALKKGFEWKNAMQTPRIERVV
VSAGIGK--FM-K----DKKKTELIADRLAKITGQKAVPRGAKKSIASYKTRTGDTVGYQITLRGKRMQDFLNRLIHIAL
PRTKDFKGLRSAGIDEMGNYTLGMREHAVFPETSDEELKDVFGIGVTVVTSAKDKKIAKAYLQHLGFPFKKDVSQK----
-------------MSRLAKRPIAIPPKTEVSVSG-N-SFSVKGPKGTLARPMHRAIAVKVT-PE-GVQVTA-----MSKS
-IEARAALGTCAAHVRNMIRGVTEGFQKKLLIEGVGYKWDVQGKI-LNLSLGFSHPVKLSIPDGLAVMA--EK--NTLAI
SGADKETVGQFAANVRALKKPEPYKGKGIRYEGEVVRRKQGKKAA--------------MIQDRSLVNITDNSGAKIGRI
FKIPGSSKKRYAEIGEVVILSVQTAEPRKQIKKKDILRAVVVRQRKPFRRRDGSYVRFDDNAVVII-EGAGKNPKEPRAG
RIFGPIPRELQELGYQTIISRAPEVV--MQLHELKPKTG-RKTSKRIGRGRASGKG-KTSGRGTKGQKARAGHHI-RPDV
RE------KIKKLPKLRG-----------------YR----V------RRIAKAAAVVNVGVLEKFFDSGAAVSPKILAE
RGLI-RARKG-SV-PAVKILG-DGDITKNLSVSDC-AVSPKARAKIEKAGGSIR--------------------------
---------MLFPKKVKFRKWHTMR-RNPKKAK-VATRGVAVSFGSHGLKAITHARVRARQIESARKVIARNLGKTGKQW
VRIFPDHPYTQKPPEVKLGKGKGDPVGYEVEIWPGRILFEVDGVPDGQAIETLIKAGKKLPLKVAVVSRR-----MDKAI
SKTIGRQRRHGRIRARVFGTALRPRLCVYKSNRYLEAQIIDDDAGKTLASG-----------------------KMADAA
GLGKEIAARAMAAGIERVVFDRGGFRYAGSIQKLADAARESGLKF--------MQASTAKLKNYRQAPRKVRLIADTVRG
KRADRALGLLSLLPKRGAESMAKLIRSAVANAMPASD--------LYISKIEVGGGVVFKRLMPRARGRGSQIRKKASHI
TLSL-----SKKSDPKSQKHEQGS--------------------------------------------------------
------------------MNMKLHVKKGDTVTVITGNDKGKSGKILRVFPKDNLVLVEGVGMRKKHAKPRRAG-QRGQIV
EVHHPIQASNVKA------------KK--------------------------------------MSKVVNPFSHRLGIL
RDWRHRWF-ATGRG-YQDNLKADILLREFLQKELRGMYIGGIELERSRGALRVIIKTSRPGLIIGRSGEGSMKLKNSIMR
F-L-----------QKRGLNVPE--LRLDVEEIRSPESSAAIVAYMVAEGLEKRLPFRRVLKQTVEKVMANRDVKGVRVG
ISGMLGGGSMSRTEHLKKGRIPLQTLRADVDYARERANLPLGVIGIKVWIYKGDVFADKGKGSK----------------
-----MVNDPISDLLIRLQNASRAGKTHVGIPHSRMKISIAKILKREGYLAGA-DKK-NN----TLTLSLLY-KNGRSAI
SGVKRISKLSRRIYLGVRDLRPVKRGYGTLVLSTPEGVMTGKEARQKRTGGEALFEIW------------MAATKVKKTT
VPK---------------RSRKVAAEVAP---QRLRIKVRAYEHKVLDASVKQILDTALRYDAKVAGPIPLPTEIKKYTV
NRSTFIYKDAREQFEMRVHKRIIDILDPSPKVIEALTNLSLPSGVTIEVKML-------------METKLKEFKGVVVSD
KMQSTAVVAVSRYVKHPKYKKYMKKTTRLMAHNAGGRAKVGDKVTVRSCRPLSKTKHFEIVFEQ----------------
----------------------MSRSLSKGPYVDGKLLKKVGGKK-PDDAG-VIKTWARRSMIPPEFVGFKFGVYNGRQH
IEVLVTEDMVGHRLGEFSPTKKFLRHGGKIQKELEQKQKEAE---IAAAQA---AKTASD--------AAK
>Bacteria_Parcubacteria_OD1_Adlerbacteria_RIFOXYC1_FULL_OD1_Adlerbacteria_48_26
------MKSYKPYTKSRRHMTGINFREKLSGH-APFKALTTGGKRSVGRNNAGRISVRHKGGGHKRLYREVDFTY--KKM
VPGVVETIEYDPNRSGFIGLVLYKDGERRYMLLPGSSKVGDTI-QTG-EN-VPATPGNRMPLKDMPIGAFIYNVEIKPGN
GGKLGRSAGTHIELIARDQGYADLKMPSSEVRKVLDTCYATLGEVSNDEHHLVVVGKAGRSRWMGIRPTVRGTAMNPVDH
PHGGGEGRQGRGLRRAKSAWGKPTGKGQKTRTPKKYSNYLIVS-RRKVGKRGSAQ----------------MKFILGTKQ
NMVTVFDEGGIAHAATIIVAQPAVITQLKTKEKEGYNAVQIG-SGEVKE-GRANKAQV-GH-------AKGKSLKNFKEI
R------QRDGKLPEGVEVGGTIDVT-VFTAGEKVQVSAISKAKGFQGVIKRHGFHGGPRSHGQKHSERSPGSIGGSGRA
GGRVAKGMRMAGRMGGDRVTVRNLAILQVHPETNEIVIAGAVPGRRGTLVEI---RG-----------------------
--------------------------------------------------------------------------------
---MEATLYNIKGEKKGTVTLPENIFGLPFNADLLHDVVTAMQANARTPVAHAKTRGEVRGGGKKPWQQKGTGRARHGSS
RSPIWRGGGVTHGPRNDKIYAQKINRQARQKALLVALSRKWKDGEIIFVDSLEMAAPRTAEAKNIIANL-----------
GKAGLVMKKKYNGALIALPER--HTATVKSFANIGNVTVEEVRTLNPVNVLSSKYLIIANPEAAFVTLGSKRVVKKDK--
--------------------------------------------MANLIQEQQK-TVFNDLKKEFEWVNVMQSPKIEKVV
VSVGIGS--TK------DKNKIKLIADRLATITGQKPATRLTKKAIASYKTRVGDTVGYQVTLRGSRAQNFLNRLLHIAL
PRTKDFKGIPVTAIDEMGNYTLGIKEHSVFPETADEELKDVFGMAITVVTTAKNKAEAKAYLTYLGFPFKK---------
----SKSGNSEIYMSRLAKQPISIPPKAEISVSG-N-SIVVKGPKGTLSKPTHRLISVEVG-AE-GVQVAV-----RGTS
-LEGKALVGTYASHVKNMFKGVTEGYTKKLLIEGVGYKWDVAGKK-LNLALGFSHPVHVDIPDDLTVKA--DK--GALII
EGHDKEQVGQFAANIRAMKKPEPYKGKGIRYEGEVIRRKQGKKAA--------------MIQDRSLVVVADNSGAKIGRV
FKIPGSSHKRYAQIGEIVVLSVQTAEPRKAVKKKDILKGVVVRQRQPFRRKDGSYIRFDENAVVII-EGTGKNPKEPKAG
RIFGPIPRELQELGYQTIISRAPEVV--MQLHELKRKTE-HKETKKVGRG--GGRG-KTSGRGTKGQNARAGHKK-RPEI
RE------ILKKLPKRRG---RGI-AG------LVSI----KNK----------PSVVNISSIEKAFTAGETITAKLLLE
HGLV-RGRKG-TV-PAVKILGD-GELTKKFTFSGL-VVSTSAKEKIEKAGGSIA--------------------------
---------MLFPKKVKFRKSHTMR-RNPKREL-VASRGATIAFGSHGLKAVTAARIRSNQLESARKVIARSLGKTGKSW
VRVFPDKPYTQKPAEVKLGKGKGDPVGYEVQIWPGRILFEVDGVDAKLATAALISASKKLPLKAKVVTRTH---------
--MENRQRRHNRIRAKVKGTPERPRLCVYKSNKYMEAQIIDDVHGRTLVAG-----------------------KMADAQ
KLGTELAKKAKAAGITKVVFDRGGFRYTGAVALLADTARQAGLEF--------MAGATAKLKNYRQSPRKVRLVADLVRG
KRVAQALAELSMLPKRASEPMQKLIKSAMANAGEGAS--E-----LVISKIEVNGGIVFKRFMPRARGKASPIRKKTSIV
TLTV--------TPMPKKKKETAK--------------------------------------------------------
-------------------MNTLHIKKGDNVVVLSGNEKGKSGKVVKAFPKTGMVLVEGVGMRKKHQKARREG-QQGQIV
DKHHPINASKVAK------------KK--------------------------------------MSKVVNPFAHRLGII
HDWRHRWF-ATGPK-FQEYLKADILLRQFLQKELRGMYIGGIELERNDKTLRVKISTSRPGVIIGRSGEGSTKLKNKITE
F-L-----------TRRKLNAPE--IKLDIEEIRTPESNSAIVAYMIAEGLEKRLPFRRVLKQTVEKVMANRDVKGVRIA
LGGMLGGGSMSRTEELKKGRVPLQTFRSNIDYAKERANLPLGVIGIKVWIYKGEVFDRQDKDK-----------------
-----MLMDPISDFIIRIQNASRAKLSVVSLPYSNMKEAIAEVLEQEGYITGI-DKK-AK-KDGVLSVTLAY-KDGMPVV
QGVKRISKPSRRLYVGVRDIKAVKRGYGAVVLSTPSGVMSGKQAKIKNVGGEVLFEIW-----MATEEIKKAPAKRAKKT
AAP------------------------AA--VQKLRIKVRAYEHKVLDASVRQIMDTALRYDAKIAGPIPLPTEIKKYTV
NRSTFVYKDAREQFEMRIHKRVIDILEPNAKVIEALTNLSLPSGVTIEVKMV---------METTTQKNIKTLRGVVTSD
KMQETAVVSVQRYVKHPKYKKFLKQHKKYHVHNPGNRAKEGEKVVIRSCRPISKTKSFEIVFEN----------------
----------------------MARSLKKGPYVDEKLLKKIEGKK-PQTAE-VIKTWARRSQIAPEMVGFKFGVHNGKTH
IEVLISEDMVGHRLGEFALTKKFVRHGGKMQKEMEQKAKESE---IASAQA---AKAATDT-------DKK
>Bacteria_Parcubacteria_OD1_Adlerbacteria_RIFCSPLOWO2_01_FULL_OD1_Adlerbacteria_54_21b
------MKSYKPYTKSRRHMTTVTFKGKVTTN-KPHKALTSGHKRDVGRNNAGRISVRHKGGGHKRLQRDVDFGY--KKM
VPARVETIEYDPNRSGFIGLLLYRDGERRYALLPQSVKVGATIDTA--EN-ALANPGNRMPLKNVPIGSFVYNVELKPGN
GGKLGRAAGTHIEVIARDQGYADLKMPSSEVRKVLENCWATLGEVSNDEHHLRTIGKAGRSRWLGIRPTVRGTAMNPVDH
PHGGGEGRSGRGLRRAKSMWGKPTGKGQKTRRPKKYSNYLIVS-RRKVGKRGQQQ----------------MKFILGTKG
KMTTVYTEEGRAFAATIVVAAPNTVTQIKSTEKEGYTAVQVG-AGDTKE-GRVNKAQF-GH-------AKGKALKHFREM
R-PRAAMRGGDVVADFPEVGSTIDVS-VFAVGDKVTVSAVSKGKGFQGVVKRHGFHGGPRSHGQKHSERSPGSIGGGGRA
GGRVAKGMRMAGRMGSDRVSVRNLSILQVLPETGELVISGAVPGRRGTLVEI---RGSEATLRQAQDKK-----------
--------------------------------------------------------------------------------
---MESTLYNIQAKETGKIEIPESIFGVPWNADLVHQVVVSMQGNARPNVADTKGRGEVRGGGKKPWKQKGTGRARHGSS
RSPIWKGGGVTHGPTSSKIYTRKINRTMSQKALLAVLSRKHKEGEVIFVDSIELQAPKASAARAMLAAFA--KHFSGL--
----SK---KKNAALIALPVR-HVP-TMKSFQNFGNIAVEEVRNLNPLSVLSAKYLILASPK-DAFELFDKKAASIPTPS
SAPKAPKK------------------------------------MELIQEK-QK-SAFETLKKDFGWTNRMQTPRIEKVV
VSAGVGK--MA-K----EKGRQETVADRLEKITGQKASSRGAKKSIATYKTRTGDRVGYQVTLRGKRAEDFLNRLVHIAL
PRTKDFKGISVSAIDEMGNYTLGIKEHSVFPETADEELKDVFGLAVTVVTSAKNKKTAEIYLRHLGFPFKKS--------
-------------MSRLAKRPIAIPPKTEVTVSG-G-IVAIKGPKGSLQKPLHRLVSVEVG-QE-GVQVSQ-----KGES
-IQARALVGTYASHVRNMLLGVNAGFSKKLLVEGVGFKWEVQGRT-LALSLGFSHPVKMAIPEGLTVTA--EK--NTLMI
AGFDKEVVGQFAADVRAHKKPEPYKGKGIRYEGEVVRRKQGKKAA--------------MIQDRSLVHIADNSGAKIGRV
FKVPGSSKKRYAEIGELVIFSVQTAEPRKQVKKKDILTGVVVRQRKPFRRKDGSYIRFDDNAVVTLGGKDKK---EPKAG
RVFGPIPRELQELGYQTIISRAPEVV--MQLHDLQRKTA-NKGSKRIGRGRASGKG-KTSGRGTKGQKARAGHRI-RPDV
RE------KIKKLPKLRG---------------YAFA----SI-----SE---RVHPVNLGVLESVFSAGDTVSPATLRE
RGVV----RG-RK-GKVKILG-TGDITKKLTIKGC-TVSASAKEKIEKAGGILS-----------------S--------
---------MLFPKKVKFRKSHTMR-HNPKVLK-TATRGTVVSFGSHGLKATTAARVRSNQIESARKVIARSLGKTGKQW
IRIFPDKPFTQKPPEVKLGKGKGDPVGYEVQVWPGRVLFEVDGVTDALAVSTLKKAAAKLPLKAKVVTRS---------M
TQDTNLKRRHKRIRAKVIGTQARPRLAVYKSNRYLHAQIINDDEGRTLIAG-ST--------KEMGKD-----KKMSASE
KLGAELAKRATAAGIAAVVFDRGGFRYTGRVAKLAEAARKGGLQF--------MIASTATLRNYRQAPRKVRLIADLVRG
KSAARALALLSMLPKRGAEPMAKLIKSAVSNAKVEAA--E-----LYIQKIEVNGGVVFKRQMPRARGRASLIKKKTSHI
TLSL---------------SKKVK--------------------------------------------------------
-------------------MNTLHIKKGDTVTVISGVDKGKSGKVVRAFPKKEMVLVEGVGKRIKHQKPRRAG-QAGQIV
EKFHPLHVSKVAK---------------K------------------------------------MSKVVHPFAHRLGVL
RDWRHRWF-ATGPA-YLENLKTGVLLREFLQRELKGMYVGGIELERNTKQLRVIIKTSRPGLIIGRSGEGSTKLRNSIAK
F-L-----------AGKGLTVPE--IKLDIEEIRSPESNAAIVSYMVVEGLEKRMPFRRVLKQTIEKVMANRDVKGVRIV
ISGMLGGGSMSRTEGLKKGRIPLQTIRADVEFHKERANLPLGVIGVKVWIYKGDIFAARGKDK-----------------
-----MVNDPVSDLLVRLQNASRVGKTAISLPYSQMKMAIAEVLAKEGYVGGA-DKK-NY----SLVIPLVY-KSGQPVI
TGVKRISKPSRRMYMGVRDVHPVKRGHGLLILSTPKGVMTGAQARQERVGGEALFEIW-------MATEQKEKKAKPAAK
PRA------------------KKAVVAAP---QKLRIKVRAYEHKVLDASVKQILDTALRYDAKVAGPIPLPTEIKKYTV
NRSTFIYKDAREQFEMRIHKRIIDILDPTPKVIEALTNLSLPSGVTIDVKMV---------MYMEKTTQKKELRGVVVSD
KMQDTAVVAVSRYVKHSKYKKYMKKTSKFSVHNPGNMAKEGDMVTIRQTRPLSKTKYFEIVS-------DK---------
----------------------MARSLKKGPYVDPKLLKKIEGKK-PLATE-MIKTWARRSQIAPEMVGFKFGVYNGKAH
IEVLVSEDMVGHRLGEFSPTKKFVRHGGKMQKEMETKQKEGE---IVAAQA---AKAAADA-------GAK
>Y2_MetaBAT.56
KFYKKFMKHYNPYTKSRRHMTTVTFRGKLTTN-EPHKALVSGGKRDMGRNKDGRITVRHKGGGHKRLFRDVDFYY-DKQ-
VPAVVETIEYDPNRSGFIGVLLYKDGARRYALLPQSVKVGDTI--TTAQN-APATPGNRMPLKNMPIGAFVYNVEIKPGN
GGKLGRAAGTHIEVVARDQGYVDLKMPSSEVRRVLEDCWATLGEVSNPENKLMNIGKAGRSRWLGIRPTVRGSAMNPVDH
PYGGGEGRQGRGTRRAKSAWGKPTGKGQKSRTPKKYSNYLIVS-RRKVGKRSKDN---------------VMKFILGTKG
KMLTVYTEDGRAFAATIINTSPATVTQIKTEEKEGYSAVQIGSFEGKE--KHINNAQI-GH-------AKGKALKNFKEL
R-------LKNGAVPDVEVGAIVDLS-VFTVGEKVEVSAISKGKGFAGVVKRHGFHGGPRSHGQKHSERSPGSIGGGGRA
GGRVAKGMRMAGRLGSDRVTVRNLPILQIIPETNELVIAGAIPGRKGTLVEI---KGTESR-------------------
------------------------------------------------------------KVLNINMETQTKIKEKISKP
SNGMETKIYNKQGKEMGTFNLPENIFGLPWNGDLVHQVVVAMRANNRTPIAHTKDRGEVRGGGKKPWAQKGTGRARHGSS
RSPIWKGGGVTHGPRKDKSYAQKINRQARQKALLVALSRKFKDNEIIFIDSLEMKAPKTKEAKAILTALSQHLGGFT---
---------KKNNALIALPTAH-TP-TQKSFANIGNVATVEVRNLNPVSVLSSKYLVIADE--AAIKTLGAKRVVKNK--
-------------------------------------------YMANLLQAQQK-TAFDGLKGNFGWSNVMQTIKIEKVV
ISVGVGK--MV-K----EKGKLELVQDRLAKITGQKAVTRGAKKAIATFKTRVGDTVGYQITLRGKRAEDFLNRLIHVAL
PRTKDFKGLEESAIDEMGNFTLGVKEHVVFPETTDEDIKDVFGMAVTVVTTAKNKVEAKAYLTHLGFPFKK---------
------------FMSRLAKQPIMIPAKTEVSVQN-G-EIKVKGPKGTLTRAGHTLVSVAVG-EG-GVQVAT-----KSES
-IEARAALGSYASHVRNMIEGVNSGFVKKLLIEGVGYKWDVAGKN-LNLSLGFSHPVKMTIPEGLAVTI--DK--GALSI
AGFDKELVGQFAANVRELKKPEPYKGKGIRYDKEVVRRKQGKKAA-----------LTFMIQDRSLVVIADNSGAKIGRV
FKVLGSAAKRYAEIGELVTLSVQVAEPRKGVKKKDILRGVVVRQRKAFRRKDGSYIKKGDTVVVLAGVDRGK---SGKVT
QVFPKTNMVLVEGGMRKKHAKPRQII--MQLHELKRATP-QKKVKRVGRG--GGRG-KTAGRGTKGQKARAGHRI-MPAI
RE------QLKKLPKRRG---------------YNFK----SI-----QD---KPAVINIAHLEKFFSPGDAVNPKILVE
RGAVK---PG-MK---IKILG-DGEVTKKLILSGC-LVSGSARAKIEKAGGSIVA-------------------------
------INCMLFPKKVKYRKWHTMRRNAKK--GKVETRGITVAFGSHGLKATSHARVRSNQLESSRKVIVRSLGKTGKMW
LRVFPDKPFTQKPPEVKLGKGKGDPVGYEIEVWPGRVLFEVDGVGDAIAIQTLVKAGKKLPLKTKVVARH------MKSI
TKTQSRQRRHARIRSRVIGSALRPRLAVYKSNRYIHAQVIDDEAGKTLIAG-ST--------KGMKA------KKTAAAK
ELGKDLAKRAQAAGIKAVVFDRGGFRYTGRVAILADAAREAGLTM--------MTASTAQLSNYRQSPRKVRLIADLIRG
RNVANALALLSTLPKRGSDPMAKLLLSAVSNAKTDAS--T-----LYISKIEVNGGVVFKRQMPRARGRASMIRKKTSVI
TLAL----SAALPKSAKKAKKAVA------------------------------------KSFDSAQDK-----------
-----------------RRKDGSYIKKGDTVVVLAGVDRGKSGKVTQVFPKTNMVLVEGTGMRKKHAKPRREG-QKGQII
DKQFPIHASNVSL------------KK----------------------------------INNCMSKVVNPFAHRLGIL
RDWRHRWF-ASGTK-YQEYLKADILLREYLLRELRGMYIGGIEIERNDKTLRVILKTSRPGLIIGRSGEGSLKLRNKIVA
F-L-----------QHKKLRVPE--VKLDIEEIRSPESNAAIVAYMVAESLEKRMPFRRVLKQTIEKVMANRDVKGVRIG
VAGMLGGGSMSRTEELKKGRIPLQTFRSDIDFAKERANLPLGVIGVKVWIYRGEVFADAAGKEKSK--------------
-----MVTDPIADFLIRLQNASKVKKEGVSMPYSRMKFSIAQILEKEGYVSTV-QKK-GA----SLSVSLLY-KNGRPAI
TGAKRISKPSRRMYMSIHDIKPVKRGHGLLVLSTPEGILTGKEAKLKRVGGEALFEIW-----KVIKMPAEATETKKKAA
AKP--------AGAKSAPRVRKAAAPVAV---QRLRIKVKAYEHKVLDASIKQILDTALRYDAKVAGPIPLPTEIKKYTV
NRSTFVYKDAREQFEMRIHKRVIDILDPSPKVIEALTNLSLPSGVTIDVKMA------METKIQEIKKHKKTLRGTVVSD
KMTDTAVVLVSRYVKHPKYKKYMKTSKKYHAHNPGNRAKEGETVTIRSCRPLSKTKSFEIVF-----AKEN---------
-----------------KRTQIMARSISKGPYVDAKLLKKIEGKK-PQTAE-PIKTWARRSQIAPEMVGFKFGVYNGMKH
IEVLVSEDMVGHRLGEFSPTKKFTRHGGKMQKELEIKAKESE---IAAAGA---AKAAAEAAGAP---AAK
>Bacteria_Parcubacteria_OD1_Adlerbacteria_RIFCSPHIGHO2_12_FULL_OD1_Adlerbacteria_53_18
------MKHYRPYTKSRRHMTTITFKGITTNE--PHKALVSGGKRGVGRNKDGRITVRHKGGGHKRLFRDVDFDY--KKL
VPAVVETVEYDPNRSGFIGLLLYKDGERRYALLPQSVKVGDTITTA--EN-APATPGNRLPLKNIPIGAFTYNVEVKPGN
GGKLGRAAGTHIEVIARDQGYVDLKMPSTEVRRVLETCWATIGEVSNPENKLMNIGKAGRSRWLGIRPTVRGTAMNPVDH
PHGGGEGRQGRGTRRAKSMWGKPTGKGQKSRRPKKYSNYLIVS-RRKVGKRNAKQ----------------MKFILGTKG
KMLTVFTDEGRAFAATIVNAAPNIVTQLKTPEKDSYTAVQIG-AGETKE-KRVNKAQL-GH-------AKGKALKHFREL
R------PRDGNLPEGIELGAAIDVS-VFVVGEKVEVSAISKGRGFQGVVKRHGFHGGPRSHGQKHSERSPGSIGGSGRA
GGRVAKGMRMAGRMGSDRVTVRNLAVLQVLPETNELVIAGAIPGRKGTLVEI---KGMESR-------------------
------------------------------------------------------------------MEQKTTKKEKNTLP
SNGMESKVYNIQGKEAGKVTLPENVFGLPWNADLVHQVVTSMQANARQPWAHTKTRGEVRGGGRKPWQQKGTGRARHGSS
RSPIWVGGGVTHGPRKDKSYAKTITQQMRQKALLVTLSRKYKDGEIIFVDTLEMKEPKAKVAKGVISAL-------AGF-
----GK---QKNAALIALPAA-HKP-TMKSFGNFGNVEVIEVRNLNPVSVMSAKYLVIADPK-AALETLGKKRVALRKSQ
GK-----------------------------------------MATNLLQDQQK-TTFKDLKDTFGWQNVMQAPRIEKVV
ISVGVGK--MG-K----EKGKLELVADRLSKITGQKAAARGAKKAIATYKTRIGDRIGYQITLRGKRAEDFLNRLVHIAL
PRTKDFRGVSPGSIDEMGNYTLGIKENTVFPETSDEELKDVFGMAVTIVTTAKNKKEAQAYLTHLGFPFKKDVSQK----
-------------MSRLAKRPIAIPANTLVAVKN-G-GIEVKGPKATLTRTGHRLISIEVG-KE-GVQVAP-----KADT
-IEARAALGTYASHIRNMIEGVNTGFTKKLLIEGVGFKWDVQGKT-LNLSLGFSHPVKMAIPEGLTVTV--EK--GVLSI
AGPDKEMVGQFSANIRAQKKPEPYKGKGIRYEGEIIRRKQGKKAV--------------MIQPQSLVVIADNSGAKIGRV
FKVLGSSHKRYARIGEVVVLSVQTAEPRKQVKKKDILRAVVVRQRQPLRRKDGSYIRFDENAVVIITGKNPK---EPRAG
RIFGPIPRELQELGYQTIISRAPEVV--MQLNELQRKTK-NRKQKRVGRGRGSGKG-KTSGRGTKGQKARAGHKM-MPAI
RE------VLKKLPKRRG---------------YSFK----SI-----QD---KPAVINLSALERLFAPGDTVNPKTLAE
RGL-----KT-QG-RTIKVLG-DGELAKKLTVSGL-KVSGTARTKIEKAGGSVA--------------------------
---------MLFPKKVKFRKWHTMR-RNPKRAM-VASRGITVAFGSHGLKAMTHGRVRSNQLESARKVVVRSLGKTGKMW
LRVFPDKPFTQKPPEVKLGKGKGDPQGYEVEVWPGRILFEVDGVADVTATETLTKAGKKLPLKTKVVARH-----MEKAQ
TKRIGRKSRHARIRAKVSGVSTRPRLAVYKSNRYLHAQIIDDTVSKTLVSG-ST--------KEITG------KKMDAAK
KLGAELAKRAKAAGIERVVFDRGGFRYTGRVAALAAAAREAGLTL--------MAQATAKLTNYRQSPRKVRLIADLIRG
KSVERAIALLANLPKRGAEPMQKLVKSAVANAKAPAS--E-----LYISGIQVNGGLVFKRQMPRARGRASLIRKKTSII
TLAL-----EQKAPTPRKTSGQEK--------------------------------------------------------
-------------------MNTLHIKKGDTVVVLSGVEKGKTGKVMEAYPKLGLVLVEGVGMKKKHQRARRER-QKGQII
DKHMPIRASKVMNVALQKE-----------------------RAKKRKN----------------MSKVVHPFAHRLGIL
RDWRHRWF-AVGPK-YQAYLRGDILLREYLLKELRGMYIGGLEIERNEKTLRVIIKTSRPGIIIGRSGEGSTKLKNSIAA
F-L-----------HKIKAPVPD--IKLDIEEIRNPESNAAIVAYMVAEGLEKRLPFRRVLKQTIEKVMANREVKGVRIG
LAGMLGGGSMSRREELKKGQIPLQTFRSDIDYARERANLPLGVIGVKVWIYKGQVFDEKDKAKENK--------------
-----MVTDPIADFLVRVRNAGLAGKEAVVIPASKMTNALATLLEKEGYVAGV-KKK-GS----PITVTLAY-KNGRPVI
SGSKRISKPSRRMYMGVREVRPVKRGYGLLVLSTPAGVMTGKEAREKRVGGEVLFEIW--------MAEAVEKKTKAKTS
AKP---------------RARKAAAPVAV---QRLRIKVRAYEHKVLDASVKQILDTALRYDAKVAGPIPLPTEIKKYTV
NRSTFIYKDAREQFEMRVHKRVIDILDPSPKVIEALTNLSLPSGVTIDVKMA------MEPKAQEIQKHKKTLRGIVVSD
KMIDTAVVAVNRYVKHPKYKKYMKITKKYHAHNPGNRAKAGESVVIRSCRPFSKTKSFEIVFASLDSARDK---------
----------------------MSRSLKKGPYVDAKLLKKIEGKR-PVETG-VITTWARRSQIAPEMVGFKFGVHNGKTH
IEVLVTEDMVGHRLGEFSPTKKFVRHGGKMQKEMETKAKEAE---IAAAQA---AKAATDAAPAGAAAGAK
>Bacteria_Parcubacteria_OD1_RIF-OD1-11_RIFCSPLOWO2_12_FULL_RIF_OD1_11_43_20
------MKSYKPTSKSRRHMTTIAYRGVIHS--EPHKPLSGGFKRSVGRNSQGRLTTRHKGGGHKRLYRDVDFSY-SKTG
IPAKVLSVEYDPNRSGFISLAGYPDGEKKYLLTPKGVGVGDTL-EY-GMN-AEIKPGNALPLKNIPVGTRVYNVEIKPKG
GGKIARAAGNFVEVVALDAGYTHLKMPSSEIRKVQAECMATIGEVSNDENRLVNIGKAGRSRWLGIRPTVRGTAQNPVDH
PYGGGEGRQGRGLRRAKTRWGKPVGKGQKSRRAKKYSNFLIVS-RRKVGKSR-------------------MKFILGTKQ
NMTQIFDDEGRVFPVTVISALPSTVVQVKNMDKDGYEAVQIG-YGNKNP-KKINKPIQ-GH------VKGLGNFSTFREY
----------KNGSTKHAVGDKIDLT-IFNEGEAITVTGISKGKGFQGTVKRHGFAGGSRTHGQKHSEREPGAIGGGGRA
GGRVVKGMRMSGRMGGDRVSVKNLKIVKIDKENSTVYVKGAVPGRRGTLLEI---RA-----------------------
--------------------------------------------------------------------------------
---MEEKLYNQEGKEVGKLELPEYVFNLPWNADLVHQVSVSMMANIRMPLAHAKTRGEVRGGGKKPWRQKGTGRARHGSS
RSPIWVGGGVTHGPRNDKIYAKKINKKMKSKALYTVLSKKYKNGEIIFVDNINLPMGKTKEALSVIKGLGSIPGYE----
----LV-AKKRSNALCITVPKELVSGVKRAFSNIGKSQVITLDNLNALHALTYKYLVLSSK---NIKDFFNTGKEKNSKE
LSKS--------------------------------------MNKEILKNE------KAAFAKKLGFKNVMRAPRIVKIV
ISTGVGS--LK------DKKKLELIGDRLSKICGQKPAIRPAKKSIASFKVRQGDPSGYQVTLRGQRMEKFLDKMLNVSL
PRTKDFRGISKDAIDDMGNITIGIKEHTVFPETADEELKDVFGMAVTIATTAKGKKEAEDFFEHIKLPFKKK--------
-------------MSRIGKQKIEISPSTEVTVVE-N-NVTVKGSLGQLSRTFGSKIVIKKE-GN-EITLVP-----ANDD
-SETSGLWGTYAREITNMISGVNKPFERKLIVEGIGYKSEVKGNE-LVLDLGFSHDVKVQIPQGIKVTA--EK--NLITI
SGIDKDLVGQVAAKIRMQKKPEPYKGKGIRYSEEIIKRKQGKKTV--------------MIQPRSIVKIADNSGGKIGRI
FKIIGSSKKRYAELGEIVVLSVQKAEPRKAAKKKDVLHGVVVRQRNAYRRKDGSYIRFDENAVVIV----EKGKLEPIAG
RIFGPIPREIAEKGFQKIASLAPEIV--MQLHNVKRNTK-RKKKIRVGRG--GKRG-KTSGRGTKGQNARAGRKK-RPEL
RD------LIKKLPKLRG---RGV-NS------NKSR----QAD----LL------VVNLDFIEKNFQNGSEVSPKTLET
KGVV-RRYGN-SS-VPVKILSM-GNLTKSITVIGC-ELSKKAKDAVEKAGGKIV--------------------------
---------MLLPKKVKHRKWHTMR-RNPKKSM-VETRGVALAFGSSGLKAESAGRITSNQIESARKVMSRFSGKTGRIW
IRVFPDMPYTAKPAEVGMGKGKGDPQGYCVQIRPGRVIFELDGISEADAKEALRKAGAKLPIKTRMIVRQ--------MD
IKTQKRIRRHKKIRTRVKGTGDKPRFSVFRSNKHVYAQLIDDGSGKTLASA-CS-------MKKVSGQ-----KTIDAAK
ETGRKIAQMAKEKKITQAVFDRSGYIFTGKIKAIAEGAKEGGLKM-----------MKANLNDYRQSPRKVRLVTRSLQG
KKVHTALGMLDLLDKRAAWPLAKLIRSAVANAKNDMG---KDESDLFIEKFEVNPGQVLKRRMPRARGSAFPIKKRTCHV
SLVL-------------GTKPENS--------------------------------------------------------
----------------------MKIKKNDKVVVITGKDKGKIGKVTRAFPSTDMVLVDGVNKKKKHAKSKKSG-KKGEIL
DIFYPVHVSNVKIIDPETEKGVRIAKK-LVDG-------KFVRVSAKSGKELG------------MSHVVHPYSHRLGIL
KDWKSRWFGVGVKK-YKEFLRCDILIREFLQKKLRGFYVSSIEMERGEKTLRIIIKTSRPGMIIGKGGDGAIRLRAQILK
E-I----------SRLKLALPPD--LKVDIEEVRSPESNAAIVAYMIAEGLEKRMPFRRVMKQMIEKVMANRDVLGVKIY
LGGRLGGADMARSEELKKGRVPLQTFRSDVDFAREKAHMSYGDIGIKVWIYKGEIFNK----------------------
-------MDTIANFIIQLKNASQTGKETVFFPHSKMCAGIADVLEKEGFIKVE-VKK-GKKTGKLLEIKIQS-VDGNPKI
TNVKRISKPSKRIYYAANQLRPVRSGFGRLILSTSKGILSGKQARDAKMGGEALFEIW---------VAKEITKKKNIKQ
TKE------------------------GV--VHKLRIRIRAYEYKILDASVKQIMDTALRYDATILGPIPLPTEIRKYTV
NRSSFVYKNAREQFEMRVHKRLIDIINPSAKVIESLTNLNLPSGVNIDVKMV--MDNNKQHEKKEETKRAKTLSGTVVST
KMKDTIVVRVEQYKKVPKYGKYVMRSKRYLAHDLGNTKKIGDKVEIKECRPLSKNKHFKV--------------------
---------------ELFLNQFMTRSLKKGPYVSDNLLKKIAGRR-PEELG-VVKTWERRSQISPEMVGFKLGIHNGREH
VEVLITEDMVGHRLGEFSLTRKFLRHGGKMQKELEMKKKEAE---IASAQA---AKS--AVAD------KK
>Bacteria_Parcubacteria_OD1_RIF-OD1-11_RIFCSPLOWO2_02_FULL_RIF_OD1_11_44_35
------MKSYNPTSKSRREMTNVSFKATLTAS-RPHKALTGGFQRAVGRNNKGRLTTRHKGGGRKRLYRDIDFVF-DKKD
IPAKIETIEYDPNRTAFIALALYQDGERRYVVIPQNVKVGDSFVVS--EK-APLKTGNRLPLSKIPVGTFVYNVETKPLA
GGVLARSAGNYAEVAAIEDNFATLKMPSTEIRKVLAKCWASIGAVSNEENWLINIGKAGRSRWYGIRPTVRGTVMNPVDH
PHGGGEGKQGRGRRREVNVYGKPTGKGQKTRNPNKYSNSFIVS-RRRVGKKKE------------------MKFIVGKKV
NMTEVFGEDGKNYPATILSVPTTTVTLLRTIEKDGCNAVQIG-FGD--------------------------KKKGFREY
R--------PATGDKVPTVGDKIDAS-IFQTGELVTVSAISKGKGFQGVVKRHGFHGGPRTHGQKHSEREPGTIGGGARA
GGRVAKGMRMAGRMGGDRITVKNLPVLKVDADKSEIYLGGAVPGRRGTLIEV---KTSSSNIQAPNKSQ-----------
--------------------------------------------------------------------------------
---MESIVYNQKGEEAGKIKLPAEIFGVPWNSDLVHQVVSSMIESARKPYAHTKNRGEVRGGGKKPWQQKGTGRARHGSI
RSPLWSGGGVAHGPRNEENFYRKVNKKMKVAALRAILSAKVRDGEILLVEDIALKEPRTREAKAIVVALSKIKGFSGLL-
----AK---KNNAAIVVLPAK-DEK-IGRALSNFSNLAVMETRNLNPVALLNYKFLMFVKPQTIVWPTLK----------
--------------------------------------------MKTIK--QKQNETFVVLKEKLGWTNPMQAPRLLKAV
ISVGTGS--LK------DKKKNELVADRLTKITGQKPAPRGAKKAVAAFKTRLGDLIGYQITLRGPRLFGFLDKFLNVAL
PRTKDFRGISSKAIDEMGNITIGIREHTIFPETADEDLRDIFGMAITIVTSAKNRAEALAFFEHIGIPFRKK--------
-------------MSRLAKKPIPVPDKVSVKING-T-ELTVRGPAGEVSRQFCPDIAIIAQ-DN-AVVLTP-----QTET
-KETMALWGTYASEIKSMLKGAVTPFTKKLVVEGIGFKSEVKDGK-LVSSLGFTHPVKIPIPKGIAATA--VK--NIITV
SGVDKELVGRFAAEIRALKKPEPYKGKGIHYEGEVIRRKEGKKTV--------------MIQPRSIVKIADNSGGKIGRI
FKVLGSSRKRYAQLGDLVVLSVQKAEPRKPIKKKDVLWAVVIRQRNAYRRRDGSYIRFDENAVVIV----DKVKHEPIAG
RVFGPISRELSEKGFQSIASLAAEIV--MQLHNLKRKNP-NRRSISVGRG--GRRG-KTSGRGGKGQTARAGHKI-RPEI
RD------LIKKLPKLRG-----------------------KNINRSFEK---RPAVFNVGVLEKKFAEGETVNPTALIA
KNLL-RLVSG-QL-PKVKILG-NGQLSKKLFIERC-LFSQSAKTAIEKAGGSIKLV------------------------
---------MLLPKKVKYRKWQTKR-VNPKKRR-VETRGTTVAFGAFGLKALEIGRLKSEQLESARKVISRFIGRTGKIW
IRVFPDRPYTAKAAEVGMGQGKGDPQGYCVEVLPGRVLFELDGLPPAEATEALRKAGTKLPVKTRIVSR--------MSK
KQDEKRIRRHKRIRAKITGTAERPRLSVFKSNKYLYAEIINDATGRTLAAA-SS--------LEFDKK-----VKDA-AQ
EVGKIIAKRAGEKKIKRVVFDRGGYVYTGKVKTLADGARDGGLVF----------MITACLNNYHQSPRKVRLVADFVRG
KKVERALTTLSFFSKAAALPVKSVIESAVANAGENFKV--AKDK-LFIKEIQVDAGPTLKRSMPRARGTANRIKKRTSRI
TVVL-----------SEQPEISNS--------------------------------------------------------
----------------------MKIKKGDMVEVITGADKGKSGKVVLALPEKNKVIVEGINRHKHHQRPKRAN-QKGQVV
EKAMPINVSNVKL--------------------------AKK-----------------------MSHTVHPYAHRLGII
RDWKSRWF--GRKQ-YRDFLKRDIMLREFLAKRLRGLFAGLVEIERGPKTIKVIVKTARPGLLIGRSGEGVVKLRTEILK
E-M----------NRLKLPFDKD--FKLDIEEIKSPESNAAVVSQMIAESLEKRLPFRRVMKQTIEKVMANRNVKGVRLV
LSGRLGGADIARQEEMKKGQVPLQTLRADIDFAREKAHMTYGDIGIKVWIFRGEVFTKNQEVKRLR--------------
-----MVKDNLSNFIVVLKNASSTDKSSVLFPQSKLILAVAEVLQRAGFVKSF-TKK-GKKRGKFVEVELLE--KADPSI
KGIKRISVRSKRIYRRTADLRPIRNGFGAAIISTNQGLLTNKEARKQKLGGEVLFEIW--MVTKTKTDKKTTVARKRAVA
KKE------------------------LP--PAKLRIRVRAYESKILDASIKQIMDAALRFDAKIRGPIPLPTEIKKYTV
NRSSFVHKNAREQFEMRVHKRLIDIENPSAKTIEALTNLSLPSGVNIDVKTSNENNKKIGDEVRRSAGNKRVLFGVVVSD
KMKNTVVVEVNRLVKHPKYQKYFRVTKRYKADNPGNTKKVGDKVEMEECRPISKDKKFRITNS-----------------
----------------------MTRSLKKGPFVDERLLKKIAGKK-PENTG-IIKTWARACQIAPEMVGFKFGVHNGREH
IEVFVSEDMVGHRLGEFSLTRKFIRHGGKMQKELEAKKKEAE---IAAAQA---AKT--ADVSS-----KP
>Bacteria_Parcubacteria_OD1_RIF-OD1-11_RIFCSPHIGHO2_01_FULL_RIF_OD1_11_46_22b
------MKFYKPTSKSRRHLSTVSYRGVITEN-EPHKALTSGFKRDMGRNNRGRITVQHKGGGNKHLYRMVDFKY-DKYD
MPARIETVEYDPNRTGFIGRVIYPDGERRYVLLPKEMTVGAVFSVS--AS-APLTVGNRLPLKKIPVGTFIYNVEIKPNG
GAILARSAGNFAQLVALEGGHAQIKLPSTEVRKVSAEAWACIGSVSNEENHLVNLGKAGRSRWLGIRPTVRGTAKNPVDH
PYGGGEGRQGRGRRRAITRTGKPVGKGQKSRRAKKYSNVFIVS-RRKVGKNRKAS----------------MKFILGKKV
NMTQVFQDDGTVEPVTIIQAGPVTVTQTKNKESDGYSAVQVG-FVP----QPKNETEKAAH----------KRYTHVKEF
R--------TEKASVDLKVGDSIDVS-SFAVNDTVEVSAISKGKGFQGVVKRHGFGGGRRTHGQKHSEREPGAIGRG-RA
GGRVSLGMRMAGRMGADRITIKNLKIIQVDAAGHTLLVSGAIPGRRGTIVEI---ISR----------------------
--------------------------------------------------------------------------------
---MEATVYNTKGKETGKVTLPEKVFGAKWNGDLVHQVMVSMQANEREHVAHVKDRGQVAGGGKKPWQQKGTGRARHGSI
RSPIWVGGGVAHGPNPNKVYARKVNQKMRVGALYAILSKKYKDGEMLFVDTMAVESGKTKDAKVVINALAGVKGYEKLA-
----TK---PVNAALIAVAKK-DNK-TGRSLRNFSNVLVEEVRNLNPMTALSYKYIVISDPE-IACKGLAARMPDKKRS-
--------------------------------------------METTQ--KKQSAAFGVLQKKLGITNPMQSPRLVKVV
VNAGTGS--FK------DKKKNEIVIDRLLKITGQKPAVRGAKKSIASFKLRQGDPVGYQITLRGRRMMDFLDRLLNIAF
PRTKDFKGISTTGIDEMGNLTVGIKEHIIFPETVDEELKDIFGIAVTVVTTAKDRKTAKEFFTYLGFPFKKEA-------
-------------MSRLGKKPIMIPANTQVTCVN-G-EMRVKGPLGELTRMIRPVINVSIE-GS-AVTLSP-----NATS
-KEAKALWGTYASELRSMIAGVNKPFEKKLLIEGIGYKADAKGSD-INMSLGFSHPVKVAIPAGIKVVT--EK--AAIMI
SGIDKELVGRFASEIRALKKPEPYKGKGIRYEGEVVHLKQGKKAGATTA----------MIQPRSIVVIADNSGGKIGRI
FKVLGGSRKRYATIGDKVVLSVQKAEPRKGVKKKDVLQGVVVRQRNAIRRKDGSYIRFDENAVVIL--EKGKM--EPIAG
RVFGPIPREIAELGYQKIASLAPEII--MQVHNVKRNTK-RKYSQSVGRG--GKRG-KTSGRGTKGQKARSGRKI-RPEI
RD------VIMRIPKLRG-----------------------KNSNFSIQT---KPTMVNLSSIEKHFSAGDTINPTTLVE
KGLV-NLIEG-KL-PVVKILA-DGDLGKKVMVEGC-RISVSAKAKIEKAGGAVKN-------------------------
---------MLLPKKVKFRKWQTGRSNPKR--GRIDIRGAKISFGSFGLKAMAGGRLRSQQIEAARKAMSHMIGKTGKIW
IRIFPDRPYTAKAAEVGMGSGKGDPQGYCVEINPGRVIFEIDGLSDADAHEALRKAGTKLPVKTKIVSRAISL---MAIT
RNNTKRERRHRRVRSRVSGIAERPRMAVFKSNRYLYVQLIDDTRGVTLAAA-TT--------KGMTKG-----SMLEKAS
ELGKTIAELGQKQKITKVVFDRGGYLYTGKIKAVADGARAAGLVF----------MIEATLKNYRQSPRKVRLVADLVRG
KKVSHALVMLDVLNKKASGPIRGAIQTAVANAAHNFKI-SA-DR-LYVKDIRVDEGVTMKRFRPRARGSAFEIKKRNSHI
FVAL----------DTKGDSVLAT------------------------------------PKRQVADANTHDHDRVEEAT
-----EA---------------MKIKKGDNVILISGADKGKTGKVVASFPTDQKVVIEGLNMRKKHQRASRSD-QKGQVI
EKAMPIHVSNVAIVDPSNGKASRVGKK-LVGE-------KFVRISKKSGSTL-------------MSHSVHPYSHRLGII
RDWKSRWF--GKDK-YRQNLKSDILLREFLTKRLRDFYVSIIEIERNEKMFRVLIKTSRPGMLLGKNGEGITVLRTDLMK
M-F----------HRAKIVISQD--IKIDVEEIRSPESSAAILAHMVAESLEKRLPFRRVMKQIIEKAMANRDVKGVKIY
CGGRLGGADMARSEELKRGRIPLQTLRADVDFAREKAHMTYGDIGIKVWVYRGEVFAKKQNA------------------
-----MVKDPISNFIVKLLNAGKAGKPTVLMSYSKHVAAIAEVLQKEGFLASV-ERK-GKKPAKHLEVVIAF--NEQSKI
NGVDRISKPSRRVYEQSKHLHPVMNGLGRLILSTPRGIMTDRTARKERVGGELLFKIW--------MSATATKKPAAKTA
TKK-----------------RATAKAPDA--IAKLRIRVRAYEHKVLDASVKQIMDTALRYDAVVQGPTPLPTDIKKYTV
NRSSFVHKNAREQFEMRVHKRLVDILSPSPKLIEALTNLSLPSGVNIDVKMV---------MEQHTQKKERLVTGKVVST
AMKDTVVVLVERYIKHPKYGKYLLRTKRLKAHDAGNTCAMGDVVFLKETAPISKDKHFKVVGKQVAAVAAEISA------
----------------------MSRSLSKGPYIDQRLLKKITGKK-PEQAG-VVKTWSRACVISPEMVGFSFGVHNGREH
LPVLVTEEMVGHRLGEFSPTRKFTKHGGKMQKELEAKKKESE---IAAAQA---AKA--PAAGATP---AK
>Bacteria_Parcubacteria_OD1_Campbellbacteria_RIFOXYC2_FULL_OD1_Campbellbacteria_35_25
------MKINKPTTPSRRHMTGINYRDFLTAS-EPHKALTKGGKRGVGRNAFGRITTRHKGGGHKRKYRQIDFKY-NKFN
IPAKVETVEYDPYRSGFIALVCYEDGERRYVLAPKSVKVGDKMIVS--EK-AELKAGNRVMLKNAPVGTYVYNVEIKPLG
GAKIARSAGNYAEVIAHDSGYMHLKMPSSEIRKVLDTCWASIGEVSNDEHKLVVIGKAGRSRWMGIRPTVRGSAMNPVDH
PYGGGEGKSGRGLRRAKTKWGKPSGKGQKTRTPKKYSNQLVVR-RRKVGKKR-------------------MKFILGTKE
QMTQVFNKEGVVFPVTIISAGPITVTQIKNKEGDGYESIQVG-YGEKKE-KNINKPMK-GH------LKDLGNFRYLKEF
-------SNPDNTPFEVKVGDKIDVS-SFKEGEEVVVSSISKGKGFQGVVKRHNFSGGPRSHGQKHSERKPGSIG-S-TG
PQKVFKGTRMAGRMGSDRVTVKNLEIVQIDKENNRILIKGAISGRRGTLVEI---VST----------------------
--------------------------------------------------------------------------------
---MKTDIYNQNGKKTGEISLPESVFGVAFNNDLVHQVVVSMMSNKRAPISHTKDRGEVSGGGIKPWRQKGTGRARHGSS
RSPIWRGGGVTFGPTNEKNYSRKINKKTNTKALYTVLSQKYRDGEILFVDNFELKEPKSKDARNIVSDLSNVKGFEGML-
----SK---RKNSLHIALGDK-DKN-VEKSFNNFGNIQIGEVRNLNILNILNYKYLVISNPD-KSIEFLTGKKGVEKNKE
TKTVKKVEKKEVVKEVEAKVKETKAKKTTVKK------------MELLK--EKKNKIFNLMKADFGYKNVMQTPKIEKIV
VSVGTGS--TV------DKKKVELMEDRLRKITGQKPSVRKAKQSIAAFKLREGSDVGFQITLRGSRMSSFFDKIVNMAL
PRTKDFRGLSKKGVDEMGNYTLGIKDHTIFTEAADEELKNVFGMSVTIVTSAKTKEEAIALLTNLGWPFKKEKVA-----
-------------MSRIGKKEIEIPEKTEVVIVN-G-ELRVKGPLGELVRKLRPEIVVKQE-NN-IITLEK-----VEDT
-VFTRALWGTYASHISNMIAGVNKPFEKKLIVEGVGFKSNVKGED-LVMSLGFSHDVIIAIPKDLTVTV--EK--NIITI
SGIDKERVGSFTADIRVKKKPEPYKGKGIRYEGEIIRRKQGKKTA--------------MIQPQTIVKITDNSGGKIGRV
FKVIGGSKRRYAQIGDIVVLSVQSAEPRKQVKKKDILRAVVVRQKKPFRRKDGSYIYFDENSVVII----DKDKKEPKAG
RVFGPIPREISDLGYQKIASLAPEIV--MQLHNIQKNKN-NKKSIRVGRG--GKRG-KTSGKGHKGQNARTGNSG-RPEI
RD------MIKKIPKLRG---------------YNFK----SR-----KD---NAVPVNLSALDKTFEKDAIVNPKELVK
EGVVKRK-SG-KM-PVIKILA-TGEITKKITVSGC-TFSEMAKEKIEKAGGTIK--------------------------
---------MLFPKKAKFRKWQTAR-KNPNKIG-VASRGTKVSFGSYGLKATTAARVRSNQIESARVAANRKMGKLGKMW
IRLFPDRPFTAKAAEVGMGKGKGDPKGYCFEVKPGRILFEVDGVTEEVAREALRKAGTKLPVKTKVVSREDIE----MST
TKVEKRNRRRNRIRAKITGTSKVPRLSVFKSNKAIYVQIIDDENGKTLVSY-SS--------EKVKGEK----DPAKKAQ
KIGSDLAKMALEKKIKKVVFDRGGYIYTGKVKAIADGAREGGLEF----------MIKAELKNYRQSPRKVRLIADLVRG
KDVSRALIELNFLNKKASLVIKKLLESAVANAKHNFNI-EK-AN-LFVKEIMVDEGATLKRRLAGSKGRAFPIKKRTSHI
FVNL----ETKGEKELKKSKKTTK------------------------------------KEVVKNKETKEQKNTETKIK
-----K----------------MKIKKNDKVIIISGKDKGKTGKVLKVSPAENKIIVDGVNIRKKHQKPTRSG-QKGQII
DKIFPIQVSNVMLIDPKSGKPTRVGKK-L-------VDGKYVRVAKKSDTVIK------------MTHVAHPYAQRLKIL
RDWKSRWF-FSGKK-YQDYLKADILIREYLEKKLRDMYVSSIDVERDEKKIKIIIKTSRAGMIIGRSGDGMKKIKNEIIA
F-A----------KKRKLIIPED--MSIDVEEVRYPEADAGIVGSMVVEGLEKRMPFRRVLKMTADKVMASREVMGVRIV
ISGRLGGAEMARKEEIKKGRVPLQTLRADIDFTRKRANLAYGVIGVKVWIYRGDVFNNKA--------------------
-------MDKISNLIISIKNASNARKEYASVPFSKFKLEIAELLQKENYIKSV-SKK-GKKVKKTLELEISYNEDKSPKI
TDVKRVSKLSKRIYFGVKDIRTVKGGKGLLVLSTPKGILTDRQARKEGVGGEALFKIW-----------MEETTKTKKVD
KKV------------------------DI--IQKLRIRVFAYEHKILDSSIKQIIDTALRFDANISGPIPLPTEIKKYTV
NRSSFVHKDAREQFEMRVHRRLIDILNPSAKIIEALTNLSLPSGVSIDVKIM--MTEKISKNNIKKETGGKILEGIVVSD
KMKDTIVVKVQRFVKHPKYGKYTKIAKKFKVHDAGNTAKIGDNVRIKETRPISKDKSFEIIK------------------
----------------------MTRSVKKGPYVDEKLLKKVVSKK-PTD-G-VIKTWARASQIAPEMVGFTFGVHNGKDH
LDVFVSEDMVGHRLGEFSPTKKFYRHGGKMQKEQDQKKKEAE---ISAAKA---AKA---SAK--------
>Candidatus_Campbellbacteria_bacterium_RIFCSPLOWO2_01_FULL_34_15
------MKINKPTTASQRHTVGINYRDFLTSS-KPHKSLTKGGKRGVGRNADGRITTRHKGGGHKRKYRDIDFKY-EKFN
IPAKIETIEYDPYRSGFIALVCYKDGERRYVLAPKSMKVGDEMVVS--EN-AELKIGNRTLLKNIPVGTFVYNVEIKPQS
GAKIARSAGNFVEIIAHDSGYVHLKMPSTEVRKVLDTAWGSIGSVSNDEHKLVNYGKAGRSRWKGIRPTVRGSAMNPVDH
PYGGGEGRSGRGTRRAKTKWGKPSGIGQKTRTPKKYSNQFVVR-RRKVGKRK-------------------MKFILGTKE
KMTQTFDKEGVVYPVTVINAGPIVVTQIKDLDKDGYEAIQIG-YGERHS-KNINKPLK-GH------LKDLGNFKYIKEF
-----------EKFGDLKLGDKIDVS-SFAEGDSITISSISKGKGFQGVVKRHGFKGGPRTHGQKHSERKPGSIGAG-GI
Q-RVFKGLRMAGRMGSDRITVKNLKVVQVDKKNNILLVRGAVPGRKGTLVEI---VAK----------------------
--------------------------------------------------------------------------------
---MEAKIYNQKGKESGKVNLPETVFGLPWNNDLVHQVMVSMMSNARNPIANTKGRGEVSGGGKKPWRQKGTGRARHGST
RSPIWIGGGVSFGPTNDINYNRKINKKMSVKALFTVLSQKMKDGEILFVDNFEIKEPKTKDAKDIFANL--------GKV
DGFDKMVSKRKNSTYIALGEK--HENAQKSFANFGNIEVGEMRNLNIMNLLKYKYLVISDP-EKSVEFLTSKISNK----
--------------------------------------------METLK--EKKNKIFDLMKGEFGYTNVMQAPKIEKIV
VSVGIGS--VN------DKNKITLIEDRITKITGQKPSVRKAKKSIAAFKLREGTEVGYQVTLRGPRMMSFFDKLVNVAL
PRMKDFRGLTTKGVDSIGNYTLGLKEHTIFTEASDEELKNVFGLAITIVTTAKTKEEAITLLKNLGWPFKKQEDEPKKKR
KIK----------MSRIGKREISIPEKTEVIIDG-N-KVTVKGPLGELTREIRSEIKIKIE-NG-IITMTP-----IDET
-VFVRSLWGTTSSHISNMIDGVNKPFEKKLIVEGVGFRADAKGKD-LVMNLGFSHEVIIPIPADLTVTT--EK--NTITI
SGIDKERVGKFSADVRSNKKPEPYKGKGIRYSDEVVRRKQGKKTA--------------MIQPQTIVKITDNSGGKIGRV
FKIPGGSKKRYARIGDVVILSVQTAEPRKQVKKKDVLSAVVVRQRQPFRRKDGSYIYFDENAVVIIDKNK-K---EPKAG
RVFGPIPREISEMGYQKIASLAPEIV--MQLNNVKKNRS-NKTSIRIGRG--GKRG-KTSGKGTKGQNARTGNST-RPEI
RD------MIKKLPKLRG---------------YRFK----SF-----KA---PATPVNLSDLDKVFANGEKVTPRILVN
KKIV-NLKDG-KV-PTVKILA-TGEISKKIKVSGC-AFSQTAKEKIEKAGGTIK--------------------------
---------MLFPKKAKHRKWQRGR-THPDKLG-TAVRGAKVSFGSFGLKALSGSRVRSNQIESARVAANRKIGKLGKMW
IRIFPDMPFTAKAAEVPMGKGKGDPKGYCVQVKPGRILFEVDGVSEEVAREALRKAGTKLPVKTKVVSREEVD--MDKSI
IKKEKRNRRHNRIRAKVKGTALMPRLNVFRSNMAIYAQIINDDAGNTLVSF-SS--------KDVKGK-----KGLERAK
QVGTELAKLAVEKKIKKVVFDRGGYIYTGNIRALAEGAREGGLVF----------MIKAELKNYRQSPRKVRLVADLIRG
KQVERALVELSHLDKKASLVLKKLVDSAVANAKHNFNI--EKDN-LFIKEIRVDEGTTMKRWMPGARGRAFPFKRRTCRV
FVAL----DEKGKVAVEKTEKTEK-----------------------------------KTVKKVVAEKTTAKKAVKKTV
KK--------------------MKIRKDDKVIVIAGKDKGKTGKVLKAIPAEDKVVVEGVNLKKKHQKANKSG-KKGQII
DKIFPIHVSNVMLADPKSDKPTRIGKK-L-------VGDKFVRIAKKSGTTLK------------MTHIVHPYAHRLKIL
RGWKSRWF-GVGQK-YKDYLKTDVIIREYLEKRLKDMYVSSIDMERDEKRFKIIIKTSRAGMIIGRSGDGIQKIKDGVVK
M-M----------KKNKLSIPAE--INIDVEEVRYPEADAGIVASMVVEGLEKRMPFRRVLKMTADKVMANREVKGVRIC
VSGRLGGAEMARKEQVKQGRIPLQTLRADIDYSVKRANLTYGVIGVKVWVYKGDVFNK----------------------
-------MDKISNLIINIKNAGNVEKEHASVPFSNFRMEIALLLKKEGYLKDV-VKK-GKKPKFTIEMEIAFKEDGTPRV
EDVKRVSKPSKRIYFGAKDIRPVKGGRGILVLSTPKGILTDRQARKENVGGEVLFKIW-----------MSTKESTKKIK
KTE------------------------EI---QKLRIRVFAYEYKILDTSIKQIIDTALRHDAKINGPIPLPTEIKKYTV
NRSTFVHKDAREQFEMRVHRRLIDIINPSAKIIESLTNLSLPSGVSIDVKIV--MNKETQTEKKESTNNGKILSGVVVSD
KMKDTIVVKVQRFVKHPKYQKYVKIDKKIKAHDAGNTAKIGDKVEIVETKPISKDKNFILKK------------------
----------------------MTRSVKKGPYVDEKLLKKVQNRK-PAD-G-AIKTWARSSQISPEMVGFTFGVHNGKEH
LEVFVTEDMVGHRLGEFSPTKKFYRHGGKMQKDLDQKKKEVE---ISAAKA---AKA---SVK--------
>Bacteria_Parcubacteria_OD1_RIF-OD1-11_RIFCSPLOWO2_12_FULL_RIF_OD1_11_47_20
------MKRFNPTSKSRRHMTVISYRQLLSGD-SPHKPLVRGVQRSVGRNSAGRLTTRHKGGGHKRLFREIDFRF-EKRD
IPAAIETIEYDPNRSAFIALVCYKDGERRYIVIPKGMRVGDSFVVS--EK-AEVKIGNRLPLLRVPVGAFVYNIEIKPGG
GAVLARSAGNYAEVVAVEGGYVNIKLPSSEVRKVSDRCWATVGEVSNEENHLVNIGKAGRSRWLGIRPTVRGSVMNPVDH
PYGGGEGKQGRGTRRAKSKWGKPTGKGQKSRRPKKYSNYLVVS-RRKVGKR--------------------MKFIVGNKI
GMTQIFNANGITEAATVLKVPKISVVQVKNQEKDGYDAVQIG-FGERKA-KNIKKPQQ-GH------TKGLGNFVGMTEF
R--------FKTAVGELKAGDSIEPS-VFAEGEEVAVSGVVKGRGFQGVVKRHGFAGGSRTHGQKHSEREPGAIGGA-RA
GGRVAKGLRMAGRMGGNKITVKNLSILGVDLEQRMIYLKGAVPGARGSLIRV---VANK---------------------
--------------------------------------------------------------------------------
---MEAVVYNTSGAENGRVSLPDEIFDVKWNPDLVHQVVVSMQGNARAMTAHTKTRGEVRGGGKKPWRQKGTGRARHGSI
RSPLWVGGGVTHGPRNDKDYSRKINKKMRLNALLSVLSKKNSEGQILFLDDLKIPESKTKEAKQAILNMAKIKGF-----
-RGLTR---KQNASVIITPSSD-IS-VKRAFKNMGNTTVSEAINLNPVVALNYRFLIISRP----AETFEKII-------
-----------------------SRNK-------------MHKNTKSVQEK-TK-GAFESMRAVFAYKNPMQAPKIEKVV
VSVGFGS--IKDK----DKKKIDLIADRLSKITGQKPASRAAKKSIASFKLREGEPIGYQVTLRGPRMVGFLDKLLNIAL
PRTRDWRGIPVTAIDEIGNLTIGIKEHTIFPETSDEELKDVFGMAVTIVTSASNKEEAKAFLTHLGFPFRK---------
-------------MSRLGKKPIMIPEKTEVKFAA-G-VLSVKGPLGELARKIRPEIRVKID-AG-KVELTP-----HGNS
-SEVSALWGTYASHIKNMVTGVNQAFVKKLIIEGIGYKAEVKGEG-MTLNLGFSHPVSIKIPKGLKVLS--EK--GSITI
SGFDKELVGQFAAKVRALKKPEPYKGKGIRYDGEVIRRKQGKKTV--------------MLQPRTIVKVADNSGAKIGRI
FKVLGGSKRRYAGIGDIVVLSVQKAEPRKPIKKGEVLKAVVVRERRSLRRKDGSYIRFDENAVVIL----DKAGLEPIAG
RVFGPIPREIAEKGFQTIISLAPEVV-MISLSQLKRRNP-SVKSSQVGRG--GKRG-KTSGRGGKGQTARAGHKV-RPEV
RD------FIKSLPKLRG---RGK-NS------NKSF----QER----AK------AVNLADIAAVFENGEVVSPESLRV
KGLV-RSHSG-RL-PRVKILGG-IKISKKLTFSGC-EFSESARKALGMSESKAE--------------------------
---------MLLPKKVKFRKWQTAR-KNAKRAW-AETRGTTLAFGSYGLKALQTGRIRSNQIEAARKVISRFAGKNGRVW
IRIFPDRPFTAKAAEVGMGVGKGDPQGYCVEIKPGRIIFEIDGLDAVSAKEALRKGGTKLPVKTKILGREIE---MRGSF
IKIDNKARRRGRIRAKISGTPLRPRLCVFRSNRGLYAQVIDDTIGKTIVSF-TS------LKLPFKSK-----KTMEAAK
TVGLEVAKAARAKKITSVVFDRAGFAYTGKIRAIAEGAREGGLKF----------MVRAILKNYRQSPRKVRLVADLVRG
KKVSRALSSLDYLTKKASQPVRSVINMAVANASTISGV-DL-QR-LIIKEIRVDEGTTFKRFMPRARGSAAPIKKKSCHI
TVVL----DENPV-------------------------------------------------------------------
----------------------MKIKKGDKVRIITGADKGKVGVILRALPKEGKVIVEGVNVKKRHTKAKRQG-SKGQVI
DKTLPIDVSNVAL---------------A----------KSV-----------------------MSHTVHPYSHRLGIL
RDWKSRWFAVD-GQ-YQDFLRGDVVLREFLEKKLRGMYVGSVDIERSPKSLRIIIKTSRPGFIIGRSGEGSVKLREEIAK
L-M----------RKHKLPIRGE--LKLDIEEIRSPESNAAILGAMIAEGLEKRLPFRRVMKQTIDKAMANRDVQGVKVY
LGGRLGGAEMARYETLKKGRVPLQTLRADVDFAKEKAHMSYGDIGIKVWVYKGEMFNNSKLKSQN---------------
-----MVKDRIADLITQITNAGATGKTLIVFPYSKFHLSVAELLLKEGFVEAV-AKR-GRKSSKLIEISLKY-EGGRPRV
SQAQRVSKFSRRVYYSYKDLRPVKNGFGITVLSTSRGIMSDKEAIKNKVGGEALFKIW--------MTSATKHASTSASA
SKA---------------KKLRATKAEKAVAIQKLRIRVRAYEHKILDASVRQIMDTAMRYDAQVLGPIPLPTEIKKYTV
NRSSFVHKNAREQF--------------------------------------VEVGGESKEIRKTGVVSGQVLRGLVVSD
KMKDTVVVRVMRYTKHPKYGKYVRTHKKYKAHDAGNTRKIGEEVSIVECRPISKDKRFKVAQSVNI--------------
----------------------MSRSLYKGPFVEERLLRKIAGKK-PEAAG-VIKTWSRRSDISPEMVGFKFGVHNGREH
IEVLVTEDMVGHKLGEFALTRKFTRHGGKMQKELEAKKKESE---IAAAQA---AKT--AVAEK-----K-
>X2_MetaBAT.16
VIFHYRMKSYKPTTPSQRHTTTPSFGDILTVS-KPKKSLTKGVKRDKGRNNAGRITVRHKGGGHKRLFREIDFKY-NKFD
IPAKIETIEYDPNRSSYISLICYADGERRYVLLPKSVKVGDKV-ICS-EK-ADLKPGNRLPLSKISVGTFVYNVELKNLG
GAKIARSAGNYAEVVAKDAGYVNIKMPSSEVRKIPDNAWASIGEVSNQEHKLRNLGKAGRSRWLGIRPTVRGTAMNPVDH
PHGGGEGRQGRGLRRAKSMWGKPTGKGQKTRRAKKYSNKLIIQ-RRKVGKKK---LFQGLVRSSKKLYFFGMKFILGLKK
NMTQVFNEDGVVSPVTVLEVGPVVVVQKKNKETDGYNAIQVG-FGEKNP-KKLTKADI-GH------RKNLGNFRHLREF
R------MKDENDLNKYNVGDKIDAS-FFSEGDKVNVSSISKGKGFQGVVKRHGFGGGRRSHGQKHSEREPGSIA-A-TG
PQRVLKGTRMAGRMGSDVVTLKNVKVVQIDKENNLILIKGAVAGRRGTLVEV---IKKL---------------------
------------------------------------------------------------------------TSFLIHNY
LKNMEVKVYNQKGEEKGKIKIPASIFGVKWNADLIYQVATSMMSNARKAIAHTKNRGDVRGGGIKPWRQKGTGKARHGSS
RSPIWKGGGVTFGPRNERDFSKKINKKMKVKALFTLLSQKLKDGELLFVDSIKFSEPKAKEAKSILSNLSKISGFEKIL-
----SK---KNNSVLIILGKN-NIN-TTKSFNNFNNTEIINVKSLSSVDLLKYKHIVITEPE-ESVAFIEGKKL------
------------------------------------FSDFNEYIMESIR--EKEKKVFGLMKKEFGYTNSIESPHFVKVI
VTSGVGS--MK------DKDKIKLIENRLTKITGQKPSACPAKKSVASFKVRQGDVVGYQVTLRGDRMFSFLYKLIDIAM
PRTKDFRGISKDCLDEMGNMTIGIREHIIFPETADEELKDVFGLSMTIVTTAKSKKEAIKFFECIGFPFKKTEEKTR---
----NKTIKQFINMSRIGKQQIEIPEKTEVTIKD-G-TVVVKGPKGELSKNFRPNILIEIK-DK-KVILSP-----KDEA
-IETMSLWGTYASHIMNMINGVNTPFQKKLIIEGIGYKATLSGST-IVLNIGFSHPVNIKIPAGLNVLI--EK--NIITV
SGIDKEAVGQFTAVIRSRKEPEPYKGKGIRYFDEIIKRKEGKKSV------------NFMIQPRSLVKITDNSGGKIGRI
FKVIGGTRKKYARIGDVVILSIQSAEPRKEVKKKDVFQAVVVRQKQPLRRKDGTYIRFDENAVVIL----EKDKKDPKAG
RIFGPIPRELAERGYQKIASLAPEIV--MQLHELKRNTE---RRKRVGRG--GKRG-KTSGAGHKGQKAR--GNP-RPAI
RD------VIKKLPKNRG-----------------YSFNTIQT----------KPVVINLNLIDKKFSAGEVVSPTILVS
KKIL-NLKKG-SV-VGVKILS-MGEITKKIVVEGC-LVSKKAAEKIKKAGGEIKEVKRQEIKNQKMTHLRRQGKPEKSKR
KR-SIRKSIMLFPKKVKHRKWQKKR-VNPAKKS-IEYRGTTLAFGFCGLKAMTAHRLNSNQIEAARRVAKRASGKTGRVW
TRIFPDRPYTRKAAEVGMGKGKGEPKGYEFEVKPGRILFEIDGVTEEVAKESLRKAGKKLPLKTKIITRE----MLDKSK
EKRINREKRHRRIRARVSGTKECPRLSVYRSNYYVYAQIIDDENGNTLAYS-SS------KDLKLKEK-----GKIAMAK
AVGNDIAKKSIEKKITTVVFDRGGYIYTGVIKAIADSAREGGLIF-----------MKATLNQYRQSPRKVRLVINSIRG
KSVERALAELKFIPKRASGTIEKLIKSAVSNAETNSGKAK--EN-LFIKEIRVDEGVTLKRMMPMSKGRAFRINKRTSHI
TLEL----GDKQESKKTNKQESKK--------TTKQDKKNKDVKDLPV-----------KSEKKPTKVVKKEKVLKKK--
----------------------MHIKKGQNVKVITGKDKGKTGKILRVIPKSNLVIVDGINIVKKHQKSKGQG-KSGGII
EKPMPINASNVKSLELKEAAPTKKA-----------------KVSKK---------------DKNMTHIVHPYIHRLGII
RGWKSRWF--GKSN-YSEMLKSDVLIREYLEKILRNNYVSSVETERNQKYLKIIIRTSRPGVIIGRSGDGAVKLKNQIDA
F-V----------KKNNLMTAGE--IKIDIDEIKSPESDASIVLQMAREGLEKRLPFRQVLKQTIEKVMANRDVLGVRIK
LSGRLGGSEMARKEEIKKGRIPLQTFRADIDFAKGTAKLPYGAIGIKVWIYKGNIFSGDKRIE-----------------
-----MVNDPISDFIIKIKNATLVGKEEISIPHSNLKYAIAVALSKAGFVGEV-AKK-GKKTTKTIDVQLLY-KNKKSKI
SDVQRISKLSRRIYLGVNDIKPVKQGKGSLILSTPKGILTDKEAKKERVGGEALFKIW----NFLISNGMTTLKTKKVSK
KKE------------------------EKEISQVLRIRVRAYDSKILDISVKQIIDTALRFDAEIRGPVPLPTEIKKYTV
NRSTFIFKDAREQFEMRTHKRLLDIINPEAKLVEALTNLSLPSGVTIDVKMM----------MEKKINNSKILKGKVVSD
KMKDTVVVLVERYVKHPKYEKYFKKSKKFKAHDFGNKCKIGDNVVIRESKPISKTKSFVVIKNSSEEKIK----------
---------------RGFYYCYMSRSIKKGPYVDERLLKKVVGKK-PENVG-VIKTWVRRCQISPEMVGFTFGVYNGKTH
IDVFVSEDMVGHRLGEFSPTKKFVRHGGKMQKEIELKKKEAE---ITAAKA---AKS---TVEG-----KK
>Bacteria_Parcubacteria_OD1_RIF-OD1-11_RIFCSPHIGHO2_02_FULL_RIF_OD1_11_45_35
------MKTYNPTSKSRRHMSTVSYRGVLTVS-EPHKALTAGFKRDVGRNSFGRLTTRHKGGGHKRLYRFVDFSY-DKFD
IPATIETVEYDPNRTAFIALVCYKDGERRYVVVPKSLKVGDSFIVS--EN-APLKTGNRVPLKKVPVGTFVYNVELKPKG
GAKIARSAGNYAEVVAIEGGYVNLKMPSSEVRKVLENAWASIGEVSNEENHLVNIGKAGRSRWLGIRPTVRGSAQNPVDH
PYGGGEGRQGRGLRRAKTRWGKPSGKGQKTRRAKKYSNMFLVS-RRKVGKKKE------------------MKALVGKKL
NMTQIFSAKGERIPATLISIPALVVTQVKTKEKDGYIAIQLG-YGVQKE-SRLKKPQK-GH------AEKLGFFKGFKEF
R--------TTDSDKPMALGDKVLPT-VFEVGDVVAISSISKGKGFQGGVRRHHFKGGSRTHGQKHSEREVGSIGGGGRA
GGRVAKGMRMPGRMGGTRVTTKNLEVLQVDESAGHILVSGSIAGARGALVEI---RSV----------------------
--------------------------------------------------------------------------------
---MEATIYNQSGKETGKITLPESIFGVPWNGDMVHQVVTSMNTSVRKPVAHTKTRGEVSGGGKKPWQQKGTGRARHGST
RSPIWVGGGVAHGPRNDKNFDRKVNKKTKAKALFAILSRKVHDGEVLFVDTLEVSDGKTATAKGIVQNLSGIKGYEGLF-
----SK---KKNAAYVALSKK-DKM-VERSFGNFSNYEIEEVRNMNPVDVLQYKYVIITKPE-EALSFLGGKMKADKKK-
--------------------------------------MKKEHSKESV-KDKVQ-NTFQTIGKSLGYKNVMQAPRLKKVV
VSVGTGSM--K-D-----KKKLELVADRLSKITGQKPSSRPAKQSIASFKLRQGEPIGFQVTLRGPRMFGFLEKFLSIAL
PRTKDFRGISRGAVDSVGNITIGVKEHTIFPETTDEELKDVFGLAITLVTTAKNKKEALAFFEHIGIPLKK---------
-------------MSRLGKKPLVIPEKTEVSFSG-G-VVSVRGPLGVITRDVRPEVGVVVA-DG-KVTLSL-----LKNN
-LEGRALWGTYASHIKNMITGVNKGFEKKLIIEGIGYKAEVKGNE-IILNIGFSHPVKIKIPEGVKVVS--EK--GNMTF
SGINKETVSSFAATVRSQKEPEPYKGKGIRYDKEVIRRKQGKKTA--------------MIQPRSIVTIADNSGAKVGRI
FKVLGGSKKRYAVIGELVVLSVQKAEPRKAVKKKDVLEAVVVRQRNPYRRKDGSYIRFDENAVVIL----EKGKLDPIAG
RVFGPIPRELSELGFQKIASLAPEIV--MQTHNVVQQHK-RMHARSVGRG--GKRG-KTSGRGTKGQKARSGRKI-RPEI
RD------VIKRLPKLRG---RGK-NS------FKGF----QSA----WR------PVNLSAVEAAFSAGENVTPEVLVQ
KGIV-ANTEG-KA-PRVKILGD-GELTKKLSFSSIFTFSASAKAKIEKAGGLIK--------------------------
---------MLLPKKVKYRKWHTTR-KNPKAKW-TESRGTTLSFGAFGLKAFSSGRVKSNQLESARKVMSHCIGKTGKIW
IRVFPDRPFTAKGAEVGMGAGKGDPQGYCAEIKPGRILFEIDGVEGVVAKEALRKAGTKLPVKTKIISRVH------MSI
IKTNKRERRHRKIRAKVSGTSARPRLAVFRSNKHLYAQIINDEKGETLATA-TS--------REVGGK-----TLLEKAR
EIGKIIAKKAVAKKIDKVVFDRAGYVYTGKIKALAEGAREGGLSF----------MVKAILRNYRQSPRKVRLVADLVRG
KKVDRALTVLDFLTKKASEPVRNVIKLAVANARHNFHL-DP-DK-LFIKEIRVDDGVTLMRRMPRARGSAYPIRKRTSHI
EVLL---------ATPERPKLEVK-----------------------------------TREVEGDEAEEKHEVRA----
----------------------MFIKKGDTVIVRSGKDKGKTGKVVKAFPKKSSVIVAGVHVRKKHERPKRGG-QKGQIV
EKALPIHVSSVMLVDSESGKGTRVGFK-M-------VGGKKMRVAVKSGKEIK------------MSHTVHPFSHRLGIL
RDWRSRWFAMK-DK-YKELLRGDIIIREYLMKRLRGMYVGGVEIERGQKSLRIVVKTSRPGMIIGKSAEGALKLKEDLLA
L-M----------RKHKLLQASE--LKLDIEEIRSPESSAAIVAAMIAESLEKRLPFRRVMKQTMEKVMANRDVEGIKVY
LGGRLGGAEMARSEELKKGRIPLQTLRADVDFAREKAHMTYGDIGIKVWIYRGEIFNKK---------------------
-----MVKDTVANLITELKNASDSGKGAILFPYSGLHLAIAEVLEKNGFVKAV-SKK-GKKINKFVEIELLY-HDGKPRI
TGVKRISHLSKRIYTSARDIQPFKNGMGSTIVSTTKGVLTDKEAKKEHIGGEVLFAIW--------------MPTKAPRK
KKV---------------EKTKASPKVEV--STKLRIRVRAYEHKILDASVKQIMDTALRYDAEVLGPIPLPTEIKKYTV
NRSSFVHKNAREQFEMRVHKRLIDILNPNGKVIEALTNLSLPSGVNIDVKMS--MEQREIRKIGDKNTSRKVFSGTVASV
KMKDTAVVVVRRYVKHPRYQKFVQYSKRYKVHNSGNTLALGQIVSFEECRPISKDKKFRILTNERSEKV-----------
----------------------MSRSLRKGPYVDAKLLRKIAGKK-PEQSG-VIKTWSRRSEIAPEMVGFKFGVHNGREH
LEVLITEDMVGHRLGEFALTRKFTKHGGKMQKELEIKKKEAE---IAAAQS---AKA--TVAEK-----K-
>Bacteria_CPR_ParcubacteriaOD1_GWA2_OD1_like_47_16
------MKSYRPTSDSRRHMTTISYGDILTAS-EPHKSLTYGRKRHVGRNNRGRLTTRHKGGGHKRLFRDIDFTL-EKRD
IPAVIETIEYDPNRTGFISLVCYKDGERRYVLLPKSLKVGDSFIIS--EN-APLKPGNRLPLKKIPINTFVYNVELKLNG
GAKIGRSAGNYAEVIAQDGGYTYIKMPSTEVRKIVDTAWASIGEVSNEENHLVNIGKAGRSRWLGIRPTVRGSAQNPVDH
PYGGGEGRQGRGLRFAKTRWGKHVGKGQKSRTPKKYSNVFIVS-RRKVGKSRNPG----------------MRFILGTKL
NMSQVWGEDGKVRPVTVISVDPNVITQVKTEEKDGYSAVQVG-WGSRNP-KNISKAVK-GH------IKDLGNFKGLKEF
R---------VEGSLSSAVGDKIDAS-AFKAGDDVIISAISKGKGFQGGVKRHGFHGGRRSHGQKHSEREPGGIGGGGRA
GGRVAKGMRMAGRMGGDRVTIKGLKIVQVDATKNIILVGGPIPGRRGTLVEI---REANFN-------------------
--------------------------------------------------------------------------------
---METTVYNQKGKETGKLSLPESVFGLPWNADLVHQVSVSMMSNLRAPVAHVKDRGAVRGGGKKPWRQKGTGRARHGSS
RSPIWVGGGVTHGPSNEKVYTRKINKGMKAKALRVALSKKFKDGEVLFVDSLVFKAPKTSEAKVVLGSFAGIKGFEY---
----IT-KKKQNVLHLALPVK--DAVTEKSFRNFNTLSVGELRNLNVLDVLNRKYLVIVSP-KEALTFLESKA-------
--------------------------------------------MKTVKQK-QK-ETFETLKKEFNYKNVMQAPKLVKIV
LSSGVGS--FK------DKKKIDIVKDRLSKIAGQKVSSKGAKKSIASFKVREGDPVGTVVTLRGARMLSFLDKLLNIAL
PRTKDFRGLSASSIDAMGNISLGLKEHSIFPETTDEELKDVFGIGVTVVTTAKSKKEARAFFDQLGFPFKKSEESKGKK-
-------------MSRIGKKPIVIPAGTEVNISG-Y-TLTVKGSQGTITRDFKPVVSFAVA-DG-ALQVTL-----QKKD
-RASAALWGTYAAHAANMIAGVTTPFQKKLIIEGIGFKAEVKGEE-LILNLGFSHQVKVKIPKGLKVVA--EK--GTVTI
SGIDTELVGHFAAKVRDLKKPEPYKGKGIRYDNEVIRRKQGKKTA-----------KINMIQPRSIVNIADNSGAKIGRI
FKVLGSAAKRYAELGEIVVLSVQKAEPRKTVKKKDVLHAVVVRQRKAYRRKDGSYIRFDENAVVIL----EKGKQEPIAG
RVFGPIPREISEAGFQTIASRAPEIV--MQSHQLQRVHK-NKRSVQVGRG--GKRG-KTSGRGGKGQTARAGHKI-RPEI
RD------MIKRVPKLRG---RGK-NI------FQSF----QQK----SL------PINLDLIEKHFSAGDKITPQILAE
KGLV-SGNKG-NE-LNVKVLAT-GDITKKLTFSGC-TFSASAKAKIEKAGGTIS--------------------------
---------MLLPKKVKYRKWHTSR-RNAKRAW-VETRGTELSFGSFGLKAVASARMESKQLEAARKVLSRSAGKLGKIW
IRVFPDRPFTQKAAEVGMGKGKGDPQGYCVQVRPGRMIFELDGIPEVPAREALRKAGTKLPVKIRIVSREV----MDKNK
IKIEKRVRRHRRIRSRVSGTSAIPRLAAFRSNSYIYAQLVDDDAGKTLASA-SS--------IDVKGS-----NKTAAAT
ATGKALAKKAIEQKIKKVVFDRGGYVYAGRVKALADGARDGGLEF----------MITASLNTYRQSPRKVRLVSDLVKG
KSVGQAIQILSVTAKSAAEPLSKLIKSAVQSAKSGNV--DE-KN-LYIKDFRVDAGVTMKRSMPRARGSAFPILKRTCHV
SLVL----GER---EEVKSVKSKV--------------------------------------------------------
-------------------------------MIIAGKDKGKTGAVSRVFPKKDLIIVSGLNLKKKHQRPRKSG-EKGQII
DKAMPIHVSNAMVVDSDIKKPVRIGKK-LVGE-------RYVRISRKSGKEL-------------MSHTVHPYSHRLGII
RDWKSRWF-SMDKK-YKEFLRADILVREFLAVRLRGAYVSEVALERSQKTFRIVIKTSRPGMIIGKSGEGAVKLKNEILK
L-L----------GKEKVLLTQE--LKLDIEEVRSPESNSAIVCQMVAEGLEKRMPFRRVMKQTIEKVMANRDVKGVKIY
LGGRLGGADMARSEELKRGRIPLQTFRADIDFSRDKAHMTYGDIGIKVWVYKGDIFNAKLKNQS----------------
--YHMIKNDLIADMIVRVKNAAATRKESVIFPHSKLAVAVVGALERTGYLESL-PKK-GKKILRQLEAKVVY-VGAVAKF
KGAHRISKPSKRVYWKIKDVTPVKSGHGSLILSTPKGILTDKEARKENVGGEALFQIW-----MPVKPTTEKAAPKAKAA
PKA----------KAKVAKAVVSAPKKEA--LAKLRIRVRAYEHKILDASVKQIMDTALRFDAKILGPIPLPTEIKKYTV
NRSAFVYKNAREQFEMRVHKRLIDIVNPNAKVIESLTNLSLPSGVNIDVKML----MESKATKNKEGKGGKILQGKVVSS
KMKDTIVVAVDRFIKHQKYDKFFKVTKRFKAHDAGNTKKVGEIVDIIECNPISKDKHFRILTNERSEKV-----------
----------------------MTRSLSKGPYVDPRLLKKIAGKR-PEQSE-PVKTWSRACQISPEMVGFKFLVHNGKDF
PEVFVSEDMVGHRLGEFSLTRKFIKHGGKMQKDIEVKAKEGE---IAAAQA---AKA--TTAEA-----KK
>Bacteria_CPR_ParcubacteriaOD1_GWA2_OD1_44_15_partial
-------------------MSTISYGDIL-TVSEPVKALTSGFKRHVGRNNRGRLTTRHKGGGHKRLFREIDFVF-DKRD
IPAVIETIEYDPNRSGFISLICYKDGERRYALLPKSLKVGDSFIVS--EN-APLKPGNRLPLKKIPVGIFVYNVELKVGG
GAKLSRSAGNYAEIIAQDAGYTHIKLPSTEVRKIIDTAWASIGEVSNEENRLINIGKAGRSRWFGIRPTVRGSAQNPVDH
PYGGGEGRQGRGLRFAKTRWGKHVGKGQKSRRPKKYSNVFIVS-RRKVGKGKTVS-------------------------
-MAQVWGDDGKVTPVTAVSIGPNIVTQIKTEEKDGYSAVQVG-WGERNP-KNINKPLK-GH------IKELGNFMGLKEF
R---------LEGSLSLAVGDKIDAS-VFKPGDSVVISAISKGKGFQGGVKRHGFHGGSRTHGQKHSEREPGGIGGG-RA
GGRVAKGMRMAGRMGGDRVTIKGVKIIQVNAVKNLILVGGAVPGRRGSLVEI---RSTKLN-------------------
--------------------------------------------------------------------------------
---METVVYNQKGDKAGTVKLPDSVFGLPWNADLVHQVVVSMQANKRAPVAHTKGRGEVRGGGKKPWRQKGTGRARHGSI
RSPIWVGGGVTHGPTKDKIFSRKINKTMKARALCVVLSKKLKDKEILFVNSFNLKAPKTKEAQGILNALSTINGFEN---
----IT-KKHKNAFHLLLPKK--DTTIERSFSNINNMTFGETRNLNILDVMNLKYLVVVEP-KESLAILESRI-------
--------------------------------------------MKTVKEK-EK-EMFEILKKEFGYTNSMQAPRLLKIA
LSSGTGS--FK------DKKKIDIVKDRLAKITGQKVATKGAKKSIASFKVREGDPVGAQVTLRGARMYGFMDKLLNIAL
PRTKDFRGITPTAIDEMGNLTVGIREHTIFPETSDEDLKDIFGIAVTIVTTARTAKEAKAFFERLGFPFKRDVSRSKR--
-------------MSRIGKKPITIPSGTSVTVSG-N-VLTVKGSQGTITKEFKPAVFFEVV-DG-KLLLTP-----RKKE
-QATLALWGTYASHASNMIKGVNVLFQKKLIIEGIGFKAEVKGDE-LVMNLGFSHQIKVKIPKGISVKA--EK--NLITI
SGIDIELVGQFSAKVRDMKKPEPYKGKGIRYDDEVIRRKQGKKTA--------------MIQPRSIVNIADNSGAKIGRV
FKVLGGSMKRYAELGEVVVLSVQKAEPRKMVKKKDILHAVVVRQRKAYKRKDGSYIRFDENAVVIL-EKGKQ---EPIAG
RVFGPIPREISESGFQTIASRAPEIV--MQSHQLQRVHK-NKRSVQVGRG--GKRG-KTSGRGGKGQTARAGHKI-RPEI
RD------MIKRIPKLRG---RGKN----------IF----QSF----QL---KSVPINLKLIEKHYVDGEIVSKETLAE
KGLA-KFNKG-EK-PSVKILS--GEITKKITVSGC-AVSKSARVKIEKVGGTIN-----------------SL-------
---------MLLPKKVKFRKWQTTR-RNEKRSW-VETRGTGLSFGSFGLKAVASARVQSKQLEAARKVLSRSAGKSGKIW
IRIFPDRPFTQKAAEVGMGKGKGDPQGYCFQVKPGRIIFEIDGVPVASASEALRKAGTKLPVKTKIVGR------MDKNK
IKNEKRQRRHKRIRSKVIGTASVPRLSVFKSNIYIYAQLINDDSCKTLVSA-SS----LELKKSKKIT-----NKIMAAR
ETGKALAEKALDKRLKKIVFDRGGYVYTGRVRALADGAREGGLIF----------MITAKLNTYRQSPRKVRLVSDLVKG
RSVTDALRFLLVTTKVAALPLRKLIVSAVKNAKSKFDI-DE-KS-LYIKDFRVDAGATLKRSMPRARGSAFPILKRTCHV
TLFL-------------EERESGK------------------------------------VITKSSKHAEQA--------
----------------------MRIKKGDNVIVIAGKDKGKSGLIYRVFPKRDLVIVSGLNMLKKHHRPRKSG-EKGQII
DKAMPIHASNVMIIDSESKKPTRVGRK-L-------VGGRLIRISRKSGREV-------------MSHTVHPYAHRLGII
RDWKSRWFSLD-NK-YKEFLRCDITVREFLETRCRGMYVSAVDLERSQKTFRIIIKTSRPGMIIGKSGEGAVKLKNDILK
L-L----------RKEKVLTTQE--LKLDIEEVRSPESNSAIVAQMVAEGLEKRMPFRRVMKQTIEKVMANRDVKGVKIY
LGGRLGGADMARSEELKKGQIPLQTFRADIDFARNKAHMTYGDIGIKVWVYKGEIFSEKQRMK-----------------
------MTDSIGDMITKIRNASTSKKELVVFPLSKKTLAIARALERAGFLEVI-EKS-KKFYYKQIEAKLVY-VGDTPRF
KGARRISSISKRVYKKIKNTVPVKSGFGSLIMSTPKGILTEKEAKKENVGGEALFQIWEKLALKSKMGAKAKPKAKAVVA
PKK------------------------EI--VQKLRIRVRAYEHKILDASVKQIMDTALRFDAKILGPIPLPTEIKKYTV
NRSAFVYKNAREQFEMRVHKRLIDIINPSPKIIESLTNMSLPSGVNIDVKML-----MNKNTQHIRKKVGKILSGKVVST
KMKNTVVVSVERFVKHQKYDKYIQITNRYKAHDEGNSKKIGDRVDIIECRPMSKDKHFRILEN-----------------
----------------------MTRSLSKGPYVDPRLLKKIAGKR-PEQSE-PIKTWSRASQIAPEMVGFKFLVHNGKDY
PEVFVSEDMVGHRLGEFALTRKFIRHGGKMQKELETKQKEGE---IAAAQA---AKA--TTTEA-----KK
>Bacteria_CPR_ParcubacteriaOD1_Nomurabacteria_RAAC4_OD1
------MKTYNPTSPSRRNQSTVSFRGVLSKK-KPEKSLTYGFKRAVGRNNQGRITTRHKGGGHKRLYREVDFMY-TKKD
IPATITSIEYDPNRNAFIGLAVYKDGVKKYVIVPKSVKPGDTFIVS--EK-APLTIGNRLPLRLIPVGTFVYNIEIKAGN
GAKLVRGAGTYGQVVANDLGYTNIKMPSTEVRKVPESAWASIGEVSNSDYKLQNLGKAGRSRWKGIRPTVRGSVMNPVDH
PHGGGEGRQGRGLRRAKSLWGKPTGKGQKTRTPKKYSNMWIVS-RRKVGKAKGNK----------------MKFILGKKQ
HMMQCFQKDGTAVPATVIEAGPLLVTQVKSPDTDGYTAVQVA-YEDQKE-NRANKAHL-GH---VSSVSGGKAFKHLREF
R-----------DIEEVKVGDQITVS-LFKEGDMVMISGLSKSKGFQGVVKRHGFAGGPRSHGQKHSEREHGSIG-G-GL
RNKVPKGMRMGGRMGGDRITVKNLEIVGVDIEKNQLLVKGAVPGRRGTLVEI---VG-----------------------
--------------------------------------------------------------------------------
---METQIYNQKGKSVGKISLPESIFGLPWNGDLVHQVVVGMQANARTPVAHTKTRGEISGGGKKPWRQKGTGRARHGST
RSPIWVGGGIAHGPRNEKSYAKKINKKMKSKALFTVFSEKLRKGQILFVEELSIKDIKTKDAKVILSDLSKIVGFE----
----KINGGKKPNAYMTVPAK--SEILKKSFANIPNIKLDEIKNVSPVDLLSHKYIIISQP-TESIAFLGGKIEKK----
--------------------------------------------METIK--QKEKKAYEILKSKYGYKNVMASPKLLKVV
VSVGTGS--GVKK----DRNKNDFVIDRLAKITGQKPGIRGAKKSISSFKIRLGDPVGVMVTLRGGRMYGFLDKLVNVAI
PRMKDFRGIDKKIVDNIGNLTLGIKEHTIFPETGDEELKDVFGLSITIVSSAKTKTEATDFFELLGVPFKK---------
-------------MSRIGKQIITIPTGTEVKLSG-A-NLSVKGPKGTLSRDFPGDITINIE-DN-TIKLTP-----NKTN
-RDLNALWGTYASHIKNMVIGVNEGYTKKLILEGVGFKSEVSGQN-LNLALGFSHPVKVVIPTLLTVTA--DK--NNITI
TGIDKELVGQFSASLRAMKKPEPYKGKGFRYFDEVIRRKQGKKAA--------------MIQDGTIVNITDNTGGKVGKV
FKVLGSSKRRYASIGDRVIISVKVALPRKMVKKKDVHQAVVVRAVKAYRRPDGSYIKFDDNAVVIL----EKDKLDPKGG
RVFGPIPREMAEKGYQKIVSLAPEVI--MQLNTLKREHP-NKKARLVGRG--GTRG-KTSGRGGKGQTARAGNKR-RPEL
RD------IIKKLPKLRG-----------------YRFKSFKI----------KPNPINIGELNV-YKGGETVNPKSLFE
KKLI-EKEGG-NL-PKVKILG-SGEINIKITVENC-EVSSSARAKIEKAGGTIK--------------------------
---------MLLPKKVKFRKWQTGR-TDMSKVT-PDTRGTTVSFGSFGLKAVSGGRIKSNQIESARKAASRALGKTGRMW
IRIFPDRPFTAKPAEVGMGKGKGDPQGYCLDIRPGRIIFEVDGIPEKEAKESLRKAGTKLPVSTKVVAR---------MN
KKQEKRIRLKSKIRAKIFGTKERPRLSVFRSNSYIYAQIINDDIGETIVSS-SD--------ITMKTG-----SKMDRSK
KVGEEVAKNALSKGVKSCVFDRNGFKYTGRIKALAESARVSGLSF-----------MKAFLKNYRQSPRKVSLVAGLIKG
KRVTEAFVLLKSLPKRASLPVSKLLQSAVSNAKAEGV--GT-EN-LYVKNITVDKGIVMKRTMPRARGSASRINKRTSHI
LINL----EEKNVVSLKKEIKKVI------------------------------------KKSKSEKVENDK--------
----------------------MKIKKGDNVIVLAGDDKGKKGKILKVFPVLNKIVVEGVNVVKKAHKKKNKG-DVSQMI
EVPMPINASNVAK------------KD--------------------------------------MSKVVHPYAHRLVTL
RDWKSRWF-GD-KK-YKDFLGSDIIVREFLEKKLRGFYVSRVEIERNAKQTRVMIHTGRPGMIIGRSGEGAIKLKNDLIK
E-M-----------KKKNIAIPE-DLKFDIIEVQNPDQDAAIVACSIAEGLEKRLPYRRVLKQSIEKVMSSRGVKGARIY
LGGRLAGAEIARSEQIKRGSIPLQTFRADVDFAREKAHMSYGDIGIKVWIYRGEVFSSDSNSNNGNPAPRNNK-------
-------MDQIANMINMIKNGSGRGHESISVPFSKIKYSIVECLLKAGYISSV-NKK-IKKGFPVIEIGLAY-IDGEPKV
KGVSRISKNSCRVYKGVKDIKPVRNGFGMMVLTTPKGILTDKEARKEMVGGEALFKIW-----MTTKTTSPKGVTKSKKG
KGD------------------------ET--ASCLRIRVRAYENKILDNSVKQIIDTALRYDAKIVGPIPLPTEIKKYTV
NRASFVFKNAREQFEIRIHKRVIDILNPNPKTIEALTNLSLPSGVDIDVKMM---------MKKENQKKNKVLKGVVVSN
KMNKTVVVEVSRFVIHPKYGKRIKKTKKYKAHDENNDSKMGDVVEIIETKPISKDKHFTVKQ------------------
----------------------MTRSLKKGPYVDERLLKKIEGKK-PIETG-IIKTWSRACVISPEMVGFVFGVHNGKHH
IEVLVTEDMVGHRLGEFSPTRKFVRHGGKMQKELEAKKKEAE---ISAAKA---AKS---ATDT-----KK
>Bacteria_Parcubacteria_OD1_Nomurabacteria_RIFCSPLOWO2_01_FULL_OD1_Nomurabacteria_46_18
------MKKYNPTTKSRRQMTTVNYAGVLTKK-GPEKSLTYGRQRQKGRNSQGRITVRHKGAGHKRRFRDVDFLY-DKKE
IPATIKSVEYDPNRSAFIGLSFYKDGEKRYVILPKGVLPGHTFIVS--EK-AELKPGNRMALKNIPVGTFVYNIELKRGG
GAKIARSAGIFAQVVANAERYTNLKMPSSEVRRVSEECYASIGSVSNEEHHLENYGKAGRSRWKGIRPTVRGTAMNPVDH
PYGGGEGRQGRGTKRPKTMWGKVTG-GRKTRTPKKYSNIFIVS-RRRTGKSRKQA---------------MTKFILGKKE
KMTQYFGEDGEVFPVTAVFASPVKVKRIFAKEKDGYDSVQLS-WGA-------------GK------------KEKIKEF
R-------LKSGDKNEVKEGDTIDVS-IFSPGDKLQISGTSKGKGFQGVVKRHGFRGGPRTHGQKHSEREAGSIGGG-LR
T-HVPKGMRMPGRMGGDRITQKNLEVISVDKENNILLIKGALPGVRGSLVEI---IGR----------------------
--------------------------------------------------------------------------------
---MEAKIYNQKGKVAGTVELPERVFAAKWRVDLVHQVVEGMRSNKRAGTADAKDRGEIRGGGRKPWKQKGTGRARHGST
RSPIWVGGGVTHGPLKEKNYKRKVSKKMRAQALFSVLSKKLKEGEIVFIDSLSLPAIKTKAAVEVINNL-----------
-----SSLFPRGKVLTALYER--NEKTEKSFRNLPKVEVSFVKNLNPVQVLNHKYLLIEHP-EESIQFLNQRGKSR----
-------------------------------------------MAKHLKVSEKE-KTFEKMKSDFHYKNAMAAPRMQKVV
INTGTGT--AIKK----DPKKNEAISERLAKITGQKAALRGAKKSISTFKIREGDPVGLVVTLRGKRMYTFLEKLINVAL
PRTKDFRGIPRKAVDNVGNLTLGIKEHTIFPETADEDIKDVFGMSITLVSTAKNKKEGLAFFELLGIPFQKEK-------
-------------MSKIGKQKIAIPEGVTVVRDG-D-KFSVKGPKGTLSKNFRPDIEIKIE-DK-LITLNP-----KRND
-KFSKSLWGTYASHLLNMIAGVQNPYQKKLILEGIGFKSEVKGKD-LNLALGFSHPVIVKIPEGITATA--EK--NNITI
TGIDKELVGNFAASVRALKKPEPYKGKGMRYEGEVIRRKQGKKTV--------------MIQPRSLVKITDNSGGTLGQV
FKVLGSSKKRYAGLGELVVISVKVASPRKMVKKKDVHQAVVVRTRNAYRRADGSYIRFDDNAVVIL----EKGKKDPKAG
RVFGPIPRELAEKGFQKIASLAQEII--MQIHNLKRNHP-NKKDRIVGRG--GKHA-KTSGRGGKGQTARAGNKR-RPEL
RD------IIKKLPKKRG-----------------F-----------------KFQSIRKPLLIQ--SAGKKEKFSELRK
RGL-----KG----------G---KI--------------KINAKLLE--------------------------------
---------MLIPKKVKFRKWQTGR-LNPKKLS-PDTRGTKLSFGAYGLKAETQARVRSNQIESARKIISRTLTKTGKYW
IRIFPDRPYTAKPAEMGMGKGKGDPQGYSFDVLPGRVIFEVDGVEENVAREALRKAGAKLPVKSRIITRRS-------MK
TKTEKRIRLKGKIRAKIAGTKERPRLSVFRSNKFVYAQVIDDMVEKTLAQA-SD--------VKVKKG-----TKTERAK
EVGKMIAEAALKAKIKNVVFDRNGFKYTGRIKLVADAARESGLKF-----------MKAFLKNYRQSPRKVRLVANLVKG
KNVNEAITTLNFLAKRAGNPIKKLLLSAVANAKQTGM--DK-EN-LKIKELRVDKGLVFKRMMPAAMGTAHRINKRTSHV
TLVL----APTPKSESRPKSVGTE------------------------------------KVKK----------------
----------------------MKIKKGDNVIVLTGKDKGKKGKVVRAFPKKGKVLVEGLNMAKRNQRPKKSG-EKGQIM
NIAMPIHVSNVKK------------AE--------------------------------------MSKVVHPYAHRLVTL
RDWKSRWF-ADPXX-XXXXXXXXXXXXXXLEKKLRGLYISSIEIERSRKATRLIIKTSRPGLIIGRSGEGAAKLKNDILK
K-M----------SKLNLARPED--FKLEIVEVQNPEADASIVAYMIAEGLEKRMPYRRVAKQILEKVMAARGVEGARIV
LSGRLGGAEIARTEDLKRGSIPLQTLRADIDFKRERATLPYGVVGIKVWIYRGKIFAEKKKDAKS---------------
-----MVGDPIANMIIMIKNASLAGKETVVFPYSKIKQAILECLKKEGYIKQF-SKK-VKKDHPVLEVELLY-ADKQPKI
SEAERISKQSKRVYFRVKDIHAIRSGSGLLVLSTPKGILSGKDARREQVGGEALFKLWPIKVGIPTGVGTKTLKVRVPRK
AKE----------KVAEAPNTPKRAKDES--KVVLRIRVRAYESKILDASVKQIIDTARRYDADIVGPVPLPTEIKKHTV
NRASFIYKNTREQFEMRIHKRLIDIVNPNAKTIEALSNLSLPSGVDIDVKML-----------MAEKVSRKILSGVVVGD
KMDKTVVVSVSRFVKHKKYGKYYKISKRYKAHDPENKYKTGDKVKIAETRPISKEKKFKVL-------------------
------------------------------MYVDEKLLLKIKGKN-PLQ-TPSIKTWKRASQISPEMIGFTFSVHNGKTH
VEVLVTEDMVGHRLGEFSPTKKFIKHGGRMQKELEMKQKETE---IAQAQA---AKA----VATESKESK-
>Bacteria_CPR_ParcubacteriaOD1_Nomurabacteria_GWA2_OD1_40_9
------MKSYKPTSKSRRGMTNVTYRGVLTKS-EPTKSLTHGFKRSVGRNNAGRITMRHKGGGHKRLFREIDFLY-NKKE
IPAKITSVEYDPNRGAFIGLAVYKDGEKRYVILPKSVVPGDTFIVS--PN-APLMPSNRLPLKNIPVGTFVYNIELKPMG
GAKVARGAGIFAQVVANADGQTNIKMPSTEVRKVNENCYACVGTVSNEERHLENYGKAGRSRWKGIRPRVRGSAMNPVDH
PYGGGEGRQGRGTKRPKTMWGKVTG-GRKTRSPKKYSNVFIVS-RRKVGKNKKGN----------------MKFILGTKV
NMMEYFSTEGEVFPVTVVNAGPTVVTQVKTKATDGYNAVQIG-FGTKNA-NNLSKALK-GH------LKDLGNFRFLKEF
R---------QDAEPTCKVGDNFNVADLFEAGDKLQVSSVSKGKGFQGVVKRHGFHGGPRSHGQKHSEREHGSIGGG-LR
T-HVPKGMRMAGRMGGDRITQKNLKVIFIDKENNILLIKGAIPGRRGSLVEI---FSK----------------------
--------------------------------------------------------------------------------
---MEAKIYNQKGISTTTISLPSKVFSAKWRADLVHQVVEGMRSNKRSGTTDTKDRGEVRGGGKKPWKQKGTGRARHGSS
RSPIWVGGGVTHGPLAEKNYKRKISKSMRAQALFSVLSKKMKDGEIIFVDSLAMSKISTKSGVDVMKSL--------GWS
KGSFLVATSKKPRILTALYGR--NEKAEKSYRNIPALDIVFLKNLNPLDVLNHKYLLIENP-EESVKFFESRG-------
--------------------------------------------MKHLTVKEKEAETFGKMKDAFHFKNKMATPRLVKVV
INVGTGT--AIKK----DKNKNDQVADRLAKITGQKPTKKGAKKSIASFKVRQGDPIGVVVTLRGARMYAFLEKLINIAL
PRTKDFRGINLSTVDAIGNLTMGIKEHTIFPETADEDVKDIFGLAITLVSTAKTKPEGLAFFELLGMPFKKEDEKKKK--
-----MWTINKKFMSRIGKKEITIPAGIKVTKVG-G-VLTVSGKNGSISKIFRDDITITIT-DK-TITLNI-----QRND
-KFSKSLWGTYASHINNMIKGVETPYIKKLILEGVGFKSEVKGQRKFHFALGFSHPVIVKIPEGITATA--EK--NNITI
TGIDKELVGSFAASVRALKKPEPYKGKGMRYEDEVIRRKAGKKIT--------------MIQPQTIVKITDNAGGTVGQV
FKVLGSSKKRYASIGELVVITVKVASPRKGVKKKDVHQAVVVRTRAAYRRKDGSYIRFDDNAVVIL----EKGKMDPKAG
RVFGPMPRELAEKGFQKIISLAPEVI--MQIHNLKRKNK-NKKDRLIGRG--GKHA-KTAGRGGKGQTARAGNKR-RPEL
RD------IIKKLPKLRG---------------YQFK----SVK---------TPFIISKDKVLS--MDGKL-ETYALIR
KRLI----KG-RH---IKIK------------------------------------------------------------
---------MFIPKKVKFRKWQVGR-VNPKAFT-ADTRGTKLSFGSFGLKAESQARVKSNQLEASRKVISRTLTKAGKYW
VRIFPDRPFTQKAAQMGMGKGKGDPQGYCFEVLPGRIIFEVDGVDEKIAREALRKAGSKLPVKTRIVARVNK------MQ
NKQDKRIRLKAKIRARVSGTAVRPRLSVFRSNKFIYAQLIDDTTNKTLAEA-SD--------IKVAKG-----VKTERAK
QVGEAIAEKAQALKIATVVFDRNGFKYTGRVKLVADAARGAGLKF-----------MKAFLKNYRQSPRKVRLVADLVKG
KSIDEAVVALDFLAKRAGMPIKKLIESAVANAKQTGA---EREN-LFIKEICVDKGIVMKRMMPRAMGRGARINKRTSHV
TLVL----GEQAVKSIKSKVKSKK------------------------------------LVPST---------------
-----------------VQNKNMKLKKGDNIIMIAGKDKGKKGKITKAIPTENKVVVEGINMMKKHQRPRKSG-EKGSVI
NMAMPVHASNAKK------------LN--------------------------------------MSKIVHPYAHRLVIL
RDWKSRWF-ADPKK-YRDHLRGDVLIREYLEKKLRGMYISGIEIERNQKTTRFIIKTSRPGMIIGRTGEGATKLKADILK
K-M----------EKLELPKAED--FKLEIVEVTNPEADAAIVAYMIAEGLEKRMPYRRVIKQVIEKVMQAQGVEGARIV
LGGRLGGAEIARTEELKRGSIPLQTFRADIDFKRERANLAYGVIGIKVWIYRGKIFAKK---------------------
-------MDSISNMIISIKNGGKAGKETVVLPYSKLKNAIALCLQKEGYISSV-AKK-AKKGQPVLELGLIY-NGKAPKI
TEVERVSKLSRRVYFGMKDINTVRNGSGLLVLSTPKGILSGREARKEQVGGEALFKMW--MWNIFKFMANTETKIKKPAR
NAS----SIANAGGTKDTTVKVRTKITKAKEDGKLRIRVRAYESKILDASVKQIIDTAVRYDAVVVGPVPLPTEIKKYTV
NRASFVYKNAREQFEIRVHKRLIDIINPNPKTVEALTNLSLPSGVDIDVKML---MKTRTEKKEIEEKNKSTLKGVVVSD
KMNKTVVVSVSRFIKHPKYGKFYKVSKKYKAHDEDNKYKTGDIVEIVETRPISKDKRFKVII------------------
----------------------MTRSIKKGINIDERLLKKIAGKN-PLNTE-IIKTWKRAAVISPEMVGFSFGVYNGKVH
IAVLATEDMVGHRLGEFSPTKKFTKHGGKMQKELEQKKKEAE---ITQAKT---ATA----AAIPGAKKK-
>Bacteria_Parcubacteria_OD1_Nomurabacteria_RIFCSPLOWO2_01_FULL_OD1_Nomurabacteria_41_52b
------MKTYKPTSKSRRQMTHVSYRDVITRI-SPEKSLTHGLRRSVGRNSQGRITMRHKGGGHKRLYREVDFLY-NKKE
IPAKIKSVEYDPNRSAFIGLAVYRDGEKRYVILPKSIKPGDSFLVS--DK-AELKPGNRLPLKNIPVGTFVYNIELKPRG
GAKIGRGAGVFAQVVANAEGYTNIKMPSSEIRKINENAWASIGVVSNEEYHLQNFGKAGRSRWKGIRPTVRGTAMNPVDH
PYGGGEGRQGRGTKRPKTMWGKITG-GRKTRSPKKYSNVFIVS-RRVKKGKK-------------------MKFILGTKV
NMTEFFSENGEVVPVTVVSAGPVELLRIFKKKKDGYDAVQIG-FQA------VTKARG----------KNKKSYKILKEF
K-------LGPADISDAKIGDIVDVS-IFAPGDKVQISSVSKGKGFQGVVKRHGFHGGPRTHGQKHSEREPGSIGGG-LR
T-HVPRGMRMAGRMGGDRITQKNLKVILVDKENNLMLIKGAIAGRRGTLVEM---VSKDSALGTG---------------
--------------------------------------------------------------------------------
---MQAKIYNQKGAEAGMITLPEKVFAAKWRSDLVHQVVEGMRSNKRAGTADTKDRGEVRGGGKKPWKQKGTGRARHGSI
RSPIWVGGGVTHGPLAEKNYKKKISKKMRAQALFSVLSKKWKDGEIIFMETLSMPKMNTQAGLEAVKNV--------AKA
AGVGNVAVSKKPRILTALFSR--NENAEKSLRNIPALEIVFSRNLNPKDVLDYKYLLIENP-AESVKFLESRG-------
------------------------------------------MKNQTIK--EKEAGAYEKMKSAFHYKNALAAPRLQKIV
INVGTGT--LMKK----DKNKNEAVATRLSKITGQKAAMRGAKQSISSFKVRQGDPIGIIVTLRGKRMYAFLEKFLNIAL
PRTKDFRGISPGAVDNVGNLSIGVKEHTIFPETADEDIRDVFGLSVTIVSAAKNKEEGKTFFELLGVPFKKEENK-----
-------------MSRIGKQEILIPVGIKVSFDG-N-AIVVAGPKGTLSKTFRDDIAITVT-DK-NITLNI-----KRND
-KFSKSLWGTYASHIKNMLSGVVTPYQKKLILEGVGFKSEVKGKE-IHFALGFSHPVVVKIPEGINVTA--DK--NNITI
SGPDKELVGSFTAGLRALKKPEPYKGKGMRYEDEVIRRKQGKKVA--------------MIQPRSLVKITDNTGGVLGAV
FKVLGSSKKRYAKLGDIVVISIKSASPRKAVKKKEVHQAVVVRTRNAERRRDGSYIRFDDNAVVIL----EKGKLDPKAG
RVFGPIPRELAEKGFQKIISLAPEVI--MQIHDLKRSHK-NKKDRMVGRG--GKHA-KTSGRGGKGQTARAGNKR-RPEL
RD------IIKKLPKNRG---------------YRFK----SAQ---------KAYLLKTEKLVP---------------
-GL-----GG-KR---EKFS----EIRKRLGI--------RGRKIVIR--------------------------------
---------MLLPKKVKFRKWQTGR-KNRKAIS-SDTRGTRLAFGSFGLKSETQARVKSTQIESARKVISRTLTKSGKYW
VRIFPDRPYTAKAAEVGMGKGKGDPQGYCFDVLPGRIIFEVDGVEDKVAKEALRKAGSKLPVKAKIISRAYAE-----MN
KKTDKRIRLKKRIKAKIRGSSGRPRLSVFRSNKFIYAQVIDDVSGKVLAQA-SDLPKRGKVENKTKS------TKTERAK
EVGRIIAGICKTAKIEKVVFDRNGFKYTGCIKTLADTARESGLKF-----------MKAFLKNYRQSPRKVRAVADLVRG
KKAEAAMAELGFLPKRAGVPLKKLLSSAVANAKNIGV---QAEN-LFIKEFRVDKGITMKRMMPAAMGSAHRINKRTSNI
TLVL-------------AEKANKK--------------------------------------------------------
----------------------MKIKKGDNVTVIAGKDKGKSGKILKSLPALDKVVVEGLNMAKKHKRPRKSN-EKGSMV
NIAMPIHVSNVKK------------IS--------------------------------------MSKIVHPYAHRLVIL
RDWKSRWF-ADPKK-YVTYLKGDVLIREYLEKKLRGLYVSSIEIERREKATRVIIRTSRPGLLIGRSGEGATKLKADILK
K-M----------ENLKLPKPEE--FKLEIIEISNPEADASIVAYMIAEGLEKRMPYRRVIKQILEKVMSARGVEGAKVV
LSGRLGGAEIARTEELKRGSIPLQTFRADIDFKRERAVMSYGTIGIKVWIYRGKIFRKKDNKDADNN-------------
-------MDPISNMLIMIKNASLSGKESVLVPFSKIKFSISECLAKEGYIKSV-AKK-VRKDHPVLELELQY-IGKEPKI
KEVERISKQSRRVYFGMKDIHPVKGGTGVLVLSTPKGILSGRNARKEQVGGEALFRLW------MTTGSTKTRKPARSVA
DGA---------------TSKPKVPSAGA--KKKLRIRVRAYESKILDSSVKQIMDTAERYDAVISGPVPLPTEIKKYTV
NRSSFIYKNTREQFEIRVHKRLIDIINPNAKTIEALTNLSLPSGVDIDVKMLMANKTNKTKEEVEKGVGAKMLSGVVVSD
KMDKTVIVSVSRFVKHPLYGKFYKVSKKYKAHDEDNKYKVGDIVEIVSTRPISKDKRFRVVSK-----------------
----------------------MTRSIKKGMYVDERLLKKVAGKN-PLQTP-MIKTWNRASVVSPEMLGFIFGVYNGKTH
VEVLVTEDMVGHRLGEFSPTKKFIKHGGKMQKELEQKKKEAE---IAAAQG---AKA----AATDAKGTK-
>Bacteria_Parcubacteria_OD1_Nomurabacteria_RIFCSPLOWO2_12_FULL_OD1_Nomurabacteria_46_14
------MKKYNPTTKSRRQMTNVKYRGVLTGS-QPAKSLTYGQTRRVGRNNQGRITVRHKGGGHKRLLREIDFFY-DKKD
ISAKITTVEYDPNRSAFIGLAVYRDGEKRYVVLPKDVPPGHIFVVS--EK-APLAPGNRLPLKNIPVGTFVYNIEIKEKG
GAKIARSAGIFAQVVANAEGYTNIKMPSTEIRKINENCWASVGAVSNEEHHLENYGKAGRSRWKGIRPTVRGTAMNPVDH
PYGGGEGRQGRGTRRPKTLWGKITG-GRKTRTPKKYSNVFIVS-RRKTGKNK-------------------MKFLLGKKE
NMTQYFREDGRVVPATIVSAPPATVTRVFKKEKDGYDAVQIS-FSS-------------GR------------QKKIKEF
R-------LKPGSKSGVKEGESIDVS-VFAPGDKLQVSSISKGKGFQGVVKRHGFRGGPRTHGQKHSEREPGSIGGG-LR
T-RVPRGMRMAGRMGGDRITQKNLEVILIDKENNLVFIKGAVAGRRGTLVEM---RG-----------------------
--------------------------------------------------------------------------------
---MQAIIYNQKGNEAGKIELPAKVFAAKWRADLVHQVVEGMRSNSRAGTADAKGRGEVRGGGKKPWKQKGTGRARHGSS
RSPIWVGGGVTHGPLREKNYQKKISKKMRVQALFSVLSRKFKDNEILFVDSLQPVEIKTSLAEEIVKNL--------TKA
GGWAPIYKPQKPRILAALSEK--NNKTEKSFRNLSALQIALLRNLNPMEVLNYKYLLIENP-GESVKFLESRN-------
--------------------------------------------MKHLTVKEKENEAFEKMKPAFHYKNAMAAPKMKKAV
VNVGTGT--AMKK----DKNKNEAIGDRLAKITGQKVALRGAKQSIASFKIRQGDPVGIVVTLRGKRMYVFLDKLLNIGL
PRTKDFRGVDRKAVDNIGNLTLGIKEHTIFPETADEDIKDVFGMSITLVSTARNQKEGLAFFELLGVPFKKE--------
-------------MSRIGKQEIQIPAGVQVTQSG-P-VLTVKGPKGTLTKNFRDDIKITIA-DK-TINLTT-----KRND
-KFSKALWGTYASHIKNMIKGVQAPYQKKLILEGVGFKSEVKGQE-FNFALGFSHPVIVPIPAGIAATA--EK--NNITI
EGIDKELVGSFAAYIRALKKPEPYKGKGMRYEGEVIRRKQGKKVA--------------MIQPETLVKITDNAGGTVGKV
FKVLGSSKKRYASLGERVIISVKVASPRKAVKKKDVLEAVVVRTREAYRRRDGSYIRFDDNAVVVL--EKKL---DPKAG
RVFGPIPRELQEKGYQKIISLAQEVI--MQIHDLKREHK-NKKDRLVGRG--GKHA-KTSGRGGKGQTARAGNKR-RPEF
RD------IIKKLPKNRG---------------YQFK----SVR---------QPVLLRKDKVME--TEGRE-TFAALRK
R---------------LNIRG--G----KIKI---------------K--------------------------------
---------MLLPKKVKFRKWQTGR-SNPKKTS-PATRGTKLAFGSFGLKAESEGRVRSNQLESARKRLSHTLTKAGKYW
IRIFPDRPYTQKPAEVGMGKGKGDPQGYCFAVLPGRIIFEVDGVEEHVAREALRKAGSKLPLKAKVVSRISKE-----MQ
KKNDKRIRLKKRIRAKVRGTKERPRLSVFRSNKFIYAQVIDDSTERTLAAA-SD--------AKMTKM-----KKMERAK
EVGRMITEACEKAKIKKVVFDRNGFKYTGRIKLLAEEARKSGLIF-----------MRAFLKNYRQSPRKVRLVANMLRG
RNAAEAESQLDFLAKRAGGPLKKLLHSAVHAAGQSGI---AKEN-LFIKEIRVDKGPTYKRMMPAAMGSAHRINKRTSRI
TLLL----GEQAVKSVKSPPKADQ-----------------------------------PRAEKKKVK------------
----------------------MKVKKGDNVIIIAGKDKGKGGKVVKALPKLERVVVEGLNILKKHQRPRKSG-EKGSVI
SVAMPLHVSNVKK---------------I------------------------------------MSKIVHPYAHRLIIL
RDWKSRWF-ADPKK-YGEYLRGDVLIREYLEKKLRGMYVSAIEIERSQKMTRFIIKTSRPGLIIGRSGEGATRLKADILQ
K-M----------AKLKLLRPED--FKLEIAEVGNPEADAAIVAYMVAEGLEKRMPYRRVIKQTIEKVMSAHGVEGARIV
LSGRLGGAEIARTEELKRGSIPLQTFRADIDFKRERAVLPYGTIGVKVWIYRGKIFNEKKKAS-----------------
----------------MLKNAGERGRPSVSLPHSKLKNAILECLKKEGFISDF-YKK-TKKNYPVLEVELTY-TNQKPKI
QHAERISKQSRRVYLGVRDIHKIRGGEGILILSTPKGILSGREARREQVGGEALFRLW-------MKSGSPKAVPKRAKS
TKP-------TAVKKTVRGGAPARAGGEE---GRLRIRVRAYESKILDASVKQIVDTARRYDANIIGPVPLPTEIKKYTV
NRASFIYKNTREQFEIRVHKRLIDIINPNQKTIESLTNLSLPSGVDIDVKML--------------MKNKQILKGIVVSD
KMDKTVVVSVSRFVKHKKYGKYYKISKKYKANNPDNKYKTGDKVEIVSVRPISKDKRFEVTRSVLGETS-----------
------------------------------MYVDERLLKKLAGKN-PLQ-TPMIKTWARASVISPEMLGFTFGVYNGKTH
IEFLVTEDMVGHKLGEFSPTRKFIKHGGKMQKELEQKKKETE---IAQAKA---ATA----ASADASASKK
>Bacteria_Parcubacteria_OD1_Nomurabacteria_RIFCSPHIGHO2_02_FULL_OD1_Nomurabacteria_42_19
------MKTYRPTSKSRRQMTTVSYRGVLTAS-KPTKSLVHGFRRMVGRNSQGRITMRHKGGGHKRLYREVDFLY-NKID
IPAEIKSVEYDPNRSAFIGLAQYKDGEKRYVVLPKSIKPGDSFLVS--EK-AELAPGNRLPLRSIPVGTFVYNVEIKPRG
GAKIGRSAGIFAQVVANADGYTNLKMPSTEIRKINENCWASIGTVSNEEYHLQNFGKAGRSRWKGIRPTVRGTAMNPVDH
PYGGGEGRQGRGIKRPKTKWGKVTG-GRKTRTPKKYSNIFIVS-RRRTGETK-------------------MKFILGTKE
NMMEYFSETGEVIPVTVLKVGPVMVTRIFEKSKDGYDSVQVG-FAQ-------------------------KKKKTLKEF
R-------LKPTDKSEVKEGDSIDVG-VFAPGDKLQVTSVSKGKGFQGVVKRHGFHGGPRTHGQKHSEREPGSIG-G-GL
RTHVPKGMRMAGRMGGDRITQKNLKVVLVDQENNLMLVKGAITGRRGSLVEI---ISR----------------------
--------------------------------------------------------------------------------
---MEAKVYNQKGEVAGKINLPAKVFAARWRADLVHQVVEGMRSNKRAGTADTKDRGEVRGGGRKPWKQKGTGRARHGSS
RSPIWVGGGVTHGPLAEKNYKRKISKKMRAQALFSVLSRKIRDEEIIFVDSLEMPVIKTKSGVAVMKNL--------AKA
LGFNGTAKTKKSKILTAVYER--NEKTEKSFRNISALEMVYVKNLNPLDVLNHKYLLIENP-EESVKFLESRG-------
--------------------------------------------MKLLTVKEKETSVFEKMKDVFHYKNAMAAPRMVKMV
LNVGTGT--AVKK----DKNKNETIADRLAKITGQKAALRGAKKSIASFKVRQGDPIGVVVTLREKRMYAFLEKLINIAI
PRTKDFRGIPPSAVDNVGNLTLGIKEHTIFPETADEDIKDVFGLSITLVSTAKNKKEGHSFFELLGVPFKKQEEQATIEQ
KAKK---------MSKIGKQEIQITPGVKVSQVS-G-VFTVVGPKGTLTKNFRDDIVITIT-DK-IITLLP-----KRND
-KFSKSLWGTYASHIKNMIEGVEKPYSKKLILEGVGFKSEIKGKE-FHFALGFSHPVVVKIPDTITATA--DK--NNITI
TGADKELVGSFSASIRALKKPEPYKGKGMRYEGEVIRRKQGKKTA--------------MIQPRSLVKITDNAGGTIGAV
FKVLGSSKKRYATIGDLVVISVKVASPRKMVKKKDVHEAVVVRTMNAYRRADGSYIRFDDNAVVIL-EKG---KLDPKAG
RVFGPMPRELAEKGFQKIISLAPEVI--MQINNLKRQHK-NKKDRTVGRG--GKHA-KTSGRGGKGQTARAGNKR-RPEL
RD------IIKKLPKNRG---------------YSFK----SID---------RPLVIRKDKLVA-----EK--------
--------DG-KR---EKFS----AIRKRLGI--------KGKKIKIK--------------------------------
---------MLLPKKVKFRKWQTKR-TNRKMIT-PDTRGTRLAFGSFGLKAETDARVKSVQLESARKVISRTLTKAGKYW
IRIFPDRPYTAKAAEVGMGKGKGDPQGYCAEVFPGRIIFEVDGVPENVAREALRKAGTKLPLKARVVSRQNK------MQ
NKTDKRIRLKAKIRAKIVGTKERPRLSVFRSNKFIYAQVIDDMKMKTLAEA-SD--------LKIKKG-----TKLERAK
EVGKMIAGVCRTAKIDKVVFDRNGFKYTGRIKLVADEARAAGLKF-----------MKAFLKNYRQSPRKVRLVAGLIRK
KSVSQAVAELDFLAKRAGLPIKKLLLSAVANAKQAGV--NK-EN-LIIAELRVDQGVTLKRMMPAAMGTGHRINKRTSHL
SLIL----------KEQAPITNDK------------------------------------LKIKNKKVHNS---------
----------------------MKIKKGDNVIAIAGKDKGKKGKVVRVLVRADKVIVEGLNMSKKHQRARKTN-EKGQML
NIAMPIHVSNVKK------------IN--------------------------------------MSKIVHPYAHRLITL
RDWKSRWF-AEPKK-YVSYLKGDVLIREYLEKKLRGMHVSSIEIERSRKATRFIIRTSRPGLIIGRSGEGATKLKEDILK
K-M----------DKLQLLKPED--FKLEIVEVGNPEADASIVAYMIAEGLEKRMPYRRVIKQIMEKVMTARGVEGARIV
LSGRLGGADIARTEEIKRGSIPLQTFRADIDFKRERATLSYGVIGIKVWIYRGKIFRKDNE----TK-------------
-------VDSIANMIIMMKNAGLVGKATIAVPHSKLKNAILECLKKEGYVSEI-SKK-VKKGQPLLEVGLVY-VDKKPKI
TEAERISKQSRRVYFGVKDIHKVKNGTGLLILSTPKGILSGKDARREQVGGEALFKLW-----------MPTTEKKEKPA
RTEVRVVTSRVTATAKAGQAIKIPKVKEKGGEGRLRIRVRAYESKILDASVKQIMDTATRYDANIVGPVPLPTEIKKYTV
NRASFIYKNTREQFEIRVHKRLIDIINPNPKTIEALTNLSLPSGVDIDVKML----------MKKEENKGNVLKGVVVGD
KMDKTVIVSVSRFVKHPLYGKFYKINKKYKAHDEHNKYKTGDQVEIVETRPISKDKRFTVI-------------------
----------------------MTRSIKKGIYVDEGLLKKIAGKN-PLQTG-MIKTWKRASVISPEMLGFNFGVYNGKTH
IEVLVTEDMVGHRLGEFSPTKKFIKHGGKMQKELEQKKKEAE---ILQAKS---ATA----VAADAGVATK
>Bacteria_Parcubacteria_OD1_Nomurabacteria_RIFCSPLOWO2_12_FULL_OD1_Nomurabacteria_44_11
-------------------MTHVTYRGVLSQT-EPTKSLLHGFRRSVGRNSAGRITMRHKGGGHKRLYRDVDFLY-NKRD
IPARITSVEYDPNRSAFIGLAIYKDGEKRYVVLPKSVKPGSSFIVS--EK-AELNPGNRLPLKNIPVGTFVYNIEIKPQG
GAKIGRSAGIFAQVVANAEGYTNLKMPSTEIRKINENCWASVGVVSNEEYHLQNFGKAGRSRWKGIRPTVRGTAMNPVDH
PYGGGEGRQGRGIKRPKTKWGKVTG-GRKTRTPKKYSNIFIVSHRRKSGKKE------------------MVKFILGTKE
EMTEYFTPEGEVVPVTVVTAGPVKVKHIFEKAKDGYDSVQVG-FTL-------------GK------------KEKIKEF
R-------LKPGDKSEAKKGDTIDVS-VFAPGDKLQVSSISKGKGFQGVVKRHGFHGGPRTHGQKHSEREPGSIGGG-LR
T-HVPAGMRMGGRMGGDRITQKNLKVVFVDPENNLLLVKGAITGRRGTLVEI---VSR----------------------
--------------------------------------------------------------------------------
---MDAKIYNQKGKESGEINLPAKVFAVKWRADLVHQVVESMRSNKRAGTADTKDRSEVRGGGRKPWKQKGTGRARHGSS
RSPIWVGGGVTHGPLAEKNYKRKISKKMRAQALFSVLSKKMKDEEIIFVDSLNITPIKTKTGVEVIKSL--------AKV
LKFDAGKKSRKPRILTALYER--NPNAEKSLRNISTLEISFLKNLNPLDVLNHKYLLIENP-EESVKFLASRG-------
--------------------------------------------MKHLTVKEKEAEAFEKMKTNFHYKNPMAAPKIKKIV
VNVGTGT--AVKK----DKNKNETIADRLAKITGQKAALRGAKKSIASFKVRQGEPIGLVVTVRGKRMYAFLEKLINVAI
PRTKDFRGITKKAVDNVGNLTLGIKEHTIFPETADEDIKDVFGMSITLVSTAKTKEEGTAFFELLGIPFKKQEDVKEFQK
KEKK---------MSKIGKQEIKIPTGIKVSQEA-G-VFTVVGPKGTLKKNFRDDIVITIT-PE-MVTLAP-----KRND
-KFSKSLWGTYASHIKNMVAGVTIPYVKKLILEGVGFKSEVKGKD-FHFALGFSHPVVVKIPDTITATA--DK--NNITI
TGPDKELVGSFAATIRALKKPEPYKGKGMRYEGEVIRRKQGKKTA--------------MIQPRSLVKITDNAGGTIGAV
FKVLGSSKKRYATIGDLVVISVKVASPRKMVKKKDVHQAVVVRTMNAYRRKDGSYIRFDDNAVVIL----EKDKMDPKAG
RIFGPIPRELAEKGFQKIISLAPEVI--MQINNLKRTHK-NKKDRIVGRG--GKHA-KTSGRGGKGQTARAGNKR-RPEL
RD------IIKKLPKNRG---------------YSFK----SIR---------RPIILGKKEVPK--A--EE-SFASIRK
R-------LG-LK-------G--G----KIVI---------------K--------------------------------
--------MALLPKKVKFRKWQTKR-INRKTIS-PDTRGIKLAFGSFGLKAETDARIKSIQLESARKVIARTLTKAGKYW
IRVFPDRPYTAKAAEVGMGKGKGDPQGYCVEVFPGRIIFEVDGVEETVAREALRKAGTKLPIKGRVVARVHK------MQ
TKQDKRIRLKKKIRAKIMGTSERPRLSVFRSNKFIYAQVIDDHASKTLVQA-SD--------IKLKKG-----TKIEHAK
EVGKMIAEACAKVKISKVVFDRNGFKYTGRIKLVADAAREAGLKF-----------MRAFLKNYRQSPRKVRLVANVIKG
RSVPQAIAELDFLAKRAGLPLKKLLLSAVANAKQAGV--DK-EN-LMIKELLVNQGVTMKRMMPAAMGSGHRINKRTSNI
TLIL----------AEQAKPEARK------------------------------------TKSEKITKLKKKV-------
----------------------MKIKKGDNVVIITGKDKGKKGKVVRALPREGKIVVEGLNMTKKXXXXXXTN-EKGQMI
NIAMPIHASNVKK------------AD--------------------------------------MSKIVHPYAHRLIQL
RDWKSRWF-ADPKK-YVAYLKEDVLVREYLEKKLRGLYVSSIEIERSRKATRFIIRTSRPGLIIGRSGEGAAKLKEAILR
K-M----------DSLKIPRPED--FKLEIVEVGNPEADAAIVAYMVAEGLEKRMPYRRVIKQIMEKVMAARGVEGARIL
LAGRLGGADIARTEELKRGSIPLQTFRADIDFKRERAIMSYGTIGVKVWIYRGKIFAEKNSARGGSALGGN---------
-----------------MKNAGLAGRPSVSLPYSKLKNAILECLKKEGYVKKV-STK-GAKGQPMLEVELVY-VDKRPKI
TEAERISKQSRRVYFGVKDIHKVRNGTGLLVLSTPKGILSGRDARKEQVGGEALFRLWTKTKKLPTKVGTPVKVGAKSAK
PKI-------------VFKKKKKPAGEET--KVILRIRVRAYESKILDASVKQIMDTATRYDATIVGPVPLPTEIKKYTV
NRSAFIYKNTREQFEIRVHKRLIDIINPNQKTIEALTNLSLPSGVDIDVKML----------MTKEKSKRSALKGVVVSD
KMDKTIVVSVSRFVKHPLYGKYYKINKKYKAHDPENKYKIGDTVEIVETRPISKDKKFRVI-------------------
----------------------MTRSIKKGIYTDERLLKKIAGRD-PMKTP-MVKTWNRACQISPDMLGFTFGVYNGKTH
IEVLVTEDMVGHRLGEFSPTKKFIKHGGRMQKELEQAKKEAE---IAQAQAATAQTG----AGIKAAPAAK
>Bacteria_Parcubacteria_OD1_Nomurabacteria_RIFCSPHIGHO2_01_FULL_OD1_Nomurabacteria_40_20
------MKKYKPTSKSRRQMTHVSYRDILTPSKKPEKSLTYGFKRAVGRNSQGRITMRHKGGGHKRLFREVDFMY-DKKE
IPAKIVSVEYDPNRSAFIGLAVYKDGEKRYVVLPKSVKAGDSFIVS--AK-ASLDVGNRLPLKNIPVGTFVYNVELKQGG
GAKIGRSAGIFAQVVANADGNTNLKMPSTEVRKVSEECWASIGSVSNEEHHLENYGKAGRSRWKGIRPTVRGTAMNPVDH
PYGGGEGRQGRGTKRPKTMWGKVTG-GRKSRTPKKYSNVFIVS-RRKTGKSRKAQ----------------MKFILGTKE
NMMEYFSPEGKVIPVTVVSAGPVTVTRVFEKSKDGYDAIQVG-FGTQKK-ERINKAQI-GS-------MKGANYKVVKEF
R-------LKSGETSEAKEGDVIDAS-SFTPGDKLQVSGTSKGKGFQGVVKRHGFKGGPRTHGQKHSEREPGSIGGG-LR
T-HVPKGMRMAGRMGGDRITEKNLKVVLVDKENNLLLVQGALPGVKGSLIEI---VSK----------------------
--------------------------------------------------------------------------------
---MEAKIYDQKGADVGVISLPEKVFGVRWRADLVHQVVESMRSNSRAGTADTKGRGEVRGGGKKPWKQKGTGRARHGSS
RSPIWVGGGVTHGPLAEKNYKRKISKKMRAQALFSVLSKKFKDDEIVFVDSFAMSKMKTKDAVEVMKNLSKATGFKPLA-
----DS---KKPRVLTALFTK-NEN-TLKSFRNLPQIEIVFLKNLNPLDVLNHKYLLIENGA-ESVKFLESRI-------
--------------------------------------------MKNLTVKEKESEAFEKMKGVFGYKNKMASPKLKKAV
LNVGTGT--AIKK----DKNKNDTIGERLVKITGQKPVLKGAKKSIASFKVRQGDPIGVVVTIRGARMYAFLEKLLNVAL
PRTKDFRGINRSAVDSIGNLTLGIKEHTIFPETADEDIKDVFGLAITIVSTAKNKKEGMVFFELLGVPFKKEEEKKKK--
-------------MSRIGKKEITIPKGVTVMKDG-G-SLKVTGPKGTLSKVFRDDVVFNIG-AD-LITLSI-----KRND
-KFSKALWGTYASHIVNMIKGVETPYVKKLILEGVGFKSDVKGKE-LQLALGFSHPVVVKIPETITVTA--EK--NNITV
IGIDKELVGSFTAGIRALKKPEPYKGKGFRYEGEVIRRKQGKKTV--------------MIQDGSLVKITDNAGGIIGKV
FKVPGSAAKRYATLGEIVIISVKTASPRKGVKKKDVHQAVVVRTRNAYRRRDGSYIRFDDNAVVIL----EKDKLDPKAG
RVFGPIPRELAEKGFQKIISLAPEVI--MQIHNLKRQNK-NKKDRMVGRG--GKHA-KTSGRGGKGQTARAGNKR-RPEL
RD------IIKKLPKLRG-----------------Y-----------------RFKPVRSVRL---------VSPDKVLT
TGK-------------KETFS---EIRKRLSI----------------KGGKIKIK------------------------
---------MLIPKKVKFRKWQTMR-TNKKSIT-PETRGTKISFGSFGLKAETQARIKSNQIESARKVISRTLTKAGKYW
IRIFPDRPYTQKAAQMGMGKGKGDPQGYCVDVSPGRILFEVDGAEESIAREALRKAGTKLPVKSRVVARVEK------MQ
NKQDKRIRLKKKIRAKMEGTKEQPRLSVFRSNKFIYAQIIDDMSGKTLAQT-ND--------IKVTKG-----TKGERAK
EVGNKIAEVCKGLKISKVVFDRNGFKYTGRIKLVADSAREGGLKF-----------MKAFLKNYRQSPRKVRLVAGLVRG
KNIEEALVSLDMLAKRASTPIKKLLLSAVANAKQIGA--EA-NS-LFIKELRVDKGIVMKRMMPAAMGSGHRINKRTSHV
TLVL----------EEKEGKKEKN------------------------------------PRPKSGSRPKSVGEK-----
----------------------MKLKKGDNIIVLTGKEKGKKGKVIRSLPKENKVVVEGLNTVKKHQRPRKSN-EKGSVI
DVAMPIHVSNVKK---------------V------------------------------------MSKIVHPYAHRLIML
RDWKSRWF-ADPKK-YVAYLKGDVLLREYLEKKLRGMYISSIEIERNQKMTRFIIKTSRPGLIIGRSGEGATKLKEDILK
K-M----------ESLKLSKTED--FKLEIVEVANPEADAAIVAYMIAEGLEKRMPYRRVIKQIIEKVMAAPGVQGARIV
LGGRLGGAEIARMEELKRGSIPLQTLRADIDFKRERATLTYGVIGIKVWIYRGKIFSKKPNTN-----------------
-------MDPISNMIIMIKNGSTAGKATVSFPYSKIKNAVALCLQKEGYVKDV-AKK-VKKDHPVLEIELVY-TDKKPKI
SGVERISKQSRRVYFGMRDIHTVLGGKGVLVLSTPKGILSGRDARREQVGGEALFKIW---------MAVKETKTKKTVS
TKT-------------KTLKVGVKVLKEPEKKEKLRIRVRAYESKILDASVKQIIDTALRYDAKIVGPTPLPTEIKKYTV
NRASFVYKNTREQFEIRVHKRLIDIINPNAKTVEALTNMSLPSGVDIDVKML-------MATNTTTQKTKSILKGIVVGD
KMNKTIVVSVTRFVKHPKYGKYYKVSKKYKAHDEANKYKIGDTVEIVETRPISRDKKFKVIS------------------
---------------DMISLNQMTRSIKKGIYVDERLLAKIAGKN-PLSTP-MVKTWKRASVISPEMVGFTFGVYNGRVH
VEVLATEDMVGHRLGEFSPTKKFIKHGGKMQKELEQKKKEAE---ITQAKT---ATA----VATDAGVKKK
>Bacteria_Parcubacteria_OD1_Nomurabacteria_RIFCSPLOWO2_01_FULL_OD1_Nomurabacteria_39_17
------MKSYNPTSKSRRQMTNVTYGGVLTKT-EPTKSLTFGFRRSVGRNNAGRITTRHKGSGHKRLFRDIDFLY-DKKD
IPAKIKSIEYDPNRSAFIGLAFYKDGDRRYVVLPKSVKVGDSFIVS--EK-AELNPGNRLPLRNIPVGTFVYNVEIKPKG
GAKIGRSAGIFAQVVANADGYTNLKMPSTEVRKINENCWASIGVVSNEEHHLENYGKAGRSRWKGIRPTVRGTAMNPVDH
PYGGGEGRQGRGTKRPKTMWGKVTG-GRKTRTPKKYSNLFIVS-RRKTGKSKTIQ----------------MKFILGTKE
NMSEYFSEDGIVIPVTIVSVPPATVTRIFEKSKDGYNAVQIG-FGVQKK-QRLHKAQL-GQ-------MKGGSYKTLKEF
R-------LKPTDTSTVKEGDVIDVS-TFAVGDKLQVSSISKGKGFQGVVKRHGFAGGPRTHGQKHSEREPGSIGGG-LR
T-HVPKGMRMAGRMGSDRITQKNLKVIFIDKENKLMLVKGAIAGKRGSLVEI---VSR----------------------
-------------------------------------------------------MKKDVTQKNKENSNDTGSRSISNGM
EAKMQAKIYNQKGAEVGNIKLPAKVFFAKWRADLVHQVVEGMRSNKRAGTADTKDRGEVRGGGKKPWKQKGTGRARHGSS
RSPIWIGGGVTHGPLSDKNYKRKISKKMRAQALFSVLSQKMKDGEIIFVDSLLMPEMKTKDALKVVQNL--------AKA
SGWKTIATSKKKKMLTALFDR--SEKTEKSFRNISSLRLAFLKNLNPLDVLNYQYLLIENP-KESVKFLEARG-------
-------------------------------------------MHKHLTVKEKENKALEKMKDVFHYKNAMAVPKIVKVI
LNVGTGT--ALKK----DKNKNNVIADRLSKITGQKPALRGAKQSISSFKIRQGDPIGVVVTLHGKRMYAFLEKLLNVAL
PRTKDFRGISRKAVDNIGNLTIGIKEHTIFPETADEDIKDVFGLSVTLVSTAKNKKEGTAFFEVLGIPFKKEEETEGK--
-------------MSRIGKQAIAIPKGITVTQSG-N-AITVSGPKGKNTKIFRDDISITIE-NS-AIVLNI-----KRND
-KFSKSLWGTYVSHIKNMIKGVETPYQKKLILEGVGFKSEVKGKE-FNFALGFSHPVVVPIPDTITATA--EK--NVITI
SGVDKELVGSFTAAIRALKKPEPYKGKGMRYENEVIRRKQGKKTV--------------MIQPETLVKITDNAGGTVGKV
FKILGSAHKRYATLGELVIVSVKVASPRKGVKKKDVHQAVVVRTRNAYRRKDGSYIRFDDNAVVLL--EKKN---DPLAG
RIFGPIPRELAEKGFQKIVSLAPEVL--K-------------LPK---------------NRG---------YQF-QS-F
QV---------------------------------------------------KPVGISLDRIMLAYSKGGEVNPTTLLE
LRVIKKK-KG-RL-PNIKILN-KGDFSVKVQISNC-LVSDGASKKIIKAGGEIISTPNMVK-------------------
---------MLLPKKVKFRKWQTER-TNPKKMT-PDTRGTKIAFGSYGLKAETQARVKSNQIESARKALSRELTKAGKYW
IRIFPDRPYTAKPAEVGMGKGKGDPQGYCFDVLPGRVIFEVDGVDESIARESLRKAGTKLPLKTRVISRVNRQ-----MK
NRQNKRIRLKAKIRSKIKGTGVRPRLSVFRSNKFIYAQIINDLLNKTLAQA-SD--------VKITKG-----TKTERAK
QVGKMIAETCLKNKINKVVFDRNGFKYTGRIKLVADEARSGGLQF-----------MKAFLKNYRQSPRKVRLVAGLMKG
KSVNESIAELDFLAKRASFPIKKLLFSAVANAKQLGI---EKEN-LMVKELRVDKGITMKRMMPAAMGTGHRINKRTSRI
TLIL----AEKIEKVKKTNKRTVL------------------------------------KKVSPRTVLNQK--------
---------------------MAKLKKGDNIVIITGKDKGKKGKIIRVLASDNKVIVEGINMMKKHQRPRKSG-EKGSIL
NIAMPLDVSNVAILDPKTNKPSRIGSK-I-------IGGKKVRIARKSNQEI-------------MSKIVHPYAHRLIML
RDWKSRWF-ADPKK-YRDYLKGDVLIRKYLEKKLRGMYISSIEIERSQKMTRFIIKTSRPGLLIGRNGEGAIKLKVDILK
E-M----------GRLKLPKPED--FKLEIIEVSNPEADAAIVAYMIAEGLEKRLPYRRVVKQILEKVMATRGVEGAKVV
VGGRLGGAEISRTEELKRGSIPLQTFRADIDFKRERATLSYGVIGIKVWIYRGKVFTKKQEA------------------
-------MDSISNMIIMIKNANLAGRETVSFPFSKMKNTIAECLKQEGYIKNI-SKK-VKMGQPILEIGLIY-EDKKPKI
TEVERISKQSRRVYFRVKDIHSVRNGSGVLVLSTPKGILSGKVAKREQVGGEALFRLWKEIKTKKLVTAVSGVPKKAGKA
PKK-----EVVVKKTVTAPKKSKKLSQTS--EGRLRIRVRAYESKILDASVKQIIDTALRYDAIIVGPVPLPTEIKKYTV
NRAAFIYKNTREQFEIRVHKRLIDIINPGAKTIESLTNLSLPSGVEIDVKML---MTAKINKEIENKKAKKTLLGIVVSD
KMNKTVVVSVSHFIEHPKYGKFYKVSKKYKAHDENNEYKIGNKVEIISTRPISKDKKFAVVQRIK---------------
----------------------MTRSIKKGMYVDERLLKKIAGKN-PLQAP-MIKTWNRACQIAPEMLGFTFGVYNGKNH
VEVLITEDMVGHRLGEFSPTKKFIKHGGKMQKELEQKKKEAE---ILQAKS---ATA----IATDAQTTTP
>Bacteria_Parcubacteria_OD1_Nomurabacteria_RIFCSPHIGHO2_02_FULL_OD1_Nomurabacteria_35_13
------MKSYKPTSKSRRQMTNINYHEFLTET-KPVKSLTYGFKRSVGRNSAGRITMRHKGGGHKRLFRDVDFLY-NKKD
VPAKIKSIEYDPNRSAFIGLAVYKDGEKKYVIIPKSVKPGMSFIVS--EK-AELTAGNRLPLRNIPVGTFVYNVEIKPKG
GAKISRSAGIFAQVVANADGYTNLKMPSSEVRKIDENCWASIGTVSNEEHHLENYGKAGRSRWKGIRPTVRGTAMNPVDH
PYGGGEGRQGRGTKRPKTMWGKVTG-GRKTRGPKKYSNLFIVS-RRKTGKSKKVQ----------------MKFILGKKE
NMTEYFSPEGQVFPVTVVSAGPVTVTKVFEKSKDGYNAIQVG-FGTQKE-SRITKSSA-GA-------MKGGFYKTLKEF
K-------LKPTDKNNSKEGDVIDIS-IFSLGDKLQVSSISKGKGFQGVVKRHGFHGGPRTHGQKHSEREPGSIGGG-LR
T-HVPKGMRMAGRMGGDRITQKNLKVIFLDKENNIMLVKGAIAGKRGSLVEI---ISR----------------------
--------------------------------------------------------------------------------
---MEAKIYNQKGTSAGTITLPPKVFAAKWRADLVHQVVEGMRSNKRAGTADTKGRGEVRGGGKKPWKQKGTGRARHGSS
RSPIWVGGGITHGPLSEKNYKRKISKKMRAQALFSVLSKKMKDNEILFVDSLLLSEAKTKKAVEIMKNL--------SKA
SGFKPLAGSKKPRILTTLYDR--NEKTEKSFRNLPQLEIIFLKNLNPFDVLKYQYLLIENP-EESVKFLESRG-------
--------------------------------------------MKHLTVKEKEIESFDKMKDAFHYKNSMAAPKMVKVV
LNVGTGTAIKK------DKNKNDAIGERLAKITGQKGALRGAKQSVASFKIRQGDPIGIVVTLRGKRMYAFLEKLINVAL
PRTKDFRGINSGAVDNVGNLTIGIKEHTIFPETADEDIRDVFGLAITLVSTAKNKEEGKTFFKLIGVPFKKEEDVKKKK-
-------------MSRIGKQKIQIPKGVEVTKNG-A-VLKVVGPKGTITKTFRDDITINIA-DG-LVTLDI-----KRND
-KFSKSLWGTYASHIKNMIKGVETPYQKKLILEGVGFKSEVKGKE-FNFALGFSHPVIIPIPEGITATT--EK--NNITI
TGIDKELVGNFTAAIRALKKPEPYKGKGIRYENEVIRRKQGKKTA--------------MIQTETLVKITDNAGGTVGKV
FKILGSSKKRYAFLGDLVVISVKIASPRKGVKKKDVHQAVVVRTRGAYRRKDGSYIRFDDNAVVLL--EKKL---DPKAG
RVFGPIPRELAEKGFQKIISLAPEVI--MQIHNLKRQHK-NKKDRIVGRG--GKHA-KTSGRGGKGQTARAGNKR-RPEL
RD------IIKKLPKNRG-----------------YQFNSFAV----------KPVGVSLDKITA-YVNGGEVNPTGLLE
LKII-KKKKG-WI-PEIKIL--NGKMNAKIQISGC-LVSDSAKEKIIKAGGKIDLKKDEVQKK-----------------
---------MLLPKKVKFRKWQTGR-SNPKANS-PETRGIKLSFGSYGLKALTQARVKSNQIESARKVISRTLTKAGKYW
VRIFPDRPFTAKAAEMGMGKGKGDPQGYCFDVYPGRIIFEVDGVEETVAHEALRKAGTKLPVKTKIVSRVHKQ-----MI
KKDEKRIRLKTKIRAKISGTSMRPRLSVFRSNKFIYAQVINDEKGKTLTQA-SD--------VKITKG-----TKTERAK
QVGHMIAEACGKMKIDKVVFDRNGFKYTGRIKLVADEARAAGLKF-----------MKAFLKNYRQAPRKVRLVAGLIKG
KSVEEAIAILDFLAKRAGFPIKKLLLSAVANALQVGI---EKKN-LFIKELRVDKGIVMKRMMPAAMGTGHRINKRTSHL
ALVL----AEKLQPVKVKSDKKEV-----------------------------------NKKGTLRVSPRVPLGKK----
------------------------------------------------------VVVEGINMMKKHQRPKKSG-EKGTKI
NIAMPMNASNVMIVDPKTGLRTRIGKK---------KVGDKMRITKKSSQEI-------------MSKIVHPYAHRLIIL
RDWKSHWF-ADPKK-YCDYLKGDVLIREYLEKKLRGMYVSSIEIERNQKTTRFVIRTSRPGLIIGRNGEGVTKLKEDILR
K-I----------SKLKLTKSED--FKLEIIEVSNPEADAAIIAYMIAEGLEKRMPYRRVIKQIVEKVMQAHGVEGVRVV
LSGRLGGADIARTEELKRGSIPLQTFRADIDFKRERAHLPYGDLGIKVWVYRGKIFSKKQEVKNN---------------
-------MDSISNMIIMLKNASLAGKESISFPSSKIKNAIAECLKKEGYVGQV-SKK-VKKGFPVLEIELVY-TDKTPKI
TEVERISKQSRRVYFKMKDIHSIRNGSGLLVLSTPKGILSGKEARKEQVGGEALFKLW---------MATKEPKTKKPAR
NATVAGGKVLTEKHEIKKVKKITSPKKEKGEEGKLRIRVRAYENKILDSSVKQIIDTAMRYDAEIVGPIPLPTEIKKYTV
NRASFIYKNTREQFEIRVHKRLIDIINPNPKTVEALTNLSLPSGVDIDVKMLTKLKKEIVKNNDLPAQTDNFLKGIVVSD
KMDKTVVVSVSRFVKHPKYGKFYKINKKYKAHDEENKYKIRDKVKIAETRPISKDKRFRVIAKVK---------------
----------------------MTRSIKKGLYIDEGLLKKIAGKN-PLQTP-MIKTWRRACQISPEMVGFVFGVYNGKVH
VEVLVTEDMVGHRLGEFSPTKKFIKHGGKMQKELEQKKKEAE---IIQAKS---ATE----AAAATAASTK
>Bacteria_Parcubacteria_OD1_Nomurabacteria_CG_Nomura_03
------MKTYKPTSKSRREMTNINYRDILTKT-KPTKSLTYGFRRSVGRNSAGRITMRHKGGGHKRLFRDVDFLY-NKKD
VPAKIKSIEYDPNRSAFIGLAVYKDGEKRYVVLPKSVKPGSTFIIS--EK-AELTTGNRLPLRNIPVGTFVYNVEIKPRG
GAKIGRSAGIFAQVVANADGYTNLKMPSSEVRKVDEKCWASIGTVSNEEHHLENYGKAGRSRWKGIRPTVRGTAMNPVDH
PYGGGEGRQGRGTKRPKTMWGKVTG-GRKTRIPKKYSNVFMVT-RRKTGKSRKSQ----------------MKFILGKKE
NMTEYFSEDGKVFPVTIISAGPITVTRVFEKSKDGYNSVQVG-FGVQKE-SRITKGSR-GA-------MKGAFYKELKEF
R-------LKPTDTNETKEGDVVDVS-VFTVGDKLQVSSVSKGKGFQGVVKRHGFGGGPRSHGQKHSEREPGSIGGG--L
RTHVPKGMRMAGRMGGDRITQKNLKVIFIDKENNVMLIKGAIAGKRGTLVEI---INR----------------------
--------------------------------------------------------------------------------
---MEAIIYNQKGTEAGTIKLPSKVFGVKWRADLVHQVVEGMRSNKRSGTADTKDRGEVRGGGKKPWKQKGTGRARHGST
RSPIWVGGGTTHGPLSEKNYKRKISKKMRAQALFSVLSKKMKDGEILFVDSLSMGEIKTKKAVEVMKNL--------SKA
SGFKPLASSKKPRVLTALYGR--SEKAEKSFRNLPQLEIVFLKNLNPLDVLQYQYLLIENP-EESVKFLESRG-------
--------------------------------------------MKHLTVKEKEKESFEKMKKDFHYKNSMAAPKMVKVV
LNVGTGT--AIKK----DKNKNDAIGDRLTKITGQKGAFRGAKQSIASFKVRQGDPIGVVVTLRGKRMYAFVEKLINVAL
PRTKDFRGIDTSAVDSLGNITIGIKEHTIFPETADEDIKDVFGMAITIVTTAKNKKEGKAFFELLGVPFKKGEEKKK---
-------------MSRIGKQEIEIPKGVEVTKSG-T-VLKVVGKNGTLTKIFRDDISINIG-DK-IITLNI-----KRND
-KFSRSLWGTYASHIKNMIKGVETPYQKKLILEGVGFKSEVKGRE-FNFALGFSHPVIVAIPEGIVATA--EK--NVITI
TGIDKELVGSFTAAIRALKKPEPYKGKGMRYENEVIRRKQGKKTA--------------MIQTETLVKITDNAGGTVGKV
FKVLGSSKKRYAFLGDKIIISVKVASPRKGVKKKDVHQAVVVRTRNAFRRKDGSYIRFDDNAVVLL--EKKL---DPKAG
RVFGPIPRELAERGYQKIISLAPEVI--MQIHNLKREHK-NKKDRLVGRG--GKHA-KTSGRGGKGQTARAGNKR-RPEL
RD------IIKKLPKNRG-----------------YQFNSFTV----------KPTGVSLDAIIKAYPNGGEINPILLLE
SKII----KKVKGIPKIKIL--NGKLAIKIKVSKC-FISDSVKEKIIKAGGEIITDKKEDEKEKEVKEKVVKTKIKKEKK
EEV------MLFPKKVKFRKWQVGR-MNPKART-ADTRGTKLAFGSFGLKAVTQARVKSNQIESARKVISRTLTKSGKYW
VRIFPDRPFTAKAAEMGMGKGKGDPQGYCFDVSPGRMIFEVDGVEEVTAHEALRKAGTKLPVKTRIVSRVHNQ-----MQ
KKNDKRIRLKAKIRSKIFGTSECPRLSVFRSNKFIYAQVINDEKGNTLAQA-SD--------IKITKG-----TKSERAK
EIGKMIAEACSKVKIDKVVFDRNGFRYTGRIKLVADTARAGGLKF-----------MRAFLKNYRQAPRKVRLVAGLIKG
KKVNEAIPMLDFLVKRAGFPIKKLLLSAVANALQVGI--EK-EN-LYIKELRVDKGVVMKRMMPAAMGTGHRINKRTSHI
TLVL----GERVITNEQLRMSNKD------------------------------------KKIKKEKETGKKKEVKKILK
-----IKK--------------MKLKKGDNVIVITGKDKGKKGKIVTVLVEKNRIIVEGINMMKKHQRPRKSG-EKGSKI
DKAMPMHVSNVMIADPKTGLPTRVGKK---------KVGDKMRITKKSSQEI-------------MSKIVHPYAHRLIIL
RDWKSHWF-AD-PKQYCDFLKRDVLIREYLEKKLRTMYVSSIEIERNQKTTRFIIKTSRPGLIIGRNGEGVTKLKEDILK
K-I-----------TKLKLTKPED-FKLEILEIANPEADAAIVAYMVAEGLEKRLPYRRVIKQIVEKVMMAHGVEGVRIV
LSGRLGGAEIARTEELKRGSIPLQTFRADIDFKREKGHLPYGDVGIKVWIYRGKIFADKKPSRSAFSTADADGKEIK---
-------MDSISNMIIMLKNASLAGKESVVFPYSNMKNAIALCLKKEGYISEV-SKK-IRKDFPVLEVKLTY-IDKNPKI
TEVERVSKQSRRVYFKMKDLHSVRNGSGLLVLSTPKGILSGKEARKEQVGGEALFKIWELKTKKLKILIEKKAKKVSSKK
EKK------------------------EE---GKLRIRVRAYESKILDASVKQIIDTAMRYDAEIVGPVPLPTEIKKYTV
NRASFIYKNTREQFEIRVHKRLIDIINPNPKTVESLTNLSLPSGVDIDVKMLTKTTKNNKDINNGSKKIGNILSGVVFSD
KMNKTVVVSVSRFVKHPKYGKFYKINKKYKAHDEENKYKVGDKVEIIETKPISKDKKFKVITK-----------------
----------------------MTRSIKKGLNIDEGLLLKIAGKN-PLQTP-MIKTWKRACQISPEMVGFVFGVHNGKTH
IEVLVTEDMVGHRLGEFSPTKKFMKHGGKMQKELEQKKKEAE---ITQAKS---ATA----AAADT---KK
>Bacteria_Parcubacteria_OD1_Nomurabacteria_RIFCSPHIGHO2_02_FULL_OD1_Nomurabacteria_36_29
------MKTYKPTSKSRRQMTHVLYRELLTKS-QPTKSLTYGFRRSVGRNSRGRITVRHKGGGHKRLYREVDFLY-NKKE
IPAIIKSIEYDPNRSAFIGLAIYKDGEKRYVILPKSIKPGDSFIVS--EK-APLSVANRLPLKNIPVGTFVYNIEIQPNG
GAKIGRSAGIFAQVVANADGYTNIKMPSTEVRKINENCFACIGTVSNEEHHLENYGKAGRSRWKGIRPTVRGTAMNPVDH
PYGGGEGRQGRGTKRPKTMWGKVTG-GRKTRSPKRYSNVFIVS-RRKTGKNK-----MRDIRVVRDLLLNGMKFILATKE
NMTEYFSEEGVVIPVTILSAGPVTVTRIFEKSKDGYNSVQVG-LEK-----KSRRPKGSGA------RPQASGKNILKEF
R-------LKSADKIDAKKGDNIDVS-VFVPGDKLQVSSVSKGKGFQGVVKRHGFSGGPRTHGQKHSEREPGSIG-G-GL
RTHVPKGMRMAGRMGGDRITQKNIKVVSVDKENNIMLVKGAIAGKRGTLVEI---ISR----------------------
------------------------------------------MNPVRSRDHDYGDNKDMKKDNTIQKNKENSESVVSRPT
SNGVEAKIYNQKGAETGTISLPEKVFAVKWKSDLVHQVVQSMRSNKRAGTADTKDRGEVRGGGKKPWKQKGTGRARHGSS
RSPIWVGGGVTHGPLAKKNYKRKISKKMRAQALFSVLSKKLKDEEILFVDTLSMSSIKTKDAVKVVENL--------AKV
TDWKMKDSSLKPRVLTALFGR--NEKTEKSFRNIPALELVFLKNLNPFDVLNYKYLLIENP-VESIKFLESRGQ------
--------------------------------------------MKHLIIKEKEKEVFEKMKEIFRFKNTFASPKMQKIV
LNVGTGT--AIKK----DKNKNDEISLRLAKITGQKPVTRGAKHSIASFKTRAGDPIGIVVTLRGKRMYAFLEKLINVAL
PRTKDFRGIARTGVDNIGNLTIGIKEHTIFPETADEDIRDIFGMSITLVSSAKNKKEGTAFFELLGVPLKKEESVRKIKQ
G------------MSRIGKQEIQIPKGVEVTKN-GD-ILKVAGPKGTLVKTFRDDIIFNIG-DK-TITLNT----KRN-D
-KFSKSLWGTYVSHIKNMIIGVETPYQKKLILEGVGFKSEVKGKNNFNFALGFSHPVIVKIPDTITATA--EN---NITI
TGIDKELVGSFAAAIRALKKPEPYKGKGMRYEGEVIRRKQGKKTV--------------MIQAGTWVKITDNAGGTVGKV
FKILGSSKKRYASLGEQVIIAVKVASPRKGVKKKDVHQAVIVRTRAAFRRKDGSYIRFDDNAVVLI--EKKL---DPKAG
RIFGPIPRELAEKGFQKIISLAQEVL--MQIHNLKRTHK-NKKDRLVGRG--GKHA-KTSGRGGKGQTARAGNKR-RPEL
RD------IIKKLPKNRG---------------------------------------------YQ-F---KSIQKIFLLG
KKMI-------SK---EEKLS---EIRKRLMI--------KGKKIKLR--------------------------------
---------MLVPKKVKFRKWQTMR-SNPKKTS-PDTRGTKLSFGSYGLKSESQTRIKSTQIEAARKVIARTLTKAGKYW
IRIFPDRPYTSKAAEMGMGKGKGDPQGYCFDVFPGRIIFEVDGVNEKIAKEALRKAGSKLPISVRIMSRTHKQ-----MK
KKQDKRIRLKKKIRAKIKGTSARPRLSVFRSNKFIYAQVIDDILGKTLAEA-NDLPRRAEPGVKITKG-----TKSERAR
EVGRMIGQACLQIKINKVVFDRNGFKYTGRIKLVADEARTAGLKF-----------MKAFLKNYRQAPRKVRLVASLLKG
KSVVEALAELDFLAKRAGLPIKKLLISAVSNAKSMGI---QTDN-LFIKELRVDKGITMKRMMPAAMGTGHRINKRTSHL
NLLL----AEKVLAVKNSPKRTVL------------------------------------KRVSPRTVLK----------
---------------------MTKIKKGDNVTIITGKDKGKKGKIVRVLVSENKVIIEGANMMKKHQRPRKSG-EKGSIK
NIEMPIHASNVKK---------------L------------------------------------MSKIVHPYAHRLVIL
RDWKSRWF-ADSKK-YVSYLKGDVLIRQYLEKKLRGMYISSIEIERSRKATRFIIKTSRPGLIIGRNGEGATKLKEDILK
K-M----------DKLKLPKPED--FKLEIIEVTNPEADAAIVAYMIAEGLEKRLPYRRVIKTIIEKVMAARGVEGARVV
LSGRLGGADIARTEELKRGSIPLQSFRADIDFKRERATLSYGVVGIKVWIYRGKIFADKNM----KNTKKNEILENK---
-------MDSISNMIIMLKNASLAGKESVFLPYSKMRNAIAECLKKEGYVSNI-SKK-VKNKQSILEVGLMY-IDKKPKI
VEVERISKQSRRVYFRIKDIHTVKNGSGLLVLSTPKGILSGREARKEQVGGEALFKIW--MAITEKKVSAKGGSVSGGKN
KKE-----------------PKAIKVAKA---PKLRIRVRAYESKILDASVKQIIDTAVRYDAVIVGPVPLPTEIKKYTV
NRSPFIYKNTREQFEIRVHKRLIDIINPNTKTIEALTNLSLPSGVDIDVKML----MTTKIERKNKKGKGSILNGVVVSD
KMEKTVVVTVSRFIKHPLYGKYYKVSKKYKAHDEENKYKVGDNIEIVETKPISKDKHFAVI-------------------
----------------------MTRSIKKGVYVDERLLKKIAGKN-PLNTG-TIKTWKRACVISPDMLGFTFGVYNGKVH
VDVFVTEDMVGHRLGEFSPTKKFTKHGGKMQKELEQKKMEAE---INAAKG---ATA----AAADAKGSKK
>Bacteria_Parcubacteria_OD1_Nomurabacteria_RIFCSPHIGHO2_01_FULL_OD1_Nomurabacteria_39_10
-------------------MSHVPYRELLTHT-EPTKSLTHGFRRSVGRNSAGRITVRHKGAGHKRLYRDVDFLY-DKKE
IPATIKSVEYDPNRSAFIGLAVYKDGEKRYVVLPKTVKPGDTFIVS--PK-APLAPGNRLPLKEIPVGTFVYNVEIQPNG
GAKIGRSAGIFAQVVANAEGYTNLKMPSTEVRKINENCWACVGTVSNDEHHLENYGKAGRSRWKGIRPTVRGTAMNPVDH
PYGGGEGRQGRGTKRPKTMWGKVTG-GRKTRGPKRYSQVFIVS-RRKTGKNKA------------------MKFILATKE
NMTEYFSPEGAVVPVTILSAGPITVTRVFSKDKNGYNSVQVG-YGTQKK-ERISKGRA-GA-------MKGAFYKNLKEF
R-------LKPTDKNHAKEGDVIDVS-IFTPGDLLQISSVSKGKGFQGVVKRHGFHGGPRTHGQKHSEREPGSIGGG-LR
T-HVPKGMRMAGRMGSDRITQKNLKVISVDKENNILLVKGAIAGKRGSLVEI---VSR----------------------
--------------------------------------------------------------------------------
---MEAKIYNQKGAEAGTISLPEKVFGAKWRSDLVHQVVQSMRSNKRAGTADTKDRGEVRGGGRKPWKQKGTGQARHGSS
RSPIWVGGGVTHGPLAEKNYKRKISKTMRAQALFSVLSKKLKDEEILFVDTLAPASIKTKDAVKVVQNL--------AKV
SGWKTVDASKKPRVLTALFGR--NEKTEKSFRNIPSLEIAFLKNLNPFDVLNYKYLLIENP-VESVKFLESRG-------
-------------------------------------------MTKHLTVKEKEINAYEKMKNAFHYKNAMAAPKVQKIV
LNVGTGTAIKK------DKNKNEAIALRLAKISGQKPATRGAKQSVASFKTRKGDPIGIVTTLRGKRMYAFLEKLINVAL
PRTKDFRGISRNSVDNIGNLSIGIKEHTIFPETADEDIRDVFGLSITLVCTAKNKKEGTAFFELLGIPFKK---------
-------------MSRIGKQEIQIPAGIKVIKNG-D-VLTVTGPKGTLTKTFRDDITFTIT-DK-AINLNI-----KRND
-KFSKSLWGTYAAHIKNMIAGVVTPYQKKLILEGVGFKSEVKGKE-FVFALGFSHPVIVKIPDTITATA--DK--NNITI
TGIDKELVGSFTAAIRALKKGEPYKGKGMRYEGEVIRRKQGKKTV--------------MIQEGTWAKIADNAGGTVAKI
FKVLGSSKKRYASLGERVIITVKVASPRKGVKKKDVHEAVVVRTRSAFRRADGSYIRFDDNAVVIL--EKKM---DPKAG
RVFGPMPRELAEKGFQKIISLAQEVI--MQIHNLKRTHK-NKRDRLVGRG--GRRG-KTAGRGGKGQTARAGNKR-RPEL
RD------IIKRLPKNRG---------------------------------------YQFKSIQNFFILG--ADKPALKG
EKF-----------------S---EVRKRLGI--------KGKKIKMN--------------------------------
---------MLLPKKVKFRKWQTGR-LNKKSMT-PDTRGSKLSFGSYGLKSTSQARVRSVQIEAARKVIARTLTKVGKYW
IRIFPDRPYTAKPAEVGMGKGKGDPQGYCFDVFPGRIIFEVDGVEEKIAHEALRKAGSKLPISVRIISRAHRQ-----MQ
NKTDKRIRLKAKIRSKMNGTKERPRLSVFRSNKFIYAQIIDDVAGKTLAQA-SD--------IKLKKG-----TKTERAK
EVGKMITEACKGIKVDKVVFDRNGFKYTGRIKLVADEARASGLKF-----------MKAFLKNYRQAPRKVRLVAGLIKG
KNVAQAIAELDFLAKRAGLPIKKLLLSAVANAKNMGI---DAAN-LFIKDLRVDKGIVMKRMMPAAMGTGHRINKRTSHL
SLVL----GEQAVESKKSKVIKKK------------------------------------TNRTL---------------
----------------------MKIKKGDNVTIITGKDKGKKGKILKVMVAENKVIVEGANMSKKHQRPRKSN-EKGSMK
NIEMPIHASNVKK------------IQ--------------------------------------MSKIVHPYAHRLIML
RDWKSRWF-ADPKK-YVIYLKGDVLIREWLEKKLRGMYISTIEIERSRKATRFMIKTSRPGLIIGRNGEGAAKLKEEILK
K-M----------DYLKLGRPED--FKLEIIEVNNPEADAAIVAYMIAEGLEKRLPYRRVIKTIIEKVMQARGVEGARIV
LGGRLGGADIARTEELKRGSIPLQSFRADIDFKRERATLSYGTIGIKVWIYRGKIFKNTKKGEPLENKAKSD--------
----------------MMKNGSLADKESVSMPYSKMKHAIAECLKKEGYIRNF-SKK-IKKDQPVLEVELLY-VDKKPKI
TEVERISKQSRRIYFGVKDIHSVRNGSGLLVLSTPKGILSGKVARKEQVGGEALFRVW---------MTTTETKTKKPRV
AKTVSNPVHERQGKVVGKKEKSSDKXXXX---XXXRIRVRAYESKILDSSIKQIMDTAVRHDAVIVGPVPLPTEIKKYTV
NRSPFIYKNAREQFEIRVHKRLIDIVNPNPKTIEALTNLSLPSGVDIDVKML--------------MSKGNVLKGVIVSD
KMDKTVVVSVSRFVKHPLYGKFYKISKRYKAHDGENKYKVGDKVEIIETKPISKDKHFKVLRTVLKEVSPRTVLE-----
----------------------MTRSIKKGIYVDERLLKKIAGKN-PLNTP-TIKTWKRACVISPDMLGFTFGVHNGKTH
VDVLVTEDMVGHRLGEFSPTKKFIKHGGKMQKELEQKKKEAE---IIAAKG---ATA----ATADAKGAAP
>Bacteria_Parcubacteria_OD1_Nomurabacteria_RIFOXYC2_FULL_OD1_Nomurabacteria_36_19
------MKTYKPTSKSRRQMTHIPYRELLSHT-EPTKSLTHGFYRRVGRNSAGRITVRHKGAGHKRLYRDVDFLY-NKKE
IPAIIKSVEYDPNRSAFIGLAVYKDGEKRYVVLPKTVKPGDTFLVS--AK-APLTAANRLPLKEIPVGTFVYNVEIQPNG
GAKIGRSAGIFAQVVANAEGYTNLKMPSTEVRKINENCWACVGTVSNDEHHLENWGKAGRTRWKGIRPTVRGTAMNPVDH
PYGGGEGRQGRGTKRPKTMWGKVTG-GRKTRKPKRYSQVFIVS-RRKTGKNK-------------------MKFILAKKE
NMTEYFGEDGAVVPVTILSAGPITVTRVFSKAKDGYDSIQVG-FGTQKK-ERVSRGSA-GA-------MKGAFYKTLKEF
R-------LKSADKVTAKEGDVIDVS-IFAPGDMLQVSSVSKGKGFQGVVKRHGFHGGPRTHGQKHSEREPGSIGGG-LR
T-HVPKGMRMAGRMGSDRITQKNLKVVSVDKENNIMLIKGAIAGKRGSLVEI---VCR----------------------
-----------------------------------------------------------MKKDIIQKNIVNSNDKESRSI
SNGVEAKIYNQKGAEAGKINLPEKVFATKWRSDLVHQVVQSMRSNKRAGTADTKDRGEVRGGGKKPWKQKGTGQARHGSS
RSPIWVGGGVTHGPLSDKNYKRKISKTMRAQALFSVLSKKLKEGEIIFIDTLSMPSIKTAEAVKVVEKL--------AKV
SDWKIVDASKKPRVLTAIFGR--NEKTEKSFRNIPQLKIVFLKNLNPFDVLNYKYLLIENP-VESVKFLESRA-------
--------------------------------------------MKHLTVKEKVIGVFEKMKKNFHYKNVMAMPKMQKIV
VNVGTGT--AIKK----DKNKNEAIALRLAKITGQKGALRGAKQSIASFKTRQGDPIGIVVTLRGSRMYAFLEKLINVAL
PRTKDFRGISRKSVDDIGNLTIGIKEHTIFPETADEDIRDVFGLSITLVCTAKNKKEGTAFFELLGIPFKKEEEKKKK--
-------------MSRIGKQEISIPAGVKVSQS--GLTLTVVGPKGTLTKNFRDDITITVG-DK-VINLNI----KRN-D
-KFSKSLWGTYAAHIKNMIAGVQTPYSKKLILEGVGFKSEVKGKE-FHFALGFSHPVIVKIPETITATA--DKN--NITI
TGIDKELVGSFTAAIRALKKPEPYKGKGMRYGDEVIRRKQGKKTV--------------MIQAGTWVKIADNAGGTVGKV
FKILGSSKKRYATLGEQVIIAVKVASPRKAVKKKDVHQAVIVRTRNAFRRHDGSYIRFDDNAVVLL--EKKL---DPKAG
RVFGPIPRELAEKGFQKIISLAQEVI--MQIHNLKRLHK-NKGDRIVGRG--GRHG-KTSGRGGKGQTARSGNKR-RPEL
RD------IIKRLPKNRG---------------------------------------YQFKSIQKDFLLGDKI-------
-AL-----KG-EK-FS--------EIRKRLGL--------KGNKLVIK--------------------------------
---------MLVPKKVKFRKWQTGR-MNQKAKT-PDTRGSKLSFGSYGLKSTSQARVKSPQIEAARKVIARTLTKAGKYW
IRIFPDRPYTSKPPEMGMGKGKGDPQGYCFDVFPGRVIFEVDGVEEKVATEALRKAGSKLPISVRIISRAHKQ-----MQ
NKTDKRIRLKAKIRSKMKGTKERPRLSVFRSNKFIYAQIIDDTTGKTLVQA-ND--------IKIKKG-----TKTERAK
EVGKMIGQACLKAKIDKVVFDRNGFKYTGRIKLVAEEARAGGLKF-----------MKAFLKNYRQAPRKVRLVADLIKG
KTVGQAIAELDFLAKRAGLPIKKLLLSAVANAKSMGI--D--ENNLFIKELRVDKGITMKRMMPAAMGTGHRINKRTSHL
NILL----AEKVVAAPTSKRVGVP-----------------------------------TASVGIKKSKKAKAKK-----
----------------------MKIKKGDEVKIITGKDKGKKGKIVNVLVKENKVIVEGANMMKKHQRPRKSG-EKGSMK
NIEMPIDASNVKK------------IA--------------------------------------MSKIVHPYAHRLIIL
RDWKSRWF-ADPKK-YVSYLKGDVLIRQFLEKKLRGMYVSTIEIERSRKATRFIIKTSRPGLIIGRSGEGATKLKEEILK
K-M----------DKLKIPRPED--FKLEVMEISNPEADAAIVAYMIAEGLEKRMPYRRVIKTIIEKVMQARGVEGARVV
LSGRLGGADIARTEELKRGSIPLQTFRADIDFKRERATMSYGVIGVKVWIYRGKIFADKKPARSEV-----AGDKKE---
-------MDSISNMLIMMKNGSLAGKESVSFPYSKIKNAIAECLKKEGYVSSV-SKK-IKKDQPVLELGLVY-TDEKPKI
TEVERISKQSKRVYFRMRDIHRVRNGSGLLVLSTPKGILSGKDARKEQVGGEALFRIW--------------------MA
TTEAIKVKVKVSKVAPKKEKSAHTEGAEN--KVILRIRVRAYESKILDSSVKQIMDTAMRHDATIVGPVPLPTEIKKYTV
NRSAFIYKNTREQFEIRVHKRLIDIINPNAKTIEALTNLSLPSGVDIDVKML-MTKKIQEKNTEIKENKGRVLKGVVVSD
KMDKTVVVSVSRFIKHPFYGKYYKVSKKYKAHDEENKYKVGDNVEIVETRPISKEKHFRVIKL-----------------
----------------------MTRSIKKGIFVDERLLKKIAGKN-PLQTP-TIKTWKRACVISPEMLGFTFGVYNGKVH
VDVLVTEDMVGHRLGEFSPTKKFTKHGGKMQKELEQKKMEAE---ITAAKG---ATA----AAADAKGGAA
>Bacteria_Parcubacteria_OD1_Nomurabacteria_RIFCSPLOWO2_12_FULL_OD1_Nomurabacteria_40_42
------MKTYKPTSKSRRQMTHIPYRELLSRT-APTKSLTHGFCRAVGRNSAGRITVRHKGAGHKRLYRDVDFLF-DKKE
IPAVIKSIEYDPNRSAFIGLAVYKDGEKRYAVLPKSVKPGDSF-IVS-QK-APLTPSNRLPLKEIPVGTFVYNIEIQPNG
GAKIGRSAGIFAQVVANADGYTNIKMPSTEIRKINENCWASIGTVSNDEHHLENYGKAGRSRWKGIRPTVRGTAMNPVDH
PYGGGEGRQGRGTKRPKTMWGKVTG-GRKTRGPKRYSNVFIIS-RRKTGKNK----------------------------
-MTEYFSPKGTVIPVTILTAGPVTVTRIFSKDKDGYDSVQVG-FRAQKK-GKVSKGSA-GA-------MKGAFYKTLKEF
R-------LKPSDKSEVKEGDTIDVS-IFAPGDLLQISSISKGKGFQGVVKRHGFSGGPRTHGQKHSEREAGSIGGG-LR
T-HVPKGMRMAGRMGSDRITQKNLKVVSIDKENNIILVKGAIAGKRGTLVEI---VSR----------------------
---------------------------------------------------------------------------MEAKI
QSKISAKIYSQKGTEAGIIELPAKVFGAKWRSDLVHQVVQSMRSNKRAGTADTKDRGEVRGGGRKPWKQKGTGQARHGSS
RSPIWVGGGVTHGPLAEKNYKRKISKSMRAQALFSVLSKKFKDGEILFVDTLATSAIKTKDAVKVVQSL--------AKV
SGWKTVDASKKPRVLTALFER--SDKTEKSFRNIPTLQIVFLKNLNPFDVLNCKYLLIENP-AESVKFLEARG-------
------------------------------------------MQHQTVK--EKE-KAFEKMKSVFHYKNVMAMPKLQKIV
LNVGTGT--AVKK----DKNKNETISGRLAKITGQKGALRGAKQSIASFKTRMGDPVGIVVTLRGERMYAFLEKLINIAL
PRTKDFRGISPSSVDNIGNLTIGIKEHTIFPETADEDIRDIFGLAVTMVCTAKNKKEGKAFFELLGVPFKKEENKKS---
-------------MSRIGKQEILIPAGVKVSQSG-S-ILDVIGPKGTLSKNFRDDITISIT-DK-NVTLNI-----KRND
-KFSKSLWGTYASHIKNMIAGVRAPYQKKLILEGVGYKSEVRGKE-FHFALGFSHPVIVSIPDGITATA--DK--NNITI
TGIDKELVGSFTASIRALKKGEPYKGKGMRYEGEVIRRKQGKKTV--------------MIQSGTWVKIADNAGGTVGKV
FKILGSSKKRYASLGELVIITVKVASPRKGVKKKDVHEAVVVRTRSAFRRPDGSYIRFDDNAVVLL--EKKM---DPKAG
RVFGPIPRELAEKGFQKIISLAQEVI--MQIHNLKRTHK-NKKDRIVGRG--GRHG-KTSGRGGKGQTARSGNKR-RPEL
RD------IIKRLPKNRG---------------------------------------YQFKSIQKSFLQG---GQKALPG
EKF-----------------S---EIRNRLNI--------KGKKIKLK--------------------------------
---------MLIPKKVKFRKWQTGR-SNPK--G-RDTRGSKLSFGSYGLKSTSQARLKSAQIEAARKVIARTLTKAGKYW
IRIFPDRPYTAKAAEVGMGKGKGDPQGYCFDVFPGRIIFEVDGVEEKVAHEALRKAGSKLPISVRIMSRAHKQ-----MQ
NQQDKRIRLKAKIRSKMTGTKERPRLSIFKSNKFIYAQIIDDGRKRTLAQA-SD--------VKIDKG-----TKTERAK
GVGKMIAEVALLAKIDKVVFDRNGFKYTGRIKMLADEARAGGLKF-----------MKAFLKNYRQAPRKVRLVVSLVKG
KSVSEAIAELDFLAKRAGLPIKKLLMSAVSNA-KNMGI-DI-EN-LFIKEFRVDKGLTMKRMMPAAMGTGHRINKRTSHL
NILL----------AERVAAVKKS------------------------------------KKQSCRLSTESTESKALSGK
----------------------MKIKKNDNVIIITGKDKGKKGKIAKVLVSQNKVIVEGVNIMKKHQRPRKSG-EKGAIK
NIEMPIHASNVKK---------------L------------------------------------MSKIVHPYAHRLIIL
RDWKSRWF-ADPKK-YIAYLKGDVLIRQYLEKKLRGMYISTIEIERSRKATRFIIKTSRPGLIIGRSGEGVTKLKEEILK
K-M----------DYLKLGRPED--FKLEVMEVANPEADAAIVAYMIAEGLEKRMPYRRVIKTIIEKVMTARGVEGARVV
LSGRLGGADIARTEELKRGSIPLQTFRADIDFKRERATLSYGTIGIKVWIYRGKIFRKNNE-------------------
--LLLSGMDPIANMLITMKNGGLAGKESVFLPYSKMKNAIAECLKKEGYVADVSKKK-NQR--LALEIGLIY-IDQKPKI
TEVERISKQSRRVYFGMKDIHSVRNGSGLLVLSTSKGILSGKVARQEQVGGEALFRLW---------MTTKEIKVKKPKV
LKTEKVVVSKPKISKIAPLARAGLKKESA--EGRLRIRVRAYESKILDSSVKQIMDTAVRHDAVIIGPVPLPTEIKKYTV
NRSPFIYKNTREQFEIRVHKRLIDIINPNAKTIEALTNLSLPSGVDIDVKMM----MAKNTPEKNKANKGTILKGVVVSD
KMDKTVVVSVSRFVKHPLYGKFYKVSKKYKAHDAEDKCKVGDQVEIVETRPISKDKHFKIV-------------------
----------------------MTRSIKKGIYVDERLLKKIAGKN-PLSTP-TIKTWKRACVISPEMIGFTFGVHNGKIH
VDVLVTEDMVGHRLGEFSGTKKFTRHGGKMQKELEQKKQEAE---IAAAKG---ATA----AAADAKGAAK
>Bacteria_Parcubacteria_OD1_Nomurabacteria_RIFCSPLOWO2_01_FULL_OD1_Nomurabacteria_41_18
------MKTYKPTSKSRRQMTHIPYRELLSHT-DPTKSLVHGFRRSVGRNSAGRITVRHKGAGHKRLYRDVDFLY-NKKE
IPAVIKSVEYDPNRSAFIGLAVYKDGEKRYVILPKSTKPGDTF-VVS-TK-APLTPLNRLPLKDIPVGTFVYNVEIQPNG
GAKIGRSAGIFAQVVANAEGYTNLKMPSTEVRKINENCFACIGTVSNDEHHLENYGKAGRSRWKGIRPTVRGTAMNPVDH
PYGGGEGRQGRGTKRPKTMWGKVTG-GRKTRGPKRYSNVFIVS-RRKTGKNK-------------------MKFILATKE
NMTEYFSPEGAVVPVTILSAGPVTVTKVFSKEKDGYNSVQVG-FGT---KERISKGRA-GA-------MKGAFYRTLKEF
R-------LKPSDKNEAKAGDVIDVS-VFAPGDLLQISSTSKGKGFQGVVKRHGFSGGPRTHGQKHSEREPGSIG-G-GL
RTHVPKGMRMAGRMGSDRITQKNLKVVSIDKENNIMLIKGAIAGKRGSLVEI---VSRS---------------------
------------------------------------------------------------------------------ML
EAKISKKIYDKNGAEAGSIELPSKVFAAKWRSDLVHQVVQSMRSNKRAGTADTKDRGEVRGGGRKPWKQKGTGQARHGSS
RSPIWVGGGVTHGPLAEKNYKRKISKNMRAQALFSVLSKKLKDGEILFVDTLAMPSIKTKDAVKVTQNL--------AKV
SNWKTTPTGKKARVLTAIWGR--DEKTEKSFRNIPALEIVFLKNLNPFDVLNHKYLVIENP-VESVKFLESRG-------
--------------------------------------------MKHLTVKEKEIQIFEKMKTAFHYKNAMAAPKMQKIV
VNVGTGT--AIKK----DKNKNEAISMRLAKITGQKPATRGAKQSVASFKTRKGDPIGIMVTLRGNRMYAFLEKLINVAL
PRTKDFRGITPSSVDNIGNLTIGIKEHTIFPETADEDVRDVFGLSITLVCKAKTKKEGKAFFELLGVPFKKEDNTKKK--
-------------MSRIGKQEILIPDGVKVTQT-GGDVLTVVGPKGTLTKTFRDDITITIA-DT-TIKLDI----KRN-D
-KFSKSLWGTYAAHIKNMITGVVTPYQKKLILEGVGFKSEVKGKE-FNFALGFSHPVVVKIPDTITATA--DKN--NITI
TGIDKELVGSFTAAIRALKKGEPYKGKGMRYEGEVIRRKQGKKTV--------------MIQAGTWVKIADNAGGTVGKV
FKILGSSKKRYATLGEQVIIAVKVASPRKGVKKKDVHQAVIVRTRSAFRRIDGSYIRFDDNAVVIL--EKKL---DPKAG
RVFGPIPRELAEKGFQKIISLAQEVI--MQIHNLKRQHK-NKKDRLVGRG--GKHA-KTSGRGGKGQTARSGNKR-RPEL
RD------IIKRLPKNRG---------------------------------------------YQ-F---KSIQKLFIVD
KKM-----AG-KE---EKFS----EMRKRLGI-------KGKKIRING--------------------------------
---------MLTPKKVKFRKWQTMR-SNPKKAS-PETRGTKLSFGSYGLKSDSQARIRSMQIESARKVIARTLTKAGKYW
IRIFPDRPYTAKAAEVGMGKGKGDPQGYCFDVFPGRIIFEVDGVEERIAREALRKAGSKLPIKVRIISRAHKQ-----MQ
NKSEKRIRLKAKIRAKIRGSKEQPRLTVFRSNKFIYAQVVDDLSGKTLAQA-SD--------IKITKG-----TKTERAK
EVGKMIGQACLKEKISKVVFDRNGFKYTGRIKLVADEARAGGLKF-----------MKAFLKNYRQAPRKVRLVAGLIRG
KNVAEAIAELDFLAKRAGLPIKKLLLSAVSNA-KQMGI-EK-EN-LFIKELRVDKGITMKRMMPAAMGTGHRINKRTSHL
NILL----------GERVLEVAKT------------------------------------KKPRTKASLVRGK-------
----------------------MKIKTGDNIIILTGKDKGKKGKILKVLVSENKVIVEGANMMKKHQRPRKSG-EKGSMK
SIEMPIHASNVKK------------SE--------------------------------------MSKIVHPYAHRLIIL
RDWKSRWF-ADPKK-YVSYLKGDVLIRQYLEKKLRGMYISTIEIERSRKATRFIIKTSRPGLIIGRSGEGTEKLKVDILK
K-M----------DNLKIPRPED--FRLEVVEVSNPEADAAIVAYMIAEGLEKRMPYRRVIKTIIEKVMTARGVEGARVV
LSGRLGGADIARTEELKRGSVPLQSFRADIDFKRERATLSYGVVGVKVWIYRGKIFADRNT----KNTKKTEPLENK---
-------MDSIANMLIVMKNGSMAEKESVLLPYSKIKHAIALCLKKEGYVNDI-SKK-VKKDQPVLEIKLVY-VDRKPKI
TEVERISKQSKRVYFGLKDIHTVRNGSGLLVLSTPKGILSGKEARKEQVGGEALFRLWTTTETKIKKPKVPKVVATKTTK
PKVSKVSKKPARLNPSERSIRAGSRSGGDGGDGKLRIRVRAYESKILDSSVKQIMDTAVRHDATIVGPVPLPTEIKKYTV
NRSPFIYKNTREQFEIRVHKRLIDIINPNAKTIESLTNLSLPSGVDIDVKML----MAKKIKTENREDEGTVLKGVVVSD
KMDKTVIVSVSRFVKHPLYGKFYNVSKKYKAHDEENKYKIGDKVEIVETRPISKDKHFKII-------------------
----------------------MSRSIKKGIYLDERLLKKIAGKN-PLNTP-MIKTWTRAAVISPEMLGFTFGVYNGKVH
VEVLVTEDMVGHRLGEFSPTKKFTKHGGKMQKELEQKKQEAE---INAAKGAKEASA----GAADSKGAKK
>Bacteria_Parcubacteria_OD1_Nomurabacteria_RIFCSPLOWO2_01_FULL_OD1_Nomurabacteria_42_17
------MKTYRPTSKSRRQMSHIPYRELL-SHTPPTKSLTYGFRRSVGRNSAGRITVRHKGAGHKRLYRDVDFLY-NKKE
IPAVIKSVEYDPNRSAFIGLAVYKDGEKRYVILPKSVKPGDSFIVS--GK-APLTVANRLPLKDIPVGTFVYNIEIQPNG
GAKIGRSAGIFAQVVANADGYTNLKMPSTEVRKINENCWASIGTVSNDEHHLENYGKAGRSRWKGIRPTVRGTAMNPVDH
PYGGGEGRQGRGTKRPKTMWGKVTG-GRKTRGPKRYSNVFIVS-RRKTGKNK-------------------MKFILATKE
NMTEYFTEAGEVIPVTILSAPPITVTRVFEKSKDGYNSVQVG-FGVQKK-ERISRSRA-GA-------MKGAFYKTLKEF
R-------LKPNDKNDAKEGDVINVS-IFAPGDSLQISSVSKGKGFQGVVKRHGFSGGPRTHGQKHSEREAGSIGGG-LR
T-HVPKGMRMAGRMGGDRITQKNLKVVSVDTENNIMLIKGAIAGKRGSLVEI---ISRQ---------------------
-------------------------------------------------------------------------------M
EAKLQAKIYDQKGGVAGEINLPARVFGAAWRSDLVHQVVQSMRSNKRAGTADTKNRGEVRGGGRKPWKQKGTGQARHGSS
RSPIWVGGGVTHGPLAEKNYKRKISKSMRAQALFSVLSKKLKDGEILFVETLAMPGVKTKDAVKVVQSLAKTSGWKT---
----DA--SKKPRVLTALFGR--SEKTEKSFRNIPSLEIVFLKNLNPFDVLNYKYLLIENP-VESVKFLESRG-------
--------------------------------------------MKTIK--QKEVNAYQTMKGTFGYKNVMAVPKMQKIV
LNVGTGT--AIKK----DKNKNETISDRLAKITGQKPSTRGAKQSIASFKTRKGDPIGIVVTLRGKRMYAFFEKLINVAI
PRTKDFRGISRKSVDSIGNLTIGIKEHTIFPETADEDIRDVFGLSITLVSSAKNKKEGTAFFELLGVPFKKEEDSKKK--
-------------MSRIGKQEIIIPAGVKITQSG-N-VLTVAGPKGTLNKTFRDDITIAIT-DK-NVTLNI-----KRND
-KFSKSLWGTYASHIKNMIAGVQAPYQKKLILEGVGFKSEVKGKE-FNFALGFSHPVIVGIPEGITATA--DK--NNITI
TGIDKELVGSFTASIRALKKGEPYKGKGMRYEGEVIRRKQGKKTV--------------MIQPRTLVKIADNAGGTLGAV
FKVLGSSKKRYATLGEEVVISIKVATPRKGVKKKDVHQAVVVRTRAAFRRKDGSYIRFDDNAVVIL--EKKK---DPKAG
RVFGPIPRELAEKGYQKIISLAQEVI--MQIHNLKRIHK-NKKDRIVGRG--GKHA-KTSGRGGKGQTARSGNKR-RPEL
RD------IIKRLPKNRG---------------------------------------------YQ-F---KSIQSDFILP
S-------DK-PALKGEKFS----EIRKRLGI--------KGNKIVIK--------------------------------
---------MLTPKKVKFRKWQTGR-SNPKAVT-PDTRGSKLSFGSYGLKSLSQARVRSPQIEAARKVIARTLTKAGKYW
IRIFPDRPYTAKAAEVGMGKGKGDPQGYCFDVFPGRIIFEVDGVEEKIATEALRKAGSKLPISVRIVSRAHKQ-----MQ
NKTDKRIRLKRKIRTKIKGTAERPRLTVFRSNKFIYAQVINDSTGKTLAQA-SD--------IKMTKG-----TKTERAR
EVGKMIAEISMKGKIQKVVFDRNGFKYTGRIKLVADEARAGGLEF-----------MKAFLKNYRQAPRKVRLVASLVKG
KSVPQAIAELDFLAKRAGLPIKKLLLSAVSNAKQMGI---EMEN-LFIKELRVDKGITMKRMMPAAMGSGHRINKRTSHL
NLLL----AERVVSVKNSKAKKKA-----------------------------------VIK------------------
----------------------MQVKKGDSVIVITGKDKGKKGKIVSVLVRENKVIVEGANMMKKHQRPKKSG-EKGSMK
NIEMPIHASNVKK---------------T------------------------------------MSKIVHPYAHRLIIL
RDWKSRWF-ADPKK-YVSYLKGDVLVRQYLEKKLRGMYVSTIEIERSRKATRFIIKTSRPGLIIGRNGEGATKLKEDILK
K-M----------DHLKLPRPED--FKLEIIEVSNPEADAAIVAYMIAEGLEKRMPYRRVIKTMIEKVMTARGVEGARIV
LSGRLGGADIARTEELKRGSVPLQSFRADIDFKRERATLSYGVVGVKVWIYRGRIFADKNT--KNNESLATGTRGNK---
-------MDSISNMLIIMKNGSLAGKESVSMPFSKLKNAIAECLKKEGYVLNV-SKK-SKNDQPVLEMALVY-VDKKPKI
TEVERISKQSKRVYFGMKDIHKVRNGSGLLVLSTPKGILSGKEARREQVGGEALFRLW----------MTTTETKTKKIP
TKK---------------VGDKSLKVSKPGKKDKLRIRVRAYESKILDASVKQIMDTAVRHDAVIVGPVPLPTEIKKYTV
NRSPFIYKNTREQFEIRVHKRLIDIINPNGKTIESLTNLSLPSGVDIDVKMLTPARNASSIADAGGANKGTTLKGVVVSD
KMDKTVVVAVSRFIEHPLYGKFYKVSKKYKAHDEENKYKVGDNVEIAETRPISKDKHFRVLK------------------
----------------------MTRSIKKGIYVDERLLKKIVGKN-PLSTG-TIKTWKRASVISPEMLGFTFGVYNGKVH
VDVLVTEDMVGHRLGEFSPTKKFTKHGGKMQKELEQKKQEAE---IAAAKG---ATA----AAADAKSSKK
>Bacteria_CPR_ParcubacteriaOD1_Nomurabacteria_GWB1_OD1_47_6_part
--------------------------------------------------------MRHKGAGHKRLYRDIDFLY-NKRD
IPAKIKSVEYDPNRSAFIGLAVYRDGEKRYVILPKSLKAGSAFLVS--EK-APLEPGNRLPLKNIPVGTFVYNIELKPQG
GAKIARSAGIFAQVVANAEGYTNIKMPSSEVRKVNENCWATIGTVGNEEHHLENYGKAGRSRWKGIRPTVRGTAMNPVDH
PYGGGEGRQGRGTKRPKTMWGKVTG-GRKTRHPKKYSNVFIVS-RRRTGKNK-------------------MKFILGTKE
NMAEYFAENGQVIPVTLVSLLPVAVKRIFSKEKDGYHSVQVS-WGQ----VKNAKNRK-ST------------KEKLKEF
R-------MKTTDEITVKEGDTIGGD-IFAPGDKVTVSSISKGKGFQGVVKRHGFSGGPRTHGQKHSEREPGSIGGG-LR
T-RVPKGMRMAGRMGSDRITQKNLEIVLVDKENNLMLVKGAIAGKRGTLVEI---VSR----------------------
--------------------------------------------------------------------------------
---MEATVYNQTGKETGKVQLPPKVFGALWRADLVHQVVESMRSNKRAGTADTKGRGEVRGGGRKPWKQKGTGRARHGSS
RSPIWVGGGVTHGPLAEKNYKRKISKSMRAQALYSVLSKKLKDGEIIFVDSLELPEIKTKGAATAMAGLAKASGVPALA-
----DS---KKKRVLTALLER-NAK-VEKSFRNLPQLEMVFLKNLNPLDILNHRYLLIENPA-KAVEFLESRG-------
-------------------------------------------------MK----EV-------FHYKNSMAAPKIKKVV
INTGTGTAIKK------DKNKNEAIALRLGKITGQKASLRGAKQSISSFKVRQGDPIGAMVTLREKRMYAFLEKLINVAL
PRTKDFRGIKRSAVDNVGNLTLGIKEHTIFPETADEDIKDVFGLSITLVSTAKTRAEGLAFFENLGVPFKKE--------
-------------MSRIGKQEIIIPAGIKITQSG-D-ILTVVGPKGSVSKVFRDDITITLS-DK-GVLLDI-----KRND
-KFSKALWGTYASHIKNMIQGVTTPYQKKLVLEGVGFKSEVKGKE-LHLALGFSHPVIVKIPEGITMKA--EK--NVLSV
EGIDKELVGSFTAGVRALKKPEPYKGKGMRYENEVIRRKQGKKTV--------------MIQNETLVKITDNAGGTVGKV
FKILGSSKKRYATLGEKVIISVKIASPRKLVKKKDVHEAVVVRTREPYRRKDGSYIRFDDNAVVIL--EKKL---DPKAG
RIFGPIPRELAEKGYQKIISLAQEVI-------------------MVGRG--GKHA-KTSGRGGKGQTARAGNKR-RPEL
RD------IIKKLPKNRG---------------------------------------YQFKSIQQVL----TIEKDKLAS
K-------------------G-----EK---------FSE-IRKRLGLKGKKIKIK------------------------
---------MLIPKKVKFRKWQSNR-SNPKKIS-PDTRGTKIAFGSFALKSETEARVKSKQIESARKVISRTLTKSGKYW
VRIFPDRPFTAKAAEVGMGKGKGDPQGYCFEVLPGRIIFEVDGAEESVAREALRKAGSKLPLKTRVISREHKQWNKSNMQ
TKQDKRIRLKKKIRTKIKGTSERPRLSVFRSNKFIYAQVINDAMGKTIASA-SD--------VKAGKG-----TKMERAK
EVGKAIAEACGKVKIKKVVFDRNGFKYTGRVKLVADAARGAGLEF-----------MKAFLKNYRQSPRKVRLVANLVKG
KNVSGAIAELDFLAKRAGAPIKKLLLSAVANAKNQGI---EADN-LFIKELRVDKGIVMKRIMPAAMGTAHRINKRTSHV
EVVL----AEKVAPVKSSKATKEI-----------------------------------KIKKADKTKTK----------
----------------------MKIKKGDSVVIIAGKDKGKSGKVVRALPKKNKVVVEGLNMTKRHQKARKSG-EKGTMI
NMAMPINVSNVKL------------AE--------------------------------------MSKIVHPYAHRLTIL
RDWKSRWF-ADPKK-YVAYLKGDVLVREHLEKKLRGMYVSSIEIERSRKATRFIIKTSRPGLIIGRNGEGATKLKEDILK
K-M----------DHLKLPRPED--FKLEIMEISNPEADAAIVAYMIAEGLEKRMPYRRVIKQIIEKVMNAHGVEGARVV
LSGRLGGAEIARTEELKRGSIPLQTFRADIDFKRERATLSYGVVGIKVWIYRGKIFAEKKSAKTAFSTSPAGERENK---
-------------MIIIMKNAQLAGLPTATVSYSKLKNAIGACLEKEGYVSEV-AKK-VKKGHPVLEIKLVY-VDKKPKI
TEVERISKQSRRVYFQMKDIHTVRNGAGLLVLSTPKGIMSGKDARKAQVGGEALFRMW----------------------
--------------------------------------------------------------------------------
------------------HKRLIDIINPNAKTVEALTNLSLPSGVDIDVKMM-----------------------MVVSD
KMTKTVVVSVSRFVKHPLYGKYYKVSKKYKAHDENNKYKTGDKVVIVETKPISKDKKFRVVE------------------
----------------------MTRSIKKGLNVNERLLKKIAGKN-PLQTP-MIKVWQRASVISPEMLGFTFGVYNGKSH
LEVLVTEDMVGHRLGEFSPTKKFMKHGGKMQKELEIKKKEAE---VAQAKA---ATA----AATDASAAKK
>Bacteria_CPR_ParcubacteriaOD1_Nomurabacteria_GWA2_OD1_43_15
------MKTYKPTSKSRRQMTHVNYRGVVTTS-TPTKSLTYGFKRSVGRNSAGRITVRHKGSGHKRLYRDVDFSY-NKKE
ILAKIKSVEYDPNRSAFIGLAVYQDGEKRYVVLPKSVRPGDSFIVS--PK-AELRAGNRLPLKNIPVGTFVYNIELKPNG
GAKIGRSAGIFAQVVANAEGYTNLKMPSTEVRRVNENCWASVGTVSNEEHHLENYGKAGRSRWKGIRPTVRGTAMNPVDH
PYGGGEGRQGRGTKRPKTMWGKVTG-GRKSRHPKKYSNVFIVS-RRRTGKNK----------------------------
-MAEYFSEDGAVVPVTIVSVSPVIVTRIFNKENDSYDAVQVS-FGK-------------EK------------KKKFKEF
R-------LKTTDAVSLKEGDSIDVS-AFAPGDRVEVSSISKGKGFQGVVKRHGFHGGPRSHGQKHSEREPGSIGGG-LR
T-HVPKGMRMAGRMGGNRITQKNLQVVFVDKENNLMLLKGAIAGRRGTLVEI---KSK----------------------
--------------------------------------------------------------------------------
--MAEAKIYNQKGAETGTISLPDRVFAAKWRSDLVHQVVESMRSNKRAGTADTKDRGEVRGGGRKPWKQKGTGRARHGSS
RSPIWVGGGVTHGPLAEKNYKRKISKKMRAQALFSVLSKKLKDGEIIFIDSLSLSSIKTKDALKVMQSL--------AKA
SGFKPLAGSKQKRVLTALFER--NEKAEKSFRNLPQLEMVFLKNLNPLDVLNHQYLLIENP-VEAVKFLESKG-------
--------------------------------------------MKHLTVKEKEAQAFEKMKDVFHYKNAMAAPKIKKIV
VNTGTGTPMKK------DKNKNDAIAERLAKITGQKGALRGAKQSVSSFKVRQGDPIGIVVTLRGKRMFAFLEKLINVAL
PRTKDFRGINRNAVDNVGNLTIGVKEHTIFPETADEDIRDIFGLSITLVSTAKNKKEGTTFFELLGIPFKK---------
-------------MSRIGKQKISIPAGVKVTNNG-N-TFTVTGPKGTQSRTFRDDIIISVQ-DN-IVSLDT-----KRND
-KFSQSLWGTYASHIKNMIKGVQTPYQKKLILEGVGFKSEVKGKE-LHLALGFSHPVVVKIPEGIALKA--EK--NVITV
EGIEKELVGNFTAAIRALKKPEPYKGKGMRYENEVIRRKQGKKTV--------------MIQNETLVKITDNAGGTVGKV
FKILGSSKKRYATLGEVVIISVKVASPRKMVKKKDVHQAVVVRTRSAYRRKDGSYIRFDDNAVVIL--EKKQ---DPKAG
RIFGPIPRELAEKGFQKIISLAQEVI--MQIHNLKRQHK-NKGDRLVGRG--GKHA-KTSGRGGKGQTARAGNKR-RPEL
RD------IIKKLPKNRG---------------------------------------YQFKSIEKVF----LLSKDKLAS
K---------------EEKFS---EIRKRLGI--------KGKKIRIN--------------------------------
---------MLIPKKVKFRKWQSKR-SNPKTQS-PDTRGTKLTFGSYGLKSGTQARVKSTQIESARKVISRTLTKSGKYW
VRIFPDRPYTAKAAEVGMGKGKGDPQGYCFDVFPGRIIFEVDGAEESVAREALRKAGTKLPLKTRIVSRAHKQ-----MA
NKQDKRIRLKKKIRAKIRGTEARPRLTVFRSNKFIYVQVINDMTGKTLAQA-SD--------VKMTKG-----TKIERAK
EVGRAIGEACGKEKIKKVVFDRNGFKYTGRIKLVADEARASGLKF-----------MKAFLKNYRQSPRKVRLVVGLIKG
KGVAEAITELDFLAKRAGFPIKKLLQSAVANAKQTGA--EA-EN-LFIKELRVDKGIVMKRMMPAAMGSGHRINKRTSHL
YLLL----VSPIKKTKKAKVKKAK--------------------------------------------------------
----------------------MKIKKGDSVIVITGKDKGKKGKIVHVFPKENKVIVEGLNMIKRHQRPRKSG-EKGTIK
SIEMPLHSSNVMMLDPKEGKATRLGKK---------KVGEKWRIGRKSNQEI-------------MSKIVHPYAHRLIIL
RDWKSRWF-ADPKK-YVAYLKGDVLIRQYLEKKLRGMYISSIEIERSRKATRFIIKTSRPGLIIGRNGEGAAKLKDDILK
K-M----------DNLKLPRPED--FKLEIMEVANPEADASIVAYMIAEALEKRMPYRRVIKQIMEKVMAAHGVEGARIV
LSGRLGGAEIARTEELKRGSIPLQTFRADIDFKRERATLSYGTVGVKIWIYRGKIFADKKATKSAYSTAPASGRENK---
-----------------MKNGSLAGLESVSFPYSKMKNAIGECLVKAGYIKNI-SKK-VKKGQPILEATLVY-ADKKPKI
MEVERISKQSRRVYFGMKDIHSVRNGSGLLVLSTPKGILSGKEARKEQVGGEALFRIWTAHSKTKELPAKIGIPTKKAGT
KKT--------------TKTSPKKEKSDT--KVVLRIRVRAYESKILDASVKQIMDTAVRYDAEIIGPVPLPTEIKKYTV
NRSPFIYKNTREQFEIRVHKRLIDIINPNAKTVEALTNLSLPSGVDIDVKMM-----------MKKEKKAKVLKGIVVSD
KMSKTVVVSVSRFVKHPLYGKFYKVSKKYKAHDENNEYKVGDQVEIVETRPISKDKKFKVIHAKAGQE------------
----------------------MTRSIKKGLNVDERLLKKIAGKN-PLETP-VIKTWKRACVISPEMLGFTFGVYNGKVH
VEVLVTEDMVGHRLGEFSPTKKFIKHGGKMQKELEMKKKEAE---IAQAKS---ATA----AAADAKGGEK
>Bacteria_Parcubacteria_OD1_Nomurabacteria_RIFCSPLOWO2_01_FULL_OD1_Nomurabacteria_39_18
------MKTYKPTSKSRRQMTNVNYSHVLTKS-RPTKSLTYGFRRSVGRNSAGRITMRHKGGGHKRLFRDVDFLY-DKKE
IPAKIKSVEYDPNRSAFIGLSVYKDGEKRYVVLPKSIKPGDSFIVS--AK-APLSPGNRLPLRNIPLGTFVYNIEIKPNG
GAKIGRSAGIFAQVVANADGYSNLRMPSTEIRKINENCWASVGTVSNEEHHLENYGKAGKSRWKGIRPTVRGTAMNPVDH
PYGGGEGRQGRGTKRPKTMWGKVTG-GRKTRGPKKYSNIFIIS-RRKTGKNK-------------------MKFILGTKE
NMTEYFSEDGKVVPVTAVFTPPVTVTRIFEKSKDGYNAIQLG-FGR---KQRINKAQI-GT----MALVSDKLFKTLKEF
R-------LKPADTSDVKVGDEINVS-AFAPGDNLQVTSVSKGKGFQGVVKRHGFHGGPRTHGQKHSEREPGSIG-G-GL
RTHVPKGMRMAGRMGGDRITQKNLKVVLVDLESNIMLIKGAIAGKRGSLVEI---ISR----------------------
--------------------------------------------------------------------------------
---MEAKIHNQKGKESGTITLSPKVFGAKWRSDLVHQVVEGMRSNKRAGTADTKGRGEVRGGGRKPWKQKGTGRARHGSS
RSPIWVGGGVTHGPLAEKNYKRKISKKMRAQALFSVLSRKLKDNEILFIDSLEMSRINTKFAVEVMKNL---------AR
AGNLKNLETRKPKILLALYER--NKNTEKSFRNIPILDIIFIKNINPLDVLNYKYLIIENT--ESAKFLESRG-------
------------------------------------------MKHSTVK--EKESGAFEKMRVIFHYKNALAAPKMQKIV
MNVGTGT--AIKK----DKNKNEAIGDRLAKITGQKSALRGAKQSISSFKVRQGDPIGVVVTMRGKRMYAFLEKLINVAL
PRTKDFRGISRGAVDNVGNLTIGIKEHTIFPETADEDIKDIFGMSVTLVSTAKNKKEGTAFFELLGVPFKKEEGKVK---
-------------MSRIGKQEILIPAGVKVSQSG-A-TVTVAGPKGTITKDFRDDITINIT-DK-MVTLNA-----KRND
-KFSKSLWGTYASHIKNMMGGVVTPYQKKLILEGVGFKSEVKGKE-FNFALGFSHPVIVQIPEGIIATA--EK--NNITI
LGIDKELVGSFTAQLRALKKPEPYKGKGMRYENEVIRRKQGKKTV--------------MIQNETLVKITDNAGGTVGKV
FKILGSSKKRYATLGEIVIISVKVASPRKAVKKKDVHQAVVVRTRSAYRRRDGSYIRFDDNAVVIL--EKKQ---DPKAG
RVFGPIPRELAEKGFQKIISLAQEVI--MQIHNLKRTHK-NKKDRIVGRG--GKHA-KTSGRGGKGQTARAGNKR-RPEL
RD------IIKKLPKNRG---------------------------------------YQFKSIQKLF-----LLPKAKLA
S-------KG------EKFS----EIRKRLNL--------QGKKIKIK--------------------------------
---------MLLPKKVKFRKWQTMR-SNPKAMT-PDTRGSKLSFGSFGLKSETQARVKSTQLEAARKVISRTLTKSGKYW
IRIFPDRPFTAKAAEVGMGKGKGDPQGYCFDVLPGRIIFEVDGAPEPVAREALRKAGTKLPIKARIISREHKQ-----MI
KKNNKRIRLKKKIRVKIKGTDVRPRLTVFRSNKFIYAQVINDLSGKTIASA-SD--------VKNTKG-----TKTERAK
EVGRLIGTICLEKKIKKVVFDRNGFKYTGRIKTVADEARALGLQF-----------MKAFLKNYRQSPRKVRLVARLIRG
KKVAEAIAELDFLAKRAGLPIKKLLLGAVANARQKGI---ERDN-LFIKELRVDKGVTMKRMMPRAMGTGHRINKRTSNV
NLLL----GEKVVAVKDSKRGTLK-----------------------------------RVSPRVPLDSK----------
----------------------MKIKKGDNVIIITGKDKGKGGKIVRILTLQNKVIVEGLNMMKKHQRPRKSG-EKGSMI
NIAMPIHASNVRK------------EK--------------------------------------MSKIVHPYAHRLIIL
RDWKSRWF-ADPKK-YVSYLKGDVLIRQYLEKKLRGMYISTIEIERSRKATRFIIKTSRPGLIIGREGAGAAKLKEDILN
K-M----------GKLKLPKPED--FKLEIVEVTNPEADAAIVAYMIAEGLEKRMPYRRVIKTIIEKVMSARGVEGARIV
LGGRLGGADIARTEELKRGSVPLQSFRADVDFKRERATLPYGVVGIKVWIYRGKIFTDKSRSPEESGFRLQASGNDK---
-----------------MKNGSLAGKESVVLPYSKMKYAILECLKKEGFINSV-SKK-IKKDQPVLEVELAY-LNKKPKI
TEAERVSKQSRRVYFRIKDIHKVRNGAGLLILSTPKGILSGKVARQEQVGGEALFRIW---------MTTRDIKVKKPKA
VKA---------TVAKTPKPPKISVKKEKDGKVVLRIRVRAYESKILDSSVKQIMDTAARHDASVVGPVPLPTEIKKYTV
NRSPFIYKNTREQFEIRVHKRLIDIINPNTKTIEALTNLSLPSGVDIDVKMLKTENKKDLPAQTGKIKKNSTLKGVVVGD
KMDKTIVVSVSRFIKHPLYGKFYKVSKKYKAHDEENKYKIGDTVEIIETRPISKDKRFTVI-------------------
----------------------MTRSIKKGIYVDEGLLKKIAGKN-PLSTG-AIKTWKRASAISPEMLGFTFGVHNGKTH
IDVLVTEDMVGHRLGEFSGTKKFMKHGGKMQKELEQKKKEAE---ITAAKG---ATA----AAADAKGAKK
>Bacteria_Parcubacteria_OD1_Nomurabacteria_RIFCSPLOWO2_01_FULL_OD1_Nomurabacteria_37_25
------MKTYKPTSKSRRQMTNVTYRDVLTKKSLPTKSLTYGFKRSVGRNSQGRITMRHKGGGHKRLYREIDFLY-DKKE
IPAKIKSVEYDPNRSAFIGLAVYKDGEKRYVVLPKSVKSGDSFIVS--PK-APLVAGNRLPLKNIPVGTFVYNIEIKPQG
GAKIGRSAGIFAQVIANADGYANLKMPSTEIRKINENCWASIGTVSNEEHHLENYGKAGRSRWKGIRPTVRGTAMNPVDH
PYGGGEGRQGRGTKRPKTMWGKVTG-GRKTRGPKKYSNVFIIS-RRRIGKNK-------------------MKFILGTKE
KMTEYFSEEGLVIPVTLVSAGPVTVTRVFEKSKDGYNAVQVG-FGV---KQRINKAQT-GV----MTRVTGELFKTLKEF
R-------LKPTDKIDVKKGDSIDIS-VFVPGDKLQVSSISKGKGFQGVVKRHGFHGGPRTHGQKHSEREAGSIG-G-GL
RTHVPKGMRMPGRTGGERVTQKNLQVVFVDKENNLMLIKGAVAGRRGSLVEV---ISR----------------------
--------------------------------------------------------------------------------
---MEAKIYNQKGKETRTISLPAKVFAAKWRADLVHQVVEGMRSNKRAGTADTKDRGEVRGGGRKPWKQKGTGRARHGSS
RSPVWVGGGVTHGPLAEKNYKRKISKKMRAQALFSVLSKKLKDGEILFVDLLSLPSIKTKAGVEVMNNL--------KAG
GFKILTNKHKKPKVLTALYGR--NEKTEKSFRNISQLEIVFLKNLNPFDVLNHQYLLIENP-TESVKFLESRG-------
-------------------------------------------MTKHLTVKEKEMEAFEKMKSVFNYKNTMATPRMQKIV
INVGTGT--AIKK----DKNKNDVIGDRLAKITGQKSALRGAKQSIASFKIRQGDPIGIVVTLRGNRMYAFLEKLINVAL
PRTKDFRGIARKAVDNMGNLTIGIKEHTIFPETADEDIRDVFGMSITLVSSAKNKKEGSAFFKLLGIPFKKEEPVRNAKA
-------------MSRISKQEIIIPTGVKVSQVG-A-VLTVVGPKGTVTKNFRDDIIITVT-DK-IVTLNV-----KRND
-KFSKSLWGTYASHIKNMIKGVVTPYQKKLILEGVGFKFEIKGKE-FHFILGFSHPVIVPIPDGIIATA--EK--NNITI
TGVDKELVGSFTAGLRALKKPEPYKGKGMRYEKEVIRRKQGKKTV--------------MIQNETLVKITDNAGGTLGKV
FKILGSSKKRYATLGELVVISVKVASPRKGVKKKDIHQAVVVRTRSAYRRKDGSYIRFDDNAVVIL--EKKL---DPKAG
RVFGPIPRELAEKGFQKIISLAQEVI--MQIHNLKRQHK-NKRDRLVGRG--GKHA-KTSGRGGKGQTARAGNKR-RPEL
RD------IIKKLPKNRG---------------YQFK----SVR---------KPFELRKDKILS--KDGKIETFSEIRK
R---------------LGIKG--G----KIII---------------K--------------------------------
---------MLLPKKVKFRKWQTMR-SNPKTIT-SDTRGSKLAFGSFGLKSETQARVKSIQLEAARKVISRTLTKVGKYW
IRIFPDRPYTSKAAEMGMGKGKGDPQGYCFDVLPGRIIFEVDGVEEKIAHEALRKAGTKLPIKARIISRVHKQ-----MI
KKIDKRIRLKKKIKVKVKGTETRPRLTVFRSNKFIYAQVINDITGKTLVQA-SD--------LKIIKS-----TKTKRAK
EVGHLIGEACLKAKINKVVFDRNGFKYTGRIKSVADEARATGLKFFRCPTPEINKTMRAFLKNYRQSPRKVRLVAGLIRG
KNVEEAIAELDFLAKRAGFPIKKLLLSAVANAKQTGI--EK-EN-LFIKELRVDKGITMKRMMPAAMGTGHRINKRTSHL
NLVL---EKVMAVKKSNKRTVLEK--------------------------------------------------------
----------------------MHIKKGDNVIIITGKDKGKKGKIIRVLVSENKVILEGLNMMKKHQRPRKSG-EKGSMI
NIAMPIHASNVKK------------ID--------------------------------------MSKIVHPYAHRLIIL
RDWKSRWF-ADPKK-YISYLKGDVLIRQYLEKKLRGMYISTIEIERSRKATRFIIRTSRPGLIIGRNGEGATKLKEDILK
K-M----------DKLKLVKPED--FKLEIIEVSNPEADAAIVAYMIAEGLEKRMPYRRVIKTIIEKVMTAREVEGARIV
LSGRLGGADIARTEELKRGSIPLQTFRADIDFKRERATLSYGVVGIKVWIYRGKIFADKNKFTLKADQPRAEKMD-----
-------MDSISNMIIIMKNGSLAGKEAVFFPYSKIKNAIAECLKKEGYVGSI-SKKGEKKNQPILEVGLIY-MDKKPKI
TEVERISKQSRRVYFRMKDIHSVRNGSGLLVLSTPKGILSGKEARKEQVGGEALFRIW---------MVTKEVKIKKPKT
PTK----------VNVRLPKVSVKKEKKPEDKVVLRIRVRAYESKILDSSVKQIMDTAVRYDAVIVGPVPLPTEIKKYTV
NRSPFIYKNTREQFEIRVHKRLIDIINPNGKTVEALTNLSLPSGIDIDVKML----MKIKVKQNNIENKGNILRGMVVSD
KMDKTVVVSVSRFIKHPLYGKFYKVNKKYKAHDEENKHKTGDMVKIMETKPISKDKRFKVI-------------------
----------------------MTRSIKKGIYVDEKLLKKIAGKN-PLQTP-VIKTWKRACVISPEMLGFTFAVHNGKTH
IEVLITEDMVGHRLGEFSSTRKFTKHGGKMQKELEQKKKEAE---IIQAKS---ATE----VTADAKKTK-
>Bacteria_Parcubacteria_OD1_Nomurabacteria_RIFCSPHIGHO2_01_FULL_OD1_Nomurabacteria_40_12
-------------------MTNVSYRGVLTAT-TPTKSLTYGFKRAVGRNSQGRITMRHKGGGHKRLFRDVDFVY-NKKE
IPAKIKSVEYDPNRSAFIGLAVYKDGEKRYVVLPKGVKAGDSFIVS--SK-APLTAGNRLPLKNIPVGTFVYNIEIKPRG
GAKISRGAGVFAQVVANADGYTNIKMPSTEVRKINEECWASIGTVGNEEHHLENYGKAGRSRWKGIRPTVRGTAMNPVDH
PYGGGEGRQGRGTKRPKTMWGKVTG-GRKTRGPKKYSNVFIVS-RRKTGKNK-----MSGTQFDRDLLLNGMKFILGTKE
NMTEYFSEEGKVFPVTIVSAGPVTVTRIFEKGQDGYDSVQVD-FAI-------------------------KKKKTLKEF
R-------LKPGDKIDVKEGDSIDVS-IFAPGDNLIVSSVSKGKGFQGVVKRHGFSGGPRTHGQKHSEREPGSIGGG--L
RTHVPKGMRMAGRMGGDRITQKNLKVVSIDKENNIMLVKGAIAGRRGSLVEI---VSR----------------------
-------------------------------------------------------------------------------M
EAKMQMKIYDQKGAIAGAISLPAKVFAAKWRSDLVHQVVEGMRSNKRAGTADTKDRGEVRGGGRKPWKQKGTGRARHGSS
RSPIWVGGGVTHGPLAEKNYKRKISKKMRAQALFSVLSKKLKDNEILFVDSFSMPSIKTQSAVEVMKNL--------AKI
NGVKSFTVSKKPKVLLALADR--NIKTEKSFRNIPALQIVFLKNLNPLDVLNHQYLLIENP-VESVKFLESRG-------
--------------------------------------------MKHLTVKEKEIQAFEKMKNSFHYKNAMAAPKMVKIV
LNVGTGTAIKK------DKNKNDAILERLAKITGQKATLRGAKQSIASFKVRQGDPIGVMVTLRGKRMYAFLEKLINVAL
PRTKDFRGIARTAVDNIGNLTIGIKEHTIFPETADEDIRDVFGMSVTLVSTAKNKKEGTAFFELLGIPFKKEEIAKK---
-------------MSRIGKQEIAIPEGVKVTQSG-N-VVTVVGPKGTLSKTFRDDITIIII-DG-AINLNV-----KRND
-KFSRSLWGTYASHIKNMIAGVQTPYQKKLILEGVGFKSEVKGQRKFHFALGFSHPVIVAIPEGINATA--EK--NNITI
SGIDKELVGSFTAGIRALKKPEPYKGKGMRYDGEVIRRKQGKKTV--------------MIQNETLVKITDNAGGTVGKV
FKILGSSKKRYATLGELVIISVKVASPRKGVKKKDVHQAVVVRTRSAYRRKDGSYIRFDDNAVVLL--EKKK---DPKAG
RVFGPIPRELAEKGFQKIISLAQEVI--MQIHNLKRTHK-NKKDRLVGRG--GKHA-KTSGRGGKGQTARAGNKR-RPEL
RD------IIKKLPKNRG---------------YQFK----SVR---------KALILPKSELAS---SG--ENFSAIRK
RLNI----KG-RK---IKIR------------------------------------------------------------
---------MLTPKKVKFRKWQTKR-SNPKALS-PDTRGSKLSFGSYGLKSLSQARVKSIQLESARKVVSRTLTKAGKYW
IRIFPDRPYTSKPPEMGMGKGKGDPQGYCFDVFPGRIIFEVDGVDEAIAHEALRKAGTKLPLKTRIISRAHKQ-----MK
KKINKRIRLKKKIRVKIKGTETRPRLTVFRSNKFIYAQVINDIAGKTLAQA-SD--------VKINKGNKS--TKTERAR
KVGQAIAELCLKHKISKVVFDRNGFKYTGRIKTVADVARTTGLQF-----------MKAFLKNYRQSPRKVRLVASLIRG
KDVGQAFTELDFLAKRAGLPLKKLLLSAVSNAKQNGI--DV-AN-LFIKELRVDKGITMKRMMPAAMGTGHRINKRTSHL
NILL----GEKIVKIARTKVKKPA-----------------------------------------------SAKATAGKK
----------------------MKLKKGDNIIIIAGKDKGKKGKIVRVLVKLNKVIVEGANISKKHQRPRKSG-EKGRMV
DMAMPIHASNVKK------------AE--------------------------------------MSKIVHPYAHRLIIL
RDWKSRWF-ADPKK-YVSYLKGDVLIRQYLEKKLRGMYISTIEIERSRKATRFIIRTSRPGLIIGRSGEGATKLKTDILK
K-M----------DILKLPRPED--FKLEIVEVANPEADAAIVAYMVAEGLEKRLPYRRVIKTIIEKVMTTRGVEGARVV
LSGRLGGADIARTEELKRGSIPLQTFRADIDFKRERATLSYGVIGIKVWIYRGKIFADKNKFLPKADQPRSEKMD-----
-------------MLIIMKNGSLAGKESVLLPYSKMKHAILECLQKEGYIGAV-AKK-IKKDQPVLEVGLVY-VEEKPKI
MEVERVSKQSRRVYFGVKDIHRVRNGAGLLVLSTPKGILSGREARAEQVGGEALFRLW-----------MTTTETKTKKP
ARNVKAVVPKLKVSKISLKKEKTIRLNAG--DGKLRIRVRAYESKILDSSVKQIMDTAIRYDAEIVGPVPLPTEIKKYTV
NRSPFIYKNTREQFEIRVHKRLIDIINPNAKTIESLTNLSLPSGVDIDVKML----MTTKIKKVIAENKGNILKGVVVSD
KMDKTVIVKVSRFIKHPLYGKFYQVSKKYKAHDADNKYKTGDKVEIVETRPISKDKRFKVLRTVLKEVSPRTVLE-----
----------------------MTRSIKKGIFVDERLLKKIAGKN-PLETK-TIKTWKRACVISPEMLGFTFGVYNGKVH
IDVLVTEDMVGHRLGEFSPTKKFIKHGGKMQKELEQKKKEAE---ITAAKG---ATT----AAADAKGGAK
>Bacteria_Parcubacteria_OD1_Nomurabacteria_RIFCSPLOWO2_01_FULL_OD1_Nomurabacteria_41_12
------MKSYKPTSKSRRQMTNVSYRGVLTAT-APTKSLTYGFKRSVGRNSQGRITMRHKGGGHKRLFRDVDFVY-NKKE
IPAKIKSVEYDPNRSAFIGLAVYKDGEKRYVVLPKGVKMGDSFIVS--EK-APLSAGNRLPLRNIPVGTFVYNIEIKPRG
GAKIGRSAGIFAQVVANADGYTNIKMPSTEIRKINEECWASIGAVSNEEHHLENYGKAGRSRWKGIRPTVRGTAMNPVDH
PYGGGEGRQGRGTKRPKTMWGKVTG-GRKTRGPKKYSNVFIVS-RRKTGKNK-------------------MKFILGTKE
NMTEYFEEDGKVIPVTSLYAGPVTVSRIFRKEKDGYNAVQVD-FAS-----------------------------KKKEF
R-------LKPEDTIDLKEGDTIDVS-VFAPGDNLIVSSVSKGKGFQGVVKRHGFSGGPRTHGQKHSEREAGSIG-G-GL
RTHVPRGMRMAGRMGGDRITQKNLKVVFVDKENNIMLVKGAIAGKRGSLVEI---VSR----------------------
-------------------------------------------------------------------------------M
EAKIQAKIYDQKGVSAGAVFLPAKVFAAKWRSDLVHQVVEGMRSNKRAGTADTKDRGEVRGGGRKPWKQKGTGRARHGSS
RSPIWVGGGVTHGPLAEKNYKRKISKKMRAQALFSVLSRKLKDGEIIFIDSLVMSGISTKNGVEVIKNL--------AKA
IGAKNITTAKKPKMLMALYER--NVKTEKSFRNISALEIVFLKNLNPLDVLNYQYLLIENP-VESVKFLESRG-------
--------------------------------------------MKHLTVKEKEVQAFEKMKNSFHYKNAMASPKMEKIV
LNTGTGTAIKK------DKNKNDAIGERLAKITGQRPVLKGAKQSIASFKVRQGDPIGIVVTLRGKRMYAFLEKLINVAI
PRTKDFRGIARTAVDTIGNLTIGIKEHTIFPETADEDIRDVFGMSITLVSTAKNKKEGTAFFELLGVPFKKEEEKKK---
-------------MSRIGKQEIVIPGGVKVTQS--GPTLTVVGPKGTLTKNFRDDITITIA-GN-AINLNI----KRN-D
-KFSKSLWGTYASHIKNMIAGVQTPYQKKLILEGVGFKSEVKGKT-LNFALGFSHPVIVEIPDTITATA--DKN--NITI
TGIDKELVGSFTAAIRALKKPEPYKGKGMRYEGEVIRRKQGKKTV--------------MIQNESLVKITDNAGGTVGKV
FKILGSSKKRYATLGELVIISVKVASPRKGVKKKDVHQAVVVRTRSAYRRKDGSYIRFDDNAVVLL--EKKL---DPKAG
RVFGPIPRELAEKGFQKIISLAQEVI--MQIHNLKRTHK-NKKDRLVGRG--GKHA-KTSGRGGKGQTARAGNKR-RPEL
RD------IIKKLPKNRG---------------------------------------------YR-F---KSVRRALVLS
K-------EK-LASPGEKFS----DIRKRLGI--------KGKKIKIR--------------------------------
---------MLVPKKVKFRKWQTKR-TNPKMVS-PDTRGTKLSFGSYGLKSETQARVKSTQIESARKVISRTLTKAGKYW
IRIFPDRPYTSKPPEMGMGKGKGDPQGYCFDVFPGRIIFEVDGVDEAIAHEALRKAGTKLPLKVRIIGRTHKQ-----MQ
KKNNKRIRLKKRIRVKIKGTETRPRLTVFRSNKFIYAQIINDLAGKTLVQA-SD--------VKVTKG-----TKTERAK
EVGRLIGALCLKIKISKVVFDRNGFKYTGRIKTVADEARASGLQF-----------MKAFLKNYRQSPRKVRLVAGLIRG
KSVGQAVAELDFLAKRAGLPIKKLLLSAVSNAKQNGI--EM-AN-LYIKELRVDKGITMKRMMPAAMGTGHRINKRTSHL
NILL----GEKVVKVAKSNKRTVS------------------------------------SSKKRTVPEKK---------
----------------------MKLKKGDNIIIITGKDKGKKGKIVRVLVRENKVIVEGANMSKKHQRPRKSG-EKGRMI
DMAMPIHASNVKK------------AE--------------------------------------MSKIVHPYAHRLIIL
RDWKSRWF-ADPKK-YVSYLKGDVLIRQYLEKKLRGMYISTIEIERSRKATRFIIRTSRPGLIIGRSGEGATKLKADILK
K-M----------DNLKLPRPED--FKLEIVEVGNPEADAAIVAYMIAEGLEKRLPYRRVIKTIIEKVMTTRGVEGARVV
LSGRLGGADIARTEELKRGSIPLQSFRADIDFKRERATLSYGVVGIKVWIYRGKIFADKRPARSGFSTSDAGGRENK---
-------MDSIANMLIVMKNGGEAGKESVLLPYSKMKNAILECLQKEGYVNSV-SKK-VKKDQPVLEVGLIY-MEEKPKI
AEVERISKQSRRVYFKMKDIHRVRNGAGLLVLSTPKGILSGKEARKEQVGGEALFRIW---------MTTTETKTKKPKM
LKT---------------PAVKVAKIPKLLKKGKLRIRVRAYENKILDSSVKQIMDTAVRYDAVIVGPVPLPTEIKKYTV
NRSPFIYKNTREQFEIRVHKRLIDIVNPNAKTIEALTNLSLPSGVDIDVKML--------------MNKGNILKGVVVSD
KMDKTVIVTVSRFIKHPLYGKFYKVNKKYKAHDQENKYKIGDKVEIVETRPISKDKRFKVV-------------------
----------------------MTRSIKKGIYVDEKLLKKIEGKN-PLSTP-VVKTWKRACVISPEMLGFTFGVHNGKTH
IDVLVTEDMVGHRLGEFSPTKKFIKHGGKMQKELEQKKKEAE---ITAAKG---ATA----ATADAKKT--
>Bacteria_Parcubacteria_OD1_Nomurabacteria_RIFCSPLOWO2_12_FULL_OD1_Nomurabacteria_37_8
------MKTYKPTSKSRRQMTNVSYRGILTES-QPTKSLTHGFRRSVGRNSQGRITMRHKGAGHKRLYRDVDFLY-NKKE
IPAKIKSIEYDPNRSAFIGLAVYKDGEKRYVVLPKSVKRGSSFVVS--EK-ASLEVGNRLPLKNIPVGTFVYNIEIKPYG
GAKIARSAGIFAQVVANADRYTNIKMPSTEIRKINENCWASIGTVSNEEHHLENYGKAGRSRWKGIRPTVRGTAMNPVDH
PYGGGEGRQGRGTKRPKTMWGKVTG-GRKTRGPKKYSNVFIVS-RRKTGKNK----------------------------
-MTEYFSEEGNVVPVTILSAGPVTVTRIFSKEQDGYNSVQVG-FRTQKK-ERISKSRI-GT-------MGGGLYKNLKEF
R-------LKPNDTSDVKVGDSIDVS-IFSPGDRLVVSSISKGKGFQGVVKRHGFHGGPRTHGQKHSEREGGSIGGG-LR
T-HVPKGMRMAGRMGGDRITQKNLEVVSIDKENNLMLVKGAITGKRGSLVEV---VSR----------------------
--------------------------------------------------------------------------------
---MEAKIYNQKGAQVGTINLPVKVFGASWRSDLVHQVVEGMRSNKRAGTADTKDRGEVRGGGKKPWKQKGTGRARHGSS
RSPIWVGGGVTHGPLAEKNYKRKISKKMRAQALFSVLSRKLKDNEILFIDSLAMSGIKTKLAIDVMKNL--------AKV
SGFKPIADSKKPKVLTALFAR--NEKTEKSFRNLPQLEIVFLKNLNPLDVLNYQYLLIENP-VESTKFLESRG-------
--------------------------------------------MKHLTVKEKEVQAFEKMKISFHYKNAMAASRMVKVV
INTGTGTVIKK------DKNKNEAILERLAKISGQKGSLKGAKQSIASFKIRQGDPIGIVVTLRGNRMYTFLEKLINVAL
PRTKDFRGIARTAVDNIGNLTIGIKEHTIFPETADEDIKDIFGMSITLVSTAKNKKEGVAFFGFLGIPFKKEEPIHLVDG
EKKK---------MSRIGKQEIIIPEGVKASLNG-A-IFSVVGSKGILTKNFRDDIVITIT-GK-VINLNI-----KRND
-KFSKSLWGTYASHIKNMIQGVETPYQKKLILEGVGFKSEVKGKT-LNFALGFSHPVIVPIPEGITATA--EK--NNITI
TGVDKELVGSFTASLRALKKPEPYKGKGIRYEGEIIRRKQGKKTV--------------MIQNETLVKITDNAGGTVGKV
FKILGSSKKRYATLGELVIISVKVASPRKGVKKKDVHQAVVVRTRSAYRRKDGSYIRFDDNAVVLL----KK---DPKAG
RVFGPIPRELAEKGFQKIISLAQEVI--MQIHNLKRTHK-NKKDRLVGRG--GKHA-KTSGRGGKGQTARAGNKR-RPEL
RD------IIKKLPKNRG---------------------------------------YQFKSIQKLF---TLSKDKVLST
AGK-------------IESFS---EIRKRLGI--------KGKKIRIR--------------------------------
---------MLLPKKVKFRKWQTQR-SNPKMLS-PDTRGFKLAFGSYGIKSVSQARVKSIQIESARKVISRTLTKAGKYW
IRIFPDRPYTSKPAEVGMGKGKGDPQGYCFDVLPGRIIFEVDGVEEAIAHEALRKAGTKLPLKTRIIGRTHKQ-----MQ
KKNNKRIRLKAKIRAKILGTEDRPRLSVFRSNKFIYAQVIDDTKGKTLAQA-SD--------IKIIKG-----TKTERAK
EVGRMIGEVCQKVKIYKVVFDRNGFKYTGRIKTVADEARAGGLKF-----------MKAFLKNYRQSPRKVRLVAGLVRG
KGVLEAIAELDFLAKRAGLPLKKLLLSAVSNAKQMGI---DKEN-LFIKELRVDKGITMKRMMPAAMGTGHRINKRTSHL
SLML----AEKIVKVSTKGGSASG-----------------------------------RKKSK----------------
----------------------MKIKKGDNVIIITGKDKDKKGKIIRVLVEENKVIVEGANMMKKHQRPRKSG-EKGSMV
NVAMPIHASNVKK------------VE--------------------------------------MSKIVHPYAHRLIIL
RDWKSRWF-ADPKK-YVTYLKGDVLIRQYLEKKLRGMYISSIEIERSRKATRFIIRTSRPGLLIGRSGEGATKLKEDILK
K-M----------DKLKLAKPED--FKLEIVEVSNPEADAAIVAYMIAEGLEKRMPYRRVIKTIIEKVMTARGVEGARIV
LGGRLGGADIARTEEIKRGSIPLQTFRADIDFKRERATLSYGVVGIKVWIYRGKIFGKKQEV------------------
-------MDSISNMLIIMKNGSKVDKESVFFPYSKIKHAILECLKKEGYVNNI-SKK-ISKNQQILEVGLAY-KDKKPKI
TEVERISKQSRRVYFRMKDIHKVRNGSGLLVLSTPKGILSGKDARHEQVGGEALFKIW---------MVTKEVKIKKPKT
STK----VGARTLKVSVKKEKKITHAVSPDGKVVLRIRVRAYESKILDASVKQIMDTATRYDANIVGPVPLPTEIKKYTV
NRSPFIYKNTREQFEIRVHKRLIDIVNPNTKIIEALTNLSLPSGVDIDVKMLTKLKQSQIQEQQGPKKNGNLLVGVVVSD
KMDKTVTVSVSRFIKHPLYGKFYKVNKKYKAHDEENKYKIGDNIEIIETRPISKDKRFKVI-------------------
----------------VGVHLIMTRSIKKGIYVDEGLLKKIAGKN-PLQTE-VVKTWKRACVISPEMLGFTFGVYNGKVH
VDVLVTEDMVGHRLGEFSPTKKFIKHGGKMQKELEQKKKEAE---ITQAKS---ATA----AADDAKKK--
>Y2_MetaBAT.24
-----FMKSYKPTTKSRRQMTNVSYRGVLTRS-ESTKSLTAGFKRSQGRNSQGRITMRHKGGGHKRLFRDVDFLY-NKKE
IPAKIKSIEYDPNRSAFIGLAVYRDGEKRYVVLPKSVKPGDSFTVS--DK-ASLTAGNRLPLKNIPVGTFVYNIEIKPNG
GAKIARSAGIFAQVVANADGYTNIKMPSSEIRKINENCWASIGTVSNEEHHLENYGKAGRSRWKGIRPTVRGTAMNPVDH
PYGGGEGRQGRGTKRPKTMWGKVTG-GRKTRGPKKYSNVFIIS-RRRTGKNK-----------CENAIKVMVKFILGKKQ
NMTQYFSEDGKVIPVTLLQAGPVTVGQIFQKEKDGYDAVQVD-FAS-----------------------------QKKEF
R-------LKPLDKIDVKKGDVIDVS-IFAPGDRLQVSSVSKGKGFQGVVKRHGFHGGPRTHGQKHSEREAGSIG-G-GL
RTHVPKGMRMAGRMGGDRITQKNLTVVSVDKENNIMLVKGAIAGKRGSLVEI---ISR----------------------
-------------------------------------------------------------------------IEAKPLS
AITMEVKIYNQKGAEVGMITLPAKVFAAKWRSDLVHQVVEGMRSNKRAGTADTKDRGEVRGGGRKPWKQKGTGRARHGSS
RSPIWVGGGVTHGPLAEKNYKRKISKKMRAQALFSVLSKKLKDGEILFVDSLTVPTIKTKSAVAIVKNL--------IKA
SGWKTITTSKKARMLVALFER--NESTEKSFRNIPALEIVFLKNLNPLDVLNYRYLLIENP-TESVKFLESRG-------
----------------------------------KGRINQIKYMTKRLTVKEKEIHAFKKMKIFFHYKNALAAPRMQKIV
INTGTGT--ALKK----DKNKNNAIGERLAKIAGQKAVLKGAKQSIASFKIRQGDPIGIVVTLRGKRMYAFLEKFINVAL
PRTKDFRGIARPAVDNIGNLTIGVKEHTIFPETADEDIRDVFGLSVTLVSTAKNKKEGTAFFELLGIPFKKEELARPAGG
EKKK----NLVNFMSRIGKQEIVIPNGVKVSLAG-N-VVTVVGPKGTLSKTFRDDITIALA-DQ-SVTLNI-----KRND
-KFSKSLWGTYASHIKNMIAGVQTPYQKKLILEGVGFKSEVKGKE-FNFALGFSHPVVVPIPAGITATV--DK--NNITI
TGIDKELVGSFTAAIRALKKPEPYKGKGMRYEGEVIRRKQGKKTV-----------FNFMIQNESLVKITDNAGGTMGKV
FKILGSSKKRYATLGELVIISVKVASPRKGVKKKDVHQAVVVRTRSAYRRKDGSYIRFDDNAVVLL--EKKK---DPKAG
RIFGPIPRELAEKGFQKIISLAQEVI--MQIHNLKRQHQ-NKKDRTVGRG--GKHA-KTSGRGGKGQTARAGNKR-RPEL
RD------IIKKLPKNRG---------------------------------------------YR-F---KSVQRAFVLP
KKL--------AS-SGEKFS----AIRKRLGI--------KGRKIKIK--------------------------------
---KINYTIMLLPKKVKFRKWQTMR-SNPKAVS-PDTRGTKLSFGSYGLKSETQARVKSTQIESARKVISRTLTKAGKYW
IRIFPDRPYTSKAAEMGMGKGKGDPQGYCFDVYPGRIVFEVDGVAETIAHEALRKAGTKLPIKTRIISRAHKQ-----MQ
KKNNKRIRLKKRIRVKIKGTKARPRLTVFRSNKFVYAQVINDLTGKTLAQA-ND--------VKITKG-----TKTERAK
EVGRMIGQVCLKEKISKVVFDRNGFKYTGRIKTVADEARATGLKF-----MRRKHNMKAFLKNYRQSPRKVRLVAGLMRG
KNIAEAITELDFLAKRAGLPIKKLLLSAVSNAKQMGV---EKEN-LFIKELRVDKGITMKRMMPAAMGTGHRINKRTSHI
TLLL---GHHPSVPSLNKEGRKGR--------------------------------------------------------
----------------------MKIKKGDNVIIITGKDKGKKGKIVRVLVQENKVIIEGANMNKRHQRPRKSG-EKGTMK
NIAMPIHASNVKK------------VE----------------------------------VIYNMSKIVHPYAHRLIIL
RDWKSRWF-ADPKK-YVSYLKGDVLIRQYLEKKLRAMYISTIEIERSRKATRFIIRTSRPGLIIGRNGEGATKLKEDILK
K-M----------DELQLPRPED--FKLEIVEVPNPEADAAIVAYMIAEGLEKRMPYRRVIKTIIEKVMTARGVEGARVV
LSGRLGGADIARTEELKRGSIPLQTFRADIDFKRERATLSYGVVGIKVWIYRGKIFADKKK-----EASAQGGKN-----
-------------MLIIMKNGSLAGKESVFFPYSKMKHAIAKCLKKEGYINDI-LKK-VKNKQPVLEVKLVY-IEKKPKI
TEVERISKQSRRVYFKMKDIHSVRNGSGLLVLSTPKGILSGKEARREQVGGEALFRIW------LPRLHWRKHRSSLFAK
EARAKAGAAKTVKVTRIVPKKEKKDKEES--KVILRIRVRAYESKILDSSVKQIMDTAIRYDAIIVGPVPLPTEIKKYTV
NRSPFIYKNTREQFEIRVHKRLIDIINPNSKTVEALTNLSLPSGVDIDVKML---------------MNTKAKKGIVVSD
KMDKTVVVSVSRFIKHPLYGKFYKVNKKYKAHDEENKYKIGDKVEIIETRPISKDKRFKVI-------------------
------------------PLVFMTRSIKKGIYVDEGLLQKIAGKN-PLQTP-AIKTWKRACVISPEMLGFTFGVYNGKVH
VDVLVTEDMVGHRLGEFSPTKKFIKHGGKMQKELEQKKKEAE---INAAKG---ATA----AVADAKKT--
>Bacteria_CPR_ParcubacteriaOD1_Nomurabacteria_GWA2_OD1_41_25_partial
-------------------MTNVSYRGVLTTS-KPVKSLTYGFRRSVGRNSQGRITMRHKGSGHKRLFREVDFLY-DKKE
IPAKIKSVEYDPNRSAFIGLAVYRDGEKRYVVLPKSVRPGMIF-IVS-EK-AELKAGNRLSLKNIPVGTFVYNIEIKPGG
GAKIGRSAGIFAQVVANADGYTNLKMPSTEIRKINENCWASVGTVSNEEHHLENYGKAGRSRWKGIRPTVRGTAMNPVDH
PYGGGEGRQGRGTKRPKTMWGKVTG-GRKTRGPKKYSNIFIVS-RRKTGKNK-------------------MKFILGTKE
NMTEYFSEDGVVIPVTILSAGPVTVTRIFEKSKDGYDSVQVG-FGAQKK-ERITKSRA-GA-------MKGAFYKNLKEF
R-------LKSGDKIDVKEGASIDVS-VFVPGDKIEVSSISKGKGFQGVVKRHGFHGGPRTHGQKHSEREPGSIGGG--L
RTHVPKGMRMAGRMGSDRITQKNLQVVLVDKENNLMLVKGAIAGRRGTLVEV---ISR----------------------
-----------------------------------------------------------------------------MIS
EKFMEAKIYNQKGTETGKINLPVKVFGAKWRTDLVHQVVEGMRSNKRAGTADTKDRGEVRGGGRKPWKQKGTGRARHGSS
RSPIWVGGGVTHGPLAEKNYKRKISKKMRAQALFSVLSKKLKDGEVIFIDTLILPEMKTQKALDVMKNL--------AKA
TGLKPFAASKKSRILTALFGR--SEKAEKSFRNLPQLEIVFLKNLNPMDVLNHQYLLIENP-AEAVKFLESRG-------
--------------------------------------------MKHLTVKEKEIQAFEKMKNSFHYKNAMAASKIKKVT
VNTGTGTPMKK------DKNKNDAIADRLAKITGQKGALRGAKQSISSFKVRQGDPIGIVVTLRGSRMYAFLEKLINVAL
PRTKDFRGINRNAVDNVGNLTIGVKEHTIFPETADEDIRDVFGMSITLVSSAKNKKEGTAFFELLGIPFKKEEDIKKK--
-------------MSRIGKQEILIPAGVKVRNDG-G-IFTVTGPKGTLNRIFRDDITIAVA-DK-SVILNI-----KRND
-KFSQSLWGTYASHIKNMIKGVETPYQKKLILEGVGFKSEVKGKE-LHFALGFSHPVIVPIPEGITATA--EK--NNITV
SGIDKELVGNFTAAIRALKKPEPYKGKGMRYENEVIRRKQGKKTV--------------MIQNETLVKITDNAGGTVGKV
FKILGSSKKRYATLGELVIISVKVASPRKMVKKKDVHQAVVVRTRSAYRRKDGSYIRFDDNAVVIL----KK---DPKAG
RIFGPIPRELAEKGFQKIISLAQEVIIAMQIHNLKRQHK-NKKDRLVGRG--GKHA-KTSGRGGKGQTARAGNKR-RPEL
RD------IIKKLPKNRG---------------YQFKS----------KK---KPFKLNKDKI---------ISKE----
-GK-------------IETFS---EIRKRLGI--------KGRHIVIK--------------------------------
---------MLLPKKVKFRKWQTQR-SNPKMRS-PDTRGTRLAFGSYGLKSETQARVKSTQIESARKVISRTLTKTGKYW
IRIFPDRPYTAKAAEVGMGKGKGDPQGYCFDVFPGRIIFEVDGAEKAVAHEALRKAGTKLPLKTRIISRAHKQ-----MQ
KKNNKRIRLKKKIRVKIRGTDARPRLTVFRSNKFIYAQIINDLKGKTLTQA-SD--------VKITKG-----TKTERAK
EVGRMIGEACLKNKIKKVVFDRNGFKYTGRIKLVADEARASGLEF-----------MKAFLKNYRQSPRKVRLVAGLIKG
KSVAEAVAQLDFLAKRAGLPIKKLLLSAVANA-KQMGI-EM-DN-LFIKELRVDKGIVMKRMMPAAMGTGHRINKRTSHL
NLLL----EKVIPVKVKKTKGKKK--------------------------------------------------------
----------------------MKLKKGDNIIITTGKDKGKKGKIVRVLTEENKVIVEGLNMMKKHQRPKKSG-EKGTMK
NIEMPLHASNVMMLDPKTGKATRLGKK---------KVGGKMRIARKSNQEI-------------MSKIVHPYAHRLIIL
KDWKSRWF-ADPKK-YVAYLKGDVLIRQYLEKKLRGMYVSVIEIERSRKATRFIIKTSRPGLIIGRNGEGAAKLREDILK
K-M----------DTLKLPRPED--FKLEIVEVSNPEADAAIVAYMIAEGLEKRMPYRRVIKQIIEKVMTARGVEGARVV
LSGRLGGAEIARTEELKRGSIPLQTFRADIDFKRERATLSYGVVGIKVWIYRGKIFRKKEGNLSENKKKMD---------
-----------------MKNGSLAGKESVSFPYSKMKNAIGECLQKAGYISEI-SKK-IKKGQPILEVNLVY-VDKKPKI
MEVERISKQSRRVYFGMKDIHSVRNGTGLLVLSTPKGILSGKEARKEQVGGEALFRIW--MTTTETKIKKPKVVKKTAVT
KTT------------------------KI---AKLRIRVRAYESKILDASIKQIMDTAMRYDAVIVGPVPLPTEIKKYTV
NRSPFIYKNTREQFEIRVHKRLIDIINPNAKTVEALTNLSLPSGVDIDVKMM----MATKKTQKNKKTKGNILKGVVVSD
KMDKTVVVSVSRFVKHPLYGKFYKVSKKYKAHDEGNVHKTGDKVEIVETRPISKDKRFKVIE------------------
----------------------MTRSIKKGLNVDEKLLKKIAGKN-PLNTP-MVKTWKRACVISPEMLGFIFGVYNGKTH
VEVLVTEDMVGHRLGEFSPTKKFMKHGGKMQKELEMKKKEAE---ITQAKS---ATA----AATDAATSKK
>Bacteria_CPR_ParcubacteriaOD1_Nomurabacteria_GWF2_OD1_40_31
------MKTYKPTSKSRRQMTNVNYAEILTKS-SPVKSLTHGFRRSVGRNSQGRITMRHKGGGHKRLYREVDFLY-DKKD
IPAKITSIEYDPNRSAFIGLAVYKDGEKRYVVLPKSVKAGDSF-IVS-EK-APLTSANRLPLRNIPVGTFVYNIEIKPRG
GAKIGRSAGIFAQVVANADGYTNLKMPSTEIRKINEECWASIGTVSNEEHHLENYGKAGRSRWKGIRPTVRGTAMNPVDH
PYGGGEGRQGRGTKRPKTMWGKVTG-GRKTRGPKKYSNIFIVS-RRKTGKNK-------------------MKFILATKE
NMTEYFEQDGTVIPVTILSAGPVTVTRVFEKEKDGYNSVQVG-YGI---KERINKAQI--------KSMKGGFYKTLKEF
R-------LKPSDTVEVKEGRVIDVS-AFSPGDKLQVTSVSKGKGFQGVVKRHGFSGGPRTHGQKHSEREPGSIG-G-GL
RTHVPKGMRMAGRMGSDRITQKNLKVVFVDAENNLMLVKGAIAGKRGTLVEI---VAR----------------------
-------------------------------------------------------------------------------M
EAKISKKIYDKNGVEAGSIELPAKVFAAKWRSDLVHQVVEGMRSNKRAGTADTKDRGEVRGGGRKPWKQKGTGRARHGSS
RSPIWVGGGVTHGPLAEKNYKRKISKKMRAQALFSVLSRKLKDNEIIFVDSLALTDIKTKQAVRVMENL--------AKA
TGFKSLANSKKKRVLIAIYGR--SEKTEKSFRNLPQLELVFLKNLNPLDVLNYQYLVIENP-KESIEFLESRG-------
--------------------------------------------MKHLTVKEKEKEAYEKMKNSFHYKNAFAAPRMKKIV
VNVGTGTAMKK------DKNKNDAIALRLAKITGQKGALRGAKQSVASFKTRKGDPIGVVVTLRGSRMYTFLEKLINVAL
PRTKDFRGISRGAVDNIGNLTIGIKEHTIFPETADEDIRDVFGLAITLVSSAKNKKEGTAFFEILGIPFKIEEDSKKK--
-------------MSRIGKQEILIPTGVKVTQSG-N-TVTVAGPKGTLSKVFKDDITIAIT-DK-AVNLNI-----KRND
-KFSKSLWGTYASHIKNMIAGVETPYQKKLILEGVGFKSDVKGKE-LHFALGFSHPVIVSIPAGITATA--EK--NIITI
SGADKELVGSFTAAIRALKKPEPYKGKGMRYEGEVIRRKQGKKTA--------------MIQNETLVKITDNAGGTVGKV
FKILGSSKKRYATLGELVIISVKVASPRKGVKKKDVHQAVVVRTRGAYRRKDGSYIRFDDNAVVIL--EKKK---DPKAG
RVFGPIPRELAEKGFQKIISLAQEVI--MQIHKLKRQHK-NKKDRLVGRG--GKHA-KTSGRGGKGQTARAGNKR-RPEL
RD------IIKKLPKNRG---------------YSFK----SKK---------KPFILTVSKI----IAGEK--------
-GQ-----RE-KF-------S---EIRKRLGI--------KGRHIIIK--------------------------------
---------MLIPKKVKFRKWQTGR-SNPKSFT-PDTRGSKLSFGSYGLKSESQARVKSTQIESARKVISRTLTKAGKYW
IRIFPDRPFTAKAAEVGMGKGKGDPQGYCFDVFPGRIIFEVDGVDEKIAHEALRKAGSKLPIKTRIMSRAHKQ-----MQ
KKNEKRIRLKAKIRVKIRGTKERPRLTVFRSNKFIYAQIVDDLTGKTLAEA-SD--------IKAKSG-----TKTARAK
EVGQMISEACKAIKVSKVVFDRNGFKYTGRIKLLADEARAGGLQF-----------MKAFLKNYRQSPRKVRLVAGLVKG
KKVVEAIAELDFLAKRAGLPIKKLLLSAVANAKSMGV---DVEN-LFIKELRVDKGITMKRMMPAAMGTGHRINKRTSHL
NLLL----GEKVVAVKKYRPKSGS-----------------------------------RVKVGTKK-------------
----------------------MKVKKGDNVIVIAGKDKGKKGKIVRVLVSLNKVIIEGINMSKKHQRPRKSG-EKGSMI
NVAMPIHASNVKK------------AE--------------------------------------MSKIVHPYAHRLIIL
RDWKSRWF-ADPKK-YVTYLKGDVLIRQYLEKKLRGMYISSIEIERSNKATRFIVKTSRPGLLIGRNGEGATKLKMDILN
K-M----------GKLKLPKPED--FKLEITEVSNPEADAAIVAYMIAEGLEKRLPYRRVIKQMIEKVMQARGVEGARIV
LSGRLGGAEIARTEELKRGSVPLQSFRADIDFKRERATLSYGVIGIKVWIYRGKIFADKKTTRSFGEASISDKKAIK---
-------MDSISNMLIIMKNGSLASKESVTFPYSKMKEAIAETLKKEGYVSSV-AKK-VKKDQPILEVGLVY-VDKNPKI
TEVERISKQSKRIYFRVKDIHSVRNGSGLLVLSTPKGILSGKDARKEQVGGEALFRLW---------MPTTEKKTKKPKV
PKT---------PLVKSAKAKTKAPKISVITDGKLRIRVRAYESKILDASVKQIMDTAMRYDAVIVGPVPLPTEIKKYTV
NRSPFIYKNTREQFEIRVHKRLIDIVNPNAKTVEALTNLSLPSGVEIDVKML----MTAKIKKEILKSKSNTLKGIVVSD
KMDKTVVVSVSRFIKHPLYGKFYKVSKKYKAHDEENKYKTGDNVEIVETKPISKDKRFKVV-------------------
----------------------MTRSIKKGIYVDEGLLKKIAGKN-PLQTP-TIKTWKRASVISPEMLGFTFGVYNGKVH
VDVLVTEDMVGHRLGEFSPTKKFMKHGGKMQKELEQKKKEAE---IIAAKG---ATA----AAADAKGAAK
>Bacteria_CPR_ParcubacteriaOD1_Nomurabacteria_GWA1_OD1_43_17
------MKTYKPTSKSRRQMTNVNYRGVITTS-TPTKSLTHGFKRSVGRNSQGRITMRHKGSGHKRLYRDVDFLY-DKKN
VPAKIKSVEYDPNRSAFIGLAVYKDGEKRYVVLPKSVKAGSSFTVS--DK-APLEAGNRLPLKNIPVGTFVYNVEIKPGG
GAKIGRSAGIFAQVVANAEGYTNLKMPSTEVRKINENCWASVGTVSNEEHHLENYGKAGRSRWKGIRPTVRGTAMNPVDH
PYGGGEGRQGRGTKRPKTMWGKVTG-GRKTRGPKKYSNIFIVS-RRKTGKNK----------------------------
-MAEYFSENGTVIPITILSAGPVTITRIFEKSKDGYNSVQVG-YGT---QKKPARPDDSGH--SGGERRVHKLYKTVKEF
R-------LKPADKVEAKEGDVIDVS-IFVPGDKVTVTSVSKGKGFQGVVKRHGFHGGPRTHGQKHSEREPGSIG-G-GL
RTHVPKGTRMAGRMGSDRITQKNLQIVFIDKENNLMLVKGAIAGRRGTLVEV---INR----------------------
--------------------------------------------------------------------------------
---MEAKIYNQKGAEAGNITLPAKVFGAKWRADLVHQVVEGMRSNKRAGTADTKSRGEVRGGGKKPWKQKGTGRARHGSS
RSPIWVGGGVTHGPLVEKNYKRKITKKMRAQALFSVLSKKLKDNEIIFVDSLSFSSIKTKSAVDAMKSLAKVSGFKP---
----AN--SKKPRVLIALMER--NEKAEKSLRNLPQLEIVFLKNLNPMDVLNYQYLLIESP-IEAVKFLESRG-------
--------------------------------------------MKHLTVKEKETEAFSKMKESFHYRNAMAAPKMTKVV
INVGTGI--LVKK----DKNKNEAVSDRLAKITGQKAALRGAKQSISSFKIRQGDPVGVVVTLRGKRMYAFLEKLINVAL
PRTKDFRGISQNAVDNVGNLTIGVKEHTIFPETADEDIRDIFGMSVTLVSSAKNKKEGLAFFEILGIPFKKEEEKK----
-------------MSRIGKQEILIPVGVKVAQAN-G-VVTVTGPKGTLSKTFRDDITIAIS-DK-TVNLNI-----KRND
-KFSQSLWGTYASHIKNMIKGVETPYQKKLILEGIGFKSEVKSEE-LHFALGFSHPVIVSIPKGITATA--VK--NEITI
VGIDKELVGSFTAAIRALKKSEPYKGKGMRYEDEVVRRKQGKKTV--------------MIQNETLVKITDNAGGTVGKV
FKILGSSKKRYATLGELVIISVKVASPRKMVKKKDVLEAVVVRTRGAYRRKDGSYIRFDDNAVVVL--EKKK---DPKAG
RIFGPIPRELAEKGFQKIISLAQEVI--MQIHNLKRTHK-NKKDRIVGRG--GKHA-KTSGRGGKGQTARAGNKR-RPEL
RD------IIKKLPKNRG---------------YRFKS----------KK---KPFLLTLDKI---FFTGDK-------K
EKF-----------------S---EIRKRLNI--------KGRHIIIK--------------------------------
---------MLIPKKVKFRKWQTGR-SNSKTRG-ADTRGTKLSFGSFGLKSETQARVKSTQIESARKVISRTLTKSGKYW
VRIFPDRPFTAKAAEVGMGKGKGDPQGYCFDVFPGRIIFEVDGAEEKVAHEALRKAGSKLPLKTRIVGRAHKQ-----MQ
KKTDKRIRLKKKIRVKIRGTDARPRLTVFRSNKFIYAQVINDLKGKTLAQA-ND--------VKIAKG-----TKTERAK
EVGRMIGAICLKEKIKQVVFDRNGFKYTGRIKLVADEARASGLEF-----------MKAFLKNYRQSPRKVRLVAGLIRG
KNVTEAIAELDFLAKRAGLPIKKLLLSAVANAKQMGI---ETDN-LFIKELRVDKGIVMKRMMPAAMGSGHRINKRTSHL
NLLL----AEKVVPVKKSKVVKKP-----------------------------------HVAKALRGK------------
----------------------MKLKKGDNIIIITGKDKGKKGKIVRVLVKENKIIVEGLNMMKKHQRPRKSG-EKGSMV
NIAMPIHASNVKK--------------------------EDK-----------------------MSKIVHPYAHRLIIL
RDWKSRWF-ADPKK-YVAYLKGDVLIRQYLEKKLRGMYISTIEIERSRKATRFIIKTSRPGLLIGRNGEGAEKLKADILT
K-M----------DKLKLPRPED--FKLEIVEIANPEADAAIVAYMIAEALEKRMPYRRVIKQIMEKVMAAHGVEGARIV
VGGRLGGTEISRTEELKRGSVPLQSFRADIDFKRERATLSYGVIGIKVWIYRGKIFADKKPARSFGG--RESLPENK---
-------MDSISNMIIIMKNGSLAGLESVSVPYSKMKNAISECLLKEGYIKQI-SKK-VKRGQPILEIGLVY-IDKKPKI
TEVKRISKQSRRVYFGMKDIHSVRNGSGLLILSTPKGILSGKVARKEQVGGEALFRVW---------MTTTETKIKKPRP
TAS------------GGVPHKAGKTAKAPVKKGKLRIRVRAYESKILDASVKQIMDTAVRYDAVIIGPVPLPTEIKKYTV
NRSAFIYKNTREQFEIRVHKRLIDIINPNAKTVEALTNLTLPSGVDIDVKMM--MATKTAKIEENAEKTGKILKGVVVSD
KMDKTVVVSVSRFVKHPLYGKFYKISKKYKAHDEGNIHKVGDKVEIVETRPISKDKRFQVI-------------------
---------------SSLGAFFMTRSIKKGLNVDERLLKKIAGKN-PLSTP-MIKTWKRACVISPEMLGFTFGVYNGKTH
VEVLVTEDMVGHRLGEFSPTKKFMKHGGKMQKELEMKKKETE---IAQAKS---ATA----AAADAKDAVS
>Bacteria_Parcubacteria_OD1_Nomurabacteria_RIFOXYB1_FULL_OD1_Nomurabacteria_39_16
------MKTYKPTSKSRRQMTNVNYRGITTST--PLKSLTYGFKRAVGRNSQGRITMRHKGSGHKRLYRLVDFLY-DKKD
IPAKIKSVEYDPNRSAFIGLAVYKDGEKRYVVLPKSVKAGSSFIVS--EK-APLEPGNRLPLKNIPVGTFVYNIEIKPMG
GAKIGRSAGIFAQVVANADGYTNLKMPSTEVRKINESCWASIGTVSNEEHHLENYGKAGRSRWKGIRPTVRGTAMNPVDH
PYGGGEGRQGRGTKRPKTMWGKVTG-GRKSRHPKKYSNIFIVS-RRKTGKNK-------------------MKFILGTKE
NMAEYFSEDGTVFPVTVVTAGPITVTRVFEKAKDGYDSVQVG-FGAQKK-ERITKGEM-GA-------MKGGFYKTLKEF
R-------LKPSDKNEAKEGEVIDVS-SFIPGDKIQVTSVSKGKGFQGVVKRHGFHGGPRTHGQKHSEREPGSIGGG-LR
T-HVPKGMRMAGRMGSDRITQKNLKVVLVDKENNLMLIKGAIAGKRGTLVEI---INR----------------------
------------------------------------------------------------------------------MA
EAKLQTKIYDQKGGEAGTISLPAKVFAAKWRTDLVHQVVEGMRSNKRSGTADTKDRGEVRGGGKKPWKQKGTGRARHGST
RSPIWVGGGVTHGPLSDKNYKRKISKKMRAQALFSVLSKKLKDNEILFVDSLALSKIKTKDAVSVMKNL--------AKA
SGFKPLAESKKARVLTALSGR--NVEAEKSFRNLPQLEIVFLQNLNPMDVLNHKYLLIENP-VEAVKFLESRG-------
--------------------------------------------MKHLTIKEKEAEVFSKMKEVFGYKNAMAAPKMKKVV
INVGTGT--MMKK----DKNKNEAIGDRLSKITGQKTALRGAKQSIASFKTRQGDPVGIMVTLRGKRMYAFLEKLINVAL
PRTKDFRGINRTVVDNIGNLTIGIKEHTIFPETADEDIRDVFGMSITLVGTAKTKKEGTVFFELLGIPFKKEETRK----
-------------MSRIGKQEILIPVGVKVTQSG-N-VLTVAGPKGTLSRTFKNDITITIA-GN-VITLNI-----KRND
-KFSKSLWGTYASHIKNMIEGVEKPYQKKLILEGVGFKSEVKGKE-LHFALGFSHPVVVSVPEGITATA--EK--NNITI
TGIDKELVGNFTASIRALKKPEPYKGKGMRYENEVIRRKQGKKTV--------------MIQNETLVKITDNAGGTVGKV
FKILGSSKKRYATLGELVIISVKVASPRKAVKKKDVHQAVVVRTRGAFRRKDGSYIRFDDNAVVIL--EKKK---DPKAG
RIFGPIPRELAEKGFQKIISLAQEVI--MQIHNLKRQHK-NKKDRLVGRG--GKHA-KTSGRGGKGQTARAGNKR-RPEL
RD------IIKKLPKNRG---------------------------------------YQFKSIQKVF-----I----LGK
DKLV----SG-EEKFS--------EIRKRLGI--------KGKKIKIK--------------------------------
---------MLIPKKVKFRKWQSQR-SNPKTRT-ADTRGIKLSFGSFGLKSESQARVKSTQIESARKVISRTLTKTGKYW
VRIFPDRPYTAKAAEVGMGKGKGDPQGYCFDVLPGRIIFEVDGAEEKVAREALRKAGTKLPIKTRIVGRINK------MI
NKTDKRIRLKKKIRTKINGTEARPRLTIFRSNKFIYAQVINDMTGKTLSQA-SD--------VKTTKG-----TKTERAK
EVGGAIAAACLKAKIKKVVFDRNGFKYTGRIKLVADTARAAGLEF-----------MKAFLKNYRQSPRKVRLVAGLVKG
KSVGEAIAELDFLAKRAGLPIKKLLLSAVSNAKQMGI---EMEN-LYIKELRVDKGITMKRMMPAAMGSGHRINKRTSHL
NLLL----AEKVVAVKKSKSVKKE------------------------------------KVVKAKKVIKK---------
----------------------MKLKKGDNVIVITGKDKGKKSKIVHVLVKENKVIVEGLNMMKKHQRPRKSG-EKGSMK
NIEMPIHASNVKK------------ID--------------------------------------MSKIVHPYAHRLIIL
RDWKSRWF-ADPKK-YVAYLKGDVLIRQYLEKKLRGMYISSIEIERSRKATRFIIKTSRPGLLIGRNGEGATKLKEEILK
K-M----------DKLKLPRPED--FKLEIMEIANPEADAAIVAYMIAEGLEKRMPYRRVIKQIIEKVMTARGVEGARVV
LSGRLGGAEIARTEELKRGSIPLQTFRADIDFKRERATLSYGVVGIKVWIYRGKIFADKKATHNTLTPASESGKDNK---
-------MDSISNMIIVMKNGSLAGKESVSLPYSKMKNAIGECLKKAGYISDI-SKK-VKKGQPVLEVGLIY-VDKKPKI
TEVERISKQSRRVYFGMKDIHSVRNGSGLLVLSTPKGILTGKEARKEQVGGEALFRLW--MTTAHTKTKEPKAVTKSVKT
EKA------------KMSKTSLKKGAGED---GKLRIRVRAYESKVLDASVKQIMDTAVRYDATIVGPVPLPTEIKKYTV
NRSSFIYKNTREQFEIRVHKRLIDIINPNQKTVEALTNLTLPSGVDIDVKMM-------------MENKSKKLKGIVVSD
KMDKTVVVSVSRFVKHPLYGKFYKVSKKYKAHDEENKYKTGDKVEIVETRPISKDKKFKVVS------------------
----------------------MTRSLKKGLNVDERLLKKIAGKN-PLQTP-MVKTWKRACVISPEMLGFTFGVYNGKVH
VEVLVTEDMVGHRLGEFSPTKKFMKHGGKMQKELEMKKKEAE---IAQAKS---ATA----AATDAKGGDK
>Bacteria_Parcubacteria_OD1_RIF-OD1-1_RIFCSPLOWO2_01_FULL_RIF_OD1_10_35_19
----MAIKNYKPTSKSRRHMSIVAYKNVLTKD-RPLKALTSGVKRSVGRNNAGRITVRHKGGGHKRLYRDIDFKY-NKLN
IPYKIDSVEYDPNRTGFIGVASYRDGEKRYVLLPKGVKVGEKL-ITG-ET-AEIKQGNRLPLKGIPTGTFVYNVELKPLG
GAKIARSAGNFVQVLAKDAGYVDLKMPSSEVRKVKENCWASIGAVSNEEKRLENKGKAGKSRWLGIRPTVRGTAMNPVDH
PHGGGEGRQGRGRRRAVSIWGKPTGKGQKSRRAKKYSNKLIVS-RRKVGKKR-------------------MKFTLAKKI
NMTQVFGEDGKARAVTVLKMEPTVVSQIKTKEKDGYSAVQVA-TGFRKE-KNISKPVL-GHKDMPLPEGRKESFATLKEF
R---------LDDVFSLNKGDSLMIE-TFDIGESVNVAAISKGKGFQGVVKRHGFHGGPRSHGQKHSEREPGSIG-A-TG
PQRVFKGLRMAGRMGNDRTVVKNLKIVDIDKENNIMLVSGAVPGRRGTLVEI---RSTNLK-------------------
--------------------------------------------------------------------------------
---MEAVIYNQTGKETGKIKLPETVFGLPWNEDLVHQVATSMMANKRTPIAHTKTRGEVSGTGKKPWRQKGTGRARHGSR
RSPIWVGGGVTHGPRNDKDYSKKINKKMKAKALFTVLSRKFKDGEVFFLDNISLKEPKTKEAKNIIVSLSKIKEMNS---
----IN--RRKNAVFIALQEKN-TN-TLKSFSNFGNLEVGDVKDLNVLDLLQYRYLIVTQP-EESMKTFSVKLSSKVKIA
PKTEKIKTEIKAKTKVKAKVKVK-----------------------MFKEKVKK-S-FTELKPKLRLTNIMQAPKIEKVV
ISSGIGS--FK------DPKKSEVVIDRLAKITGQKVIKRGAKKSVASFKSREGDIIGVQVTLRGEKMWSFLDRLFQIAL
PRTKDFRGISLDAIDDMGNYTLSIKEHTVFSETSDEDLKDVFGFAITLVTNLKDKASALEFFKALNFPFKKK--------
-------------MSRIGKKGIQIPEKTEAVITG-G-LFKVKGPKGSLERNFLPEISITIL-DK-EITLAV-----VKEN
-GLTKALWGTYASHIKNMIQGVTEGFEKKLILEGVGFKSQVNGNK-LVLALGFSHPVEIEIPTGLEVKS--EK--NNITI
AGVDKELVGSFAAKVRDLKKPEPYKGKGFHYHDEIVRRKQGKKSV--------------MIQPQTIIKIADNSGAKVGRV
FKVLGSSKKRYARIGELVKFSVQKAEPRKEIKKKAILLGLIVRQKAPLRRKDGSYIRFDENAAIVV--DIKKGEIVPKAG
RIFGPIPREIAELGMQAIVTLAPEVI--MQFHNLKRDKA-NKKSKQIGRG--GTRG-KTSGRGTKGQNARAGGKK-RPEM
RD------IIKRLPKLRG----------------------RGKNLKSRKE---DYVPVKLSVLEI-FENKAIINGKILLE
KGII-KTRNG-KI-PKVKVLA-DKKIEKTFVFEDV-KIS-SVVKKLNE--------------------------------
---------MLFPKKVKHRKWQTMR-KNPKKVG-SATRGVRVSFGSHGLKAMAPARITANQIESARKAINKCVGKTGRVW
IRIFPDMPFTKKPAEVKMGKGKGDLEGYCAPVLAGQVMFEVDGVTPAIAIEALRKGGTKMPIKTKIISRI------MNTK
IKKIQRDRRRKRIKAKVFGVKDKPRLSVFKSNKYISAQLIDDFTGTTLAAA-SS--------KDVVGK-----GVLVKAK
TVGIKIAEQALAKKISKVVFDRGGYIYTGAVAAVALGAREAGLKF--------MNEITAQLNNYRQSPRKVRLVADSIRG
KSIKEAKVRLDFITKRATGPLHKLLNSAIANAKNLGA--DV-EN-LWVKAITVDGGAILYRRRPVSHGSAHPIRKRTSHI
TVVL-------QERQKLEARSTKS------------------------------------ENKNIKK-------------
----------------------MKIKKGDKVKIITGKDKGKTGPVLKSFPKDFAVLVENINKKKLHQKPRKQG-EKGKII
EQAAPIHVSNVKK---------------I------------------------------------MTHTVHPYAHRLGII
RDWKSRWF-GVKAK-YKENLKGDVLIYGYLKKRLKGLFVNSVEIERSVKIFRIIIETSRPGLIIGRSGEGMTKLRNDILR
F-M----------SRNKLSSKEE--LKIDVKEVKSPESSAMIVAQMVAEGLEKRMPFRRVMKSMVEKAFANRDVKGIKIS
LAGMLGGSKMSRVESKKVGQIPLQTLRADIDYALYEAFLPLGKIGIKVWIYKGEIFDEK---------------------
------MNDPIGDFIIRIKNAGSVRKASFTVPFSKVKLAIAELLSAKGYLGVV-TKK-NKGNARYLNIELLYMEDGSPKV
RGVKRMSKPSRRIYEGAKNIKKFRKGFGLSIFSTPKGIMADTDAKKSNLGGEFLFNIWLKKDSTLPKKTELRGTKKKSSS
KKE------------------------EP--ISKLRIRVMAYEYKVLDLSVKQIIDTALRYDATIVGPIPLPTEIKKWTV
NRSPFVYKDAREQFEMRIHRRVIDIINPSPKIMDSLTNLSLPSGVNIDVKII-MDKKEEKNNIETKKINKKVLSATVVSD
KMQDTCIVLVSRFVKHKKYKKYHKVSKKYKVHDVGNTKKIGDKVTIMECRPLSKDKHFVIVN------------------
----------------------MSRSLKKGPYVDERVLKKIEGKK-AGDSE-VIKTWSRSCTIAPEMIGFTFGVHNGRDH
IEVFVTEDMVGHKLGEFSLTRKFVKHGGKMQKDLEAKKKDDE---IRAAKA---AKA---STDS-----KK
>Bacteria_Parcubacteria_OD1_RIF-OD1-1_RIFCSPHIGHO2_02_FULL_RIF_OD1_10_39_19
----MAIKTYKPTSKSRRHMSVVSYKSILTKN-KPTKSLTYGFKRVVGRNNVGRITVRHKGGGHKRLFRDVDFKY-NKIN
IPYKIASIEYDPNRTGFIGLAVYRDGEKKYVLLPKNIKVGEEL-LT-SEN-AEIKLGNRTQLKNIPVGTFVYNVELKFKG
GAKIARSAGNFVQVIAKDGGEVDLKMPSSEVRKVKENCFASIGEVSNEEKRLENFGKAGRSRWKGIRPTVRGTAMNPVDH
PHGGGEGRQGRGRRRAISLWGKPTGKGQKSRRTKKYSNKFIVS-RRKVGKQR----------------------------
-MTQIFREDGKVQPVTVLSVESQAISQIKTKEKDGYSAVQLS-AGLRKD-KNISKPVK-GH------IKDLGTSSVLKEF
R---------IEDVSSLKVGDKILID-TFVAGDNINISAISKGKGFQGVVKRHGFHGGPRSHGQKHSEREAGSIGGGGRA
GGRVIKGMRMAGRMGSDRITVKNLKVVGVDKENNEMMVSGAIPGRRGTLVEI---RSAKS--------------------
--------------------------------------------------------------------------------
---MEATIYNQMGKETGKVKLPEAVFGLSWNASLVHQVSVSMMGNARTPIAHTKTRGEVAGSGIKPWRQKGTGRARHGSR
RSPIWVGGGVTHGPRNDKNYSTKINKKMKTKALFAVLSHKFKDGEVVFLDSLSFKAPKTKEAKNVITSL---------SK
IKEVSSIGRRKNAAFIALETK--NKNVLKSFSNFGNLETGLVKDLNVLDLLRYRYLVITDP-EKSLVTLSARLK------
--------------------------------------------MKLMKEK-TK-EAFKELKEKLGLKNVMQSPKIVKVV
VNSGVGS--FS------DKKKIDVVIDRLSKITGQKPIKRGAKQSVASFKSREGDIVGVQITLRGEKMWSFLDRLFNIAL
PRTKDFRGISAEAIDEMGNYTLSIKEHIVFPETADEDLKDVFGFSATIVTSLKNKSDTLEFFKHLGFPFKKIVVKK----
-------------MSRIGKKGIQIPDKTEISINS-G-AVLVKGPKGSLERNFRPDISIVIS-DK-SVSLTP-----AKEN
-KQTKALWGTYASHIKNMIKGVNDGFEKKLILEGVGFKSQVNGPK-LVLALGFSHPVEVVIPEGLNVKA--EK--NVLTM
SGIDKELVGSFSAKIRDLKKPEPYKGKGFRYFDEVIRRKQGKRSV--------------MIQPQTIVKVADNSGAKIGRV
FKILGSSKKRYARIGELVIFSVQKAEPRKEIKKKAVLLGLVVRQKAPLRRKDGSYIRFDENAVIVV--EEKKGEILPKAG
RIFGPIPREIAEAGHQAIVSLAPEVI--MQFHNLKKNTK-NRKAKQVGRG--GTRG-KTSGRGTKGQNARSGRKK-RPEM
RD------IIKRLPKLRG---RGK----------NFL----KSR----LE---KALPINISRVKSHFKEGEEINAKTLLA
KGLI-KTRNG-KL-PKIKILN--G--------------------------------------------------------
---------MLFPKKVKYRKWHTMR-ENPKKVG-PATRGIKVSFGSHGLKAITPGRINSRQIESARKAITRNLGKTGRVW
IRIFPDMPYTKKPAEVKMGKGKGDIEGYCARVLAGQVMFEVDGALAPVAIESLRKGGTKMPVKTKIVARI------MDTK
IKKIQRERRKKRIRAKVFGVSDKPRLSVFKSNKYISAQLVDDARGATLASA-TS--------KNIKGK-----SVLEKAK
AVGESIAKQAEVKKISTAVFDRGGYLYTGSVKAVADGARGAGLKF--------MNEITAQLNSYRQSPRKVRLVANAIKG
KSAKEAKNRLDFIIKGAASPLHKLLNSAIANAKDLGA---NTDN-LWVKSITVNGGKILYRRRPVSHGSAHAIHKRTSHV
TIVL---QEKLQKGKIEKSKNKTK--------------------------------------------------------
----------------------MKIKKGDKVTIITGKDKGKSGPVIKSFPKKEMVLVEGVNKKKLHKRPKKSN-EKGKII
EQATPVHISNVKKVTK-------------------------------------------------MTHTVHPYAHRLGII
RDWRSRWF-GVKSK-YKENLKGDVLIFEYLKKRLKGCFVNSTEIERSAKVFRIIIETSRPGFIIGRNGEGMNKLRDDIIR
L-M----------RRRKLSLKEE--LKIDVKEVKSPESSAMIAAQMIAEGLEKRMPFRRVIKTMIEKAYANRDVKGVKVT
LSGIMGGSAMARVETKKVGRIPLQTLRADIDYALYEARLPLGKIGVKVWIYKGDIFDKDKSVKT----------------
------MTDPIGDFIIRIKNAGNNNKENVSVPFSKMKLAIAEVLSDKGYLGVV-TKK-SKGDAKFLEAVLLYTADGKPIL
SGVKRISKPSRRLYQNSKSIKIFRKGFGMSVFSTPKGIMSDVDAKKNNLGGEILFNIW--MAESTLKKEKKTTKTVKAKI
KKE------------------------EP--ISKLRIRVMAYEYKILDLSVKQIIDTALRYDAKIVGPVPLPTEIKKYTV
NRSPFVYKNAREQFEMRVHRRVIDIINPSPKIMDSLTNLSLPSGVNIDVKIIMKKTEIKKEENENKITRARTLSGVVVSD
KMKDTCVVLVTRFVKHTKYKKYYKVSKKYKAHDVGNTKKIGDKVEIKESRPISKDKHFIIV-------------------
----------------------MSRSLKKGPYVDPRVLKKIEGKK-PQETG-VIKTWSRACVISPEMVGFTFGVHNGRDH
IEVFIGEDMVGHKLGEFSLTRKFIKHGGKMQKDLEAKKKEDE---INAAKG---AKA---AAEGA----KK
>Bacteria_Parcubacteria_OD1_RIF-OD1-1_RIFOXYD1_FULL_RIF_OD1_10_39_35
----MAIKTYKPTSKSRRGMTVVSLKSILTKN-KPLKALTFGRKRAVGRNSAGRITVRHKGGGHKRLYREIDFKY-NKIN
IPYKIVSVEYDPNRTGFIGQAVYKDGEKRYVLLPKSVKVGEEL-VT-AEN-AEIKQGNRLPLREIPVGASVYNVELKPKG
GARIARSAGNFVQVIAKDAGSVDLKMPSTEIRKVKETCWASIGEVSNEEKRLENYGKAGKSRWKGIRPTVRGTAMNPVDH
PHGGGEGRQGRGRRRAISLWGKPTGKGQKSRRSKKYSNKFIVS-RRKVGKKR----------------------------
-MTQIFGEDGKVQPATILSAQPVTISQIKTKEKDGYTAVQIG-AGTRRE-KNMSKPVK-GH------LKELGNLAVLKEF
R---------VTDSSVFNKGDKISLE-SFAVGDSINVSAISKGKGFQGVVKRHGFHGGPRSHGQKHSEREPGSIGGG-RA
GGKVIKGMRMAGRTGSDRITVKNLKVIGIDQENNIMLVSGAVPGRRGTLVEI---RGN----------------------
--------------------------------------------------------------------------------
---MEATVYNQKGTEAGKIKLPENIFGLPWNESLVHQVATSMAANERTPIAHTKNRGEVAGTGMKPWRQKGTGRARHGSR
RSPIWVGGGITHGPRNDKDYSRKINKKMKTKALFTVISSKFKDGEVVFLDDISLRAPKTKDAKSIISALSKIKEISS-L-
----AR---RKNAAFIALQGK-DEA-VSKSFNNFGNLEVGQIKDLNVLDILQYKYLIVANPD-KSIPTLLSRLK------
--------------------------------------------MKLLKEK-TK-EAFKELKEKLGLKNIMQAPKILKVV
VSSGVGS--FN------DKKKIDIVTDRLAKITGQKPIKRGAKKSVASFKSREGDIVGVQITLRGEKMWSFLDRLLNIAL
PRTKDFRGISIDALDEMGNYTLAIKEHTVFSETADEDLKDVFGFSATIVTNLKNKESASEFFKTLGFPFKKK--------
-------------MSRIGKKGILVPEKTETSFNN-G-VFSVKGPKGTLERSFKLEITIKIE-GK-DISLSL-----TKEN
-KQTRALWGTYASHIKNMVKGVNDGFEKKLILEGVGYKSQVNGNK-LVLALGFSHPVEVLIPTGLEVKA--EK--NLLTF
SGIDKELVGSFSAKIRSLKKPEPYKGKGFRYHDEIIRRKQGKKSV--------------MIQPQTIVKVADNSGAKIGRV
FKVLGSSKKRYARIGELVIFSVQKAEPRKEIKKKAVLLGLVVRQKAPLRRKDGSYIRFDENAVVVV--EQKKGEIVPKAG
RIFGPIPREIAELGMQAIVTLAPEVI--MQFHNIKKNKS-NRKAKQVGRG--GTRG-KTSGRGTKGQNARAGRKK-RPEM
RD------IIKRLPKLRG-----------------------RGKSLKTRL--LDAVVVKLSVIEEKFKVGEKINPQILIE
KGII-KTKNG-KT-PIVKILA-DKEIKKSFVFENV-KMSEKVKELTA---------------------------------
---------MLFPKKVKYRKWQTLR-ENPKKIG-PATRGIKVSFGSHGMKAMAPGRITSNQIEAARKAITRSLGKTGRVW
IRIFPDMPFTKKPAEVKMGKGKGDIEGYCARVSVGQIMFEVDGALAPVAVESLRKGGTKMPVKVKIVARI------MNTK
IKTLQRDRRRKRIRAKIFGTSEKPRFSIFRSNKYITAQLIDDSKGATLASA-TS--------KDIKGK-----SVVEKAK
AVGASIAEQAKAKKIVTAVFDRGGYLYTGSVSALADGAREAGLKF--------MQEITAQLNSYRQSPRKVRIVADVLRG
KSVSEAKKKLDFITKRATGPLHKLLDSAIANAKDLGAV--V-EN-LKVKAITVDGGKILYRRRSVSHGSAHTIHKRTSHI
KITL-------------IEKAPAK--------------------------------------------------------
----------------------MKIKKGDKVSIIAGKDRGKTGVVLKAFPKVDAVLVEGINKKKLHQRPKKSN-EKGKII
EQAAPVHVSNVKKVKDK------------------------------------------------MSHTVHPYAHRLGII
RDWRSRWF-GIKSK-YKENLKGDVLIFEYLKKRLKGAFVNSIEIERNIKTFRIIIETSRPGLIIGRSGEGMTKLRDDVVK
F-M----------KRRSLSIKEE--LKIDVKEVKSPESSSMIAAQMVAEGLEKRLPFRRVMKSMVEKAFANRDVKGVKVT
LSGIMGGSNMARTETKKVGRIPLQTLRADIDYAFHEALLPLGKIGIKVWIYKGDIFSKD--KNTKS--------------
------MNDPIGDFIIRIKNAGNVGKESISVPFSKMKFAIATLLSEKGYVGAV-SQK-SKGSAKFLNVDLLYTENGSPVV
SGVQRISKPSRRLYEKSKDIKRFRRGFGLSIFSTPKGIMADVDARKENLGGEFLFNIW---MAESTLKKEKKVAKPKKSS
KKE------------------------EP--ISKLRIRVMAYEYKVLDLSVKQIIDTAMRYDAKIVGPIPLPTEIKKWTV
NRSPFVYKNAREQFEMRVHRRVIDIINPSPKIMDALTNLSLPSGVNIDVKIMKEELKKNTEEKSEGKIGGKVLSGVVVSD
KMKDTCVVSVIRFVKHTKYKKYHKVSKKYKAHDVGNTKKIGDKVMIRECKPISKDKHFIIVK------------------
----------------------MSRSVKKGPYVDPRVIKKVEGKK-PQETG-VIKTWSRACVIAPEMVGFTFGVHNGRDH
IEVFVTEDMVGHRLGEFSLTRKFIKHGGKMQKDLEAKKKEDE---ISAAKS---AKA---TADTK----KK
>Bacteria_Parcubacteria_OD1_RIF-OD1-1_RIFCSPLOWO2_12_FULL_RIF_OD1_10_39_16
------MKEYKPRSNPRRHMSVVSFKSVLTGH-EPLKALTFGIKRSVGRNNAGRITVRHKGGGHKRLFREIDFRY-DKIN
IPYKIVSVEYDPNRTGFIGLAVYKDGEKRYVLLPKNIKVGEEF-LTA-EN-AEIKLGNRLQLKDIPVGAFVYNVELKPKG
GAKIARSAGNFVQVIAKDAGYIDLKMPSTEVRKVREGCWASIGEVSNEEKRLENYGKAGKSRWKGIRPTVRGTAQNPVDH
PHGGGEGRQGRGRRRAISLWGKPTGKGQKSRRAKKYSNKNMVS-RRKVGKKE-------------------MKFILAKKV
NMTQIFGEDGTVQPATVLNVEPVTVSQIKTKEKDGYNAVQIG-TGSRKE-KNISKAVR-GH------LKDIGNLATLKEF
R---------IEEASSLNRGDKISLD-IFVIGDKIAVSAVSKGKGFQGVVKRHGFHGGPRSHGQKHSEREPGSIGGGGRS
GGKVIKGMRMAGRMGSDRITVKNLKVIGIDKENNIMLVSGAVPGRRGTLVEI---RG-----------------------
--------------------------------------------------------------------------------
---MDAKVYNQIGKEISTVKLPENVFGLSWNEDLVHQVTISMMGNKRTPIAHTKNRGEVAGSGIKPWQQKGTGRARHGSR
RSPLWVGGGVSHGPRNDKDYSRKINKKMKMKALFTVLSRKFKDGEIIFLTDISLKIPKTKEAKNIITSLSKIKEFSS-I-
----GR---RKNAAFIALQEK-DQN-VSKSFRNFSNLELGLVKDLNAMDLLQYRYLVMTEPE-KSIAILSSKMK------
------------------------------------------------MKEKTK-EIFKELKGKLGLKNIMQSPKIVKVT
VSSGVGS--FN------DKKKIDVVIDRLAKITGQKPVKRGAKKSIATFKSREGDTVGVQVTLRGEKMWGFLDRLFNVAL
PRTKDFRGIPPSAIDEMGNYTLSIKEHTIFPETADEDLKDVFGFAVTIVTSLKNKASTFEFFKALNLPFKKR--------
-------------MSRLGKKGITMPEKTEATFSI-G-TLSVKGPKGSLNRDFRSDIKIVVD-GK-QISLSV-----PKEN
-NQTKALWGTYASHIKNMVKGVNDGFEKKLVLEGVGYKSQVTGTK-LILALGFSHQVEVEIPAELKVKA--EK--NLLTI
SGIDKELVGSFSAQIRDLKKPEPYKGKGFHYSDEVVRRKQGKKSI--------------MIQPRSIVKVADNSGAKIGRV
FKVLGSSKKRYARIGELVIFSVQKAEPRKEIKKKAVLLGLVVRQKAPLKRKDGSYIRFDENAVIVV--EQKKGEILPKAG
RIFGPIPREIAEAGHQAIVSLAPEII--MQFHNLKRNKS-NRKAKQVGRG--GTRG-KTSGRGTKGQNARAGRKK-RPEM
RD------IIKRLPKLRG-----------------------RGKFLKSRL--EKATPIKLSVLEEKFSSGEVISYKTLLN
KGII-KMKNG-RT-PKVKILA-DGEMKKSFVFEGI-KMSE-SAKKING--------------------------------
---------MLFPKKVKHRKWHTMR-KNPNKVG-PATRGVNVSFGSYGLKALTPGRITSNQIESARKAIIRNLGKTGRVW
IRIFPDMPFTKKPAEVKMGKGKGDIQGYHVRVLAGQVLFEADGVAPVVAIESLRKGGTKMPVKTKIVTRH------MDTQ
IKKIQRDRRRKRIRAKIFGVGKKPRLSVFKSNKYISAQLIDDSKGATLASA-TS--------KNIKGK-----NSFERAK
AVGISIAEQAKAKNISVVVFDRGGYIYTGSVSALADGAREAGLKF--------MNEITAQLNDYRQSPRKVRVVADTIKG
KSVVDAKNRLDFITKRATGPLNKLLSSAIANAKNSGA---NVEN-LWIKSITVNAGQILHRRRPVSRGSSHPINKRTSHI
KIVL---VEKLKEAKKEKSKDKNK--------------------------------------------------------
----------------------MKIKKGDKVKIITGKDKGKTGAVIKSFPKDFAVLVEGINKKKVHQKPRKGG-EKGKII
EQAAPVHVSNVQK------------IK--------------------------------------MTHTVHPYAHRLGII
RDWKSRWF-SVKPK-YKENLRGDVLIMEYLKKRLKGCFVNSTEIERSAKTFRIIIETSRPGFIIGRSGEGMIKLRGDIIA
F-M----------KKHDLSTKEE--LKIDVKEVKSPESSAMIAAQMVAEGLEKRMPFRRVTKTMVEKAFANRDVKGVKIT
ISGIMGGSNMARIETKKVGRIPLQTLRADIDYAFYEALLPLGKIGIKVWIYKGDIFNKDKSVKP----------------
------MNDPIGDFIIRIKNAGNVHKEEISIPFSKMKLAIAELLSAKGYIGAV-TKG-AKGNAKYLNVELLYSGDGRPVV
SGVRRMSKPSRRIYEGAKDIRRFRRGFGLSIFSTPKGIMADVDAKKNNLGGEFLFNIWLKKEKASKVPKTLKGEKVKKSS
KKE------------------------EA--ISKLRIKVMAYEYKILDLSVKQIIDTAVRYDAKIVGPIPLPTEIKKWTV
NRSPFVYKNAREQFEMRVHRRVIDIINPSPKIMDALINLSLPSGVNIDVKIM--MNKKKTEKNTVKKINSKILSGIVVSD
KMKDTCVVSITRFVKHKKYKKYYKVSKKYKAHNVGNTKKIGDKVSIISSRPISKDKHFIVI-------------------
----------------------MSRSLKKGPYVDPRVMKKIEGKK-PQETG-VIKTWSRACVIAPEMIGFIFGVHNGRDH
IEVFVTEDMVGHKLGEFSLTRKFIKHGGKIQKELEAKKKEDE---IMAAKG---AKE---ATTGAV---KK
>Bacteria_Parcubacteria_OD1_RIF-OD1-1_RIFCSPHIGHO2_12_FULL_RIF_OD1_10_43_12b
------MKSYKPTTKSRRNMTGIDYRVILTSS-EPNKSLTRGVTRAAGRNHHGRVTTRHKGGGHKRLFRDIDFTY-NKIG
VPFRVATLEYDPNRSGFIGIVVYKDGEKRYALLPKGAKRGDVY-VAS-ED-AAIAPGNRLPLKNITIGTFVYNVELKPKG
GAKAGRSAGNYIEVVAKDAGFVDLKMPSSEVRKVLENCWATIGEVSNDENRLVNLGKAGRSRWLGIRPTVRGSAMNPVDH
PHGGGEGRSGRGRRRAVSAFGKPTGKGQKSRKPKKYSNKFIVR-RRKVGKK--------------------MKFLLAKKN
SMTQVYTDDGRAIPATLLDVGDVIVTQVKSKEKDGYEAVQVG-FGSKKE-KNISKSIK-GH------TKGLGNFAALREF
-------PISGAPEGGWKVGDKIEIG-TFAPGDAVEVSGVSKGKGFQSVIKLHNFKGGPRSHGQKHSEREPGSIG-G-GL
RNKVPKGMRMAGRMGGDKITVKNLEIVQVIPDANQILVSGAVPGRRGTMLEL---RSKN---------------------
--------------------------------------------------------------------------------
---METSVYNQKGENIGKIALPESIFGVKWNSDLVHQVVTSMQSSARRGTAHTKTRGEVRGGGKKPWKQKGTGQARHGST
RSPIWVGGGVAHGPRTDKNYDRKINKKMKTKALFAILSRKLKDDGIVFVDDLTLKEPKTKLAIASLVTLGKVPALKNIL-
----N----TNNALSIYVPER-TDD-LVRAFRNVANVTLEDTRSMNPVSLLSYKKVVMVYPE-ESLRILGSKLGVAKEET
[truncated: 1,611,298 more chars]
