# Supplementary material for: Members of the Candidate Phyla Radiation are functionally differentiated by carbon- and nitrogen-cycling capabilities
Source: Microbiome. 2017 Sep 2;5:112. doi: 10.1186/s40168-017-0331-1 (PMC5581439; doi:10.1186/s40168-017-0331-1)
Supplement: Supplementary file 7 — Maximum-likelihood rps3 tree file. (TREE 419 kb) [file 40168_2017_331_MOESM7_ESM.tree]

((Archaea_Crenarchaeota_Thermoprotei_Thermoproteales_Thermoproteaceae_Vulcanisaeta_distributa_DSM_14429_chromosome__stripped_:0.35885260381287098497,((Archaea_Crenarchaeota_Thermoprotei_Thermoproteales_Archaea_Crenarchaeota_Thermoprotei_Thermoproteales_YNP_Site_19_Thermoproteales_Type_II__stripped_:0.18124910322442888688,Archaea_Crenarchaeota_Thermoprotei_Thermoproteales_Thermoproteaceae_Thermoproteus_uzoniensis_768_20_chromosome__stripped_:0.00000100000050002909):0.34199376199692638201[83],(Archaea_Crenarchaeota_Thermoprotei_Thermoproteales_Thermoproteaceae_Thermoproteus_neutrophilus_V24Sta__stripped_:0.11511039519610950788,(Archaea_Crenarchaeota_Thermoprotei_Thermoproteales_Thermoproteaceae_Pyrobaculum_aerophilum_IM2__stripped_:0.13874203005466428928,Archaea_Crenarchaeota_Thermoprotei_Thermoproteales_Archaea_Crenarchaeota_Thermoprotei_Thermoproteales_YNP_Site_4_Thermoproteales_Type_II__stripped_:0.04810214295086505387):0.06701352621312271773[55]):0.13241797815331513011[82]):0.15839593821425340670[74]):0.18805581135793875136[42],(((Archaea_Crenarchaeota_Thermoprotei_Desulfurococcales_Desulfurococcaceae_Ignicoccus_hospitalis_KIN4I__stripped_:0.47090700625744358332,(Archaea_Crenarchaeota_Thermoprotei_Desulfurococcales_Desulfurococcaceae_Ingnisphaeroid_species__stripped_:0.17935624187022256026,Archaea_Crenarchaeota_Thermoprotei_Desulfurococcales_Desulfurococcaceae_Ignisphaera_aggregans_DSM_17230_chromosome__stripped_:0.13793630109348276047):0.19208975845253262182[75]):0.08808522540622468200[76],((((Archaea_Crenarchaeota_Thermoprotei_Desulfurococcales_Pyrodictiaceae_Hyperthermus_butylicus_DSM_5456__stripped_:0.23679581462049584251,Archaea_Crenarchaeota_Thermoprotei_Desulfurococcales_Pyrodictiaceae_Pyrolobus_fumarii_1A_DSM_11204__stripped_:0.17154299132323000410):0.27073291852378084110[100],(Archaea_Crenarchaeota_Thermoprotei_Fervidicoccales_Fervidicoccaceae_Fervidicoccus_fontis_Kam940__stripped_:0.23457817716477796788,(Archaea_Crenarchaeota_Thermoprotei_Desulfurococcales_Desulfurococcaceae_Staphylothermus_hellenicus_DSM_12710_chromosome__stripped_:0.23493147243795317602,((Archaea_Crenarchaeota_Thermoprotei_Desulfurococcales_Desulfurococcaceae_Desulfurococcus_fermentans_Z_1312_DSM_16532__stripped_:0.21869674231375305085,Archaea_Crenarchaeota_Thermoprotei_Desulfurococcales_Desulfurococcaceae_Thermosphaera_aggregans_DSM_11486_chromosome__stripped_:0.07407033010025072806):0.11208451956763135215[99],Archaea_Crenarchaeota_Thermoprotei_Desulfurococcales_Desulfurococcaceae_Thermogladius_cellulolyticus_1633__stripped_:0.22420351306198674224):0.12862944591299763086[90]):0.47974780163960090151[100]):0.06541318600519481496[43]):0.05167677115850513592[41],(Archaea_Crenarchaeota_Thermoprotei_Desulfurococcales_Desulfurococcaceae_Aeropyrum_camini_SY1_JCM_12091__stripped_:0.49390246807415022490,((Archaea_Crenarchaeota_Thermoprotei_Desulfurococcales_Site_04_Desulfuro__stripped_:0.06048120923955376677,((Archaea_Crenarchaeota_Thermoprotei_Desulfurococcales_Site_03_Desulfuro__stripped_:0.01347154993252176573,Archaea_Crenarchaeota_Thermoprotei_Desulfurococcales_Site_19_Desulfuro__stripped_:0.05125283284032697284):0.03116732907143536513[80],Archaea_Crenarchaeota_Thermoprotei_Desulfurococcales_Site_08_Desulfuro__stripped_:0.01832303489273968966):0.03079038555535499114[81]):0.10483258540439790996[85],Archaea_Crenarchaeota_Thermoprotei_Acidilobales_Acidilobaceae_Acidilobus_saccharovorans_345_15_chromosome__stripped_:0.07719443972611640670):0.35767200453344599742[100]):0.29184635126545732664[97]):0.05248724351552610384[29],(Archaea_Crenarchaeota_Thermoprotei_Sulfolobales_Sulfolobales_archaeon_Acd1__stripped_:0.21005568729476337131,(Archaea_Crenarchaeota_Thermoprotei_Sulfolobales_Sulfolobaceae_Sulfolobus_solfataricus_P2__stripped_:0.15390133427369170893,((Archaea_Crenarchaeota_Thermoprotei_Sulfolobales_Sulfolobaceae_Metallosphaera_sedula_DSM_5348__stripped_:0.20505404665711479684,Archaea_Crenarchaeota_Thermoprotei_Sulfolobales_Sulfolobaceae_Acidianus_hospitalis_W1_chromosome__stripped_:0.23352943858829705581):0.17726553050969787173[68],Archaea_Crenarchaeota_Thermoprotei_Sulfolobales_Sulfolobales_archaeon_AZ1__stripped_:0.13302626658917832136):0.10658730094525820098[61]):0.08842942618941272703[62]):0.23532675502132224810[99]):0.06997587706368564586[48]):0.21493338342475193370[92],(((Archaea_Thaumarchaeota_unclassified_Thaumarchaeota_Candidatus_Caldiarchaeum_subterraneum__stripped_:0.56754086880949572436,(Archaea_Aigarchaeota_candidate_division_pSL4_archaeon_SCGC_AAA471_E14_Combined_Assembly_pSL4_3__pSL4__stripped_:0.54084277475659769951,(Archaea_Aigarchaeota_candidate_division_pSL4_archaeon_SCGC_AAA471_D15_Combined_Assembly_pSL4_2__pSL4__stripped_:0.03315281320456103797,Archaea_Aigarchaeota_candidate_division_pSL4_archaeon_SCGC_AAA471_B22_Combined_Assembly_pSL4_1__pSL4__stripped_:0.03275344308309528080):0.37420958398830345137[100]):0.27934614869216894961[96]):0.24036035886587467370[96],(Archaea_Crenarchaeota_Thermoprotei_Thermoproteales_Thermofilaceae_Thermofilum_pendens_Hrk_5__stripped_:0.55544691340179241923,(Archaea_TACK_Thaumarchaeota_RBG_16_Thaumarchaeota_49_8__stripped_:0.44348399333783816711,(Archaea_Thaumarchaeota_Nitrososphaerales_Nitrososphaeraceae_Nitrososphaera_viennensis_EN76__stripped_:0.32103281195990512886,(Archaea_Thaumarchaeota_Thaumarchaeota_archaeon_MY2__stripped_:0.18601498477770567197,((Archaea_Thaumarchaeota_Cenarchaeales_Cenarchaeaceae_Cenarchaeum_symbiosum_A.__stripped_:0.35516425957443620298,((Archaea_Thaumarchaeota_unclassified_Thaumarchaeota_Marine_Group_I_Marine_Group_I_thaumarchaeote_sp._SCGC_AAA288_K05__stripped_:0.21587899124576473420,((Archaea_Thaumarchaeota_unclassified_Thaumarchaeota_Marine_Group_I_Marine_Group_I_thaumarchaeote_sp._SCGC_AAA288_C17__stripped_:0.01427173585944644697,(Archaea_Thaumarchaeota_unclassified_Thaumarchaeota_Marine_Group_I_Marine_Group_I_thaumarchaeote_sp._SCGC_AAA288_P18__stripped_:0.01327903765203673238,Archaea_Thaumarchaeota_unclassified_Thaumarchaeota_Marine_Group_I_Marine_Group_I_thaumarchaeote_sp._SCGC_AAA288_O22__stripped_:0.00000100000050002909):0.00602800457764320410[73]):0.02789577182562554339[87],(((Archaea_Thaumarchaeota_unclassified_Thaumarchaeota_Marine_Group_I_Marine_Group_I_thaumarchaeote_sp._SCGC_AAA288_E09__stripped_:0.03472294282164629931,Archaea_Thaumarchaeota_unclassified_Thaumarchaeota_Marine_Group_I_Marine_Group_I_thaumarchaeote_sp._SCGC_AAA288_N23__stripped_:0.04860489698088383409):0.06758256497085857184[98],((Archaea_Thaumarchaeota_unclassified_Thaumarchaeota_Marine_Group_I_Marine_Group_I_thaumarchaeote_sp._SCGC_AAA288_M23__stripped_:0.00689221070216565913,Archaea_Thaumarchaeota_unclassified_Thaumarchaeota_Marine_Group_I_Marine_Group_I_thaumarchaeote_sp._SCGC_AAA288_G05__stripped_:0.02012075947799186332):0.03471974695519726428[95],Archaea_Thaumarchaeota_unclassified_Thaumarchaeota_Marine_Group_I_Marine_Group_I_thaumarchaeote_sp._SCGC_AAA008_G03__stripped_:0.06866316996963389707):0.02844786214510923450[46]):0.09625284999572424061[98],((Archaea_Thaumarchaeota_unclassified_Thaumarchaeota_Marine_Group_I_Marine_Group_I_thaumarchaeote_sp._SCGC_AAA008_O18__stripped_:0.00000100000050002909,Archaea_Thaumarchaeota_unclassified_Thaumarchaeota_Marine_Group_I_Marine_Group_I_thaumarchaeote_sp._SCGC_AAA008_E15__stripped_:0.00643241359222534656):0.02294035925126872155[98],(Archaea_Thaumarchaeota_unclassified_Thaumarchaeota_Marine_Group_I_Marine_Group_I_thaumarchaeote_sp._SCGC_AAA007_E15__stripped_:0.00000100000050002909,(Archaea_Thaumarchaeota_unclassified_Thaumarchaeota_Marine_Group_I_Marine_Group_I_thaumarchaeote_sp._SCGC_AAA008_P02__stripped_:0.02629381490114022016,((Archaea_Thaumarchaeota_unclassified_Thaumarchaeota_Marine_Group_I_Marine_Group_I_thaumarchaeote_sp._SCGC_AAA008_O05__stripped_:0.00000100000050002909,Archaea_Thaumarchaeota_Thaumarchaeota_archaeon_SCGC_AB_663_P07__stripped_:0.01955136876562531961):0.00650206482824800501[53],Archaea_Thaumarchaeota_unclassified_Thaumarchaeota_Marine_Group_I_Marine_Group_I_thaumarchaeote_SCGC_AAA007_O23_TG_002_783__stripped_:0.01959594131822027865):0.01952985162092695653[90]):0.01296128814050498401[60]):0.00292276164310210527[37]):0.04572049250473026599[88]):0.03142190128134354082[40]):0.10942037058068686262[84]):0.08552585117393016190[68],(Archaea_Thaumarchaeota_unclassified_Thaumarchaeota_Marine_Group_I_Marine_Group_I_thaumarchaeote_sp._SCGC_AAA288_P02__stripped_:0.01875377204360743899,Archaea_Thaumarchaeota_unclassified_Thaumarchaeota_Marine_Group_I_Marine_Group_I_thaumarchaeote_sp._SCGC_AAA008_M21__stripped_:0.05277526717767422326):0.12141392423762981112[100]):0.06659826009234015576[51]):0.03053134179103888027[15],(Archaea_Thaumarchaeota_unclassified_Thaumarchaeota_Marine_Group_I_Marine_Group_I_thaumarchaeote_SCGC_AAA160_J20__stripped_:0.06432425536803573762,((Archaea_Thaumarchaeota_Nitrosopumilales_Nitrosopumilaceae_Nitrosopumilus_sp._MY1_MY1__stripped_:0.03247564170675158735,Archaea_Thaumarchaeota_CSP1_1__stripped_:0.14410925967604429343):0.01572888470368148661[45],(Archaea_Thaumarchaeota_Nitrosopumilales_Nitrosopumilaceae_Candidatus_Nitrosopumilus_koreensis_AR1__stripped_:0.01304785575275811682,(Archaea_Thaumarchaeota_unclassified_Thaumarchaeota_Marine_Group_I_Marine_Group_I_thaumarchaeote_SCGC_AAA799_E16__stripped_:0.00000100000050002909,Archaea_Thaumarchaeota_unclassified_Thaumarchaeota_Marine_Group_I_Marine_Group_I_thaumarchaeote_SCGC_AAA799_N04__stripped_:0.00000100000050002909):0.00000100000050002909[82]):0.12847247697996702631[100]):0.04932029727742716363[55]):0.05818271025976037847[66]):0.04087540489379885150[25]):0.42106407719237776144[99]):0.11667573437570036288[82]):0.31145494686481756119[99]):0.13731861227428895922[47]):0.14427082683565117804[42],(((((Archaea_Euryarchaeota_Thermococci_Thermococcales_Thermococcaceae_Thermococcus_kodakarensis_KOD1__stripped_:0.06650248921113896539,(Archaea_Euryarchaeota_Thermococci_Thermococcales_Thermococcaceae_Palaeococcus_pacificus_DY20341__stripped_:0.10496591372261035446,Archaea_Euryarchaeota_Thermococci_Thermococcales_Thermococcaceae_Pyrococcus_furiosus_DSM_3638__stripped_:0.05154414110111475017):0.04533522562566950215[52]):0.39703591639221685883[100],((((((Archaea_DPANN_Woesearchaeota_AR18_gwa2_scaffold_1772__stripped_:0.95191118157686271939,(Archaea_DPANN_Pacearchaeota_AR6_gwa2_scaffold_10207__stripped_:0.38765749071234772982,(Archaea_DPANN_Pacearchaeota_RBG_16_Pacearchaeota_35_8__stripped_:0.19640544086331265805,(Archaea_DPANN_Pacearchaeota_AR13_gwb2_scaffold_657__stripped_:0.27657303422118273417,(Archaea_DPANN_Pacearchaeota_RBG_13_Pacearchaeota_33_26__stripped_:0.22312456463393806616,(Archaea_DPANN_Pacearchaeota_AR1_gwc2_scaffold_2477__stripped_:0.30588581738459252879,Archaea_DPANN_Pacearchaeota_AR19_gwa2_scaffold_250__stripped_:0.32281593761058707814):0.01363602059743621378[31]):0.07371966398180528068[47]):0.03282126693453462501[32]):0.36575007553753219325[100]):0.26714146697784968421[90]):0.10992995400290478392[37],(((Archaea_DPANN_Woesearchaeota_AR16_gwa2_scaffold_1808__stripped_:0.34033673970748978821,((Archaea_DPANN_Woesearchaeota_AR3_gwa2_scaffold_210__stripped_:0.26147687970978383820,Archaea_DPANN_Woesearchaeota_AR9_gwa2_scaffold_1018__stripped_:0.46731476690700529675):0.03390435957217551033[19],(Archaea_CP_DHVE_6_WOR_bin_SMTZ_78__stripped_:0.48180296390797694439,(Archaea_DPANN_Woesearchaeota_AR11_gwa2_scaffold_3980__stripped_:0.35199551890791547226,(Archaea_CP_DHVE_6_WOR_bin_SMTZ_00__stripped_:0.14242103881713830127,((Archaea_DPANN_Woesearchaeota_AR4_gwa2_scaffold_135__stripped_:0.59538571508696369605,(Archaea_CP_DHVE_6_WOR_bin_DG_71_5__stripped_:0.04969896134181548547,Archaea_CP_DHVE_6_WOR_bin_SMTZ_69__stripped_:0.04865797948128552930):0.17404118362693091204[100]):0.07419563679888241392[22],Archaea_CP_DHVE_6_WOR_bin_DG_71__stripped_:0.26057319656928984442):0.13153089278360174941[23]):0.08671821026742665417[12]):0.15756017941980132724[31]):0.18071379380924459945[69]):0.05938470603801407344[24]):0.21679051602666499221[78],Archaea_Nanoarchaeota_candidate_division_DUSEL4_archaeon_SCGC_AAA011_L22_Combined_Assembly_DUSEL4_1__DUSEL4__stripped_:0.38285132214277362017):0.08996755337032169564[54],(Archaea_DPANN_Woesearchaeota_AR20_gwa2_scaffold_32__stripped_:0.52048484903516412103,Archaea_DPANN_Woesearchaeota_AR17_gwa2_scaffold_2520__stripped_:0.44266493094237413519):0.24491895821648751452[82]):0.14668822239687465125[50]):0.16991691728168287212[60],(Archaea_unclassified_Candidatus_Nanobsidianus_stetteri_Final_anotation_based_on_arCOG__stripped_:1.46149695441368776549,Archaea_Nanoarchaeota_Nanoarchaeum_equitans_Kin4_M__stripped_:1.18700975957858201326):0.28114192031306700637[35]):0.18270743153612314935[27],(((Archaea_CP_Micrarchaeota_WOR_bin_STMZ1_77__stripped_:0.30410346648431191285,(Archaea_Micrarchaeota_RBG_16_Micrarchaeota_49_10__stripped_:0.31838087985214330589,(Archaea_CP_Micrarchaeota_WOR_bin_SMTZ_76_1__stripped_:0.13215415084020748493,Archaea_CP_Micrarchaeota_WOR_bin_SMTZ_76__stripped_:0.25470436260946915930):0.08962468650797718317[48]):0.10073932990602872672[52]):0.31707190318845207555[98],((Archaea_Micrarchaeota_RBG_16_Micrarchaeota_36_9__stripped_:0.31006540452628911231,Archaea_CP_Micrarchaeota_WOR_bin_DG_71_2__stripped_:0.30638004210283764639):0.48403492502092260175[100],Archaea_DPANN_Aenigmarchaeota_AR5_gwa2_scaffold_521__stripped_:0.77552081863073751844):0.17210839373816377851[31]):0.13772448682587962177[22],(Archaea_Nanohaloarchaeota_Nanohaloarchaea_Candidatus_Haloredivivus_sp._G17__stripped_:0.15496961473084830407,((Archaea_Nanohaloarchaeota_Nanohaloarchaea_SW_7_Nanohaloarchaea_43_15__stripped_:0.00000100000050002909,Archaea_Nanohaloarchaeota_Nanohaloarchaea_SW_4_Nanohaloarchaea_44_8__stripped_:0.00000100000050002909):0.13498862959618801449[100],Archaea_Nanohaloarchaeota_Nanohaloarchaea_uncultured_halophilic_archaeon_J0756AB_J07NFR56__stripped_:0.47990555024072639734):0.06608583317207489261[30]):0.61089705087029089192[100]):0.13399587127244205753[25]):0.08203071697885135072[4],(((Archaea_Euryarchaeota_Altiarchaeales_Altiarchaeum_BJP_IG2157_Altiarchaeum_SM1_33_3500__stripped_:0.18343440131001495508,Archaea_Euryarchaeota_Altiarchaeales_Altiarchaeum_hamiconexum__stripped_:0.08618889885553522590):0.82103614992396578565[100],(Archaea_Unknown_DPANN_WOR_bin_SMTZ1_59__stripped_:0.29924873833668280687,Archaea_Euryarchaeota_Altiarchaeales_Altiarchaeum_IMC4__stripped_:0.30518522256047492247):0.29835505552027419274[96]):0.31085139107153886284[66],(Archaea_DPANN_Diapherotrites_AR10_gwc2_scaffold_150__stripped_:0.26639664436141125003,Archaea_DPANN_Diapherotrites_AR21_gwc2_scaffold_17919__stripped_:0.37564222049087159228):0.57863024944501184610[100]):0.16592362205574731626[24]):0.09504547021945453089[7],(Archaea_Euryarchaeota_Methanococci_Methanococcales_Methanocaldococcaceae_Methanocaldococcus_jannaschii_DSM_2661__stripped_:0.16866095122855667698,(Archaea_Euryarchaeota_Methanococci_Methanococcales_Methanocaldococcaceae_Methanotorris_igneus_Kol_5_chromosome__stripped_:0.10685413140731085668,(Archaea_Euryarchaeota_Methanococci_Methanococcales_Methanococcaceae_Methanococcus_maripaludis_S2__stripped_:0.23711501357063730078,Archaea_Euryarchaeota_Methanococci_Methanococcales_Methanococcaceae_Methanothermococcus_okinawensis_IH1_chromosome__stripped_:0.06670714646066136511):0.22877835254581918578[100]):0.09843670136485742350[61]):0.23088860365513344530[93]):0.14564000255111153592[11]):0.05000983369136742518[1],((((((Archaea_Euryarchaeota_Methanomicrobia_Methanomicrobiales_Methanomicrobiaceae_Methanofollis_liminatans_GKZPZ_DSM_4140__stripped_:0.18198236754470492604,(Archaea_Euryarchaeota_Methanomicrobia_Methanomicrobiales_Methanomicrobiaceae_Methanoplanus_petrolearius_DSM_11571_chromosome__stripped_:0.19678211478804194523,Archaea_Euryarchaeota_Methanomicrobia_Methanomicrobiales_Methanoregulaceae_Candidatus_Methanoregula_boonei_6A8__stripped_:0.13959679925322923677):0.03217362285804194200[34]):0.04472306607282920676[39],((Archaea_Euryarchaeota_Methanomicrobia_Methanomicrobiales_Methanomicrobiaceae_Methanoculleus_bourgensis_MS2__stripped_:0.15282303043371564533,Archaea_Euryarchaeota_Methanomicrobia_Methanomicrobiales_Methanocorpusculaceae_Methanocorpusculum_labreanum_Z__stripped_:0.12280550611945451056):0.01308308650024290511[30],(Archaea_Euryarchaeota_Methanomicrobia_Methanomicrobiales_Methanomicrobiaceae_Methanomicrobium_mobile_BP_DSM_1539__stripped_:0.23393577915226060338,((Archaea_Euryarchaeota_Methanomicrobia_Methanomicrobiales_Methanoregulaceae_Methanolinea_tarda_NOBI_1__stripped_:0.13145936439410055296,Archaea_Euryarchaeota_Methanomicrobia_Methanomicrobiales_Methanospirillaceae_Methanospirillum_hungatei_JF_1__stripped_:0.16089228694740351222):0.04888085952574382220[42],Archaea_Euryarchaeota_Methanomicrobia_Methanomicrobiales_Methanoregulaceae_Candidatus_Methanosphaerula_palustris_E1_9c__stripped_:0.10493469820247393332):0.04380232570920922913[42]):0.03126767390696619936[20]):0.05823894958401286404[50]):0.33817680805798222554[94],(Archaea_Euryarchaeota_Archaeoglobi_Archaeoglobales_Archaeoglobaceae_Archaeoglobus_fulgidus_DSM_8774__stripped_:0.10260697278687010148,Archaea_Euryarchaeota_Archaeoglobi_Archaeoglobales_Archaeoglobaceae_Ferroglobus_placidus_DSM_10642_chromosome__stripped_:0.18415636434845372715):0.47801178217828388384[100]):0.25367578305354149260[60],((Archaea_Euryarchaeota_Methanomicrobia_Methanosarcinales_Methanosaetaceae_Methanosaeta_thermophila_PT__stripped_:0.23903191669489987081,(Archaea_Euryarchaeota_Methanomicrobia_Methanosarcinales_Methermicoccaceae_Methermicoccus_shengliensis_DSM_18856__stripped_:0.27915524591747375993,(Archaea_Euryarchaeota_Methanomicrobia_Methanosarcinales_Methanosarcinaceae_Methanomethylovorans_hollandica_DSM_15978__stripped_:0.05794340377511416479,(Archaea_Euryarchaeota_Methanomicrobia_Methanosarcinales_Methanosarcinaceae_Methanococcoides_burtonii_DSM_6242__stripped_:0.05797793015900899738,(((Archaea_Euryarchaeota_Methanomicrobia_Methanosarcinales_Methanosarcinaceae_Methanohalophilus_mahii_DSM_5219_chromosome__stripped_:0.09682942771211716648,(Archaea_Euryarchaeota_Methanomicrobia_Methanosarcinales_Methanosarcinaceae_Methanohalobium_evestigatum_Z_7303_chromosome__stripped_:0.12816879584247470314,Archaea_Euryarchaeota_Methanomicrobia_Methanosarcinales_Methanosarcinaceae_Methanosalsum_zhilinae_WeN5_DSM_404017__stripped_:0.07946543455430254976):0.01832909030287004776[58]):0.02459539276500826224[67],Archaea_Euryarchaeota_Methanomicrobia_Methanosarcinales_Methanosarcinaceae_Methanolobus_psychrophilus_R15__stripped_:0.07126237186914186061):0.04661456922659443919[66],Archaea_Euryarchaeota_Methanomicrobia_Methanosarcinales_Methanosarcinaceae_Methanosarcina_barkeri_Fusaro_DSM_804__stripped_:0.13656567147261269857):0.02913067399122700601[21]):0.05095134435937070244[50]):0.20077747485305152964[93]):0.09075438947725669725[56]):0.06276592519079379762[44],((Archaea_Euryarchaeota_Methanomicrobia_Methanocellales_Methanocellaceae_Methanocella_sp._RC_I_Manual_curation_by_Zhe_Lv__stripped_:0.26495764708504498941,Archaea_Euryarchaeota_Methanomicrobia_Methanocellales_Methanoflorens_stordalenmirensis_Draft_v4.3.2__stripped_:0.19122904658682396417):0.09341880456213384754[58],(((Archaea_Euryarchaeota_Halobacteria_Haloferacales_Haloferacaceae_Halohasta_litchfieldiae_tADL__Hlit_replicon_OLD_NAMEhalophilic_archaeon_sp._True_ADL__stripped_:0.02286812997834910752,((Archaea_Euryarchaeota_Halobacteria_Halobacteriales_Halobacteriaceae_Halonotius_sp._A07HN63__stripped_:0.00000100000050002909,(Archaea_Euryarchaeota_Halobacteria_Halobacteriales_Halobacteriaceae_Halosarcina_pallida_JCM_14848__stripped_:0.15495208293329482130,Archaea_uncultured_archaeon_J07ABHN6_version_2__stripped_:0.02635548343387702705):0.06718817207227753552[37]):0.07953180432891697460[23],Archaea_uncultured_halophilic_archaeon_J07ABHX67_version_2__stripped_:0.12918805430072699547):0.04742779355437015676[18]):0.11365266359281971098[59],(((Archaea_Euryarchaeota_Halobacteria_Halobacteriales_Halobacteriaceae_Halogeometricum_borinquense_DSM_11551_chromosome__stripped_:0.02703715599260303817,(Archaea_Euryarchaeota_Halobacteria_Halobacteriales_Halobacteriaceae_Haloferax_mediterranei_R_4_ATCC_33500__stripped_:0.00000100000050002909,Archaea_Euryarchaeota_Halobacteria_Halobacteriales_Halobacteriaceae_Haloquadratum_walsbyi_HBSQ001_DSM_16790__stripped_:0.05170280545077507450):0.02204246956287346515[68]):0.01102974759005058598[23],(((Archaea_Euryarchaeota_Halobacteria_Halobacteriales_Halobacteriaceae_Halobiforma_nitratireducens_JCM_10879__stripped_:0.02839763692104620846,Archaea_Euryarchaeota_Halobacteria_Halobacteriales_Halobacteriaceae_Halopiger_xanaduensis_SH_6__stripped_:0.00780713204312913616):0.03942575404478334405[91],((Archaea_Euryarchaeota_Halobacteria_Halobacteriales_Halobacteriaceae_Natrialba_magadii_ATCC_43099_chromosome__stripped_:0.02915461711154202287,Archaea_Euryarchaeota_Halobacteria_Halobacteriales_Halobacteriaceae_Haloterrigena_turkmenica_DSM_5511__stripped_:0.00000100000050002909):0.03653937814732219347[61],(Archaea_Euryarchaeota_Halobacteria_Halobacteriales_Halobacteriaceae_Natronolimnobius_innermongolicus_JCM_12255__stripped_:0.00718771939474870981,Archaea_Euryarchaeota_Halobacteria_Halobacteriales_Halobacteriaceae_Natronorubrum_sulfidifaciens_JCM_14089__stripped_:0.01444126080617365478):0.00000100000050002909[41]):0.01295295900021832362[43]):0.03830306321898228894[48],(((((Archaea_Euryarchaeota_Halobacteria_Halobacteriales_Halobacteriaceae_Natronomonas_pharaonis_Gabara_DSM_2160__stripped_:0.11105182577080752182,Archaea_Euryarchaeota_Halobacteria_Halobacteriales_Halobacteriaceae_Halomicrobium_mukohataei_DSM_12286__stripped_:0.01506046188414203457):0.00743035606732357547[15],Archaea_Euryarchaeota_Halobacteria_Halobacteriales_Halobacteriaceae_Halorhabdus_utahensis_DSM_12940__stripped_:0.05270592657745920562):0.02369231773354716838[14],Archaea_Euryarchaeota_Halobacteria_Halobacteriales_Halobacteriaceae_Halosimplex_carlsbadense_2_9_1__stripped_:0.03175156004316281866):0.02767285247639855381[23],Archaea_Euryarchaeota_Halobacteria_Halobacteriales_Halobacteriaceae_Haloarcula_marismortui_ATCC_43049__stripped_:0.02790688990657825067):0.03111879076610271286[33],Archaea_Euryarchaeota_Halobacteria_Halobacteriales_Halobacteriaceae_Halobacterium_sp._NRC_1__stripped_:0.13057887377620597258):0.02487018095554800051[15]):0.02643324095356049813[4]):0.03585288787817065420[3],(((Archaea_Euryarchaeota_Halobacteria_Halobacteriales_Halobacteriaceae_Halorubrum_lacusprofundi_ATCC_49239__stripped_:0.00000100000050002909,Archaea_Euryarchaeota_Halobacteria_Halobacteriales_Halobacteriaceae_Halorubrum_sp._A07HR67__stripped_:0.02066694921565362039):0.03867630640444108536[90],(Archaea_Euryarchaeota_Halobacteria_halophilic_archaeon_sp._DL31__DL31_replicon_1_OLD_NAME_halophilic_archaeon_sp._DL31__stripped_:0.06400799069264301311,(Archaea_Euryarchaeota_Halobacteria_Halobacteriales_Halobacteriaceae_Halalkalicoccus_jeotgali_B3_chromosome__stripped_:0.08599962603499264335,Archaea_Euryarchaeota_Halobacteria_Halobacteriales_Halobacteriaceae_Halobaculum_sp._A07HB70__stripped_:0.03900626717755192180):0.01537654149732347285[30]):0.04480745524703901722[28]):0.00764326821195842211[4],(Archaea_Euryarchaeota_Halobacteria_Halobacteriales_Halobacteriaceae_Halococcus_saccharolyticus_DSM_5350__stripped_:0.14905681458924724403,Archaea_Euryarchaeota_Halobacteria_Halobacteriales_Halobacteriaceae_Halobacteriaceae_archaeon_G22__stripped_:0.04362017320017245320):0.02792529516988663876[51]):0.02768017417589730897[5]):0.01909252797517893216[0]):0.02365045578176210028[8],(Archaea_Euryarchaeota_Halobacteria_Halobacteriales_Halobacteriaceae_Halorubrum_sp._A07HR60__stripped_:0.09362032597495863195,Archaea_Euryarchaeota_Halobacteria_Halobacteriales_Halobacteriaceae_Halonotius_sp._J07ABHN4_version_2__stripped_:0.06804463598816488934):0.01493078246331897702[18]):0.47474924055343364904[95]):0.04382081228111334853[21]):0.11420108054931628339[58]):0.14441770470876863497[54],((Archaea_Euryarchaeota_Methanomicrobia_unclassified_Methanomicrobia_Candidatus_Methanomassiliicoccus_intestinalis_Issoire_Mx1__stripped_:0.13990206156862866615,Archaea_Euryarchaeota_Thermoplasmata_Thermoplasmatales_Thermoplasmatales_archaeon_BRNA1__stripped_:0.22201626793515125136):0.25497302413017036704[99],((((Archaea_Euryarchaeota_Thermoplasmata_Thermoplasmatales_Picrophilaceae_Picrophilus_torridus_DSM_9790__stripped_:0.20048463829161589089,Archaea_Euryarchaeota_Thermoplasmata_Thermoplasmatales_Ferroplasmaceae_Ferroplasma_acidarmanus_Fer1__stripped_:0.22836857857326781085):0.08761952488523389038[96],Archaea_Euryarchaeota_Thermoplasmata_Thermoplasmatales_Thermoplasmataceae_Thermoplasma_acidophilum_DSM_1728__stripped_:0.38129156149885834459):0.50194111017470055547[100],Archaea_Euryarchaeota_unclassified_Euryarchaeota_Aciduliprofundum_boonei_T469_chromosome__stripped_:0.33705444804445711116):0.06715056008939462862[28],(Archaea_Euryarchaeota_unclassified_Euryarchaeota_Marine_Group_II_uncultured_marine_group_II_euryarchaeote__stripped_:0.77114263908010927118,Archaea_Euryarchaeota_Thermoplasmata_Thermoplasmatales_Thermoplasmatales_archaeon_SCGC_AB_539_C06__stripped_:0.30094037820509161874):0.05949617377138416430[20]):0.04493968675591530210[8]):0.17451559708955463601[53]):0.12530507075239899484[17],(((Archaea_SAGMEG_45__stripped_:0.36289885450065678674,Archaea_SAGMEG_N21__stripped_:0.36189450108673693052):0.18752072750536796786[82],(Archaea_CP_Z7ME43_WOR_bin_SMTZ_36__stripped_:0.00000100000050002909,Archaea_CP_Z7ME43_WOR_bin_DG_70__stripped_:0.00000100000050002909):0.67701214172845636252[100]):0.10215512695590973913[12],(Archaea_Euryarchaeota_Methanobacteria_Methanobacteriales_Methanothermaceae_Methanothermus_fervidus_DSM_2088_chromosome__stripped_:0.19122514783761451751,(Archaea_Euryarchaeota_Methanobacteria_Methanobacteriales_Methanobacteriaceae_Methanobacterium_sp._SWAN_1_chromosome__stripped_:0.08679861466699392847,((Archaea_Euryarchaeota_Methanobacteria_Methanobacteriales_Methanobacteriaceae_Methanothermobacter_thermautotrophicus_Delta_H__stripped_:0.10738829637311535226,Archaea_Euryarchaeota_Methanobacteria_Methanobacteriales_Methanobacteriaceae_Methanosphaera_stadtmanae_DSM_3091__stripped_:0.12170415941288056927):0.02682443301719274545[39],Archaea_Euryarchaeota_Methanobacteria_Methanobacteriales_Methanobacteriaceae_Methanobrevibacter_smithii_ATCC_35061__stripped_:0.09728228063907315426):0.03666827668312105937[34]):0.17219505007297947197[98]):0.28972385457345967152[100]):0.07406124044865852740[6]):0.05917963536979414102[4]):0.12764793796835169348[1],(Archaea_Korarchaeota_Candidatus_Korarchaeum_cryptofilum_OPF8__stripped_:1.46650915555840843929,Archaea_Euryarchaeota_Methanopyri_Methanopyrales_Methanopyraceae_Methanopyrus_kandleri_AV19__stripped_:0.69445271094124083611):0.18179178853034144714[12]):0.11229916253497529421[5],(((Archaea_CP_Thorarchaeota_WOR_bin_SG827a__stripped_:0.15009156840374762720,Archaea_CP_Thorarchaeota_WOR_bin_SMTZ1_83__stripped_:0.06933654802759106617):0.65295636174444915412[100],((Archaea_Lokiarchaeota_DG_43__stripped_:0.00000100000050002909,Archaea_Lokiarchaeota_SMTZ_76_7__stripped_:0.00000100000050002909):0.13435082586615432199[100],Archaea_Lokiarchaeota_SG8_8__stripped_:0.11372237697888476493):0.83434863068854359103[100]):0.18029281872962474309[58],(Archaea_Lokiarchaeaota_archeaon_Loki__stripped_:0.68808277724729638436,(Archaea_Parvarchaeota_ARMAN_Candidatus_Micrarchaeum_acidiphilum_ARMAN2__stripped_:1.14208785108459021096,(Archaea_CP_YNPFFA_candidate_division_YNPFFA_archaeon_SCGC_AAA471_B05_Combined_Assembly_YNPFFA_1__YNPFFA__stripped_:1.02854630418315640128,(((((Bacteria_CPR_CPR2_GWD2_CPR2_39_7__stripped_:0.21582864026015483039,(Bacteria_CPR2_CG_CPR17_01__stripped_:0.02540301247979468227,Bacteria_CPR_CPR2_GWC2_CPR2_39_10__stripped_:0.03781802808202514715):0.06919469493434052265[92]):0.35883734430613545285[100],((Bacteria_Saccharibacteria_TM7_RIFCSPHIGHO2_12_FULL_Saccharibacteria_41_12__stripped_:0.20850323719130919864,(Bacteria_Saccharibacteria_TM7_RIFCSPHIGHO2_02_FULL_Saccharibacteria_47_12__stripped_:0.19472301689701757010,(Bacteria_CP_Saccharibacteria_DOLZORAL124_TM7_51_29__stripped_:0.14797665128741177565,((Bacteria_Saccharibacteria_TM7_RIFCSPHIGHO2_12_FULL_Saccharibacteria_47_17__stripped_:0.00863899488246902200,Bacteria_Saccharibacteria_TM7_RIFCSPHIGHO2_12_FULL_Saccharibacteria_47_16b__stripped_:0.10853924854181135062):0.13471263465614335963[100],(Bacteria_Saccharibacteria_TM7_RIFCSPHIGHO2_12_FULL_Saccharibacteria_49_19__stripped_:0.06465011967898656731,Bacteria_Saccharibacteria_TM7_RIFCSPHIGHO2_12_FULL_Saccharibacteria_48_21__stripped_:0.09660712624600933940):0.06613487807879918357[78]):0.06607094314426434356[94]):0.05233320941263168435[78]):0.02662662795842943644[53]):0.17109892112030486433[98],(((Bacteria_CPR_SaccharibacteriaTM7_GWC2_TM7_48_9__stripped_:0.06718349815216355381,Bacteria_CPR_SaccharibacteriaTM7_RAAC3_TM7_complete__stripped_:0.09528136993055648374):0.01677809397014582912[70],((Bacteria_Saccharibacteria_TM7_RIFCSPHIGHO2_01_FULL_Saccharibacteria_45_15__stripped_:0.02431395557383669512,Bacteria_CPR_SaccharibacteriaTM7_GWC2_TM7_44_17_complete__stripped_:0.03430183494482974549):0.04369069860416276846[74],(Bacteria_CP_Saccharibacteria_BJP_IG2103_TM7_39_1400__stripped_:0.07977934660757801666,Bacteria_TM7_CG_TM7_01__stripped_:0.03313112579601429353):0.08386017310317134266[97]):0.01907341910694071788[35]):0.04336855318033200346[53],(Bacteria_Saccharibacteria_TM7_RIFCSPHIGHO2_12_FULL_Saccharibacteria_42_8__stripped_:0.28931297302985986564,Bacteria_CPR_SaccharibacteriaTM7_Candidatus_Saccharimonas_aalborgensis_complete__stripped_:0.12200747489857735606):0.02048925183412897075[25]):0.16958191119093754540[66]):0.27765706016978741744[98]):0.11228624321018160215[58],((((((((Bacteria_Peregrinibacteria_RIFOXYA2_FULL_Peregrinibacteria_33_7__stripped_:0.37688463383753917357,(Bacteria_Peregrinibacteria_CG_PER_02__stripped_:0.23407183379928964140,(Bacteria_CPR_PeregrinibacteriaPER_PER_GWF2_43_17__stripped_:0.21894939146204400737,Bacteria_Peregrinibacteria_RIFOXYC2_FULL_Peregrinibacteria_41_22__stripped_:0.20171142812142484058):0.09491215256942230061[85]):0.12828225500943962745[91]):0.04544491660621370610[50],((Bacteria_CPR_PeregrinibacteriaPER_PER_GWC2_39_14__stripped_:0.43191357203127056508,(Bacteria_CP_Peregrinibacteria_BJP_IG2102_PER_44_74_final__stripped_:0.19117146490382477819,Bacteria_Peregrinibacteria_RIFCSPLOWO2_01_FULL_Peregrinibacteria_39_12__stripped_:0.18273020483128246672):0.16667467616005743336[100]):0.08971794685560707805[54],Bacteria_Peregrinibacteria_RIFCSPLOWO2_02_FULL_Peregrinibacteria_48_14__stripped_:0.44975190763083056078):0.04770002749467180947[10]):0.05500590963380973947[25],(Bacteria_CPR_PeregrinibacteriaPER_PER_GWF2_39_17__stripped_:0.13778829378518075988,Bacteria_CPR_PeregrinibacteriaPER_GWA2_PER_44_7__stripped_:0.21459244400129784403):0.29832937452879909612[100]):0.05669797470670088352[28],(Bacteria_CPR_PeregrinibacteriaPER_PER_GWF2_33_10__stripped_:0.20033168384619806646,Bacteria_Peregrinibacteria_RIFOXYB2_FULL_Peregrinibacteria_32_7__stripped_:0.20324948500842573984):0.38768918870266771970[100]):0.10595387320770993655[28],Bacteria_Peregrinibacteria_CG_PER_03__stripped_:0.67471361142667507504):0.06250812430588215118[37],(Bacteria_RIFCSPHIGHO2_01_FULL_PER_46_8__stripped_:0.63367386253466151391,(Bacteria_CPR_PeregrinibacteriaPER_GWB1_PER_54_5__stripped_:0.10753460857042261567,(Bacteria_PER-ii_RIFCSPLOWO2_12_FULL_PER_ii_55_15__stripped_:0.26149557265654194138,(((Y2_Bin.25__stripped_:0.24229496538759595636,Bacteria_PER-ii_RIFCSPHIGHO2_01_FULL_PER_ii_51_9__stripped_:0.13419496472261749354):0.06174656620153129438[37],(((Bacteria_PER-ii_RIFOXYC2_FULL_PER-ii_58_32__stripped_:0.09131363829289992906,Bacteria_Peregrinibacteria_CG_PER_01__stripped_:0.04949494016708078786):0.12156578716207053215[100],((Y4_Bin.19__stripped_:0.09587132950269455778,Bacteria_PER-ii_RIFCSPHIGHO2_01_FULL_PER_ii_51_35__stripped_:0.16377624942478036241):0.07229645274977773706[89],((Bacteria_PER-ii_RIFCSPHIGHO2_01_FULL_PER_ii_55_13__stripped_:0.03272322133803223093,((Y4_Bin.62__stripped_:0.00000100000050002909,X3_Bin.49__stripped_:0.00000100000050002909):0.00544622280672502155[85],Bacteria_PER-ii_RIFCSPLOWO2_12_FULL_PER_ii_53_10__stripped_:0.01169756529155803471):0.01253368785995892347[75]):0.14518284064047054516[100],Bacteria_PER-ii_RIFCSPHIGHO2_02_FULL_PER_ii_51_15__stripped_:0.21009214118911656577):0.02930734820156783924[39]):0.02324965087770988065[28]):0.03514571659671456710[30],Bacteria_PER-ii_RIFOXYD2_FULL_PER_ii_58_15__stripped_:0.22504044558891911354):0.03087896890022689272[17]):0.03173907446706409480[16],Bacteria_PER-ii_RIFCSPHIGHO2_02_FULL_PER_ii_49_16__stripped_:0.21400525839355363789):0.02351491752171736699[15]):0.07692346541042204000[61]):0.34123048581221188114[97]):0.09585419472706180333[24]):0.08109892104911205213[9],(((Bacteria_CPR_BerkelbacteriaACD58_GWA2_Berkelbacteria_38_9__stripped_:0.89389879868755017789,Y1_Bin.96__stripped_:0.54323091194809713933):0.14542194099334343482[21],(Y2_Bin.85__stripped_:0.61660629705089564645,(((((Bacteria_CPR_BerkelbacteriaACD58_GWA2_ACD58_46_7__stripped_:0.22122638451963749784,Bacteria_Berkelbacteria_RIFCSPLOWO2_01_FULL_Berkelbacteria_50_28__stripped_:0.20930270028014022476):0.42723858872608272419[100],(Bacteria_CPR_BerkelbacteriaACD58_GWA2_Berkelbacteria_35_9__stripped_:0.22904077674039940993,Y1_Bin.85__stripped_:0.31731193245740629827):0.27745224770412446613[100]):0.14332133098879615285[33],(Bacteria_Berkelbacteria_CG_Berkel_03__stripped_:0.40228466402690521431,Y1_Bin.7__stripped_:0.28705342057110894149):0.17746396376411516238[95]):0.13271978118011454328[28],(Y1_Bin.2__stripped_:0.77809584636962292326,Bacteria_Berkelbacteria_CG_Berkel_02__stripped_:0.60369104823648833680):0.05531797712612383094[12]):0.06590633234266329854[16],((Bacteria_CP_Berkelbacteria_ACD58__stripped_:0.38907948505424583274,Bacteria_Berkelbacteria_RIFCSPHIGHO2_12_FULL_Berkelbacteria_36_9__stripped_:0.38490943442051356316):0.08998778019750626467[76],((Bacteria_CPR_BerkelbacteriaACD58_GWE1_Berkelbacteria_39_12_complete__stripped_:0.24531023847579724873,Bacteria_Berkelbacteria_RBG_13_Berkelbacteria_40_8__stripped_:0.24759388832709575134):0.15280305873245619841[98],(Bacteria_CPR_BerkelbacteriaACD58_GWA1_Berkelbacteria_36_9_partial__stripped_:0.26651377376617685355,Bacteria_CPR_BerkelbacteriaACD58_GWB1_Berkelbacteria_38_5__stripped_:0.19542041160184975279):0.20875971808172960609[100]):0.10710887708626412596[85]):0.09861462461939772550[75]):0.02050433964506358578[17]):0.08025642133485297314[13]):0.06426692654919569092[6],(Bacteria_RBG_16_CPR_42_10__stripped_:0.54415643069963282041,((Bacteria_CPR_GracilibacteriaBD1_5_ACD49__stripped_:0.34211588555128019662,(Bacteria_GN02_CG_GN02_01__stripped_:0.14279963881953999794,Bacteria_GN02_CG_GN02_02__stripped_:0.05498249361774436988):0.14268806024293861912[93]):0.42970438163627677763[100],((Bacteria_CP_GN02_candidate_division_GN02_bacterium_JGI_0000069_K10_CrabSpa_001_277__stripped_:0.36552288056701875973,Bacteria_CP_GN02_candidate_division_GN02_bacterium_JGI_0000069_P22_CrabSpa_001_278__stripped_:0.18059413909515492636):0.14087861050424760334[80],Bacteria_uncultured_bacterium_SCGC_AB_137_L08__stripped_:0.17660015883987698060):0.21359712823464083176[87]):0.46662432256658864516[100]):0.16039909257043261093[16]):0.07344146014962767144[5]):0.02902284853984701471[1],(((Bacteria_Wirthbacteria_CG_Wirth_01__stripped_:0.56201549838637432366,((Bacteria_Bayareabacteria_CG_ACD39_01__stripped_:0.20865247535282185898,(Bacteria_CP_ACD39_BJP_IG2103_ACD39_50_23__stripped_:0.02681174250060871372,Bacteria_CP_ACD39_BJP_IG2102_CP_ACD39_51_10__stripped_:0.04042961651987062033):0.10018294293376310555[97]):0.25747071331812515504[100],((((((((Bacteria_CP_NKB19_candidate_division_NKB19_bacterium_JGI_0000059_N10_TAbiofilm_001_172__stripped_:0.00000100000050002909,Bacteria_CP_NKB19_candidate_division_NKB19_bacterium_JGI_0000039_J10_Combined_Assembly_NKB19_1__NKB19__stripped_:0.00000100000050002909):0.68049003437299471209[100],((((Bacteria_Rokubacteria_RIFCSPLOWO2_02_FULL_Rokubacteria_71_18__stripped_:0.25524855679519808938,(Bacteria_Acidobacteria_RBG_16_Acidobacteria_64_8__stripped_:0.16163286890495973114,(Bacteria_FibrobacteresAcidobacteria_group_Acidobacteria_unclassified_Acidobacteria_Thermoanaerobaculum_aquaticum_MP_01__stripped_:0.08416225285278013113,Bacteria_Acidobacteria_RBG_13_Acidobacteria_68_16__stripped_:0.11263047986409382983):0.19046832914881700605[100]):0.07548070131630536805[73]):0.05848618133107112010[35],(Bacteria_Acidobacteria_RBG_16_Acidobacteria_70_10__stripped_:0.15469434622910743782,(((Bacteria_Acidobacteria_RIFCSPLOWO2_02_FULL_Acidobacteria_67_21__stripped_:0.00740618266416156069,Bacteria_Acidobacteria_RIFCSPLOWO2_02_FULL_Acidobacteria_68_18__stripped_:0.02763758045743586189):0.03504775245059129490[95],(Bacteria_Acidobacteria_RIFCSPLOWO2_02_FULL_Acidobacteria_65_29__stripped_:0.00580860135431532452,Bacteria_Acidobacteria_RIFCSPLOWO2_12_FULL_Acidobacteria_65_11__stripped_:0.04314923204433407378):0.02254855705706815955[71]):0.01929274346310033000[62],(Bacteria_Acidobacteria_RIFCSPLOWO2_12_FULL_Acidobacteria_66_10__stripped_:0.07038763022680595560,Bacteria_Acidobacteria_RIFCSPLOWO2_12_FULL_Acidobacteria_66_21__stripped_:0.04116765029741091542):0.02373725478266835998[29]):0.06074127282011813206[59]):0.08524268924912595247[75]):0.07092201049894515663[32],((Bacteria_FibrobacteresAcidobacteria_group_Acidobacteria_Holophagae_Holophagales_Holophagaceae_Holophaga_foetida_TMBS4_DSM_6591__stripped_:0.03834057709506839828,Bacteria_FibrobacteresAcidobacteria_group_Acidobacteria_Holophagae_Holophagales_Holophagaceae_Geothrix_fermentans_DSM_14018__stripped_:0.05308813156058082849):0.37982555835730846816[100],(Bacteria_Acidobacteria_RIFCSPHIGHO2_01_FULL_Acidobacteria_67_28__stripped_:0.21357883574036209962,(((Bacteria_Acidobacteria_RIFCSPLOWO2_02_FULL_Acidobacteria_60_20__stripped_:0.10080276445690380949,(Bacteria_Acidobacteria_RIFCSPLOWO2_12_FULL_Acidobacteria_60_22__stripped_:0.09903984326489984058,Bacteria_Acidobacteria_RIFCSPLOWO2_02_FULL_Acidobacteria_61_28__stripped_:0.06950378820523446521):0.01416660715975568731[72]):0.03915596349349154820[74],((Bacteria_Acidobacteria_RIFCSPLOWO2_12_FULL_Acidobacteria_54_10__stripped_:0.08063915749933814325,Bacteria_Acidobacteria_RIFCSPLOWO2_02_FULL_Acidobacteria_59_13__stripped_:0.11680181454682204978):0.02265127996411225517[55],Bacteria_Acidobacteria_RIFCSPLOWO2_12_FULL_Acidobacteria_59_11__stripped_:0.01418425198740542841):0.02431890174355266429[61]):0.06549097678619471286[89],((Bacteria_FibrobacteresAcidobacteria_group_Acidobacteria_unclassified_Acidobacteria_Bryobacter_aggregatus_DSM_18758__stripped_:0.10071195701918013443,Bacteria_FibrobacteresAcidobacteria_group_Acidobacteria_Solibacteres_Solibacterales_Solibacteraceae_Solibacter_usitatus_Ellin6076__stripped_:0.04192399123894620383):0.09314146860206264089[98],(Bacteria_FibrobacteresAcidobacteria_group_Acidobacteria_Acidobacteriia_Acidobacteriales_Acidobacteriaceae_Candidatus_Koribacter_versatilis_Ellin345__stripped_:0.04259065975495868878,(Bacteria_FibrobacteresAcidobacteria_group_Acidobacteria_Acidobacteriia_Acidobacteriales_Acidobacteriaceae_Acidobacterium_capsulatum_ATCC_51196__stripped_:0.03614627970867845957,((Bacteria_FibrobacteresAcidobacteria_group_Acidobacteria_Acidobacteriia_Acidobacteriales_Acidobacteriaceae_Acidobacterium_sp._MP5ACTX8__stripped_:0.01188002410868550449,Bacteria_FibrobacteresAcidobacteria_group_Acidobacteria_Acidobacteriia_Acidobacteriales_Acidobacteriaceae_Terriglobus_saanensis_SP1PR4__stripped_:0.04811441881983779395):0.00633460038024802417[71],Bacteria_FibrobacteresAcidobacteria_group_Acidobacteria_Acidobacteriia_Acidobacteriales_Acidobacteriaceae_Edaphobacter_aggregans_DSM_19364__stripped_:0.02997132212932969095):0.02634182114181101916[79]):0.07538377970837920050[99]):0.07361676887720211560[99]):0.04194044003525451009[87]):0.05741051258069185953[89]):0.06869256701849842106[72]):0.01828493924538648549[24]):0.08644029400174454980[44],((((Bacteria_CP_OP8_candidate_division_OP8_bacterium_SCGC_AAA252_K06_SAK_001_60__stripped_:0.00000100000050002909,Bacteria_CP_OP8_candidate_division_OP8_bacterium_SCGC_AAA255_E10_SAK_001_126__stripped_:0.00000100000050002909):0.19418244809301632436[100],((Bacteria_CP_OP8_candidate_division_OP8_bacterium_SCGC_AAA252_A02_Combined_Assembly_OP8_1__OP8__stripped_:0.00000100000050002909,Bacteria_CP_OP8_candidate_division_OP8_bacterium_SCGC_AAA252_F08_Combined_Assembly_OP8_2__OP8__stripped_:0.01174387579073537385):0.00582542733421088487[64],Bacteria_CP_OP8_candidate_division_OP8_bacterium_SCGC_AAA252_O11_SAK_001_85__stripped_:0.00576482575172059582):0.05703069351181237756[100]):0.08386146538667944850[95],(((((Bacteria_Aminicenantes_OP8_RBG_13_Aminicenantes_59_9__stripped_:0.09504578570280106109,(Bacteria_Aminicenantes_OP8_RBG_19FT_COMBO_Aminicenantes_59_29__stripped_:0.02448644174483604816,Bacteria_Aminicenantes_OP8_RBG_19FT_COMBO_Aminicenantes_58_17__stripped_:0.01184892778139857474):0.04344404385668164392[94]):0.02128748464970102103[49],Bacteria_Aminicenantes_OP8_RBG_16_Aminicenantes_63_16__stripped_:0.10389935283984486070):0.04199656957644825467[46],Bacteria_Aminicenantes_OP8_RBG_13_Aminicenantes_63_10__stripped_:0.07598643344200371741):0.02060533176120495774[15],Bacteria_Aminicenantes_OP8_RBG_13_Aminicenantes_62_12__stripped_:0.07158916875192067319):0.03530830240414536275[36],(Bacteria_Aminicenantes_OP8_RBG_13_Aminicenantes_64_14__stripped_:0.05960981927194210217,(Bacteria_Aminicenantes_OP8_RBG_19FT_COMBO_Aminicenantes_65_30__stripped_:0.00908073213718240888,Bacteria_Aminicenantes_OP8_RBG_16_Aminicenantes_66_30__stripped_:0.02709173775503156620):0.02206782778107140019[84]):0.11776163579889532829[99]):0.03237157791116625216[49]):0.47071617191210129993[99],Bacteria_OP8X_RBG_13_OP8X_37_8__stripped_:0.42226673794902680470):0.03024575703283659267[7]):0.09412328345513490402[39]):0.04112361011140295425[1],((((Bacteria_Planctomycetes_Brocadiales_GWB2_Planctomycetes_41_19__stripped_:0.13142453894633573941,Bacteria_Planctomycetes_Planctomycetia_Candidatus_Brocadiales_Candidatus_Brocadiaceae_Candidatus_Kuenenia_stuttgartiensis_RU1__stripped_:0.18663562416011100775):0.16416181002726693006[100],((Bacteria_Plantomycetes_uncultured_DG_23__stripped_:0.26456196719832347775,((Bacteria_Plantomycetes_uncultured_DG_58__stripped_:0.41270676413290741102,Bacteria_Planctomyce_uncultured_SMTZ_32__stripped_:0.51656472271832643006):0.10520864296126285209[45],((Bacteria_Planctomycetes_Planctomycetia_Planctomycetales_Planctomycetaceae_Schlesneria_paludicola_DSM_18645__stripped_:0.16102576304932048057,Bacteria_Planctomycetes_Planctomycetia_Planctomycetales_Planctomycetaceae_Planctomyces_limnophilus_DSM_3776__stripped_:0.10146714686148865237):0.29139564669621514925[100],(Bacteria_Planctomycetes_Planctomycetia_Planctomycetales_Planctomycetaceae_Singulisphaera_acidiphila_MOB10_DSM_18658__stripped_:0.17534383756224888873,(Bacteria_Planctomycetes_Planctomycetia_Planctomycetales_Planctomycetaceae_Isosphaera_pallida_ATCC_43644__stripped_:0.15567739832647362053,(Bacteria_Planctomycetes_Planctomycetia_Planctomycetales_Planctomycetaceae_Zavarzinella_formosa_DSM_19928__stripped_:0.49970680587389093574,(Bacteria_Planctomycetes_Planctomycetia_Planctomycetales_Planctomycetaceae_Pirellula_staleyi_DSM_6068__stripped_:0.12022557285764928769,(Bacteria_Planctomycetes_Planctomycetia_Planctomycetales_Planctomycetaceae_Rhodopirellula_baltica_SH_1__stripped_:0.15635567579238562885,Bacteria_Planctomycetes_Planctomycetia_Planctomycetales_Planctomycetaceae_Blastopirellula_marina_SH_106T_DSM_3645__stripped_:0.16901039771170611736):0.08508705409014052923[66]):0.16912212474060048240[99]):0.06715356421932637543[55]):0.04333143549719529336[50]):0.08867930130674840650[76]):0.05397359184081352429[73]):0.07393754202430752320[41]):0.08561749718460823222[73],(((Bacteria_Plantomycetes_Phycisphaerae_uncultured_SMTZ_33__stripped_:0.29390511920784739841,(((Bacteria_Planctomycetes_Phycisphaerae_RBG_16_Planctomycetes_55_9__stripped_:0.12112998902551407043,Bacteria_Plantomycetes_Phycisphaerae_uncultured_SG8_4__stripped_:0.05351523639693174517):0.05730423592542326777[76],Bacteria_Plantomycetes_Phycisphaerae_uncultured_SMTZ1_79__stripped_:0.03870919741294413102):0.29066650197158200308[100],Bacteria_Plantomycetes_Phycisphaerae_uncultured_SMTZ_30__stripped_:0.22109196818500970183):0.06857689067350011825[47]):0.08702452170700537837[73],Bacteria_Planctomycetes_Phycisphaerae_Phycisphaerales_Phycisphaeraceae_Phycisphaera_mikurensis_NBRC_102666__stripped_:0.45474110232734471504):0.17369413479448020388[97],Bacteria_Planctomyce_uncultured_SMTZ_25__stripped_:0.29676998478605537413):0.11779964260379301166[84]):0.10292571615238021998[53]):0.22412387220386051356[93],Bacteria_Omnitrophica_CG_Omnitr_02__stripped_:0.76824618810249212242):0.04906680247675156148[13],(((Bacteria_WOR-2_RIFCSPHIGHO2_02_FULL_WOR_2_68_15__stripped_:0.36437321412478107518,(((Bacteria_OP3X_GWA2_OP3X_41_15__stripped_:0.01919251659097795035,Bacteria_Omnitrophica_CG_Omnitr_04__stripped_:0.01502298293691220823):0.28960923765470947266[100],((Bacteria_Omnitrophica_CG_Omnitr_07__stripped_:0.41420782825071111866,((Bacteria_Omnitrophica_CG_Omnitr_03__stripped_:0.34519293182693255861,(Bacteria_OP3X_RBG_13_OP3X_46_9__stripped_:0.47251193636469340786,(Bacteria_OP3X_RIFCSPLOWO2_01_FULL_OP3X_45_10__stripped_:0.20577235941580890310,Bacteria_OP3X_RIFCSPLOWO2_02_FULL_OP3X_45_16__stripped_:0.16505251394417738697):0.11803689243775308815[95]):0.12684791099003694947[87]):0.00873101110901701623[14],(((Bacteria_Omnitrophica_CG_Omnitr_01__stripped_:0.42575082963721971874,(((Bacteria_WOR-2_GWB2_WOR_2_45_9__stripped_:0.00000100000050002909,Bacteria_WOR-2_RIFOXYC2_FULL_WOR_2_45_15__stripped_:0.00000100000050002909):0.18297138186943032179[100],((Bacteria_WOR-2_RIFCSPHIGHO2_02_FULL_WOR_2_46_37__stripped_:0.00916635554643245587,Bacteria_WOR-2_RIFCSPHIGHO2_02_FULL_WOR_2_45_21__stripped_:0.03427807904338667916):0.11477379722735125966[99],Bacteria_WOR-2_GWF2_WOR_2_43_52__stripped_:0.19034193102548857546):0.10063418466331715273[100]):0.13108120635851372437[95],(((Bacteria_WOR-2_RIFCSPLOWO2_12_FULL_WOR_2_51_8__stripped_:0.16546443426462437154,Bacteria_WOR-2_RBG_13_WOR-2_44_8b__stripped_:0.11478718965932369067):0.05216718760413707745[59],Bacteria_WOR-2_RIFCSPLOWO2_01_FULL_WOR_2_41_12__stripped_:0.09971243782975276748):0.08619052020124615132[89],Bacteria_WOR-2_RBG_13_WOR_2_41_10__stripped_:0.27205480204985826864):0.05850628432937125811[69]):0.08339195886816612446[75]):0.10032499718893216067[66],((Bacteria_WOR-2_RIFCSPHIGHO2_02_FULL_WOR_2_48_11__stripped_:0.21811474572693134721,Bacteria_WOR-2_GWA2_WOR_2_47_8__stripped_:0.20323280848905034279):0.05080846136203391594[70],(((Bacteria_WOR-2_RIFCSPHIGHO2_02_FULL_WOR_2_50_17__stripped_:0.12599046069226718658,(Bacteria_WOR-2_GWA2_WOR_2_53_43__stripped_:0.02253673940775195381,Bacteria_WOR-2_RIFCSPHIGHO2_01_FULL_WOR_2_52_10__stripped_:0.00000100000050002909):0.08084309009513461486[100]):0.04476041798402927152[73],(Bacteria_WOR-2_RIFOXYB2_FULL_WOR_2_38_16__stripped_:0.12041415627421080126,Bacteria_WOR-2_RIFCSPHIGHO2_02_FULL_WOR_2_52_10__stripped_:0.14312505977174636018):0.06008614070879728097[68]):0.04702687907238115028[72],Bacteria_WOR-2_GWA2_WOR_2_45_18__stripped_:0.15883844451379183771):0.04496338893967730815[52]):0.17954686005454834063[99]):0.07227249066496134466[78],(Bacteria_WOR-2_RIFCSPHIGHO2_02_FULL_WOR_2_67_20__stripped_:0.32579562601146178080,Bacteria_WOR-2_RIFCSPHIGHO2_02_FULL_WOR_2_63_39__stripped_:0.13502549284639817073):0.55346848312382013191[100]):0.05682457806379608706[27]):0.05021026163734443326[11]):0.04495781092147336372[17],(Bacteria_OP3X_RIFCSPHIGHO2_02_FULL_OP3X_51_18__stripped_:0.09524410809610374395,((Bacteria_Omnitrophica_CG_Omnitr_06__stripped_:0.02914979431496951892,Bacteria_Omnitrophica_CG_Omnitr_05__stripped_:0.07450956408270074938):0.05982789152974571367[81],Bacteria_OP3X_RIFCSPHIGHO2_02_FULL_OP3X_63_14__stripped_:0.12033468357158479123):0.03141110536779650325[54]):0.23013167340763168722[100]):0.02234648431649258887[7]):0.02295385567235687027[5],(Bacteria_WOR_2_uncultured_SMTZ_29__stripped_:0.17240929832596221805,Bacteria_WOR-2_RIFCSPLOWO2_12_FULL_WOR_2_51_24__stripped_:0.06614462576579729913):0.17882635364629553831[100]):0.05644786979321231302[7]):0.06873281180877034713[47],((Bacteria_Omnitrophica_GWA2_OP3_50_21__stripped_:0.01681227947661385197,Bacteria_CP_OP3_candidate_division_OP3_bacterium_SCGC_AAA011_A17_Dusel_001_263__stripped_:0.00491518224495568045):0.22328380763158564570[100],((Bacteria_CP_OP3_candidate_division_OP3_bacterium_SCGC_AAA257_O07_Etoliko_001_147__stripped_:0.18036120157440005407,((Bacteria_Omnitrophica_RifOxyB12_full_OP3_50_7__stripped_:0.18218210274880622390,Bacteria_Omnitrophica_GWA2_OP3_52_12__stripped_:0.20867237618263551058):0.04910876277184311051[42],Bacteria_Omnitrophica_GWA2_OP3_52_8__stripped_:0.15928522634403186053):0.05363536245325832563[56]):0.07654333612611870230[85],((Bacteria_Omnitrophica_RIFCSPLOWO2_02_FULL_Omnitrophica_44_11__stripped_:0.17999372684713405013,Bacteria_Omnitrophica_RIFCSPLOWO2_01_FULL_Omnitrophica_45_10b__stripped_:0.21127731438034744182):0.03809076741698329271[43],(Bacteria_Omnitrophica_RIFCSPLOWO2_01_FULL_Omnitrophica_50_24__stripped_:0.18061248948551386628,Bacteria_Omnitrophica_RIFCSPLOWO2_12_FULL_Omnitrophica_50_11__stripped_:0.13342142357078976000):0.05330393062446826119[56]):0.21507708150612978026[100]):0.06763143185937248170[36]):0.21114520177153989211[99]):0.08916360697175608474[57],((((Bacteria_Verrucomicrobia_Verrucomicrobiae_GWF2_Verrucomicrobia_62_7__stripped_:0.32357666041162286286,(((Bacteria_ChlamydiaeVerrucomicrobia_group_Verrucomicrobia_Verrucomicrobiae_Verrucomicrobiales_Verrucomicrobiaceae_Akkermansia_muciniphila_ATCC_BAA_835__stripped_:0.25511351245198354842,(Bacteria_ChlamydiaeVerrucomicrobia_group_Verrucomicrobia_Verrucomicrobiae_Verrucomicrobiales_Verrucomicrobiaceae_Rubritalea_marina_DSM_17716__stripped_:0.01517887055955349611,Bacteria_ChlamydiaeVerrucomicrobia_group_Verrucomicrobia_Verrucomicrobiae_Verrucomicrobiales_Verrucomicrobiaceae_Rubritalea_marina_DSM_17716_SAORIC_165__stripped_:0.05682101152145202505):0.15706458943856310695[100]):0.05856736253022647859[82],Bacteria_ChlamydiaeVerrucomicrobia_group_Verrucomicrobia_Verrucomicrobiae_Verrucomicrobiales_Verrucomicrobiaceae_Verrucomicrobium_spinosum_DSM_4136_unfinished_sequence__stripped_:0.18296576789763954740):0.12525944796624990940[98],(Bacteria_ChlamydiaeVerrucomicrobia_group_Verrucomicrobia_Spartobacteria_Chthoniobacter_flavus_Ellin428_unfinished_sequence__stripped_:0.25365891695114201054,Bacteria_Verrucomicrobia_Verrucomicrobiae_RIFCSPHIGHO2_12_FULL_Verrucumicrobia_41_10__stripped_:0.25017958553801777910):0.04099627408152132363[29]):0.12872952799277007085[73]):0.02987838107670229976[22],((((Bacteria_ChlamydiaeVerrucomicrobia_group_Verrucomicrobia_Opitutae_Puniceicoccales_Puniceicoccaceae_Coraliomargarita_akajimensis_DSM_45221__stripped_:0.24467143784507275339,(Bacteria_Verrucomicrobia_CG_Verruco_01__stripped_:0.43813046769138036529,Bacteria_Verrucomicrobia_Opitutae_GWF2_Verrucomicrobia_51_19__stripped_:0.20804893845332575464):0.06975841750868566615[55]):0.02450378192395854735[37],Bacteria_Verrucomicrobia_Opitutae_GWC2_Verrucomicrobia_42_7__stripped_:0.21410098122610471405):0.07200677102429897669[49],(Bacteria_Verrucomicrobia_Opitutae_RIFCSPLOWO2_12_FULL_Verrucomicrobia_64_8__stripped_:0.06980976007660182059,(Bacteria_ChlamydiaeVerrucomicrobia_group_Verrucomicrobia_Opitutae_Opitutales_Opitutaceae_Opitutus_terrae_PB90_1__stripped_:0.01407024047841798527,(Bacteria_ChlamydiaeVerrucomicrobia_group_Verrucomicrobia_Opitutae_Opitutales_Opitutaceae_Opitutaceae_sp._TAV2__stripped_:0.00000100000050002909,Bacteria_ChlamydiaeVerrucomicrobia_group_Verrucomicrobia_Opitutae_Opitutales_Opitutaceae_Opitutaceae_sp._TAV5__stripped_:0.04169568719466412721):0.05169987021647215464[99]):0.03155875841499732742[95]):0.13834228800312542429[98]):0.20515253982603240401[98],Bacteria_ChlamydiaeVerrucomicrobia_group_Verrucomicrobia_Verrucomicrobiae_Verrucomicrobiales_Verrucomicrobia_subdivision_3_bacterium_Ellin514__stripped_:0.27619283440882469449):0.08665644712517643622[32]):0.02668440400293500478[14],(Bacteria_ChlamydiaeVerrucomicrobia_group_Verrucomicrobia_unclassified_Verrucomicrobia_Methylacidiphilales_Methylacidiphilaceae_Methylacidiphilum_infernorum_V4__stripped_:0.47186554964021093506,(((Bacteria_Lentisphaerae_RIFOXYC12_FULL_Lentisphaerae_60_16__stripped_:0.30642429284914840526,Bacteria_Lentisphaerae_RifOxyA12_full_Lentisphaerae_48_11__stripped_:0.19786612353022986488):0.07940880927855198390[91],Bacteria_Lentisphaerae_GWF2_Lentisphaerae_57_35__stripped_:0.20278837658834639179):0.11634955834563687205[87],(((Bacteria_Lentisphaerae_GWF2_Lentisphaerae_38_69__stripped_:0.44919053538175129914,(Bacteria_Lentisphaerae_GWF2_Lentisphaerae_50_93__stripped_:0.02856460449194989093,Bacteria_Lentisphaerae_GWF2_Lentisphaerae_49_21__stripped_:0.02262095371908399988):0.23908297621629218122[98]):0.03847176475413070090[44],(Bacteria_ChlamydiaeVerrucomicrobia_group_Lentisphaerae_Lentisphaeria_Victivallales_Victivallaceae_Victivallis_vadensis_ATCC_BAA_548__stripped_:0.21768546047047981906,(Bacteria_Lentisphaerae_GWF2_Lentisphaerae_52_8__stripped_:0.16419201004648215081,(Bacteria_Lentisphaerae_GWF2_Lentisphaerae_44_16__stripped_:0.11894984046452047877,Bacteria_Lentisphaerae_GWF2_Lentisphaerae_45_14__stripped_:0.21595033381182726639):0.06280858809929469599[40]):0.06539135578723714870[20]):0.14321958307188589754[77]):0.12385327399852834318[81],Bacteria_Lentisphaerae_RIFOXYB12_FULL_Lentisphaerae_65_16__stripped_:0.35715289141771072723):0.04884488264178001027[36]):0.08134376088915394598[54]):0.02859315891588867439[21]):0.04812997507134989666[41],Bacteria_ChlamydiaeVerrucomicrobia_group_Lentisphaerae_Lentisphaerales_Lentisphaeraceae_Lentisphaera_araneosa_HTCC2155_unfinished_sequence__stripped_:0.47654736710632916719):0.07292007146869837475[55]):0.04195782293153904607[9]):0.04446263866592642389[0]):0.02941755851639237668[0],(((Bacteria_Proteobacteria_Alphaproteobacteria_Magnetococcales_Magnetococcaceae_Magnetococcus_sp._MC_1__stripped_:0.24119066208638989535,(((((Archaea_Thaumarchaeota_unclassified_Thaumarchaeota_Marine_Group_I_Marine_Group_I_crenarchaeon_SCGC_AB_629_I23__stripped_:0.68591777742454285161,Bacteria_Proteobacteria_Alphaproteobacteria_Sneathiellales_Sneathiellaceae_Sneathiella_glossodoripedis_JCM_23214__stripped_:0.21859720805417398592):0.10635980616778045738[6],(Bacteria_Proteobacteria_Alphaproteobacteria_Parvularculales_Parvularculaceae_Parvularcula_bermudensis_HTCC2503__stripped_:0.16252313901035034260,(((Bacteria_Proteobacteria_Alphaproteobacteria_unclassified_Alphaproteobacteria_SAR11_cluster_Candidatus_Pelagibacter_sp._IMCC9063__stripped_:0.58030920917538530990,((Bacteria_Proteobacteria_Alphaproteobacteria_Rhodobacterales_Hyphomonadaceae_Maricaulis_maris_MCS10__stripped_:0.09527677775456089293,((Bacteria_Proteobacteria_Alphaproteobacteria_Rhodobacterales_Hyphomonadaceae_Robiginitomaculum_antarcticum_DSM_21748__stripped_:0.05055439933821418569,Bacteria_Proteobacteria_Alphaproteobacteria_Rhodobacterales_Hyphomonadaceae_Hellea_balneolensis_DSM_19091__stripped_:0.10167229706045508020):0.14454373606838682997[99],(Bacteria_Proteobacteria_Alphaproteobacteria_Caulobacterales_Caulobacteraceae_Woodsholea_maritima_DSM_17123__stripped_:0.07679609918044794092,Bacteria_Proteobacteria_Alphaproteobacteria_Rhodobacterales_Hyphomonadaceae_Oceanicaulis_alexandrii_HTCC2633__stripped_:0.07249104995785582428):0.05131230770948060071[80]):0.06060582269027450092[68]):0.09180957346634777139[99],(Bacteria_Proteobacteria_Alphaproteobacteria_Rhodobacterales_Hyphomonadaceae_Hyphomonas_neptunium_ATCC_15444__stripped_:0.12800802790800858144,Bacteria_Proteobacteria_Alphaproteobacteria_Rhodobacterales_Hyphomonadaceae_Henriciella_marina_DSM_19595__stripped_:0.10427763286296928835):0.14575263195088206114[91]):0.02329189767122989349[38]):0.02972875354304229875[11],(((Bacteria_Proteobacteria_Alphaproteobacteria_Caulobacterales_Caulobacteraceae_Brevundimonas_subvibrioides_ATCC_15264__stripped_:0.09239734369628729849,Bacteria_Proteobacteria_Alphaproteobacteria_Caulobacterales_Caulobacteraceae_Phenylobacterium_zucineum_HLK1__stripped_:0.08009977409722136843):0.04982446137201768099[45],(Bacteria_Proteobacteria_Alphaproteobacteria_Caulobacterales_Caulobacteraceae_Asticcacaulis_excentricus_CB_48_1__stripped_:0.11528545944728772754,Bacteria_Proteobacteria_Alphaproteobacteria_Caulobacterales_Caulobacteraceae_Caulobacter_segnis_ATCC_21756__stripped_:0.09304035771569311997):0.02586518572639958519[34]):0.12233460116404956675[95],Bacteria_Proteobacteria_Alphaproteobacteria_Rhodobacterales_Hyphomonadaceae_Hirschia_baltica_ATCC_49814__stripped_:0.30059905803626602028):0.00756962150767735101[6]):0.04901511969368287092[6],(((Bacteria_Proteobacteria_Alphaproteobacteria_Rhizobiales_Methylobacteriaceae_Meganema_perideroedes_DSM_15528__stripped_:0.15772059763212470385,(Bacteria_Proteobacteria_Alphaproteobacteria_Rhodobacterales_Rhodobacteraceae_Maritimibacter_sp._HL_12__stripped_:0.06057382434629563633,((((((Bacteria_Proteobacteria_Alphaproteobacteria_Rhodobacterales_Rhodobacteraceae_Rhodobacter_capsulatus_SB1003__stripped_:0.04746110357279953451,(Bacteria_Proteobacteria_Alphaproteobacteria_Rhodobacterales_Rhodobacteraceae_Catellibacterium_nectariphilum_DSM_15620__stripped_:0.04113884639133507520,(Bacteria_Proteobacteria_Alphaproteobacteria_Rhodobacterales_Rhodobacteraceae_Haematobacter_missouriensis_CCUG_52307__stripped_:0.05624027394383053491,(Bacteria_Proteobacteria_Alphaproteobacteria_Rhodobacterales_Rhodobacteraceae_Pseudorhodobacter_ferrugineus_DSM_5888__stripped_:0.06646874093666267636,Bacteria_Proteobacteria_Alphaproteobacteria_Rhodobacterales_Rhodobacteraceae_CG_Rhodob_01__stripped_:0.06921100347545523779):0.02684758416837853406[76]):0.02045399581770626293[53]):0.01554088947437657665[17]):0.01901522296970611578[15],Bacteria_Proteobacteria_Alphaproteobacteria_Rhodobacterales_Rhodobacteraceae_Defluviimonas_sp._20V17__stripped_:0.06879720317978844923):0.01333761588172933422[15],Bacteria_Proteobacteria_Alphaproteobacteria_Rhodobacterales_Rhodobacteraceae_Thioclava_pacifica_DSM_10166__stripped_:0.01254948106931984796):0.01954997549633126497[14],Bacteria_Proteobacteria_Alphaproteobacteria_Rhodobacterales_Rhodobacteraceae_Paracoccus_denitrificans_PD1222_1__stripped_:0.04708062808496203677):0.03177034581640643396[30],Bacteria_Proteobacteria_Alphaproteobacteria_Rhodobacterales_Rhodobacteraceae_Silicibacter_pomeroyi_DSS_3__stripped_:0.02710323304809402617):0.00767435978191870639[15],((((((((Bacteria_Proteobacteria_Alphaproteobacteria_Rhodobacterales_Rhodobacteraceae_Pelagibaca_bermudensis_HTCC2601__stripped_:0.00000100000050002909,(Bacteria_Proteobacteria_Alphaproteobacteria_Rhodobacterales_Rhodobacteraceae_Citreicella_sp._SE45__stripped_:0.01720587315697110972,Bacteria_Proteobacteria_Alphaproteobacteria_Rhodobacterales_Rhodobacteraceae_Salipiger_mucosus_DSM_16094_scaffold_version__stripped_:0.01718165846912843645):0.00583291182997694273[34]):0.01137260409609207844[50],Bacteria_Proteobacteria_Alphaproteobacteria_Rhodobacterales_Rhodobacteraceae_Roseivivax_sp._22II_s10s__stripped_:0.06091191883275201557):0.02313520282554646160[69],Bacteria_Proteobacteria_Alphaproteobacteria_Rhodobacterales_Rhodobacteraceae_Sagittula_stellata_E_37_unfinished_sequence__stripped_:0.03225620597135984285):0.04475165062315211717[79],Bacteria_Proteobacteria_Alphaproteobacteria_Rhodobacterales_Rhodobacteraceae_cMeth_4145__stripped_:0.02564649782000903364):0.00526727223806933674[10],((Bacteria_Proteobacteria_Alphaproteobacteria_Rhodobacterales_Rhodobacteraceae_cArct_4215__stripped_:0.04713024712158563057,Bacteria_Proteobacteria_Alphaproteobacteria_Rhodobacterales_Rhodobacteraceae_Phaeobacter_gallaeciensis_2.10__stripped_:0.00567355982388453861):0.01821124267177243530[44],Bacteria_Proteobacteria_Alphaproteobacteria_Rhodobacterales_Rhodobacteraceae_Donghicola_xiamenensis_DSM_18339__stripped_:0.03473218556005363417):0.00624133806341978150[39]):0.01747273780520750344[18],(((Bacteria_Proteobacteria_Alphaproteobacteria_Rhodobacterales_Rhodobacteraceae_Ketogulonigenium_vulgarum_WSH_001__stripped_:0.03649609846674071317,((Bacteria_Proteobacteria_Alphaproteobacteria_Rhodobacterales_Rhodobacteraceae_Rubellimicrobium_thermophilum_DSM_16684__stripped_:0.08112249278290405152,Bacteria_Proteobacteria_Alphaproteobacteria_Rhodobacterales_Rhodobacteraceae_Loktanella_vestfoldensis_SKA53__stripped_:0.10567758707363528181):0.04250813082244420116[54],Bacteria_Proteobacteria_Alphaproteobacteria_Rhodobacterales_Rhodobacteraceae_Wenxinia_marina_DSM_24838__stripped_:0.02785322782682074158):0.02034129399731943177[33]):0.02642283827527565354[42],Bacteria_Proteobacteria_Alphaproteobacteria_Rhodobacterales_Rhodobacteraceae_Sediminimonas_qiaohouensis_DSM_21189__stripped_:0.02788852334563858212):0.02938842817843021274[32],(((Bacteria_Proteobacteria_Alphaproteobacteria_Rhodobacterales_Rhodobacteraceae_Planktomarina_temperata_RCA23_DSM_22400_RCA23__stripped_:0.05265699356360741684,Bacteria_Proteobacteria_Alphaproteobacteria_Rhodobacterales_Rhodobacteraceae_Roseovarius_sp._217__stripped_:0.04422256459617359553):0.00632474022720625438[18],((Bacteria_Proteobacteria_Alphaproteobacteria_Rhodobacterales_Rhodobacteraceae_Thalassobacter_arenae_DSM_19593__stripped_:0.04153165668263867488,((Bacteria_Proteobacteria_Alphaproteobacteria_Rhodobacterales_Rhodobacteraceae_Octadecabacter_arcticus_238__stripped_:0.05507682803779341552,((Bacteria_Proteobacteria_Alphaproteobacteria_Rhodobacterales_Rhodobacteraceae_Oceanibulbus_indolifex_HEL_45_unfinished_sequence__stripped_:0.01151196024624362782,(Bacteria_Proteobacteria_Alphaproteobacteria_Rhodobacterales_Rhodobacteraceae_Sulfitobacter_sp._NAS_14.1__stripped_:0.02946213491743465349,Bacteria_Proteobacteria_Alphaproteobacteria_Rhodobacterales_Rhodobacteraceae_Roseobacter_litoralis_Och_149__stripped_:0.00742858784062656007):0.01780369268207077429[59]):0.04316920432327157886[87],Bacteria_Proteobacteria_Alphaproteobacteria_Rhodobacterales_Rhodobacteraceae_Roseobacter_Thalassiobium_sp._R2A62_genomic_scaffold_scf_1112329232034__stripped_:0.02129526678633642325):0.01761698845083186499[33]):0.01566589326303936824[14],Bacteria_Proteobacteria_Alphaproteobacteria_Rhodobacterales_Rhodobacteraceae_Sedimentitalea_cNanh_4411__stripped_:0.03054872450070330106):0.00000100000050002909[5]):0.00633596671409171214[11],Bacteria_Proteobacteria_Alphaproteobacteria_Rhodobacterales_Rhodobacteraceae_Dinoroseobacter_shibae_DFL_12__stripped_:0.04683257800974419127):0.00720722840733656681[3]):0.01696087388626115952[1],(Bacteria_Proteobacteria_Alphaproteobacteria_Rhodobacterales_Rhodobacteraceae_Nereida_ignava_DSM_16309__stripped_:0.05053383677064550439,((Bacteria_Proteobacteria_Alphaproteobacteria_Rhodobacterales_Rhodobacteraceae_Maribius_sp._MOLA_401__stripped_:0.02085540636935543507,Bacteria_Proteobacteria_Alphaproteobacteria_Rhodobacterales_Rhodobacteraceae_Oceaniovalibus_guishaninsula_JLT2003__stripped_:0.06116779972205912269):0.03767135674973729614[72],Bacteria_Proteobacteria_Alphaproteobacteria_Rhodobacterales_Rhodobacteraceae_Oceanicola_granulosus_HTCC2516__stripped_:0.02345556126891467502):0.01248354413624010867[14]):0.00893315015989708770[9]):0.00560136072778379471[1]):0.01194478472061697057[4]):0.02394297461820673462[12],(Bacteria_Proteobacteria_Alphaproteobacteria_Rhodobacterales_Rhodobacteraceae_Jannaschia_sp._CCS1__stripped_:0.10058863357639871716,Bacteria_Proteobacteria_Alphaproteobacteria_Rhodobacterales_Rhodobacteraceae_Actibacterium_mucosum_KCTC_23349__stripped_:0.06633957844596503894):0.02168301706094967821[15]):0.00000100000050002909[6],Bacteria_Proteobacteria_Alphaproteobacteria_Rhodobacterales_Rhodobacteraceae_Celeribacter_sp._P73_complete_genome__stripped_:0.01161749534405223314):0.01230096865753280144[22]):0.01850254925992513705[5]):0.11575560718755627254[97]):0.06536552320989677534[71],((Bacteria_Proteobacteria_Alphaproteobacteria_Rhizobiales_Hyphomicrobiaceae_Hyphomicrobium_nitrativorans_NL23__stripped_:0.17710402073048175930,Bacteria_Proteobacteria_Alphaproteobacteria_Rhizobiales_Hyphomicrobiaceae_Rhodomicrobium_vannielii_ATCC_17100__stripped_:0.13651146989815421406):0.07536073846829183243[90],(((Bacteria_Proteobacteria_Alphaproteobacteria_Rhizobiales_Phyllobacteriaceae_Parvibaculum_lavamentivorans_DS_1__stripped_:0.09387834129771484293,(Bacteria_Proteobacteria_Alphaproteobacteria_Rhizobiales_unclassified_Rhizobiales_Amorphus_coralli_DSM_19760__stripped_:0.06726772932961423701,((((Bacteria_Proteobacteria_Alphaproteobacteria_Rhodobacterales_Rhodobacteraceae_Pannonibacter_phragmitetus_DSM_14782__stripped_:0.03597098697596215477,((Bacteria_Proteobacteria_Alphaproteobacteria_Rhodobacterales_Rhodobacteraceae_Roseibium_sp._TrichSKD4_genomic_scaffold_scf_1119120597021__stripped_:0.07183432497072969602,Bacteria_Proteobacteria_Alphaproteobacteria_Rhodobacterales_Rhodobacteraceae_Labrenzia_alexandrii_DFL_11__stripped_:0.02583236935397653297):0.02884947308017750747[65],(Bacteria_Proteobacteria_Alphaproteobacteria_Rhodobacterales_Rhodobacteraceae_Stappia_stellulata_DSM_5886__stripped_:0.14301648984251139063,(Bacteria_Proteobacteria_Alphaproteobacteria_Rhodobacterales_Rhodobacteraceae_Pseudovibrio_sp._FO_BEG1__stripped_:0.01228346078045173401,Bacteria_Proteobacteria_Alphaproteobacteria_Rhodobacterales_Rhodobacteraceae_Nesiotobacter_exalbescens_DSM_16456__stripped_:0.01674171837618647005):0.04309992539801908717[90]):0.02490627902470463409[12]):0.02121750376734470381[8]):0.06463836116763761741[38],(((Bacteria_Proteobacteria_Alphaproteobacteria_Rhizobiales_Rhodobiaceae_Lutibaculum_baratangense_AMV1__stripped_:0.16624593172664242635,Bacteria_Proteobacteria_Alphaproteobacteria_Rhizobiales_Rhizobiaceae_Kaistia_adipata_DSM_17808__stripped_:0.06433057757225588147):0.02762088696348438330[16],(Bacteria_Proteobacteria_Alphaproteobacteria_Rhizobiales_unclassified_Rhizobiales_Bauldia_litoralis_ATCC_35022__stripped_:0.07128091071693172520,Bacteria_Proteobacteria_Alphaproteobacteria_Rhizobiales_Rhodobiaceae_Afifella_pfennigii_DSM_17143__stripped_:0.13951925726299183039):0.02784475562114487046[19]):0.01443591207143517414[0],(Bacteria_Proteobacteria_Alphaproteobacteria_Rhizobiales_Hyphomicrobiaceae_Prosthecomicrobium_hirschii_ATCC_27832__stripped_:0.09301194229316352147,((((Bacteria_Proteobacteria_Alphaproteobacteria_Rhizobiales_Methylobacteriaceae_Microvirga_sp._WSM3557__stripped_:0.02661808990410480941,(Bacteria_Proteobacteria_Alphaproteobacteria_Rhizobiales_Bradyrhizobiaceae_Bosea_sp._UNC402CLCol__stripped_:0.03965929206275415481,(Bacteria_Proteobacteria_Alphaproteobacteria_Rhizobiales_Bradyrhizobiaceae_Salinarimonas_rosea_DSM_21201__stripped_:0.06945502491526939215,Bacteria_Proteobacteria_Alphaproteobacteria_Rhizobiales_Methylobacteriaceae_Methylobacterium_extorquens_PA1__stripped_:0.04121976754676093951):0.03339854217209906745[62]):0.01727933024231619041[30]):0.02124114029116092386[65],Bacteria_Proteobacteria_Alphaproteobacteria_Rhizobiales_Beijerinckiaceae_Chelatococcus_sp._GW1__stripped_:0.03432650328124707551):0.01846530248478012864[24],((Bacteria_Proteobacteria_Alphaproteobacteria_Rhizobiales_Beijerinckiaceae_Methylocella_silvestris_BL2__stripped_:0.01693874390537219304,Bacteria_Proteobacteria_Alphaproteobacteria_Rhizobiales_Beijerinckiaceae_Methyloferula_stellata_AR4__stripped_:0.01743672155176256497):0.00862117508111718590[46],(Bacteria_Proteobacteria_Alphaproteobacteria_Rhizobiales_Beijerinckiaceae_Methylocapsa_acidiphila_B2__stripped_:0.01176583401230924496,(Bacteria_Proteobacteria_Alphaproteobacteria_Rhizobiales_Beijerinckiaceae_Beijerinckia_indica_subsp._indica_ATCC_9039__stripped_:0.01074769400608039695,(Bacteria_Proteobacteria_Alphaproteobacteria_Rhizobiales_Methylocystaceae_Methylocystis_sp._SC2__stripped_:0.05732075318406284342,Bacteria_Proteobacteria_Alphaproteobacteria_Rhizobiales_Methylocystaceae_Methylosinus_sp._PW1__stripped_:0.02185532299858649122):0.06232246549874354002[98]):0.02021014538887301940[62]):0.02041388651896553288[52]):0.02967386124792465579[70]):0.02749645446945685190[29],((Bacteria_Proteobacteria_Alphaproteobacteria_Rhodobacterales_Rhodobacteraceae_Rhodovulum_sp._PH10__stripped_:0.08715266552870430672,((Bacteria_Proteobacteria_Alphaproteobacteria_Rhizobiales_Bradyrhizobiaceae_Nitrobacter_hamburgensis_X14__stripped_:0.01696324515319971860,(Bacteria_Proteobacteria_Alphaproteobacteria_Rhizobiales_Bradyrhizobiaceae_Rhodopseudomonas_palustris_BisB18__stripped_:0.00656110824849810877,Bacteria_Proteobacteria_Alphaproteobacteria_Rhizobiales_Bradyrhizobiaceae_Bradyrhizobium_japonicum_SEMIA_5079__stripped_:0.01056493579287320732):0.01425728309813935682[64]):0.02780317066954662505[90],(Bacteria_Proteobacteria_Alphaproteobacteria_Rhizobiales_Bradyrhizobiaceae_Oligotropha_carboxidovorans_OM5__stripped_:0.05030459015718618393,Bacteria_Proteobacteria_Alphaproteobacteria_Rhizobiales_Bradyrhizobiaceae_Afipia_sp._OHSU_I_C6__stripped_:0.00813345842864993118):0.02204404507378699210[88]):0.03667830163593350373[93]):0.04211598035293833558[69],((Bacteria_Proteobacteria_Alphaproteobacteria_Rhizobiales_Xanthobacteraceae_Starkeya_novella_DSM_506__stripped_:0.00000100000050002909,Bacteria_Proteobacteria_Alphaproteobacteria_Rhizobiales_Xanthobacteraceae_Ancylobacter_sp._FA202__stripped_:0.03530095980161245678):0.01181438280821020537[78],(Bacteria_Proteobacteria_Alphaproteobacteria_Rhizobiales_Xanthobacteraceae_Xanthobacter_autotrophicus_Py2__stripped_:0.02816951668302352871,Bacteria_Proteobacteria_Alphaproteobacteria_Rhizobiales_Xanthobacteraceae_Azorhizobium_caulinodans_ORS_571__stripped_:0.02859367184340745952):0.01941429796932707744[96]):0.03472878175477956547[96]):0.01623392092151970667[57]):0.03292196407455294516[79]):0.01908688840760563304[18]):0.02101553637672978411[4]):0.00515031164456782389[0],Bacteria_Proteobacteria_Alphaproteobacteria_Rhizobiales_Methylocystaceae_Pleomorphomonas_oryzae_DSM_16300__stripped_:0.14434244573918228460):0.03874206808170026217[1],Bacteria_Proteobacteria_Alphaproteobacteria_Rhizobiales_Methylocystaceae_Methylopila_sp._M107__stripped_:0.09909420447077951777):0.00830952910574575022[1]):0.02413958764869383877[0]):0.03137696862362046590[5],(Bacteria_Proteobacteria_Alphaproteobacteria_unclassified_Alphaproteobacteriar_Canditatus_Phaeomarinobacter_ectocarpi_Ec32__stripped_:0.08999390658752297323,Bacteria_Proteobacteria_Alphaproteobacteria_unclassified_Alphaproteobacteria_Thermopetrobacter_sp._TC1__stripped_:0.12906536210034738610):0.06371244295703755445[44]):0.02681137272288117157[4],(((Bacteria_Proteobacteria_Alphaproteobacteria_Sphingomonadales_Sphingomonadaceae_Sphingopyxis_alaskensis_RB2256__stripped_:0.06521535302001020551,(Bacteria_Proteobacteria_Alphaproteobacteria_Sphingomonadales_Sphingomonadaceae_Sphingomonas_wittichii_RW1__stripped_:0.07090873262081603956,((Bacteria_Proteobacteria_Alphaproteobacteria_Sphingomonadales_Sphingomonadaceae_Blastomonas_sp._AAP53__stripped_:0.06190212522691897895,(Bacteria_Proteobacteria_Alphaproteobacteria_Sphingomonadales_Sphingomonadaceae_Citromicrobium_sp._JLT1363__stripped_:0.05285719586786800234,(((Bacteria_Proteobacteria_Alphaproteobacteria_Sphingomonadales_Sphingomonadaceae_Novosphingobium_sp._PP1Y__stripped_:0.08148980855001818069,Bacteria_Proteobacteria_Alphaproteobacteria_Sphingomonadales_Erythrobacteraceae_Erythrobacter_litoralis_HTCC2594__stripped_:0.04623482838407860784):0.03752257148487263272[81],Bacteria_Proteobacteria_Alphaproteobacteria_Sphingomonadales_Erythrobacteraceae_Altererythrobacter_ishigakiensis_ATCC_BAA_2084__stripped_:0.01901716438041787041):0.02291469716261980774[58],Bacteria_Proteobacteria_Alphaproteobacteria_Sphingomonadales_Erythrobacteraceae_Porphyrobacter_sp._AAP82__stripped_:0.04147621030124566677):0.01928317166326017074[24]):0.02985156381866666681[50]):0.10097066130672188722[100],((Bacteria_Proteobacteria_Alphaproteobacteria_Sphingomonadales_Sphingomonadaceae_Sandarakinorhabdus_sp._AAP62__stripped_:0.16594362664553105602,Bacteria_Proteobacteria_Alphaproteobacteria_Sphingomonadales_Sphingomonadaceae_Sphingobium_japonicum_UT26S_1__stripped_:0.02770419229891569676):0.01349132232158955016[50],Bacteria_Proteobacteria_Alphaproteobacteria_Sphingomonadales_Sphingomonadaceae_Zymomonas_mobilis_mobilis_CP4__stripped_:0.07658096119364894705):0.01214058270142727609[35]):0.02382972770492618186[54]):0.01757605781733009853[57]):0.14914242388043513765[99],Bacteria_Proteobacteria_Alphaproteobacteria_Kordiimonadales_Kordiimonas_gwangyangensis_DSM_19435__stripped_:0.13320733367385068080):0.07149198060467638893[58],(((Bacteria_Proteobacteria_Alphaproteobacteria_Rhizobiales_Aurantimonadaceae_Martelella_mediterranea_DSM_17316__stripped_:0.08276415334976898464,Bacteria_Proteobacteria_Alphaproteobacteria_Rhizobiales_Phyllobacteriaceae_Hoeflea_phototrophica_DFL_43__stripped_:0.03656432163064098073):0.03020968943278959720[80],(((Bacteria_Proteobacteria_Alphaproteobacteria_Rhizobiales_Rhizobiaceae_Candidatus_Liberibacter_americanus_Sao_Paulo__stripped_:0.33718627837380826806,Bacteria_Proteobacteria_Alphaproteobacteria_Rhizobiales_Rhizobiaceae_Neorhizobium_galegae_bv._orientalis_HAMBI_540__stripped_:0.02115165738895388725):0.00819795794962070029[14],((Bacteria_Proteobacteria_Alphaproteobacteria_Rhizobiales_Rhizobiaceae_SinorhizobiumEnsifer_group_Ensifer_meliloti_GR4__stripped_:0.00821235200924715948,Bacteria_Proteobacteria_Alphaproteobacteria_Rhizobiales_Rhizobiaceae_SinorhizobiumEnsifer_group_Ensifer_adhaerens_OV14__stripped_:0.01583940958926461501):0.00469449295207654497[69],(Bacteria_Proteobacteria_Alphaproteobacteria_Rhizobiales_Rhizobiaceae_RhizobiumAgrobacterium_group_Rhizobium_leguminosarum_bv._trifolii_CB782__stripped_:0.03932775155871501976,Bacteria_Proteobacteria_Alphaproteobacteria_Rhizobiales_Rhizobiaceae_Shinella_zoogleoides_DD12_SHLA__stripped_:0.01049116045436537629):0.01458862500626566597[30]):0.01023380495192969565[6]):0.02113368401218669590[25],Bacteria_Proteobacteria_Alphaproteobacteria_Rhizobiales_Rhizobiaceae_RhizobiumAgrobacterium_group_Agrobacterium_sp._H13_3__stripped_:0.01525519165669749454):0.02304006762866021851[25]):0.02779515878553505057[63],((Bacteria_Proteobacteria_Alphaproteobacteria_Rhodobacterales_Rhodobacteraceae_Ahrensia_sp._13_GOM_1096m__stripped_:0.09827918253290604533,(Bacteria_Proteobacteria_Alphaproteobacteria_Rhizobiales_Aurantimonadaceae_Aurantimonas_ureilytica_DSM_18598__stripped_:0.07598503417241543600,(Bacteria_Proteobacteria_Alphaproteobacteria_Rhizobiales_Aurantimonadaceae_Aurantimonas_manganoxydans_SI85_9A1__stripped_:0.01584754208235761297,Bacteria_Proteobacteria_Alphaproteobacteria_Rhizobiales_Aurantimonadaceae_Fulvimarina_pelagi_HTCC2506_unfinished_sequence__stripped_:0.08717319446623904289):0.03352640866368985367[91]):0.03215243933402753967[31]):0.01908771816288204817[5],(((Bacteria_Proteobacteria_Alphaproteobacteria_Rhizobiales_Phyllobacteriaceae_Chelativorans_sp._BNC1__stripped_:0.06542010376736330513,Bacteria_Proteobacteria_Alphaproteobacteria_Rhizobiales_Phyllobacteriaceae_Nitratireductor_aquibiodomus_JCM_21793__stripped_:0.04540498770975130716):0.03480034622775440151[53],(((Bacteria_Proteobacteria_Alphaproteobacteria_Rhizobiales_Phyllobacteriaceae_Aquamicrobium_defluvii_W13Z1__stripped_:0.01802318528233328582,Bacteria_Proteobacteria_Alphaproteobacteria_Rhizobiales_Phyllobacteriaceae_Mesorhizobium_australicum_WSM2073__stripped_:0.03544463580323396756):0.00920025205792747956[39],(Bacteria_Proteobacteria_Alphaproteobacteria_Rhizobiales_Phyllobacteriaceae_Aliihoeflea_sp._2WW__stripped_:0.02364862955735617597,Bacteria_Proteobacteria_Alphaproteobacteria_Rhizobiales_Phyllobacteriaceae_Aminobacter_sp._J41__stripped_:0.03663001002681474244):0.00785099497303679873[57]):0.01342672761623815193[35],Bacteria_Proteobacteria_Alphaproteobacteria_Rhizobiales_Phyllobacteriaceae_Pseudaminobacter_salicylatoxidans_KCT001__stripped_:0.02453171264251896924):0.01937609519227462274[52]):0.01202636105376731976[16],(Bacteria_Proteobacteria_Alphaproteobacteria_Rhizobiales_Bartonellaceae_Bartonella_clarridgeiae_73__stripped_:0.09528728826208313074,(Bacteria_Proteobacteria_Alphaproteobacteria_Rhizobiales_Phyllobacteriaceae_Phyllobacterium_sp._YR531__stripped_:0.03561119132035883705,((Bacteria_Proteobacteria_Alphaproteobacteria_Rhizobiales_Brucellaceae_Brucella_abortus_A13334__stripped_:0.00000100000050002909,Bacteria_Proteobacteria_Alphaproteobacteria_Rhizobiales_Brucellaceae_Ochrobactrum_anthropi_ATCC_49188_1__stripped_:0.00566282374691369234):0.02190911719254223095[88],Bacteria_Proteobacteria_Alphaproteobacteria_Rhizobiales_Brucellaceae_Pseudochrobactrum_sp._AO18b__stripped_:0.03332230226361394820):0.02073928171577151328[81]):0.01064382947318090987[29]):0.01246384362028693862[16]):0.02454491758128212256[39]):0.03295619083321016385[8]):0.06070142712867892393[42]):0.02933611460245454453[15]):0.02125151480601667267[4]):0.02544281153901956083[3]):0.02241687555000767412[1],((Bacteria_Proteobacteria_Alphaproteobacteria_Rhizobiales_Hyphomicrobiaceae_Maritalea_myrionectae_DSM_19524__stripped_:0.07903546237510276906,(Bacteria_Proteobacteria_Alphaproteobacteria_Rhizobiales_Hyphomicrobiaceae_Pelagibacterium_halotolerans_B2__stripped_:0.03850581289043226996,(Bacteria_Proteobacteria_Alphaproteobacteria_Rhizobiales_unclassified_Rhizobiales_Vasilyevaea_enhydra_ATCC_23634__stripped_:0.01740648159034400774,Bacteria_Proteobacteria_Alphaproteobacteria_Rhizobiales_Hyphomicrobiaceae_Devosia_sp._17_2_E_8__stripped_:0.04222496347425841456):0.05836606291956261683[95]):0.03125792014200472896[64]):0.01217875042009698879[37],Bacteria_Proteobacteria_Alphaproteobacteria_Rhizobiales_Hyphomicrobiaceae_Cucumibacter_marinus_DSM_18995__stripped_:0.04919618178263964609):0.12459410878955944069[98]):0.03138869578466607635[5]):0.04738030773081693819[5]):0.04177537572250718256[5]):0.02424209836880442115[0],((((Bacteria_Proteobacteria_Alphaproteobacteria_Rhodospirillales_Rhodospirillaceae_Rhodovibrio_salinarum_DSM_9154__stripped_:0.14110956236125651864,Bacteria_Proteobacteria_Alphaproteobacteria_Rhodospirillales_Rhodospirillaceae_Tistrella_mobilis_KA081020_065__stripped_:0.23629480804468233623):0.02043819643047333975[28],(((Bacteria_Proteobacteria_Alphaproteobacteria_Rhodospirillales_Rhodospirillaceae_Thalassobaculum_salexigens_DSM_19539__stripped_:0.02599091398541063941,Bacteria_Proteobacteria_Alphaproteobacteria_Rhodospirillales_Rhodospirillaceae_Candidatus_Endolissoclinum_faulkneri_L5__stripped_:0.07308666462387113094):0.08228457379792154802[98],Bacteria_Proteobacteria_Alphaproteobacteria_Rhodospirillales_Rhodospirillaceae_Nisaea_denitrificans_DSM_18348__stripped_:0.10492039517750528788):0.02710407538526188320[18],(Bacteria_Proteobacteria_Alphaproteobacteria_Rhodospirillales_Rhodospirillaceae_Fodinicurvata_sediminis_DSM_21159__stripped_:0.10764523388629176903,Bacteria_Proteobacteria_Alphaproteobacteria_Alpha_proteobacterium_IMCC1322__stripped_:0.20999638984191137947):0.03592177368626294637[14]):0.03704703390100853172[10]):0.03844309561989955881[4],(((Bacteria_Proteobacteria_Alphaproteobacteria_Rhizobiales_Methylocystaceae_Terasakiella_pusilla_DSM_6293__stripped_:0.19044194525249077965,Bacteria_Proteobacteria_Alphaproteobacteria_Rhodospirillales_Rhodospirillaceae_Rhodospirillum_rubrum_S1_ATCC_11170__stripped_:0.07050391860428539825):0.02763613300210794946[23],Bacteria_Proteobacteria_Alphaproteobacteria_Rhodospirillales_Rhodospirillaceae_Novispirillum_itersonii_ATCC_12639__stripped_:0.09782699833576455339):0.04540089566912752783[12],((Bacteria_Proteobacteria_Alphaproteobacteria_unclassified_Alphaproteobacteria_Geminicoccus_roseus_DSM_18922__stripped_:0.30416513379087206648,Bacteria_Proteobacteria_Alphaproteobacteria_Rhodospirillales_Rhodospirillaceae_Inquilinus_limosus_DSM_16000__stripped_:0.08571564445798904308):0.03032546006549823731[10],(Bacteria_Proteobacteria_Alphaproteobacteria_Rhodospirillales_unclassified_Rhodospirillales_Reyranella_Reyranella_massiliensis_521_DSM_23428__stripped_:0.14891676182276400442,((Bacteria_Proteobacteria_Alphaproteobacteria_Rhodospirillales_Rhodospirillaceae_Caenispirillum_salinarum_AK4__stripped_:0.13097237046059814758,Bacteria_Proteobacteria_Alphaproteobacteria_Rhodospirillales_Rhodospirillaceae_Magnetospirillum_magneticum_AMB_1__stripped_:0.05717873743361313876):0.04202955707811058955[15],((((Bacteria_Proteobacteria_Alphaproteobacteria_Rhodospirillales_Acetobacteraceae_Rubritepida_flocculans_DSM_14296__stripped_:0.08483215938475210938,(Bacteria_Proteobacteria_Alphaproteobacteria_Rhodospirillales_Acetobacteraceae_Belnapia_moabensis_DSM_16746__stripped_:0.04527799341677158501,Bacteria_Proteobacteria_Alphaproteobacteria_Rhodospirillales_Acetobacteraceae_Roseomonas_mucosa_ATCC_BAA_692__stripped_:0.06594292937831934542):0.04301899214085450757[87]):0.02269783648393098804[59],(Bacteria_Proteobacteria_Alphaproteobacteria_Rhodospirillales_Acetobacteraceae_Acidiphilium_multivorum_AIU301__stripped_:0.06608251414563540149,(((Bacteria_Proteobacteria_Alphaproteobacteria_Rhodospirillales_Acetobacteraceae_Gluconacetobacter_diazotrophicus_PAl_5__stripped_:0.00674395076393560691,((Bacteria_Proteobacteria_Alphaproteobacteria_Rhodospirillales_Acetobacteraceae_Commensalibacter_sp._MX_MONARCH01__stripped_:0.10302396914801990879,(Bacteria_Proteobacteria_Alphaproteobacteria_Rhodospirillales_Acetobacteraceae_Asaia_platycodi_JCM_25414__stripped_:0.03077687068446885790,(Bacteria_Proteobacteria_Alphaproteobacteria_Rhodospirillales_Acetobacteraceae_Acetobacter_pasteurianus_386B__stripped_:0.04505212910029023771,(Bacteria_Proteobacteria_Alphaproteobacteria_Rhodospirillales_Acetobacteraceae_Kozakia_baliensis_SR_745__stripped_:0.00000100000050002909,(Bacteria_Proteobacteria_Alphaproteobacteria_Rhodospirillales_Acetobacteraceae_Gluconobacter_oxydans_621H__stripped_:0.00595949919403672770,Bacteria_Proteobacteria_Alphaproteobacteria_Rhodospirillales_Acetobacteraceae_Saccharibacter_floricola_DSM_15669__stripped_:0.06125826022702631629):0.03126212896603636909[96]):0.00670932467009978210[48]):0.01211508043620082575[8]):0.00000100000050002909[5]):0.02897449318980510266[9],Bacteria_Proteobacteria_Alphaproteobacteria_Rhodospirillales_Acetobacteraceae_Granulibacter_bethesdensis_CGDNIH1__stripped_:0.05022097992203990169):0.00646401635885353928[5]):0.01600708127390530408[8],Bacteria_Proteobacteria_Alphaproteobacteria_Rhodospirillales_Acetobacteraceae_Gluconacetobacter_xylinus_NBRC_3288__stripped_:0.00882627262283004060):0.02216769533736893602[13],Bacteria_Proteobacteria_Alphaproteobacteria_Rhodospirillales_Acetobacteraceae_Acidocella_facilis_ATCC_35904__stripped_:0.09411300333860839196):0.04577154036494573974[44]):0.03944004261820028417[47]):0.06604168184519672302[59],Bacteria_Proteobacteria_Alphaproteobacteria_Rhodospirillales_unclassified_Rhodospirillales_Elioraea_tepidiphila_DSM_17972__stripped_:0.14117477772495570787):0.04906414282314051911[62],((Bacteria_Proteobacteria_Alphaproteobacteria_Rhodospirillales_Rhodospirillaceae_Skermanella_stibiiresistens_SB22__stripped_:0.08054874740150899659,(Bacteria_Proteobacteria_Alphaproteobacteria_Rhodospirillales_Rhodospirillaceae_Oceanibaculum_indicum_P24__stripped_:0.13533872175622055356,Bacteria_Proteobacteria_Alphaproteobacteria_Rhodospirillales_Rhodospirillaceae_Dongia_sp._URHE0060__stripped_:0.07633435045841335809):0.03921508538603635935[17]):0.01849707476331677314[9],(Bacteria_Proteobacteria_Alphaproteobacteria_Rhodospirillales_Rhodospirillaceae_Azospirillum_amazonense_CBAmc__stripped_:0.08442079070441267652,Bacteria_Proteobacteria_Alphaproteobacteria_Rhodospirillales_Rhodospirillaceae_Azospirillum_irakense_DSM_11586__stripped_:0.04870279728892910887):0.04558666707652462430[56]):0.03714759065683323480[10]):0.00624638552572775400[2]):0.01509842236749770264[2]):0.02033486635434367598[0]):0.01486853242103594423[0]):0.01077990375144243472[0]):0.02805351302446132053[2],((Bacteria_Proteobacteria_Alphaproteobacteria_Rhodospirillales_Rhodospirillaceae_Thalassospira_profundimaris_WP0211__stripped_:0.21530002326841682359,Bacteria_Proteobacteria_Alphaproteobacteria_Kiloniellales_Kiloniellaceae_Kiloniella_laminariae_DSM_19542__stripped_:0.15138731708412206389):0.06343428436238390811[16],Bacteria_Proteobacteria_Alphaproteobacteria_Rickettsiales_Holosporaceae_Holospora_undulata_HU1__stripped_:0.71272538913922367509):0.00702851034321010700[4]):0.00839565683180557541[10]):0.01629798844448165224[1],(Bacteria_Proteobacteria_Alphaproteobacteria_Rickettsiales_Rickettsiales_genera_incertae_sedis_Candidatus_Odyssella_thessalonicensis_L13__stripped_:0.28648904786445933413,Bacteria_Proteobacteria_Alphaproteobacteria_unclassified_Alphaproteobacteria_Micavibrio_aeruginosavorus_ARL_13__stripped_:0.26667058335415111392):0.08622219442274277335[18]):0.04271644669593534227[10],((Bacteria_Proteobacteria_Gammaproteobacteria_unclassified_Gammaproteobacteria_Thiohalorhabdus_denitrificans_HL19__stripped_:0.25920668895133364140,((Bacteria_Proteobacteria_Gammaproteobacteria_Acidithiobacillales_Thermithiobacillaceae_Thermithiobacillus_tepidarius_DSM_3134__stripped_:0.11527121966411235654,Bacteria_Proteobacteria_Gammaproteobacteria_Acidithiobacillales_Acidithiobacillaceae_Acidithiobacillus_ferrivorans_SS3__stripped_:0.17578511183143327723):0.08703617414107585326[91],(((((((((((Bacteria_Proteobacteria_Gammaproteobacteria_Pseudomonadales_Pseudomonadaceae_Pseudomonas_aeruginosa_B136_33__stripped_:0.00305044456417507539,Bacteria_Proteobacteria_Gammaproteobacteria_Pseudomonadales_Pseudomonadaceae_Azotobacter_group_Azotobacter_vinelandii_CA6__stripped_:0.02784056274998297775):0.10538565020824033902[99],(Bacteria_Proteobacteria_Gammaproteobacteria_Oceanospirillales_Hahellaceae_Endozoicomonas_montiporae_LMG_24815__stripped_:0.12690161243965997206,Bacteria_Proteobacteria_Gammaproteobacteria_Oceanospirillales_Hahellaceae_Zooshikella_ganghwensis_DSM_15267__stripped_:0.06090246042327267240):0.03763932733365626254[66]):0.02663821825653460776[37],((((Bacteria_Proteobacteria_Gammaproteobacteria_Pseudomonadales_Moraxellaceae_Perlucidibaca_piscinae_DSM_21586__stripped_:0.08995600857262837924,((Bacteria_Proteobacteria_Gammaproteobacteria_Pseudomonadales_Moraxellaceae_Acinetobacter_baumannii_AB30__stripped_:0.04458006317853169947,Bacteria_Proteobacteria_Gammaproteobacteria_Pseudomonadales_Moraxellaceae_Alkanindiges_illinoisensis_DSM_15370__stripped_:0.02899648054896280386):0.07082058130087255654[98],(Bacteria_Proteobacteria_Gammaproteobacteria_Pseudomonadales_Moraxellaceae_Psychrobacter_cryohalolentis_K5__stripped_:0.05000603316982810825,(Bacteria_Proteobacteria_Gammaproteobacteria_Pseudomonadales_Moraxellaceae_Moraxella_Moraxella_Moraxella_catarrhalis_25240__stripped_:0.08656097364616006928,Bacteria_Proteobacteria_Gammaproteobacteria_Pseudomonadales_Moraxellaceae_Enhydrobacter_aerosaccus_SK60__stripped_:0.09000094556039109350):0.04961534242810277523[87]):0.06180863597637190759[98]):0.09697782311145881906[97]):0.13694677137486049867[97],Bacteria_Proteobacteria_Gammaproteobacteria_Oceanospirillales_Alcanivoracaceae_Alcanivorax_borkumensis_SK2__stripped_:0.15843649220071226447):0.15097632505989586060[93],((Bacteria_Proteobacteria_Gammaproteobacteria_Oceanospirillales_Saccharospirillaceae_Saccharospirillum_impatiens_DSM_12546__stripped_:0.05923986164931623749,Bacteria_Proteobacteria_Gammaproteobacteria_unclassified_Gammaproteobacteria_Reinekea_blandensis_MED297__stripped_:0.10138809223573862217):0.05691780765694597066[82],((Bacteria_Proteobacteria_Gammaproteobacteria_Oceanospirillales_Oceanospirillaceae_Oceanobacter_sp._RED65_unfinished_sequence__stripped_:0.04030871214496852678,(Bacteria_Proteobacteria_Gammaproteobacteria_Oceanospirillales_Oceanospirillaceae_Thalassolituus_oleivorans_R6_15__stripped_:0.02000070260049592596,Bacteria_Proteobacteria_Gammaproteobacteria_Oceanospirillales_Oceanospirillaceae_Oceanobacter_kriegii_DSM_6294__stripped_:0.03397799884219875055):0.03736926942649983208[83]):0.10684579979323752252[97],Bacteria_Proteobacteria_Gammaproteobacteria_Oceanospirillales_Hahellaceae_Hahella_chejuensis_KCTC_2396__stripped_:0.10292578372199900905):0.03464697311198020047[28]):0.04614849264970398435[58]):0.02487599827679038908[22],((Bacteria_Proteobacteria_Gammaproteobacteria_Oceanospirillales_Oceanospirillaceae_Amphritea_japonica_ATCC_BAA_1530__stripped_:0.05929585206225104765,((Bacteria_Proteobacteria_Gammaproteobacteria_Oceanospirillales_Oceanospirillaceae_Neptuniibacter_caesariensis_MED92__stripped_:0.03959548141833486162,Bacteria_Proteobacteria_Gammaproteobacteria_Oceanospirillales_Oceanospirillaceae_Neptunomonas_japonica_DSM_18939__stripped_:0.04440478757718101938):0.01565188293447256421[43],(Bacteria_Proteobacteria_Gammaproteobacteria_Oceanospirillales_Oceanospirillaceae_Nitrincola_lacisaponensis_4CA__stripped_:0.05496301710612306463,Bacteria_Proteobacteria_Gammaproteobacteria_Alteromonadales_Alteromonadaceae_Marinobacterium_litorale_DSM_23545__stripped_:0.02026307516564129427):0.05350350832997093076[77]):0.01951199965222136928[26]):0.06607194008339230262[72],((Bacteria_Proteobacteria_Gammaproteobacteria_unclassified_Gammaproteobacteria_Porticoccus_hydrocarbonoclasticus_MCTG13d__stripped_:0.08696559298386796755,((Bacteria_Proteobacteria_Gammaproteobacteria_unclassified_Gammaproteobacteria_Simiduia_agarivorans_SA1__stripped_:0.02649091123228446143,((Bacteria_Proteobacteria_Gammaproteobacteria_Pseudomonadales_Pseudomonadaceae_Cellvibrio_japonicus_Ueda107__stripped_:0.03256427720431749606,(Bacteria_Proteobacteria_Gammaproteobacteria_Alteromonadales_Alteromonadales_genera_incertae_sedis_Gilvimarinus_chinensis_DSM_19667__stripped_:0.04407791482912667286,Bacteria_Proteobacteria_Gammaproteobacteria_Alteromonadales_Alteromonadaceae_Marinimicrobium_agarilyticum_DSM_16975__stripped_:0.06575590506350843800):0.03642394523055453998[83]):0.04525740989633790512[87],(Bacteria_Proteobacteria_Gammaproteobacteria_Alteromonadales_Alteromonadaceae_Saccharophagus_degradans_2_40__stripped_:0.05387823460695571887,(Bacteria_Proteobacteria_Gammaproteobacteria_Alteromonadales_Alteromonadales_genera_incertae_sedis_Teredinibacter_turnerae_T7902__stripped_:0.04990892175995204766,Bacteria_Proteobacteria_Gammaproteobacteria_Pseudomonadales_B._setacea_BS12__stripped_:0.02686686453992604903):0.02477793504425365376[55]):0.03734620934753937749[78]):0.03258041200731056491[51]):0.04027333668921757870[54],Bacteria_Proteobacteria_Gammaproteobacteria_Alteromonadales_Alteromonadaceae_Alteromonas_sp._S89__stripped_:0.04550289024061864029):0.03086165722764074026[49]):0.05953293845334713813[87],(Bacteria_Proteobacteria_Gammaproteobacteria_Oceanospirillales_Oceanospirillaceae_Marinomonas_mediterranea_MMB_1__stripped_:0.11565772652486193406,(((Bacteria_Proteobacteria_Gammaproteobacteria_Alteromonadales_Alteromonadaceae_Haliea_salexigens_DSM_19537__stripped_:0.07848517627551578058,(Bacteria_Proteobacteria_Gammaproteobacteria_Alteromonadales_Alteromonadaceae_Haliea_rubra_CM41_15a_DSM_19751__stripped_:0.04149352270196009218,Bacteria_Proteobacteria_Gammaproteobacteria_gamma_proteobacterium_NOR51_B_scf_1109846220923_genomic_scaffold__stripped_:0.06655993961216452592):0.01670089437601621554[25]):0.02973850392621257485[39],Bacteria_Proteobacteria_Gammaproteobacteria_unclassified_Gammaproteobacteria_OMG_group_OM60_clade_Congregibacter_litoralis_KT71__stripped_:0.04881971171111137292):0.03436289527225585422[53],((Bacteria_Proteobacteria_Gammaproteobacteria_unclassified_Gammaproteobacteria_Spongiibacter_tropicus_DSM_19543__stripped_:0.02871645336623077430,Bacteria_Proteobacteria_Gammaproteobacteria_Alteromonadales_Alteromonadaceae_Melitea_salexigens_DSM_19753__stripped_:0.01674431241128836872):0.02442105145629471993[79],Bacteria_Proteobacteria_Gammaproteobacteria_Pseudomonadales_unclassified_Pseudomonadales_Dasania_marina_DSM_21967__stripped_:0.14314787873332668333):0.01835301475903551929[59]):0.05461990760778703130[85]):0.02138623274146316325[26]):0.04001213119641447435[25]):0.00550089811937241966[0]):0.01313242473250061416[1]):0.00752682633630647087[1],Bacteria_Proteobacteria_Gammaproteobacteria_Oceanospirillales_Oceanospirillaceae_Balneatrix_alpica_DSM_16621__stripped_:0.11113890257300587661):0.04079253913577793322[10],(Bacteria_Proteobacteria_Gammaproteobacteria_Oceanospirillales_Oceanospirillaceae_Oceanospirillum_maris_DSM_6286__stripped_:0.07071778884512419650,(Bacteria_Proteobacteria_Gammaproteobacteria_Oceanospirillales_Oceanospirillaceae_Marinospirillum_insulare_DSM_21763__stripped_:0.06572124143995854151,(Bacteria_Proteobacteria_Gammaproteobacteria_Oceanospirillales_Halomonadaceae_Cobetia_marina_KMM_296__stripped_:0.06080246100425813760,((Bacteria_Proteobacteria_Gammaproteobacteria_Oceanospirillales_Halomonadaceae_Chromohalobacter_salexigens_1H11_DSM_3043__stripped_:0.04714885008763653601,Bacteria_Proteobacteria_Gammaproteobacteria_Oceanospirillales_Halomonadaceae_Halomonas_elongata_DSM_2581__stripped_:0.05665496019902854785):0.01600727691524505072[74],(Bacteria_Proteobacteria_Gammaproteobacteria_Oceanospirillales_Halomonadaceae_Kushneria_aurantia_DSM_21353__stripped_:0.04115972725207838606,(Bacteria_Proteobacteria_Gammaproteobacteria_Oceanospirillales_Halomonadaceae_Carnimonas_nigrificans_ATCC_BAA_78__stripped_:0.02577723471414542639,(Bacteria_Proteobacteria_Gammaproteobacteria_Oceanospirillales_Halomonadaceae_Halotalea_alkalilenta_DSM_17697__stripped_:0.02536420532294012681,Bacteria_Proteobacteria_Gammaproteobacteria_Oceanospirillales_Halomonadaceae_Zymobacter_group_Zymobacter_palmae_DSM_10491__stripped_:0.03927951495495502626):0.01147827487674697895[45]):0.02426273746194834019[85]):0.02654407603410031957[79]):0.03292022794994644425[81]):0.04397914738942976937[73]):0.05646889913823461421[64]):0.04266411175618400192[19]):0.02868234032903677067[33],(Bacteria_Proteobacteria_Gammaproteobacteria_Oceanospirillales_Oceanospirillales_bacterium_SCGC_AAA298_N10__stripped_:0.50040770091322939184,(Bacteria_Proteobacteria_Gammaproteobacteria_Oceanospirillales_Alcanivoracaceae_Kangiella_koreensis_DSM_16069__stripped_:0.20350926277415029575,((Bacteria_Proteobacteria_Gammaproteobacteria_Alteromonadales_Alteromonadaceae_Gayadomonas_joobiniege_G7__stripped_:0.03929743932079080709,Bacteria_Proteobacteria_Gammaproteobacteria_Alteromonadales_Alteromonadaceae_Catenovulum_agarivorans_YM01__stripped_:0.02597604181579270255):0.06669547425975810850[93],(((((((Bacteria_Proteobacteria_Gammaproteobacteria_unclassified_Gammaproteobacteria_Gallaecimonas_xiamenensis_3_C_1__stripped_:0.06155555439991990813,((Bacteria_Proteobacteria_Gammaproteobacteria_Alteromonadales_Shewanellaceae_Shewanella_oneidensis_MR_1__stripped_:0.17809320660988253726,Bacteria_Proteobacteria_Gammaproteobacteria_Alteromonadales_Alteromonadaceae_Agarivorans_albus_MKT_106__stripped_:0.06427249961815068025):0.02124481144640903707[5],Bacteria_Proteobacteria_Gammaproteobacteria_Alteromonadales_Ferrimonadaceae_Ferrimonas_balearica_DSM_9799__stripped_:0.06852556527250168450):0.02098131221245149239[4]):0.01924983152808859219[0],Bacteria_Proteobacteria_Gammaproteobacteria_Aeromonadales_Aeromonadaceae_Aeromonas_hydrophila_AL09_71__stripped_:0.04525738426500628547):0.00517312499447677293[0],(((Bacteria_Proteobacteria_Gammaproteobacteria_Vibrionales_Vibrionaceae_Photobacterium_profundum_SS9__stripped_:0.08163128822250242944,(Bacteria_Proteobacteria_Gammaproteobacteria_Vibrionales_Vibrionaceae_Salinivibrio_costicola_costicola_ATCC_33508__stripped_:0.02300442597968839487,(Bacteria_Proteobacteria_Gammaproteobacteria_Vibrionales_Vibrionaceae_Enterovibrio_sp._AK16__stripped_:0.00589042610012424812,Bacteria_Proteobacteria_Gammaproteobacteria_Vibrionales_Vibrionaceae_Enterovibrio_norvegicus_FF_162__stripped_:0.00542154129477195879):0.02349724180858087791[96]):0.01306751030039416707[62]):0.02295839590499790944[38],(Bacteria_Proteobacteria_Gammaproteobacteria_Vibrionales_Vibrionaceae_Vibrio_anguillarum_775_I__stripped_:0.00582813881017290106,(Bacteria_Proteobacteria_Gammaproteobacteria_Vibrionales_Vibrionaceae_Candidatus_Photodesmus_katoptron_Akat1__stripped_:0.10635019595243191959,Bacteria_Proteobacteria_Gammaproteobacteria_Vibrionales_Vibrionaceae_Vibrio_fischeri_MJ11_I__stripped_:0.03408508310955646325):0.00000100000050002909[1]):0.02125906454393545336[60]):0.03304854283766679723[71],((Bacteria_Proteobacteria_Gammaproteobacteria_Enterobacteriales_Enterobacteriaceae_Buchnera_Buchnera_aphidicola_str._APS_Acyrthosiphon_pisum__stripped_:0.11203746920014308330,(Bacteria_Proteobacteria_Gammaproteobacteria_Enterobacteriales_Enterobacteriaceae_Candidatus_Riesia_pediculicola_USDA__stripped_:0.31351725841548327978,(Bacteria_Proteobacteria_Gammaproteobacteria_Enterobacteriales_Enterobacteriaceae_Wigglesworthia_glossinidia_endosymbiont_of_Glossina_brevipalpis__stripped_:0.17008227689278390682,Bacteria_Proteobacteria_Gammaproteobacteria_Enterobacteriales_Enterobacteriaceae_unclassified_Enterobacteriaceae_Candidatus_Blochmannia_floridanus__stripped_:0.21424361166662969636):0.03197740581697418316[26]):0.03392823322118294210[50]):0.05810792171241283693[25],(((Bacteria_Proteobacteria_Gammaproteobacteria_Enterobacteriales_Enterobacteriaceae_Budvicia_aquatica_DSM_5075__stripped_:0.00000100000050002909,(Bacteria_Proteobacteria_Gammaproteobacteria_Enterobacteriales_Enterobacteriaceae_Leminorella_grimontii_ATCC_33999__stripped_:0.02184932863273676001,Bacteria_Proteobacteria_Gammaproteobacteria_Enterobacteriales_Enterobacteriaceae_Pragia_fontium_DSM_5563__stripped_:0.00446556525674768074):0.00171404045255999686[13]):0.01685252566200555469[58],(((Bacteria_Proteobacteria_Gammaproteobacteria_Pseudomonadales_Pseudomonadaceae_Pseudomonas_flectens_ATCC_12775__stripped_:0.00530169947367159153,(((Bacteria_Proteobacteria_Gammaproteobacteria_Enterobacteriales_Enterobacteriaceae_Erwinia_amylovora_CFBP1430__stripped_:0.00000100000050002909,Bacteria_Proteobacteria_Gammaproteobacteria_Enterobacteriales_Enterobacteriaceae_Hafnia_alvei_FB1__stripped_:0.00000100000050002909):0.00000100000050002909[8],Bacteria_Proteobacteria_Gammaproteobacteria_Enterobacteriales_Enterobacteriaceae_Raoultella_ornithinolytica_B6__stripped_:0.00000100000050002909):0.00000100000050002909[41],(((Bacteria_Proteobacteria_Gammaproteobacteria_Enterobacteriales_Enterobacteriaceae_Cedecea_davisae_DSM_4568__stripped_:0.00000100000050002909,((Bacteria_Proteobacteria_Gammaproteobacteria_Enterobacteriales_Enterobacteriaceae_Kluyvera_ascorbata_ATCC_33433__stripped_:0.00000100000050002909,((((Bacteria_Proteobacteria_Gammaproteobacteria_Enterobacteriales_Enterobacteriaceae_Leclercia_adecarboxylata_Leclerc_1783_ATCC_23216__stripped_:0.00000100000050002909,Bacteria_Proteobacteria_Gammaproteobacteria_Enterobacteriales_Enterobacteriaceae_Kosakonia_radicincitans_UMEnt0112__stripped_:0.00000100000050002909):0.00000100000050002909[9],((Bacteria_Proteobacteria_Gammaproteobacteria_Enterobacteriales_Enterobacteriaceae_Salmonella_enterica_Enterica_sv._Heidelberg_41578__stripped_:0.00000100000050002909,Bacteria_Proteobacteria_Gammaproteobacteria_Enterobacteriales_Enterobacteriaceae_Lelliottia_amnigena_CHS_78__stripped_:0.00000100000050002909):0.00000100000050002909[4],Bacteria_Proteobacteria_Gammaproteobacteria_Enterobacteriales_Enterobacteriaceae_Enterobacter_cloacae_SCF1__stripped_:0.00000100000050002909):0.00000100000050002909[0]):0.00000100000050002909[7],Bacteria_Proteobacteria_Gammaproteobacteria_Enterobacteriales_Enterobacteriaceae_Shigella_flexneri_2003036__stripped_:0.00000100000050002909):0.00000100000050002909[7],(Bacteria_Proteobacteria_Gammaproteobacteria_Enterobacteriales_Enterobacteriaceae_Escherichia_coli_K12__W3110__stripped_:0.00000100000050002909,Bacteria_Proteobacteria_Gammaproteobacteria_Enterobacteriales_Enterobacteriaceae_Citrobacter_rodentium_ICC168__stripped_:0.00000100000050002909):0.00000100000050002909[9]):0.00000100000050002909[6]):0.00000100000050002909[0],(Bacteria_Proteobacteria_Gammaproteobacteria_Enterobacteriales_Enterobacteriaceae_Yokenella_regensburgei_ATCC_43003__stripped_:0.00000100000050002909,(Bacteria_Proteobacteria_Gammaproteobacteria_Enterobacteriales_Enterobacteriaceae_Trabulsiella_guamensis_ATCC_49490__stripped_:0.00000100000050002909,Bacteria_Proteobacteria_Gammaproteobacteria_Enterobacteriales_Enterobacteriaceae_Buttiauxella_agrestis_MCE__stripped_:0.00000100000050002909):0.00000100000050002909[1]):0.00000100000050002909[0]):0.00000100000050002909[2]):0.00000100000050002909[13],Bacteria_Proteobacteria_Gammaproteobacteria_Enterobacteriales_Enterobacteriaceae_Klebsiella_oxytoca_HKOPL1__stripped_:0.00561342644179388915):0.00000100000050002909[16],(((Bacteria_Proteobacteria_Gammaproteobacteria_Enterobacteriales_Enterobacteriaceae_Yersinia_pestis_Nepal516__stripped_:0.00556776624568801424,((Bacteria_Proteobacteria_Gammaproteobacteria_Enterobacteriales_Enterobacteriaceae_Rahnella_aquatilis_HX2__stripped_:0.01121384982665972301,(Bacteria_Proteobacteria_Gammaproteobacteria_Enterobacteriales_Enterobacteriaceae_Ewingella_americana_C.024_ATCC_33852__stripped_:0.00000100000050002909,(Bacteria_Proteobacteria_Gammaproteobacteria_Enterobacteriales_Enterobacteriaceae_Candidatus_Moranella_endobia_PCIT__stripped_:0.06343494508241526164,Bacteria_Proteobacteria_Gammaproteobacteria_Enterobacteriales_Enterobacteriaceae_Sodalis_glossinidius_morsitans__stripped_:0.00000100000050002909):0.01114602110881535678[56]):0.00556803867672456178[34]):0.00000100000050002909[2],Bacteria_Proteobacteria_Gammaproteobacteria_Enterobacteriales_Enterobacteriaceae_Serratia_fonticola_RB_25__stripped_:0.00000100000050002909):0.00000100000050002909[1]):0.00557472624492906608[3],((Bacteria_Proteobacteria_Gammaproteobacteria_Enterobacteriales_Enterobacteriaceae_Brenneria_salicis_ATCC_15712__stripped_:0.00000100000050002909,Bacteria_Proteobacteria_Gammaproteobacteria_Enterobacteriales_Enterobacteriaceae_Pectobacterium_carotovorum_carotovorum_PCC21__stripped_:0.00000100000050002909):0.00000100000050002909[67],(Bacteria_Proteobacteria_Gammaproteobacteria_Enterobacteriales_Enterobacteriaceae_Morganella_morganii_morganii_KT__stripped_:0.03069341097508837546,Bacteria_Proteobacteria_Gammaproteobacteria_Enterobacteriales_Enterobacteriaceae_Lonsdalea_quercina_quercina_NCCB_100489__stripped_:0.00561757466130675953):0.00000100000050002909[16]):0.01130553639000021239[41]):0.00000100000050002909[1],(((Bacteria_Proteobacteria_Gammaproteobacteria_Enterobacteriales_Enterobacteriaceae_Cronobacter_sakazakii_CMCC_45402__stripped_:0.00564233236181640313,(Bacteria_Proteobacteria_Gammaproteobacteria_Enterobacteriales_Enterobacteriaceae_Dickeya_dadantii_Ech703__stripped_:0.01141285828498005833,Bacteria_Proteobacteria_Gammaproteobacteria_Enterobacteriales_Enterobacteriaceae_Edwardsiella_tarda_C07_087__stripped_:0.01708120935423478037):0.00568607140037287375[34]):0.00510030608232067001[24],(Bacteria_Proteobacteria_Gammaproteobacteria_Enterobacteriales_Enterobacteriaceae_Xenorhabdus_nematophila_ATCC_19061__stripped_:0.02540984325121688203,(Bacteria_Proteobacteria_Gammaproteobacteria_Enterobacteriales_Enterobacteriaceae_Photorhabdus_luminescens_laumondii_TTO1__stripped_:0.03442524692983776891,(Bacteria_Proteobacteria_Gammaproteobacteria_Enterobacteriales_Enterobacteriaceae_Providencia_stuartii_MRSN_2154__stripped_:0.01126345128882492302,Bacteria_Proteobacteria_Gammaproteobacteria_Enterobacteriales_Enterobacteriaceae_Arsenophonus_nasoniae_DSM_15247__stripped_:0.01138858218366854518):0.00567794509081656542[59]):0.00915413395542939191[38]):0.00641514225789827953[16]):0.00685676933340075966[8],Bacteria_Proteobacteria_Gammaproteobacteria_Enterobacteriales_Enterobacteriaceae_Proteus_mirabilis_WGLW4__stripped_:0.02282991728336690798):0.00446843576984709123[11]):0.00557602564649272835[2]):0.00557170062884399311[1]):0.01062302503618066385[5]):0.00115712432128240936[0],(Bacteria_Proteobacteria_Gammaproteobacteria_Enterobacteriales_Enterobacteriaceae_Pantoea_ananatis_LMG_5342__stripped_:0.00559802519857848478,(Bacteria_Proteobacteria_Gammaproteobacteria_Enterobacteriales_Enterobacteriaceae_Plesiomonas_sp._ZOR0011__stripped_:0.03378072644589572709,Bacteria_Proteobacteria_Gammaproteobacteria_Enterobacteriales_Enterobacteriaceae_Tatumella_ptyseos_ATCC_33301__stripped_:0.01121966256189417532):0.00000100000050002909[32]):0.00556167340009011170[15]):0.01114263750494985487[3],(Bacteria_Proteobacteria_Gammaproteobacteria_Orbales_Orbaceae_bacterium_Bimp__stripped_:0.02455740086188580237,Bacteria_Proteobacteria_Gammaproteobacteria_Orbales_Orbaceae_Gilliamella_apicola__stripped_:0.14165890586446855393):0.06540415271678146070[90]):0.00000100000050002909[0]):0.01104726194327078706[5],(Bacteria_Proteobacteria_Gammaproteobacteria_Enterobacteriales_Enterobacteriaceae_Thorsellia_anophelis_DSM_18579__stripped_:0.12335985585647718521,((Bacteria_Proteobacteria_Gammaproteobacteria_Pasteurellales_Pasteurellaceae_Mannheimia_haemolytica_D174__stripped_:0.01682448245997486200,Bacteria_Proteobacteria_Gammaproteobacteria_Pasteurellales_Pasteurellaceae_Actinobacillus_pleuropneumoniae_serovar_3_str._JL03__stripped_:0.01119493162757303692):0.00000100000050002909[24],(((Bacteria_Proteobacteria_Gammaproteobacteria_Pasteurellales_Pasteurellaceae_Gallibacterium_anatis_UMN179__stripped_:0.02254735077159379653,(Bacteria_Proteobacteria_Gammaproteobacteria_Pasteurellales_Pasteurellaceae_Histophilus_somni_129P__stripped_:0.01684176374057438572,Bacteria_Proteobacteria_Gammaproteobacteria_Pasteurellales_Pasteurellaceae_Avibacterium_paragallinarum_AVPAR72__stripped_:0.01694746398379058661):0.01118617470931679118[29]):0.00000100000050002909[12],Bacteria_Proteobacteria_Gammaproteobacteria_Pasteurellales_Pasteurellaceae_Pasteurella_multocida_43137__stripped_:0.00556176870510755646):0.00562761112890730868[21],(Bacteria_Proteobacteria_Gammaproteobacteria_Pasteurellales_Pasteurellaceae_Mannheimia_succiniciproducens_MBEL55E__stripped_:0.01684120186504607306,(Bacteria_Proteobacteria_Gammaproteobacteria_Pasteurellales_Pasteurellaceae_Haemophilus_influenzae_KR494__stripped_:0.01121096567411459903,(Bacteria_Proteobacteria_Gammaproteobacteria_Pasteurellales_Pasteurellaceae_Bibersteinia_trehalosi_USDA_ARS_USMARC_189__stripped_:0.01118211019530584646,Bacteria_Proteobacteria_Gammaproteobacteria_Pasteurellales_Pasteurellaceae_Aggregatibacter_actinomycetemcomitans_D7S_1__stripped_:0.00000100000050002909):0.00562928539959438399[43]):0.00554399606151975699[32]):0.00000100000050002909[9]):0.01122363168619764859[32]):0.04718691681277745881[92]):0.01080875543980512610[20]):0.01599038470890213129[9]):0.01849470006168133993[27]):0.02693223456143362810[14]):0.01238199672086427380[0],Bacteria_Proteobacteria_Gammaproteobacteria_Alteromonadales_Idiomarinaceae_Idiomarina_loihiensis_L2TR__stripped_:0.12515383349330738705):0.00000100000050002909[0],(((((Bacteria_Proteobacteria_Gammaproteobacteria_Aeromonadales_Succinivibrionaceae_Succinivibrio_dextrinosolvens_ACV_10__stripped_:0.05827616347409119574,(Bacteria_Proteobacteria_Gammaproteobacteria_Aeromonadales_Succinivibrionaceae_Succinatimonas_hippei_YIT_12066_S_hippeiYIT12066_1.0_Cont1069.1__stripped_:0.04756990657860167560,Bacteria_Proteobacteria_Gammaproteobacteria_Aeromonadales_Succinivibrionaceae_Anaerobiospirillum_succiniciproducens_DSM_6400__stripped_:0.00538252483107194788):0.01182667812078877674[55]):0.14274920813250793761[100],((Bacteria_Proteobacteria_Gammaproteobacteria_Aeromonadales_Succinivibrionaceae_Succinimonas_amylolytica_DSM_2873__stripped_:0.20299876064319044566,Bacteria_Proteobacteria_Gammaproteobacteria_Aeromonadales_Succinivibrionaceae_Ruminobacter_sp._RM87__stripped_:0.15305836294644670215):0.05439943126444386073[70],Bacteria_Proteobacteria_Gammaproteobacteria_Aeromonadales_Succinivibrionaceae_WG_1_Wallaby_Group_1_isolate__stripped_:0.16760767627946171476):0.09448530468339325084[99]):0.05786375178332719971[71],(Bacteria_Proteobacteria_Gammaproteobacteria_Alteromonadales_Moritellaceae_Moritella_marina_ATCC_15381__stripped_:0.08500977076451765591,Bacteria_Proteobacteria_Gammaproteobacteria_Alteromonadales_Psychromonadaceae_Psychromonas_ingrahamii_37__stripped_:0.10268694381058927900):0.04299050606933978169[36]):0.02078178300231589906[12],(Bacteria_Proteobacteria_Gammaproteobacteria_Aeromonadales_Aeromonadaceae_Tolumonas_auensis_DSM_9187__stripped_:0.03100674414263696055,(Bacteria_Proteobacteria_Gammaproteobacteria_Alteromonadales_Colwelliaceae_Thalassotalea_agarivorans_DSM_19706__stripped_:0.03233058943055935192,Bacteria_Proteobacteria_Gammaproteobacteria_Alteromonadales_Colwelliaceae_Colwellia_psychrerythraea_34H__stripped_:0.09437741149908757121):0.12387154815221122772[99]):0.03401113938459036229[28]):0.00000100000050002909[2],Bacteria_Proteobacteria_Gammaproteobacteria_Aeromonadales_Aeromonadaceae_Oceanimonas_sp._GK1__stripped_:0.04627348311197677921):0.00554380729505594971[2]):0.01718356988764499146[0],(Bacteria_Proteobacteria_Gammaproteobacteria_Chromatiales_Chromatiaceae_Rheinheimera_nanhaiensis_E407_8__stripped_:0.00000100000050002909,Bacteria_Proteobacteria_Gammaproteobacteria_Alteromonadales_Alteromonadaceae_Alishewanella_agri_BL06__stripped_:0.01698732933603968806):0.11106752152827825686[100]):0.01295151656699616328[8],((((Bacteria_Proteobacteria_Gammaproteobacteria_Alteromonadales_Alteromonadaceae_Alteromonas_macleodii_Black_Sea_11__stripped_:0.00937676347942439578,(Bacteria_Proteobacteria_Gammaproteobacteria_Alteromonadales_Pseudoalteromonadaceae_Pseudoalteromonas_atlantica_T6c__stripped_:0.03261074793051315507,Bacteria_Proteobacteria_Gammaproteobacteria_Alteromonadales_Alteromonadaceae_Glaciecola_nitratireducens_FR1064__stripped_:0.02466193040459504701):0.02147537878687283755[44]):0.00143675428257302546[30],Bacteria_Proteobacteria_Gammaproteobacteria_Alteromonadales_Alteromonadaceae_Salinimonas_chungwhensis_DSM_16280__stripped_:0.02295987791282454865):0.01490696254308677624[26],Bacteria_Proteobacteria_Gammaproteobacteria_Alteromonadales_Alteromonadaceae_Aestuariibacter_salexigens_DSM_15300__stripped_:0.02524913771696677203):0.07169738240807450869[91],Bacteria_Proteobacteria_Gammaproteobacteria_Alteromonadales_Pseudoalteromonadaceae_Algicola_sagamiensis_DSM_14643__stripped_:0.09391770496372174593):0.02580770643408365761[23]):0.03558525630051617705[19]):0.06056628356570014499[40]):0.01745950185265762386[64]):0.10573021466095654242[29]):0.02489767928035718433[6],(Bacteria_Proteobacteria_Gammaproteobacteria_Thiotrichales_Francisellaceae_Francisella_philomiragia_subsp._philomiragia_ATCC_25017__stripped_:0.21659435563870507724,Bacteria_Proteobacteria_Gammaproteobacteria_Thiotrichales_Francisellaceae_Francisella_FSC776__stripped_:0.20598180414719971520):0.07136295631508828008[41]):0.01834514559060734101[16],Bacteria_Proteobacteria_Gammaproteobacteria_Thiotrichales_Piscirickettsiaceae_Piscirickettsia_salmonis_LF_89__stripped_:0.13427170423778747588):0.03606260337277263084[22],(((Bacteria_Proteobacteria_Gammaproteobacteria_Legionellales_Legionellaceae_Fluoribacter_dumoffii_Tex_KL_ATCC_33343__stripped_:0.12053019158770741925,Bacteria_Proteobacteria_Gammaproteobacteria_Legionellales_Legionellaceae_Legionella_micdadei_ATCC_33218__stripped_:0.08734746421611749856):0.20695569288526038942[100],Bacteria_Proteobacteria_Gammaproteobacteria_Legionellales_Coxiellaceae_Coxiella_burnetii_CbuK_Q154__stripped_:0.19047222314577999525):0.02713684372365907094[44],(Bacteria_Proteobacteria_Gammaproteobacteria_Legionellales_Coxiellaceae_Rickettsiella_grylli__stripped_:0.16962195178979555532,Bacteria_Proteobacteria_Gammaproteobacteria_Legionellales_Coxiellaceae_Diplorickettsia_massiliensis_20B__stripped_:0.21310540916654172050):0.28764457738532284159[100]):0.09334128144968378837[22]):0.05227708862980579019[10],((((Bacteria_Proteobacteria_Gammaproteobacteria_Thiotrichales_Thiotrichaceae_Thiomargarita_sp._Thio36__stripped_:0.13265113261169789172,Bacteria_Proteobacteria_Gammaproteobacteria_Thiotrichales_Thiotrichaceae_Beggiatoa_sp._Orange_Guaymas__stripped_:0.08753244145531972886):0.11312261581330633475[94],(((Bacteria_Proteobacteria_Gammaproteobacteria_Thiotrichales_Piscirickettsiaceae_Methylophaga_frappieri_JAM7__stripped_:0.09991347390168746345,Bacteria_Proteobacteria_Gammaproteobacteria_Chromatiales_Chromatiaceae_Nitrosococcus_oceani_C_107_ATCC_19707__stripped_:0.14089799381924417165):0.05317110305841550588[51],((Bacteria_Proteobacteria_Gammaproteobacteria_unclassified_Gammaproteobacteria_Dechloromarinus_chlorophilus_NSS__stripped_:0.12285874807377866746,(Bacteria_Proteobacteria_Gammaproteobacteria_Chromatiales_Chromatiaceae_Thiorhodovibrio_sp._970__stripped_:0.08771613444326908926,(Bacteria_Proteobacteria_Gammaproteobacteria_Chromatiales_Chromatiaceae_Thioflavicoccus_mobilis_8321__stripped_:0.06420233518917548010,(Bacteria_Proteobacteria_Gammaproteobacteria_Chromatiales_Chromatiaceae_Thiocapsa_marina_5811_DSM_5653__stripped_:0.04372339078790367373,(((Bacteria_Proteobacteria_Gammaproteobacteria_Chromatiales_Chromatiaceae_Thiocystis_violascens_611_DSM_198__stripped_:0.06504942831683491189,Bacteria_Proteobacteria_Gammaproteobacteria_Chromatiales_Chromatiaceae_Thiorhodococcus_drewsii_AZ1__stripped_:0.01139808536695527050):0.00816222662695240651[30],(Bacteria_Proteobacteria_Gammaproteobacteria_Chromatiales_Chromatiaceae_Lamprocystis_purpurea_DSM_4197__stripped_:0.10600958272770934221,Bacteria_Proteobacteria_Gammaproteobacteria_Chromatiales_Chromatiaceae_Allochromatium_vinosum_DSM_180__stripped_:0.00920577692098220081):0.00641184353333171253[31]):0.02901639507995916467[23],Bacteria_Proteobacteria_Gammaproteobacteria_Chromatiales_Chromatiaceae_Marichromatium_purpuratum_987__stripped_:0.02833410192116299700):0.02364530874218424839[26]):0.03540769063837832797[61]):0.02379368236018007676[45]):0.01933031338523006834[56]):0.06189883229713726009[55],(Bacteria_Proteobacteria_Gammaproteobacteria_Thiotrichales_Piscirickettsiaceae_Cycloclasticus_sp._P1__stripped_:0.20814223684870528097,(((Bacteria_Proteobacteria_Gammaproteobacteria_Methylococcales_Methylococcaceae_Methylomarinum_vadi_IT_4__stripped_:0.02736328793460177447,Bacteria_Proteobacteria_Gammaproteobacteria_Methylococcales_Methylococcaceae_Methylomonas_mecanica_MC09__stripped_:0.05047012255462165337):0.05120482587775009031[93],(Bacteria_Proteobacteria_Gammaproteobacteria_Methylococcales_Methylococcaceae_Methyloglobulus_morosus_KoM1__stripped_:0.11015086724933764728,(Bacteria_Proteobacteria_Gammaproteobacteria_Methylococcales_Methylococcaceae_Methylobacter_tundripaludum_2122__stripped_:0.03883079960506778672,(Bacteria_Proteobacteria_Gammaproteobacteria_Methylococcales_Methylococcaceae_Methylovulum_miyakonense_HT12__stripped_:0.07153236711817426152,Bacteria_Proteobacteria_Gammaproteobacteria_Methylococcales_Methylococcaceae_Methylosarcina_lacus_LW14__stripped_:0.04271442559514328219):0.01152295707498876727[31]):0.01238217548218968275[47]):0.02107768847639400131[49]):0.04940664790539253670[68],(Bacteria_Proteobacteria_Gammaproteobacteria_Methylococcales_Methylococcaceae_Methylohalobius_crimeensis_10Ki__stripped_:0.14581764831387933334,(Bacteria_Proteobacteria_Gammaproteobacteria_Methylococcales_Methylococcaceae_Methylococcus_capsulatus_Bath__stripped_:0.11805329526888029557,Bacteria_Proteobacteria_Gammaproteobacteria_Methylococcales_Methylococcaceae_Methylocaldum_szegediense_O_12__stripped_:0.04788197061076290145):0.05294964724182898291[88]):0.03533428775959932683[45]):0.01787891816039834797[44]):0.06763420792585582431[52]):0.01528660708522350774[11]):0.03759450229854888886[6],Bacteria_Proteobacteria_Gammaproteobacteria_Thiothrichales_uncultured_SG8_50__stripped_:0.09805198477681803526):0.01078158499347986292[0]):0.02968566578499761549[3],((Bacteria_Proteobacteria_Gammaproteobacteria_unclassified_Gammaproteobacteria_Candidatus_Ruthia_magnifica_str._Cm_Calyptogena_magnifica__stripped_:0.27906448205140227392,(Bacteria_Proteobacteria_Gammaproteobacteria_Thiotrichales_Piscirickettsiaceae_Thioalkalimicrobium_cyclicum_ALM1__stripped_:0.07395437600042692461,(Bacteria_Proteobacteria_Gammaproteobacteria_Thiotrichales_Piscirickettsiaceae_Hydrogenovibrio_marinus_MH_110__stripped_:0.04381400165894516058,(Bacteria_Proteobacteria_Gammaproteobacteria_Thiotrichales_Piscirickettsiaceae_Thiomicrospira_CG_Thiomicrospira_01__stripped_:0.02960388726052343156,Bacteria_Proteobacteria_Gammaproteobacteria_Thiotrichales_Piscirickettsiaceae_Thiomicrospira_crunogena_XCL_2__stripped_:0.01623809504247958682):0.02877427031092508886[32]):0.01808687747248441391[26]):0.20986511433163812512[100]):0.11091521456207943663[60],(((Bacteria_Proteobacteria_Gammaproteobacteria_Salinisphaerales_Salinisphaeraceae_Salinisphaera_shabanensis_E1L3A__stripped_:0.16847812031517978015,(Bacteria_Proteobacteria_Gammaproteobacteria_Chromatiales_Halothiobacillaceae_Halothiobacillus_neapolitanus_c2__stripped_:0.26832281576691813241,((Bacteria_Proteobacteria_Gammaproteobacteria_Xanthomonadales_Sinobacteraceae_Polycyclovorans_algicola_TG408__stripped_:0.14192173518525366682,((Bacteria_Proteobacteria_Gammaproteobacteria_Xanthomonadales_Sinobacteraceae_Hydrocarboniphaga_effusa_AP103__stripped_:0.06099527660852439165,(Bacteria_Proteobacteria_Gammaproteobacteria_unclassified_Gammaproteobacteria_Solimonas_soli_DSM_21787__stripped_:0.02951205112039433781,Bacteria_Proteobacteria_Gammaproteobacteria_Xanthomonadales_Sinobacteraceae_Singularimonas_variicoloris_DSM_15731__stripped_:0.02155929267457896634):0.06009727868007632562[98]):0.01999337552508432397[44],Bacteria_Proteobacteria_Gammaproteobacteria_Xanthomonadales_Sinobacteraceae_Nevskia_ramosa_DSM_11499__stripped_:0.12825056715962168674):0.01367152087144076628[34]):0.05255747707093352122[54],Bacteria_Proteobacteria_Gammaproteobacteria_Xanthomonadales_Algiphilaceae_Algiphilus_aromaticivorans_DG1253__stripped_:0.12050138143963495807):0.15208315573831060474[99]):0.05118365298785672313[35]):0.08470285206165602265[24],((Bacteria_Proteobacteria_Gammaproteobacteria_Chromatiales_Ectothiorhodospiraceae_Nitrococcus_mobilis_Nb_231__stripped_:0.11094188354225506532,(Bacteria_Proteobacteria_Gammaproteobacteria_Chromatiales_Ectothiorhodospiraceae_Ectothiorhodospiraceae_bacterium_M19_40__stripped_:0.10574634069167922201,Bacteria_Proteobacteria_Gammaproteobacteria_Chromatiales_Ectothiorhodospiraceae_Arhodomonas_aquaeolei_DSM_8974__stripped_:0.06145840124489691803):0.02992863648659266351[55]):0.04008927681662393522[62],Bacteria_Proteobacteria_Gammaproteobacteria_Chromatiales_Ectothiorhodospiraceae_Alkalilimnicola_ehrlichii_MLHE_1__stripped_:0.10099419016845587183):0.07287377026589024476[95]):0.02638235312105916691[3],(Bacteria_Proteobacteria_Gammaproteobacteria_unclassified_Gammaproteobacteria_Thiohalomonas_denitrificans_HLD2__stripped_:0.15142273084582050235,(((Bacteria_Proteobacteria_Gammaproteobacteria_Thiotrichales_Thiotrichaceae_Leucothrix_mucor_DSM_2157__stripped_:0.13698283888046719481,Bacteria_Proteobacteria_Gammaproteobacteria_Thiotrichales_Thiotrichaceae_Thiothrix_flexilis_DSM_14609__stripped_:0.10772770811543810887):0.13463160548872837863[97],((Bacteria_Proteobacteria_Gammaproteobacteria_Chromatiales_Ectothiorhodospiraceae_Thiorhodospira_sibirica_A12_ATCC_700588__stripped_:0.09245574145113168163,(Bacteria_Proteobacteria_Gammaproteobacteria_Chromatiales_Ectothiorhodospiraceae_Ectothiorhodospira_sp._PHS_1__stripped_:0.04075122529956698436,Bacteria_Proteobacteria_Gammaproteobacteria_Chromatiales_Ectothiorhodospiraceae_Halorhodospira_halochloris_A__stripped_:0.05294744206553955029):0.04031131493105390151[85]):0.06608286623623162159[89],Bacteria_Proteobacteria_Gammaproteobacteria_Chromatiales_Ectothiorhodospiraceae_Thioalkalivibrio_nitratireducens_DSM_14787__stripped_:0.18388942651542938833):0.06511515010068688603[83]):0.05859579910726873259[38],Bacteria_Proteobacteria_Gammaproteobacteria_Chromatiales_Ectothiorhodospiraceae_Thiohalospira_halophilus_HL3__stripped_:0.17858996596821091751):0.05940736956607452907[31]):0.01694329142673171515[3]):0.01562778666027695926[0]):0.01361456772827237573[0]):0.02771303948893363497[0],((Bacteria_Proteobacteria_Gammaproteobacteria_Xanthomonadales_Xanthomonadaceae_Rudaea_cellulosilytica_DSM_22992__stripped_:0.03889350965223525858,((Bacteria_Proteobacteria_Gammaproteobacteria_Xanthomonadales_Xanthomonadaceae_Frateuria_terrea_CGMCC_1.7053__stripped_:0.00734668418595533449,((Bacteria_Proteobacteria_Gammaproteobacteria_Xanthomonadales_Xanthomonadaceae_Luteibacter_sp._9145__stripped_:0.03021777378516504395,(Bacteria_Proteobacteria_Gammaproteobacteria_Xanthomonadales_RIFOXYA1_FULL_Rhodanobacter_67_6__stripped_:0.01105318333521999874,Bacteria_Proteobacteria_Gammaproteobacteria_Xanthomonadales_Xanthomonadaceae_Rhodanobacter_sp._2APBS1__stripped_:0.01710829186121106543):0.03945363972540841951[90]):0.01329106999549934005[62],(Bacteria_Proteobacteria_Gammaproteobacteria_Xanthomonadales_Xanthomonadaceae_Frateuria_aurantia_Kondo_67_DSM_6220__stripped_:0.01123727361038841764,Bacteria_Proteobacteria_Gammaproteobacteria_Xanthomonadales_Xanthomonadaceae_Dyella_japonica_A8__stripped_:0.03626367599456284396):0.00560091414826481386[13]):0.00998722759818715389[48]):0.01182751901448967496[71],((((Bacteria_Proteobacteria_Gammaproteobacteria_Xanthomonadales_Xanthomonadaceae_Arenimonas_oryziterrae_DSM_21050__stripped_:0.02919145923442160659,Bacteria_Proteobacteria_Gammaproteobacteria_Xanthomonadales_Xanthomonadaceae_Arenimonas_donghaensis_DSM_18148_HO3_R19__stripped_:0.03157885076991739925):0.04375388128691558992[71],Bacteria_Proteobacteria_Gammaproteobacteria_Xanthomonadales_RIFOXYA1_FULL_Xanthomonadales_68_6__stripped_:0.00520634732209098415):0.00617860080069874192[9],Bacteria_Proteobacteria_Gammaproteobacteria_Xanthomonadales_Xanthomonadaceae_Pseudoxanthomonas_spadix_BD_a59__stripped_:0.03498112408013102220):0.01426816443269741247[13],(((Bacteria_Proteobacteria_Gammaproteobacteria_Xanthomonadales_Xanthomonadaceae_Luteimonas_mephitis_DSM_12574__stripped_:0.03604368237055056989,Bacteria_Proteobacteria_Gammaproteobacteria_Xanthomonadales_Xanthomonadaceae_Luteimonas_sp._J16__stripped_:0.04281824260240852525):0.01800890019036723369[53],((Bacteria_Proteobacteria_Gammaproteobacteria_Xanthomonadales_Xanthomonadaceae_Lysobacter_defluvii_DSM_18482__stripped_:0.07021706394762475267,Bacteria_Proteobacteria_Gammaproteobacteria_Xanthomonadales_Xanthomonadaceae_Lysobacter_antibioticus_HS124__stripped_:0.03335697555416439197):0.01002502980482511408[19],Bacteria_Proteobacteria_Gammaproteobacteria_Xanthomonadales_Xanthomonadaceae_Thermomonas_fusca_DSM_15424__stripped_:0.05989197520984631401):0.01932126188579512405[39]):0.00793482695228006282[6],(Bacteria_Proteobacteria_Gammaproteobacteria_Xanthomonadales_Xanthomonadaceae_Silanimonas_lenta_DSM_16282__stripped_:0.07180595896273736511,(((Bacteria_Proteobacteria_Gammaproteobacteria_Xanthomonadales_Xanthomonadaceae_Xylella_fastidiosa_multiplex_ATCC_35871__stripped_:0.01660277510747223961,Bacteria_Proteobacteria_Gammaproteobacteria_Xanthomonadales_Xanthomonadaceae_Xylella_fastidiosa_sandyi_Ann_1__stripped_:0.01692685158079013444):0.21570417625893673064[100],(Bacteria_Proteobacteria_Gammaproteobacteria_Xanthomonadales_Xanthomonadaceae_Stenotrophomonas_maltophilia_ATCC_19867__stripped_:0.00570739377224170098,Bacteria_Proteobacteria_Gammaproteobacteria_Xanthomonadales_Xanthomonadaceae_Stenotrophomonas_maltophilia_K279a__stripped_:0.00000100000050002909):0.00577319334123651325[80]):0.01187396540533992677[56],(Bacteria_Proteobacteria_Gammaproteobacteria_Xanthomonadales_Xanthomonadaceae_Xanthomonas_axonopodis_Xac29_1__stripped_:0.00040063177601666340,Bacteria_Proteobacteria_Gammaproteobacteria_Xanthomonadales_Xanthomonadaceae_Xanthomonas_oryzae_ATCC_35933__stripped_:0.02262559282673097874):0.02326856245232043416[73]):0.02362963394427645622[53]):0.01121975960831726044[14]):0.00453683618570200481[4]):0.03122971830694448725[57]):0.02855235158631657180[58]):0.13385043589969600197[100],((Bacteria_Proteobacteria_Gammaproteobacteria_Cardiobacteriales_Cardiobacteriaceae_Dichelobacter_nodosus_VCS1703A__stripped_:0.08724315784953999564,Bacteria_Proteobacteria_Gammaproteobacteria_Cardiobacteriales_Cardiobacteriaceae_Cardiobacterium_valvarum_F0432__stripped_:0.09861921402317695706):0.19433027369553954045[100],(Bacteria_Proteobacteria_Gammaproteobacteria_Xanthomonadales_Xanthomonadaceae_Ignatzschineria_larvae_DSM_13226__stripped_:0.09089756024260976786,(Bacteria_Proteobacteria_Gammaproteobacteria_Xanthomonadales_Xanthomonadaceae_Wohlfahrtiimonas_chitiniclastica_SH04__stripped_:0.00000100000050002909,Bacteria_Proteobacteria_Gammaproteobacteria_Xanthomonadales_Xanthomonadaceae_Wohlfahrtiimonas_chitiniclastica_DSM_18708__stripped_:0.00000100000050002909):0.09462866299341118892[100]):0.17726278057623606754[100]):0.07798209981221103371[38]):0.03232247017590873100[4]):0.03010731102125141848[6]):0.04028200957450443764[38],(((Bacteria_Proteobacteria_Betaproteobacteria_Rhodocyclales_Rhodocyclaceae_CG_Rhodocyc_01__stripped_:0.09381134968927865025,((Bacteria_Proteobacteria_Betaproteobacteria_Hydrogenophilales_Hydrogenophilaceae_CG_Hydro_01__stripped_:0.13770978120556262581,(Bacteria_Proteobacteria_Betaproteobacteria_Hydrogenophilales_GWE1_Thiobacillus_62_9__stripped_:0.00589409688412953405,Bacteria_Proteobacteria_Betaproteobacteria_Hydrogenophilales_Hydrogenophilaceae_Thiobacillus_denitrificans_ATCC_25259__stripped_:0.02819392999908188965):0.11844188085636862817[100]):0.05922047770159794694[74],((Bacteria_Proteobacteria_Betaproteobacteria_uncultured_SG8_40__stripped_:0.11121595131813089008,Bacteria_Proteobacteria_Betaproteobacteria_uncultured_SG8_41__stripped_:0.11388873686492749504):0.03899905153770103633[70],Bacteria_Proteobacteria_Betaproteobacteria_uncultured_SG8_39__stripped_:0.18089227840360802557):0.01282427536067730529[24]):0.03406557095707737209[8]):0.01928121169000470911[3],((((Bacteria_Proteobacteria_Betaproteobacteria_Rhodocyclales_Rhodocyclaceae_Azovibrio_restrictus_DSM_23866__stripped_:0.10858215294260066541,(Bacteria_Proteobacteria_Betaproteobacteria_Rhodocyclales_Rhodocyclaceae_Dechlorobacter_hydrogenophilus_LT_1__stripped_:0.01876153293398019617,(Bacteria_Proteobacteria_Betaproteobacteria_Rhodocyclales_Rhodocyclaceae_Azonexus_hydrophilus_DSM_23864__stripped_:0.03101727548432827233,Bacteria_Proteobacteria_Betaproteobacteria_Rhodocyclales_Rhodocyclaceae_Dechloromonas_aromatica_RCB__stripped_:0.00343577289485229960):0.00596052611194221229[24]):0.03648806159182260700[79]):0.04484783300017271962[48],(Bacteria_Proteobacteria_Betaproteobacteria_Rhodocyclales_Rhodocyclaceae_Dechlorosoma_suillum_PS__stripped_:0.06459382192976249881,(Bacteria_Proteobacteria_Betaproteobacteria_unclassified_Betaproteobacteria_Candidatus_Accumulibacter_phosphatis_clade_IIA_str._UW_1__stripped_:0.03561258547261212520,Bacteria_Proteobacteria_Betaproteobacteria_Rhodocyclales_Rhodocyclaceae_Propionivibrio_dicarboxylicus_DSM_5885__stripped_:0.03245821533607943371):0.04584637389636966182[99]):0.02885197706872576554[70]):0.03441832324912833668[34],((((((Bacteria_Proteobacteria_Betaproteobacteria_Burkholderiales_Oxalobacteraceae_Massilia_alkalitolerans_DSM_17462__stripped_:0.03119990054720678946,(Bacteria_Proteobacteria_Betaproteobacteria_Rhodocyclales_Rhodocyclaceae_Zoogloea_ramigera_ATCC_19544__stripped_:0.00000100000050002909,Bacteria_Proteobacteria_Betaproteobacteria_Burkholderiales_Oxalobacteraceae_Duganella_zoogloeoides_ATCC_25935__stripped_:0.00000100000050002909):0.02916910944680525114[100]):0.02772474311786574802[89],Bacteria_Proteobacteria_Betaproteobacteria_Burkholderiales_Oxalobacteraceae_Oxalobacter_formigenes_OXCC13_genomic_scaffold_supercont1.1__stripped_:0.06337625728988102725):0.02993428717038703127[72],((Bacteria_Proteobacteria_Betaproteobacteria_Burkholderiales_Oxalobacteraceae_Herminiimonas_arsenicoxydans__stripped_:0.01668697174745957176,(Bacteria_Proteobacteria_Betaproteobacteria_unclassified_Betaproteobacteria_Candidatus_Profftella_armatura_syncytium_symbiont_of_Diaphorina_citri__stripped_:0.31820167369786472866,Bacteria_Proteobacteria_Betaproteobacteria_Burkholderiales_Oxalobacteraceae_Janthinobacterium_sp._Marseille__stripped_:0.00000100000050002909):0.00541041349166904162[47]):0.03019333580189310223[75],(Bacteria_Proteobacteria_Betaproteobacteria_Burkholderiales_Oxalobacteraceae_Herbaspirillum_seropedicae_SmR1__stripped_:0.03476762260437215452,Bacteria_Proteobacteria_Betaproteobacteria_Burkholderiales_Oxalobacteraceae_Collimonas_fungivorans_Ter331__stripped_:0.01520595423014606436):0.00488174445276523278[42]):0.02458826495978089915[56]):0.05030676014985248357[76],((Bacteria_Proteobacteria_Betaproteobacteria_Burkholderiales_Alcaligenaceae_Derxia_gummosa_DSM_723__stripped_:0.10556051170707858589,((((Bacteria_Proteobacteria_Betaproteobacteria_Burkholderiales_Alcaligenaceae_Basilea_psittacipulmonis_DSM_24701__stripped_:0.06713050241607092239,((Bacteria_Proteobacteria_Betaproteobacteria_Burkholderiales_Alcaligenaceae_Oligella_ureolytica_DSM_18253__stripped_:0.11435661339695067651,Bacteria_Proteobacteria_Betaproteobacteria_Burkholderiales_Alcaligenaceae_Brackiella_oedipodis_DSM_13743__stripped_:0.09807496847888745595):0.05766367469699804765[83],(Bacteria_Proteobacteria_Betaproteobacteria_Burkholderiales_Alcaligenaceae_Taylorella_asinigenitalis_MCE3__stripped_:0.08093456166113478789,Bacteria_Proteobacteria_Betaproteobacteria_Burkholderiales_Alcaligenaceae_Pelistega_sp._HM_7__stripped_:0.01792579268995493635):0.05856387195609581708[94]):0.02425343036153590134[79]):0.03325402685993190943[86],Bacteria_Proteobacteria_Betaproteobacteria_Burkholderiales_Alcaligenaceae_Tetrathiobacter_kashmirensis_WT001__stripped_:0.01308029409138879683):0.03238036262889487649[68],((Bacteria_Proteobacteria_Betaproteobacteria_Burkholderiales_Alcaligenaceae_Achromobacter_xylosoxidans_NBRC_15126_ATCC_27061__stripped_:0.00000100000050002909,Bacteria_Proteobacteria_Betaproteobacteria_Burkholderiales_Alcaligenaceae_Bordetella_bronchiseptica_RB50__stripped_:0.01678998192626229499):0.03883533274636225691[95],(Bacteria_Proteobacteria_Betaproteobacteria_Burkholderiales_Alcaligenaceae_Alcaligenes_faecalis_phenolicus_DSM_16503__stripped_:0.05784589420021600537,Bacteria_Proteobacteria_Betaproteobacteria_Burkholderiales_Alcaligenaceae_Pusillimonas_sp._T7_7__stripped_:0.01068610502114238775):0.00898692631134126278[38]):0.02140295803842839559[54]):0.03354175795841753821[62],Bacteria_Proteobacteria_Betaproteobacteria_unclassified_Betaproteobacteria_Candidatus_Kinetoplastibacterium_oncopeltii_TCC290E__stripped_:0.13741608946063024743):0.02860284254632143239[61]):0.02008317841141881929[27],((Bacteria_Proteobacteria_Betaproteobacteria_Burkholderiales_Burkholderiaceae_Lautropia_mirabilis_ATCC_51599_contig00020__stripped_:0.08868625168135513270,(Bacteria_Proteobacteria_Betaproteobacteria_Burkholderiales_Sutterellaceae_Sutterella_wadsworthensis_HGA0223__stripped_:0.20889881732400367165,Bacteria_Proteobacteria_Betaproteobacteria_Burkholderiales_Sutterellaceae_Parasutterella_Parasutterella_excrementihominis_YIT_11859_P_excrementihominisYIT11859_1.0_Cont110.1_whole_genome_shotgun__stripped_:0.05790482987812631266):0.06774698405134128854[85]):0.01445046840498182689[17],((Bacteria_Proteobacteria_Betaproteobacteria_Burkholderiales_Burkholderiaceae_Polynucleobacter_necessarius_asymbioticus_MWH_MoK4_closed_genome__stripped_:0.11598018820338691637,((Bacteria_Proteobacteria_Betaproteobacteria_Burkholderiales_Burkholderiaceae_Ralstonia_solanacearum_GMI1000__stripped_:0.01255257990922324825,Bacteria_Proteobacteria_Betaproteobacteria_Burkholderiales_Burkholderiaceae_Ralstonia_eutropha_JMP134__stripped_:0.01667055955453498189):0.02166815991068760106[76],((Bacteria_Proteobacteria_Betaproteobacteria_Burkholderiales_Burkholderiaceae_Glomeribacter_sp._1016415__stripped_:0.07403064144170783123,Bacteria_Proteobacteria_Betaproteobacteria_Burkholderiales_Burkholderiaceae_Burkholderia_cenocepacia_AU_1054__stripped_:0.00958465637728071924):0.01495854566204723318[47],Bacteria_Proteobacteria_Betaproteobacteria_Burkholderiales_Burkholderiaceae_Pandoraea_pnomenusa_RB38__stripped_:0.03629484953163680111):0.03507824168771623424[63]):0.03355030939994833872[65]):0.03718633824210125505[30],(Bacteria_Proteobacteria_Betaproteobacteria_Burkholderiales_unclassified_Burkholderiales_Burkholderiales_Genera_incertae_sedis_Thiomonas_intermedia_K12__stripped_:0.11714425757679682027,((Bacteria_Proteobacteria_Betaproteobacteria_Burkholderiales_Comamonadaceae_Variovorax_paradoxus_B4__stripped_:0.02310716984538995628,(Bacteria_Proteobacteria_Betaproteobacteria_Burkholderiales_Comamonadaceae_Xenophilus_azovorans_DSM_13620__stripped_:0.00590264497077435009,(((Bacteria_Proteobacteria_Betaproteobacteria_Burkholderiales_Comamonadaceae_Hylemonella_gracilis_ATCC_19624__stripped_:0.00832725669685728184,Bacteria_Proteobacteria_Betaproteobacteria_Burkholderiales_Comamonadaceae_Comamonadaceae_sp._CR__stripped_:0.10882997970058533310):0.01519087581311582939[26],Bacteria_Proteobacteria_Betaproteobacteria_Burkholderiales_Comamonadaceae_Brachymonas_chironomi_DSM_19884__stripped_:0.07498604614333434504):0.01120159000130172521[2],Bacteria_Proteobacteria_Betaproteobacteria_Burkholderiales_Comamonadaceae_Pseudacidovorax_intermedius_NH_1__stripped_:0.00000100000050002909):0.00567889444126555305[2]):0.01718163219056477800[3]):0.01770436014110971651[5],(((Bacteria_Proteobacteria_Betaproteobacteria_Burkholderiales_unclassified_Burkholderiales_Burkholderiales_Genera_incertae_sedis_Leptothrix_cholodnii_SP_6__stripped_:0.02987445596399439240,Bacteria_Proteobacteria_Betaproteobacteria_Burkholderiales_unclassified_Burkholderiales_Burkholderiales_Genera_incertae_sedis_Sphaerotilus_natans_natans_DSM_6575__stripped_:0.07133915631051780670):0.04151809255826682116[76],(Bacteria_Proteobacteria_Betaproteobacteria_Burkholderiales_unclassified_Burkholderiales_Burkholderiales_Genera_incertae_sedis_Mitsuaria_sp._H24L5A__stripped_:0.01782793503903340807,(Bacteria_Proteobacteria_Betaproteobacteria_Burkholderiales_unclassified_Burkholderiales_Burkholderiales_Genera_incertae_sedis_Ideonella_sp._B508_1__stripped_:0.01567989304562167688,((Bacteria_Proteobacteria_Betaproteobacteria_Burkholderiales_Alcaligenaceae_Azohydromonas_australica_DSM_1124__stripped_:0.02408392351338154921,Bacteria_Proteobacteria_Betaproteobacteria_Burkholderiales_unclassified_Burkholderiales_Burkholderiales_Genera_incertae_sedis_Rubrivivax_gelatinosus_IL144__stripped_:0.03539730968743427103):0.01096841296413352505[57],Bacteria_Proteobacteria_Betaproteobacteria_Burkholderiales_Comamonadaceae_Caldimonas_manganoxidans_ATCC_BAA_369__stripped_:0.05415891670735027003):0.01347758340888025909[30]):0.01322996531135658439[34]):0.04268875093313367203[69]):0.02372607322372465369[55],((Bacteria_Proteobacteria_Betaproteobacteria_Burkholderiales_Comamonadaceae_Ottowia_thiooxydans_DSM_14619__stripped_:0.06012992022994770314,Bacteria_Proteobacteria_Betaproteobacteria_Burkholderiales_Comamonadaceae_Ramlibacter_tataouinensis_TTB310__stripped_:0.01809643349808596341):0.01127636704841091138[31],((Bacteria_Proteobacteria_Betaproteobacteria_Burkholderiales_Comamonadaceae_Acidovorax_avenae_subsp._citrulli_AAC00_1__stripped_:0.01810889155393867814,(Bacteria_Proteobacteria_Betaproteobacteria_Burkholderiales_Comamonadaceae_Alicycliphilus_denitrificans_K601__stripped_:0.01702515694995721321,((Bacteria_Proteobacteria_Betaproteobacteria_Burkholderiales_Comamonadaceae_Curvibacter_lanceolatus_ATCC_14669__stripped_:0.00570056652188113359,(Bacteria_Proteobacteria_Betaproteobacteria_Burkholderiales_Comamonadaceae_Comamonas_testosteroni_TK102__stripped_:0.03637445615966207468,Bacteria_Proteobacteria_Betaproteobacteria_Burkholderiales_Comamonadaceae_Delftia_acidovorans_SPH_1__stripped_:0.00555744776295317901):0.00583546170012448542[60]):0.01161986217808360332[51],(Bacteria_Proteobacteria_Betaproteobacteria_Burkholderiales_Comamonadaceae_Verminephrobacter_eiseniae_EF01_2__stripped_:0.01734111214712531421,((((Bacteria_Proteobacteria_Betaproteobacteria_Burkholderiales_Comamonadaceae_Rhodoferax_CG_Rhodof_04__stripped_:0.01715453870110567394,(Bacteria_Proteobacteria_Betaproteobacteria_Burkholderiales_Comamonadaceae_Rhodoferax_CG_Rhodof_02__stripped_:0.01002853211613117038,(Bacteria_Proteobacteria_Betaproteobacteria_Burkholderiales_Comamonadaceae_Rhodoferax_ferrireducens_T118__stripped_:0.00000100000050002909,Bacteria_Proteobacteria_Betaproteobacteria_Burkholderiales_Comamonadaceae_Polaromonas_naphthalenivorans_CJ2__stripped_:0.04191858055619435142):0.01908015941956735934[62]):0.02270984946493371723[33]):0.00000100000050002909[15],(Bacteria_Proteobacteria_Betaproteobacteria_Burkholderiales_Comamonadaceae_Rhodoferax_CG_Rhodof_03__stripped_:0.01134213850844803528,Bacteria_Proteobacteria_Betaproteobacteria_Burkholderiales_Comamonadaceae_Rhodoferax_CG_Rhodof_01__stripped_:0.00569713211502677255):0.00573896639021692027[41]):0.03313017719421184476[33],Bacteria_Proteobacteria_Betaproteobacteria_Burkholderiales_Comamonadaceae_Giesbergeria_anulus_ATCC_35958__stripped_:0.00000100000050002909):0.00630404831380857508[6],Bacteria_Proteobacteria_Betaproteobacteria_Burkholderiales_Comamonadaceae_Simplicispira_psychrophila_DSM_11588__stripped_:0.02313378225995123966):0.00638955781275396626[16]):0.00643527154160910414[8]):0.00567340988116932926[7]):0.00551987826456242295[2]):0.01716829924153556036[10],Bacteria_Proteobacteria_Betaproteobacteria_Burkholderiales_Comamonadaceae_Limnohabitans_sp._Rim28_Limnohabitans_sp._Rim28_73_Contigs__stripped_:0.05401900544532876880):0.00000100000050002909[1]):0.02315221808990068283[9]):0.00690602193183716909[5]):0.00516290526298098310[19]):0.05099163917714399918[61]):0.00790518328646066040[1]):0.02575575207274145503[7]):0.02212516810526093253[3]):0.03119748210820399992[20],(((Bacteria_Proteobacteria_Betaproteobacteria_Neisseriales_Neisseriaceae_Leeia_oryzae_DSM_17879__stripped_:0.05561337963223913355,(Bacteria_Proteobacteria_Betaproteobacteria_Neisseriales_Neisseriaceae_Formivibrio_citricus_DSM_6150__stripped_:0.06928041592419345585,Bacteria_Proteobacteria_Betaproteobacteria_Neisseriales_Neisseriaceae_Deefgea_rivuli_DSM_18356__stripped_:0.10366992635254686228):0.02869593096759499515[51]):0.04658448477624795026[33],(Bacteria_Proteobacteria_Betaproteobacteria_Burkholderiales_Burkholderiaceae_Chitinimonas_koreensis_DSM_17726__stripped_:0.06856642659963618769,(((Bacteria_Proteobacteria_Betaproteobacteria_Neisseriales_Chromobacteriaceae_Lutiella_nitroferrum_2002_unfinished_sequence__stripped_:0.03738167216510547564,(Bacteria_Proteobacteria_Betaproteobacteria_Neisseriales_Neisseriaceae_Chromobacterium_group_Chromobacterium_violaceum_ATCC_12472__stripped_:0.02540246346275866832,Bacteria_Proteobacteria_Betaproteobacteria_Neisseriales_Neisseriaceae_Paludibacterium_yongneupense_DSM_18731__stripped_:0.03851567588418671612):0.03229227468040597043[32]):0.01552240870314622670[17],(Bacteria_Proteobacteria_Betaproteobacteria_Neisseriales_Neisseriaceae_Microvirgula_aerodenitrificans_DSM_15089__stripped_:0.06981721444524209563,Bacteria_Proteobacteria_Betaproteobacteria_Neisseriales_Neisseriaceae_Laribacter_hongkongensis_HLHK9__stripped_:0.00000100000050002909):0.09677029920282295694[99]):0.03757266558388143440[31],((Bacteria_Proteobacteria_Betaproteobacteria_Neisseriales_Neisseriaceae_Stenoxybacter_acetivorans_DSM_19021__stripped_:0.02559119858252478438,Bacteria_Proteobacteria_Betaproteobacteria_Neisseriales_Neisseriaceae_Snodgrassella_alvi_wkB2__stripped_:0.03403718941825618904):0.04088016330885647226[85],(Bacteria_Proteobacteria_Betaproteobacteria_Neisseriales_Neisseriaceae_Chromobacterium_group_Vitreoscilla_stercoraria_DSM_513__stripped_:0.11175610836229074585,((Bacteria_Proteobacteria_Betaproteobacteria_Neisseriales_Neisseriaceae_Eikenella_corrodens_ATCC_23834__stripped_:0.11673306107988433433,(Bacteria_Proteobacteria_Betaproteobacteria_Neisseriales_Neisseriaceae_Conchiformibius_steedae_DSM_2580__stripped_:0.01577813698705355858,((Bacteria_Proteobacteria_Betaproteobacteria_Neisseriales_Neisseriaceae_Simonsiella_muelleri_ATCC_29453__stripped_:0.00000100000050002909,Bacteria_Proteobacteria_Betaproteobacteria_Neisseriales_Neisseriaceae_Kingella_kingae_PYKK081__stripped_:0.01147775024516445308):0.00559060405928311823[85],Bacteria_Proteobacteria_Betaproteobacteria_Neisseriales_Neisseriaceae_Alysiella_crassa_DSM_2578__stripped_:0.02870948203745674401):0.04419333794944899085[92]):0.02739173154669493487[79]):0.00000100000050002909[53],Bacteria_Proteobacteria_Betaproteobacteria_Neisseriales_Neisseriaceae_Neisseria_gonorrhoeae_FA_1090__stripped_:0.09472459221234223736):0.05418696520985592097[80]):0.02527349312359314717[20]):0.06363154334912221599[90]):0.05361811180955958905[79]):0.01857491363928408246[40]):0.03612243362550165982[35],((((Bacteria_Proteobacteria_Betaproteobacteria_Gallionellales_Gallionellaceae_Ferriphaselus_sp._R_1__stripped_:0.06038528280181285762,(Bacteria_Proteobacteria_Betaproteobacteria_Gallionellales_Gallionellaceae_Gallionella_capsiferriformans_ES_2__stripped_:0.14799819898687105457,Bacteria_Proteobacteria_Betaproteobacteria_Gallionellales_Gallionellaceae_Sideroxydans_lithotrophicus_ES_1__stripped_:0.11784810653305340111):0.02724919407950445599[19]):0.12326115059111343586[100],((Bacteria_Proteobacteria_Betaproteobacteria_Methylophilales_Methylophilaceae_Methylotenera_sp._301__stripped_:0.02160899517165203870,Bacteria_Proteobacteria_Betaproteobacteria_Methylophilales_Methylophilaceae_Methylophilus_methylotrophus_ATCC_53528__stripped_:0.02794147388038039845):0.04110922313603624506[93],(Bacteria_Proteobacteria_Betaproteobacteria_Methylophilales_Methylophilaceae_Methylobacillus_flagellatus_KT__stripped_:0.02251505044205824244,Bacteria_Proteobacteria_Betaproteobacteria_Methylophilales_Methylophilaceae_Methylovorus_sp._SIP3_4__stripped_:0.01076505568625254518):0.00039236962398193719[71]):0.07543064803491826564[100]):0.05058340548966386990[12],(Bacteria_Proteobacteria_Betaproteobacteria_Nitrosomonadales_Nitrosomonadaceae_Nitrosomonas_europaea_ATCC_19718__stripped_:0.19543043772757903720,Bacteria_Proteobacteria_Betaproteobacteria_Nitrosomonadales_Nitrosomonadaceae_Nitrosospira_multiformis_ATCC_25196__stripped_:0.06261721913307514986):0.01789844789531693653[46]):0.00085760777294048639[0],(Bacteria_Proteobacteria_Betaproteobacteria_Rhodocyclales_GWA2_Rhodocyclales_65_20__stripped_:0.07264992270277260966,Bacteria_Proteobacteria_Betaproteobacteria_Rhodocyclales_Rhodocyclaceae_Methyloversatilis_universalis_EHg5__stripped_:0.10603280799601262629):0.03855717344355340248[52]):0.01760076935657271802[0]):0.01463198267701646890[2]):0.02088643738030909053[1],Bacteria_Proteobacteria_Betaproteobacteria_Hydrogenophilales_Hydrogenophilaceae_Sulfuricella_denitrificans_skB26__stripped_:0.15091590286550810029):0.01295109460688415731[0]):0.01844253850570544764[1],((Bacteria_Proteobacteria_Betaproteobacteria_Rhodocyclales_Rhodocyclaceae_Thauera_sp._MZ1T__stripped_:0.05554631551644387266,(Bacteria_Proteobacteria_Betaproteobacteria_Rhodocyclales_Rhodocyclaceae_Aromatoleum_aromaticum_EbN1__stripped_:0.03863521936511297994,Bacteria_Proteobacteria_Betaproteobacteria_Rhodocyclales_Rhodocyclaceae_Azoarcus_sp._KH32C__stripped_:0.02819957781701493485):0.02936620131244331577[79]):0.06102462156501424484[92],Bacteria_Proteobacteria_Betaproteobacteria_Rhodocyclales_Rhodocyclaceae_Uliginosibacterium_gangwonense_DSM_18521__stripped_:0.05036325966735987619):0.01282485825586038297[16]):0.00878349185646509767[0]):0.05380546095930460043[12],Bacteria_Proteobacteria_Betaproteobacteria_Hydrogenophilales_Hydrogenophilaceae_Tepidiphilus_margaritifer_DSM_15129__stripped_:0.24212344662887602675):0.16257550056485348122[91]):0.03367283757226734175[37]):0.08950476181144204069[48]):0.07619467576122813945[61],(Bacteria_Proteobacteria_CG_Proteo_01__stripped_:0.21771000190518166595,((Bacteria_Proteobacteria_Zetaproteobacteria_zeta_proteobacterium_SCGC_AC_673_C02__stripped_:0.12126771904838982985,Bacteria_Proteobacteria_Zetaproteobacteria_zeta_proteobacterium_SCGC_AC_673_M07__stripped_:0.16763036563279787305):0.06143296195357331180[70],(((Bacteria_Proteobacteria_Zetaproteobacteria_Mariprofundales_Mariprofundaceae_Mariprofundus_sp._EKF_M39__stripped_:0.06554976515057037156,Bacteria_Proteobacteria_Zetaproteobacteria_Mariprofundales_Mariprofundaceae_Mariprofundus_ferrooxydans_M34__stripped_:0.02549700771291334503):0.03214326125683972940[75],(Bacteria_Proteobacteria_Zetaproteobacteria_zeta_proteobacterium_SCGC_AB_133_G06__stripped_:0.06966745204440298600,Bacteria_Proteobacteria_Zetaproteobacteria_zeta_proteobacterium_SCGC_AB_137_J06__stripped_:0.03351271846325384191):0.01231311520620079203[38]):0.07502179977505642194[100],(((Bacteria_Proteobacteria_Zetaproteobacteria_zeta_proteobacterium_SCGC_AB_137_L23__stripped_:0.00000100000050002909,Bacteria_Proteobacteria_Zetaproteobacteria_zeta_proteobacterium_SCGC_AB_137_C09__stripped_:0.00000100000050002909):0.15801185782837112725[100],(Bacteria_Proteobacteria_Zetaproteobacteria_zeta_proteobacterium_SCGC_AB_133_C04__stripped_:0.01009798955901043856,Bacteria_Proteobacteria_Zetaproteobacteria_zeta_proteobacterium_SCGC_AB_137_I08__stripped_:0.00365280854432310049):0.06138494937306124971[97]):0.02985193903013779945[71],Bacteria_Proteobacteria_Zetaproteobacteria_Zetaproteobacteria_bacterium_TAG_1__stripped_:0.07890638994286756913):0.01698552588067986022[56]):0.07353508636059045978[95]):0.23969571732002162290[100]):0.04737365696695133854[16]):0.04536959332769401748[4]):0.00388151093495171145[2]):0.13715352037793027140[13],((((Bacteria_Dadabacteria_RIFCSPHIGHO2_12_FULL_Dadabacteria_53_21__stripped_:0.10298793903238259717,Bacteria_CP_Dadabacteria_CSP1_2__stripped_:0.16383496387807147676):0.09271835109267625996[88],(Bacteria_CP_Dadabacteria_LAC_COMBO_lowcgbin1_52_3600__stripped_:0.01640689116391965893,(Bacteria_CP_Dadabacteria_LAC_S2O1_bin1_lowgc_50_27__stripped_:0.00000100000050002909,Bacteria_CP_Dadabacteria_LAC_COMBO_lowCGbin1_like_51_6394_partial__stripped_:0.00000100000050002909):0.02153105918552761580[100]):0.20745598326176709070[100]):0.20642980334863772485[97],((Bacteria_Proteobacteria_deltaepsilon_subdivisions_Deltaproteobacteria_Desulfurellales_Desulfurellaceae_Hippea_maritima_MH2_DSM_10411__stripped_:0.21755312283342603807,Bacteria_Proteobacteria_deltaepsilon_subdivisions_Deltaproteobacteria_Desulfurellales_Desulfurellaceae_Desulfurella_acetivorans_A63_DSM_5264__stripped_:0.17608003973481953230):0.36444137009374166780[100],(Bacteria_Elusimicrobia_CG_Elusi_03__stripped_:0.17821951277659117685,Bacteria_Elusimicrobia_CG_Elusi_02__stripped_:0.14655345214927437136):0.09607602770330436748[92]):0.07770047914749472762[23]):0.02052562260069079603[0],((((((((Bacteria_RBX1_GWF2_RBX1_38_17__stripped_:0.56116256909595418900,((Bacteria_WOR-1_RIFOXYB2_FULL_WOR_1_37_13__stripped_:0.13414659168278117440,Bacteria_WOR-1_RIFOXYA2_FULL_WOR_1_36_21__stripped_:0.06974233999682745433):0.24324879664270757096[100],(Bacteria_WOR-1_RIFOXYA12_FULL_WOR_1_43_27__stripped_:0.32193903145216284933,(Bacteria_WOR-1_RIFCSPHIGHO2_01_FULL_WOR_1_53_15__stripped_:0.13753764809329496743,((Bacteria_WOR-1_RIFOXYA2_FULL_WOR_1_51_19__stripped_:0.14827880549984231995,Bacteria_WOR-1_RIFOXYB2_FULL_WOR_1_48_7__stripped_:0.19353014934833820404):0.01603804798201669338[60],(Bacteria_WOR-1_RIFCSPLOWO2_02_FULL_WOR_1_46_20__stripped_:0.19434948070749116789,(Bacteria_WOR-1_RIFOXYC2_FULL_WOR_1_41_25__stripped_:0.14086891883031471551,Bacteria_WOR_1_uncultured_DG_54_3__stripped_:0.20054023149405547644):0.03784793989613412235[59]):0.14632172477919011544[97]):0.06545580814912564660[70]):0.09470234867218489672[83]):0.06669177994111680219[51]):0.15629095458250924500[94]):0.11413652918491581922[51],Bacteria_RBX1_GWF2_RBX1_35_9__stripped_:0.62366615790246315854):0.10637944503257740214[45],(((Bacteria_Armatimonadetes_RBG_16_Armatimonadetes_67_12__stripped_:0.12164148896070625661,(Bacteria_Armatimonadetes_RBG_19FT_COMBO_Armatimonadetes_69_19__stripped_:0.06826807067040917276,Bacteria_Armatimonadetes_13_1_40CM_Armatimonadetes_64_14__stripped_:0.08503841462142693042):0.04130497083260789570[79]):0.02137670193895786427[58],Bacteria_CP_Armatimonadetes_CSP1_3__stripped_:0.05150184485802571793):0.26846959919241514259[100],(((Bacteria_Actinobacteria_Actinobacteria_Rubrobacteridae_Rubrobacterales_Rubrobacterineae_Rubrobacteraceae_Rubrobacter_xylanophilus_DSM_9941__stripped_:0.28654408555272875558,(Bacteria_Actinobacteria_Actinobacteria_Rubrobacteridae_Thermoleophilales_Thermoleophilaceae_Thermoleophilum_album_ATCC_35263__stripped_:0.07715787700253938508,(Bacteria_Actinobacteria_Actinobacteria_Rubrobacteridae_Solirubrobacterales_Conexibacteraceae_Conexibacter_woesei_DSM_14684__stripped_:0.07481717345773772343,(Bacteria_Actinobacteria_Actinobacteria_Rubrobacteridae_Solirubrobacterales_Patulibacteraceae_Patulibacter_sp._I11__stripped_:0.18411215661470572980,Bacteria_Actinobacteria_Actinobacteria_Rubrobacteridae_Solirubrobacterales_Solirubrobacteraceae_Solirubrobacter_soli_DSM_22325__stripped_:0.06037777726206176171):0.04747780966991076851[59]):0.05184403421291812475[47]):0.24225553102769140090[100]):0.21913081439910378490[99],(((Bacteria_Actinobacteria_Actinobacteria_Acidimicrobidae_Acidimicrobiales_Acidimicrobineae_Acidimicrobiaceae_Acidimicrobium_ferrooxidans_DSM_10331__stripped_:0.12477156070946752997,Bacteria_Actinobacteria_Actinobacteria_Acidimicrobidae_Acidimicrobiales_Acidimicrobineae_Acidimicrobiaceae_Ferrimicrobium_acidiphilum_DSM_19497__stripped_:0.17805676871520065285):0.27729742411166136140[100],((Bacteria_Actinobacteria_Actinobacteria_Acidimicrobidae_Acidimicrobiales_Acidimicrobineae_Acidimicrobiaceae_Ilumatobacter_coccineum_YM16_304__stripped_:0.20428690503136065493,Bacteria_Actinobacteria_Actinobacteria_unclassified_Actinobacteria_Candidatus_Microthrix_parvicella_Bio17_1__stripped_:0.15049927014973296657):0.21595668714864879600[98],((((Bacteria_Actinobacteria_Actinobacteria_Actinobacteridae_Actinomycetales_Frankineae_Cryptosporangiaceae_Cryptosporangium_arvum_YU_629_21_DSM_44712__stripped_:0.05504712981569821056,(Bacteria_Actinobacteria_Actinobacteria_Actinobacteridae_Actinomycetales_Micromonosporineae_Micromonosporaceae_Longispora_albida_DSM_44784__stripped_:0.03559280831434925157,(((Bacteria_Actinobacteria_Actinobacteria_Actinobacteridae_Actinomycetales_Micromonosporineae_Micromonosporaceae_Micromonospora_sp._L5__stripped_:0.00000100000050002909,((Bacteria_Actinobacteria_Actinobacteria_Actinobacteridae_Actinomycetales_Micromonosporineae_Micromonosporaceae_Catelliglobosispora_koreensis_DSM_44566__stripped_:0.06945037867984635294,Bacteria_Actinobacteria_Actinobacteria_Actinobacteridae_Actinomycetales_Micromonosporineae_Micromonosporaceae_Hamadaea_tsunoensis_DSM_44101__stripped_:0.02597894547178030908):0.02409985332320958851[46],(Bacteria_Actinobacteria_Actinobacteria_Actinobacteridae_Actinomycetales_Micromonosporineae_Micromonosporaceae_Actinoplanes_missouriensis_NBRC_102363__stripped_:0.00000100000050002909,Bacteria_Actinobacteria_Actinobacteria_Actinobacteridae_Actinomycetales_Micromonosporineae_Micromonosporaceae_Micromonosporaceae_bacterium_URHE0070__stripped_:0.04285522747525510184):0.00397334498222414335[13]):0.00786894868021931031[37]):0.00593294678520912833[41],Bacteria_Actinobacteria_Actinobacteria_Actinobacteridae_Actinomycetales_Micromonosporineae_Micromonosporaceae_Verrucosispora_maris_AB_18_032__stripped_:0.00000100000050002909):0.00000100000050002909[34],Bacteria_Actinobacteria_Actinobacteria_Actinobacteridae_Actinomycetales_Micromonosporineae_Micromonosporaceae_Salinispora_arenicola_CNS_205__stripped_:0.01184640301818728862):0.02463583435238821465[79]):0.05678279100444086347[91]):0.01294743584165063827[15],(Bacteria_Actinobacteria_Actinobacteria_Actinobacteridae_Actinomycetales_Frankineae_Frankiaceae_Frankia_alni_ACN14a__stripped_:0.10800605131596209552,(((((Bacteria_Actinobacteria_Actinobacteria_Actinobacteridae_Actinomycetales_Micrococcineae_Dermatophilaceae_Austwickia_chelonae_NBRC_105200__stripped_:0.02122421516810565206,(((Bacteria_Actinobacteria_Actinobacteria_Actinobacteridae_Actinomycetales_Micrococcineae_Dermatophilaceae_Dermatophilus_congolensis_DSM_44180__stripped_:0.10021224970247936958,((Bacteria_Actinobacteria_Actinobacteria_Actinobacteridae_Actinomycetales_Micrococcineae_Dermacoccaceae_Demetria_terragena_DSM_11295__stripped_:0.07844877968907276733,Bacteria_Actinobacteria_Actinobacteria_Actinobacteridae_Actinomycetales_Micrococcineae_Intrasporangiaceae_Tetrasphaera_elongata_DSM_14184__stripped_:0.02578581406142917837):0.00983914336970358357[23],Bacteria_Actinobacteria_Actinobacteria_Actinobacteridae_Actinomycetales_Micrococcineae_Intrasporangiaceae_Janibacter_sp._HTCC2649__stripped_:0.04310147486748550083):0.02401516705435015678[23]):0.00649798033005823637[6],Bacteria_Actinobacteria_Actinobacteria_Actinobacteridae_Actinomycetales_Micrococcineae_Dermatophilaceae_Kineosphaera_limosa_NBRC_100340__stripped_:0.00000100000050002909):0.00581070051998930446[9],Bacteria_Actinobacteria_Actinobacteria_Actinobacteridae_Actinomycetales_Micrococcineae_Dermatophilaceae_Mobilicoccus_pelagius_NBRC_104925__stripped_:0.01203831126526179289):0.02643343000041134885[16]):0.03271052270923691802[10],(((((Bacteria_Actinobacteria_Actinobacteria_Actinobacteridae_Actinomycetales_Micrococcineae_Dermabacteraceae_Brachybacterium_faecium_DSM_4810__stripped_:0.02607690346749210256,Bacteria_Actinobacteria_Actinobacteria_Actinobacteridae_Actinomycetales_Micrococcineae_Dermabacteraceae_Dermabacter_sp._HFH0086__stripped_:0.04684555699440704629):0.06256353741615451602[91],((Bacteria_Actinobacteria_Actinobacteria_Actinobacteridae_Actinomycetales_Micrococcineae_Intrasporangiaceae_Serinicoccus_marinus_MCCC_1A05965__stripped_:0.04385470306130017509,Bacteria_Actinobacteria_Actinobacteria_Actinobacteridae_Actinomycetales_Micrococcineae_Intrasporangiaceae_Ornithinimicrobium_pekingense_DSM_21552__stripped_:0.00000100000050002909):0.04901420209217818846[97],((Bacteria_Actinobacteria_Actinobacteria_Actinobacteridae_Actinomycetales_Micrococcineae_Dermacoccaceae_Kytococcus_sedentarius_DSM_20547__stripped_:0.08402590887772001804,Bacteria_Actinobacteria_Actinobacteria_Actinobacteridae_Actinomycetales_Micrococcineae_Dermacoccaceae_Dermacoccus_nishinomiyaensis_M25__stripped_:0.04147806673001260686):0.03954165754057816645[65],(Bacteria_Actinobacteria_Actinobacteria_Actinobacteridae_Actinomycetales_Micrococcineae_Brevibacteriaceae_Brevibacterium_linens_BL2__stripped_:0.08722391447069800796,(((((Bacteria_Actinobacteria_Actinobacteria_Actinobacteridae_Actinomycetales_Micrococcineae_Micrococcaceae_Renibacterium_salmoninarum_ATCC_33209__stripped_:0.02796553491134958630,Bacteria_Actinobacteria_Actinobacteria_Actinobacteridae_Actinomycetales_Micrococcineae_Micrococcaceae_Arthrobacter_phenanthrenivorans_Sphe3__stripped_:0.03725007271224651390):0.02485654651531846865[62],Bacteria_Actinobacteria_Actinobacteria_Actinobacteridae_Actinomycetales_Micrococcineae_Micrococcaceae_Acaricomes_phytoseiuli_DSM_14247__stripped_:0.01382546520325430954):0.05856470784093310150[59],(Bacteria_Actinobacteria_Actinobacteria_Actinobacteridae_Actinomycetales_Micrococcineae_Micrococcaceae_Kocuria_rhizophila_DC2201__stripped_:0.04054364093687783804,((Bacteria_Actinobacteria_Actinobacteria_Actinobacteridae_Actinomycetales_Micrococcineae_Micrococcaceae_Citricoccus_sp._CH26A__stripped_:0.02995644599858010917,Bacteria_Actinobacteria_Actinobacteria_Actinobacteridae_Actinomycetales_Micrococcineae_Micrococcaceae_Micrococcus_luteus_NCTC_2665__stripped_:0.02731403419875452418):0.01971975494355211397[72],(Bacteria_Actinobacteria_Actinobacteria_Actinobacteridae_Actinomycetales_Micrococcineae_Micrococcaceae_Nesterenkonia_alba_DSM_19423__stripped_:0.08926774725945335609,Bacteria_Actinobacteria_Actinobacteria_Actinobacteridae_Actinomycetales_Micrococcineae_Yaniellaceae_Yaniella_halotolerans_DSM_15476__stripped_:0.17750224600253000640):0.02474373049159598464[39]):0.03066430122175468551[59]):0.00760986165412036453[23]):0.02012533835753855388[5],Bacteria_Actinobacteria_Actinobacteria_Micrococcales_Micrococcaceae_Rothia_dentocariosa_ATCC_17931__stripped_:0.10023653776893146072):0.04206105530084432859[48],((Bacteria_Actinobacteria_Actinobacteria_Micrococcales_Microbacteriaceae_Zimmermannella_faecalis_ATCC_13722__stripped_:0.05530657711860449688,Bacteria_Actinobacteria_Actinobacteria_Actinobacteridae_Actinomycetales_Micrococcineae_Microbacteriaceae_Gulosibacter_molinativorax_DSM_13485__stripped_:0.00000100000050002909):0.08536087544880689715[99],(Bacteria_Actinobacteria_Actinobacteria_Actinobacteridae_Actinomycetales_Micrococcineae_Microbacteriaceae_Leucobacter_chromiiresistens_JG_31__stripped_:0.04489035292328886345,((Bacteria_Actinobacteria_Actinobacteria_Micrococcales_Microbacteriaceae_Candidatus_Rhodoluna_lacicola_MWH_Ta8_Sequence_finished_Aug._2010__stripped_:0.09201938017280697490,Bacteria_Actinobacteria_marine_actinobacterium_IMCC13023__stripped_:0.14672293632344188263):0.06119119935392988013[55],(Bacteria_Actinobacteria_Actinobacteria_Actinobacteridae_Actinomycetales_Micrococcineae_Microbacteriaceae_Microbacterium_paraoxydans_DH1b__stripped_:0.01545926960744042032,(Bacteria_Actinobacteria_Actinobacteria_Actinobacteridae_Actinomycetales_Micrococcineae_Microbacteriaceae_Humibacter_albus_DSM_18994__stripped_:0.02382461995622715822,((Bacteria_Actinobacteria_Actinobacteria_Actinobacteridae_Actinomycetales_Micrococcineae_Microbacteriaceae_Agromyces_subbeticus_DSM_16689__stripped_:0.01767766482968149977,((Bacteria_Actinobacteria_Actinobacteria_Actinobacteridae_Actinomycetales_Micrococcineae_Microbacteriaceae_Leifsonia_xyli_xyli_CTCB07__stripped_:0.04170463950337088138,Bacteria_Actinobacteria_Actinobacteria_Actinobacteridae_Actinomycetales_Micrococcineae_Microbacteriaceae_Rathayibacter_toxicus_DSM_7488__stripped_:0.04819811601886700436):0.00655342662743727770[14],Bacteria_Actinobacteria_Actinobacteria_Actinobacteridae_Actinomycetales_Micrococcineae_Microbacteriaceae_Cryocola_sp._340MFSha3.1__stripped_:0.00000100000050002909):0.00592945812469682695[12]):0.00605567283496928014[9],((Bacteria_Actinobacteria_Actinobacteria_Actinobacteridae_Actinomycetales_Micrococcineae_Microbacteriaceae_Herbiconiux_sp._YR403__stripped_:0.02471849541554898763,(Bacteria_Actinobacteria_Actinobacteria_Actinobacteridae_Actinomycetales_Micrococcineae_Microbacteriaceae_Glaciibacter_superstes_DSM_21135__stripped_:0.01753028464053831698,Bacteria_Actinobacteria_Actinobacteria_Actinobacteridae_Actinomycetales_Micrococcineae_Microbacteriaceae_Cryobacterium_sp._MLB_32__stripped_:0.01816995545753718327):0.00540009218078063048[28]):0.01865184251516690400[38],(Bacteria_Actinobacteria_Actinobacteria_Actinobacteridae_Actinomycetales_Micrococcineae_Microbacteriaceae_Curtobacterium_ginsengisoli_DSM_22003__stripped_:0.03681218104203968361,((Bacteria_Actinobacteria_Actinobacteria_Actinobacteridae_Actinomycetales_Micrococcineae_Microbacteriaceae_Salinibacterium_amurskyense_PAMC_21357__stripped_:0.07118829444493439407,Bacteria_Actinobacteria_Actinobacteria_Actinobacteridae_Actinomycetales_Micrococcineae_Microbacteriaceae_Clavibacter_michiganensis_subsp._michiganensis_NCPPB_382__stripped_:0.04005090156130769463):0.02341671839212955061[45],(Bacteria_Actinobacteria_Actinobacteria_Actinobacteridae_Actinomycetales_Micrococcineae_Microbacteriaceae_Agrococcus_lahaulensis_DSM_17612__stripped_:0.05474004737310780855,(Bacteria_Actinobacteria_Actinobacteria_Actinobacteridae_Actinomycetales_Micrococcineae_Microbacteriaceae_Curtobacterium_flaccumfaciens_UCD_AKU__stripped_:0.02363033839095338151,Bacteria_Actinobacteria_Actinobacteria_Actinobacteridae_Actinomycetales_Micrococcineae_Microbacteriaceae_Curtobacterium_sp._9128__stripped_:0.00654329784906673966):0.07671855494545908039[100]):0.00000100000050002909[13]):0.01366782652619781199[12]):0.02184409934922503654[6]):0.00000100000050002909[1]):0.00610028336686095629[1]):0.00839117076194232855[5]):0.02257520819134705564[9]):0.01185547615829061867[5]):0.02579937422170327024[13]):0.08628011107115179934[81]):0.01795722840203130971[7]):0.03222838564989116694[3]):0.01611031330507362372[0]):0.00631739879205091975[0]):0.00620747159436099878[0],(((((((Bacteria_Actinobacteria_Actinobacteria_Actinobacteridae_Actinomycetales_Actinomycineae_Actinomycetaceae_Actinobaculum_schaalii_CCUG_27420__stripped_:0.06906266430119692434,(Bacteria_Actinobacteria_Actinobacteria_Actinobacteridae_Actinomycetales_Actinomycineae_Actinomycetaceae_Arcanobacterium_haemolyticum_DSM_20595__stripped_:0.05774746887674335472,Bacteria_Actinobacteria_Actinobacteria_Actinobacteridae_Actinomycetales_Actinomycineae_Actinomycetaceae_Trueperella_pyogenes_TP6375__stripped_:0.07906564388705460134):0.02513112506319926942[73]):0.09646524942367980249[99],Bacteria_Actinobacteria_Actinobacteria_Actinobacteridae_Actinomycetales_Actinomycineae_Actinomycetaceae_Varibaculum_cambriense_DSM_15806__stripped_:0.07779231107101283738):0.02029352695010354368[33],(Bacteria_Actinobacteria_Actinobacteria_Actinobacteridae_Actinomycetales_Actinomycineae_Actinomycetaceae_MobiluncusFalcivibrio_group_Mobiluncus_curtisii_ATCC_43063__stripped_:0.11531118302259645014,(Bacteria_Actinobacteria_Actinobacteria_Actinobacteridae_Actinomycetales_Actinomycineae_Actinomycetaceae_Actinomyces_naeslundii_Howell_279_ATCC_12104__stripped_:0.00000100000050002909,Bacteria_Actinobacteria_Actinobacteria_Actinobacteridae_Actinomycetales_Actinomycineae_Actinomycetaceae_Actinomyces_sp._oral_taxon_170_str._F0386__stripped_:0.00000100000050002909):0.03850973756108064944[100]):0.02662596413336689241[53]):0.02908694345498057110[29],Bacteria_Actinobacteria_Actinobacteria_Actinobacteridae_Actinomycetales_Micrococcineae_Bogoriellaceae_Georgenia_sp._SUBG003__stripped_:0.03493007327621923397):0.01342824566594268826[11],Bacteria_Actinobacteria_Actinobacteria_Actinobacteridae_Actinomycetales_Micrococcineae_unclassified_Micrococcineae_Ruania_albidiflava_DSM_18029__stripped_:0.06351663746905074348):0.00768773336834442829[12],Bacteria_Actinobacteria_Actinobacteria_Actinobacteridae_Actinomycetales_Micrococcineae_Beutenbergiaceae_Beutenbergia_cavernae_DSM_12333__stripped_:0.02975853409206085515):0.01611045208840587717[15],(Bacteria_Actinobacteria_Actinobacteria_Actinobacteridae_Actinomycetales_Micrococcineae_Sanguibacteraceae_Sanguibacter_keddieii_DSM_10542__stripped_:0.00587590779302100442,(((((Bacteria_Actinobacteria_Actinobacteria_Actinobacteridae_Actinomycetales_Micrococcineae_Promicromonosporaceae_Cellulosimicrobium_cellulans_J36_ICCI__stripped_:0.01220089294885524922,Bacteria_Actinobacteria_Actinobacteria_Actinobacteridae_Actinomycetales_Micrococcineae_Promicromonosporaceae_Promicromonospora_kroppenstedtii_RS16_DSM_19349__stripped_:0.01761445651381324598):0.00592422981847131637[56],Bacteria_Actinobacteria_Actinobacteria_Actinobacteridae_Actinomycetales_Micrococcineae_Cellulomonadaceae_Paraoerskovia_marina_DSM_21750__stripped_:0.04252629328846747186):0.00000100000050002909[37],((Bacteria_Actinobacteria_Actinobacteria_Actinobacteridae_Bifidobacteriales_Bifidobacteriaceae_Scardovia_inopinata_F0304_genomic_scaffold_supercont1.1__stripped_:0.03243588129026740707,(Bacteria_Actinobacteria_Actinobacteria_Actinobacteridae_Bifidobacteriales_Bifidobacteriaceae_Alloscardovia_omnicolens_DSM_21503__stripped_:0.03796043126812113921,Bacteria_Actinobacteria_Actinobacteria_Actinobacteridae_Bifidobacteriales_Bifidobacteriaceae_Parascardovia_denticolens_DSM_10105_Contig1484__stripped_:0.01836681348978111764):0.02494540107240221169[97]):0.01894893712339106029[83],(Bacteria_Actinobacteria_Actinobacteria_Actinobacteridae_Bifidobacteriales_Bifidobacteriaceae_Gardnerella_vaginalis_409_05__stripped_:0.07072657142495969440,Bacteria_Actinobacteria_Actinobacteria_Actinobacteridae_Bifidobacteriales_Bifidobacteriaceae_Bifidobacterium_animalis_animalis_ATCC_25527__stripped_:0.03131168717011160313):0.00824160962374591473[36]):0.27708957869244832395[100]):0.00605177311775398786[5],((Bacteria_Actinobacteria_Actinobacteria_Actinobacteridae_Actinomycetales_Micrococcineae_Cellulomonadaceae_Cellulomonas_flavigena_DSM_20109__stripped_:0.02394014751476207167,Bacteria_Actinobacteria_Actinobacteria_Actinobacteridae_Actinomycetales_Micrococcineae_Promicromonosporaceae_Xylanimonas_cellulosilytica_DSM_15894__stripped_:0.02390924822891692114):0.01185778176536593509[39],Bacteria_Actinobacteria_Actinobacteria_Actinobacteridae_Actinomycetales_Micrococcineae_Promicromonosporaceae_Isoptericola_variabilis_225__stripped_:0.00588014498104425746):0.00587791205554757164[10]):0.00576040097090487792[3],(Bacteria_Actinobacteria_Actinobacteria_Actinobacteridae_Actinomycetales_Micrococcineae_Cellulomonadaceae_Actinotalea_ferrariae_CF5_4__stripped_:0.03671398860246905677,Bacteria_Actinobacteria_Actinobacteria_Actinobacteridae_Actinomycetales_Micrococcineae_Jonesiaceae_Jonesia_denitrificans_DSM_20603__stripped_:0.01831941143597325128):0.01775710478369558684[43]):0.00000100000050002909[0]):0.01797778711312237460[10]):0.04225680397206656169[3]):0.01835715843817747536[1],Bacteria_Actinobacteria_Actinobacteria_Actinobacteridae_Actinomycetales_Micrococcineae_Intrasporangiaceae_Arsenicicoccus_bolidensis_DSM_15745__stripped_:0.03769922645025303859):0.00000100000050002909[0],(Bacteria_Actinobacteria_Actinobacteria_Actinobacteridae_Actinomycetales_Micrococcineae_Intrasporangiaceae_Terracoccus_sp._273MFTsu3.1__stripped_:0.03534083453104119171,Bacteria_Actinobacteria_Actinobacteria_Actinobacteridae_Actinomycetales_Micrococcineae_Intrasporangiaceae_Intrasporangium_calvum_DSM_43043__stripped_:0.01227757961573951520):0.05044063900995544164[96]):0.00355680096280966071[0]):0.04866809902854631747[46],Bacteria_Actinobacteria_Actinobacteria_Actinobacteridae_Actinomycetales_Frankineae_Geodermatophilaceae_Geodermatophilus_obscurus_DSM_43160__stripped_:0.07207721708239393787):0.04312817093228077381[20],(((Bacteria_Actinobacteria_Actinobacteria_Actinobacteridae_Actinomycetales_Catenulisporineae_Catenulisporaceae_Catenulispora_acidiphila_DSM_44928__stripped_:0.09628968208703952980,Bacteria_Actinobacteria_Actinobacteria_Actinobacteridae_Actinomycetales_Catenulisporineae_Actinospicaceae_Actinospica_robiniae_DSM_44927__stripped_:0.05724975029647338259):0.04579306620488976520[83],(Bacteria_Actinobacteria_Actinobacteria_Actinobacteridae_Actinomycetales_Streptomycineae_Streptomycetaceae_Kitasatospora_setae_KM_6054_NBRC_14216__stripped_:0.02119250652561286558,(Bacteria_Actinobacteria_Actinobacteria_Actinobacteridae_Actinomycetales_Streptomycineae_Streptomycetaceae_Streptacidiphilus_oryzae_TH49__stripped_:0.01475087082429681409,(Bacteria_Actinobacteria_Actinobacteria_Actinobacteridae_Actinomycetales_Streptomycineae_Streptomycetaceae_Streptomycetaceae_bacterium_MP113_05__stripped_:0.05597232049246332608,Bacteria_Actinobacteria_Actinobacteria_Actinobacteridae_Actinomycetales_Streptomycineae_Streptomycetaceae_Streptomyces_coelicolor_A32__stripped_:0.02981729630704257200):0.02698927133234120534[86]):0.00586404000723219580[49]):0.02678233617189727453[81]):0.02647789319043001091[47],((((Bacteria_Actinobacteria_Actinobacteria_Actinobacteridae_Actinomycetales_Streptosporangineae_Nocardiopsaceae_Marinactinospora_thermotolerans_DSM_45154__stripped_:0.02278943277824433192,Bacteria_Actinobacteria_Actinobacteria_Actinobacteridae_Actinomycetales_Streptosporangineae_Nocardiopsaceae_Thermobifida_fusca_YX__stripped_:0.05088630616102669119):0.01930735821058237114[51],(Bacteria_Actinobacteria_Actinobacteria_Actinobacteridae_Actinomycetales_Streptosporangineae_Nocardiopsaceae_Nocardiopsis_alba_ATCC_BAA_2165__stripped_:0.05266705604870214330,Bacteria_Actinobacteria_Actinobacteria_Actinobacteridae_Actinomycetales_Frankineae_Sporichthyaceae_Sporichthya_polymorpha_DSM_43042__stripped_:0.08137715947548719575):0.01126441817652364639[26]):0.01314941984889082816[22],((Bacteria_Actinobacteria_Actinobacteria_Actinobacteridae_Actinomycetales_Pseudonocardineae_Pseudonocardiaceae_Thermobispora_bispora_DSM_43833__stripped_:0.02946833934719133088,((Bacteria_Actinobacteria_Actinobacteria_Actinobacteridae_Actinomycetales_Streptosporangineae_Streptosporangiaceae_Microbispora_sp._ATCC_PTA_5024__stripped_:0.00578580784550639798,Bacteria_Actinobacteria_Actinobacteria_Actinobacteridae_Actinomycetales_Streptosporangineae_Streptosporangiaceae_Streptosporangium_roseum_DSM_43021__stripped_:0.00580906365824008977):0.00574717727247497229[66],Bacteria_Actinobacteria_Actinobacteria_Actinobacteridae_Actinomycetales_Streptosporangineae_Streptosporangiaceae_Nonomuraea_coxensis_DSM_45129__stripped_:0.00579953556533747798):0.01797791309107285226[90]):0.02070426095463286792[79],(Bacteria_Actinobacteria_Actinobacteria_Actinobacteridae_Actinomycetales_Streptosporangineae_Thermomonosporaceae_Actinomadura_madurae_LIID_AJ290__stripped_:0.08099961654215451223,Bacteria_Actinobacteria_Actinobacteria_Actinobacteridae_Actinomycetales_Streptosporangineae_Thermomonosporaceae_Thermomonospora_curvata_DSM_43183__stripped_:0.00000100000050002909):0.02739124451589805900[72]):0.00602556099579073384[18]):0.01469235208602191582[4],Bacteria_Actinobacteria_Actinobacteria_Actinobacteridae_Actinomycetales_Frankineae_Acidothermaceae_Acidothermus_cellulolyticus_11B__stripped_:0.09860697175912588874):0.00000100000050002909[2]):0.01797648218622444408[17]):0.01318062297343530233[2],((((Bacteria_Actinobacteria_Actinobacteria_Actinobacteridae_Actinomycetales_Propionibacterineae_Nocardioidaceae_Kribbella_flavida_DSM_17836__stripped_:0.04555779454655160821,(Bacteria_Actinobacteria_Actinobacteria_Actinobacteridae_Actinomycetales_Propionibacterineae_Nocardioidaceae_Aeromicrobium_marinum_DSM_15272__stripped_:0.04135984021833757907,(Bacteria_Actinobacteria_Actinobacteria_Actinobacteridae_Actinomycetales_Propionibacterineae_Nocardioidaceae_Nocardioidaceae_bacterium_Broad_1_cont1.61__stripped_:0.02570496500784484259,(Bacteria_Actinobacteria_Actinobacteria_Actinobacteridae_Actinomycetales_Propionibacterineae_Nocardioidaceae_Nocardioides_sp._JS614__stripped_:0.00000100000050002909,Bacteria_Actinobacteria_Actinobacteria_Actinobacteridae_Actinomycetales_Propionibacterineae_Nocardioidaceae_Marmoricola_sp._URHB0036__stripped_:0.04826601665364915056):0.01242800884712811672[65]):0.03946511737701410144[90]):0.02743968800560593613[64]):0.00000100000050002909[56],Bacteria_Actinobacteria_Actinobacteria_Actinobacteridae_Actinomycetales_Pseudonocardineae_Pseudonocardiaceae_Jiangella_gansuensis_YIM_002_DSM_44835__stripped_:0.18154098440602575715):0.04164435079539099971[34],(Bacteria_Actinobacteria_Actinobacteria_Actinobacteridae_Actinomycetales_Propionibacterineae_Propionibacteriaceae_Microlunatus_phosphovorus_NM_1__stripped_:0.04428810450466515169,(((Bacteria_Actinobacteria_Actinobacteria_Actinobacteridae_Actinomycetales_Propionibacterineae_Propionibacteriaceae_Aestuariimicrobium_kwangyangense_DSM_21549__stripped_:0.09489071161182795200,Bacteria_Actinobacteria_Actinobacteria_Actinobacteridae_Actinomycetales_Propionibacterineae_Propionibacteriaceae_Propionimicrobium_lymphophilum_DSM_4903__stripped_:0.16591892726583357121):0.02319412827243129069[69],(Bacteria_Actinobacteria_Actinobacteria_Propionibacteriales_Propionibacteriaceae_Propionibacterium_CG_Propioni_01__stripped_:0.00000100000050002909,Bacteria_Actinobacteria_Actinobacteria_Actinobacteridae_Actinomycetales_Propionibacterineae_Propionibacteriaceae_Propionibacterium_acnes_KPA171202__stripped_:0.00000100000050002909):0.06586033469926239059[100]):0.06471634864263008102[95],Bacteria_Actinobacteria_Actinobacteria_Actinobacteridae_Actinomycetales_Propionibacterineae_Nocardioidaceae_Propionicicella_superfundia_DSM_22317__stripped_:0.05511609159108959294):0.09987808806375597648[100]):0.07129730610035270311[97]):0.02047235851623525199[24],Bacteria_Actinobacteria_Actinobacteria_Actinobacteridae_Actinomycetales_Propionibacterineae_Nocardioidaceae_Actinopolymorpha_alba_DSM_45243__stripped_:0.10370221930922095266):0.02291110634547732436[11]):0.00000100000050002909[8]):0.01798700648804648847[10]):0.02827449043471211981[16],((Bacteria_Actinobacteria_Actinobacteria_Actinobacteridae_Actinomycetales_Frankineae_Nakamurellaceae_Nakamurella_multipartita_DSM_44233__stripped_:0.07597941161431684409,(((Bacteria_Actinobacteria_Actinobacteria_Actinobacteridae_Actinomycetales_Pseudonocardineae_Pseudonocardiaceae_Actinoalloteichus_cyanogriseus_DSM_43889__stripped_:0.08836174297565334290,((Bacteria_Actinobacteria_Actinobacteria_Actinobacteridae_Actinomycetales_Pseudonocardineae_Pseudonocardiaceae_Saccharothrix_espanaensis_DSM_44229__stripped_:0.00603637628407596195,((Bacteria_Actinobacteria_Actinobacteria_Actinobacteridae_Actinomycetales_Pseudonocardineae_Pseudonocardiaceae_Amycolatopsis_mediterranei_RB__stripped_:0.02356942593428833568,(Bacteria_Actinobacteria_Actinobacteria_Actinobacteridae_Actinomycetales_Pseudonocardineae_Pseudonocardiaceae_Saccharomonospora_viridis_DSM_43017__stripped_:0.01115862809982152981,(Bacteria_Actinobacteria_Actinobacteria_Actinobacteridae_Actinomycetales_Pseudonocardineae_Pseudonocardiaceae_Prauserella_rugosa_DSM_43194__stripped_:0.02974709994055000847,Bacteria_Actinobacteria_Actinobacteria_Actinobacteridae_Actinomycetales_Pseudonocardineae_Pseudonocardiaceae_Thermocrispum_agreste_DSM_44070__stripped_:0.07038148273427194401):0.00619761363426443810[57]):0.01909361857996582507[67]):0.03067045723636171312[69],Bacteria_Actinobacteria_Actinobacteria_Actinobacteridae_Actinomycetales_Pseudonocardineae_Pseudonocardiaceae_Actinosynnema_mirum_DSM_43827__stripped_:0.00581932347389790480):0.00000100000050002909[18]):0.01272645236376169012[36],(Bacteria_Actinobacteria_Actinobacteria_Actinobacteridae_Actinomycetales_Pseudonocardineae_Pseudonocardiaceae_Kutzneria_albida_DSM_43870__stripped_:0.02851589835817538304,Bacteria_Actinobacteria_Actinobacteria_Actinobacteridae_Actinomycetales_Pseudonocardineae_Pseudonocardiaceae_Actinokineospora_inagensis_DSM_44258__stripped_:0.03469159886424215411):0.02193507505936787699[45]):0.01671049899916182344[16]):0.00000100000050002909[2],(Bacteria_Actinobacteria_Actinobacteria_Actinobacteridae_Actinomycetales_Pseudonocardineae_Pseudonocardiaceae_Pseudonocardia_dioxanivorans_CB1190__stripped_:0.01250834357716066984,(((Bacteria_Actinobacteria_Actinobacteria_Actinobacteridae_Actinomycetales_Corynebacterineae_Tsukamurellaceae_Tsukamurella_paurometabola_DSM_20162__stripped_:0.04868627043541295246,Bacteria_Actinobacteria_Actinobacteria_Actinobacteridae_Actinomycetales_Corynebacterineae_Mycobacteriaceae_Amycolicicoccus_subflavus_DQS3_9A1__stripped_:0.04884900611912130347):0.00776979082937195777[52],((((((Bacteria_Actinobacteria_Actinobacteria_Actinobacteridae_Actinomycetales_Corynebacterineae_Segniliparaceae_Segniliparus_rotundus_DSM_44985__stripped_:0.13847190061345598933,(Bacteria_Actinobacteria_Actinobacteria_Actinobacteridae_Actinomycetales_Corynebacterineae_Dietziaceae_Dietzia_cinnamea_P4_contig00104__stripped_:0.07741621515660684905,(Bacteria_Actinobacteria_Actinobacteria_Actinobacteridae_Actinomycetales_Corynebacterineae_Corynebacteriaceae_Corynebacterium_argentoratense_DSM_44202__stripped_:0.03700077592147731076,Bacteria_Actinobacteria_Actinobacteria_Actinobacteridae_Bifidobacteriales_unclassified_Bifidobacteriales_Turicella_otitidis_ATCC_51513__stripped_:0.12295746675597266084):0.10547899379195097014[100]):0.07700176666019094285[97]):0.03433111948389756113[25],Bacteria_Actinobacteria_Actinobacteria_Actinobacteridae_Actinomycetales_Corynebacterineae_Nocardiaceae_Smaragdicoccus_niigatensis_DSM_44881__stripped_:0.05681860048622160847):0.02405018605711969210[14],Bacteria_Actinobacteria_Actinobacteria_Corynebacteriales_Gordoniaceae_Gordonia_bronchialis_DSM_43247__stripped_:0.00000100000050002909):0.00565929170769468009[3],Bacteria_Actinobacteria_Actinobacteria_Corynebacteriales_Gordoniaceae_Gordonia_sp._KTR9__stripped_:0.00000100000050002909):0.01115328958400206918[7],Bacteria_Actinobacteria_Actinobacteria_Actinobacteridae_Actinomycetales_Corynebacterineae_Mycobacteriaceae_Mycobacterium_abscessus_bolletii_50594__stripped_:0.02441248239614316612):0.01097577465688505047[3],Bacteria_Actinobacteria_Actinobacteria_Actinobacteridae_Actinomycetales_Corynebacterineae_Nocardiaceae_Rhodococcus_sp._BCP1__stripped_:0.01237373972151401165):0.01153943500105514275[5]):0.02155892779789795807[13],Bacteria_Actinobacteria_Actinobacteria_Actinobacteridae_Actinomycetales_Corynebacterineae_Nocardiaceae_Nocardia_brasiliensis_ATCC_700358__stripped_:0.01344725616562522305):0.04536127462877075772[29]):0.01746635101885251479[16]):0.01376376736068494339[9],((Bacteria_Actinobacteria_Actinobacteria_Actinobacteridae_Actinomycetales_Actinopolysporineae_Actinopolysporaceae_Actinopolyspora_mortivallis_HS_1_DSM_44261__stripped_:0.03439284805626025010,Bacteria_Actinobacteria_Actinobacteria_Actinobacteridae_Actinomycetales_Pseudonocardineae_Pseudonocardiaceae_Saccharopolyspora_erythraea_NRRL_2338__stripped_:0.04573902162332556948):0.02769027266471774801[39],(((Bacteria_Actinobacteria_Actinobacteria_Actinobacteridae_Actinomycetales_Glycomycineae_Glycomycetaceae_Haloglycomyces_albus_DSM_45210__stripped_:0.09198598747109595908,Bacteria_Actinobacteria_Actinobacteria_Actinobacteridae_Actinomycetales_Glycomycineae_Glycomycetaceae_Glycomyces_arizonensis_DSM_44726__stripped_:0.01649673071701357463):0.05650012661294997324[93],Bacteria_Actinobacteria_Actinobacteria_Actinobacteridae_Actinomycetales_Glycomycineae_Glycomycetaceae_Stackebrandtia_nassauensis_DSM_44728__stripped_:0.12019762593588895205):0.10907721360830155422[99],Bacteria_Actinobacteria_Actinobacteria_Actinobacteridae_Actinomycetales_Pseudonocardineae_Pseudonocardiaceae_Sciscionella_marina_DSM_45152__stripped_:0.05867354631103652296):0.03536389617997995338[38]):0.01754225351878164682[7]):0.01563828022325665021[11]):0.01382690252171143649[12],Bacteria_Actinobacteria_Actinobacteria_Actinobacteridae_Actinomycetales_Pseudonocardineae_Pseudonocardiaceae_Actinomycetospora_chiangmaiensis_DSM_45062__stripped_:0.05096154452337966351):0.02109739087607764851[35]):0.12558231362841959511[87],Bacteria_Actinobacteria_Actinobacteria_Nitriliruptoridae_Nitriliruptorales_Nitriliruptoraceae_Nitriliruptor_alkaliphilus_DSM_45188__stripped_:0.36701678277985905208):0.05238110560142900801[71]):0.06715477299226889352[53]):0.09198401808670039759[69],(Bacteria_Actinobacteria_Actinobacteria_Rubrobacteridae_Solirubrobacterales_CG_Solirubrobact_01__stripped_:0.23309682225346242679,(((Bacteria_Actinobacteria_Actinobacteria_Coriobacteridae_Coriobacteriales_Coriobacterineae_Coriobacteriaceae_Slackia_heliotrinireducens_DSM_20476__stripped_:0.08677473090786462506,Bacteria_Actinobacteria_Actinobacteria_Coriobacteridae_Coriobacteriales_Coriobacterineae_Coriobacteriaceae_Slackia_piriformis_YIT_12062__stripped_:0.05886781552431728792):0.03982949234946148165[63],((Bacteria_Actinobacteria_Actinobacteria_Coriobacteridae_Coriobacteriales_Coriobacterineae_Coriobacteriaceae_Adlercreutzia_equolifaciens_DSM_19450__stripped_:0.02915064398731891451,(Bacteria_Actinobacteria_Actinobacteria_Coriobacteridae_Coriobacteriales_Coriobacterineae_Coriobacteriaceae_Enterorhabdus_caecimuris_B7__stripped_:0.01729367536015793613,Bacteria_Actinobacteria_Actinobacteria_Coriobacteridae_Coriobacteriales_Coriobacterineae_Coriobacteriaceae_Enterorhabdus_mucosicola_DSM_19490__stripped_:0.00000100000050002909):0.02622093398070245510[79]):0.04517433829461783151[72],(((Bacteria_Actinobacteria_Coriobacteriia_Coriobacteriales_Coriobacteriaceae_Senegalemassilia_anaerobia_JC110__stripped_:0.02762594375943717637,(Bacteria_Actinobacteria_Actinobacteria_Coriobacteridae_Coriobacteriales_Coriobacterineae_Coriobacteriaceae_Cryptobacterium_curtum_DSM_15641__stripped_:0.08139235318152972243,Bacteria_Actinobacteria_Actinobacteria_Coriobacteridae_Coriobacteriales_Coriobacterineae_Coriobacteriaceae_Denitrobacterium_detoxificans_DSM_21843__stripped_:0.03330126791486127946):0.06127011262828668814[99]):0.03595963470018443547[68],(Bacteria_Actinobacteria_Actinobacteria_Coriobacteridae_Coriobacteriales_Coriobacterineae_Coriobacteriaceae_Eggerthella_sp._YY7918__stripped_:0.03517843324194620119,Bacteria_Actinobacteria_Actinobacteria_Coriobacteridae_Coriobacteriales_Coriobacterineae_Coriobacteriaceae_Eggerthella_lenta_DSM_2243__stripped_:0.01773670209421237751):0.00607479712827219652[46]):0.00527016412442910236[21],Bacteria_Actinobacteria_Actinobacteria_Coriobacteridae_Coriobacteriales_Coriobacterineae_Coriobacteriaceae_Gordonibacter_pamelaeae_7_10_1_b_draft_genome.__stripped_:0.01761748917867142841):0.01385191262125850739[48]):0.01845788789420982692[39]):0.13864777272746986458[86],(((Bacteria_Actinobacteria_Actinobacteria_Coriobacteridae_Coriobacteriales_Coriobacterineae_Coriobacteriaceae_Olsenella_sp.OF0356__stripped_:0.03110591907752428831,Bacteria_Actinobacteria_Actinobacteria_Coriobacteridae_Coriobacteriales_Coriobacterineae_Coriobacteriaceae_Olsenella_uli_DSM_7084__stripped_:0.10402959965501394624):0.07313443448861665919[99],(Bacteria_Actinobacteria_Actinobacteria_Coriobacteridae_Coriobacteriales_Coriobacterineae_Coriobacteriaceae_Atopobium_parvulum_DSM_20469__stripped_:0.04011030282547607684,Bacteria_Actinobacteria_Actinobacteria_Coriobacteridae_Coriobacteriales_Coriobacterineae_Coriobacteriaceae_Atopobium_rimae_ATCC_49626__stripped_:0.03743211913012105957):0.12328371040227392719[100]):0.04889065206333671060[90],(Bacteria_Actinobacteria_Coriobacteriia_Coriobacteriales_Coriobacteriaceae_Enorma_massiliensis_phI__stripped_:0.04703490178937107941,(Bacteria_Actinobacteria_Actinobacteria_Coriobacteridae_Coriobacteriales_Coriobacterineae_Coriobacteriaceae_Collinsella_intestinalis_DSM_13280__stripped_:0.02951849763491651638,Bacteria_Actinobacteria_Actinobacteria_Coriobacteridae_Coriobacteriales_Coriobacterineae_Coriobacteriaceae_Coriobacterium_glomerans_PW2_DSM_20642__stripped_:0.11825647289078368429):0.02910419134775956915[48]):0.03885010785993383425[71]):0.06567776640956719814[90]):0.25932429329436262888[100]):0.08119224907454013207[44]):0.04769582882535473856[13]):0.10480590272248541117[64],(((((Bacteria_Chloroflexi_Thermomicrobia_Thermomicrobiales_Thermomicrobiaceae_Thermomicrobium_roseum_DSM_5159__stripped_:0.22753949143614723982,(Bacteria_Chloroflexi_Thermomicrobia_Sphaerobacteridae_Sphaerobacterales_Sphaerobacterineae_Sphaerobacteraceae_Sphaerobacter_thermophilus_DSM_20745_1__stripped_:0.07890464392011818651,Bacteria_Chloroflexi_Thermomicrobia_Sphaerobacteridae_Sphaerobacterales_Sphaerobacterineae_Sphaerobacteraceae_Nitrolancetus_hollandicus_Lb__stripped_:0.14857454696049962606):0.09762769242887640864[100]):0.18768189803968143847[100],(Bacteria_unclassified_Bacteria_Thermobaculum_terrenum_ATCC_BAA_798_1__stripped_:0.41252641222309505142,(((Bacteria_bacterium_JKG1__stripped_:0.22522876632933000463,Bacteria_Chloroflexi_Chloroflexi_Chloroflexales_Oscillochloridaceae_Oscillochloris_trichoides_DG6_OSCTcontig_003__stripped_:0.12337217919929605037):0.02364596388318068038[41],Bacteria_Chloroflexi_Chloroflexi_Chloroflexales_Chloroflexaceae_Roseiflexus_castenholzii_DSM_13941__stripped_:0.16517382643317335411):0.03255498520793299877[50],Bacteria_Chloroflexi_Chloroflexi_Herpetosiphonales_Herpetosiphonaceae_Herpetosiphon_aurantiacus_DSM_785__stripped_:0.16320248177539764534):0.06098295538542460037[80]):0.02090750907620481450[30]):0.11293218871886669119[94],((((Bacteria_Chloroflexi_RBG_16_Chloroflexi_48_8__stripped_:0.12940376272861150997,Bacteria_Chloroflexi_Anaerolineae_uncultured_SMTZ_63__stripped_:0.13262403897338612135):0.06752946302004537993[67],(Bacteria_Chloroflexi_RBG_13_Chloroflexi_68_17__stripped_:0.10334038044233427589,Bacteria_Chloroflexi_RBG_13_Chloroflexi_66_10__stripped_:0.08505495405014050492):0.03216881888760315250[40]):0.14587048284469825155[95],((((Bacteria_Chloroflexi_Anaerolineae_CG_Anaero_01__stripped_:0.17511541571605337975,(Bacteria_Chloroflexi_GWC2_Chloroflexi_49_37__stripped_:0.15400397719600741886,((Bacteria_Chloroflexi_RBG_16_Chloroflexi_51_16__stripped_:0.18736190199450636351,Bacteria_Chloroflexi_RIFOXYC12_FULL_Chloroflexi_59_14__stripped_:0.14404319513407742859):0.12146709597984750584[100],Bacteria_Chloroflexi_Anaerolinea_Anaerolineales_Anaerolineaceae_CG_Anaero_03__stripped_:0.16831323335852890755):0.05963740203172576693[44]):0.04614964097100254098[42]):0.05247961732099738069[69],Bacteria_Chloroflexi_GWB2_Chloroflexi_54_36__stripped_:0.28405362665997757610):0.05460560320602567824[81],((Bacteria_Chloroflexi_RBG_16_Chloroflexi_52_11__stripped_:0.12694634816651750864,(((Bacteria_Chloroflexi_RBG_19FT_COMBO_Chloroflexi_56_12__stripped_:0.09444778989825323989,Bacteria_Chloroflexi_RBG_19FT_COMBO_Chloroflexi_47_9__stripped_:0.01310343990037128419):0.01630484270616757922[24],(Bacteria_Chloroflexi_RBG_16_Chloroflexi_54_11__stripped_:0.01170366173948309864,((Bacteria_Chloroflexi_RBG_19FT_COMBO_Chloroflexi_49_13__stripped_:0.01874403942080290000,Bacteria_Chloroflexi_RBG_13_Chloroflexi_50_21__stripped_:0.01724291067221369808):0.01157651170020127830[63],Bacteria_Chloroflexi_RBG_16_Chloroflexi_47_49__stripped_:0.01733829911014646286):0.00000100000050002909[10]):0.00000100000050002909[8]):0.13231839076956114498[97],(Bacteria_Chloroflexi_RBG_16_Chloroflexi_54_18__stripped_:0.13078497459466315034,Bacteria_Chloroflexi_RBG_16_Chloroflexi_57_11__stripped_:0.04976250884944756481):0.06075489301463311148[80]):0.01231355499593210674[53]):0.03336937776609520678[63],Bacteria_Chloroflexi_RBG_19FT_COMBO_Chloroflexi_55_16__stripped_:0.08172644205179345478):0.11213213138467686969[96]):0.19466802611698930114[96],(Bacteria_Chloroflexi_RBG_16_Chloroflexi_63_12__stripped_:0.32254749204833399467,(Bacteria_Chloroflexi_RBG_16_Chloroflexi_64_43__stripped_:0.11100626023654605601,Bacteria_Chloroflexi_RBG_13_Chloroflexi_60_9__stripped_:0.14766218409447354198):0.17340399136775941358[100]):0.10049447967988116293[74]):0.02659850662049463924[43]):0.17281216858658271507[95],((Bacteria_Chloroflexi_Thermoflexia_Thermoflexales_Thermoflexaceae_Bacterium_sp._JAD2_Draft_Genome__stripped_:0.40384850280526540800,Bacteria_Chloroflexi_Anaerolineae_uncultured_SMTZ_84__stripped_:0.32370191001415754561):0.11492116688039089034[22],((Bacteria_Chloroflexi_RBG_13_Chloroflexi_56_8__stripped_:0.17451664874907124592,(Bacteria_Chloroflexi_RBG_16_Chloroflexi_56_8__stripped_:0.32194813974850866600,Bacteria_Chloroflexi_RBG_16_Chloroflexi_57_9__stripped_:0.20476182797601794050):0.08025830375198444999[81]):0.06854718951887103784[51],Bacteria_Chloroflexi_Anaerolineae_CG_Anaero_02__stripped_:0.41261954719697724325):0.06199289420426942060[29]):0.05383510848991390069[36]):0.12633003507758211459[73]):0.03956355308564786510[26],(((Bacteria_Chloroflexi_Ktedonobacteria_Ktedonobacterales_Ktedonobacteraceae_Ktedonobacter_racemifer_DSM_44963_Krac_Contig206__stripped_:0.23197821476374924643,Bacteria_Chloroflexi_Ktedonobacteria_Thermogemmatisporales_Thermogemmatisporaceae_Thermogemmatispora_sp._PM5__stripped_:0.11295036183869455737):0.26420589788222020866[100],(((Bacteria_Chloroflexi_RBG_13_Chloroflexi_52_14__stripped_:0.27654022141033690607,((Bacteria_Chloroflexi_RBG_13_Chloroflexi_54_8__stripped_:0.17145838262749549252,Bacteria_Chloroflexi_RBG_13_Chloroflexi_53_26__stripped_:0.24797054776785371066):0.17140104767782810002[100],(((Bacteria_Chloroflexi_RBG_13_Chloroflexi_57_8__stripped_:0.18564028613234018206,((Bacteria_Chloroflexi_RBG_16_Chloroflexi_56_11__stripped_:0.04573995586188413232,(Bacteria_Chloroflexi_RBG_16_Chloroflexi_58_8__stripped_:0.04934704850573880253,Bacteria_Chloroflexi_RBG_16_Chloroflexi_60_22__stripped_:0.06371463796665020884):0.02590871850621615999[61]):0.02152818574996457832[48],(((Bacteria_Chloroflexi_RBG_13_Chloroflexi_51_18__stripped_:0.03238407953549239660,Bacteria_Chloroflexi_RBG_13_Chloroflexi_51_52__stripped_:0.04100394884245164850):0.01303162855838039570[20],(Bacteria_Chloroflexi_RBG_16_Chloroflexi_50_11__stripped_:0.01286221823312051239,Bacteria_Chloroflexi_RBG_13_Chloroflexi_52_12__stripped_:0.03426286999183148635):0.01793852605414105947[81]):0.05054986310224761359[55],Bacteria_Chloroflexi_RBG_16_Chloroflexi_50_9__stripped_:0.10490905772425378195):0.02190942340161439184[16]):0.00000100000050002909[13]):0.15800782977881874802[100],((Bacteria_Chloroflexi_Dehalococcoidetes_Dehalogenimonas_lykanthroporepellens_BL_DC_9__stripped_:0.31475118040002686426,Bacteria_Chloroflexi_Dehalococcoidetes_Dehalococcoidales_Dehalococcoidaceae_Dehalococcoides_mccartyi_CBDB1__stripped_:0.18357578957775119721):0.11620534552409565732[82],((Bacteria_Chloroflexi_RBG_13_Chloroflexi_46_14__stripped_:0.06496718815933308355,Bacteria_Chloroflexi_RBG_16_Chloroflexi_51_9__stripped_:0.13461210538306192519):0.12486023410962117375[91],(Bacteria_Chloroflexi_RBG_13_Chloroflexi_46_9__stripped_:0.19684984175940073436,Bacteria_Chloroflexi_RBG_16_Chloroflexi_57_8__stripped_:0.23126435499975359078):0.06361605056932838342[50]):0.04113751321177382819[56]):0.01824411295267646185[36]):0.05177345072554886962[53],(((Bacteria_Chloroflexi_Dehalococcoidia_CG_Dehalo_02__stripped_:0.27476592208023858932,Bacteria_Chloroflexi_RBG_13_Chloroflexi_51_36__stripped_:0.20393541674265194819):0.09983758426630902350[90],Bacteria_Chloroflexi_Dehalococcoidia_CG_Dehalo_01__stripped_:0.29670603622517299769):0.18396776815926998982[100],(Bacteria_Chloroflexi_RBG_16_Chloroflexi_48_7__stripped_:0.27528394182649645883,(Bacteria_Chloroflexi_RBG_13_Chloroflexi_50_10__stripped_:0.02042799941258121102,((Bacteria_Chloroflexi_RBG_19FT_COMBO_Chloroflexi_47_15__stripped_:0.01756618737463496241,Bacteria_Chloroflexi_RBG_13_Chloroflexi_48_17__stripped_:0.03927754650176972645):0.02202260340670166711[94],Bacteria_Chloroflexi_RBG_19FT_COMBO_Chloroflexi_48_23__stripped_:0.05456546223462367673):0.02147536989853229480[85]):0.14803538841273561344[98]):0.11827119890849563388[100]):0.19665104917214579205[100]):0.04059039565285930962[79]):0.05207151314188555868[75]):0.04037704774075005082[39],Bacteria_Chloroflexi_Dehalococcoidia_uncultured_DG_18__stripped_:0.39229661482901312386):0.05482416608743781450[59],((Bacteria_Chloroflexi_RBG_16_Chloroflexi_68_14__stripped_:0.30128388319919457983,(Bacteria_Chloroflexi_RBG_16_Chloroflexi_64_32__stripped_:0.23206644329809017480,(Bacteria_Chloroflexi_Dehalococcoidia_uncultured_SMTZ_28_1__stripped_:0.06556725293779680497,Bacteria_Chloroflexi_Dehalococcoidia_uncultured_SMTZ_28_2__stripped_:0.06655961011606136013):0.08507677055423606971[88]):0.11919551202170544646[100]):0.10199231972155532733[88],Bacteria_Chloroflexi_RBG_13_Chloroflexi_54_9__stripped_:0.24967783887637159945):0.04818391563951133355[33]):0.04902935255766702888[55]):0.04791628337551779443[65],((Bacteria_RIF-CHLX_GWC2_RIF_CHLX_73_18__stripped_:0.10990107688962710841,(Bacteria_RIF-CHLX_RBG_16_RIF_CHLX_69_14__stripped_:0.04555099135528525162,(Bacteria_RIF-CHLX_RBG_16_RIF_CHLX_72_14__stripped_:0.11145571371298124141,Bacteria_RIF-CHLX_RBG_16_RIF_CHLX_70_13__stripped_:0.08783337966640206163):0.01562927710737961953[65]):0.07062825840105137198[67]):0.31321209829402157920[100],Bacteria_Chloroflexi_RIFCSPLOWO2_12_FULL_RIF_CHLX_71_12__stripped_:0.39533429442703155177):0.11773039408263313854[63]):0.02125414356947340558[26]):0.07141322764570799675[45],(((Bacteria_Armatimonadetes_Chthonomonadetes_Chthonomonadales_Chthonomonadaceae_Chthonomonas_calidirosea_T49_EMBL_Bank_version_circular_IHQD__stripped_:0.27727025906060775995,Bacteria_Armatimonadetes_Armatimonadetes_bacterium_JGI_0000077_K19_TAbiofilm_001_240__stripped_:0.28990050768576330897):0.11963117063885712887[96],Bacteria_Armatimonadetes_Fimbriimonas_ginsengisoli_Gsoil_348__stripped_:0.55996185737792469883):0.08721291521993081164[54],(Bacteria_KD3_62_uncultured_DG_56__stripped_:0.35938698715230071867,(Bacteria_Armatimonadetes_CG_Arma_02__stripped_:0.46035194480349228563,Bacteria_Armatimonadetes_CG_Arma_01__stripped_:0.38545255831608654651):0.10142695278390802260[62]):0.06284825440433415566[36]):0.15367624752691003143[71]):0.06741162342094837723[23]):0.02845239337785174585[2]):0.02876383664439356030[1]):0.01332722962507519072[3],(((((((Bacteria_Elusimicrobia_CG_Elusi_05__stripped_:0.17655911882392805179,(Bacteria_Elusimicrobia_RIFOXYA2_FULL_Elusimicrobia_39_19__stripped_:0.08660284246874126735,(Bacteria_Elusimicrobia_RIFOXYB2_FULL_Elusimicrobia_48_7__stripped_:0.06205428557958193175,Bacteria_Elusimicrobia_RIFOXYA2_FULL_Elusimicrobia_40_6__stripped_:0.04415255119165688996):0.05440649816171191921[71]):0.08125673452662506013[79]):0.18328262522323832129[100],((Bacteria_Elusimicrobia_RIFOXYB2_FULL_Elusimicrobia_49_7__stripped_:0.11597964091556288435,(Bacteria_Elusimicrobia_RIFOXYA2_FULL_Elusimicrobia_47_53__stripped_:0.04084184859838388415,Bacteria_Elusimicrobia_RIFOXYB2_FULL_Elusimicrobia_50_12__stripped_:0.11363659227937274177):0.02702939747220406766[53]):0.08792721560912210299[88],(Bacteria_Elusimicrobia_Elusimicrobia_uncultured_Termite_group_1_bacterium_phylotype_Rs_D17__stripped_:0.03842523184410966824,Bacteria_Elusimicrobia_Endomicrobia_Candidatus_Endomicrobium_trichonymphae_submission_450__stripped_:0.06529359127030603949):0.16460191986882941051[100]):0.06275782452074399331[76]):0.07060087783790691685[25],((Bacteria_Elusimicrobia_RIFOXYD2_FULL_Elusimicrobia_34_15__stripped_:0.01933145739061098087,Bacteria_Elusimicrobia_RIFOXYD2_FULL_Elusimicrobia_34_30__stripped_:0.03443735464921315881):0.28021617478125560030[100],((Bacteria_Elusimicrobia_RIFCSPLOWO2_01_FULL_Elusimicrobia_54_10__stripped_:0.05223741616928851556,Bacteria_Elusimicrobia_RIFCSPLOWO2_01_FULL_Elusimicrobia_60_11__stripped_:0.07201866002399379130):0.03603734744714958554[83],(Bacteria_Elusimicrobia_RIFCSPLOWO2_01_FULL_Elusimicrobia_64_13__stripped_:0.11118945944833520667,Bacteria_Elusimicrobia_RIFCSPLOWO2_02_FULL_Elusimicrobia_39_32__stripped_:0.14711340932945737858):0.04573098489775387354[65]):0.21419492039267881700[100]):0.04738337432398290888[33]):0.04267020554697362189[14],Bacteria_Elusimicrobia_RIFCSPLOWO2_01_FULL_Elusimicrobia_59_12__stripped_:0.22361680266076217061):0.08093064754812769046[32],((((Bacteria_Elusimicrobia_RifOxyA12_full_Elusimicrobia_57_11__stripped_:0.03501138503747607683,((((Bacteria_Elusimicrobia_GWB2_Elusimicrobia_63_16__stripped_:0.02416568652518692392,Bacteria_Elusimicrobia_GWA2_Elusimicrobia_62_23__stripped_:0.00000100000050002909):0.00579641860326878845[48],((Bacteria_Elusimicrobia_Elusimicrobia_CG_Elusi_01__stripped_:0.01781525369608545281,Bacteria_Elusimicrobia_RIFCSPHIGHO2_02_FULL_Elusimicrobia_61_10__stripped_:0.03882022738373648585):0.01172917470365733746[52],(Bacteria_Elusimicrobia_GWC2_Elusimicrobia_61_19__stripped_:0.03036237175991992471,Bacteria_Elusimicrobia_GWA2_Elusimicrobia_61_42__stripped_:0.00629507268212255514):0.00589911346683443406[44]):0.01137531805017533149[38]):0.01579640499563085554[63],Bacteria_Elusimicrobia_GWD2_Elusimicrobia_63_28__stripped_:0.01388957543943602352):0.03222179624200337961[72],Bacteria_Elusimicrobia_GWF2_Elusimicrobia_62_30__stripped_:0.03296890629865600886):0.02676975855838960999[40]):0.06778269561770455809[80],(Bacteria_Elusimicrobia_GWA2_Elusimicrobia_51_34__stripped_:0.09108387645900987983,(Bacteria_Elusimicrobia_RIFOXYB2_FULL_Elusimicrobia_62_6__stripped_:0.07142484632351320251,(Bacteria_Elusimicrobia_RIFOXYA2_FULL_Elusimicrobia_53_38__stripped_:0.02004551492598040732,Bacteria_Elusimicrobia_GWC2_Elusimicrobia_56_31__stripped_:0.01627227977284821658):0.11969117323660738439[100]):0.03594583730141488048[53]):0.02896504154627640992[69]):0.21413621119757708655[100],(((Bacteria_Elusimicrobia_GWA2_Elusimicrobia_69_24__stripped_:0.10465536622630748631,Bacteria_Elusimicrobia_CG_Elusi_04__stripped_:0.12723430288047835046):0.07522956805763157673[67],((Bacteria_Elusimicrobia_RIFOXYA2_FULL_Elusimicrobia_69_6__stripped_:0.12406490791189461742,(Bacteria_Elusimicrobia_GWC2_Elusimicrobia_65_9__stripped_:0.00850293074312632145,(Bacteria_Elusimicrobia_RIFOXYD12_FULL_Elusimicrobia_66_9__stripped_:0.00000100000050002909,Bacteria_Elusimicrobia_RBG_16_Elusimicrobia_66_12__stripped_:0.00000100000050002909):0.02144426809578608636[99]):0.14558540830168562041[100]):0.09081039327993779831[86],Bacteria_Elusimicrobia_RIFCSPHIGHO2_02_FULL_Elusimicrobia_57_9__stripped_:0.00000100000050002909):0.12044256388311368189[92]):0.09611207923524196783[88],Bacteria_Elusimicrobia_RIFCSPLOWO2_12_FULL_Elusimicrobia_59_9__stripped_:0.16945277244776177361):0.05642635935375103079[36]):0.07492014502870063264[56],Bacteria_Elusimicrobia_Elusimicrobia_Elusimicrobiales_Elusimicrobiaceae_Elusimicrobium_minutum_Pei191__stripped_:0.35505407447507864038):0.11710298642935376701[90]):0.36420613325796574733[100],((Bacteria_unclassified_Bacteria_Poribacteria_Candidatus_Poribacteria_sp._WGA_4C_final_clean_version__stripped_:0.10848811866456557762,Bacteria_unclassified_Bacteria_Poribacteria_Candidatus_Poribacteria_WGA_3G_final_clean_version__stripped_:0.10941692136954603298):0.40285554520936683875[100],((Bacteria_OP9_CG_OP9_01__stripped_:0.07540372928595280577,(Bacteria_CP_JS1_candidate_division_JS1_bacterium_SCGC_5329__stripped_:0.21767771381605802161,((Bacteria_CP_OP9_candidate_division_OP9_bacterium_SCGC_AAA255_G05_SAK_001_130__stripped_:0.00920986259021095398,Bacteria_CP_OP9_candidate_division_OP9_bacterium_SCGC_AAA255_N14_SAK_001_136__stripped_:0.01413175667218931342):0.03092378415451706511[93],Bacteria_Atribacteria_RBG_19FT_COMBO_JS1_35_14__stripped_:0.05724584661715061834):0.04065126549185608951[77]):0.04252156078401810729[81]):0.13714153389178185272[92],Bacteria_CP_OP9_candidate_division_OP9_bacterium_JGI_0000059_I14_TAbiofilm_001_167__stripped_:0.26414401805274095869):0.20672395100915541555[100]):0.04768886065399714769[39]):0.06451625335466262823[8],(((((Bacteria_Firmicutes_Negativicutes_Selenomonadales_Veillonellaceae_Sporolituus_thermophilus_DSM_23256__stripped_:0.09815666515322081509,(Bacteria_Firmicutes_Negativicutes_Selenomonadales_Veillonellaceae_Sporomusa_ovata_DSM_2662__stripped_:0.14858020894701468029,(((Bacteria_Firmicutes_Negativicutes_Selenomonadales_Acidaminococcaceae_Succinispira_mobilis_DSM_6222__stripped_:0.13059568597750198515,(Bacteria_Firmicutes_Negativicutes_Selenomonadales_Acidaminococcaceae_Acidaminococcus_fermentans_DSM_20731__stripped_:0.14326681166892599184,Bacteria_Firmicutes_Negativicutes_Selenomonadales_Acidaminococcaceae_Phascolarctobacterium_sp._YIT_12067_P_spYIT12067_1.0_Cont77.1__stripped_:0.10223236404322411097):0.05628481232904086751[83]):0.12916082146007840104[97],(Bacteria_Firmicutes_Negativicutes_Selenomonadales_Veillonellaceae_Pelosinus_sp._UFO1__stripped_:0.14411304662689933265,(Bacteria_Firmicutes_Negativicutes_Selenomonadales_Veillonellaceae_Anaeromusa_acidaminophila_DSM_3853__stripped_:0.00574694515293578800,Bacteria_Firmicutes_Negativicutes_Selenomonadales_Veillonellaceae_Anaeroarcus_burkinensis_DSM_6283__stripped_:0.00000100000050002909):0.13519596540361306092[100]):0.02982491484704889728[36]):0.01298472836770725100[15],((Bacteria_Firmicutes_Negativicutes_Selenomonadales_Veillonellaceae_Veillonella_parvula_DSM_2008__stripped_:0.05795265617203781278,((Bacteria_Firmicutes_Negativicutes_Selenomonadales_Veillonellaceae_Megasphaera_sp._BV3C16_1__stripped_:0.06405405310841931488,Bacteria_Firmicutes_Negativicutes_Selenomonadales_Veillonellaceae_Anaeroglobus_geminatus_F0357__stripped_:0.05037192547637419499):0.11446230798144532703[100],(Bacteria_Firmicutes_Negativicutes_Selenomonadales_Veillonellaceae_Dialister_microaerophilus_UPII_345_E_contig00002__stripped_:0.12802278364709682168,Bacteria_Firmicutes_Negativicutes_Selenomonadales_Veillonellaceae_Allisonella_histaminiformans_DSM_15230__stripped_:0.10259724145300443132):0.26430935870158794865[100]):0.03000272675577489792[49]):0.10431774949258365570[93],((Bacteria_Firmicutes_Negativicutes_Selenomonadales_Veillonellaceae_Propionispira_arboris_DSM_2179__stripped_:0.00000100000050002909,Bacteria_Firmicutes_Negativicutes_Selenomonadales_Veillonellaceae_Zymophilus_raffinosivorans_DSM_20765__stripped_:0.00000100000050002909):0.07237974913472826344[100],(Bacteria_Firmicutes_Negativicutes_Selenomonadales_Veillonellaceae_Anaerovibrio_sp._RM50__stripped_:0.11273180262652950090,(Bacteria_Firmicutes_Negativicutes_Selenomonadales_Veillonellaceae_Centipeda_periodontii_DSM_2778_contig00059__stripped_:0.04863498990136012889,(Bacteria_Firmicutes_Negativicutes_Selenomonadales_Veillonellaceae_Selenomonas_ruminantium_lactilytica_TAM6421__stripped_:0.05018571073202157673,Bacteria_Firmicutes_Negativicutes_Selenomonadales_Veillonellaceae_Mitsuokella_multacida_DSM_20544__stripped_:0.00592397293582436202):0.03329248784381802495[91]):0.04471822141834836534[93]):0.02525361375440882128[55]):0.06052281747389578331[63]):0.06408275970027542401[80]):0.04509398243044920873[12]):0.02908311657723773244[41]):0.14833183439072369914[97],((Bacteria_Firmicutes_Bacilli_Bacillales_Paenibacillaceae_Thermobacillus_composti_KWC4_DSM_18247__stripped_:0.07207015619930284833,(Bacteria_Firmicutes_Bacilli_Bacillales_Paenibacillaceae_Paenibacillus_lactis_154__stripped_:0.00986628771149964182,(Bacteria_Firmicutes_Bacilli_Bacillales_Paenibacillaceae_Saccharibacillus_sacchari_GR21_DSM_19268__stripped_:0.08892919458982351255,Bacteria_Firmicutes_Bacilli_Bacillales_Paenibacillaceae_Cohnella_panacarvi_Gsoil_349_DSM_18696__stripped_:0.05997356505808119909):0.02018343370356083522[44]):0.05239990540258039620[73]):0.06791567372271249681[98],(((Bacteria_Firmicutes_Bacilli_Bacillales_Paenibacillaceae_Brevibacillus_brevis_NBRC_100599__stripped_:0.11412917699550197137,Bacteria_Firmicutes_Bacilli_Bacillales_Paenibacillaceae_Aneurinibacillus_group_Aneurinibacillus_terranovensis_DSM_18919__stripped_:0.13087012282876789304):0.04515360011965102727[83],(Bacteria_Firmicutes_Bacilli_Bacillales_Bacillales_incertae_sedis_Bacillales_Family_X._Incertae_Sedis_Thermicanus_aegyptius_DSM_12793__stripped_:0.25460638556998854698,((((Bacteria_Firmicutes_Erysipelotrichi_Erysipelotrichales_Erysipelotrichaceae_Turicibacter_sp._HGF1_contig00015__stripped_:0.16029470392033948190,(((Bacteria_Tenericutes_Mollicutes_Mollicutes_bacterium_HR1__stripped_:0.12435930798183608692,Bacteria_Tenericutes_Mollicutes_Mollicutes_bacterium_HR2__stripped_:0.13273310204326130290):0.07053801716295389490[68],(Bacteria_Tenericutes_Mollicutes_Acholeplasmatales_Acholeplasmataceae_Acholeplasma_laidlawii_PG_8A__stripped_:0.21855296178973623866,Bacteria_Tenericutes_Mollicutes_Acholeplasmatales_Acholeplasmataceae_Candidatus_Phytoplasma_aster_yellows_witches_broom_AY_WB__stripped_:0.35687989788637569655):0.29806013953833815355[100]):0.07946502167883932877[59],Bacteria_unclassified_Bacteria_Haloplasmatales_Haloplasmataceae_Haloplasma_contractile_SSD_17B__stripped_:0.21620217571858499350):0.06976341249397313704[72]):0.05858080928974528784[68],((Bacteria_Firmicutes_Erysipelotrichi_Erysipelotrichales_Erysipelotrichaceae_Coprobacillus_sp._8_2_54BFAA__stripped_:0.05939097881276922397,((Bacteria_Firmicutes_Erysipelotrichi_Erysipelotrichales_Erysipelotrichaceae_Catenibacterium_mitsuokai_DSM_15897_C_mitsuokai_1.0_Cont88.1__stripped_:0.14084554676332439183,((Bacteria_Firmicutes_Bacilli_Lactobacillales_Lactobacillaceae_Sharpea_azabuensis_DSM_18934__stripped_:0.01112529931792014155,(Bacteria_Firmicutes_Bacilli_Lactobacillales_Lactobacillaceae_Lactobacillus_catenaformis_OT_569__stripped_:0.00000100000050002909,Bacteria_Firmicutes_Erysipelotrichia_Erysipelotrichales_Erysipelotrichaceae_Eggerthia_catenaformis_DSM_20559__stripped_:0.00000100000050002909):0.07492598312679367434[100]):0.06579864121635058127[87],Bacteria_Firmicutes_Erysipelotrichia_Erysipelotrichales_Erysipelotrichaceae_Kandleria_vitulina_MC3001__stripped_:0.05326634760002559726):0.04385094047044765797[50]):0.10312644975537668679[97],Bacteria_Firmicutes_Erysipelotrichi_Erysipelotrichales_Erysipelotrichaceae_Erysipelotrichaceae_bacterium_AP9__stripped_:0.03411667140204743126):0.04216166213369520327[67]):0.11133846549421444472[95],(((Bacteria_Tenericutes_Mollicutes_Entomoplasmatales_Spiroplasmataceae_Spiroplasma_culicicola_AES_1__stripped_:0.09938565425910489415,(Bacteria_Tenericutes_Mollicutes_Entomoplasmatales_Entomoplasmataceae_Mesoplasma_florum_W37__stripped_:0.13831022415544982906,Bacteria_Tenericutes_Mollicutes_Entomoplasmatales_Entomoplasmataceae_Entomoplasma_luminosum_ATCC_49195__stripped_:0.29823571719139641001):0.06494312329408252760[69]):0.38933947178272726442[100],((Bacteria_Tenericutes_Mollicutes_Mycoplasmatales_Mycoplasmataceae_Mycoplasma_agalactiae__stripped_:0.72514585940473474945,Bacteria_Tenericutes_Mollicutes_Mycoplasmatales_Mycoplasmataceae_Candidatus_Hepatoplasma_crinochetorum_Av__stripped_:0.47288306770094384879):0.15941749455560205728[62],Bacteria_Tenericutes_Mollicutes_Mycoplasmatales_Mycoplasmataceae_Ureaplasma_parvum_serovar_3_str._ATCC_27815__stripped_:0.71802062412024314497):0.21527764410826127905[52]):0.26597224643761563367[74],((((Bacteria_Firmicutes_Erysipelotrichia_Erysipelotrichales_Erysipelotrichaceae_Dielma_fastidiosa_JC13__stripped_:0.07906854138892045747,Bacteria_Firmicutes_Clostridia_Clostridiales_Clostridiaceae_Clostridium_innocuum_2959__stripped_:0.09343617185100103195):0.06406646186768386042[47],Bacteria_Firmicutes_Erysipelotrichi_Erysipelotrichales_Erysipelotrichaceae_Holdemania_sp._AP2__stripped_:0.15016770685145311437):0.02717164570157499723[25],Bacteria_Firmicutes_Erysipelotrichi_Erysipelotrichales_Erysipelotrichaceae_Erysipelothrix_rhusiopathiae_str._Fujisawa__stripped_:0.24677796285087832961):0.05374620140920312317[29],((Bacteria_Firmicutes_Erysipelotrichi_Erysipelotrichales_Erysipelotrichaceae_Solobacterium_moorei_F0204_S_mooreiF0204_1.0_Cont15.1__stripped_:0.05599328838526486385,Bacteria_Firmicutes_Erysipelotrichi_Erysipelotrichales_Erysipelotrichaceae_Bulleidia_extructa_W1219_contig00009__stripped_:0.09599036974490104956):0.32148824309714818526[100],(Bacteria_Firmicutes_Bacilli_Lactobacillales_Streptococcaceae_Streptococcus_pleomorphus_DSM_20574__stripped_:0.07122271746551805949,(Bacteria_Firmicutes_Clostridia_Clostridiales_Eubacteriaceae_Eubacterium_cylindroides_T2_87_draft_genome.__stripped_:0.00000100000050002909,(Bacteria_Firmicutes_Erysipelotrichi_Erysipelotrichales_Erysipelotrichaceae_Allobaculum_stercoricanis_DSM_13633__stripped_:0.16090623308731871743,Bacteria_Firmicutes_Clostridia_Clostridiales_Eubacteriaceae_Eubacterium_biforme_DSM_3989_unfinished_sequence__stripped_:0.00000100000050002909):0.05893930077907302834[77]):0.04921670125505341747[81]):0.20462437521969115140[98]):0.02917807963238899099[62]):0.11731930329666072355[86]):0.09742111681618677299[26]):0.09746131779355110547[27]):0.16568702529140769131[56],((((Bacteria_Firmicutes_Bacilli_Bacillales_Bacillaceae_Bacillus_gelatini_DSM_15865__stripped_:0.06293596744124838049,(Bacteria_Firmicutes_Bacilli_Bacillales_Sporolactobacillaceae_Sporolactobacillus_terrae_HKM_1__stripped_:0.11315626623574837062,Bacteria_Firmicutes_Bacilli_Bacillales_Sporolactobacillaceae_Tuberibacillus_calidus_DSM_17572__stripped_:0.06861966726725367283):0.06016087375489490713[96]):0.04843946306643726746[71],(((((((((Bacteria_Firmicutes_Bacilli_Lactobacillales_Carnobacteriaceae_Carnobacterium_maltaromaticum_LMA28__stripped_:0.07093931495414378119,((Bacteria_Firmicutes_Bacilli_Lactobacillales_Enterococcaceae_Tetragenococcus_halophilus_NBRC_12172__stripped_:0.09761360653551169608,(Bacteria_Firmicutes_Bacilli_Lactobacillales_Enterococcaceae_Enterococcus_faecalis_D32__stripped_:0.01835138745746521180,Bacteria_Firmicutes_Bacilli_Lactobacillales_Enterococcaceae_Melissococcus_plutonius_ATCC_35311__stripped_:0.06096446650130202261):0.01524667403112729171[39]):0.01323759446435984408[25],(Bacteria_Firmicutes_Bacilli_Lactobacillales_Streptococcaceae_Streptococcus_mutans_GS_5__stripped_:0.02001860613812889503,Bacteria_Firmicutes_Bacilli_Lactobacillales_Streptococcaceae_Lactococcus_garvieae_Lg2__stripped_:0.11554736635239232223):0.09662984115613514058[100]):0.00638926283082935208[12]):0.03084858875345039900[36],(Bacteria_Firmicutes_Bacilli_Lactobacillales_Carnobacteriaceae_Granulicatella_elegans_ATCC_700633_genomic_scaffold_supercont1.2__stripped_:0.09007308874201604143,(Bacteria_Firmicutes_Bacilli_Lactobacillales_Enterococcaceae_Bavariicoccus_seileri_DSM_19936__stripped_:0.07848743278281854197,Bacteria_Firmicutes_Bacilli_Lactobacillales_Carnobacteriaceae_Atopobacter_phocae_ATCC_BAA_285__stripped_:0.04549416092761748853):0.05426393383689403355[98]):0.05527504243295353753[72]):0.03523759934783989023[19],((((Bacteria_Firmicutes_Bacilli_Lactobacillales_Aerococcaceae_Aerococcus_urinae_ACS_120_V_Col10a__stripped_:0.20511773148288259261,Bacteria_Firmicutes_Bacilli_Lactobacillales_Lactobacillaceae_Lactobacillus_acidophilus_NCFM__stripped_:0.27739624133072449119):0.03277666467178900339[30],(Bacteria_Firmicutes_Bacilli_Lactobacillales_Carnobacteriaceae_Allofustis_seminis_DSM_15817__stripped_:0.10110087843265577745,((Bacteria_Firmicutes_Bacilli_Lactobacillales_Carnobacteriaceae_Dolosigranulum_pigrum_ATCC_51524__stripped_:0.12563776026668180275,Bacteria_Firmicutes_Bacilli_Lactobacillales_Carnobacteriaceae_Alloiococcus_otitis_ATCC_51267__stripped_:0.08767166177357114953):0.03705935039120984015[72],(Bacteria_Firmicutes_Bacilli_Lactobacillales_Carnobacteriaceae_Lacticigenium_naphtae_DSM_19658__stripped_:0.16376634567724304703,Bacteria_Firmicutes_Bacilli_Lactobacillales_Carnobacteriaceae_Atopococcus_tabaci_DSM_17538__stripped_:0.04184603926746888192):0.07261800523952893771[80]):0.05778117602830288441[81]):0.10429713892256910202[89]):0.06256533899169559876[20],(Bacteria_Firmicutes_Bacilli_Lactobacillales_Enterococcaceae_Catellicoccus_marimammalium_M35043__stripped_:0.11121770156382845829,(Bacteria_Firmicutes_Bacilli_Lactobacillales_Lactobacillaceae_Pediococcus_claussenii_P06_ATCC_BAA_344__stripped_:0.11780080822547304986,(Bacteria_Firmicutes_Bacilli_Lactobacillales_Leuconostocaceae_Weissella_ceti_WS74__stripped_:0.10268162666526559068,((Bacteria_Firmicutes_Bacilli_Lactobacillales_Leuconostocaceae_Leuconostoc_kimchii_IMSNU11154__stripped_:0.00000100000050002909,Bacteria_Firmicutes_Bacilli_Lactobacillales_Leuconostocaceae_Fructobacillus_fructosus_KCTC_3544_contig00014__stripped_:0.15906978664152549019):0.07702000289684532430[75],Bacteria_Firmicutes_Bacilli_Lactobacillales_Leuconostocaceae_Oenococcus_oeni_PSU_1__stripped_:0.25485470711591257098):0.12658835670240148330[98]):0.18849244054340366650[100]):0.09058948535518428213[54]):0.01717915385070252487[7]):0.02107932279903777448[12],(((Bacteria_Firmicutes_Bacilli_Lactobacillales_Aerococcaceae_Globicatella_sulfidifaciens_DSM_15739__stripped_:0.10558508161305915629,Bacteria_Firmicutes_Bacilli_Lactobacillales_Aerococcaceae_Facklamia_ignava_CCUG_37419__stripped_:0.06025841014765940390):0.04482398128541269927[45],Bacteria_Firmicutes_Bacilli_Lactobacillales_Aerococcaceae_Eremococcus_coleocola_ACS_139_V_Col8_contig00001__stripped_:0.08859246926697178504):0.02609720297400574054[47],(Bacteria_Firmicutes_Bacilli_Lactobacillales_Aerococcaceae_Abiotrophia_defectiva_ATCC_49176__stripped_:0.00000100000050002909,Bacteria_Firmicutes_Clostridia_Clostridiales_Lachnospiraceae_Catonella_morbi_ATCC_51271_C_morbi_1.0.1_Cont0.13__stripped_:0.00000100000050002909):0.13020965608550263970[100]):0.09294477217445043515[99]):0.00678200056980063186[5]):0.04899260149441195950[39],Bacteria_Firmicutes_Bacilli_Bacillales_Listeriaceae_Brochothrix_thermosphacta_FSL_F6_1036__stripped_:0.09874622433621642326):0.03115980680507072359[41],Bacteria_Firmicutes_Bacilli_Bacillales_Listeriaceae_Listeria_innocua_sv._6a_Clip11262__stripped_:0.05103609124882086540):0.05075295869579440899[36],(((Bacteria_Firmicutes_Bacilli_Bacillales_Planococcaceae_Planococcus_donghaensis_MPA1U2_contig00058__stripped_:0.06805802389171773659,Bacteria_Firmicutes_Bacilli_Bacillales_Planococcaceae_Paenisporosarcina_sp._TG_14__stripped_:0.06879086606560218253):0.03820484772730115691[38],(((Bacteria_Firmicutes_Bacilli_Bacillales_Planococcaceae_Ureibacillus_thermosphaericus_Thermo_BF__stripped_:0.06604959262018503252,Bacteria_Firmicutes_Bacilli_Bacillales_Bacillaceae_Lysinibacillus_sphaericus_C3_41__stripped_:0.03065380108147545274):0.01272079818514339732[21],Bacteria_Firmicutes_Bacilli_Bacillales_Planococcaceae_Solibacillus_silvestris_StLB046__stripped_:0.03649986512138558153):0.01460099865833536757[23],(Bacteria_Firmicutes_Bacilli_Bacillales_Planococcaceae_Kurthia_massiliensis_JC30__stripped_:0.06067007954062433178,Bacteria_Firmicutes_Bacilli_Bacillales_Planococcaceae_Viridibacillus_arenosi_FSL_R5_213__stripped_:0.02161167342288018711):0.02790901379037868252[83]):0.03396194885716965345[46]):0.02266202320973434436[50],(Bacteria_Firmicutes_Bacilli_Bacillales_Planococcaceae_Sporosarcina_newyorkensis_2681__stripped_:0.04667985705614740438,Bacteria_Firmicutes_Bacilli_Bacillales_Bacillales_incertae_sedis_Bhargavaea_cecembensis_DSE10__stripped_:0.07945970129609704335):0.01276432370568390297[51]):0.00000100000050002909[19]):0.01501487034276194517[18],(Bacteria_Firmicutes_Bacilli_Bacillales_Bacillales_incertae_sedis_Bacillales_Family_XI._Incertae_Sedis_Gemella_haemolysans_ATCC_10379__stripped_:0.13456576599711542186,((Bacteria_Firmicutes_Bacilli_Bacillales_Staphylococcaceae_Staphylococcus_aureus_502A__stripped_:0.13400367755874251219,Bacteria_Firmicutes_Bacilli_Bacillales_Staphylococcaceae_Macrococcus_caseolyticus_JCSC5402__stripped_:0.03450829300976206160):0.03915125749349851469[85],(Bacteria_Firmicutes_Bacilli_Bacillales_Staphylococcaceae_Nosocomiicoccus_sp._NP2__stripped_:0.11416448840925402797,(Bacteria_Firmicutes_Bacilli_Bacillales_Staphylococcaceae_Jeotgalicoccus_psychrophilus_DSM_19085__stripped_:0.06335421533992806331,Bacteria_Firmicutes_Bacilli_Bacillales_Staphylococcaceae_Salinicoccus_carnicancri_Crm__stripped_:0.04120044601328561040):0.03822485679517263063[81]):0.04235719466003148165[84]):0.05467353031060327717[89]):0.06355128622767261537[75]):0.02516076823775304644[21],Bacteria_Firmicutes_Bacilli_Bacillales_Bacillaceae_Bacillus_anthracis_52_G__stripped_:0.10095122540700199321):0.01857578654970391818[12],((Bacteria_Firmicutes_Bacilli_Bacillales_Bacillaceae_Amphibacillus_xylanus_NBRC_15112__stripped_:0.10684062680643333088,((Bacteria_Firmicutes_Bacilli_Bacillales_Bacillaceae_Salsuginibacillus_kocurii_DSM_18087__stripped_:0.08253384710925794343,Bacteria_Firmicutes_Bacilli_Bacillales_Bacillaceae_Marinococcus_halotolerans_DSM_16375__stripped_:0.11257433474366684845):0.07112584152515066815[93],Bacteria_Firmicutes_Bacilli_Bacillales_Bacillaceae_Bacillus_selenitireducens_MLS10__stripped_:0.11400355096643154107):0.03322806930922638652[30]):0.01113761551073718346[0],(((Bacteria_Firmicutes_Bacilli_Bacillales_Bacillaceae_Sediminibacillus_halophilus_NSP9.3__stripped_:0.01818489976926011831,((((Bacteria_Firmicutes_Bacilli_Bacillales_Bacillaceae_Salimicrobium_sp._MJ3__stripped_:0.13217884856006992256,Bacteria_Firmicutes_Bacilli_Bacillales_Bacillaceae_Halobacillus_halophilus_DSM_2266__stripped_:0.04949250208140272556):0.02076268305837591921[25],Bacteria_Firmicutes_Bacilli_Bacillales_Bacillaceae_Pontibacillus_halophilus_DSM_19796__stripped_:0.06579194892234174752):0.02415330192005625543[11],Bacteria_Firmicutes_Bacilli_Bacillales_Bacillaceae_Thalassobacillus_devorans_MSP14__stripped_:0.00901593261046062557):0.00956494295165383895[5],(((Bacteria_Firmicutes_Bacilli_Bacillales_Bacillaceae_Virgibacillus_sp._CM_4__stripped_:0.02256859963999906585,Bacteria_Firmicutes_Bacilli_Bacillales_Bacillaceae_Oceanobacillus_iheyensis_HTE831__stripped_:0.02875529506901956800):0.00975043391593862462[28],(Bacteria_Firmicutes_Bacilli_Bacillales_Bacillaceae_Paucisalibacillus_globulus_DSM_18846__stripped_:0.01452888106191225180,Bacteria_Firmicutes_Bacilli_Bacillales_Bacillaceae_Ornithinibacillus_sp._TW25__stripped_:0.01953276197092194272):0.04151408541156863946[98]):0.01480342387468821727[26],Bacteria_Firmicutes_Bacilli_Bacillales_Bacillaceae_Lentibacillus_sp._Grbi__stripped_:0.05264008669020509706):0.06276081601089385231[86]):0.00813877872095024150[2]):0.02595856964501017800[10],((Bacteria_Firmicutes_Bacilli_Bacillales_Bacillaceae_Alkalibacillus_haloalkaliphilus_C5__stripped_:0.02422107730962261632,Bacteria_Firmicutes_Bacilli_Bacillales_Bacillaceae_Halalkalibacillus_halophilus_DSM_18494__stripped_:0.05363583212614208423):0.13378923626370797795[100],Bacteria_Firmicutes_Bacilli_Bacillales_Bacillaceae_Gracilibacillus_lacisalsi_DSM_19029__stripped_:0.01893967200959618957):0.02267678056623470897[15]):0.02218196015413869543[5],Bacteria_Firmicutes_Bacilli_Bacillales_Bacillaceae_Terribacillus_aidingensis_MP602__stripped_:0.07032643216434500411):0.01608283029224944621[6]):0.03916222461762020046[9]):0.00374998683333530730[0]):0.01519521005300377391[3],Bacteria_Firmicutes_Bacilli_Bacillales_Bacillales_incertae_sedis_Bacillales_Family_XII._Incertae_Sedis_Exiguobacterium_sp._AT1b__stripped_:0.23983774334159196906):0.03237723552726374382[12],(Bacteria_Firmicutes_Bacilli_Bacillales_Bacillaceae_Geobacillus_kaustophilus_HTA426__stripped_:0.03636129776501819538,(Bacteria_Firmicutes_Bacilli_Bacillales_Bacillaceae_Geobacillus_debilis_gb1_GenePRIMP__stripped_:0.09557693709825455797,Bacteria_Firmicutes_Bacilli_Bacillales_Bacillaceae_Anoxybacillus_flavithermus_WK1__stripped_:0.02014325007400289205):0.02582549130605175242[40]):0.01716363670816065459[34]):0.02107752885762816455[8]):0.04067393436283751190[18],Bacteria_Firmicutes_Bacilli_Bacillales_Bacillaceae_Caldalkalibacillus_thermarum_TA2.A1_ctg240__stripped_:0.04836937492184846532):0.01804674117978255499[7]):0.03108964906861912819[1]):0.05876355523560992250[33],((Bacteria_Firmicutes_Bacilli_Bacillales_Thermoactinomycetaceae_Shimazuella_kribbensis_DSM_45090__stripped_:0.11667235222597431565,Bacteria_Firmicutes_Bacilli_Bacillales_Thermoactinomycetaceae_Thermoactinomyces_sp._Gus2_1__stripped_:0.11203185278380793644):0.06167321938820261029[94],((Bacteria_Firmicutes_Bacilli_Bacillales_Bacillaceae_Bacillus_tusciae_DSM_2912__stripped_:0.14125442573500190946,(Bacteria_Firmicutes_Bacilli_Bacillales_Alicyclobacillaceae_Alicyclobacillus_acidocaldarius_LAA1_unfinished_sequence__stripped_:0.15357061789966536258,Bacteria_Firmicutes_Bacilli_Bacillales_Alicyclobacillaceae_Tumebacillus_flagellatus_GST4__stripped_:0.12717163301909792383):0.04770042525759890517[56]):0.06138962957506274160[73],Bacteria_Firmicutes_Bacilli_Bacillales_Thermoactinomycetaceae_Desmospora_sp._8437__stripped_:0.08870624322747264201):0.01933757159873362649[31]):0.02999249630959738289[33]):0.02204688566511266157[12]):0.11157594879992001335[61]):0.04236001627808853170[3],((Bacteria_Firmicutes_Clostridia_Clostridiales_Clostridiales_incertae_sedis_Clostridiales_Family_XIV._Incertae_Sedis_Anaerobranca_gottschalkii_DSM_13577__stripped_:0.19396375374783061951,Bacteria_Firmicutes_Clostridia_Natranaerobiales_Natranaerobiaceae_Natranaerobius_thermophilus_JWNM_WN_LF__stripped_:0.36068060016680297819):0.03449332949063275283[17],Bacteria_Firmicutes_Clostridia_Clostridiales_Syntrophomonadaceae_Dethiobacter_alkaliphilus_AHT_1_unfinished_sequence__stripped_:0.22988732869799027858):0.02895029762911388235[26]):0.04661089920637789819[2],(((Bacteria_Firmicutes_Clostridia_Clostridiales_unclassified_Clostridiales_Anaerocellum_group_Anaerocellum_thermophilum_DSM_6725__stripped_:0.25552151805567369092,(Bacteria_Firmicutes_Clostridia_Thermoanaerobacterales_Thermoanaerobacterales_Family_III._Incertae_Sedis_Caldanaerovirga_acetigignens_DSM_18802__stripped_:0.07931198905781751407,Bacteria_Firmicutes_Clostridia_Thermoanaerobacterales_Thermoanaerobacterales_Family_III._Incertae_Sedis_Thermosediminibacter_oceani_DSM_16646__stripped_:0.02470663715460452367):0.12163829548617505205[100]):0.03410909858151806029[34],((((((Bacteria_Firmicutes_Clostridia_Clostridiales_Caldicoprobacteraceae_Caldicoprobacter_oshimai_DSM_21659__stripped_:0.18593041011879624103,(Bacteria_Firmicutes_Clostridia_Clostridiales_Clostridiaceae_Thermobrachium_celere_JWYL_NZ35_DSM_8682__stripped_:0.04891417131437655885,(Bacteria_Firmicutes_Clostridia_Clostridiales_Clostridiaceae_Caloramator_australicus_RC3__stripped_:0.05821711275593104140,Bacteria_Firmicutes_Clostridia_Clostridiales_Clostridiaceae_Fervidicella_Metallireducens_AeB__stripped_:0.14620846882579574544):0.04668699764392690577[78]):0.08254319139724836107[92]):0.03221026085427999147[29],(Bacteria_Firmicutes_Clostridia_Thermoanaerobacterales_Thermoanaerobacterales_Family_III._Incertae_Sedis_Thermoanaerobacterium_thermosaccharolyticum_M0795__stripped_:0.09678035499921618101,(Bacteria_Firmicutes_Clostridia_Thermoanaerobacterales_Thermoanaerobacteraceae_Caldanaerobacter_subterraneus_tengcongensis_MB4T__stripped_:0.06897596541667401493,Bacteria_Firmicutes_Clostridia_Thermoanaerobacterales_Thermoanaerobacteraceae_Thermoanaerobacter_italicus_Ab9__stripped_:0.02740300587462867615):0.13927374604872494457[100]):0.12175625063530805259[98]):0.05754011731173640926[17],((Bacteria_Firmicutes_Clostridia_Clostridiales_Ruminococcaceae_Acetivibrio_cellulolyticus_CD2_DSM_1870_ORNL_annotation__stripped_:0.05783775457508722601,Bacteria_Firmicutes_Clostridia_Clostridiales_Clostridiaceae_Clostridium_clariflavum_EBR_45_DSM_19732__stripped_:0.01827469057606571565):0.17237909666430240030[100],((((Bacteria_Firmicutes_Clostridia_Clostridiales_Clostridiaceae_Clostridium_lentocellum_DSM_5427__stripped_:0.10349653233797317942,Bacteria_Firmicutes_Clostridia_Clostridiales_unclassified_Clostridiales_Epulopiscium_sp._N.t._morphotype_B__stripped_:0.17254967123743233937):0.16211016870073174934[100],(Bacteria_Firmicutes_Clostridia_Clostridiales_Lachnospiraceae_Oribacterium_sp._NK2B42__stripped_:0.15785232275042337946,((Bacteria_Firmicutes_Clostridia_Clostridiales_Lachnospiraceae_Lachnospiraceae_bacterium_ACC2__stripped_:0.07802302637159339027,(Bacteria_Firmicutes_Clostridia_Clostridiales_Lachnospiraceae_Lachnospiraceae_bacterium_sp._ICM7__stripped_:0.11533581225951912430,Bacteria_Firmicutes_Clostridia_Clostridiales_Lachnospiraceae_Johnsonella_ignava_ATCC_51276__stripped_:0.18703824845137057009):0.03103995758603403377[76]):0.04596089993371195448[77],((Bacteria_BacteroidetesChlorobi_group_Bacteroidetes_Bacteroidia_Bacteroidales_Bacteroidaceae_Bacteroides_pectinophilus_ATCC_43243_unfinished_sequence__stripped_:0.05341175098327977100,Bacteria_Firmicutes_Clostridia_Clostridiales_Lachnospiraceae_Lachnospira_multipara_LB2003__stripped_:0.08084578913003999390):0.07505242241693753369[94],(((Bacteria_Firmicutes_Clostridia_Clostridiales_Lachnospiraceae_Dorea_longicatena_AGR2136__stripped_:0.07371396904292659702,Bacteria_Firmicutes_Clostridia_Clostridiales_Clostridiaceae_Clostridium_nexile_DSM_1787_unfinished_sequence__stripped_:0.02127250980148983825):0.02923989894414260118[46],((Bacteria_Firmicutes_Clostridia_Clostridiales_Lachnospiraceae_Roseburia_hominis_A2_183_DSM_16839__stripped_:0.04746053820477234148,(Bacteria_Firmicutes_Clostridia_Clostridiales_Lachnospiraceae_Lachnobacterium_bovis_C6A12__stripped_:0.06524533581648303548,((Bacteria_Firmicutes_Clostridia_Clostridiales_Lachnospiraceae_Pseudobutyrivibrio_ruminis_HUN009__stripped_:0.00575060184835229568,Bacteria_Firmicutes_Clostridia_Clostridiales_Lachnospiraceae_Butyrivibrio_fibrisolvens_164_draft_genome.__stripped_:0.00000100000050002909):0.11795706860925780912[100],Bacteria_Firmicutes_Clostridia_Clostridiales_Lachnospiraceae_Shuttleworthia_satelles_DSM_14600_S_satelles_1.0.1_Cont0.3__stripped_:0.13603352673977672782):0.03695798207189684298[47]):0.03613735060445022462[59]):0.04054754767302067714[18],((Bacteria_Firmicutes_Clostridia_Clostridiales_Clostridiaceae_Clostridium_phytofermentans_ISDg__stripped_:0.18329004034882184770,Bacteria_Firmicutes_Clostridia_Clostridiales_Ruminococcaceae_Ruminococcus_obeum_A2_162_draft_genome.__stripped_:0.03829319384734997805):0.03171104779964595277[46],(Bacteria_Firmicutes_Clostridia_Clostridiales_Lachnospiraceae_Marvinbryantia_Marvinbryantia_formatexigens_I_52_DSM_14469__stripped_:0.09065953413977442810,Bacteria_Firmicutes_Clostridia_Clostridiales_Lachnospiraceae_Robinsoniella_sp._KNHs210__stripped_:0.04179245428759547493):0.02820713306992173389[38]):0.02331341330979912196[34]):0.02080708449808475746[14]):0.04748961753616984943[23],Bacteria_Firmicutes_Clostridia_Clostridiales_Lachnospiraceae_Anaerostipes_hadrus_comb._nov._VPI_82_52_DSM_3319__stripped_:0.14796001251715767966):0.02076023603254225844[16]):0.01965844302733390364[33]):0.05603499089362262708[49]):0.10844814262023680373[95]):0.06132999119395105697[35],((((Bacteria_Firmicutes_Clostridia_Clostridiales_Clostridiaceae_Clostridiisalibacter_paucivorans_DSM_22131__stripped_:0.09843515299241754890,(Bacteria_Firmicutes_Clostridia_Clostridiales_Clostridiaceae_Clostridium_acidurici_9a_DSM_604__stripped_:0.10742164034588114196,(Bacteria_Firmicutes_Clostridia_Clostridiales_Clostridiaceae_Natronincola_peptidivorans_DSM_18979__stripped_:0.11329543206149693402,Bacteria_Firmicutes_Clostridia_Clostridiales_Clostridiaceae_Alkaliphilus_oremlandii_OhILAs__stripped_:0.13629291221084097185):0.09184330060299381038[77]):0.04223038689517967514[23]):0.03177912132771159442[13],(Bacteria_Firmicutes_Clostridia_Clostridiales_Clostridiaceae_Tepidimicrobium_xylanilyticum_DSM_23310__stripped_:0.07580730141515477916,(Bacteria_Firmicutes_Clostridia_Clostridiales_Clostridiales_incertae_sedis_Clostridiales_Family_XI._Incertae_Sedis_Sedimentibacter_sp._B4__stripped_:0.30731266548546809503,Bacteria_Firmicutes_Clostridia_Clostridiales_unclassified_Clostridiales_Proteiniborus_ethanoligenes_DSM_21650__stripped_:0.12251431694527482874):0.03785745088346507969[21]):0.03439760889388543408[20]):0.06622179931372762507[14],(((Bacteria_Firmicutes_Clostridia_Clostridiales_Clostridiales_incertae_sedis_Clostridiales_Family_XI._Incertae_Sedis_Kallipyga_massiliensis_ph2__stripped_:0.38274385364933327658,Bacteria_Firmicutes_Clostridia_Clostridiales_Clostridiales_incertae_sedis_Clostridiales_Family_XI._Incertae_Sedis_Helcococcus_sueciensis_DSM_17243__stripped_:0.18601792745198234003):0.08337671704345918366[82],(Bacteria_Firmicutes_Clostridia_Clostridiales_Peptostreptococcaceae_Peptostreptococcus_micros_ATCC_33270_unfinished_sequence__stripped_:0.16887101484758076930,(Bacteria_Firmicutes_Clostridia_Clostridiales_Clostridiales_incertae_sedis_Clostridiales_Family_XI._Incertae_Sedis_Anaerococcus_prevotii_DSM_20548__stripped_:0.18851929306268380704,Bacteria_Firmicutes_Clostridia_Clostridiales_Clostridiales_incertae_sedis_Clostridiales_Family_XI._Incertae_Sedis_Finegoldia_magna_ATCC_29328__stripped_:0.15985062166507466030):0.06639443801671097989[60]):0.03852926675208608737[47]):0.03194088961690033646[28],Bacteria_Firmicutes_Clostridia_Clostridiales_Clostridiales_incertae_sedis_Clostridiales_Family_XI._Incertae_Sedis_Peptoniphilus_harei_ACS_146_V_Sch2b_contig00003__stripped_:0.16696353223081633610):0.02066286457297300191[13]):0.05582948201316025039[14],(((Bacteria_Firmicutes_Clostridia_Clostridiales_Clostridiales_incertae_sedis_Clostridiales_Family_XIII._Incertae_Sedis_Mogibacterium_timidum_ATCC_33093__stripped_:0.17463712595917538217,Bacteria_Firmicutes_Clostridia_Clostridiales_Clostridiales_incertae_sedis_Clostridiales_Family_XIII._Incertae_Sedis_Anaerovorax_odorimutans_DSM_5092__stripped_:0.12572733820865480969):0.20196508277159297418[100],(((Bacteria_Firmicutes_Clostridia_Clostridiales_Clostridiaceae_Clostridium_difficile_CF5__stripped_:0.02069843626496032513,(Bacteria_Firmicutes_Clostridia_Clostridiales_Clostridiaceae_Clostridium_glycolicum_DSM_1288__stripped_:0.04444349909827008394,Bacteria_Firmicutes_Clostridia_Clostridiales_Clostridiaceae_Clostridium_bartlettii_DSM_16795_unfinished_sequence__stripped_:0.08366758994161775653):0.02959537969143785294[84]):0.10436694737306177749[92],Bacteria_Firmicutes_Clostridia_Clostridiales_Peptostreptococcaceae_Peptostreptococcus_anaerobius_VPI_4330__stripped_:0.08801933965688821249):0.15349436352587977894[100],((Bacteria_Firmicutes_Clostridia_Clostridiales_unclassified_Clostridiales_Proteocatella_sphenisci_DSM_23131__stripped_:0.15201114564228940251,Bacteria_Firmicutes_Clostridia_Clostridiales_Peptostreptococcaceae_Filifactor_alocis_ATCC_35896__stripped_:0.15662187430455484782):0.07705892871191763471[75],Bacteria_Firmicutes_Clostridia_Clostridiales_Eubacteriaceae_Eubacterium_sp._AS15__stripped_:0.26956144740803367199):0.10340254904234011391[88]):0.05564311343566166745[41]):0.03852944019522556302[25],(Bacteria_Firmicutes_Clostridia_Clostridiales_Clostridiales_incertae_sedis_Clostridiales_Family_XII._Incertae_Sedis_Acidaminobacter_hydrogenoformans_DSM_2784__stripped_:0.41828147824063849347,((Bacteria_Firmicutes_Clostridia_Clostridiales_Eubacteriaceae_Acetobacterium_woodii_WB1_DSM_1030__stripped_:0.06804876936680279154,(Bacteria_Firmicutes_Clostridia_Clostridiales_Eubacteriaceae_Pseudoramibacter_alactolyticus_ATCC_23263_contig00019__stripped_:0.12144659448655088785,Bacteria_Firmicutes_Clostridia_Clostridiales_Eubacteriaceae_Eubacterium_limosum_KIST612__stripped_:0.05312081073290893934):0.04956798589720200210[56]):0.08891233769019910027[98],Bacteria_Firmicutes_Clostridia_Clostridiales_Eubacteriaceae_Anaerofustis_stercorihominis_DSM_17244_unfinished_sequence__stripped_:0.22879576961833469895):0.08623671749791321506[96]):0.02992984808895740936[11]):0.04226504076844092572[8]):0.01609022357137615197[2]):0.02764261244845242840[4],((Bacteria_Firmicutes_Clostridia_Clostridiales_Clostridiaceae_Clostridium_acetobutylicum_EA_2018__stripped_:0.14591490932686862481,(Bacteria_Firmicutes_Clostridia_Clostridiales_Clostridiaceae_Youngiibacter_fragile_232.1__stripped_:0.10939495201209613329,Bacteria_Firmicutes_Clostridia_Clostridiales_Clostridiaceae_Proteiniclasticum_ruminis_DSM_24773__stripped_:0.10864233154212465937):0.13398313574507592083[100]):0.13694715878033836276[98],(((Bacteria_Firmicutes_Clostridia_Clostridiales_Ruminococcaceae_Subdoligranulum_sp._4_3_54A2FAA__stripped_:0.17350459848249022432,Bacteria_Firmicutes_Clostridia_Clostridiales_Ruminococcaceae_Faecalibacterium_prausnitzii_L26_draft_genome.__stripped_:0.32406305334459956091):0.13490921869669211808[97],((Bacteria_Firmicutes_Clostridia_Clostridiales_Ruminococcaceae_Ruminococcus_sp._18P13_draft_genome.__stripped_:0.19490331016654385832,Bacteria_Firmicutes_Clostridia_Clostridiales_Ruminococcaceae_Anaerotruncus_colihominis_DSM_17241_unfinished_sequence__stripped_:0.19600191366726035791):0.08336331295436277822[66],(Bacteria_Firmicutes_Clostridia_Clostridiales_Clostridiaceae_Butyricicoccus_pullicaecorum_1.2__stripped_:0.17410697987131329434,(Bacteria_Firmicutes_Clostridia_Clostridiales_Oscillospiraceae_Oscillibacter_valericigenes_Sjm18_20__stripped_:0.16759538500765971958,(Bacteria_Firmicutes_Clostridia_Clostridiales_unclassified_Clostridiales_Flavonifractor_Flavonifractor_plautii_ATCC_29863__stripped_:0.00000100000050002909,Bacteria_Firmicutes_Clostridia_Clostridiales_Clostridiaceae_Clostridium_orbiscindens_1_3_50AFAA__stripped_:0.00000100000050002909):0.11296996866776203017[100]):0.12314871669533906939[99]):0.09085430935883305470[78]):0.03945136140182402273[58]):0.11801527015193691295[89],Bacteria_Firmicutes_Clostridia_Clostridiales_Clostridiaceae_Candidatus_Arthromitus_sp._SFB_mouse_Japan__stripped_:0.30730857594709515279):0.02594572179800090292[10]):0.02189781081349070554[8]):0.03664524123138583611[5]):0.03446458616190214291[10]):0.02635705974854823941[4],Bacteria_Firmicutes_Clostridia_Thermoanaerobacterales_Thermoanaerobacteraceae_Caldanaerobius_polysaccharolyticum_KMTHCJ_DSM_13641__stripped_:0.19680794062781861720):0.04263543147679658973[8],Bacteria_Firmicutes_Clostridia_Thermoanaerobacterales_Thermoanaerobacterales_Family_IV._Incertae_Sedis_Mahella_australiensis_50_1_BON_DSM_15567__stripped_:0.26960794626861628309):0.03457648405265233843[10],Bacteria_Firmicutes_Clostridia_Thermoanaerobacterales_Thermoanaerobacteraceae_Tepidanaerobacter_acetatoxydans_Re1__stripped_:0.17318233798788576494):0.04917953507984292039[18]):0.04954900320388792162[15],(Bacteria_Firmicutes_Clostridia_Clostridiales_Clostridiales_incertae_sedis_Clostridiales_Family_XVIII._Incertae_Sedis_Symbiobacterium_thermophilum_IAM_14863__stripped_:0.38225948518766822426,(Bacteria_Firmicutes_Clostridia_Clostridiales_Clostridiales_incertae_sedis_Clostridiales_Family_XVII._Incertae_Sedis_Thermaerobacter_marianensis_DSM_12885__stripped_:0.24610937864480483817,Bacteria_Firmicutes_Clostridia_Clostridiales_Clostridiales_incertae_sedis_Clostridiales_Family_XVII._Incertae_Sedis_Sulfobacillus_acidophilus_TPY__stripped_:0.28352161363976491337):0.04950905027056255736[54]):0.04549800766233916272[20]):0.03205574926847249567[5]):0.05780398480627749885[1],(((Bacteria_Firmicutes_Clostridia_Thermoanaerobacterales_Thermoanaerobacteraceae_Thermacetogenium_phaeum_DSM_12270__stripped_:0.16984892658253361586,(Bacteria_Firmicutes_Clostridia_Thermoanaerobacterales_Thermoanaerobacteraceae_Thermanaeromonas_toyohensis_ToBE_DSM_14490__stripped_:0.15937605382307329371,Bacteria_Firmicutes_Clostridia_Thermoanaerobacterales_Thermoanaerobacteraceae_Moorella_group_Moorella_thermoacetica_ATCC_39073__stripped_:0.13856672038249751022):0.02585320614377519324[50]):0.03922445536798731258[37],(Bacteria_Firmicutes_Clostridia_Clostridiales_Peptococcaceae_Desulfonispora_thiosulfatigenes_GKNTAUT__DSM_11270__stripped_:0.19541217996534168688,((((Bacteria_Firmicutes_Clostridia_Clostridiales_Peptococcaceae_Syntrophobotulus_glycolicus_DSM_8271__stripped_:0.10283261568170055933,Bacteria_Firmicutes_Clostridia_Clostridiales_Peptococcaceae_Dehalobacter_restrictus_DSM_9455__stripped_:0.04360414111506607376):0.02923845417031644897[75],(Bacteria_Firmicutes_Clostridia_Clostridiales_Peptococcaceae_Desulfosporosinus_orientis_Singapore_I_DSM_765__stripped_:0.11355522454912331254,Bacteria_Firmicutes_Clostridia_Clostridiales_Peptococcaceae_Desulfitobacterium_hafniense_Y51__stripped_:0.05888127134634624921):0.01749020711160502450[43]):0.10975155310189084468[98],Bacteria_Firmicutes_Clostridia_Clostridiales_Heliobacteriaceae_Heliobacterium_modesticaldum_Ice1__stripped_:0.10019009871560601022):0.05793937058898853548[64],(Bacteria_Firmicutes_Clostridia_Clostridiales_Peptococcaceae_Desulfitibacter_alkalitolerans_DSM_16504__stripped_:0.16071227274326801981,(Bacteria_Firmicutes_Clostridia_Clostridiales_Peptococcaceae_Thermincola_sp._JR__stripped_:0.13899716920484453397,(((Bacteria_Firmicutes_Clostridia_Clostridiales_Peptococcaceae_Pelotomaculum_thermopropionicum_SI__stripped_:0.07443655409862301453,Bacteria_Firmicutes_Clostridia_Clostridiales_Peptococcaceae_Desulfotomaculum_gibsoniae_Groll_DSM_7213__stripped_:0.15283963412614162691):0.06253668438039390598[70],((Bacteria_Firmicutes_Clostridia_Clostridiales_Peptococcaceae_Desulfurispora_thermophila_DSM_16022__stripped_:0.15587792834080740900,Bacteria_Firmicutes_Clostridia_Thermoanaerobacterales_Thermoanaerobacteraceae_Desulfovirgula_thermocuniculi_DSM_16036__stripped_:0.05252907211212846234):0.02611595831532125683[29],(Bacteria_Firmicutes_Clostridia_Clostridiales_Peptococcaceae_Candidatus_Desulforudis_audaxviator_MP104C__stripped_:0.19328144239565608897,Bacteria_Firmicutes_Clostridia_Thermoanaerobacterales_Thermoanaerobacteraceae_Moorella_group_Ammonifex_degensii_KC4__stripped_:0.18674147492209874910):0.04063962741887776342[39]):0.04872928901023466236[33]):0.02236014399167586195[21],(Bacteria_Firmicutes_Clostridia_Thermoanaerobacterales_Thermoanaerobacteraceae_Carboxydothermus_hydrogenoformans_Z_2901_DSM_6008__stripped_:0.15269932476814010447,((Bacteria_Firmicutes_Clostridia_Halanaerobiales_Halobacteroidaceae_Orenia_marismortui_DSM_5156__stripped_:0.07140173350850245737,(Bacteria_Firmicutes_Clostridia_Halanaerobiales_Halobacteroidaceae_Halobacteroides_halobius_MD_1_DSM_5150__stripped_:0.15621416196576534685,Bacteria_Firmicutes_Clostridia_Halanaerobiales_Halobacteroidaceae_Halonatronum_saccharophilum_Z_7986_DSM_13868__stripped_:0.08762330506988863510):0.02240802161387091956[23]):0.08873482847441147015[62],((Bacteria_Firmicutes_Clostridia_Halanaerobiales_Halanaerobiaceae_Halothermothrix_orenii_H_168__stripped_:0.08194898649956325332,Bacteria_Firmicutes_Clostridia_Halanaerobiales_Halanaerobiaceae_Halanaerobium_sp._sapolanicus__stripped_:0.12067752034689134544):0.07104681206369513335[79],Bacteria_Firmicutes_Clostridia_Halanaerobiales_Halobacteroidaceae_Acetohalobium_arabaticum_DSM_5501__stripped_:0.23932562807524163095):0.07045873256944694407[33]):0.20581181504217804790[99]):0.03420193502380408646[8]):0.02795700017100955989[4]):0.01628634551119917395[1]):0.01864709196628247870[2]):0.02191365786537250587[1]):0.00838259771060221627[2]):0.03148888678043579303[2],(Bacteria_Firmicutes_Clostridia_Clostridiales_Syntrophomonadaceae_Syntrophomonas_wolfei_Goettingen_DSM_2245B__stripped_:0.21915062585402234063,Bacteria_Firmicutes_Clostridia_Clostridiales_Syntrophomonadaceae_Syntrophothermus_lipocalidus_DSM_12680__stripped_:0.11491633164071436701):0.15070015441217596286[99]):0.04947249403956799352[9]):0.03835570455230559450[6]):0.03562471334232698156[0]):0.04271091509526538793[0],((((Bacteria_Aquificae_Aquificae_Aquificales_Desulfurobacteriaceae_Desulfurobacterium_thermolithotrophum_DSM_11699__stripped_:0.04199239780337200856,Bacteria_Aquificae_Aquificae_Aquificales_Desulfurobacteriaceae_Thermovibrio_ammonificans_HB_1__stripped_:0.04849826765908653997):0.35606195582847671721[100],((Bacteria_Thermotogae_Thermotogae_Thermotogales_Thermotogaceae_Petrotoga_mobilis_SJ95__stripped_:0.49992479558566127462,(Bacteria_Thermotogae_Thermotogae_Thermotogales_Thermotogaceae_Marinitoga_piezophila_KA3__stripped_:0.30557889105487007209,((Bacteria_Thermotogae_Thermotogae_Thermotogales_Thermotogaceae_Kosmotoga_olearia_TBF_19.5.1__stripped_:0.03643166155195393802,Bacteria_Thermotogae_Thermotogae_Thermotogales_Thermotogales_sp._mesG1.Ag.4.2__stripped_:0.13645364767800158279):0.20572021771654663835[100],(Bacteria_Thermotogae_Thermotogae_Thermotogales_unclassified_Thermotogales_Laodecianella_thermoacidophila_DSM_25116__stripped_:0.48830271271654762666,(Bacteria_Thermotogae_Thermotogae_Thermotogales_Thermotogaceae_Thermotoga_thermarum_LA3_DSM_5069__stripped_:0.19547756999276960643,(Bacteria_Thermotogae_Thermotogae_Thermotogales_Thermotogaceae_Thermotoga_maritima_MSB8__stripped_:0.14491116821638808099,(Bacteria_Thermotogae_Thermotogae_Thermotogales_Thermotogaceae_Thermosipho_africanus_TCF52B__stripped_:0.09342354150976885097,Bacteria_Thermotogae_Thermotogae_Thermotogales_Thermotogaceae_Fervidobacterium_nodosum_Rt17_B1__stripped_:0.36188541372511906502):0.08378405149737647162[88]):0.08498495352302352923[60]):0.08698623731726841390[89]):0.07222287935195084718[42]):0.08395800102908580753[43]):0.08159407551227980393[21]):0.12493340981788254862[76],((Bacteria_Aquificae_Aquificae_Aquificales_Hydrogenothermaceae_Sulfurihydrogenibium_azorense_Az_Fu1__stripped_:0.17973657211874011219,Bacteria_Aquificae_Aquificae_Aquificales_Hydrogenothermaceae_Persephonella_marina_EX_H1__stripped_:0.09444980806481176328):0.18876254098431599626[99],(Bacteria_Aquificae_Aquificae_Aquificales_Aquificaceae_Hydrogenobaculum_sp._HO_Finished_QAed__stripped_:0.19850553506365428702,((Bacteria_Aquificae_Aquificae_Aquificales_Aquificaceae_Thermocrinis_albus_DSM_14484__stripped_:0.08984808982136746613,Bacteria_Aquificae_Aquificae_Aquificales_Aquificaceae_Hydrogenobacter_thermophilus_TK_6__stripped_:0.10081532333678570879):0.05015043500798794379[89],Bacteria_Aquificae_Aquificae_Aquificales_Aquificaceae_Aquifex_aeolicus_VF5__stripped_:0.22279381653139307407):0.03097397654608126730[52]):0.10802854682714763124[82]):0.27892450228780979460[98]):0.04629423336717672366[8]):0.07893358199839767275[17],(Bacteria_KB1_RBG_16_KB1_OP1_55_9__stripped_:0.90594959376065209433,((Bacteria_Spirochaetes_Spirochaetia_Spirochaetales_Brevinemataceae_Brevinema_andersonii_ATCC_43811__stripped_:0.68768575145338717292,Bacteria_Caldiserica_Caldisericia_Caldisericales_Caldisericaceae_Caldisericum_CG_Caldi_01__stripped_:0.66612173854211775836):0.14941844730444803213[13],(Bacteria_Dictyoglomi_Dictyoglomia_Dictyoglomales_Dictyoglomaceae_Dictyoglomus_turgidum_DSM_6724__stripped_:0.01376841640837394090,Bacteria_Dictyoglomi_Dictyoglomia_Dictyoglomales_Dictyoglomaceae_Dictyoglomus_thermophilum_H_6_12__stripped_:0.02068675469229547606):0.24215622020655630520[100]):0.09517056890577177408[9]):0.00143717286027672314[0]):0.03847788857230334536[2],((Bacteria_unclassified_Bacteria_Atribacteria_Candidatus_Caldatribacterium_californiense_OP9_cSCG__stripped_:0.03677856611699834716,Bacteria_Atribacteria_OP9_Candidatus_Caldatribacterium_saccharofermentans_OP9_77CS__stripped_:0.00000100000050002909):0.34930822237911862693[100],((Bacteria_Synergistetes_Synergistia_Synergistales_Synergistaceae_Aminobacterium_colombiense_DSM_12261__stripped_:0.19207162422177423422,(Bacteria_Synergistetes_Synergistia_Synergistales_Synergistaceae_Dethiosulfovibrio_peptidovorans_SEBR_4207_DSM_11002__stripped_:0.09320095073256255691,(Bacteria_Synergistetes_Synergistia_Synergistales_Synergistaceae_Pyramidobacter_piscolens_W5455_contig00040__stripped_:0.13998532948236952489,Bacteria_Synergistetes_Synergistia_Synergistales_Synergistaceae_Jonquetella_anthropi_E3_33_E1__stripped_:0.15022764711215019773):0.07444116981637008412[97]):0.08072678368835203844[93]):0.02078059473440901569[61],(Bacteria_Synergistetes_Synergistia_Synergistales_Synergistaceae_Anaerobaculum_mobile_NGA_DSM_13181__stripped_:0.11648255748769684170,(Bacteria_Synergistetes_Synergistia_Synergistales_Synergistaceae_Thermovirga_lienii_Cas60314_DSM_17291__stripped_:0.21663583251562110177,((Bacteria_Synergistetes_Synergistia_Synergistales_Synergistaceae_Cloacibacillus_evryensis_158_DSM_19522__stripped_:0.11783590687022801879,(Bacteria_Synergistetes_Synergistia_Synergistales_Synergistaceae_Thermanaerovibrio_acidaminovorans_DSM_6589__stripped_:0.04996812017951551832,Bacteria_Synergistetes_Synergistia_Synergistales_Synergistaceae_Aminomonas_paucivorans_GLU_3_DSM_12260__stripped_:0.04271540323086697039):0.05094762012935982742[88]):0.04997790785864565655[68],Bacteria_Synergistetes_Synergistia_Synergistales_Synergistaceae_Aminiphilus_circumscriptus_DSM_16581__stripped_:0.10553889431655051612):0.04617276099949148976[84]):0.03333809963853161251[38]):0.02447608117749982756[30]):0.28805934167861302342[100]):0.05894069590196193004[3]):0.06544333389427497982[0]):0.01386984266894751398[0],(((((Bacteria_Deinococcus_Thermus_Deinococci_Thermales_Thermaceae_Thermus_oshimai_JL_2__stripped_:0.16138586545696023689,(Bacteria_Deinococcus_Thermus_Deinococci_Thermales_Thermaceae_Marinithermus_hydrothermalis_T1_DSM_14884__stripped_:0.05629637408670100374,Bacteria_Deinococcus_Thermus_Deinococci_Thermales_Thermaceae_Oceanithermus_profundus_DSM_14977__stripped_:0.08079653452772538047):0.07128522479416730950[89]):0.01223407443609729646[60],Bacteria_Deinococcus_Thermus_Deinococci_Thermales_Thermaceae_Meiothermus_ruber_DSM_1279__stripped_:0.18970505068279078231):0.19490000162247847482[100],(Bacteria_Deinococcus_Thermus_Deinococci_Deinococcales_Deinococcaceae_Deinococcus_geothermalis_DSM_11300__stripped_:0.27905822285290787788,Bacteria_Deinococcus_Thermus_Deinococci_Deinococcales_Trueperaceae_Truepera_radiovictrix_DSM_17093__stripped_:0.36284971359739864871):0.08120279897110627143[44]):0.34742992705511299700[100],((Bacteria_CP_novel_BJP_IG2069_Novel_57_5__stripped_:0.42527831900463247683,(Bacteria_Cyanobacteria_Gloeobacteria_Gloeobacterales_Gloeobacter_violaceus_PCC_7421__stripped_:0.21932203747548362216,((Bacteria_Cyanobacteria_Oscillatoriales_Pseudanabaena_sp._PCC_7367__stripped_:0.27996426707719884730,(Bacteria_Cyanobacteria_Chroococcales_Cyanothece_sp._PCC_7425__stripped_:0.12589630939546403443,((((Bacteria_Cyanobacteria_Stigonematales_Fischerella_muscicola_SAG_1427_1__stripped_:0.03433677318255561745,(Bacteria_Cyanobacteria_Nostocales_Nostocaceae_Nostoc_sp._PCC_7524__stripped_:0.02290645598344280554,(Bacteria_Cyanobacteria_Nostocales_Nostocaceae_Nostoc_azollae__stripped_:0.01100237246486283731,((Bacteria_Cyanobacteria_Nostocales_Nostocaceae_Raphidiopsis_brookii_D9_D9_7__stripped_:0.00562219995009932000,Bacteria_Cyanobacteria_Nostocales_Nostocaceae_Cylindrospermopsis_raciborskii_509_upload_fresh_set__stripped_:0.00000100000050002909):0.07592084387458687689[100],(Bacteria_Cyanobacteria_Nostocales_Nostocaceae_Cylindrospermum_stagnale_PCC_7417__stripped_:0.01774644266966918238,(Bacteria_Cyanobacteria_Nostocales_Microchaetaceae_Microchaete_sp._PCC_7126__stripped_:0.02862424222138985550,Bacteria_Cyanobacteria_Nostocales_Microchaetaceae_Fremyella_diplosiphon_UTEX_481__stripped_:0.01145190298927267411):0.00586109973347973597[25]):0.00592842913126723995[24]):0.01143288870426199116[23]):0.00639229112391753989[27]):0.00564097519944017998[23]):0.01238278488537564864[38],Bacteria_Cyanobacteria_Stigonematales_Mastigocladopsis_repens_MORA_PCC_10914__stripped_:0.02184111850267498461):0.01572960230500131812[39],(Bacteria_Cyanobacteria_Nostocales_Nostocaceae_Nodularia_spumigena_CCY9414__stripped_:0.04763919313720264836,(Bacteria_Cyanobacteria_Nostocales_Nostocaceae_Richelia_intracellularis_HH01__stripped_:0.08285046053217408335,Bacteria_Cyanobacteria_Nostocales_Rivulariaceae_Rivularia_sp._PCC_7116__stripped_:0.04145920548769410630):0.02322519908799157776[82]):0.01464808070078435498[49]):0.04851949181254742310[77],(((Bacteria_Cyanobacteria_Oscillatoriales_Oscillatoriales_sp._JSC_1__stripped_:0.22258213020131728532,((Bacteria_Cyanobacteria_Oscillatoriales_Geitlerinema_sp._PCC_7407__stripped_:0.09880805837247920442,(Bacteria_Cyanobacteria_Prochlorales_Prochlorotrichaceae_Prochlorothrix_hollandica_PCC_9006__stripped_:0.10529501695810661310,(Bacteria_Cyanobacteria_Prochlorales_Prochlorococcaceae_Prochlorococcus_marinus_str._MIT_9301__stripped_:0.06703003051343693619,(Bacteria_Cyanobacteria_Chroococcales_Cyanobium_gracile_PCC_6307__stripped_:0.07062298093424219936,Bacteria_Cyanobacteria_Chroococcales_Synechococcus_sp._CC9902__stripped_:0.05174281473599549180):0.06118737991438870372[81]):0.26853926890775936531[100]):0.04386422839405038770[59]):0.01700283769296752345[17],Bacteria_Cyanobacteria_Oscillatoriales_Leptolyngbya_sp._PCC_7104__stripped_:0.17901463994545147029):0.02356767692513015225[16]):0.03115279040709314357[8],((Bacteria_Cyanobacteria_Oscillatoriales_Oscillatoria_sp._PCC_6506__stripped_:0.03627297143140224833,Bacteria_Cyanobacteria_Oscillatoriales_Oscillatoria_sp._PCC_7112__stripped_:0.06228917112569629100):0.04071649840993971092[67],((Bacteria_Cyanobacteria_Oscillatoriales_Planktothrix_agardhii_NIVA_CYA_34__stripped_:0.11228785401874008532,Bacteria_Cyanobacteria_Oscillatoriales_Lyngbya_sp._PCC_8106_unfinished_sequence__stripped_:0.05590296491795816725):0.02256594004152701755[67],Bacteria_Cyanobacteria_Oscillatoriales_Trichodesmium_erythraeum_IMS101__stripped_:0.15776121850147639680):0.00843281461373122238[37]):0.04915406459930328487[81]):0.01890409224453237086[0],(((Bacteria_Cyanobacteria_Oscillatoriales_Microcoleus_sp._PCC_7113__stripped_:0.09788726296475448729,(Bacteria_Cyanobacteria_Oscillatoriales_Lyngbya_majuscula_3L__stripped_:0.07941922095597500619,Bacteria_Cyanobacteria_Oscillatoriales_Microcoleus_chthonoplastes_PCC_7420_scf_1103659003820_genomic_scaffold__stripped_:0.07983216683194484242):0.02493866278745997950[13]):0.02127606786374783981[9],(Bacteria_Cyanobacteria_Oscillatoriophycideae_Oscillatoriales_Spirulina_major_PCC_6313__stripped_:0.10042125567935859809,((Bacteria_Cyanobacteria_Chroococcales_Gloeocapsa_sp._PCC_73106__stripped_:0.25361596153766619022,Bacteria_Cyanobacteria_Prochlorales_Prochloraceae_Prochloron_didemni_P3_Solomon__stripped_:0.12893643770006482652):0.04427056829365134949[42],((((Bacteria_Cyanobacteria_Pleurocapsales_Myxosarcina_sp._GI1__stripped_:0.08907480173549413294,Bacteria_Cyanobacteria_Pleurocapsales_Xenococcus_sp._PCC_7305__stripped_:0.07147931989733363745):0.03204716746197268373[68],Bacteria_Cyanobacteria_Pleurocapsales_Stanieria_cyanosphaera_PCC_7437__stripped_:0.02472873661144445179):0.08659159629072732400[83],(Bacteria_Cyanobacteria_Pleurocapsales_Pleurocapsa_sp._PCC_7327__stripped_:0.08631248237354939568,(((Bacteria_Cyanobacteria_Chroococcales_Cyanobacterium_stanieri_PCC_7202__stripped_:0.05318997897214431531,Bacteria_Cyanobacteria_Chroococcales_Synechocystis_sp._PCC_6308__stripped_:0.07769895867264227374):0.15357004252549460999[99],Bacteria_Cyanobacteria_Chroococcales_Synechocystis_sp._PCC_6803__stripped_:0.10679466554465395778):0.03225123984363947177[41],Bacteria_Cyanobacteria_Chroococcales_Crocosphaera_watsonii_WH_8501__stripped_:0.05433268761069152269):0.02971453990330897091[31]):0.02196290332202755630[14]):0.02760627447134080328[20],(Bacteria_Cyanobacteria_Chroococcales_Rubidibacter_lacunae_KORDI_51_2_k51_img_annotated_130412__stripped_:0.07659047886685949047,(Bacteria_Cyanobacteria_Chroococcales_Dactylococcopsis_salina_PCC_8305__stripped_:0.03778373138988320307,Bacteria_Cyanobacteria_Chroococcales_Halothece_cluster_Halothece_sp._PCC_7418__stripped_:0.05341855075665780106):0.10320587083990255539[99]):0.04624197882598558157[84]):0.00916794293891235595[9]):0.01316487502333568531[13]):0.01154852016004005721[14]):0.02117678601968670665[9],Bacteria_Cyanobacteria_Oscillatoriales_Crinalium_epipsammum_PCC_9333__stripped_:0.08690062308752788400):0.00900375277395534281[21]):0.04221125585785399925[3]):0.04820035018079493055[6]):0.07032877495443787264[14]):0.04931709112023015956[27],Bacteria_Cyanobacteria_Chroococcales_Thermosynechococcus_elongatus_BP_1__stripped_:0.16085120690174328772):0.06386231735268943499[50]):0.26134668634950636301[100]):0.09133378839053860054[34],((Bacteria_Melainabacteria_Obscuribacteriales_Obscuribacter_phosphatis_Mle1_12__stripped_:0.50126793403089509038,(Bacteria_Melainabacteria_GWF2_Melainabacteria_37_15__stripped_:0.18739069144509321041,(((Bacteria_Melainabacteria_RIFOXYA2_FULL_Melainabacteria_32_9__stripped_:0.00000100000050002909,Bacteria_Melainabacteria_GWF2_Melainabacteria_32_7__stripped_:0.00556309110138259767):0.04484611997305387732[100],Bacteria_Melainabacteria_ACD20__stripped_:0.06823442343438866631):0.12246761142991774429[99],(Bacteria_Melainabacteria_MEL_B2__stripped_:0.15086363792793158756,(Bacteria_Melainabacteria_Gastranaerophilaceae_Zag_111__stripped_:0.01874593470660082181,(Bacteria_Melainabacteria_Gastranaerophilales_YS2_Zagget_bin_221__stripped_:0.03389532137596276695,(Bacteria_Melainabacteria_MEL_A1__stripped_:0.01380461114567470282,((Bacteria_Melainabacteria_Gastranaerophilales_YS2_Zagget_bin_1__stripped_:0.00000100000050002909,Bacteria_Melainabacteria_Gastranaerophilaceae_MH_37__stripped_:0.00000100000050002909):0.00000100000050002909[31],Bacteria_Melainabacteria_MEL_C1__stripped_:0.00000100000050002909):0.02611583990389164389[100]):0.06903413982516141967[94]):0.04458853509249585678[81]):0.09253299952429917818[87]):0.15826134889638235337[99]):0.04010273102359735581[57]):0.11561656953097780576[86]):0.06657068854215418552[55],(Bacteria_Melainabacteria_RIFCSPHIGHO2_02_FULL_Melainabacteria_34_12__stripped_:0.08353089767889930461,Bacteria_Melainabacteria_RIFCSPLOWO2_12_FULL_Melainabacteria_35_11__stripped_:0.06567072363822265557):0.42620703977750939995[100]):0.04319915232935236243[31]):0.10066498342135893340[55]):0.06625857125839425266[11],Bacteria_CG_CP01_CG_CP01_01__stripped_:0.54359101125914710551):0.01402509226151950686[1]):0.02949174388230581603[0],((Bacteria_RIF8_RBG_13_RIF08_66_14__stripped_:0.65248887982635339622,(Bacteria_CP_BRC1_BJP_IG2102_BRC1_58_13__stripped_:0.40657464088938921609,Bacteria_BRC1_uncultured_SMTZ_51__stripped_:0.15288253945747112827):0.12430746973084258467[93]):0.08235328395967737858[12],Bacteria_CG_CP02_CG_CP02_01__stripped_:0.56404421016616956841):0.02486246062472420928[2]):0.04605016350901513372[0],((((Bacteria_Proteobacteria_deltaepsilon_subdivisions_Deltaproteobacteria_Syntrophobacterales_Syntrophobacteraceae_Syntrophobacter_fumaroxidans_MPOB__stripped_:0.15239538824048759480,Bacteria_Proteobacteria_deltaepsilon_subdivisions_Deltaproteobacteria_Syntrophobacterales_Syntrophobacteraceae_Thermodesulforhabdus_norvegica_DSM_9990__stripped_:0.11504184904279127211):0.15112035397963491379[99],(Bacteria_Proteobacteria_deltaepsilon_subdivisions_Deltaproteobacteria_Desulfovibrionales_Desulfonatronumaceae_Desulfonatronum_thioautotrophicum_ASO4_1__stripped_:0.20692096508079016459,((((Bacteria_Proteobacteria_deltaepsilon_subdivisions_Deltaproteobacteria_Desulfovibrionales_Desulfomicrobiaceae_Desulfomicrobium_baculatum_DSM_4028__stripped_:0.25134369431186753818,Bacteria_Proteobacteria_deltaepsilon_subdivisions_Deltaproteobacteria_Desulfovibrionales_Desulfohalobiaceae_Desulfovermiculus_halophilus_DSM_18834__stripped_:0.12665607371943421455):0.03394910725188209077[25],(Bacteria_Proteobacteria_deltaepsilon_subdivisions_Deltaproteobacteria_Desulfovibrionales_Desulfohalobiaceae_Desulfonatronovibrio_hydrogenovorans_DSM_9292__stripped_:0.09805176657990273548,Bacteria_Proteobacteria_deltaepsilon_subdivisions_Deltaproteobacteria_Desulfovibrionales_Desulfohalobiaceae_Desulfonatronospira_thiodismutans_ASO3_1_unfinished_sequence__stripped_:0.10141994320710069621):0.10147139205190500166[99]):0.03454738836243631539[18],Bacteria_Proteobacteria_deltaepsilon_subdivisions_Deltaproteobacteria_Desulfovibrionales_Desulfohalobiaceae_Desulfohalobium_retbaense_DSM_5692__stripped_:0.14426283911833756579):0.01668555109482585189[10],((Bacteria_Proteobacteria_deltaepsilon_subdivisions_Deltaproteobacteria_Desulfovibrionales_Desulfovibrionaceae_Desulfovibrio_desulfuricans_subsp._desulfuricans_str._ATCC_27774__stripped_:0.04717972873559030805,(Bacteria_Proteobacteria_deltaepsilon_subdivisions_Deltaproteobacteria_Desulfovibrionales_Desulfovibrionaceae_Bilophila_wadsworthia_3_1_6__stripped_:0.04125515499116274437,Bacteria_Proteobacteria_deltaepsilon_subdivisions_Deltaproteobacteria_Desulfovibrionales_Desulfovibrionaceae_Lawsonia_intracellularis_PHEMN1_00__stripped_:0.11931380886774026195):0.01004879480533239083[65]):0.07039477906900791504[96],Bacteria_Proteobacteria_deltaepsilon_subdivisions_Deltaproteobacteria_Desulfovibrionales_Desulfovibrionaceae_Desulfocurvus_vexinensis_DSM_17965__stripped_:0.20510363583284810240):0.07562081303094042584[56]):0.03672785654032616198[37]):0.14479825287136205425[99]):0.07589172692228311756[60],((Bacteria_Thermodesulfobacteria_Thermodesulfobacteria_Thermodesulfobacteriales_Thermodesulfobacteriaceae_Thermodesulfatator_indicus_CIR29812_DSM_15286__stripped_:0.02415145006990010446,Bacteria_Thermodesulfobacteria_Thermodesulfobacteria_Thermodesulfobacteriales_Thermodesulfobacteriaceae_Thermodesulfatator_atlanticus_DSM_21156__stripped_:0.04393694804571764145):0.08033417572649476091[95],(((Bacteria_Thermodesulfobacteria_Thermodesulfobacteria_Thermodesulfobacteriales_Thermodesulfobacteriaceae_Thermodesulfobacterium_hveragerdense_DSM_12571__stripped_:0.00580629618685801763,Bacteria_Thermodesulfobacteria_Thermodesulfobacteria_Thermodesulfobacteriales_Thermodesulfobacteriaceae_Thermodesulfobacterium_thermophilum_DSM_1276__stripped_:0.00000100000050002909):0.01761897902848765657[95],Bacteria_Thermodesulfobacteria_Thermodesulfobacteria_Thermodesulfobacteriales_Thermodesulfobacteriaceae_Thermodesulfobacterium_commune_DSM_2178__stripped_:0.00000100000050002909):0.06627666669999374149[99],(Bacteria_Thermodesulfobacteria_Thermodesulfobacteria_Thermodesulfobacteriales_Thermodesulfobacteriaceae_Thermodesulfobacterium_sp._OPB45__stripped_:0.07652209207897889276,Bacteria_Thermodesulfobacteria_Thermodesulfobacteria_Thermodesulfobacteriales_Thermodesulfobacteriaceae_Thermodesulfobacterium_hydrogeniphilum_DSM_14290__stripped_:0.04679946050065261071):0.03168827706898223046[60]):0.22925090205772927221[100]):0.11729514060690164612[98]):0.07921384425719371625[20],((Bacteria_Chrysiogenetes_Chrysiogenetes_Chrysiogenales_Chrysiogenaceae_Desulfurispirillum_indicum_S5__stripped_:0.29519451957023418176,((((Bacteria_Modulibacteria_KSB3_bacterium_UASB270__stripped_:0.01671369732777467504,Bacteria_Modulibacteria_KSB3_bacterium_UASB14__stripped_:0.10659530945086859166):0.19656643924793457123[100],((Bacteria_Proteobacteria_deltaepsilon_subdivisions_Deltaproteobacteria_Myxococcales_Cystobacterineae_Myxococcaceae_Anaeromyxobacter_dehalogenans_2CP_C__stripped_:0.08802068728631527728,((Bacteria_Proteobacteria_deltaepsilon_subdivisions_Deltaproteobacteria_Myxococcales_Cystobacterineae_Cystobacteraceae_Cystobacter_violaceus_Cb_vi76__stripped_:0.01198723145819588672,Bacteria_Proteobacteria_deltaepsilon_subdivisions_Deltaproteobacteria_Myxococcales_Cystobacterineae_Cystobacteraceae_Stigmatella_aurantiaca_DW43_1__stripped_:0.00000100000050002909):0.00000100000050002909[61],(Bacteria_Proteobacteria_deltaepsilon_subdivisions_Deltaproteobacteria_Myxococcales_Cystobacterineae_Myxococcaceae_Myxococcus_xanthus_DK_1622__stripped_:0.01149688577562952771,Bacteria_Proteobacteria_deltaepsilon_subdivisions_Deltaproteobacteria_Myxococcales_Cystobacterineae_Myxococcaceae_Corallococcus_coralloides_DSM_2259__stripped_:0.00574397007250677678):0.00570965733643577934[72]):0.08474771871819342106[95]):0.08016225005745665488[94],((Bacteria_Proteobacteria_deltaepsilon_subdivisions_Deltaproteobacteria_Myxococcales_Nannocystineae_Nannocystaceae_Nannocystis_exedens_ATCC_25963__stripped_:0.15137471270135247070,(Bacteria_Proteobacteria_deltaepsilon_subdivisions_Deltaproteobacteria_Myxococcales_Nannocystineae_Nannocystaceae_Plesiocystis_pacifica_SIR_1_unfinished_sequence__stripped_:0.02404778334664204112,Bacteria_Proteobacteria_deltaepsilon_subdivisions_Deltaproteobacteria_Myxococcales_Sorangiineae_Sandaracinaceae_Sandaracinus_amylolyticus_DSM_53668__stripped_:0.00000100000050002909):0.16653176409379136236[100]):0.15503414876454427174[98],(Bacteria_Proteobacteria_deltaepsilon_subdivisions_Deltaproteobacteria_Myxococcales_Nannocystineae_Kofleriaceae_Haliangium_ochraceum_DSM_14365__stripped_:0.09388415963428700661,(Bacteria_Proteobacteria_deltaepsilon_subdivisions_Deltaproteobacteria_Myxococcales_Sorangiineae_Polyangiaceae_Chondromyces_apiculatus_DSM_436__stripped_:0.00000100000050002909,Bacteria_Proteobacteria_deltaepsilon_subdivisions_Deltaproteobacteria_Myxococcales_Sorangiineae_Polyangiaceae_Sorangium_cellulosum_So0157_2__stripped_:0.04030871945857702338):0.35397548850490817562[100]):0.03771171765588726688[46]):0.07698456444322002157[87]):0.10100278165484140314[97]):0.05907768620776107649[39],(Bacteria_Proteobacteria_deltaepsilon_subdivisions_Deltaproteobacteria_Syntrophobacterales_Syntrophorhabdaceae_Syntrophorhabdus_aromaticivorans_UI__stripped_:0.32576290039816724331,((Bacteria_Proteobacteria_deltaepsilon_subdivisions_Deltaproteobacteria_Syntrophobacterales_Syntrophaceae_Syntrophus_aciditrophicus_SB__stripped_:0.13887068228374094270,Bacteria_Proteobacteria_deltaepsilon_subdivisions_Deltaproteobacteria_Syntrophobacterales_Syntrophaceae_Smithella_sp._F21__stripped_:0.16894248058763325360):0.16187340291093368916[98],(Bacteria_Proteobacteria_deltaepsilon_subdivisions_Deltaproteobacteria_Desulfuromonadales_Geobacteraceae_Geobacter_lovleyi_SZ__stripped_:0.14212196013660102767,((Bacteria_Proteobacteria_deltaepsilon_subdivisions_Deltaproteobacteria_Desulfuromonadales_Geobacteraceae_Geoalkalibacter_ferrihydriticus_DSM_17813__stripped_:0.05270130176859425669,Bacteria_Proteobacteria_deltaepsilon_subdivisions_Deltaproteobacteria_Desulfuromonadales_Desulfuromonadaceae_Desulfuromonas_acetoxidans_DSM_684__stripped_:0.13708229188327392123):0.02974399850614927593[85],(Bacteria_Proteobacteria_deltaepsilon_subdivisions_Deltaproteobacteria_Desulfuromonadales_Pelobacteraceae_Pelobacter_carbinolicus_DSM_2380__stripped_:0.08397261861453303444,(Bacteria_Proteobacteria_deltaepsilon_subdivisions_Deltaproteobacteria_Desulfuromonadales_Geobacteraceae_Geopsychrobacter_electrodiphilus_DSM_16401__stripped_:0.05950766837121183178,Bacteria_Proteobacteria_deltaepsilon_subdivisions_Deltaproteobacteria_Desulfuromonadales_Desulfuromonadaceae_Desulfuromusa_kysingii_DSM_7343__stripped_:0.05687824652739034009):0.08109367725126179205[99]):0.01645688137954466612[40]):0.04846262832384794217[81]):0.04931026515629326201[48]):0.04726754038334204239[49]):0.03313616637290409117[8]):0.04960425134648713263[4],((((((Bacteria_Proteobacteria_deltaepsilon_subdivisions_Deltaproteobacteria_Desulfobacterales_Desulfobacteraceae_Desulfatibacillum_alkenivorans_AK_01_Desulfatibacillum_alkenivorans_AK_01__stripped_:0.11343023624284466477,(Bacteria_Proteobacteria_deltaepsilon_subdivisions_Deltaproteobacteria_Desulfobacterales_Desulfobacteraceae_Desulfococcus_oleovorans_Hxd3__stripped_:0.21646629241934517429,(Bacteria_Proteobacteria_deltaepsilon_subdivisions_Deltaproteobacteria_Desulfobacterales_Desulfobacteraceae_Desulfobacterium_autotrophicum_HRM2__stripped_:0.07268352502149025285,(Bacteria_Proteobacteria_deltaepsilon_subdivisions_Deltaproteobacteria_Desulfobacterales_Desulfobacteraceae_Desulfobacula_toluolica_Tol2__stripped_:0.05131891781111825451,(Bacteria_Proteobacteria_deltaepsilon_subdivisions_Deltaproteobacteria_Desulfobacterales_Desulfobacteraceae_Desulfospira_joergensenii_DSM_10085__stripped_:0.01792944523078937244,(Bacteria_Proteobacteria_deltaepsilon_subdivisions_Deltaproteobacteria_Desulfobacterales_Desulfobacteraceae_Desulfobacter_postgatei_2ac9__stripped_:0.04989039336541387787,Bacteria_Proteobacteria_deltaepsilon_subdivisions_Deltaproteobacteria_Desulfobacterales_Desulfobacteraceae_Desulfotignum_phosphitoxidans_FiPS_3__stripped_:0.03744529516362751775):0.00519055635099639149[41]):0.01906192573885726743[52]):0.08524217163190039859[98]):0.13815780895727244881[100]):0.02925322171452656578[18]):0.01587394509688677333[12],((Bacteria_Proteobacteria_deltaepsilon_subdivisions_Deltaproteobacteria_Desulfobacterales_Desulfobacteraceae_Desulfatirhabdium_butyrativorans_DSM_18734__stripped_:0.24025012846241139419,(Bacteria_Proteobacteria_deltaepsilon_subdivisions_Deltaproteobacteria_Desulfobacterales_Desulfobacteraceae_Desulforegula_conservatrix_Mb1Pa_DSM_13527__stripped_:0.21925757154866989951,Bacteria_Proteobacteria_deltaepsilon_subdivisions_Deltaproteobacteria_Desulfobacterales_Desulfobacteraceae_Desulfobotulus_alkaliphilus_ASO4_4__stripped_:0.10362417998574215139):0.04251799130007764826[69]):0.03979613793483537110[22],((Bacteria_Proteobacteria_deltaepsilon_subdivisions_Deltaproteobacteria_Desulfobacterales_Desulfobacteraceae_Candidatus_Magnetoglobus_multicellularis_Araruama__stripped_:0.14338291117909518491,Bacteria_Proteobacteria_deltaepsilon_subdivisions_Deltaproteobacteria_Desulfobacterales_Desulfobacteraceae_Desulfonema_limicola__stripped_:0.07757531492381054827):0.03230534683771862231[29],Bacteria_Proteobacteria_deltaepsilon_subdivisions_Deltaproteobacteria_Desulfobacterales_Desulfobacteraceae_Desulfosarcina_variabilis__stripped_:0.09984069741410697696):0.04828388484088644989[39]):0.02979954762045481167[5]):0.13233246549792823665[81],((Bacteria_Proteobacteria_deltaepsilon_subdivisions_Deltaproteobacteria_Desulfarculales_Desulfarculaceae_Desulfarculus_baarsii_DSM_2075__stripped_:0.21005875287487227321,(Bacteria_Proteobacteria_deltaepsilon_subdivisions_Deltaproteobacteria_Desulfobacterales_Desulfobulbaceae_Desulfurivibrio_alkaliphilus_AHT2__stripped_:0.13783446100743657059,(Bacteria_Proteobacteria_deltaepsilon_subdivisions_Deltaproteobacteria_Desulfobacterales_Desulfobulbaceae_Desulfobulbus_propionicus_DSM_2032__stripped_:0.19144446254777436334,(Bacteria_Proteobacteria_deltaepsilon_subdivisions_Deltaproteobacteria_Desulfobacterales_Desulfobulbaceae_Desulfotalea_psychrophila_LSv54__stripped_:0.15390739924535695726,Bacteria_Proteobacteria_deltaepsilon_subdivisions_Deltaproteobacteria_Desulfobacterales_Desulfobulbaceae_Desulfocapsa_sulfexigens_DSM_10523__stripped_:0.08846876524366886763):0.10869137983980151074[95]):0.05757798060923363659[65]):0.22113841592150118576[100]):0.03411417088462379010[13],Bacteria_Proteobacteria_deltaepsilon_subdivisions_Deltaproteobacteria_Desulfobacterales_Desulfobacteraceae_Desulfobacterium_anilini_DSM_4660__stripped_:0.21785008617310064327):0.02637491457835785744[6]):0.03142263663707333538[9],Bacteria_Proteobacteria_deltaepsilon_subdivisions_Deltaproteobacteria_Syntrophobacterales_Syntrophaceae_Desulfobacca_acetoxidans_DSM_11109__stripped_:0.38247157287855348962):0.01649045442948926521[9],Bacteria_Proteobacteria_deltaepsilon_subdivisions_Deltaproteobacteria_Syntrophobacterales_Syntrophaceae_Desulfomonile_tiedjei_DCB_1_DSM_6799__stripped_:0.30269224052266918701):0.02422864577320341800[8],((Bacteria_Deferribacteres_Deferribacteres_Deferribacterales_Deferribacteraceae_Deferribacter_desulfuricans_SSM1__stripped_:0.09571562974424874248,((Bacteria_Deferribacteres_Deferribacteres_Deferribacterales_Deferribacteraceae_Mucispirillum_schaedleri_ASF457__stripped_:0.22381980335812018401,(Bacteria_Deferribacteres_Deferribacteres_Deferribacterales_Deferribacteraceae_Geovibrio_thiophilus_L21_Ace_BES__stripped_:0.10824959152506345716,(Bacteria_Deferribacteres_Deferribacteres_Deferribacterales_Deferribacteraceae_Denitrovibrio_acetiphilus_DSM_12809__stripped_:0.04614516446301816788,Bacteria_Deferribacteres_Deferribacteres_Deferribacterales_Selenovibrio_woodruffii_S4__stripped_:0.09280881580438493650):0.06571235428322010075[100]):0.04377465401835251707[75]):0.06854555366167365549[91],(Bacteria_Deferribacteres_Deferribacteres_Deferribacterales_Deferribacteraceae_Flexistipes_sinusarabici_MAS10_DSM_4947__stripped_:0.23690777214079491997,Bacteria_Deferribacteres_Deferribacteres_Deferribacterales_Deferribacteraceae_Calditerrivibrio_nitroreducens_DSM_19672__stripped_:0.17353015232972796023):0.04878727548367876865[45]):0.06703608486671711053[67]):0.16434215840122815000[98],((((((Bacteria_Proteobacteria_deltaepsilon_subdivisions_Epsilonproteobacteria_Campylobacterales_Helicobacteraceae_Sulfurimonas_denitrificans_DSM_1251__stripped_:0.06734870694856155693,Bacteria_Proteobacteria_deltaepsilon_subdivisions_Epsilonproteobacteria_Campylobacterales_Helicobacteraceae_Sulfuricurvum_sp._RIFRC_1__stripped_:0.04499298363520540245):0.12857536939100680518[98],Bacteria_Proteobacteria_deltaepsilon_subdivisions_Epsilonproteobacteria_Campylobacterales_Helicobacteraceae_Thiovulum_sp._ES__stripped_:0.15486205134097050240):0.02795602467869301791[10],Bacteria_Proteobacteria_deltaepsilon_subdivisions_Epsilonproteobacteria_unclassified_Epsilonproteobacteria_Nitratiruptor_sp._SB155_2__stripped_:0.06454667588721405003):0.01962757930271979284[3],((Bacteria_Proteobacteria_deltaepsilon_subdivisions_Epsilonproteobacteria_Campylobacterales_Helicobacteraceae_Helicobacter_cetorum_MIT_99_5656__stripped_:0.11863713855999041824,Bacteria_Proteobacteria_deltaepsilon_subdivisions_Epsilonproteobacteria_Campylobacterales_Helicobacteraceae_Wolinella_succinogenes_DSM_1740__stripped_:0.06806876491081553793):0.12468844367103810999[99],((Bacteria_Proteobacteria_deltaepsilon_subdivisions_Epsilonproteobacteria_Campylobacterales_Campylobacteraceae_Campylobacter_jejuni_jejuni_NCTC_11168__stripped_:0.15152734221862035335,Bacteria_Proteobacteria_deltaepsilon_subdivisions_Epsilonproteobacteria_Campylobacterales_Campylobacteraceae_Sulfurospirillum_barnesii_SES_3__stripped_:0.09517015207339049598):0.08278631788539188296[89],Bacteria_Proteobacteria_deltaepsilon_subdivisions_Epsilonproteobacteria_unclassified_Epsilonproteobacteria_Sulfurovum_sp._NBC37_1__stripped_:0.14537386475769670247):0.03160534748717696435[26]):0.03549756770611873363[19]):0.03093248311428944616[25],Bacteria_Proteobacteria_deltaepsilon_subdivisions_Epsilonproteobacteria_Campylobacterales_Campylobacteraceae_Arcobacter_nitrofigilis_DSM_7299__stripped_:0.16976856379319502088):0.10629312026474135866[39],(Bacteria_Proteobacteria_deltaepsilon_subdivisions_Epsilonproteobacteria_Nautiliales_Nautiliaceae_Caminibacter_mediatlanticus_TB_2_unfinished_sequence__stripped_:0.01663419010206198742,(Bacteria_Proteobacteria_deltaepsilon_subdivisions_Epsilonproteobacteria_Nautiliales_Nautiliaceae_Lebetimonas_sp._JS032__stripped_:0.02632946238662077498,Bacteria_Proteobacteria_deltaepsilon_subdivisions_Epsilonproteobacteria_Nautiliales_Nautiliaceae_Nautilia_profundicola_AmH__stripped_:0.02723941499512038539):0.01894371345953071301[58]):0.14545918274397443004[100]):0.29033055879164576529[100]):0.09887424193420590868[9]):0.01528324392312357949[0]):0.02849288993450390176[1]):0.03037986845564140392[0],((((((Bacteria_RIF3_RIFCSPLOWO2_12_FULL_RIF03_38_15__stripped_:0.03654605284550976191,(Bacteria_RIF03_RBG_16_RIF03_38_10__stripped_:0.00341507493286314062,(Bacteria_RIF3_RBG_16_RIF03_38_11__stripped_:0.00000100000050002909,Bacteria_RIF3_GWA2_RIF03_38_11__stripped_:0.00000100000050002909):0.14313255088601267717[100]):0.04824737209186819725[59]):0.24833563079712292487[100],Bacteria_Entotheonella_RIFCSPLOWO2_12_FULL_Entotheonella_69_37__stripped_:0.24292890765131833208):0.02894323445142878842[12],(Bacteria_RIF3_RBG_13_RIF03_48_7__stripped_:0.26203171618403953147,((Bacteria_CP_Tectomicrobia_Candidatus_Entotheonella_sp._TSY2__stripped_:0.00570884251269496244,Bacteria_CP_Tectomicrobia_Candidatus_Entotheonella_sp._TSY1__stripped_:0.00000100000050002909):0.20378855707066659275[100],(Bacteria_Nitrospinae_RIFCSPLOWO2_12_FULL_Nitrospinae_45_22__stripped_:0.17111878441504724258,((Bacteria_Nitrospirae_RIFCSPLOWO2_12_FULL_Nitrospinae_47_7__stripped_:0.09493317635682042843,(Bacteria_Nitrospinae_Nitrospinia_Nitrospinales_Nitrospinaceae_Nitrospina_sp._AB_629_B06__stripped_:0.03609275450675917402,(Bacteria_Nitrospinae_Nitrospinia_Nitrospinales_Nitrospinaceae_Nitrospina_sp._AB_629_B18__stripped_:0.01609585978821611446,Bacteria_Nitrospinae_Nitrospinia_Nitrospinales_Nitrospinaceae_Nitrospina_sp._SCGC_AAA288_L16__stripped_:0.01159834197617710255):0.06999284615213410832[98]):0.22506927285368566460[100]):0.17088430606511403886[100],(Bacteria_Nitrospinae_RIFCSPLOWO2_01_FULL_Nitrospinae_39_10__stripped_:0.10328306988902731522,Bacteria_Nitrospinae_RifCSPlowO2_12_Nitrospinae_39_15__stripped_:0.09611363849702055095):0.16570853620546871499[100]):0.03244279497604279222[24]):0.06049378201085009454[24]):0.03299894377904506737[15]):0.05775700938201571571[13]):0.04235153321312106617[9],(Bacteria_Rokubacteria_Deltaproteobacteria_CG_Delta_01__stripped_:0.18582698588630530701,Bacteria_Rokubacteria_Deltaproteobacteria_CG_Delta_03__stripped_:0.33176248210402342620):0.06780760299064655938[25]):0.02512955177946034693[1],((Bacteria_RIF1_RIFOXYC2_FULL_RIF01_39_67__stripped_:0.01673310955984613074,(Bacteria_RIF1_RIFOXYA2_FULL_RIF01_40_8__stripped_:0.00582754314032412051,Bacteria_RIF1_GWA2_RIF01_43_8__stripped_:0.00552161218724871519):0.00000100000050002909[38]):0.55361822418342843122[100],((Bacteria_CP_Rokubacteria_CSP1_6__stripped_:0.00000100000050002909,Bacteria_Rokubacteria_RIFCSPLOWO2_02_FULL_Rokubacteria_68_19__stripped_:0.00582135866488255917):0.02256241971610649377[97],((((Bacteria_Rokubacteria_GWA2_Rokubacteria_73_35__stripped_:0.00000100000050002909,Bacteria_Rokubacteria_RIFCSPLOWO2_12_FULL_Rokubacteria_71_22__stripped_:0.02284351613631465175):0.02268694768565400824[91],(Bacteria_CP_Rokubacteria_13_2_20CM_2_Rokubacteria_64_8__stripped_:0.07385630731206233035,Bacteria_CP_Rokubacteria_13_1_40CM_Rokubacteria_69_27__stripped_:0.00000100000050002909):0.04173136131944106542[85]):0.00794798229382026947[43],(Bacteria_CP_Rokubacteria_13_2_20CM_2_Rokubacteria_70_11__stripped_:0.00581082904562415202,(Bacteria_CP_Rokubacteria_13_2_20CM_Rokubacteria19cls_69_15__stripped_:0.01749951195506618123,(Bacteria_CP_Rokubacteria_13_1_20CM_4_Rokubacteria_70_14__stripped_:0.11524243812293447076,Bacteria_CP_Rokubacteria_13_1_40CM_4_Rokubacteria_69_39__stripped_:0.00000100000050002909):0.01179598962747650283[53]):0.00000100000050002909[30]):0.00623537478034872066[56]):0.04526938990542742070[80],(Bacteria_Rokubacteria_GWC2_Rokubacteria_70_16__stripped_:0.00000100000050002909,Bacteria_Rokubacteria_GWA2_Rokubacteria_70_23__stripped_:0.02409946086985059049):0.07810769066954258155[90]):0.00000100000050002909[17]):0.23585601338901995838[100]):0.01029478105484749398[0]):0.03940321303110207868[0],((((Bacteria_Nitrospirae_GWC2_Nitrospirae_57_9__stripped_:0.04598610086256925411,Bacteria_Nitrospirae_GWC2_Nitrospirae_57_13__stripped_:0.04653320534256845387):0.00815988892627235625[65],(Bacteria_Nitrospirae_GWC2_Nitrospirae_56_14__stripped_:0.02863872453415178265,Bacteria_Nitrospirae_RBG_19FT_COMBO_Nitrospirae_55_12__stripped_:0.03437626733795294542):0.00613945878234563747[24]):0.11099982666360164174[100],(Bacteria_Nitrospirae_RBG_16_Nitrospirae_64_22__stripped_:0.20477213389640538943,((((Bacteria_Nitrospira_uncultured_SG8_35_4__stripped_:0.16476331395582868855,Bacteria_Nitrospira_uncultured_SG8_35_1__stripped_:0.08732108526548501559):0.10207991774257071937[100],Bacteria_Nitrospirae_RIFCSPHIGHO2_02_FULL_Nitrospirae_40_19__stripped_:0.18429013040724626094):0.04648208483826225118[71],((Bacteria_Nitrospirae_Nitrospira_Nitrospirales_Nitrospiraceae_Candidatus_Magnetobacterium_sp._MYR_1__stripped_:0.22053431397346803799,(Bacteria_Nitrospirae_Nitrospira_Nitrospirales_Nitrospiraceae_Thermodesulfovibrio_yellowstonii_DSM_11347__stripped_:0.18620309798828468817,Bacteria_Nitrospirae_GWB2_Nitrospirae_47_37__stripped_:0.16439974847928634505):0.08109691456212062000[58]):0.03664904653453829320[31],(Bacteria_Nitrospirae_BJP_IG2158_Nitrospirae_45_240__stripped_:0.16281594871229154720,(((Bacteria_Nitrospirae_RBG_19FT_COMBO_Thermodesulfovibrio_42_12__stripped_:0.07104087121602221944,(Bacteria_Nitrospirae_RBG_13_Nitrospirae_39_12__stripped_:0.08869224069391119791,(Bacteria_Nitrospirae_CG_Nitrosp_02__stripped_:0.03477005089419984984,(Bacteria_Nitrospirae_RBG_13_Nitrospirae_41_22__stripped_:0.04647039065493111659,Bacteria_Nitrospirae_RBG_19FT_COMBO_Thermodesulfovibrio_41_18__stripped_:0.04122980472418984882):0.00805031571898572398[28]):0.02449636900773535450[34]):0.01844689883330269051[33]):0.03447881906318379930[54],Bacteria_Nitrospira_uncultured_SMTZ_35__stripped_:0.09919484200693977349):0.11255530913959105321[90],(Bacteria_Nitrospirae_CG_Nitrosp_01__stripped_:0.06428984984037677819,(Bacteria_Nitrospirae_RBG_16_Nitrospirae_43_8__stripped_:0.08899145755075800468,Bacteria_Nitrospirae_GWF2_Nitrospirae_44_13__stripped_:0.03890920198320637485):0.00000100000050002909[41]):0.11028599428642035796[96]):0.02807247861359945390[17]):0.03919673674824943749[24]):0.03308379594886116243[35]):0.07456848774582604256[73],(((Bacteria_Nitrospirae_RBG_16_Nitrospirae_43_11__stripped_:0.09607691883511151887,Bacteria_Nitrospirae_RifCSPlowO2_12_Nitrospirae_42_9__stripped_:0.12339668567203318505):0.12751724904691982831[100],Bacteria_Nitrospirae_RBG_19FT_COMBO_Nitrospirae_42_15__stripped_:0.14298586277108155107):0.05264336047648944528[35],(Bacteria_Nitrospirae_RIFCSPHIGHO2_01_FULL_Nitrospirae_66_17__stripped_:0.15375975173190759016,((Bacteria_Nitrospirae_RIFCSPLOWO2_02_FULL_Nitrospirae_62_14__stripped_:0.07204209166970571010,(Bacteria_Nitrospirae_RBG_19FT_COMBO_Nitrospirae_58_9__stripped_:0.08063315690929642732,Bacteria_Nitrospirae_Nitrospira_Candidatus_Nitrospira_defluvii__stripped_:0.06017947953212158391):0.04992103851794786606[73]):0.20314240606871056261[100],Bacteria_Nitrospirae_Nitrospira_Nitrospirales_Nitrospiraceae_Leptospirillum_ferriphilum_YSK__stripped_:0.24779416340510015959):0.01951519790373315577[21]):0.06117895726139909590[26]):0.06099578122072613073[22]):0.02061814497011122196[6]):0.01220404077938463429[3]):0.07607484248446376440[21],(Bacteria_NC10_RIFCSPLOWO2_02_FULL_NC10_66_22__stripped_:0.19978801171613383425,(Bacteria_CP_NC10_CSP1_5__stripped_:0.16460848589689405785,Bacteria_CP_NC10_Candidatus_Methylomirabilis_oxyfera__stripped_:0.26263774458204919293):0.05412165269537473622[49]):0.17579454574274525069[89]):0.00960480196457762399[13]):0.07169850642192526768[0]):0.00605614314588537577[0]):0.04193585847878838341[0]):0.00632663751387255429[0]):0.00830263928618984147[0]):0.03059621864769848654[0],(Bacteria_Cloacimonas_DOLZORAL124_Cloacimonas_38_13__stripped_:0.63446572362695952130,((Bacteria_Spirochaetes_Spirochaetia_Leptospirales_Leptospiraceae_Leptonema_illini_3055_DSM_21528__stripped_:0.35987400960031357133,(Bacteria_Spirochaetes_Spirochaetia_Spirochaetales_Leptospiraceae_Leptospira_biflexa_serovar_Patoc_strain_Patoc_1_Paris_I__stripped_:0.29068450564879239062,Bacteria_Spirochaetes_Spirochaetia_Spirochaetales_Leptospiraceae_Turneriella_parva_H_DSM_21527__stripped_:0.45090791238688404663):0.09963885147189648073[54]):0.32929809438944795952[100],(Bacteria_Spirochaetes_Spirochaetia_Spirochaetales_Brachyspiraceae_Brachyspira_murdochii_DSM_12563__stripped_:0.48318969582728243939,(((Bacteria_Spirochaetes_Spirochaetia_Spirochaetales_Spirochaetaceae_Spirochaeta_sp._L21_RPul_D2__stripped_:0.26353300338168056394,(Bacteria_Spirochatetes_Spirochaetia_Spirochaetales_RBG_16_Spirochaete_67_19__stripped_:0.27252225032665333693,Bacteria_Spirochaetes_Spirochaetia_Spirochaetales_Spirochaetaceae_Spirochaeta_sp._Buddy__stripped_:0.24260532478874444196):0.05952453626118300173[70]):0.05007845371116196459[46],(Bacteria_Spirochatetes_Spirochaetia_Spirochaetales_RIFOXYC1_FULL_Spirochaetes_54_7__stripped_:0.02187119113256948827,Bacteria_Spirochatetes_Spirochaetia_Spirochaetales_GWB1_Spirochaetes_59_5__stripped_:0.06861232556413127126):0.28379409017066115073[100]):0.05672378111731469358[43],(Bacteria_Spirochaetes_Spirochaetia_Spirochaetales_Spirochaetaceae_Treponema_denticola_ATCC_35405__stripped_:0.23640906383670257096,Bacteria_Spirochaetes_Spirochaetia_Spirochaetales_Spirochaetaceae_Borrelia_garinii_PBi_linear__stripped_:0.61401214598370457143):0.06898356794114018919[49]):0.21256849090866850038[95]):0.06885407512182199763[53]):0.10987896427504348362[39]):0.11669937097113317059[3]):0.00000100000050002909[0]):0.02399567649954555820[0],((((Bacteria_RIF2_RIFCSPLOWO2_12_FULL_RIF02_62_27__stripped_:0.62433156902218134299,(Bacteria_Proteobacteria_Alphaproteobacteria_Rickettsiales_Candidatus_Midichloria_mitochondrii_IricVA__stripped_:0.40915024076233985628,((Bacteria_Proteobacteria_Alphaproteobacteria_Rickettsiales_Rickettsiaceae_Rickettsieae_Orientia_tsutsugamushi_Boryong__stripped_:0.43267300178564743751,Bacteria_Proteobacteria_Alphaproteobacteria_Rickettsiales_Rickettsiaceae_Rickettsieae_Rickettsia_conorii_Malish_7__stripped_:0.39040945436273083446):0.25677584286307725270[96],((Bacteria_Proteobacteria_Alphaproteobacteria_Rickettsiales_Anaplasmataceae_Wolbachieae_Wolbachia_endosymbiont_of_Drosophila_melanogaster__stripped_:0.26537645136891152564,(Bacteria_Proteobacteria_Alphaproteobacteria_Rickettsiales_Anaplasmataceae_Ehrlichia_chaffeensis_Osceola__stripped_:0.16718231646104500521,Bacteria_Proteobacteria_Alphaproteobacteria_Rickettsiales_Anaplasmataceae_Anaplasma_marginale_St._Maries__stripped_:0.15685786601018256170):0.19871942735984246542[100]):0.15042112544037336552[98],(Bacteria_Proteobacteria_Alphaproteobacteria_Rickettsiales_Anaplasmataceae_Candidatus_Xenolissoclinum_pacificiensis_L6__stripped_:0.48942950560680820171,Bacteria_Proteobacteria_Alphaproteobacteria_Rickettsiales_Anaplasmataceae_Neorickettsia_sennetsu_Miyayama__stripped_:0.60448634202539974769):0.23293556805115356312[99]):0.02721766258552574605[89]):0.07414418348561324645[37]):0.07105967726523071404[29]):0.02596864184485472501[0],((Bacteria_TM6_RIFCSPHIGHO2_12_FULL_TM6_32_22__stripped_:0.33181438219312325844,((Bacteria_TM6_bacterium_JCVI_TM6SC1__stripped_:0.33232408230968651930,(Bacteria_CP_TM6_GWF2_TM6_30_66__stripped_:0.28591081021982456267,(Bacteria_CP_TM6_GWF2_TM6_28_16__stripped_:0.19259691165432479831,(Bacteria_CP_TM6_GWF2_TM6_38_10__stripped_:0.15606853304870110799,(Bacteria_CP_TM6_GWF2_TM6_36_6_partial__stripped_:0.13861912493884312458,Bacteria_CP_TM6_GWF2_TM6_37_49__stripped_:0.18121333802360720111):0.11039641518806052323[97]):0.14059366994795927108[99]):0.21782418391301824889[100]):0.05281803707433362777[39]):0.04553218625299518263[19],Bacteria_CP_TM6_GWF2_TM6_32_72__stripped_:0.24375455111095015170):0.02073274680363875258[18]):0.06762171470816345786[23],((Bacteria_TM6_RIFCSPHIGHO2_12_FULL_TM6_38_8__stripped_:0.36857438703590611473,Bacteria_TM6_RIFCSPHIGHO2_12_FULL_TM6_36_22__stripped_:0.31547653842829254112):0.10910627796430513725[45],(Bacteria_CP_TM6_GWE2_TM6_41_16__stripped_:0.21595116434470970623,(Bacteria_CP_TM6_GWF2_TM6_43_17_partial__stripped_:0.22942534881703047223,(Bacteria_CP_TM6_GWE2_TM6_42_60__stripped_:0.18477998237780079993,Bacteria_CP_TM6_gwf2_TM6_43_87__stripped_:0.10234973981853641434):0.10933832920949225487[100]):0.27856042259434110608[100]):0.08467662806740473835[49]):0.06134677501520027776[25]):0.32437707958830880317[98]):0.05132796296296050775[2],Bacteria_Proteobacteria_RIFCSPLOWO2_02_FULL_Proteobacteria_53_8__stripped_:0.33024108810059399355):0.03811033261404635220[4],((Bacteria_Bdellovibrio_Bdellovibrionales_RBG_16_Bdellovibrionales_40_8__stripped_:0.12230946132502037993,Bacteria_Proteobacteria_deltaepsilon_subdivisions_Deltaproteobacteria_Bdellovibrionales_Bdellovibrionaceae_Bdellovibrio_bacteriovorus_HD100__stripped_:0.14796709189589610234):0.30914527606028685547[100],((Bacteria_Bdellovibrio_Bdellovibrionales_Bdellovibrionaceae_GWA1_Bdellovibrionales_52_35__stripped_:0.06086617781389166981,Bacteria_Bdellovibrio_Bdellovibrionales_Bacteroivoracaceae_RIFOXYD1_FULL_Bdellovibrionales_53_11__stripped_:0.09915414522316928769):0.22582382818897117627[100],(Bacteria_Bdellovibrio_Bdellovibrionales_Bacteroivoracaceae_GWA2_Bdellovibrionales_49_15__stripped_:0.14941459612434976334,(Bacteria_Bdellovibrio_Bdellovibrionales_Bacteroivoracaceae_RIFOXYA1_FULL_Bacteriovorax_38_20__stripped_:0.07441146566204015489,Bacteria_Proteobacteria_deltaepsilon_subdivisions_Deltaproteobacteria_Bdellovibrionales_Bacteriovoracaceae_Bacteriovorax_marinus_SJ__stripped_:0.09411307622358243419):0.09111565980178176760[87]):0.32760092219977676731[100]):0.06415232735043302492[27]):0.09414984899471651181[36]):0.03519281061631426150[0]):0.04085396872332387047[0],((Bacteria_Chlamydiae_Chlamydiia_RIFCSPHIGHO2_12_FULL_Chlamydiae_27_8__stripped_:0.14129288038803256011,((((Bacteria_Chlamydiae_Chlamydiia_RIFCSPLOWO2_02_FULL_Chlamydiae_45_22__stripped_:0.10303238247148924223,Bacteria_Chlamydiae_Chlamydiia_RIFCSPHIGHO2_12_FULL_Chlamydiae_49_9__stripped_:0.09785600190176781121):0.04856137891597311906[98],Bacteria_Chlamydiae_Chlamydiia_Chlamydiales_RIFCSPLOWO2_02_FULL_Chlamydiae_49_12__stripped_:0.23029776092672779586):0.05325825898244914564[87],((Bacteria_ChlamydiaeVerrucomicrobia_group_Chlamydiae_Chlamydiia_Chlamydiales_Waddliaceae_Waddlia_chondrophila_WSU_86_1044__stripped_:0.14914697475856075748,(Bacteria_ChlamydiaeVerrucomicrobia_group_Chlamydiae_Chlamydiia_Chlamydiales_Parachlamydiaceae_Neochlamydia_sp._S13__stripped_:0.09214191539046941160,Bacteria_ChlamydiaeVerrucomicrobia_group_Chlamydiae_Chlamydiia_Chlamydiales_Parachlamydiaceae_Parachlamydia_acanthamoebae_UV7__stripped_:0.14435240817122765855):0.06372560779087822758[79]):0.10518052429716268081[72],(Bacteria_Chlamydiae_RIFCSPHIGHO2_12_FULL_Chlamydiae_49_11__stripped_:0.49489725923826238807,Bacteria_ChlamydiaeVerrucomicrobia_group_Chlamydiae_Chlamydiia_Chlamydiales_Simkaniaceae_Simkania_negevensis_Z_gsn.131__stripped_:0.14812138274780964342):0.05269442175239106435[42]):0.01676670125693755994[20]):0.05627591585687193726[33],Bacteria_Chlymidae_uncultured_SMTZ_39__stripped_:0.29163512444529893219):0.03719253320611918406[28]):0.43420331785955701420[100],((((((Bacteria_WWE1X_GWF2_WWE1X_40_14__stripped_:0.27078061641815992511,Bacteria_CP_WWE1_DOLJORAL78_WWE1_32_13__stripped_:0.13702623219941839627):0.32257404872833955745[100],((((((Bacteria_BacteroidetesChlorobi_group_Ignavibacteria_Ignavibacteria_Ignavibacteriales_Ignavibacteriaceae_Melioribacter_roseus_P3M__stripped_:0.08297765850294840095,(Bacteria_Ignavibacteria_RIFOXYC2_FULL_Ignavibacteria_38_25__stripped_:0.04403865415606619815,Bacteria_Ignavibacteria_GWB2_Ignavibacteria_35_6b__stripped_:0.04931079996534130927):0.05627884556541452171[53]):0.07577148830504902566[74],(Bacteria_Ignavibacteria_CG_Ignavi_01__stripped_:0.13473889655856258196,((Bacteria_BacteroidetesChlorobi_group_Ignavibacteria_Ignavibacteria_Ignavibacteriales_Ignavibacteriaceae_Ignavibacterium_album_Mat9_16_JCM_16511__stripped_:0.11041368697646500308,(Bacteria_Ignavibacteria_RIFOXYD12_FULL_Ignavibacteria_36_8__stripped_:0.07504220649014428646,(Bacteria_Ignavibacteria_RIFOXYA2_FULL_Ignavibacteria_37_17__stripped_:0.05125147514283458217,Bacteria_Ignavibacteria_RBG_16_Ignavibacteria_34_14__stripped_:0.00636835210566632972):0.01032924908375231279[45]):0.01386692882290701048[47]):0.01993948087362748534[39],Bacteria_Ignavibacteria_CG_Ignavi_02__stripped_:0.06351022069968208228):0.02020009173400633129[32]):0.03373649801744352944[26]):0.03023992819964487280[54],Bacteria_Ignavibacteria_RBG_13_Ignavibacteria_36_8__stripped_:0.06794225907338069526):0.11598091590279026308[91],((Bacteria_RIF-IGX_RIFOXYC2_FULL_RIF_IGX_35_21__stripped_:0.21729596934979825140,Bacteria_RIF-IGX_GWF2_RIF_IGX_33_9__stripped_:0.18258324129609004860):0.07790712867615283421[94],(Bacteria_Ignavibacteria_RIFCSPLOWO2_02_FULL_Ignavibacteria_55_14__stripped_:0.10033993302292427974,(Bacteria_Ignavibacteria_GWA2_Ignavibacteriae_55_25__stripped_:0.03427909249925482210,Bacteria_Ignavibacteria_GWA2_Ignavibacteria_54_16__stripped_:0.04544003671942993539):0.05820657685392899988[75]):0.10739777918454194994[100]):0.04073392145488383825[64]):0.10629459299217226820[94],(((Bacteria_BacteroidetesChlorobi_group_Bacteroidetes_Bacteroidetes_Order_II._Incertae_sedis_Rhodothermaceae_Salisaeta_longa_DSM_21114__stripped_:0.20989998139811633093,Bacteria_BacteroidetesChlorobi_group_Bacteroidetes_Bacteroidetes_Order_II._Incertae_sedis_Rhodothermaceae_Rhodothermus_marinus_DSM_4252__stripped_:0.09779004501809775152):0.06770869361359684035[98],(Bacteria_BacteroidetesChlorobi_group_Bacteroidetes_Sphingobacteriia_Sphingobacteriales_Chitinophagaceae_Balneola_vulgaris_DSM_17893__stripped_:0.01910337230966587321,Bacteria_BacteroidetesChlorobi_group_Bacteroidetes_Sphingobacteriia_Sphingobacteriales_Chitinophagaceae_Gracilimonas_tropica_DSM_19535__stripped_:0.08566149148810217606):0.27029285257678531407[100]):0.10083899445981389653[86],((Bacteria_BacteroidetesChlorobi_group_Chlorobi_Chlorobia_Chlorobiales_Chlorobiaceae_ChlorobiumPelodictyon_group_Pelodictyon_luteolum_DSM_273__stripped_:0.11337357937488287685,Bacteria_BacteroidetesChlorobi_group_Chlorobi_Chlorobia_Chlorobiales_Chlorobiaceae_Prosthecochloris_aestuarii_DSM_271__stripped_:0.02725873132966246185):0.50920717500388712473[100],(Bacteria_BacteroidetesChlorobi_group_Bacteroidetes_Cytophagia_Cytophagales_Cytophagaceae_Flexibacter_litoralis_Fx_l1_DSM_6794__stripped_:0.16854798150440203353,((((Bacteria_BacteroidetesChlorobi_group_Bacteroidetes_Sphingobacteriia_Sphingobacteriales_Sphingobacteriaceae_Solitalea_canadensis_USAM_9D_DSM_3403__stripped_:0.09479072510051667066,(Bacteria_BacteroidetesChlorobi_group_Bacteroidetes_Sphingobacteriia_Sphingobacteriales_Sphingobacteriaceae_Pedobacter_saltans_DSM_12145__stripped_:0.03317792531186330995,((Bacteria_BacteroidetesChlorobi_group_Bacteroidetes_Sphingobacteriia_Sphingobacteriales_Sphingobacteriaceae_Arcticibacter_svalbardensis_MN12_7__stripped_:0.04020603993668220993,((Bacteria_BacteroidetesChlorobi_group_Bacteroidetes_Sphingobacteriia_Sphingobacteriales_Sphingobacteriaceae_Sphingobacterium_sp._21__stripped_:0.00573521124975158187,Bacteria_BacteroidetesChlorobi_group_Bacteroidetes_Sphingobacteriia_Sphingobacteriales_Sphingobacteriaceae_Pseudosphingobacterium_domesticum_DSM_18733__stripped_:0.00000100000050002909):0.01162904185313382716[90],Bacteria_BacteroidetesChlorobi_group_Bacteroidetes_Sphingobacteriia_Sphingobacteriales_Sphingobacteriaceae_Olivibacter_sitiensis_DSM_17696__stripped_:0.00571542442403237712):0.00716907212365877188[45]):0.01617585150011919756[33],Bacteria_BacteroidetesChlorobi_group_Bacteroidetes_Sphingobacteriia_Sphingobacteriales_Sphingobacteriaceae_Mucilaginibacter_paludis_TPT56_DSM_18603__stripped_:0.02301409150966431810):0.01661548828948785500[41]):0.04806806749782485677[49]):0.06990270673152422509[97],(((Bacteria_BacteroidetesChlorobi_group_Bacteroidetes_Sphingobacteriia_Sphingobacteriales_Chitinophagaceae_Chitinophaga_pinensis_DSM_2588__stripped_:0.06720249174456362218,(Bacteria_BacteroidetesChlorobi_group_Bacteroidetes_Sphingobacteriia_Sphingobacteriales_Chitinophagaceae_Segetibacter_koreensis_DSM_18137__stripped_:0.04617041431941990709,(Bacteria_BacteroidetesChlorobi_group_Bacteroidetes_Sphingobacteriia_Sphingobacteriales_Chitinophagaceae_Niastella_koreensis_GR20_10_DSM_17620__stripped_:0.07346228908207481922,(Bacteria_BacteroidetesChlorobi_group_Bacteroidetes_Sphingobacteriia_Sphingobacteriales_Chitinophagaceae_Terrimonas_ferruginea_DSM_30193__stripped_:0.03385455379818076010,Bacteria_BacteroidetesChlorobi_group_Bacteroidetes_Sphingobacteriia_Sphingobacteriales_Chitinophagaceae_Niabella_soli_JS13_8_DSM_19437__stripped_:0.01969514110129210599):0.05080357890886574856[98]):0.01997452918101977337[43]):0.04133263422976754531[61]):0.19046394965806648369[100],(Bacteria_BacteroidetesChlorobi_group_Bacteroidetes_Sphingobacteriia_Sphingobacteriales_Saprospiraceae_Lewinella_cohaerens_DSM_23179__stripped_:0.12367191585378652097,(Bacteria_BacteroidetesChlorobi_group_Bacteroidetes_Sphingobacteriia_Sphingobacteriales_Saprospiraceae_Haliscomenobacter_hydrossis_O_DSM_1100__stripped_:0.08357664103198607364,(Bacteria_BacteroidetesChlorobi_group_Bacteroidetes_Sphingobacteriia_Sphingobacteriales_Saprospiraceae_Saprospira_grandis_Lewin__stripped_:0.08547036958118130190,Bacteria_BacteroidetesChlorobi_group_Bacteroidetes_Sphingobacteriia_Sphingobacteriales_Saprospiraceae_Aureispira_sp._CCB_QB1__stripped_:0.08813827800996669459):0.08754621152368396997[97]):0.01015597206630908592[82]):0.06901138223766872803[100]):0.07958151373554016306[97],(((Bacteria_BacteroidetesChlorobi_group_Bacteroidetes_Bacteroidia_Bacteroidales_Porphyromonadaceae_Odoribacter_splanchnicus_DSM_20712__stripped_:0.01752669089652742276,Bacteria_BacteroidetesChlorobi_group_Bacteroidetes_Bacteroidia_Bacteroidales_Porphyromonadaceae_Butyricimonas_virosa_DSM_23226__stripped_:0.01757061945495911118):0.05790771124681345916[96],((Bacteria_BacteroidetesChlorobi_group_Bacteroidetes_Bacteroidia_Bacteroidales_Rikenellaceae_Alistipes_finegoldii_AHN_2437_DSM_17242__stripped_:0.13631672660113816620,Bacteria_BacteroidetesChlorobi_group_Bacteroidetes_Bacteroidia_Bacteroidales_Rikenellaceae_Rikenella_microfusus_Q_1_DSM_15922__stripped_:0.10679291995568827855):0.11898071705221836825[98],((Bacteria_BacteroidetesChlorobi_group_Bacteroidetes_Bacteroidia_Bacteroidales_Marinilabiaceae_Alkaliflexus_imshenetskii_Z_7010_DSM_15055__stripped_:0.03869086125787103009,(Bacteria_BacteroidetesChlorobi_group_Bacteroidetes_Cytophagia_Cytophagales_Cytophagaceae_Cytophaga_fermentans_IAM_14302_DSM_9555__stripped_:0.03273328668121491813,(Bacteria_BacteroidetesChlorobi_group_Bacteroidetes_Bacteroidia_Bacteroidales_Marinilabiaceae_Anaerophaga_sp._HS1__stripped_:0.00588792207609780717,(Bacteria_BacteroidetesChlorobi_group_Bacteroidetes_Bacteroidia_Bacteroidales_Marinilabiaceae_Marinilabilia_salmonicolor_JCM_21150__stripped_:0.01165220860791389874,Bacteria_BacteroidetesChlorobi_group_Bacteroidetes_Bacteroidia_Bacteroidales_Marinilabiaceae_Anaerophaga_thermohalophila_Fru22_DSM_12881__stripped_:0.01151901148299776072):0.02948119648750028785[100]):0.02140313311384200654[80]):0.00000100000050002909[27]):0.01317231424837952275[23],(((Bacteria_BacteroidetesChlorobi_group_Bacteroidetes_Bacteroidia_Bacteroidales_Porphyromonadaceae_Paludibacter_propionicigenes_WB4__stripped_:0.04766056811579447161,((Bacteria_BacteroidetesChlorobi_group_Bacteroidetes_Bacteroidia_Bacteroidales_Porphyromonadaceae_Dysgonomonas_gadei_ATCC_BAA_286_cont1.32__stripped_:0.01860292355650618179,Bacteria_BacteroidetesChlorobi_group_Bacteroidetes_Bacteroidia_Bacteroidales_Porphyromonadaceae_Proteiniphilum_acetatigenes_DSM_18083__stripped_:0.04592034530285120375):0.02048070287029350039[61],((Bacteria_BacteroidetesChlorobi_group_Bacteroidetes_Bacteroidia_Bacteroidales_Prevotellaceae_Prevotella_tannerae_ATCC_51259__stripped_:0.12081181872825400014,(Bacteria_BacteroidetesChlorobi_group_Bacteroidetes_Bacteroidia_Bacteroidales_Prevotellaceae_Hallella_seregens_ATCC_51272__stripped_:0.00000100000050002909,Bacteria_BacteroidetesChlorobi_group_Bacteroidetes_Bacteroidia_Bacteroidales_Prevotellaceae_Prevotella_dentalis_ES_2772_DSM_3688__stripped_:0.00000100000050002909):0.19811081478166897574[100]):0.05164338635298088703[49],(Bacteria_BacteroidetesChlorobi_group_Bacteroidetes_Bacteroidia_Bacteroidales_Bacteroidaceae_Bacteroides_fragilis_NCTC_9343__stripped_:0.00856284465794406556,Bacteria_BacteroidetesChlorobi_group_Bacteroidetes_Bacteroidia_Bacteroidales_Prevotellaceae_Paraprevotella_xylaniphila_YIT_11841_P_xylaniphilaYIT11841_1.0_Cont168.1__stripped_:0.05084852349617194345):0.01827207046178315822[28]):0.01842448407283243592[36]):0.01643857283939877817[27]):0.02568579501260235057[22],(Bacteria_BacteroidetesChlorobi_group_Bacteroidetes_Bacteroidia_Bacteroidales_Porphyromonadaceae_Tannerella_forsythensis_ATCC_43037__stripped_:0.04077771062799856461,((Bacteria_BacteroidetesChlorobi_group_Bacteroidetes_Bacteroidia_Bacteroidales_Porphyromonadaceae_Parabacteroides_distasonis_ATCC_8503__stripped_:0.00907792325508519071,(Bacteria_BacteroidetesChlorobi_group_Bacteroidetes_Bacteroidia_Bacteroidales_Porphyromonadaceae_Porphyromonas_gingivalis_W83__stripped_:0.11672177425426297215,Bacteria_BacteroidetesChlorobi_group_Bacteroidetes_Bacteroidia_Bacteroidales_Candidatus_Azobacteroides_pseudotrichonymphae_genomovar._CFP2__stripped_:0.14904213134434096677):0.04576111556889930765[63]):0.00831462060383797268[20],(Bacteria_BacteroidetesChlorobi_group_Bacteroidetes_Bacteroidia_Bacteroidales_Porphyromonadaceae_Barnesiella_viscericola_C46_DSM_18177__stripped_:0.02937838128762400997,Bacteria_BacteroidetesChlorobi_group_Bacteroidetes_Bacteroidia_Bacteroidales_Porphyromonadaceae_Coprobacter_fastidiosus_NSB1__stripped_:0.00000100000050002909):0.04096465471464573460[90]):0.01150509485068236179[11]):0.00000100000050002909[2]):0.03639947011266965460[49],(Bacteria_BacteroidetesChlorobi_group_Bacteroidetes_Bacteroidia_Bacteroidales_Prolixibacteraceae_Draconibacterium_orientale_FH5__stripped_:0.03302930829001823887,Bacteria_BacteroidetesChlorobi_group_Bacteroidetes_unclassified_Bacteroidetes_Prolixibacter_bellariivorans_ATCC_BAA_1284__stripped_:0.10076611023795972732):0.06474082901261378475[95]):0.00615465458163615229[22]):0.03032355068679179824[43]):0.02433964114708930468[50]):0.08844464334124428617[97],((Bacteria_BacteroidetesChlorobi_group_Bacteroidetes_Flavobacteriia_Flavobacteriales_Cryomorphaceae_Fluviicola_taffensis_RW262_DSM_16823__stripped_:0.13412396424850261956,Bacteria_BacteroidetesChlorobi_group_Bacteroidetes_Flavobacteriia_Flavobacteriales_Cryomorphaceae_Crocinitomix_catalasitica_ATCC_23190__stripped_:0.06196147590350447459):0.03727307610258524112[53],(Bacteria_BacteroidetesChlorobi_group_Bacteroidetes_Flavobacteriia_Flavobacteriales_Cryomorphaceae_Owenweeksia_Owenweeksia_hongkongensis_DSM_17368__stripped_:0.06056001749287770464,(((Bacteria_BacteroidetesChlorobi_group_Bacteroidetes_Flavobacteriia_Flavobacteriales_Flavobacteriaceae_Weeksella_virosa_DSM_16922__stripped_:0.02006125352941196677,Bacteria_BacteroidetesChlorobi_group_Bacteroidetes_Flavobacteriia_Flavobacteriales_Flavobacteriaceae_Empedobacter_brevis_ATCC_43319__stripped_:0.02236532427799063985):0.03539850294268227782[92],((Bacteria_BacteroidetesChlorobi_group_Bacteroidetes_Flavobacteriia_Flavobacteriales_Blattabacteriaceae_Blattabacterium_sp._Blattella_germanica_str._Bge__stripped_:0.43307769621942243665,(Bacteria_BacteroidetesChlorobi_group_Bacteroidetes_Flavobacteriia_Flavobacteriales_Flavobacteriaceae_Riemerella_anatipestifer_RA_CH_2__stripped_:0.01845657650948022074,((Bacteria_BacteroidetesChlorobi_group_Bacteroidetes_Flavobacteriia_Flavobacteriales_Flavobacteriaceae_Chryseobacterium_gregarium_DSM_19109__stripped_:0.01215160731217373134,Bacteria_BacteroidetesChlorobi_group_Bacteroidetes_Flavobacteriia_Flavobacteriales_Flavobacteriaceae_Epilithonimonas_tenax_DSM_16811__stripped_:0.02983651549874358211):0.03508754717214950664[94],(Bacteria_BacteroidetesChlorobi_group_Bacteroidetes_Flavobacteriia_Flavobacteriales_Flavobacteriaceae_Elizabethkingia_anophelis_NUH6__stripped_:0.05379613439141669312,Bacteria_BacteroidetesChlorobi_group_Bacteroidetes_Flavobacteriia_Flavobacteriales_Flavobacteriaceae_Bergeyella_zoohelcum_CCUG_30536__stripped_:0.03180066509380310297):0.01224815716043780624[65]):0.01231759049493148100[63]):0.05827389411248535406[94]):0.03970229638444985887[47],Bacteria_BacteroidetesChlorobi_group_Bacteroidetes_Flavobacteriia_Flavobacteriales_Flavobacteriaceae_Ornithobacterium_rhinotracheale_DSM_15997__stripped_:0.10007705353492643563):0.00920037163695965922[39]):0.05635247735983267559[86],((Bacteria_BacteroidetesChlorobi_group_Bacteroidetes_Flavobacteriia_Flavobacteriales_Flavobacteriaceae_Lutibacter_sp._Hel_I_33_5__stripped_:0.04070256858658030663,Bacteria_BacteroidetesChlorobi_group_Bacteroidetes_Flavobacteriia_Flavobacteriales_Flavobacteriaceae_Tenacibaculum_ovolyticum_DSM_18103__stripped_:0.02368567442153763150):0.01712366458306108924[62],(((((((Bacteria_BacteroidetesChlorobi_group_Bacteroidetes_Flavobacteriia_Flavobacteriales_Flavobacteriaceae_Lacinutrix_sp._5H_3_7_4__stripped_:0.00573561283005774841,(Bacteria_BacteroidetesChlorobi_group_Bacteroidetes_Flavobacteriia_Flavobacteriales_Flavobacteriaceae_Flavobacteriaceae_bacterium_P7_3_5__stripped_:0.00574723393098039870,Bacteria_BacteroidetesChlorobi_group_Bacteroidetes_Flavobacteriia_Flavobacteriales_Flavobacteriaceae_Formosa_agariphila_KMM_3901__stripped_:0.01147868091935316456):0.00000100000050002909[15]):0.00572653379838868222[32],(Bacteria_BacteroidetesChlorobi_group_Bacteroidetes_Flavobacteriia_Flavobacteriales_Flavobacteriaceae_Gaetbulibacter_saemankumensis_DSM_17032__stripped_:0.00571885277700935092,(Bacteria_BacteroidetesChlorobi_group_Bacteroidetes_Flavobacteriia_Flavobacteriales_Flavobacteriaceae_Mesoflavibacter_zeaxanthinifaciens_DSM_18436__stripped_:0.00575293672025443004,Bacteria_BacteroidetesChlorobi_group_Bacteroidetes_Flavobacteriia_Flavobacteriales_Flavobacteriaceae_Olleya_sp._Hel_I_94__stripped_:0.01150901748522019895):0.00572107827180397786[33]):0.00000100000050002909[5]):0.00572043108911960210[11],Bacteria_BacteroidetesChlorobi_group_Bacteroidetes_Flavobacteriia_Flavobacteriales_Flavobacteriaceae_Bizionia_argentinensis_JUB59_DSM_19628__stripped_:0.00573103350626268365):0.00000100000050002909[3],Bacteria_BacteroidetesChlorobi_group_Bacteroidetes_Flavobacteriia_Flavobacteriales_Flavobacteriaceae_Gelidibacter_mesophilus_DSM_14095__stripped_:0.01152910858830625239):0.00552195794273560581[10],Bacteria_BacteroidetesChlorobi_group_Bacteroidetes_Flavobacteriia_Flavobacteriales_Flavobacteriaceae_Polaribacter_sp._MED152__stripped_:0.02963920854222199322):0.01169253226007985029[8],(Bacteria_BacteroidetesChlorobi_group_Bacteroidetes_Flavobacteriia_Flavobacteriales_Flavobacteriaceae_Sediminibacter_sp._Hel_I_10__stripped_:0.01184430344915155843,Bacteria_BacteroidetesChlorobi_group_Bacteroidetes_Flavobacteriia_Flavobacteriales_Flavobacteriaceae_Winogradskyella_psychrotolerans_RS_3__stripped_:0.01726552504118316830):0.01163115641346646779[51]):0.00534819693066374523[4],((Bacteria_BacteroidetesChlorobi_group_Bacteroidetes_Flavobacteriia_Flavobacteriales_Flavobacteriaceae_Psychroflexus_gondwanensis_ACAM_44__stripped_:0.08910742749456578016,Bacteria_BacteroidetesChlorobi_group_Bacteroidetes_Flavobacteriia_Flavobacteriales_Flavobacteriaceae_Leeuwenhoekiella_blandensis_MED217__stripped_:0.01507515320663470500):0.00772864216185031178[43],(((((Bacteria_BacteroidetesChlorobi_group_Bacteroidetes_Flavobacteriia_Flavobacteriales_Flavobacteriaceae_Arenibacter_certesii_DSM_19833__stripped_:0.02307784900043173895,(Bacteria_BacteroidetesChlorobi_group_Bacteroidetes_Flavobacteriia_Flavobacteriales_Flavobacteriaceae_Zobellia_uliginosa_MAR_2009_138__stripped_:0.01721439079010755532,Bacteria_BacteroidetesChlorobi_group_Bacteroidetes_Flavobacteriia_Flavobacteriales_Flavobacteriales_bacterium_HTCC2170__stripped_:0.02900824771208513828):0.01738270572919439760[56]):0.00576145643673759995[28],(Bacteria_BacteroidetesChlorobi_group_Bacteroidetes_Flavobacteriia_Flavobacteriales_Flavobacteriaceae_Muricauda_ruestringensis_B1_DSM_13258__stripped_:0.04758612935254834947,Bacteria_BacteroidetesChlorobi_group_Bacteroidetes_Flavobacteriia_Flavobacteriales_Flavobacteriaceae_Robiginitalea_biformata_HTCC2501__stripped_:0.00572185193473667090):0.00572589101270467530[10]):0.00906656469012634761[26],(Bacteria_BacteroidetesChlorobi_group_Bacteroidetes_Flavobacteriia_Flavobacteriales_Flavobacteriaceae_Eudoraea_adriatica_DSM_19308__stripped_:0.02629090331876248257,Bacteria_BacteroidetesChlorobi_group_Bacteroidetes_Flavobacteriia_Flavobacteriales_Flavobacteriaceae_Cellulophaga_lytica_HI1__stripped_:0.02010252924314202827):0.01155242326511712880[55]):0.00815902285589809734[14],(((((((Bacteria_BacteroidetesChlorobi_group_Bacteroidetes_Flavobacteriia_Flavobacteriales_Flavobacteriaceae_Flavobacterium_psychrophilum_JIP0286__stripped_:0.05174711019721212057,Bacteria_BacteroidetesChlorobi_group_Bacteroidetes_Flavobacteriia_Flavobacteriales_Flavobacteriaceae_Myroides_odoratimimus_CCUG_12700__stripped_:0.02374129686076922874):0.04013572693610574504[95],Bacteria_BacteroidetesChlorobi_group_Bacteroidetes_Flavobacteriia_Flavobacteriales_Flavobacteriaceae_Capnocytophaga_ochracea_DSM_7271__stripped_:0.07863075036807447293):0.02025800044571695463[40],Bacteria_BacteroidetesChlorobi_group_Bacteroidetes_Flavobacteriia_Flavobacteriales_Flavobacteriaceae_Imtechella_halotolerans_K1__stripped_:0.00000100000050002909):0.01375609013943111456[29],(Bacteria_BacteroidetesChlorobi_group_Bacteroidetes_Flavobacteriia_Flavobacteriales_Flavobacteriaceae_Sinomicrobium_oceani_CGMCC_1.12145__stripped_:0.03334103162729247505,Bacteria_BacteroidetesChlorobi_group_Bacteroidetes_Flavobacteriia_Flavobacteriales_Flavobacteriaceae_Aequorivita_sublithincola_QSSC9_3_DSM_14238__stripped_:0.01880257102882976206):0.00572427172535133148[7]):0.00740009509919209961[11],Bacteria_BacteroidetesChlorobi_group_Bacteroidetes_Flavobacteriia_Flavobacteriales_Flavobacteriaceae_Zhouia_amylolytica_AD3__stripped_:0.02564717202590853160):0.01077873311468163613[2],(Bacteria_BacteroidetesChlorobi_group_Bacteroidetes_Flavobacteriia_Flavobacteriales_Flavobacteriaceae_Kordia_algicida_OT_1_unfinished_sequence__stripped_:0.01148922176596281139,Bacteria_BacteroidetesChlorobi_group_Bacteroidetes_Flavobacteriia_Flavobacteriales_Flavobacteriaceae_Galbibacter_sp._ck_I2_15__stripped_:0.01148098558402770551):0.00000100000050002909[26]):0.01712290535447626161[1],Bacteria_BacteroidetesChlorobi_group_Bacteroidetes_Flavobacteriia_Flavobacteriales_Flavobacteriaceae_Joostella_marina_En5_DSM_19592__stripped_:0.00569745383896909721):0.00000100000050002909[1]):0.01732818645943196706[2],(((((Bacteria_BacteroidetesChlorobi_group_Bacteroidetes_Flavobacteriia_Flavobacteriales_Flavobacteriaceae_Gramella_forsetii_KT0803__stripped_:0.00000100000050002909,Bacteria_BacteroidetesChlorobi_group_Bacteroidetes_Flavobacteriia_Flavobacteriales_Flavobacteriaceae_Zunongwangia_profunda_SM_A87__stripped_:0.00571673281497598208):0.00575660058343416964[64],(Bacteria_BacteroidetesChlorobi_group_Bacteroidetes_Flavobacteriia_Flavobacteriales_Flavobacteriaceae_Croceibacter_atlanticus_HTCC2559_Re_annotation_of_existing_genome_that_was_not_originally_submitted_by_me__stripped_:0.04884609301528022168,(Bacteria_BacteroidetesChlorobi_group_Bacteroidetes_Flavobacteriia_Flavobacteriales_Flavobacteriaceae_Mesonia_mobilis_DSM_19841__stripped_:0.01731739317668083353,(Bacteria_BacteroidetesChlorobi_group_Bacteroidetes_Flavobacteriia_Flavobacteriales_Flavobacteriaceae_Donghaeana_dokdonensis_DSW_6__stripped_:0.05759120088026501577,Bacteria_BacteroidetesChlorobi_group_Bacteroidetes_Flavobacteriia_Flavobacteriales_Flavobacteriaceae_Krokinobacter_sp._4H_3_7_5__stripped_:0.04104415451302102780):0.00688536705205578664[21]):0.00000100000050002909[2]):0.00576508875923693442[6]):0.00564555767005700624[5],Bacteria_BacteroidetesChlorobi_group_Bacteroidetes_Flavobacteriia_Flavobacteriales_Flavobacteriaceae_Aquimarina_megaterium_XH134__stripped_:0.04060929811198182166):0.00000100000050002909[2],Bacteria_BacteroidetesChlorobi_group_Bacteroidetes_Flavobacteriia_Flavobacteriales_Flavobacteriaceae_Gillisia_sp._CAL575__stripped_:0.00571681304532434438):0.01137879660705577202[6],(Bacteria_BacteroidetesChlorobi_group_Bacteroidetes_Flavobacteriia_Flavobacteriales_Flavobacteriaceae_Salinimicrobium_xinjiangense_DSM_19287__stripped_:0.00000100000050002909,Bacteria_BacteroidetesChlorobi_group_Bacteroidetes_Flavobacteriia_Flavobacteriales_Flavobacteriaceae_Salegentibacter_sp._Hel_I_6__stripped_:0.01143036061628403301):0.00569760055710456011[57]):0.00000100000050002909[0]):0.00594129891541264783[0]):0.01223941456713954247[2]):0.01193433446449588230[3]):0.04508573535181879116[50]):0.06596278507121833279[97]):0.03311191019231694149[75]):0.05225225932544660251[66]):0.10056615622003754751[95]):0.03695034005959135087[77]):0.12294736082633915542[84],((Bacteria_BacteroidetesChlorobi_group_Bacteroidetes_Bacteroidetes_Order_III._Incertae_sedis_Thermonema_rossianum_DSM_10300__stripped_:0.22201415016522119128,(Bacteria_BacteroidetesChlorobi_group_Bacteroidetes_Cytophagia_Cytophagales_Cyclobacteriaceae_Echinicola_vietnamensis_KMM_6221_DSM_17526__stripped_:0.00887914151829860554,((((Bacteria_BacteroidetesChlorobi_group_Bacteroidetes_Cytophagia_Cytophagales_Cyclobacteriaceae_Belliella_baltica_BA134_DSM_15883__stripped_:0.00000100000050002909,((Bacteria_BacteroidetesChlorobi_group_Bacteroidetes_Cytophagia_Cytophagales_Cyclobacteriaceae_Cecembia_lonarensis_LW9__stripped_:0.02993424507414187835,Bacteria_BacteroidetesChlorobi_group_Bacteroidetes_Cytophagia_Cytophagales_Cyclobacteriaceae_Indibacter_alkaliphilus_LW1_Draft1__stripped_:0.01171995167979878599):0.01178011199379491551[28],(Bacteria_BacteroidetesChlorobi_group_Bacteroidetes_Cytophagia_Cytophagales_Cyclobacteriaceae_Aquiflexum_balticum_BA160_DSM_16537__stripped_:0.00582846563959218793,((Bacteria_BacteroidetesChlorobi_group_Bacteroidetes_Cytophagia_Cytophagales_Cyclobacteriaceae_Nitritalea_halalkaliphila_LW7_Draft1__stripped_:0.01784671772600043491,Bacteria_BacteroidetesChlorobi_group_Bacteroidetes_Cytophagia_Cytophagales_Cyclobacteriaceae_Algoriphagus_sp._PR1_unfinished_sequence__stripped_:0.04439815379287235381):0.01173396544683364025[30],Bacteria_BacteroidetesChlorobi_group_Bacteroidetes_Cytophagia_Cytophagales_Cyclobacteriaceae_Mariniradius_saccharolyticus_AK6__stripped_:0.01166831816247354547):0.01768672467291005496[37]):0.00613349560671351372[12]):0.02367977466571372785[30]):0.00561670259730958667[21],Bacteria_BacteroidetesChlorobi_group_Bacteroidetes_Cytophagia_Cytophagales_Cytophagaceae_Rhodonellum_psychrophilum_DSM_17998__stripped_:0.01772717925077694351):0.03654469739232345249[41],Bacteria_BacteroidetesChlorobi_group_Bacteroidetes_Cytophagia_Cytophagales_Cytophagaceae_Anditalea_andensis_LY1__stripped_:0.00604388303713268658):0.01855373645061613244[43],Bacteria_BacteroidetesChlorobi_group_Bacteroidetes_Cytophagia_Cytophagales_Cyclobacteriaceae_Cyclobacterium_marinum_DSM_745__stripped_:0.06772829317485073997):0.01472388062138904261[24]):0.04604168041484783813[66]):0.04489626915287413950[36],(((((Bacteria_BacteroidetesChlorobi_group_Bacteroidetes_Cytophagia_Cytophagales_Cytophagaceae_Dyadobacter_fermentans_DSM_18053__stripped_:0.07573103913100416584,(Bacteria_BacteroidetesChlorobi_group_Bacteroidetes_Cytophagia_Cytophagales_Cytophagaceae_Runella_slithyformis_LSU4_DSM_19594__stripped_:0.07934777524022065820,(Bacteria_BacteroidetesChlorobi_group_Bacteroidetes_Cytophagia_Cytophagales_Cytophagaceae_Rudanella_lutea_DSM_19387__stripped_:0.03243933976194924435,(Bacteria_BacteroidetesChlorobi_group_Bacteroidetes_Cytophagia_Cytophagales_Cytophagaceae_Fibrella_aestuarina__stripped_:0.04151834325349385013,(Bacteria_BacteroidetesChlorobi_group_Bacteroidetes_Cytophagia_Cytophagales_Cytophagaceae_Fibrisoma_limi_BUZ_3__stripped_:0.01480693848896334590,Bacteria_BacteroidetesChlorobi_group_Bacteroidetes_Cytophagia_Cytophagales_Cytophagaceae_Spirosoma_linguale_DSM_74__stripped_:0.03252786203559276251):0.00527094019258320546[46]):0.03142071324472408417[89]):0.03476665628472500047[63]):0.02811418353624609706[33]):0.02588953403234470207[38],(Bacteria_BacteroidetesChlorobi_group_Bacteroidetes_Cytophagia_Cytophagales_Cytophagaceae_Flectobacillus_major_VKMB_859_DSM_103__stripped_:0.07200251874268681629,(Bacteria_BacteroidetesChlorobi_group_Bacteroidetes_Cytophagia_Cytophagales_Cytophagaceae_Leadbetterella_byssophila_DSM_17132__stripped_:0.09205591884541042269,Bacteria_BacteroidetesChlorobi_group_Bacteroidetes_Cytophagia_Cytophagales_Cytophagaceae_Emticicia_oligotrophica_GPTSA100_15_DSM_17448__stripped_:0.09057161808996011532):0.03532932955150926840[60]):0.02546205906151884774[17]):0.03580609472805918597[39],(Bacteria_BacteroidetesChlorobi_group_Bacteroidetes_Cytophagia_Cytophagales_Cytophagaceae_Cytophaga_hutchinsonii_ATCC_33406__stripped_:0.08914215391381048736,Bacteria_BacteroidetesChlorobi_group_Bacteroidetes_Cytophagia_Cytophagales_Cytophagaceae_Sporocytophaga_myxococcoides_DSM_11118__stripped_:0.03567880594963758478):0.03965943959649102096[85]):0.02152963481708866644[11],((Bacteria_BacteroidetesChlorobi_group_Bacteroidetes_Cytophagia_Cytophagales_Flammeovirgaceae_Fulvivirga_imtechensis_AK7__stripped_:0.06934698011602492829,Bacteria_BacteroidetesChlorobi_group_Bacteroidetes_Cytophagia_Cytophagales_Flammeovirgaceae_Cesiribacter_andamanensis_AMV16__stripped_:0.05790890947316974097):0.01353105491406894276[55],(Bacteria_BacteroidetesChlorobi_group_Bacteroidetes_Cytophagia_Cytophagales_Flammeovirgaceae_Marivirga_tractuosa_DSM_4126__stripped_:0.16114145862965886802,Bacteria_BacteroidetesChlorobi_group_Bacteroidetes_Cytophagia_Cytophagales_Flammeovirgaceae_Nafulsella_turpanensis_ZLM_10__stripped_:0.05537812609661394575):0.02439020241932689237[15]):0.01408700786637707113[9]):0.02182673337547586315[5],((Bacteria_BacteroidetesChlorobi_group_Bacteroidetes_Cytophagia_Cytophagales_Amoebophilaceae_Candidatus_Amoebophilus_asiaticus_5a2__stripped_:0.30339313516191040998,Bacteria_BacteroidetesChlorobi_group_Bacteroidetes_Cytophagia_Cytophagales_Flammeovirgaceae_Flexithrix_dorotheae_DSM_6795__stripped_:0.15825741571455598233):0.03819934573809487949[45],Bacteria_BacteroidetesChlorobi_group_Bacteroidetes_Cytophagia_Cytophagales_Cytophagaceae_Microscilla_marina_ATCC_23134_unfinished_sequence__stripped_:0.09891915501660626664):0.01189544145803744096[22]):0.01993135606357047604[11]):0.03277488467988772664[24]):0.01396361150322231355[8],(Bacteria_BacteroidetesChlorobi_group_Bacteroidetes_Cytophagia_Cytophagales_Cytophagaceae_Hymenobacter_sp._APR13__stripped_:0.09057262615847230802,(Bacteria_BacteroidetesChlorobi_group_Bacteroidetes_Cytophagia_Cytophagales_Cytophagaceae_Adhaeribacter_aquaticus_MBRG1.5_DSM_16391__stripped_:0.02443085963111425729,Bacteria_BacteroidetesChlorobi_group_Bacteroidetes_Cytophagia_Cytophagales_Cytophagaceae_Pontibacter_roseus_DSM_17521__stripped_:0.05416517246564132165):0.02981329447873632202[50]):0.03128692725592214369[62]):0.08810187396085443490[19]):0.13194947812746990468[93]):0.05567895172565436035[8]):0.04762631047315586674[15]):0.14440082131958140166[45],(Bacteria_Caldithrix_RBG_13_Caldithrix_44_9__stripped_:0.39570639143333691257,((((((Bacteria_Marine_group_A_SAR406_SAR406_cluster_bacterium_JGI_0000113_D11__stripped_:0.27015752475948867639,(Bacteria_Marine_group_A_SAR406_SAR406_cluster_bacterium_SCGC_AAA298_D23__stripped_:0.02843120901082680368,(Bacteria_Marine_group_A_SAR406_SAR406_cluster_bacterium_SCGC_AAA076_M08__stripped_:0.00513153940122767788,Bacteria_Marine_group_A_SAR406_SAR406_cluster_bacterium_JGI_0000113_G11__stripped_:0.00570656317819321583):0.04657470401309159874[93]):0.31095112920202588880[100]):0.17677000378871160491[93],(Bacteria_CP_TG3_candidate_division_TG3_bacterium_ACht1__stripped_:0.55455470682772289859,Bacteria_Marine_group_A_SAR406_SAR406_cluster_bacterium_sp._SCGC_AAA003_E22_Tropical_gyre_001_268__stripped_:0.31748843299305568033):0.09515397873534454931[23]):0.03478032570406625057[7],Bacteria_Deferribacteres_Deferribacteres_Deferribacterales_CG_Deferri_01__stripped_:0.33114622584279840289):0.05037618588680643078[14],(Bacteria_Marine_group_A_SAR406_SAR406_cluster_bacterium_SCGC_AAA257_N23_Etoliko_001_146__stripped_:0.11565773994066748387,(Bacteria_Marine_group_A_SAR406_SAR406_cluster_bacterium_JGI_0000039_E15_TAsludge_001_150__stripped_:0.00000100000050002909,((Bacteria_Marine_group_A_SAR406_SAR406_cluster_bacterium_JGI_0000039_D08_Combined_Assembly_SAR406_1__SAR406__stripped_:0.00000100000050002909,Bacteria_Marine_group_A_SAR406_SAR406_cluster_bacterium_JGI_0000059_L03_TAbiofilm_001_169__stripped_:0.00000100000050002909):0.00000100000050002909[24],Bacteria_Marine_group_A_SAR406_SAR406_cluster_bacterium_JGI_0000039_D08_TAsludge_001_149__stripped_:0.00000100000050002909):0.00000100000050002909[17]):0.15087829842551181425[100]):0.19360450238933243905[99]):0.14817247456769419567[35],Bacteria_KSB1_uncultured_SMTZ_57__stripped_:0.28707073025484342033):0.02025181414534849011[6],(Bacteria_KSB1_uncultured_SMTZ_31__stripped_:0.18313616593597162319,Bacteria_Caldithrix_RBG_16_Caldithrix_48_16__stripped_:0.14815496362597174729):0.02188652145313586470[31]):0.02245503335529515018[5]):0.01251021776802073958[4]):0.04011881509821677710[8]):0.04660124973845467672[6],(Bacteria_Zixibacteria_uncultured_SMTZ_81__stripped_:0.25286134923532660457,((Bacteria_CP_WS3_candidate_division_WS3_bacterium_SCGC_AAA252_E07_SAK_001_42__stripped_:0.10269334828173870555,Bacteria_CP_WS3_candidate_division_WS3_bacterium_SCGC_AAA252_D10_SAK_001_39__stripped_:0.05444991343869350076):0.27557912978724641295[100],Bacteria_RIFCSPLOWO2_12_FULL_PLX_64_10__stripped_:0.16761931525879830707):0.10102253030000765688[75]):0.00806913427383323598[17]):0.07120892199942663314[6],(Bacteria_CP_Zixibacteria_RBG1__stripped_:0.17503644529677622743,((((Bacteria_Zixibacteria_uncultured_SMTZ_73__stripped_:0.03382684499555271840,Bacteria_Zixibacteria_uncultured_SMTZ1_73__stripped_:0.04827563334622557434):0.05703215503527249430[99],Bacteria_Zixibacteria_uncultured_SMTZ_73_3__stripped_:0.09487158926966957062):0.05358889048986791720[57],(Bacteria_Zixibacteria_RBG_16_Zixibacteria_50_21__stripped_:0.34501825504193311955,(Bacteria_Zixibacteria_uncultured_DG_27__stripped_:0.12524281464061262636,Bacteria_Zixibacteria_RBG_16_Zixibacteria_53_22__stripped_:0.15392427057407417901):0.07046752716243923076[85]):0.05840433631116193763[25]):0.01538510615158096909[7],(Bacteria_Zixibacteria_uncultured_SMTZ_73_2__stripped_:0.14900266398013609082,Bacteria_Zixibacteria_RBG_16_Zixibacteria_43_9__stripped_:0.10185065903704718093):0.04961153457836355724[41]):0.02975398264862725781[12]):0.15893130716867867602[97]):0.05532051328835851933[2],(((((Bacteria_TA06_uncultured_SMTZ_40__stripped_:0.00000100000050002909,Bacteria_TA06_uncultured_SMTZ1_40__stripped_:0.00000100000050002909):0.00000100000050002909[33],Bacteria_TA06_uncultured_DG_24__stripped_:0.00000100000050002909):0.21838150875213074853[100],(Bacteria_WOR_3_uncultured_SMTZ_60__stripped_:0.12773280617005572379,(Bacteria_WOR-3_RBG_13_WOR_3_43_14__stripped_:0.13504070077060797983,Bacteria_WOR_3_uncultured_SMTZ_42__stripped_:0.08528949623736797880):0.03521130818160288917[37]):0.54539526899267087856[100]):0.07497455306114013396[12],(((((Bacteria_Gemmatimonadetes_Gemmatimonadetes_Gemmatimonadetes_bacterium_SCGC_AB_629_I08__stripped_:0.00000100000050002909,Bacteria_Gemmatimonadetes_Gemmatimonadetes_Gemmatimonadetes_bacterium_SCGC_AAA007_O21__stripped_:0.01759471165392005251):0.08472308946070677971[94],Bacteria_Gemmatiomonas_uncultured_SG8_23__stripped_:0.07874411850300767901):0.10721209890724174574[100],Bacteria_Gemmatimonadetes_Gemmatimonadetes_Gemmatimonadetes_bacterium_SCGC_AAA003_K10__stripped_:0.16722543887109278526):0.13267129390109774767[100],((Bacteria_Gemmatiomonas_uncultured_SMTZ_52__stripped_:0.01757359598894717156,Bacteria_Gemmatiomonas_uncultured_SG8_38_2__stripped_:0.05883606970257331675):0.21483309615838316886[100],((Bacteria_Gemmatimonadetes_Gemmatimonadetes_Gemmatimonadetes_bacterium_KBS708__stripped_:0.08625969123144280881,(Bacteria_Gemmatimonadetes_Gemmatimonadetes_Gemmatimonadales_Gemmatimonadaceae_Gemmatimonas_aurantiaca_T_27__stripped_:0.01227510000315189427,Bacteria_Gemmatimonadetes_Gemmatimonadetes_Gemmatimonadales_Gemmatimonadaceae_Gemmatimonas_sp._AP64__stripped_:0.02929492031299352206):0.07148251278689660149[99]):0.12259665262806380970[99],((Bacteria_Gemmatimonadetes_GWC2_Gemmatimonadetes_71_10__stripped_:0.03741544661338921940,Bacteria_Gemmatimonadetes_RIFCSPLOWO2_02_FULL_Gemmatimonadetes_71_11__stripped_:0.03397555724507109187):0.03801164981033762491[91],((Bacteria_Gemmatimonadetes_RIFCSPLOWO2_12_FULL_Gemmatimonadetes_68_9__stripped_:0.05852333124251386798,Bacteria_Gemmatiomonas_uncultured_SG8_28__stripped_:0.10893150199529749722):0.02917415862779806912[74],(Bacteria_Gemmatiomonas_uncultured_SG8_17__stripped_:0.11882888740505831437,Bacteria_Gemmatimonadetes_RBG_16_Gemmatimonadetes_66_8__stripped_:0.06954363655707804237):0.02417317526239629727[54]):0.02862001715954461470[78]):0.02781096883207659354[58]):0.06274879587820211824[67]):0.03300532538986022946[57]):0.11565921634650537519[98],Bacteria_RIF5_RIFCSPLOWO2_12_FULL_RIF05_58_11__stripped_:0.26236824039338119130):0.09731645770448578425[73]):0.06837872412275732004[8],(Bacteria_TA06_RIFOXYC12_FULL_TA06_54_24__stripped_:0.24674299443547401123,(((Bacteria_FibrobacteresAcidobacteria_group_Fibrobacteres_Fibrobacteria_Fibrobacterales_Fibrobacteraceae_Fibrobacter_succinogenes_subsp._succinogenes_S85__stripped_:0.00000100000050002909,Bacteria_FibrobacteresAcidobacteria_group_Fibrobacteres_Fibrobacteria_Fibrobacterales_Fibrobacteraceae_Fibrobacter_succinogenes_elongatus_HM2__stripped_:0.00000100000050002909):0.06275611373316816732[100],Bacteria_FibrobacteresAcidobacteria_Fibrobacteres_Fibrobacteria_Fibrobacterales_CG_Fibrob_01__stripped_:0.03696629599922278409):0.27216032185666322318[100],Bacteria_RIF7_RIFOXYB2_FULL_RIF07_49_35__stripped_:0.30091314682322423124):0.11648445758042849651[65]):0.03441795244767072853[16]):0.03413690753489607987[2]):0.03308376841036279881[1],(Bacteria_WS3_uncultured_DG_63__stripped_:0.16012715101044053267,Bacteria_RIF-WS3X_RBG_16_RIF_WS3X_71_46__stripped_:0.27142066521450647354):0.13666639384354659081[96]):0.08064426568536656181[4]):0.02641068685291438761[2]):0.05550910248359638283[4],Bacteria_OP9X_GWC2_OP9X_49_35__stripped_:0.63672768747997365857):0.05115502495107702996[9],((Bacteria_Fusobacteria_Fusobacteriia_Fusobacteriales_Fusobacteriaceae_Fusobacterium_nucleatum_nucleatum_ATCC_25586__stripped_:0.17947030965039911798,((Bacteria_Fusobacteria_Fusobacteriia_Fusobacteriales_Fusobacteriaceae_Cetobacterium_sp._ZWU0022__stripped_:0.01484130927371878073,Bacteria_Fusobacteria_Fusobacteriia_Fusobacteriales_Fusobacteriaceae_Cetobacterium_somerae_ATCC_BAA_474__stripped_:0.01330701799436964997):0.07877629903552475776[97],(Bacteria_Fusobacteria_Fusobacteriia_Fusobacteriales_Fusobacteriaceae_Psychrilyobacter_atlanticus_DSM_19335__stripped_:0.17423119979801079960,Bacteria_Fusobacteria_Fusobacteriia_Fusobacteriales_Fusobacteriaceae_Ilyobacter_polytropus_DSM_2926__stripped_:0.16604228843424206907):0.01872959629527634270[18]):0.01980829815047330938[26]):0.10209175473918788435[79],(Bacteria_Fusobacteria_Fusobacteriia_Fusobacteriales_Leptotrichiaceae_Sebaldella_termitidis_ATCC_33386__stripped_:0.08341665415907854875,(Bacteria_Fusobacteria_Fusobacteriia_Fusobacteriales_Leptotrichiaceae_Leptotrichia_goodfellowii_F0264_contig00021__stripped_:0.08460796820096998239,Bacteria_Fusobacteria_Fusobacteriia_Fusobacteriales_Leptotrichiaceae_Streptobacillus_moniliformis_DSM_12112__stripped_:0.12854769148816158619):0.03454354485134203401[89]):0.15461058965262478027[100]):0.27007485503233863433[100]):0.02347500989482503853[7]):0.12717994962807491199[42]):0.03311050473732780192[3],((((Bacteria_Kazan_RIFCSPLOWO2_01_FULL_KAZAN_45_19__stripped_:0.18046845512824513658,Bacteria_CPR_Kazan_GWA1_Kazan_50_15_complete__stripped_:0.07267589498840523743):0.34604856800984762355[100],(Bacteria_CPR_Kazan_GWA1_Kazan_rel_44_22_partial__stripped_:0.35703761929929467289,(Bacteria_Kazan_RBG_13_KAZAN_50_9__stripped_:0.19714205808664481134,Bacteria_Kazan_RIFCSPLOWO2_01_FULL_KAZAN_48_13__stripped_:0.35280242373436543346):0.11947576045353898444[85]):0.30160838807163187214[100]):0.26902832701149120842[93],((((Bacteria_CPR_ParcubacteriaOD1_L1_Parcubacteria_bacterium_SCGC_AAA011_A09_DUSEL_001_189__stripped_:0.46232380951775392530,(Y5_Bin.72__stripped_:0.44587502691698865931,Bacteria_CG_CPR_16_CG_CPR16_01__stripped_:0.53848435589928711487):0.11558877523978106083[29]):0.03561047965816460659[1],((((Bacteria_CPR_ParcubacteriaOD1_GWA2_OD1_31_28_partial__stripped_:1.16174525422013785736,((Bacteria_Parcubacteria_OD1_RIFCSPLOWO2_01_FULL_OD1_46_25__stripped_:0.27742335157050668215,Bacteria_Parcubacteria_OD1_RBG_16_OD1_47_10__stripped_:0.23044772175612723841):0.19079588812894490713[100],Bacteria_Parcubacteria_OD1_RIF-OD1-5_RIFCSPHIGHO2_02_FULL_RIF_OD1_05_43_15b__stripped_:0.60146070422188135929):0.07154460566790976639[12]):0.01803811612682320806[0],((((Bacteria_Parcubacteria_OD1_Yanofskybacteria_RIFCSPHIGHO2_12_FULL_OD1_Yanofskybacteria_45_19b__stripped_:0.23089140243721772983,(Bacteria_Parcubacteria_OD1_Yanofskybacteria_RIFCSPLOWO2_02_FULL_OD1_Yanofskybacteria_43_10b__stripped_:0.10422523850301959603,Y2_Bin.44__stripped_:0.06785356691726239509):0.06625799519460195963[62]):0.11114079834986823059[97],((Bacteria_Parcubacteria_OD1_RIFCSPHIGHO2_01_FULL_OD1_40_30__stripped_:0.09858292926585245086,Y2_Bin.2__stripped_:0.04911878518750558559):0.45056676524076982870[100],(((Bacteria_Parcubacteria_OD1_Yanofskybacteria_RIFCSPHIGHO2_02_FULL_OD1_Yanofskybacteria_43_22__stripped_:0.13489915357232606929,(Bacteria_Parcubacteria_OD1_Yanofskybacteria_RIFCSPLOWO2_01_FULL_OD1_Yanofskybacteria_42_49__stripped_:0.16960894841779752817,Bacteria_Parcubacteria_OD1_Yanofskybacteria_RIFCSPHIGHO2_01_FULL_OD1_Yanofskybacteria_43_42__stripped_:0.06595095477787524252):0.03254779957205541918[53]):0.06971641675450473974[78],Bacteria_Parcubacteria_OD1_Yanofskybacteria_RIFCSPLOWO2_02_FULL_OD1_Yanofskybacteria_45_18__stripped_:0.23160147573335487792):0.03058475819855376032[35],((((Bacteria_Parcubacteria_OD1_Yanofskybacteria_RIFCSPHIGHO2_02_FULL_OD1_Yanofskybacteria_41_11__stripped_:0.17700610894809065687,Bacteria_Parcubacteria_OD1_Yanofskybacteria_RIFCSPHIGHO2_01_FULL_OD1_Yanofskybacteria_44_22__stripped_:0.17044798892609258623):0.02830102737449187444[25],Bacteria_CPR_ParcubacteriaOD1_Yanofskybacteria_GWC2_OD1_41_9__stripped_:0.11479691778489720111):0.02867808521675401304[33],Bacteria_Parcubacteria_OD1_Yanofskybacteria_RIFCSPLOWO2_01_FULL_OD1_Yanofskybacteria_44_88__stripped_:0.16241521713884649047):0.02944940090035366026[15],((Bacteria_CPR_ParcubacteriaOD1_Yanofskybacteria_GWF1_OD1_44_227__stripped_:0.12384874746695945236,Bacteria_CPR_ParcubacteriaOD1_Yanofskybacteria_GWD1_OD1_39_16_partial__stripped_:0.17677651112701794900):0.08234944307913687200[79],((((Bacteria_Parcubacteria_OD1_Yanofskybacteria_RIFCSPHIGHO2_02_FULL_OD1_Yanofskybacteria_50_12__stripped_:0.11081392191773035971,(Bacteria_Parcubacteria_OD1_Yanofskybacteria_RIFCSPHIGHO2_01_FULL_OD1_Yanofskybacteria_41_21__stripped_:0.10149267387938078200,Bacteria_Parcubacteria_OD1_Yanofskybacteria_RIFCSPHIGHO2_01_FULL_OD1_Yanofskybacteria_48_25b__stripped_:0.06223211915921868925):0.11596532489479997874[100]):0.04974545306776445575[54],(Bacteria_Parcubacteria_OD1_Yanofskybacteria_RIFCSPLOWO2_02_FULL_OD1_Yanofskybacteria_47_9b__stripped_:0.06881243664308206442,Bacteria_Parcubacteria_OD1_Yanofskybacteria_RIFCSPLOWO2_01_FULL_OD1_Yanofskybacteria_49_17__stripped_:0.09402920869395271775):0.05529966049656274280[95]):0.08275581091962444513[92],(Bacteria_Parcubacteria_OD1_Yanofskybacteria_RIFCSPHIGHO2_01_FULL_OD1_Yanofskybacteria_44_24__stripped_:0.14467746683229398830,((Bacteria_Parcubacteria_OD1_Yanofskybacteria_RIFCSPHIGHO2_02_FULL_OD1_Yanofskybacteria_39_10__stripped_:0.08905608150363174269,Bacteria_Parcubacteria_OD1_Yanofskybacteria_RIFCSPHIGHO2_02_FULL_OD1_Yanofskybacteria_38_22b__stripped_:0.13427919481453542971):0.03971650488919915845[53],(Bacteria_Parcubacteria_OD1_Yanofskybacteria_RIFCSPHIGHO2_01_FULL_OD1_Yanofskybacteria_39_8b__stripped_:0.07184312957841060276,Bacteria_Parcubacteria_OD1_Yanofskybacteria_RIFCSPHIGHO2_02_FULL_OD1_Yanofskybacteria_41_29__stripped_:0.15483896516534892407):0.04768834504696568138[61]):0.07999067814218921435[80]):0.05535042392417601625[41]):0.02638257872862491762[21],(Bacteria_CPR_ParcubacteriaOD1_Yanofskybacteria_GWA1_OD1_39_13_partial__stripped_:0.07916954013960206260,(Bacteria_Parcubacteria_OD1_Yanofskybacteria_RIFCSPHIGHO2_01_FULL_OD1_Yanofskybacteria_43_32__stripped_:0.02648975440183453864,Bacteria_Parcubacteria_OD1_Yanofskybacteria_RIFCSPLOWO2_01_FULL_OD1_Yanofskybacteria_41_34__stripped_:0.04921746409680828604):0.03253691893734097368[53]):0.07894328960019871000[94]):0.01550729524801031274[13]):0.01447734339805298136[6]):0.04923381677687971997[45]):0.07212861479820539823[75]):0.07635265876385212425[73]):0.02997116290366623123[40],(Y1_Bin.17__stripped_:0.27559486859727916341,(Bacteria_Parcubacteria_OD1_Yanofskybacteria_RIFCSPLOWO2_01_FULL_OD1_Yanofskybacteria_49_25__stripped_:0.29826669805474437247,Bacteria_Parcubacteria_OD1_Yanofskybacteria_RIFCSPHIGHO2_01_FULL_OD1_Yanofskybacteria_44_17__stripped_:0.15270403791777170666):0.04992713585518687019[53]):0.09111507204562470374[79]):0.38800816109908370377[99],((Bacteria_CPR_ParcubacteriaOD1_GWD1_OD1_38_16__stripped_:0.44385620694402400099,((Bacteria_Parcubacteria_OD1_CG_CPR_08_CG_CPR08_01__stripped_:0.31785304506400796631,(Bacteria_CPR_ParcubacteriaOD1_GWB1_OD1_rel_46_8__stripped_:0.29254808564989209785,(Bacteria_Parcubacteria_OD1_RIFOXYD1_FULL_OD1_41_16__stripped_:0.18654055302560446084,Bacteria_CPR_ParcubacteriaOD1_GWB1_OD1_rel_45_10__stripped_:0.19406161304472832607):0.23814935886815308264[100]):0.01958905770953981926[48]):0.34523697048839918633[100],(((Bacteria_Parcubacteria_OD1_Jorgensenbacteria_RIFCSPLOWO2_12_FULL_OD1_Jorgensenbacteria_42_11__stripped_:0.32388945098517307741,(((Bacteria_Parcubacteria_OD1_GWA1_OD1_49_17__stripped_:0.27359286249315667439,Bacteria_CPR_ParcubacteriaOD1_Jorgensenbacteria_GWB1_OD1_50_10__stripped_:0.29203056871252092153):0.05573944417482760288[59],(((Bacteria_Parcubacteria_OD1_Jorgensenbacteria_RIFCSPHIGHO2_02_FULL_OD1_Jorgensenbacteria_45_20__stripped_:0.18023637592386809736,Bacteria_CPR_ParcubacteriaOD1_Jorgensenbacteria_GWA2_OD1_45_13__stripped_:0.18677321533118348973):0.04989133112219095584[32],Bacteria_Parcubacteria_OD1_Jorgensenbacteria_RIFCSPLOWO2_01_FULL_OD1_Jorgensenbacteria_45_25b__stripped_:0.31597958449740226605):0.06205110064163867761[35],Bacteria_Parcubacteria_OD1_Jorgensenbacteria_GWA1_OD1_Jorgensenbacteria_54_12__stripped_:0.54331792624646668699):0.03615578430764374712[13]):0.06653646542109642459[50],(Bacteria_CPR_ParcubacteriaOD1_Jorgensenbacteria_GWB1_OD1_49_9__stripped_:0.21716537985818989975,Y5_Bin.41__stripped_:0.37820750073515302381):0.04171421436069654154[17]):0.14512396742684721684[79]):0.08060099959223671062[69],((Bacteria_Parcubacteria_OD1_RIFCSPLOWO2_12_FULL_OD1_60_15__stripped_:0.28919467370638812787,Bacteria_Parcubacteria_OD1_RIFOXYD1_FULL_OD1_36_11__stripped_:0.36179846190664743943):0.12147721356981731888[77],((((Bacteria_Parcubacteria_OD1_RIFCSPLOWO2_01_FULL_OD1_40_28__stripped_:0.53830720906553730654,(((Bacteria_Parcubacteria_OD1_RIFCSPLOWO2_02_FULL_OD1_45_11__stripped_:0.27360443957984342811,(Bacteria_CPR_ParcubacteriaOD1_GWA1_OD1_47_11__stripped_:0.15262576450801526584,Bacteria_Parcubacteria_OD1_RBG_13_OD1_48_8__stripped_:0.23854587290691942059):0.22214362953733754469[100]):0.18248227333744909684[99],Bacteria_Parcubacteria_OD1_RIFCSPLOWO2_01_FULL_OD1_48_10__stripped_:0.25285437443105379662):0.11810270151582334675[81],(Bacteria_Parcubacteria_OD1_CG_CPR_07_CG_CPR07_01__stripped_:0.16369054981802474980,Bacteria_Parcubacteria_OD1_RIFCSPHIGHO2_12_FULL_OD1_43_12__stripped_:0.11888653828913210708):0.12152644776212724598[100]):0.13202373180294041388[57]):0.02055784349054701199[8],(((Bacteria_Parcubacteria_OD1_Wolfebacteria_GWA1_OD1_Wolfebacteria_42_9__stripped_:0.25720287983418443911,Bacteria_Parcubacteria_OD1_Wolfebacteria_RIFCSPLOWO2_01_FULL_OD1_Wolfebacteria_47_17b__stripped_:0.33715739811314904273):0.13082309381071921539[47],(Bacteria_CPR_ParcubacteriaOD1_Wolfebacteria_GWE2_OD1_ACD81_44_13__stripped_:0.09714071438378298062,(Bacteria_CPR_ParcubacteriaOD1_Wolfebacteria_GWA2_OD1_ACD81_47_9__stripped_:0.02669695509219369850,Bacteria_Parcubacteria_OD1_Wolfebacteria_RIFOXYB1_FULL_OD1_Wolfebacteria_54_12__stripped_:0.01859801228040818336):0.01456660006355453910[65]):0.34475607664182317258[100]):0.08245814654048541636[27],((Bacteria_Parcubacteria_OD1_Wolfebacteria_CG_Wolfe_01__stripped_:0.10585046289036624534,Bacteria_Parcubacteria_OD1_Wolfebacteria_RBG_13_OD1_Wolfebacteria_41_7__stripped_:0.24603841877009663408):0.17159972337717593893[100],(Bacteria_Parcubacteria_OD1_Wolfebacteria_RIFCSPLOWO2_01_FULL_OD1_Wolfebacteria_38_11__stripped_:0.11448327020691730083,Bacteria_CPR_ParcubacteriaOD1_Wolfebacteria_GWB1_OD1_41_12__stripped_:0.24475938130187746555):0.10577950758034361523[93]):0.05062139693009400088[50]):0.06650954926528360178[16]):0.03655315894749056743[3],((((Bacteria_Parcubacteria_OD1_Wolfebacteria_RIFCSPLOWO2_02_FULL_OD1_Wolfebacteria_41_13b__stripped_:0.33882493012396192045,(Y2_Bin.3__stripped_:0.19769811785869018106,(Y2_Bin.19_2__stripped_:0.36135892449206569177,(Y2_Bin.19__stripped_:0.32483286649038328742,Bacteria_Parcubacteria_OD1_Wolfebacteria_RIFCSPHIGHO2_12_FULL_OD1_Wolfebacteria_48_16__stripped_:0.06604288796414793661):0.07234128839559335333[25]):0.09908306878864862888[31]):0.04545260440950281422[23]):0.03843068266209777317[16],(Bacteria_Parcubacteria_OD1_Wolfebacteria_RIFCSPLOWO2_01_FULL_OD1_Wolfebacteria_44_18__stripped_:0.27062633423065723948,Bacteria_Parcubacteria_OD1_RIFCSPHIGHO2_12_FULL_OD1_44_17__stripped_:0.30508757801340541382):0.03905171439878062783[45]):0.05959416347922866924[29],(X4_Bin.26__stripped_:0.00000100000050002909,X2_Bin.26__stripped_:0.00000100000050002909):0.29997939693683844942[100]):0.04277502035363423688[13],(Bacteria_Parcubacteria_OD1_Wolfebacteria_RIFCSPHIGHO2_02_FULL_OD1_Wolfebacteria_42_16__stripped_:0.21006829731611598167,Bacteria_Parcubacteria_OD1_Wolfebacteria_RIFCSPLOWO2_02_FULL_OD1_Wolfebacteria_45_10c__stripped_:0.23584759002644123393):0.18775406873152897247[97]):0.02704016678473630808[2]):0.04628118718311831359[2],(((Y2_Bin.20__stripped_:0.21607650228850322494,Bacteria_Parcubacteria_OD1_GWB1_OD1_49_6__stripped_:0.19814629020854046537):0.06634558333107838657[58],((Bacteria_Parcubacteria_OD1_RIFCSPLOWO2_01_FULL_OD1_45_15__stripped_:0.24271373400661394593,((Bacteria_Parcubacteria_OD1_RIFCSPLOWO2_01_FULL_OD1_56_20__stripped_:0.19541930907328378120,(Bacteria_Parcubacteria_OD1_RIFCSPLOWO2_01_FULL_OD1_53_13__stripped_:0.25104875041784069367,Bacteria_CPR_ParcubacteriaOD1_GWA1_OD1_59_11__stripped_:0.28930313091133730286):0.05090626666420464824[33]):0.04370612106863611818[29],(Bacteria_Parcubacteria_OD1_RIFCSPHIGHO2_01_FULL_OD1_57_28__stripped_:0.32808649552781715686,Y5_Bin.15__stripped_:0.30508351865204041964):0.11178617263555451489[34]):0.01173705784040414597[7]):0.06071637682300522199[21],Bacteria_Parcubacteria_OD1_RIFCSPLOWO2_01_FULL_OD1_52_25__stripped_:0.22607261140045672998):0.02506734365131149320[15]):0.11693939162378495789[88],Bacteria_CPR_ParcubacteriaOD1_GWB1_OD1_45_9__stripped_:0.30105583182636297401):0.04646651623395506303[20]):0.02505490289746227159[8]):0.05104343284321657265[12]):0.18878270446641523539[77],Bacteria_Parcubacteria_OD1_RIFCSPLOWO2_01_FULL_OD1_48_18__stripped_:0.46785133177883170275):0.10093257824659873645[62]):0.10704812140252707720[33]):0.07157319248866997330[33],((Bacteria_Parcubacteria_OD1_RIF-OD1-7_RIFCSPHIGHO2_02_FULL_RIF_OD1_07_45_25__stripped_:0.44134761120405369139,((Bacteria_Parcubacteria_OD1_RIF-OD1-7_RIFCSPHIGHO2_01_FULL_RIF_OD1_07_48_27b__stripped_:0.21586669610110434392,Bacteria_CPR_ParcubacteriaOD1_GWB1_OD1_49_12__stripped_:0.13899222860539603430):0.21289687105367427478[99],((((Y4_Bin.39__stripped_:0.00000100000050002909,X1_Bin.21__stripped_:0.00000100000050002909):0.00000100000050002909[34],X3_Bin.47__stripped_:0.00000100000050002909):0.26791372569766197520[100],(Bacteria_Parcubacteria_OD1_RIF-OD1-7_RIFCSPHIGHO2_02_FULL_RIF_OD1_07_48_16__stripped_:0.08286435471151801235,Bacteria_Parcubacteria_OD1_RIF-OD1-7_RIFCSPLOWO2_01_FULL_RIF_OD1_07_48_16__stripped_:0.16236262729153996820):0.19389128553632656304[100]):0.08792323881270264208[72],(Bacteria_Parcubacteria_OD1_RIF-OD1-7_RIFCSPHIGHO2_01_FULL_RIF_OD1_07_49_22b__stripped_:0.36602794144304662272,Bacteria_Parcubacteria_OD1_RIF-OD1-7_RIFCSPHIGHO2_02_FULL_RIF_OD1_07_47_12__stripped_:0.21801546549697276012):0.06259089908512241451[55]):0.08126146125076603999[50]):0.07114193633823723273[66]):0.09966159418978493001[61],((Bacteria_Parcubacteria_OD1_RIF-OD1-7_RBG_13_RIF_OD1_07_36_15__stripped_:0.33801366070114369222,((Bacteria_CPR_ParcubacteriaOD1_GWA1_OD1_36_12__stripped_:0.19109012726838331409,Bacteria_Parcubacteria_OD1_RIF-OD1-7_RIFCSPHIGHO2_12_FULL_RIF_OD1_07_40_12__stripped_:0.22843392895887976168):0.33299367784475242260[98],((Bacteria_Parcubacteria_OD1_RIF-OD1-7_RBG_13_RIF_OD1_07_38_11__stripped_:0.32675629133334860299,(Bacteria_Parcubacteria_OD1_RIF-OD1-7_RBG_13_RIF_OD1_07_37_56__stripped_:0.20995079723291262819,(Bacteria_Parcubacteria_OD1_RIF-OD1-7_RIFOXYB1_FULL_RIF_OD1_07_40_15__stripped_:0.26683466038766540107,Bacteria_OD1_uncultured_DG_72__stripped_:0.24350630649784396620):0.06416957995499206202[55]):0.12589098769457823801[81]):0.06567778770696455770[35],((Bacteria_CPR_ParcubacteriaOD1_GWA2_OD1_38_27__stripped_:0.34709456141253436368,(((Bacteria_Parcubacteria_OD1_CG_CPR_03_CG_CPR03_01__stripped_:0.45645693090716793483,(Bacteria_Parcubacteria_OD1_CG_CPR_03_CG_CPR03_02__stripped_:0.43840423522095456343,Bacteria_Parcubacteria_OD1_CG_CPR_03_CG_CPR03_03__stripped_:0.28879202887557431367):0.09065084327624377269[41]):0.11352793588417349480[83],((Bacteria_Parcubacteria_OD1_RIF-OD1-6_RIFCSPLOWO2_01_FULL_RIF_OD1_06_38_12b__stripped_:0.15893773821987558503,Bacteria_Parcubacteria_OD1_RIF-OD1-6_RIFCSPHIGHO2_02_FULL_RIF_OD1_06_42_22__stripped_:0.05883093337554616553):0.11857631120916456435[97],(((Bacteria_CPR_ParcubacteriaOD1_GWA2_OD1_37_10__stripped_:0.12023527542883986896,Y1_Bin.1__stripped_:0.15927595659605101042):0.02561403254548078046[24],((Bacteria_Parcubacteria_OD1_RIF-OD1-6_RIFOXYD1_FULL_RIF_OD1_06_32_13__stripped_:0.27735301891228342219,((Bacteria_Parcubacteria_OD1_RIF-OD1-6_RIFOXYB1_FULL_RIF_OD1_06_37_44__stripped_:0.06776603912621156911,Bacteria_Parcubacteria_OD1_RIF-OD1-6_RIFOXYC1_FULL_RIF_OD1_06_38_18__stripped_:0.09739015072681929397):0.05052090276518649004[62],(Bacteria_Parcubacteria_OD1_RIF-OD1-6_RIFOXYB1_FULL_RIF_OD1_06_38_37__stripped_:0.07790286171406134164,Bacteria_Parcubacteria_OD1_RIF-OD1-6_RIFCSPLOWO2_01_FULL_RIF_OD1_06_37_25b__stripped_:0.11959179520212594172):0.07844035971389659578[94]):0.02687730854867261335[41]):0.04279039123892280222[77],(Bacteria_Parcubacteria_OD1_RIF-OD1-6_RIFCSPHIGHO2_02_FULL_RIF_OD1_06_34_10__stripped_:0.08740222536386531293,((Bacteria_Parcubacteria_OD1_RIF-OD1-6_RIFCSPHIGHO2_02_FULL_RIF_OD1_06_34_9__stripped_:0.20914896638989963207,(Bacteria_Parcubacteria_OD1_RIF-OD1-6_RIFCSPLOWO2_01_FULL_RIF_OD1_06_33_13__stripped_:0.18866474514807959895,Bacteria_Parcubacteria_OD1_RIF-OD1-6_RIFCSPLOWO2_01_FULL_RIF_OD1_06_43_17b__stripped_:0.16128084646665757917):0.01922989638701190843[43]):0.03839554181326624432[60],(Bacteria_Parcubacteria_OD1_RIF-OD1-6_RIFCSPHIGHO2_01_FULL_RIF_OD1_06_39_25__stripped_:0.11828959416979360764,Bacteria_Parcubacteria_OD1_RIF-OD1-6_RIFCSPHIGHO2_12_FULL_RIF_OD1_06_38_11__stripped_:0.10752941635219932792):0.03358250334430801232[65]):0.00878025352114304714[35]):0.07514058437067232255[73]):0.02322918218030662132[23]):0.02250906004994043114[31],Bacteria_Parcubacteria_OD1_RIF-OD1-6_RIFCSPLOWO2_01_FULL_RIF_OD1_06_33_9__stripped_:0.14219969958147632427):0.06989322963273957023[59]):0.23634476244295632430[96]):0.09017243481198176924[46],Bacteria_Parcubacteria_OD1_RIF-OD1-7_GWA2_RIF_OD1_07_46_15__stripped_:0.40855288453512705882):0.06949754251225347124[23]):0.05286137400132617098[16],((((Bacteria_CPR_ParcubacteriaOD1_L1_Parcubacteria_bacterium_SCGC_AAA255_P19_SAK_001_138__stripped_:0.18294633192664377930,Bacteria_Parcubacteria_OD1_CG_CPR_10_CG_CPR10_03__stripped_:0.18383904152199531667):0.10195302379028615969[97],((Bacteria_Parcubacteria_OD1_RIF-OD1-7_RIFCSPLOWO2_01_FULL_RIF_OD1_07_41_9__stripped_:0.88692777943020961740,(Bacteria_OD1_uncultured_DG_74_1__stripped_:0.20172419173981079310,Bacteria_Parcubacteria_OD1_CG_CPR_10_CG_CPR10_02__stripped_:0.38598262991759441087):0.02893185160024300609[33]):0.06557179582972690046[20],(Bacteria_OD1_uncultured_DG_74_3__stripped_:0.33448705590524346887,Bacteria_Parcubacteria_OD1_CG_CPR_10_CG_CPR10_01__stripped_:0.15876303412131720361):0.01680029926509180038[21]):0.03474917339559665391[9]):0.04662556643281870472[8],Bacteria_Parcubacteria_OD1_RIF-OD1-7_RBG_13_RIF_OD1_07_42_11__stripped_:0.31735540987682625547):0.06506775550601077984[5],Y2_Bin.30__stripped_:0.32795877674424200876):0.05290458166573002580[4]):0.01816870907550901040[3]):0.02758038155106603759[1]):0.04404755647389099749[17]):0.05865064344100594240[30],((Bacteria_Parcubacteria_OD1_RIF-OD1-7_RIFCSPLOWO2_01_FULL_RIF_OD107_43_32__stripped_:0.12766259761902229442,(Bacteria_SM2F11_RIFCSPHIGHO2_02_FULL_SM2F11_43_13__stripped_:0.06063725974982038525,Bacteria_CPR_ParcubacteriaOD1_GWF2_OD1_rel_43_11_partial__stripped_:0.07579057446346253168):0.15466334476356444205[100]):0.15869413043426783272[99],Bacteria_Parcubacteria_OD1_RIF-OD1-7_RIFCSPHIGHO2_01_FULL_RIF_OD1_07_47_27__stripped_:0.50283068032984512552):0.04221886657216283867[35]):0.04643966772459243858[44]):0.23050668996551892942[92]):0.02853107164586360725[1]):0.03275076470212252150[0]):0.01491269698758878465[0],(((((Bacteria_Parcubacteria_OD1_RIF-OD1-13_RIFCSPHIGHO2_02_FULL_RIF_OD1_13_49_20__stripped_:0.22307261648965953649,(Bacteria_Parcubacteria_OD1_RIF-OD1-13_RIFCSPHIGHO2_02_FULL_RIF_OD1_13_49_12__stripped_:0.06989522494248906481,Bacteria_CPR_ParcubacteriaOD1_GWC2_OD1_52_8_partial__stripped_:0.08845277490934695674):0.05535616681920187826[74]):0.12258419488170557710[99],(((Bacteria_Parcubacteria_OD1_RIF-OD1-13_RIFCSPLOWO2_01_FULL_RIF_OD1_13_59_16__stripped_:0.13368171360045244533,Bacteria_Parcubacteria_OD1_RIF-OD1-13_RIFCSPLOWO2_01_FULL_RIF_OD1_13_60_25__stripped_:0.24637836162808957052):0.26226366985420102029[100],(Bacteria_Parcubacteria_OD1_RIF-OD1-13_RIFCSPLOWO2_02_FULL_RIF_OD1_13_51_17__stripped_:0.23401171138699830565,(Bacteria_Parcubacteria_OD1_RIF-OD1-13_RIFCSPLOWO2_12_FULL_RIF_OD1_13_41_11__stripped_:0.05698590128438388303,Bacteria_Parcubacteria_OD1_RIF-OD1-13_RIFCSPLOWO2_01_FULL_RIF_OD1_13_47_10__stripped_:0.10814513480709743443):0.24491696675807481109[100]):0.09428226211778585608[75]):0.02270226292932252254[27],((((Y2_Bin.33__stripped_:0.20826255488250675074,((X1_Bin.36__stripped_:0.07920487214740909443,Bacteria_Parcubacteria_OD1_RIF-OD1-13_RIFCSPHIGHO2_02_FULL_RIF_OD1_13_53_17__stripped_:0.04872604796635435914):0.09969300788179071005[99],Bacteria_Parcubacteria_OD1_RIF-OD1-13_RIFCSPHIGHO2_02_FULL_RIF_OD1_13_52_23__stripped_:0.16267977770695063455):0.07748655838056571488[89]):0.05398656974671616621[69],(Bacteria_Parcubacteria_OD1_RIF-OD1-13_RIFCSPHIGHO2_01_FULL_RIF_OD1_13_50_25__stripped_:0.11320985234689669163,Bacteria_Parcubacteria_OD1_RIF-OD1-13_GWC2_RIF_OD1_13_49_10__stripped_:0.06053247103909376037):0.18464326518008902789[95]):0.01803063472432494749[17],(Bacteria_CPR_ParcubacteriaOD1_GWA2_OD1_45_30__stripped_:0.32157488009683243835,Y2_Bin.66__stripped_:0.38494034451551994991):0.04509224519260359582[46]):0.02913539726789038734[38],Bacteria_Parcubacteria_OD1_RIF-OD1-13_RIFCSPHIGHO2_02_FULL_RIF_OD1_13_47_11__stripped_:0.23539005943829127698):0.05695837902751773457[73]):0.04293854462767839053[38]):0.11445535866403286351[87],(((Bacteria_Parcubacteria_OD1_RIFCSPLOWO2_12_FULL_OD1_41_13__stripped_:0.67889215159602989136,((((Bacteria_Parcubacteria_OD1_Giovannonibacteria_RIFCSPLOWO2_01_FULL_OD1_Giovannonibacteria_45_140__stripped_:0.18324294452647330034,Bacteria_Parcubacteria_OD1_Giovannonibacteria_RIFCSPHIGHO2_01_FULL_OD1_Giovannonibacteria_45_23__stripped_:0.10444693839407985514):0.05805771908488020078[75],(Bacteria_CPR_ParcubacteriaOD1_Giovannonibacteria_GWA1_OD1_44_29__stripped_:0.09791083286587796974,Bacteria_CPR_ParcubacteriaOD1_Giovannonibacteria_GWA2_OD1_rel_44_26__stripped_:0.05567366712890509106):0.07898805296567648626[92]):0.01112700069674605469[30],Bacteria_Parcubacteria_OD1_Giovannonibacteria_RIFCSPLOWO2_01_FULL_OD1_Giovannonibacteria_46_32__stripped_:0.22874578820627644582):0.08537712645384763765[52],(Bacteria_Parcubacteria_OD1_Giovannonibacteria_RIFCSPHIGHO2_02_FULL_OD1_Giovannonibacteria_46_20__stripped_:0.43754283299110341421,(Bacteria_Parcubacteria_OD1_Giovannonibacteria_RIFCSPHIGHO2_02_FULL_OD1_Giovannonibacteria_44_11__stripped_:0.24793438662839173414,(Bacteria_Parcubacteria_OD1_Giovannonibacteria_RIFCSPLOWO2_01_FULL_OD1_Giovannonibacteria_44_16__stripped_:0.02478867194946614630,Bacteria_Parcubacteria_OD1_Giovannonibacteria_RIFCSPLOWO2_12_FULL_OD1_Giovannonibacteria_44_32__stripped_:0.04048145672056258776):0.13561664232908568484[99]):0.07517570619411979849[82]):0.04722905383949581315[48]):0.15611867636975779172[91]):0.08105675915852188218[26],((Bacteria_CPR_ParcubacteriaOD1_Giovannonibacteria_GWF2_OD1_42_19__stripped_:0.12184868923804043073,(Bacteria_CPR_ParcubacteriaOD1_Giovannonibacteria_GWA2_OD1_53_7_partial__stripped_:0.16732353702411262297,(Bacteria_Parcubacteria_OD1_Giovannonibacteria_RIFCSPLOWO2_01_FULL_OD1_Giovannonibacteria_46_13__stripped_:0.07184585087177328133,(Bacteria_Parcubacteria_OD1_RIFOXYD1_FULL_OD1_48_21__stripped_:0.22286264073040076839,(Bacteria_Parcubacteria_OD1_Giovannonibacteria_RIFCSPHIGHO2_02_OD1_Giovannonibacteria_43_16__stripped_:0.01431204565998514186,(Bacteria_Parcubacteria_OD1_RIF-OD1-2_RIFCSPLOWO2_12_FULL_RIF_OD1_02_44_15__stripped_:0.07199873100409238946,Bacteria_Parcubacteria_OD1_Giovannonibacteria_RIFCSPLOWO2_12_FULL_OD1_Giovannonibacteria_43_11c__stripped_:0.03482361046786622283):0.02434285355570354331[90]):0.06233855274574016253[94]):0.02659075676336752903[72]):0.11255645265551456058[95]):0.02667615069220764107[84]):0.11710872834739496917[100],((((((((Bacteria_CPR_ParcubacteriaOD1_GWA2_OD1_44_15_partial__stripped_:0.04655783071946313634,Bacteria_CPR_ParcubacteriaOD1_GWA2_OD1_like_47_16__stripped_:0.08170820031647570147):0.11484346034697813510[100],((Bacteria_Parcubacteria_OD1_RIF-OD1-11_RIFCSPHIGHO2_01_FULL_RIF_OD1_11_46_22b__stripped_:0.12137203952474001634,Bacteria_Parcubacteria_OD1_RIF-OD1-11_RIFCSPHIGHO2_02_FULL_RIF_OD1_11_46_13__stripped_:0.13132157377994163605):0.20594444782019677431[100],((Bacteria_Parcubacteria_OD1_RIF-OD1-11_RIFCSPHIGHO2_12_FULL_RIF_OD1_11_45_16__stripped_:0.11768657665770852760,Bacteria_Parcubacteria_OD1_Yanofskybacteria_RIFCSPHIGHO2_02_FULL_OD1_Yanofskybacteria_44_12__stripped_:0.19715747136850969579):0.28981399714231464992[100],Bacteria_Parcubacteria_OD1_RIF-OD1-11_RIFCSPHIGHO2_02_FULL_RIF_OD1_11_45_35__stripped_:0.19686672110258959800):0.02262246396010616015[10]):0.02470833801753342246[6]):0.03333985627547282615[6],((Bacteria_Parcubacteria_OD1_RIF-OD1-11_RIFCSPHIGHO2_01_FULL_RIF_OD1_11_51_15__stripped_:0.08212394505467750239,((Bacteria_Parcubacteria_OD1_RIF-OD1-11_RIFCSPLOWO2_02_RIF_OD1_11_50_13__stripped_:0.11934722739835720851,Bacteria_CPR_ParcubacteriaOD1_GWA2_OD1_47_64__stripped_:0.06353868802171355745):0.07891237600982417555[98],Y4_Bin.79__stripped_:0.18300314313064919292):0.02101973482170284985[49]):0.13249959909037506423[95],((Y2_Bin.72__stripped_:0.49716794053845309032,(Bacteria_Parcubacteria_OD1_RIF-OD1-11_RIFCSPHIGHO2_02_FULL_RIF_OD1_11_43_32b__stripped_:0.24303600972210942510,(Y2_Bin.73__stripped_:0.03341825200566574117,(Bacteria_Parcubacteria_OD1_RIF-OD1-11_RIFCSPLOWO2_02_FULL_RIF_OD1_11_44_35__stripped_:0.03800602092263707238,Bacteria_CPR_ParcubacteriaOD1_GWB1_OD1_44_7__stripped_:0.01159970600095336021):0.00455275666627685729[44]):0.21048815692731895344[100]):0.02553547972710963621[8]):0.02571322386358961681[11],Y2_Bin.17__stripped_:0.25599160816832444709):0.05547639529477456366[18]):0.04805778539091128121[14]):0.04119198445052623531[8],(((Bacteria_Parcubacteria_OD1_RIF-OD1-11_RIFCSPLOWO2_12_FULL_RIF_OD1_11_43_20__stripped_:0.17203273955661690930,Bacteria_Parcubacteria_OD1_RIF-OD1-11_RIFCSPLOWO2_01_FULL_RIF_OD1_11_45_15b__stripped_:0.21106035040979712059):0.09362748716763011347[74],Bacteria_Parcubacteria_OD1_RIF-OD1-11_RIFOXYD2_FULL_RIF_OD1_11_36_9__stripped_:0.15947362330470968295):0.02717082957077368230[28],(Bacteria_CPR_ParcubacteriaOD1_GWA1_OD1_40_21__stripped_:0.12010451448221906579,(Bacteria_Parcubacteria_OD1_RIF-OD1-11_RIFCSPLOWO2_12_FULL_RIF_OD1_11_47_20__stripped_:0.20939616207807162929,Bacteria_CPR_ParcubacteriaOD1_GWA2_OD1_47_21_part__stripped_:0.20143050003492479760):0.03761547018985018920[35]):0.05837694637637195344[26]):0.03905622219246918797[4]):0.04599570435927002182[23],(((Bacteria_Parcubacteria_OD1_RIF-OD1-9_RIFCSPHIGHO2_01_FULL_RIF_OD1_09_49_22__stripped_:0.08187319900865462630,(Bacteria_Parcubacteria_OD1_RIF-OD1-9_RifOxyC12_full_RIF_OD1_09_46_25__stripped_:0.08639392447169759459,(Bacteria_Parcubacteria_OD1_RIF-OD1-9_RIFCSPLOWO2_01_FULL_RIF_OD1_09_50_20__stripped_:0.03906163851393961578,(Bacteria_Parcubacteria_OD1_RIF-OD1-9_RIFCSPLOWO2_02_FULL_RIF_OD1_09_54_12__stripped_:0.04759723752624059334,Bacteria_Parcubacteria_OD1_RIF-OD1-9_RIFCSPHIGHO2_02_FULL_RIF_OD1_09_50_13__stripped_:0.03692256845472909055):0.04135627983427994647[86]):0.08925554194588848633[97]):0.06719451389414313192[84]):0.22447275260933999275[100],(((Bacteria_Parcubacteria_OD1_RIFOXYD1_FULL_OD1_44_32__stripped_:0.11814568778243869640,Bacteria_Parcubacteria_OD1_RIFOXYD1_FULL_OD1_46_19__stripped_:0.10405033130718396861):0.10674257695051954375[96],((Bacteria_Parcubacteria_OD1_RIFOXYB1_FULL_OD1_42_16__stripped_:0.08129652432140389851,Bacteria_Parcubacteria_OD1_RIFOXYD2_FULL_OD1_44_9__stripped_:0.09294873418819213362):0.16400825207366329095[99],Bacteria_Parcubacteria_OD1_GWA1_OD1_51_14__stripped_:0.21507783498733090699):0.05115627986424844953[40]):0.07130341333331929876[71],Bacteria_Parcubacteria_OD1_RIFOXYD2_FULL_OD1_52_8__stripped_:0.38669263958436439488):0.06058531527143760226[48]):0.08094511507653721905[25],((((Y5_Bin.30__stripped_:0.26872063212850988423,Bacteria_Parcubacteria_OD1_RIF-OD1-9_RIFCSPHIGHO2_01_FULL_RIF_OD1_09_41_20__stripped_:0.18197657664401278854):0.06478701242236072078[43],((((Bacteria_Parcubacteria_OD1_Nomurabacteria_CG_Nomura_03__stripped_:0.07227554424310987657,(Bacteria_CP_OD1_candidate_division_OD1_bacterium_SCGC_AAA011_A08_DUSEL_001_185__stripped_:0.05007766657580575709,Bacteria_Parcubacteria_OD1_Nomurabacteria_RIFCSPHIGHO2_02_FULL_OD1_Nomurabacteria_35_13__stripped_:0.02820953655813104172):0.02922782704886692576[94]):0.04548795082523751643[99],(((Bacteria_CPR_ParcubacteriaOD1_Nomurabacteria_GWA2_OD1_40_9__stripped_:0.08801225113346795859,Bacteria_Parcubacteria_OD1_Nomurabacteria_RIFCSPHIGHO2_01_FULL_OD1_Nomurabacteria_40_20__stripped_:0.06968980770641707012):0.01761449444468486669[28],(((Bacteria_Parcubacteria_OD1_Nomurabacteria_RIFCSPLOWO2_12_FULL_OD1_Nomurabacteria_37_8__stripped_:0.03314082344118515766,(((((Bacteria_Parcubacteria_OD1_Nomurabacteria_RIFCSPLOWO2_12_FULL_OD1_Nomurabacteria_40_42__stripped_:0.04036577037023188208,Bacteria_Parcubacteria_OD1_Nomurabacteria_RIFOXYC2_FULL_OD1_Nomurabacteria_36_19__stripped_:0.03271692767041031735):0.02759042706873427245[30],(((Bacteria_Parcubacteria_OD1_Nomurabacteria_RIFCSPLOWO2_01_FULL_OD1_Nomurabacteria_41_18__stripped_:0.04876461962236829095,(Bacteria_Parcubacteria_OD1_Nomurabacteria_RIFCSPLOWO2_01_FULL_OD1_Nomurabacteria_40_18__stripped_:0.04565311990880600856,Bacteria_Parcubacteria_OD1_Nomurabacteria_RIFCSPLOWO2_01_FULL_OD1_Nomurabacteria_42_17__stripped_:0.03013928383465318619):0.00000100000050002909[12]):0.01523519549593451566[11],(Bacteria_Parcubacteria_OD1_Nomurabacteria_RIFCSPHIGHO2_01_FULL_OD1_Nomurabacteria_38_19__stripped_:0.09378388273728724411,(Bacteria_Parcubacteria_OD1_Nomurabacteria_RIFCSPHIGHO2_01_FULL_OD1_Nomurabacteria_40_12__stripped_:0.03213897177543098560,Bacteria_Parcubacteria_OD1_Nomurabacteria_RIFCSPLOWO2_01_FULL_OD1_Nomurabacteria_41_12__stripped_:0.00220314106550005507):0.03019517701783547628[64]):0.01299414385906506528[1]):0.00000100000050002909[0],(Bacteria_Parcubacteria_OD1_Nomurabacteria_RIFCSPHIGHO2_02_FULL_OD1_Nomurabacteria_36_29__stripped_:0.02295380666767219552,(Bacteria_Parcubacteria_OD1_Nomurabacteria_RIFCSPLOWO2_01_FULL_OD1_Nomurabacteria_39_18__stripped_:0.05161306034098046142,(Bacteria_Parcubacteria_OD1_Nomurabacteria_RIFCSPHIGHO2_01_FULL_OD1_Nomurabacteria_39_10__stripped_:0.06509941169966280972,Bacteria_CPR_ParcubacteriaOD1_Nomurabacteria_GWA1_OD1_37_20_partial__stripped_:0.01767247962890882221):0.02209280837101691014[65]):0.01128007686977245891[21]):0.00983356102374805668[5]):0.00543383755968094607[0]):0.00000100000050002909[1],((((Bacteria_CPR_ParcubacteriaOD1_Nomurabacteria_GWB1_OD1_47_6_part__stripped_:0.03648476821037261592,(Bacteria_CPR_ParcubacteriaOD1_Nomurabacteria_GWB1_OD1_40_7__stripped_:0.02902337105281994206,(Bacteria_CPR_ParcubacteriaOD1_Nomurabacteria_GWA1_OD1_43_17__stripped_:0.08789876445441423269,Bacteria_CPR_ParcubacteriaOD1_Nomurabacteria_GWA2_OD1_43_15__stripped_:0.03135206792591179598):0.01391375436480438675[24]):0.01284996864483488842[21]):0.00951807714124159460[11],(Bacteria_Parcubacteria_OD1_Nomurabacteria_RIFOXYB1_FULL_OD1_Nomurabacteria_39_16__stripped_:0.00000100000050002909,Bacteria_Parcubacteria_OD1_Nomurabacteria_GWB1_OD1_Nomurabacteria_40_6__stripped_:0.00544087092849915906):0.02015760341687245980[99]):0.01248376243356365094[8],(Bacteria_CPR_ParcubacteriaOD1_Nomurabacteria_GWA2_OD1_41_25_partial__stripped_:0.03471703528642061665,(Bacteria_Parcubacteria_OD1_Nomurabacteria_RIFCSPLOWO2_01_FULL_OD1_Nomurabacteria_40_15__stripped_:0.05980060651755757239,Bacteria_Parcubacteria_OD1_Nomurabacteria_RIFCSPLOWO2_01_FULL_OD1_Nomurabacteria_46_18__stripped_:0.12918170361789424461):0.01960995348347836439[19]):0.00414270409859800702[1]):0.01644116428515658007[1],Y2_Bin.24__stripped_:0.03966988394858743383):0.00000100000050002909[0]):0.00535620894468849616[0],Bacteria_CPR_ParcubacteriaOD1_GWB1_OD1_36_5__stripped_:0.02783018101439982059):0.01055857889261014280[0],Bacteria_Parcubacteria_OD1_Nomurabacteria_RIFCSPLOWO2_01_FULL_OD1_Nomurabacteria_37_25__stripped_:0.02255892811140938758):0.01621061541092601310[0]):0.01523865668017750433[5],(Bacteria_Parcubacteria_OD1_Nomurabacteria_RIFCSPHIGHO2_02_FULL_OD1_Nomurabacteria_42_19__stripped_:0.03542137215169133962,(Bacteria_Parcubacteria_OD1_Nomurabacteria_RIFCSPLOWO2_12_FULL_OD1_Nomurabacteria_44_11__stripped_:0.08475400868664630105,Bacteria_Parcubacteria_OD1_Nomurabacteria_RIFCSPLOWO2_01_FULL_OD1_Nomurabacteria_41_52b__stripped_:0.09720286750838542933):0.02774956791321095406[38]):0.01672644957048397343[26]):0.02571845231380951932[2],(Bacteria_Parcubacteria_OD1_Nomurabacteria_RIFCSPLOWO2_01_FULL_OD1_Nomurabacteria_39_17__stripped_:0.09728974187781691541,Bacteria_CPR_ParcubacteriaOD1_Nomurabacteria_GWF2_OD1_40_31__stripped_:0.05410421775790107829):0.03061054433695794760[24]):0.01065317395374101514[15]):0.02643739780655845334[23],Bacteria_Parcubacteria_OD1_Nomurabacteria_RIFCSPLOWO2_12_FULL_OD1_Nomurabacteria_46_14__stripped_:0.12720483378153504828):0.03028977917965565425[48]):0.14293140063511353133[99],(((Bacteria_CPR_ParcubacteriaOD1_GWA2_OD1_42_18__stripped_:0.29140128588015762334,Bacteria_Parcubacteria_OD1_Nomurabacteria_RIFCSPLOWO2_01_FULL_OD1_Nomurabacteria_33_24__stripped_:0.28259643030999298530):0.05196245069181573001[26],((Bacteria_Parcubacteria_OD1_Nomurabacteria_RIFCSPLOWO2_01_FULL_OD1_Nomurabacteria_36_10b__stripped_:0.57960332942110781573,Bacteria_Parcubacteria_OD1_Nomurabacteria_RIFCSPHIGHO2_02_FULL_OD1_Nomurabacteria_38_15__stripped_:0.22879572488501936922):0.08289899813005964513[48],((Bacteria_CPR_ParcubacteriaOD1_Nomurabacteria_RAAC4_OD1__stripped_:0.12806034942096147788,Bacteria_CPR_ParcubacteriaOD1_Nomurabacteria_GWB1_OD1_36_6__stripped_:0.12074067291901185994):0.09407249361749039918[91],Bacteria_Parcubacteria_OD1_Nomurabacteria_RIFCSPHIGHO2_02_FULL_OD1_Nomurabacteria_33_12__stripped_:0.32474918039475919596):0.04406787586436251153[29]):0.07203964837571351365[34]):0.00714753824622052676[5],(Bacteria_CPR_ParcubacteriaOD1_Nomurabacteria_GWB1_OD1_37_5__stripped_:0.13706549474240550812,Bacteria_Parcubacteria_OD1_Nomurabacteria_RIFCSPHIGHO2_01_FULL_OD1_Nomurabacteria_42_16__stripped_:0.22479685658135320492):0.17241134995242182737[96]):0.03012181960858862501[33]):0.08482928730779674964[67],Bacteria_Parcubacteria_OD1_Nomurabacteria_RIFCSPHIGHO2_01_FULL_OD1_Nomurabacteria_39_9__stripped_:0.37237642388381275715):0.09651125722824847875[95]):0.03630776032248247270[20],((Bacteria_Parcubacteria_OD1_RIF-OD1-9_RIFOXYC1_FULL_RIF_OD1_09_52_10__stripped_:0.12863803938030815566,Bacteria_Parcubacteria_OD1_RIF-OD1-9_RIFCSPHIGHO2_01_FULL_RIF_OD1_09_51_10__stripped_:0.07170103466276397941):0.23940543848049972153[100],(((Bacteria_Parcubacteria_OD1_RIF-OD1-9_RIFCSPLOWO2_01_FULL_RIF_OD1_09_43_27__stripped_:0.14252743775448048491,Bacteria_Parcubacteria_OD1_RIF-OD1-9_RIFCSPLOWO2_01_FULL_RIF_OD1_09_47_33b__stripped_:0.03197055045211050911):0.03831323091285591259[80],((Bacteria_Parcubacteria_OD1_RIF-OD1-9_RIFCSPHIGHO2_01_FULL_RIF_OD1_09_44_41__stripped_:0.02857678553685880779,(Bacteria_CPR_ParcubacteriaOD1_Nomurabacteria_GWC2_OD1_42_20__stripped_:0.00000100000050002909,Bacteria_Parcubacteria_OD1_Nomurabacteria_CG_Nomura_02__stripped_:0.02208443606133693796):0.02162593415764514290[78]):0.02937446095562162504[45],Bacteria_Parcubacteria_OD1_Nomurabacteria_CG_Nomura_01__stripped_:0.05123221362898208731):0.03202923886221138022[57]):0.19036709554478833950[100],Bacteria_Parcubacteria_OD1_Nomurabacteria_CG_Nomura_04__stripped_:0.28321927483303888096):0.02392871533849721954[25]):0.05530888739724723613[50]):0.03140824175704835103[8],((Bacteria_Parcubacteria_OD1_Campbellbacteria_RIFOXYC2_FULL_OD1_Campbellbacteria_35_25__stripped_:0.17496105468401057514,(Bacteria_Parcubacteria_OD1_Campbellbacteria_RIFCSPLOWO2_02_FULL_OD1_Campbellbacteria_35_11__stripped_:0.01460942508953618456,Bacteria_CPR_ParcubacteriaOD1_Campbellbacteria_GWD2_OD1_35_24__stripped_:0.05656506220405656260):0.09331404232959389367[92]):0.26933739134110057378[100],(((((Y2_Bin.46__stripped_:0.14608374053801539971,(Bacteria_Parcubacteria_OD1_RIF-OD1-1_RIFCSPLOWO2_02_FULL_RIF_OD1_10_39_26__stripped_:0.07712156876883925760,(Bacteria_Parcubacteria_OD1_RIF-OD1-1_RIFCSPLOWO2_02_RIF_OD1_10_39_10__stripped_:0.09445687522123735747,Bacteria_CPR_ParcubacteriaOD1_GWC2_OD1_40_10__stripped_:0.05125059105428304146):0.01250956498017975586[32]):0.04054840190338657169[63]):0.09946060079508668716[77],(Y2_Bin.107__stripped_:0.34440497242768519648,(((Bacteria_Parcubacteria_OD1_RIF-OD1-1_RIFOXYD1_FULL_RIF_OD1_10_39_35__stripped_:0.07871554228950967957,(Bacteria_Parcubacteria_OD1_RIF-OD1-1_RIFCSPLOWO2_12_FULL_RIF_OD1_10_39_16__stripped_:0.08281173702116133295,Bacteria_Parcubacteria_OD1_RIF-OD1-1_RIFCSPHIGHO2_02_FULL_RIF_OD1_10_39_19__stripped_:0.08413824904873372368):0.02216360390156328283[51]):0.05217077281447701081[84],Bacteria_Parcubacteria_OD1_RIF-OD1-1_RIFCSPLOWO2_01_FULL_RIF_OD1_10_35_19__stripped_:0.09577564909696142936):0.22535373181772075379[100],((Bacteria_CPR_ParcubacteriaOD1_GWA2_OD1_50_10_part__stripped_:0.05661588396798915984,(Bacteria_Parcubacteria_OD1_RIF-OD1-1_RIFCSPHIGHO2_01_FULL_RIF_OD1_10_43_60__stripped_:0.05409144671645959440,(Bacteria_Parcubacteria_OD1_RIF-OD1-1_RIFCSPHIGHO2_02_FULL_RIF_OD1_10_39_16__stripped_:0.06123342601003298885,((Bacteria_Parcubacteria_OD1_RIF-OD1-1_RIFCSPHIGHO2_01_FULL_RIF_OD1_10_44_22b__stripped_:0.17021804189023242992,(Bacteria_CPR_ParcubacteriaOD1_GWA1_OD1_49_11_partial__stripped_:0.10424540043774853382,(Bacteria_Parcubacteria_OD1_RIF-OD1-1_RIFCSPLOWO2_02_FULL_RIF_OD1_10_44_12b__stripped_:0.08875805656642177244,(Bacteria_Parcubacteria_OD1_RIF-OD1-1_RIFCSPHIGHO2_01_FULL_RIF_OD1_10_46_25__stripped_:0.06695008310994104983,(Bacteria_Parcubacteria_OD1_RIF-OD1-1_RIFCSPHIGHO2_01_FULL_RIF_OD1_10_49_18__stripped_:0.08261432866914465711,Bacteria_Parcubacteria_OD1_RIF-OD1-1_RIFCSPHIGHO2_02_FULL_RIF_OD1_10_43_37__stripped_:0.05951752235915095529):0.08809308763479198334[99]):0.07433239462102235462[91]):0.06955288957936932304[75]):0.03984308526383554400[51]):0.08463114508077217157[74],(Bacteria_Parcubacteria_OD1_RIF-OD1-1_RIFOXYD2_FULL_RIF_OD1_10_43_10__stripped_:0.10333702767087545038,(Bacteria_CPR_ParcubacteriaOD1_GWD1_OD1_44_9_partial__stripped_:0.03858171039778744704,Bacteria_Parcubacteria_OD1_RIF-OD1-1_RIFCSPLOWO2_01_FULL_RIF_OD1_10_47_33__stripped_:0.02690041556371334727):0.01468717569398904702[51]):0.01418967541214374503[46]):0.01567910063353862918[8]):0.02923741210929887285[17]):0.06308903633905715846[37]):0.31529360337108131018[99],(Bacteria_Parcubacteria_OD1_RIF-OD1-1_RIFCSPHIGHO2_12_FULL_RIF_OD1_10_43_12b__stripped_:0.16276697726348521300,Bacteria_Parcubacteria_OD1_RIF-OD1-1_RIFCSPHIGHO2_12_FULL_RIF_OD1_10_44_12b__stripped_:0.13839329687245960354):0.13453305351971150960[90]):0.03016590808780991728[45]):0.03516627389204719095[34]):0.06204656024045631518[42]):0.09099848111633510039[60],X2_Bin.16__stripped_:0.28152680663744233946):0.02064173938138343448[26],(Bacteria_Parcubacteria_OD1_RIF-OD1-9_RIFCSPLOWO2_02_FULL_RIF_OD1_09_51_11__stripped_:0.46622586873469668012,(((X3_Bin.15__stripped_:0.00000100000050002909,Y2_Bin.48__stripped_:0.00000100000050002909):0.00000100000050002909[31],X1_Bin.4__stripped_:0.00000100000050002909):0.00000100000050002909[13],Y4_Bin.14__stripped_:0.00000100000050002909):0.31729225982277686757[100]):0.03338509358760038959[2]):0.03608357812733392622[0],(((Bacteria_CPR_ParcubacteriaOD1_GWA2_OD1_43_11__stripped_:0.31152852886513082709,Bacteria_Parcubacteria_OD1_Campbellbacteria_RIFCSPLOWO2_02_OD1_Campbellbacteria_35_12__stripped_:0.18927828971933388646):0.02870214752831744265[33],(((Bacteria_CPR_ParcubacteriaOD1_L1_Parcubacteria_bacterium_SCGC_AAA040_L21_CrabSpa_001_179__stripped_:0.20521482401702212384,((Bacteria_Parcubacteria_OD1_RIF-OD1-11_RIFCSPHIGHO2_01_FULL_RIF_OD1_11_46_22__stripped_:0.13904974583535656407,Bacteria_Parcubacteria_OD1_Kaiserbacteria_RIFCSPLOWO2_12_FULL_OD1_Kaiserbacteria_45_26__stripped_:0.16824653726107530183):0.04529738775763330477[85],((Bacteria_Parcubacteria_OD1_Kaiserbacteria_RIFCSPHIGHO2_02_FULL_OD1_Kaiserbacteria_49_34__stripped_:0.05479988512146674595,Bacteria_Parcubacteria_OD1_Kaiserbacteria_RIFCSPLOWO2_12_FULL_OD1_Kaiserbacteria_50_10__stripped_:0.03933305884579404305):0.46394251413096154746[100],Bacteria_Parcubacteria_OD1_CG_CPR_18_CG_CPR18_01__stripped_:0.09922099975877558820):0.05931594627780118617[42]):0.07126751828412639100[50]):0.16235262385713850053[88],((Bacteria_Parcubacteria_OD1_Kaiserbacteria_RIFCSPHIGHO2_12_FULL_OD1_Kaiserbacteria_56_13__stripped_:0.16850317390940172668,(Bacteria_Parcubacteria_OD1_Kaiserbacteria_RIFCSPLOWO2_01_FULL_OD1_Kaiserbacteria_52_12b__stripped_:0.03239592632672811529,(((Bacteria_Parcubacteria_OD1_Kaiserbacteria_RIFCSPHIGHO2_02_FULL_OD1_Kaiserbacteria_55_17__stripped_:0.05528204419967592403,(Bacteria_Parcubacteria_OD1_Kaiserbacteria_GWA2_OD1_Kaiserbacteria_50_9__stripped_:0.05747113097069861398,(Bacteria_Parcubacteria_OD1_Kaiserbacteria_RIFCSPLOWO2_01_FULL_OD1_Kaiserbacteria_55_19__stripped_:0.02978393541538673639,Y2_Bin.91__stripped_:0.02398823002677361038):0.02419123457149932946[66]):0.01626254258452299734[51]):0.02048922507132968501[61],(Bacteria_Parcubacteria_OD1_CG_CPR_09_CG_CPR09_01__stripped_:0.07208462621435671180,(Y2_Bin.49_2__stripped_:0.00000100000050002909,Y2_Bin.49__stripped_:0.00000100000050002909):0.03375960269219156762[68]):0.01811878155205706373[47]):0.08666500268894523906[69],((Bacteria_Parcubacteria_OD1_Kaiserbacteria_RIFCSPHIGHO2_01_FULL_OD1_Kaiserbacteria_53_31__stripped_:0.08565064264906381564,(Bacteria_Parcubacteria_OD1_Kaiserbacteria_RIFOXYD1_FULL_OD1_Kaiserbacteria_47_14__stripped_:0.12893693325668367788,Bacteria_CPR_ParcubacteriaOD1_GWB1_OD1_57_6__stripped_:0.04209008888628206629):0.01106588343928004668[32]):0.02515223763135922622[30],Bacteria_Parcubacteria_OD1_Kaiserbacteria_RIFCSPHIGHO2_02_FULL_OD1_Kaiserbacteria_54_22__stripped_:0.04015937612506691873):0.00000100000050002909[9]):0.02236012465804518984[27]):0.10774029553175692997[77]):0.17950725630258601573[97],((((Bacteria_Parcubacteria_OD1_Kaiserbacteria_RIFCSPLOWO2_01_FULL_OD1_Kaiserbacteria_54_22__stripped_:0.03864614794310543971,(Bacteria_Parcubacteria_OD1_Kaiserbacteria_RIFCSPHIGHO2_02_FULL_OD1_Kaiserbacteria_55_20__stripped_:0.01551263073008144096,Bacteria_Parcubacteria_OD1_Kaiserbacteria_RIFCSPHIGHO2_02_FULL_OD1_Kaiserbacteria_54_11b__stripped_:0.01635830089788936972):0.03125248920795812430[98]):0.02300759141836589833[58],Bacteria_CPR_ParcubacteriaOD1_Kaiserbacteria_GWA2_OD1_52_12__stripped_:0.06176547265704069450):0.04841881552225899693[61],((Bacteria_Parcubacteria_OD1_Kaiserbacteria_RIFCSPHIGHO2_01_FULL_OD1_Kaiserbacteria_55_17__stripped_:0.06969687556998090117,(Bacteria_Parcubacteria_OD1_Kaiserbacteria_RIFCSPLOWO2_01_FULL_OD1_Kaiserbacteria_55_25__stripped_:0.01107941132873053840,Y3_Bin.74__stripped_:0.07659579171102902373):0.02940959007569961259[76]):0.02060069576019003812[34],(((Bacteria_Parcubacteria_OD1_Kaiserbacteria_RIFCSPLOWO2_01_FULL_OD1_Kaiserbacteria_53_17__stripped_:0.03565376406200179010,(Bacteria_Parcubacteria_OD1_Kaiserbacteria_RIFCSPHIGHO2_01_FULL_OD1_Kaiserbacteria_56_24__stripped_:0.08684740807277167851,Bacteria_Parcubacteria_OD1_RIFCSPHIGHO2_01_FULL_OD1_56_18__stripped_:0.03744677413848658543):0.01797584336018254875[51]):0.09599154177385464670[82],(Bacteria_Parcubacteria_OD1_Kaiserbacteria_RIFCSPLOWO2_01_FULL_OD1_Kaiserbacteria_54_13__stripped_:0.07008883307875760083,(Bacteria_Parcubacteria_OD1_Kaiserbacteria_RIFCSPLOWO2_01_FULL_OD1_Kaiserbacteria_54_24__stripped_:0.04985711249444214899,Bacteria_Parcubacteria_OD1_Kaiserbacteria_RIFCSPHIGHO2_02_FULL_OD1_Kaiserbacteria_59_21__stripped_:0.00666285675757650932):0.00826024904885699560[37]):0.03179090488604707082[29]):0.01776010232345504383[3],((Bacteria_Parcubacteria_OD1_Kaiserbacteria_RIFCSPHIGHO2_01_FULL_OD1_Kaiserbacteria_53_29__stripped_:0.07536243119217450603,Bacteria_CPR_ParcubacteriaOD1_Kaiserbacteria_GWB1_OD1_50_17_partial__stripped_:0.11998584602750637929):0.01748385570473468334[27],Y2_Bin.8__stripped_:0.10476360807390226737):0.03271991795010989468[16]):0.01289919696843189016[1]):0.02448931060208140928[7]):0.01625489027158134522[17],(Bacteria_Parcubacteria_OD1_Kaiserbacteria_RIFCSPLOWO2_02_FULL_OD1_Kaiserbacteria_51_13__stripped_:0.15741815165671718679,(Bacteria_Parcubacteria_OD1_Kaiserbacteria_RIFCSPHIGHO2_02_FULL_OD1_Kaiserbacteria_49_16__stripped_:0.07243596601476291752,Bacteria_Parcubacteria_OD1_Kaiserbacteria_RIFCSPHIGHO2_12_FULL_OD1_Kaiserbacteria_53_13__stripped_:0.02438145970205860685):0.06515388365720706232[87]):0.01083972064884598276[46]):0.16942457236124655595[99]):0.08060262347080870970[54]):0.03539310239373925221[2],(Bacteria_Parcubacteria_OD1_Kaiserbacteria_RIFCSPHIGHO2_01_FULL_OD1_Kaiserbacteria_49_13__stripped_:0.07135127588438140711,Bacteria_Parcubacteria_OD1_Kaiserbacteria_RIFCSPLOWO2_01_FULL_OD1_Kaiserbacteria_51_21__stripped_:0.08335273804501318329):0.14718625079155914226[100]):0.07223800501605695534[5]):0.05253885452830013569[2],((X1_Bin.7__stripped_:0.10382372520103949620,Bacteria_Parcubacteria_OD1_Kaiserbacteria_RIFCSPHIGHO2_01_FULL_OD1_Kaiserbacteria_48_10__stripped_:0.08129911101355269398):0.28831442879828322878[100],(Bacteria_Parcubacteria_OD1_RIFCSPHIGHO2_01_FULL_OD1_45_26__stripped_:0.49379300964053990386,((((Bacteria_Parcubacteria_OD1_Adlerbacteria_RIFCSPLOWO2_01_FULL_OD1_Adlerbacteria_51_16__stripped_:0.17986344575458135253,Y2_Bin.56__stripped_:0.08195009758383488274):0.03593364637787910959[18],(Bacteria_Parcubacteria_OD1_Adlerbacteria_RIFCSPHIGHO2_02_FULL_OD1_Adlerbacteria_52_17__stripped_:0.14890590292640396020,Bacteria_Parcubacteria_OD1_Adlerbacteria_RIFCSPHIGHO2_12_FULL_OD1_Adlerbacteria_53_18__stripped_:0.09807778698034926024):0.04440717209819871475[64]):0.02421816207885767874[9],Bacteria_Parcubacteria_OD1_Adlerbacteria_RIFOXYC1_FULL_OD1_Adlerbacteria_48_26__stripped_:0.14358047531475598424):0.03075231878215854003[16],(Bacteria_Parcubacteria_OD1_Adlerbacteria_RIFCSPLOWO2_01_FULL_OD1_Adlerbacteria_54_21b__stripped_:0.16310960687261769064,Bacteria_Parcubacteria_OD1_Adlerbacteria_RIFCSPHIGHO2_01_FULL_OD1_Adlerbacteria_54_23__stripped_:0.11977740480346431295):0.03776446572599521934[70]):0.12845319345391428834[97]):0.08989814038916142669[10]):0.06090831572206193562[1]):0.07433273615586494243[2]):0.03421823576411406331[0]):0.03129828868634982469[1]):0.03237220473525286718[1]):0.03397234170986970780[5]):0.15064742355864157997[82],Bacteria_CPR_ParcubacteriaOD1_GWB1_OD1_41_6_partial__stripped_:0.29922331299766197210):0.03633137326074143553[21],Bacteria_Parcubacteria_OD1_RIFCSPLOWO2_01_FULL_OD1_39_11__stripped_:0.32497657734299434384):0.03644456132555675548[13],((X2_Bin.24__stripped_:0.23976494429198752512,(Bacteria_CPR_ParcubacteriaOD1_GWC2_OD1_40_31__stripped_:0.18374741381278761332,(Bacteria_CPR_ParcubacteriaOD1_GWB1_OD1_43_8__stripped_:0.03348020674566783844,Bacteria_Parcubacteria_OD1_RIFCSPHIGHO2_02_OD1_41_19__stripped_:0.01684727972102186000):0.17121041096476230514[100]):0.13648225933936419807[100]):0.08757467589727561952[91],(Bacteria_Parcubacteria_OD1_RIFCSPLOWO2_01_FULL_OD1_42_9__stripped_:0.21383096207089188900,Bacteria_Parcubacteria_OD1_RIFCSPLOWO2_01_FULL_OD1_45_48__stripped_:0.51236368545549448861):0.04148448679082497592[22]):0.03476849160717321308[20]):0.03948376859630344654[23]):0.04849950576643739103[16]):0.07404209179291877663[57],((Bacteria_Parcubacteria_OD1_RIF-OD1-12_RIFCSPLOWO2_01_FULL_RIF_OD1_12_44_230__stripped_:0.41563748117909687929,(Bacteria_CPR_ParcubacteriaOD1_GWA2_OD1_47_10b__stripped_:0.23447801245320920582,Bacteria_Parcubacteria_OD1_RIF-OD1-12_RIFCSPLOWO2_01_FULL_RIF_OD1_12_48_26__stripped_:0.20240833343343539452):0.14440453810837791671[86]):0.16347443022653990186[98],(Bacteria_Parcubacteria_OD1_RIF-OD1-12_RIFCSPHIGHO2_01_FULL_RIF_OD1_12_48_27__stripped_:0.17217660305835358336,(Y2_Bin.29__stripped_:0.08711183026606020285,(Y2_Bin.70__stripped_:0.13410108714662824503,(Bacteria_Parcubacteria_OD1_RIF-OD1-12_RIFCSPHIGHO2_02_FULL_RIF_OD1_12_45_17b__stripped_:0.00000100000050002909,(Bacteria_Parcubacteria_OD1_RIF-OD1-12_RIFCSPHIGHO2_02_FULL_RIF_OD1_12_45_13b__stripped_:0.01816559414527304378,Bacteria_Parcubacteria_OD1_RIF-OD1-12_RIFCSPLOWO2_02_FULL_RIF_OD1_12_45_11c__stripped_:0.05889385560220203319):0.01083370744745810500[39]):0.04648445753745766157[84]):0.10515698090078103022[100]):0.24916721352010076651[100]):0.18138709485413004319[97]):0.02501745808206060767[52]):0.12185619311921669361[86]):0.20061323759599689054[98],(Bacteria_Parcubacteria_OD1_RIF-OD1-8_RBG_13_RIF_OD1_08_37_53__stripped_:0.46118308378601430286,((Bacteria_Parcubacteria_OD1_RIF-OD1-5_RIFCSPLOWO2_01_FULL_RIF_OD1_05_46_10__stripped_:0.29216469205764467043,((Bacteria_Parcubacteria_OD1_RIF-OD1-5_RIFCSPLOWO2_02_FULL_RIF_OD1_05_38_8__stripped_:0.23349715822953490130,Bacteria_Parcubacteria_OD1_RIF-OD1-5_RIFCSPLOWO2_12_FULL_RIF_OD1_05_38_22__stripped_:0.22094205143319595175):0.18331453597196847860[96],Bacteria_Parcubacteria_OD1_RIF-OD1-5_RIFCSPLOWO2_01_FULL_RIF_OD1_05_43_12__stripped_:0.23902831463055362882):0.14676725974320992130[72]):0.33462469940233641186[100],Bacteria_CPR_ParcubacteriaOD1_GWA2_OD1_rel_38_13__stripped_:0.46159481170304011988):0.06916176616495710305[16]):0.09949381848145377738[5]):0.04218575020728365654[5],((((Bacteria_CPR_ParcubacteriaOD1_GWF2_OD1_rel_44_7_partial__stripped_:0.34533914314111346933,Bacteria_Parcubacteria_OD1_RIF-OD1-8_RIFCSPLOWO2_01_FULL_RIF_OD1_08_43_11__stripped_:0.23074036559068605845):0.06467594845541815851[56],(Bacteria_CPR_ParcubacteriaOD1_GWB1_OD1_42_6__stripped_:0.22671767705683260052,Y5_Bin.39__stripped_:0.25448905418770528808):0.08174709209838186552[63]):0.09689833008083784116[73],((Bacteria_Parcubacteria_OD1_CG_CPR_04_CG_CPR04_01__stripped_:0.11255337675318338730,Bacteria_Parcubacteria_OD1_RIF-OD1-8_RBG_13_RIF_OD1_08_41_18__stripped_:0.16309983357906882029):0.25977765185703860507[100],((Bacteria_Parcubacteria_OD1_CG_CPR_01_CG_CPR01_01__stripped_:0.31280344728363823625,(Bacteria_Parcubacteria_OD1_RIF-OD1-8_RIFCSPHIGHO2_01_FULL_RIF_OD1_08_40_12b__stripped_:0.13107444143295923777,Bacteria_Parcubacteria_OD1_RIF-OD1-8_RIFCSPLOWO2_01_FULL_RIF_OD1_08_38_39__stripped_:0.22630790395669100890):0.07266282560637431220[91]):0.08886230909716123783[70],(Bacteria_Parcubacteria_OD1_CG_CPR_05_CG_CPR05_01__stripped_:0.40777488654544530311,(Bacteria_Parcubacteria_OD1_CG_CPR_05_CG_CPR05_02__stripped_:0.32346581163910903545,Bacteria_CPR_ParcubacteriaOD1_GWF2_OD1_rel_39_13_partial__stripped_:0.21546723552669874713):0.11316499868697980913[88]):0.09504982213942275715[72]):0.03427531148408018841[16]):0.06587700396499701627[45]):0.05207931674595250165[28],((((Bacteria_Parcubacteria_OD1_RIFCSPLOWO2_01_FULL_OD1_58_14__stripped_:0.38801775654520820336,Bacteria_Parcubacteria_OD1_RIFCSPLOWO2_01_FULL_OD1_48_14__stripped_:0.30054296228234195221):0.27284472204907828097[98],(Bacteria_Parcubacteria_OD1_Falkowbacteria_RIFCSPLOWO2_01_FULL_OD1_Falkowbacteria_40_23__stripped_:0.22628602897178956566,Bacteria_Parcubacteria_OD1_RIFCSPLOWO2_01_FULL_OD1_44_24__stripped_:0.08821543719877408818):0.31925827065306117136[100]):0.16536061089073950114[81],Bacteria_CPR_ParcubacteriaOD1_GWA2_OD1_rel_39_18__stripped_:0.61895057025828248420):0.06416409138302170412[8],Bacteria_CPR_ParcubacteriaOD1_Azambacteria_GWD2_OD1_46_48__stripped_:0.43917707199398420270):0.06006687919761335981[6]):0.06494594964902307421[1]):0.00766221297344028829[0]):0.05423917558091400498[4],(Bacteria_Parcubacteria_OD1_Azambacteria_RIFCSPLOWO2_02_FULL_OD1_Azambacteria_44_14__stripped_:0.25032970392156639328,(Bacteria_CPR_ParcubacteriaOD1_Azambacteria_GWA1_OD1_42_19_partial__stripped_:0.14097669334892587445,(Bacteria_CPR_ParcubacteriaOD1_Azambacteria_GWE1_OD1__stripped_:0.25148358287802674571,(Bacteria_CPR_ParcubacteriaOD1_Azambacteria_GWA2_OD1_39_10_partial__stripped_:0.00000100000050002909,Bacteria_Parcubacteria_OD1_Azambacteria_RIFCSPHIGHO2_01_FULL_OD1_Azambacteria_40_24__stripped_:0.01094311312642634419):0.16023528250687935071[100]):0.07166874689170896207[76]):0.17858044533224334827[100]):0.37042602912936195558[99]):0.05966015669814288269[6]):0.06857024649013016004[10],((Bacteria_SM2F11_RIFCSPHIGHO2_02_FULL_SM2F11_46_11__stripped_:0.48889410931536297911,(((Bacteria_SM2F11_RIFCSPHIGHO2_01_FULL_SM2F11_46_24__stripped_:0.14958306246120578464,((Bacteria_SM2F11_RIFCSPHIGHO2_12_FULL_SM2F11_48_16__stripped_:0.09943842045704889832,Bacteria_SM2F11_RIFCSPHIGHO2_01_FULL_SM2F11_45_18__stripped_:0.25318946853937568386):0.03142581320338775491[80],(Bacteria_SM2F11_RIFCSPHIGHO2_02_FULL_SM2F11_43_13b__stripped_:0.06203160349229221160,Bacteria_SM2F11_RIFCSPHIGHO2_12_FULL_SM2F11_42_22__stripped_:0.23540398618230370942):0.03896149196282167049[42]):0.08596046177295818547[58]):0.18728002199424370611[99],Y2_Bin.77__stripped_:0.23544791615899698933):0.05798299968359905271[29],(((Bacteria_CPR_ParcubacteriaOD1_GWA2_OD1_rel_51_12__stripped_:0.04673242756444859203,Bacteria_SM2F11_RIFCSPHIGHO2_01_SM2F11_52_17__stripped_:0.03703226532854688585):0.18590790375198651407[100],(Bacteria_SM2F11_RIFCSPHIGHO2_01_FULL_SM2F11_49_9__stripped_:0.09478479664748620803,(Bacteria_SM2F11_RIFCSPHIGHO2_01_FULL_SM2F11_46_14__stripped_:0.05799886402416493808,Bacteria_SM2F11_RIFCSPLOWO2_02_FULL_SM2F11_48_13__stripped_:0.11759749645033489018):0.03854514358435930099[40]):0.09863379103840386186[76]):0.24913614010043719227[100],(Bacteria_SM2F11_RIFCSPHIGHO2_01_FULL_SM2F11_50_11__stripped_:0.23047362267224738575,Bacteria_SM2F11_RIFCSPHIGHO2_01_FULL_SM2F11_43_23__stripped_:0.18051305498515318737):0.30812552755233607593[100]):0.03873136809276455511[37]):0.15095010609112718969[92]):0.10495819913440905535[62],((Bacteria_Parcubacteria_OD1_Moranbacteria_RBG_13_OD1_Moranbacteria_45_13__stripped_:0.34559497164360464261,(Bacteria_Parcubacteria_OD1_Moranbacteria_RIFOXYC1_FULL_OD1_Moranbacteria_44_13__stripped_:0.04084420592363995767,Bacteria_Parcubacteria_OD1_Moranbacteria_RIFOXYB1_FULL_OD1_Moranbacteria_44_23__stripped_:0.02041337838265453244):0.13759178039102595847[99]):0.19202803334783077882[98],(((Bacteria_Parcubacteria_OD1_Moranbacteria_RifOxyA12_full_OD1_Moranbacteria_35_19__stripped_:0.22678976769402223179,(Bacteria_CPR_ParcubacteriaOD1_MoranbacteriaOD1_i_GWA2_OD1_39_41__stripped_:0.06546212347653586339,Bacteria_Parcubacteria_OD1_Moranbacteria_RBG_19FT_COMBO_OD1_Moranbacteria_42_6__stripped_:0.31157817191618703001):0.07799762050968006566[92]):0.06445212826253965410[56],Bacteria_Parcubacteria_OD1_Moranbacteria_RifOxyA12_full_OD1_Moranbacteria_44_15__stripped_:0.17552396548689622180):0.11952621400645366267[97],(Bacteria_Parcubacteria_OD1_Moranbacteria_RIFCSPHIGHO2_12_FULL_OD1_Moranbacteria_40_10__stripped_:0.20817632896916413165,((((Bacteria_Parcubacteria_OD1_Moranbacteria_RIFCSPHIGHO2_01_FULL_OD1_Moranbacteria_55_24__stripped_:0.08655805950837329454,(Bacteria_Parcubacteria_OD1_Moranbacteria_RIFCSPHIGHO2_01_FULL_OD1_Moranbacteria_54_31__stripped_:0.02782595290167466304,((Bacteria_Parcubacteria_OD1_Moranbacteria_CG_Moran_01__stripped_:0.03196573832111058305,Bacteria_Parcubacteria_OD1_Moranbacteria_CG_Moran_02__stripped_:0.08424145933004817399):0.04328548602714236970[95],Bacteria_Parcubacteria_OD1_Moranbacteria_RIFCSPLOWO2_12_FULL_OD1_Moranbacteria_48_12__stripped_:0.09179833643719337299):0.00673404311928015031[37]):0.07390089285026898991[92]):0.21107676743911443773[100],(Bacteria_CPR_ParcubacteriaOD1_Moranbacteria__stripped_:0.07517531097589541522,(Bacteria_CPR_ParcubacteriaOD1_MoranbacteriaOD1_i_GWE1_OD1_i_ACD11_lin_49_15__stripped_:0.03151978249935452614,Bacteria_CPR_ParcubacteriaOD1_MoranbacteriaOD1_i_GWC2_OD1_i_45_10__stripped_:0.08423334689141791232):0.03228996394623985522[79]):0.11336068066305879376[97]):0.02282517382597309616[20],(Bacteria_CPR_ParcubacteriaOD1_MoranbacteriaOD1_i_GWC2_OD1_i_37_82__stripped_:0.01122841031035268569,(Bacteria_CPR_ParcubacteriaOD1_MoranbacteriaOD1_i_GWE2_OD1_36_40__stripped_:0.01994945171015726285,Bacteria_CPR_ParcubacteriaOD1_GWD2_OD1_38_11__stripped_:0.01309694561759330161):0.00596817856725805670[61]):0.10305398560300028932[100]):0.03716418858950899101[23],((X2_Bin.25__stripped_:0.37019450789435448534,Bacteria_CPR_ParcubacteriaOD1_MoranbacteriaOD1_i_GWD1_OD1_37_17__stripped_:0.00092789247153419086):0.18731978369150320551[81],((Bacteria_CP_OD1_ALUMROCK_MS4_OD1_33_19__stripped_:0.06120902134405301065,(Bacteria_CPR_ParcubacteriaOD1_MoranbacteriaOD1_i_GWF1_OD1_34_10__stripped_:0.01446578466526611713,Bacteria_CPR_ParcubacteriaOD1_MoranbacteriaOD1_i_GWE1_OD1_ACD7_35_17__stripped_:0.05861853177948606053):0.07749039617229001864[90]):0.17804229581776853664[91],X2_Bin.25_2__stripped_:0.03885335979582362625):0.00000100000050002909[25]):0.06058213763245443723[33]):0.05961562621702534703[34]):0.07706780118239021926[59]):0.07088426258178835704[59]):0.22007649720231384216[98]):0.10038917400356325849[23]):0.07887603186132360888[14],(((((Bacteria_Parcubacteria_OD1_Falkowbacteria_RIFOXYC2_FULL_OD1_Falkowbacteria_48_21__stripped_:0.30027418402238303941,(Bacteria_CPR_ParcubacteriaOD1_GWC2_OD1_38_7__stripped_:0.01960892322769876989,Bacteria_CPR_ParcubacteriaOD1_GWA2_OD1_40_23__stripped_:0.01872901201813879229):0.21740245628635465613[100]):0.17339938387030789935[96],Bacteria_Parcubacteria_OD1_Falkowbacteria_RIFOXYC2_FULL_OD1_Falkowbacteria_36_12__stripped_:0.39992159121969644842):0.19253445271015215412[91],(((Bacteria_Parcubacteria_OD1_Falkowbacteria_RIFCSPHIGHO2_02_FULL_OD1_Falkowbacteria_39_13__stripped_:0.16614264001096837320,Bacteria_Parcubacteria_OD1_Kuenenbacteria_CG_Kuenen_02__stripped_:0.04068847961953063475):0.18372746226274042081[100],Bacteria_Parcubacteria_OD1_Falkowbacteria_RIFCSPLOWO2_12_FULL_OD1_Falkowbacteria_42_13__stripped_:0.21696106161773803800):0.13447587138675753948[83],Bacteria_Parcubacteria_OD1_Kuenenbacteria_CG_Kuenen_01__stripped_:0.37592909111848366033):0.14374656987518524831[85]):0.01400346313463233898[7],((Bacteria_Parcubacteria_OD1_Falkowbacteria_RBG_13_OD1_Falkowbacteria_36_9__stripped_:0.14651450156043646644,Bacteria_Parcubacteria_OD1_Falkowbacteria_RBG_13_OD1_Falkowbacteria_39_9__stripped_:0.20638717085523489159):0.21913234318866922634[97],(((((Bacteria_Parcubacteria_OD1_Falkowbacteria_RIFOXYA2_FULL_OD1_Falkowbacteria_47_9__stripped_:0.21960461798991767757,Bacteria_Parcubacteria_OD1_Falkowbacteria_RIFCSPHIGHO2_02_FULL_OD1_Falkowbacteria_45_15__stripped_:0.21426757598854839770):0.08420978289175745646[95],((Bacteria_Parcubacteria_OD1_Falkowbacteria_CG_Falkow_02__stripped_:0.17609240307022455685,(((Bacteria_Parcubacteria_OD1_Falkowbacteria_CG_Falkow_01__stripped_:0.15742219674730204004,Bacteria_CPR_ParcubacteriaOD1_Falkowbacteria_GWF2_OD1_43_32__stripped_:0.11852216589680107661):0.11260256715289240770[99],Bacteria_Parcubacteria_OD1_Falkowbacteria_CG_Falkow_03__stripped_:0.28744071404144933002):0.10413792770091342965[93],Bacteria_CPR_ParcubacteriaOD1_Falkowbacteria_GWA2_OD1_39_24__stripped_:0.24913223661635430783):0.05205833705242048082[80]):0.06722842187315135332[44],(Bacteria_CPR_ParcubacteriaOD1_GWE2_OD1_38_18__stripped_:0.19749130222731675621,(((Bacteria_CPR_ParcubacteriaOD1_GWC2_OD1_42_12__stripped_:0.06276270822401677774,(Bacteria_Parcubacteria_OD1_Falkowbacteria_CG_Falkow_04__stripped_:0.12663305304755445579,Bacteria_Parcubacteria_OD1_Falkowbacteria_RIFCSPLOWO2_12_FULL_OD1_Falkowbacteria_45_13__stripped_:0.09882814681685915537):0.03858712725944406230[65]):0.19488061259833128203[100],(Bacteria_CPR_ParcubacteriaOD1_Falkowbacteria_GWE2_OD1_38_254__stripped_:0.18933850152032108416,Bacteria_CPR_ParcubacteriaOD1_Falkowbacteria_Parcubacteria_bacterium_SCGC_AAA036_E14_CrabSpa_001_178__stripped_:0.14607835052548789889):0.05383681599573452575[49]):0.04228001086892068522[47],(Bacteria_Parcubacteria_OD1_Falkowbacteria_RIFOXYD2_FULL_OD1_Falkowbacteria_34_120__stripped_:0.10536255389316280529,Bacteria_Parcubacteria_OD1_Falkowbacteria_RIFOXYA2_FULL_OD1_Falkowbacteria_47_19__stripped_:0.15104331527161629634):0.05335979743134441206[60]):0.03427232438204857318[32]):0.00499792269596258890[16]):0.13008569345147083518[90]):0.24976303055604465175[97],(((((((Bacteria_CPR_ParcubacteriaOD1_Magasanikbacteria_GWC2_OD1_37_14__stripped_:0.18327835526910246644,Bacteria_Parcubacteria_OD1_Magasanikbacteria_RIFCSPLOWO2_12_FULL_OD1_Magasanikbacteria_43_12__stripped_:0.18715948196273785031):0.10255365500021479397[100],((Bacteria_Parcubacteria_OD1_Magasanikbacteria_RIFCSPHIGHO2_02_FULL_OD1_Magasanikbacteria_33_17__stripped_:0.06885510894926288872,Bacteria_Parcubacteria_OD1_Magasanikbacteria_RIFOXYB1_FULL_OD1_Magasanikbacteria_40_15__stripped_:0.10445955949902006876):0.10997060054308027688[90],(((Bacteria_Parcubacteria_OD1_Magasanikbacteria_RIFCSPHIGHO2_02_FULL_OD1_Magasanikbacteria_47_14__stripped_:0.24466001650433308323,(Bacteria_Parcubacteria_OD1_Magasanikbacteria_RIFCSPLOWO2_02_FULL_OD1_Magasanikbacteria_47_16__stripped_:0.25591755992705933487,Bacteria_Parcubacteria_OD1_Magasanikbacteria_RIFCSPHIGHO2_02_FULL_OD1_Magasanikbacteria_41_13__stripped_:0.18294092887888421806):0.04716161740149275167[40]):0.02679575915591642099[11],(Bacteria_CPR_ParcubacteriaOD1_Magasanikbacteria_GWD2_OD1_43_18__stripped_:0.11094811692112523105,Bacteria_Parcubacteria_OD1_Magasanikbacteria_CG_Magasa_02__stripped_:0.05812162010626700098):0.21162532325300209557[100]):0.03071088819162845485[13],Bacteria_Parcubacteria_OD1_Magasanikbacteria_RIFCSPHIGHO2_02_FULL_OD1_Magasanikbacteria_51_14__stripped_:0.20977432456814856798):0.04927126716522993444[16]):0.05876919565156607517[32]):0.04568821104121470467[39],((Bacteria_CPR_ParcubacteriaOD1_Magasanikbacteria_Parcubacteria_bacterium_SCGC_AAA011_J21_DUSEL_001_191__stripped_:0.22607160367107467791,(Bacteria_Parcubacteria_OD1_Magasanikbacteria_RIFCSPHIGHO2_12_FULL_OD1_Magasanikbacteria_41_16__stripped_:0.21528243748743694508,Bacteria_CPR_ParcubacteriaOD1_Magasanikbacteria_GWA2_OD1_56_11__stripped_:0.19495407833320654856):0.07279526883914075319[76]):0.06004138910677126600[79],(((Bacteria_Parcubacteria_OD1_Magasanikbacteria_CG_Magasa_01__stripped_:0.14188306966919056462,Bacteria_Parcubacteria_OD1_Magasanikbacteria_RifOxyC12_full_OD1_Magasanikbacteria_33_11__stripped_:0.04415743281022730532):0.01450446958892077920[64],Bacteria_Parcubacteria_OD1_Magasanikbacteria_RIFOXYD12_FULL_OD1_Magasanikbacteria_33_17__stripped_:0.07575818235432729697):0.09990746024784742663[89],Bacteria_Parcubacteria_OD1_Magasanikbacteria_RIFOXYC2_FULL_OD1_Magasanikbacteria_39_8__stripped_:0.16881058053568173682):0.08770083426898059309[90]):0.16808461743853328474[99]):0.05983680806551886638[59],((Bacteria_Parcubacteria_OD1_Magasanikbacteria_RIFOXYD1_FULL_OD1_Magasanikbacteria_40_23__stripped_:0.09552830512669878427,(Y2_Bin.13__stripped_:0.04400592225315763661,Bacteria_CPR_ParcubacteriaOD1_Magasanikbacteria_GWA2_OD1_40_10_partial__stripped_:0.04999713959788752715):0.03341983066535032104[75]):0.17438413013904646709[100],(((Bacteria_Parcubacteria_OD1_Magasanikbacteria_RIFOXYD2_FULL_OD1_Magasanikbacteria_36_9__stripped_:0.20455016598491418400,((Bacteria_Parcubacteria_OD1_Magasanikbacteria_RIFOXYD2_FULL_OD1_Magasanikbacteria_41_14__stripped_:0.17913333212067741873,Bacteria_Parcubacteria_OD1_Magasanikbacteria_RIFOXYC2_FULL_OD1_Magasanikbacteria_42_28__stripped_:0.11450495136540465857):0.13381273680150540528[96],Bacteria_Parcubacteria_OD1_Magasanikbacteria_RIFOXYA2_FULL_OD1_Magasanikbacteria_44_8__stripped_:0.25000761114002761909):0.03224092266322870631[24]):0.05632589887955870983[62],(Bacteria_Parcubacteria_OD1_Magasanikbacteria_RIFCSPHIGHO2_01_FULL_OD1_Magasanikbacteria_47_8__stripped_:0.12210775240412291565,(Bacteria_CPR_ParcubacteriaOD1_Magasanikbacteria_GWA2_OD1_50_22_partial__stripped_:0.15260360783901935622,Bacteria_Parcubacteria_OD1_Magasanikbacteria_RIFCSPLOWO2_02_FULL_OD1_Magasanikbacteria_44_11__stripped_:0.15762125408150115535):0.03935185332756181015[46]):0.07049305970716626679[84]):0.07450857590261560082[81],Bacteria_CPR_ParcubacteriaOD1_Magasanikbacteria_GWA2_OD1_46_17_plus__stripped_:0.21518192047671302891):0.03787631242922300662[42]):0.12442898590584726415[98]):0.19088822842558325621[100],(Bacteria_Parcubacteria_OD1_Magasanikbacteria_RIFCSPHIGHO2_02_FULL_OD1_Magasanikbacteria_50_9b__stripped_:0.40335232319277819490,Bacteria_CPR_ParcubacteriaOD1_Magasanikbacteria_GWA2_OD1_45_39_plus__stripped_:0.33450007752279603546):0.13389334056203394674[69]):0.08315370727312032528[28],(Bacteria_CPR_ParcubacteriaOD1_Magasanikbacteria_GWA2_OD1_42_32__stripped_:0.25673643466993012474,Bacteria_CPR_ParcubacteriaOD1_Magasanikbacteria_GWC2_OD1_41_17__stripped_:0.23099973132569071033):0.17471049055861795352[93]):0.07581269700106449405[19],((((Y4_Bin.36__stripped_:0.00000100000050002909,(X1_Bin.2__stripped_:0.00000100000050002909,X3_Bin.20__stripped_:0.00000100000050002909):0.00000100000050002909[34]):0.00000100000050002909[30],Y2_Bin.18__stripped_:0.00000100000050002909):0.50760504893181601638[100],(((Bacteria_Parcubacteria_OD1_Falkowbacteria_RIFCSPLOWO2_01_FULL_OD1_Falkowbacteria_39_33__stripped_:0.47615912968218498946,(Bacteria_Parcubacteria_OD1_Uhrbacteria_RIFCSPLOWO2_02_FULL_OD1_Uhrbacteria_46_25__stripped_:0.27348615784604263235,Bacteria_CPR_ParcubacteriaOD1_GWA2_OD1_47_26__stripped_:0.22758321188555133419):0.31198219910183611070[100]):0.04971842618377617790[13],(Bacteria_Parcubacteria_OD1_RIF-OD1-3_RIFCSPLOWO2_02_FULL_RIF_OD1_03_48_11__stripped_:0.25941128312106775944,Bacteria_Parcubacteria_OD1_CG_CPR_14_CG_CPR14_01__stripped_:0.38340309279321338476):0.22634682153668139737[99]):0.05637356893862181112[8],Bacteria_Parcubacteria_OD1_CG_CPR_13_CG_CPR13_01__stripped_:0.31202422135169777251):0.06219192813681089643[6]):0.04697332807326465992[3],(((Bacteria_Parcubacteria_OD1_RIF-OD1-3_RIFCSPLOWO2_01_FULL_RIF_OD1_03_53_11__stripped_:0.14142586420735070440,Bacteria_Parcubacteria_OD1_RIF-OD1-3_RIFCSPLOWO2_01_FULL_RIF_OD1_03_52_15__stripped_:0.11957835198466840176):0.16383882986257750081[99],(Bacteria_CPR_ParcubacteriaOD1_GWA2_OD1_36_10__stripped_:0.24182662972405941093,Bacteria_Parcubacteria_OD1_RIF-OD1-3_RIFOXYC1_FULL_RIF_OD1_03_37_11__stripped_:0.32487982672394954964):0.11701287176893203357[93]):0.12475036861660719623[96],(Bacteria_Parcubacteria_OD1_RIF-OD1-3_RIFCSPLOWO2_01_FULL_RIF_OD1_03_45_10__stripped_:0.16056530213921366146,Bacteria_CPR_ParcubacteriaOD1_GWA2_OD1_43_17_A823__stripped_:0.33908750050407182597):0.18749555523023148096[89]):0.08633061883461645714[50]):0.07113243665769472535[2]):0.03174586530660557238[0]):0.04560064042085151120[0],(((((X4_Bin.10__stripped_:0.00000100000050002909,X2_Bin.12__stripped_:0.00000100000050002909):0.31141144824476091335[100],(Bacteria_Parcubacteria_OD1_Kuenenbacteria_CG_Kuenen_03__stripped_:0.62030932312686370977,Bacteria_CPR_ParcubacteriaOD1_Parcubacteria_bacterium_SCGC_AB_164_E21_SAK_001_209__stripped_:0.32324226659257837557):0.26712673978665774088[99]):0.14669282611597619925[43],((((Bacteria_Parcubacteria_OD1_Uhrbacteria_RIFCSPHIGHO2_02_FULL_OD1_Uhrbacteria_57_19__stripped_:0.31987108367295252753,Bacteria_Parcubacteria_OD1_Uhrbacteria_RIFCSPHIGHO2_12_FULL_OD1_Uhrbacteria_60_25__stripped_:0.51071200331299193564):0.12255335972350973883[51],((Bacteria_CPR_ParcubacteriaOD1_Uhrbacteria_ACD76__stripped_:0.32495896531951029562,(Bacteria_CPR_ParcubacteriaOD1_Uhrbacteria_GWD2_OD1_52_7__stripped_:0.23383664603547910099,Bacteria_CPR_ParcubacteriaOD1_Uhrbacteria_GWB2_OD1_ACD66_rel_41_36__stripped_:0.31529631201226032688):0.13287276976554079910[99]):0.05332118646433935127[22],(((Bacteria_Parcubacteria_OD1_Uhrbacteria_RIFCSPHIGHO2_02_FULL_OD1_Uhrbacteria_54_11__stripped_:0.19364722763176328568,Bacteria_CPR_ParcubacteriaOD1_GWA2_OD1_56_7_partial__stripped_:0.28554950239127147027):0.15987605874661839356[96],((Bacteria_CPR_ParcubacteriaOD1_Uhrbacteria_GWE2_OD1_45_35__stripped_:0.18241758952869202570,Bacteria_CPR_ParcubacteriaOD1_Uhrbacteria_GWA2_OD1_41_10__stripped_:0.21166424604105946172):0.10083525651204999773[88],((Bacteria_CPR_ParcubacteriaOD1_Uhrbacteria_GWA2_OD1_53_10__stripped_:0.20704397196613907872,(Bacteria_Parcubacteria_OD1_Uhrbacteria_RIFOXYB2_FULL_OD1_Uhrbacteria_57_15__stripped_:0.27570308778441765529,Bacteria_Parcubacteria_OD1_Uhrbacteria_RIFCSPHIGHO2_01_FULL_OD1_Uhrbacteria_63_20__stripped_:0.19710805221144417354):0.05424901152041379515[56]):0.03020987270071751052[29],((Bacteria_Parcubacteria_OD1_Uhrbacteria_RIFOXYB2_FULL_OD1_Uhrbacteria_45_11__stripped_:0.26338526128315231656,(Bacteria_CPR_ParcubacteriaOD1_Uhrbacteria_GWF2_OD1_39_13__stripped_:0.06959866203609260671,Bacteria_CPR_ParcubacteriaOD1_Uhrbacteria_GWA2_OD1_52_8b__stripped_:0.15472515093815797371):0.16292135165813573239[100]):0.13963563966484046630[96],(Bacteria_CPR_ParcubacteriaOD1_Uhrbacteria_GWF2_OD1_46_218__stripped_:0.28412589182843572821,Bacteria_Parcubacteria_OD1_Uhrbacteria_RIFOXYB2_FULL_OD1_Uhrbacteria_41_18__stripped_:0.15269426049494388975):0.04501068098751976471[53]):0.02126609465905918497[39]):0.05514120680666487195[79]):0.03094434219902868557[43]):0.03393417265343301459[53],Bacteria_Parcubacteria_OD1_Uhrbacteria_RIFCSPHIGHO2_02_FULL_OD1_Uhrbacteria_53_13__stripped_:0.45482936408051632959):0.02653512737827776885[40]):0.10274483183167135159[48]):0.09959968711109452866[23],((Bacteria_Parcubacteria_OD1_Uhrbacteria_RIFOXYC2_FULL_OD1_Uhrbacteria_47_19__stripped_:0.04398503306008597069,Bacteria_Parcubacteria_OD1_CG_CPR_02_CG_CPR02_01__stripped_:0.05947509160710692799):0.23035264864267093743[100],(Bacteria_Parcubacteria_OD1_Uhrbacteria_RIFCSPHIGHO2_02_FULL_OD1_Uhrbacteria_60_10__stripped_:0.25588693002388013253,Bacteria_OD1_uncultured_SG8_24__stripped_:0.27031337524945525663):0.08321745004771463616[72]):0.22981232077563859550[93]):0.06563169089183922000[11],((Bacteria_Parcubacteria_OD1_CG_CPR_12_CG_CPR12_01__stripped_:0.47400417405615008493,Bacteria_Parcubacteria_OD1_Falkowbacteria_RBG_13_OD1_Falkowbacteria_39_14__stripped_:0.26039469142701504589):0.07600883261911102473[15],Bacteria_Parcubacteria_OD1_Falkowbacteria_RIFOXYA2_FULL_OD1_Falkowbacteria_38_12__stripped_:0.26586771576092599334):0.04792678591360709922[7]):0.04349711788737010282[4]):0.04490037199354344338[1],(Bacteria_Parcubacteria_OD1_Falkowbacteria_RIFCSPLOWO2_02_FULL_OD1_Falkowbacteria_46_11b__stripped_:0.19364293699995957510,((Bacteria_Parcubacteria_OD1_Falkowbacteria_RIFCSPHIGHO2_02_FULL_OD1_Falkowbacteria_39_17__stripped_:0.19152892455165507202,Bacteria_Parcubacteria_OD1_Falkowbacteria_RIFCSPHIGHO2_01_FULL_OD1_Falkowbacteria_47_11b__stripped_:0.21738715442219483376):0.06972267784093964804[56],((Bacteria_CPR_ParcubacteriaOD1_GWA2_OD1_38_13__stripped_:0.36163347872881479450,Bacteria_Parcubacteria_OD1_Falkowbacteria_RIFCSPHIGHO2_01_FULL_OD1_Falkowbacteria_44_11__stripped_:0.16534949090071832112):0.09012967204092699192[61],(Bacteria_Parcubacteria_OD1_Falkowbacteria_RIFCSPHIGHO2_02_FULL_OD1_Falkowbacteria_56_16__stripped_:0.22186686108933470485,Bacteria_Parcubacteria_OD1_Falkowbacteria_RIFCSPHIGHO2_01_FULL_OD1_Falkowbacteria_39_8__stripped_:0.22106317875832776076):0.05974226022426753352[69]):0.05057054951368130519[41]):0.01667692445034996834[14]):0.12341094628490996421[63]):0.02184785950619186345[0],((Y2_Bin.31__stripped_:0.43888131663011409334,(Bacteria_CPR_ParcubacteriaOD1_Parcubacteria_bacterium_SCGC_AAA011_N16_Dusel_001_262__stripped_:0.34142127505596964188,(Bacteria_Parcubacteria_OD1_Uhrbacteria_RIFCSPLOWO2_02_FULL_OD1_Uhrbacteria_48_12__stripped_:0.09443349797972022674,Bacteria_Parcubacteria_OD1_Uhrbacteria_RIFCSPLOWO2_01_FULL_OD1_Uhrbacteria_47_25__stripped_:0.12760377697796077001):0.24286360786402003131[100]):0.13894387052847115283[51]):0.05530462783296240942[23],((Bacteria_Parcubacteria_OD1_Uhrbacteria_RIFCSPLOWO2_02_FULL_OD1_Uhrbacteria_49_11__stripped_:0.30883039083841684613,Bacteria_Parcubacteria_OD1_Uhrbacteria_RIFCSPLOWO2_02_FULL_OD1_Uhrbacteria_54_37__stripped_:0.23121467843227866412):0.32003236680841001816[95],(Bacteria_Parcubacteria_OD1_RIF-OD1-3_RIFOXYC2_FULL_RIF_OD1_03_42_11__stripped_:0.25459323788549992340,Bacteria_CPR_ParcubacteriaOD1_GWA2_OD1_46_39_partial__stripped_:0.24279258995756680672):0.10871260346998312674[98]):0.08958650709924369238[29]):0.06128337049827325966[1]):0.02170663091921512175[0]):0.02839864034778836338[0],(Bacteria_Parcubacteria_OD1_RIF-OD1-1_RIFCSPLOWO2_01_FULL_RIF_OD1_01_48_11__stripped_:0.41683152935714901099,(Bacteria_Parcubacteria_OD1_RIF-OD1-2_RIFCSPLOWO2_01_FULL_RIF_OD1_02_44_13__stripped_:0.43371027902491943173,((Bacteria_Parcubacteria_OD1_RIF-OD1-2_RIFCSPLOWO2_02_FULL_RIF_OD1_02_44_20__stripped_:0.25044588399120454314,Bacteria_Parcubacteria_OD1_RIF-OD1-2_RIFOXYD2_FULL_RIF_OD1_02_43_21__stripped_:0.28226257443719693363):0.54107922944939745857[100],Bacteria_CPR_ParcubacteriaOD1_GWA2_OD1_44_12__stripped_:0.36014902672380449955):0.12069058292926070075[37]):0.18148502521498821594[82]):0.12298605537339818428[11]):0.03435153714327680852[0]):0.03482849163845482682[0]):0.06078187860967212280[2],(Bacteria_Parcubacteria_OD1_RIF-OD1-1_RIFOXYA2_FULL_RIF_OD1_01_38_24__stripped_:0.66763778091449843544,(Bacteria_Parcubacteria_OD1_RIF-OD1-1_RIFCSPLOWO2_02_FULL_RIF_OD1_01_42_19__stripped_:0.37321814627426047606,Bacteria_Parcubacteria_OD1_RIF-OD1-1_RIFCSPHIGHO2_12_FULL_RIF_OD1_01_48_17__stripped_:0.25426576569050052257):0.13338548530598373643[93]):0.09056456044028544927[9]):0.09058268353949271157[22]):0.04347315246562470648[3]):0.06978878581807498871[7],((((Bacteria_CPR_CPR1_GWA2_CPR1_42_17__stripped_:0.79760507006917180650,((Bacteria_CPR_CPR3_GWF2_CPR3_35_18__stripped_:0.59067865202719671558,Bacteria_CG_CPR_15_CG_CPR15_01__stripped_:0.33833168793591589241):0.25373789651552519642[95],(((Bacteria_WWE3_RIFCSPLOWO2_01_FULL_WWE3_53_14__stripped_:0.11129309886680577302,(Bacteria_CP_WWE3_CSP1_7__stripped_:0.11942390880414542609,Bacteria_WWE3_RBG_19FT_COMBO_WWE3_53_11__stripped_:0.10358795338956076904):0.07177226725203118829[62]):0.31287210552249172801[100],Bacteria_WWE3_RIFCSPHIGHO2_01_FULL_WWE3_48_15__stripped_:0.24405160596094782610):0.62633298234612733157[100],(Bacteria_WWE3_RIFCSPLOWO2_01_FULL_WWE3_42_11__stripped_:0.56974464646680944568,(((Bacteria_WWE3_RIFCSPHIGHO2_01_FULL_WWE3_40_23__stripped_:0.41549145633344286566,((((Bacteria_WWE3_RIFCSPLOWO2_12_FULL_WWE3_36_10__stripped_:0.30149168606676085558,(Bacteria_CPR_WWE3_GWA2_WWE3_46_9__stripped_:0.31426304111545999564,Bacteria_CPR_WWE3_GWB1_WWE3_41_6__stripped_:0.18097540900891800897):0.03896754412699270087[19]):0.05223118983880863792[9],Bacteria_WWE3_RIFCSPHIGHO2_01_FULL_WWE3_42_13__stripped_:0.22186022807169095139):0.02774947901199441291[6],((Bacteria_WWE3_RIFCSPHIGHO2_12_FULL_WWE3_38_15__stripped_:0.05461300157470538180,(Bacteria_WWE3_RIFCSPLOWO2_01_FULL_WWE3_37_15__stripped_:0.01654470677834434661,Bacteria_WWE3_RBG_16_WWE3_37_10__stripped_:0.02257609272979020296):0.02237267185476302447[84]):0.13786837025589437911[100],(Bacteria_WWE3_RBG_19FT_COMBO_WWE3_34_6__stripped_:0.30752347531008039638,((Bacteria_WWE3_RIFOXYD1_FULL_WWE3_39_9__stripped_:0.19042020736456305441,Bacteria_WWE3_RBG_13_WWE3_37_7__stripped_:0.30722005499339538614):0.08304829828982451811[39],(Bacteria_WWE3_RIFOXYA2_FULL_WWE3_46_9__stripped_:0.28700450638255148306,(Bacteria_CPR_WWE3_RAAC2_WWE3_complete__stripped_:0.01564117836470793263,(Bacteria_WWE3_RIFOXYD2_FULL_WWE3_43_10__stripped_:0.00000100000050002909,((Bacteria_WWE3_RIFOXYC1_FULL_WWE3_42_17__stripped_:0.00688807454982703730,Bacteria_CPR_WWE3_GWB1_WWE3_42_6__stripped_:0.01670412100730343796):0.01632372083622677522[95],Bacteria_WWE3_RIFOXYD1_FULL_WWE3_43_17__stripped_:0.02275063100383796846):0.01686100939045933125[43]):0.01253485519656876920[47]):0.11533631222385926085[99]):0.06221165912509379892[84]):0.10340368463784700703[68]):0.05914277911966153711[37]):0.08870823143753095441[33]):0.02925371934291160630[26],Bacteria_CPR_WWE3_GWA2_WWE3_44_16__stripped_:0.32782747186784216842):0.15286142276361514014[87]):0.15437062780753410540[95],(Bacteria_WWE3_RIFCSPHIGHO2_01_FULL_WWE3_35_17__stripped_:0.26162401150613179279,Bacteria_WWE3_RIFCSPLOWO2_01_FULL_WWE3_39_13__stripped_:0.37630958339869990947):0.50180371147811453358[100]):0.05129475967550600063[53],Bacteria_CG_CPR_06_CG_CPR06_01__stripped_:0.53589924968854807386):0.11616151484717072984[75]):0.05353222152785817173[33]):0.06950404802090838496[26]):0.04135063531480014098[20]):0.04292562689268104165[14],(((((((Bacteria_CPR_MicrogenomatesOP11_Beckwithbacteria_GWC1_OP11_49_16_complete__stripped_:0.15578861064736876374,((Bacteria_Microgenomates_OP11_Beckwithbacteria_RIFCSPLOWO2_02_FULL_OP11_Beckwithbacteria_47_23__stripped_:0.05312714692341526795,Bacteria_Microgenomates_OP11_Beckwithbacteria_CG_Beckwith_01__stripped_:0.06958141074731100106):0.17194562641779784218[100],(Bacteria_CPR_MicrogenomatesOP11_Beckwithbacteria_GWA2_OP11_43_10__stripped_:0.04892846963591079151,Bacteria_Microgenomates_OP11_Beckwithbacteria_CG_Beckwith_02__stripped_:0.04889767616907385317):0.18958500584782944642[100]):0.13843678915494003756[100]):0.13655021771826947319[99],(Bacteria_Microgenomates_OP11_Beckwithbacteria_RBG_13_OP11_Beckwithbacteria_35_6__stripped_:0.27343315538066625958,Bacteria_Microgenomates_OP11_Beckwithbacteria_RBG_13_OP11_Beckwithbacteria_42_9__stripped_:0.38424550567988507987):0.07332452305245520940[61]):0.08135662992024388085[37],((((Bacteria_CPR_MicrogenomatesOP11_GWF2_OP11_47_9__stripped_:0.16584726139468133899,((Bacteria_CPR_MicrogenomatesOP11_GWA2_OP11_46_16_partial__stripped_:0.00292489909967134660,Bacteria_CPR_MicrogenomatesOP11_GWA2_OP11_46_7__stripped_:0.05014528997743707139):0.11666511450313769849[100],Bacteria_CPR_MicrogenomatesOP11_GWF1_OP11_46_12__stripped_:0.14627504569000923662):0.07940831879990847830[90]):0.25971241357136226613[100],((Bacteria_Microgenomates_OP11_Collierbacteria_RIFOXYB1_FULL_OP11_Collierbacteria_49_13__stripped_:0.38466891073997105943,((Bacteria_Microgenomates_OP11_Collierbacteria_RIFCSPHIGHO2_01_FULL_OP11_Collierbacteria_50_25__stripped_:0.04693554876795609510,Bacteria_CPR_MicrogenomatesOP11_Collierbacteria_Microgenomates_bacterium_SCGC_AAA011_I21_DUSEL_001_204__stripped_:0.07301787466407937133):0.24444094843833732988[100],(Bacteria_CPR_MicrogenomatesOP11_Collierbacteria_GWE1_OP11_ACD61_46_18__stripped_:0.16944556965595911069,(Bacteria_CPR_MicrogenomatesOP11_Collierbacteria_GWA2_OP11_42_17__stripped_:0.06905423731454764236,(Bacteria_Microgenomates_OP11_Collierbacteria_RIFOXYD1_FULL_OP11_Collierbacteria_40_9__stripped_:0.12118074610719362094,((Bacteria_CPR_MicrogenomatesOP11_Collierbacteria_GWB1_OP11_44_6__stripped_:0.04656804705373169401,(Bacteria_CPR_MicrogenomatesOP11_Collierbacteria_GWA2_OP11_ACD61_44_13__stripped_:0.00831910649162921623,(Bacteria_Microgenomates_OP11_Collierbacteria_CG_Collier_01__stripped_:0.02521684729785148016,Bacteria_Microgenomates_OP11_Collierbacteria_RIFOXYC2_FULL_OP11_Collierbacteria_43_15__stripped_:0.02586216349943664186):0.01040968150669611438[55]):0.02512615212191126116[60]):0.01545255033019381739[69],Bacteria_CPR_MicrogenomatesOP11_Collierbacteria_GWA2_OP11_44_99__stripped_:0.02749976126258585341):0.04334704239488496730[85]):0.05951283085976919601[91]):0.02244083563261718012[81]):0.14796020293048470218[98]):0.17968846269700930462[99]):0.12251434172102819431[89],((Bacteria_Microgenomates_OP11_Pacebacteria_RIFCSPHIGHO2_02_FULL_OP11_Pacebacteria_46_9__stripped_:0.27665948255437217140,(Bacteria_Microgenomates_OP11_Pacebacteria_CG_Pacebac_01__stripped_:0.20924678514048913880,(Bacteria_Microgenomates_OP11_Pacebacteria_CG_Pacebac_02__stripped_:0.09044222937832617493,(Bacteria_Microgenomates_OP11_Pacebacteria_RIFOXYA1_FULL_OP11_Pacebacteria_38_18__stripped_:0.10467900486567896512,Bacteria_CPR_MicrogenomatesOP11_Pacebacteria_GWB1_OP11_rel_47_8__stripped_:0.05134518215300351573):0.04801102334158302565[93]):0.10960581314524349417[93]):0.06097537841813299719[47]):0.17740553300889516652[94],((Bacteria_Microgenomates_OP11_RIFCSPLOWO2_01_FULL_OP11_47_10__stripped_:0.19846419539374754448,Bacteria_Microgenomates_OP11_RIFCSPHIGHO2_01_FULL_OP11_45_11__stripped_:0.28670798160576016489):0.12318251315746446550[87],Bacteria_Microgenomates_OP11_RBG_16_OP11_45_19__stripped_:0.24826788474473393542):0.15339658466587735575[99]):0.08712392430143037214[22]):0.03710487489369024283[7]):0.06961554947899559198[17],((Bacteria_CPR_MicrogenomatesOP11_GWF1_OP11_44_10__stripped_:0.24255500855263004145,Bacteria_CPR_MicrogenomatesOP11_GWB1_OP11_45_17__stripped_:0.25936196985450732377):0.22886533192232683120[95],Bacteria_Microgenomates_OP11_RIF-OP11-3_RIFCSPHIGHO2_01_FULL_RIF_OP11_03_48_12__stripped_:0.29160075805030827301):0.08987443289356519815[14]):0.02415632866780432694[2],(Bacteria_Microgenomates_OP11_RIF-OP11-3_RIFCSPLOWO2_01_FULL_RIF_OP11_03_49_14__stripped_:0.11783493179046668209,Bacteria_Microgenomates_OP11_RIF-OP11-3_RIFCSPLOWO2_01_FULL_RIF_OP11_03_50_28__stripped_:0.14006626700701349519):0.14406687515494442930[97]):0.02540012996670096973[11]):0.07487070068871073958[49],((((Bacteria_CPR_MicrogenomatesOP11_Shapirobacteria_GWF2_OP11_rel_37_20__stripped_:0.153
[truncated: 29,450 more chars]
