# Supplementary material for: Members of the Candidate Phyla Radiation are functionally differentiated by carbon- and nitrogen-cycling capabilities
Source: Microbiome. 2017 Sep 2;5:112. doi: 10.1186/s40168-017-0331-1 (PMC5581439; doi:10.1186/s40168-017-0331-1)
Supplement: Supplementary file 8 — Maximum-likelihood 16S rRNA tree file. (TREE 102 kb) [file 40168_2017_331_MOESM8_ESM.tree]

(TA06_GWE2_final_7_16S_1_hypothetical_protein_id=36418135_bin=Candidatus_Edwardsbacteria_bacterium_GWE2_54_12_organism_tax=RIFOXYC12_FULL_TA06_54_24_curated_TA06_Bacteria_:0.00000100000050002909,(GWF2_TA06_54_11_gwf2_scaffold_695_16S_1_hypothetical_protein_id=86671685_bin=Candidatus_Edwardsbacteria_bacterium_GWF2_54_11_organism_tax=RIFOXYC12_FULL_TA06_54_24_curated_TA06_Bacteria_:0.00000100000050002909,((((RBG_16_Spirochaete_49_21_RBG_16_scaffold_9320_16S_1_hypothetical_protein_id=87189736_bin=Spirochaetes_bacterium_RBG_16_49_21_organism_tax=RBG_16_Spirochaetes_49_21_curated_:0.14787045214363739309,((GWE1_Spirochaetes_32_154_gwe1_scaffold_61_16S_1_hypothetical_protein_id=86421068_bin=Spirochaetes_bacterium_GWE1_32_154_organism_tax=GWE2_Spirochaetes_31_10_curated_Spirochaetes_Bacteria_:0.00000100000050002909,GWE2_Spirochaete_31_10_gwe2_scaffold_152_16S_1_hypothetical_protein_id=86470307_bin=Spirochaetes_bacterium_GWE2_31_10_organism_tax=GWE2_Spirochaetes_31_10_curated_:0.00000100000050002909):0.26392022170750922827[100],GWF2_Sphaerochaeta_52_7_gwf2_scaffold_8246_16S_1_hypothetical_protein_id=86663382_bin=Spirochaetes_bacterium_GWF2_52_7_organism_tax=GWC2_Spirochaetes_52_13_curated_Spirochaetes_Bacteria_:0.20554066866027009830):0.10436694480777367056[100]):0.09688455450390830170[99],((RIFCSPLOWO2_12_FULL_CP_66_18_rifcsplowo2_12_scaffold_1938_16S_1_hypothetical_protein_id=88984168_bin=candidate_division_NC10_bacterium_RIFCSPLOWO2_12_FULL_66_18_organism_tax=RIFCSPLOWO2_02_FULL_NC10_66_22_curated_NC10_Bacteria_:0.00000100000050002909,RIFCSPLOWO2_02_FULL_CP_66_22_rifcsplowo2_02_scaffold_3442_16S_1_hypothetical_protein_id=88590004_bin=candidate_division_NC10_bacterium_RIFCSPLOWO2_02_FULL_66_22_organism_tax=RIFCSPLOWO2_02_FULL_NC10_66_22_curated_:0.00000100000050002909):0.18434040133053247734[100],((RBG_16_JS1_35_8_RBG_16_scaffold_38631_16S_1_hypothetical_protein_id=87128793_bin=Candidatus_Atribacteria_bacterium_RBG_16_35_8_organism_tax=Atribacteria_Bacteria_:0.00081844762796717330,RBG_19FT_COMBO_JS1_35_14_rbg_19ft_combo_scaffold_1072_16S_1_hypothetical_protein_id=87387036_bin=Candidatus_Atribacteria_bacterium_RBG_19FT_COMBO_35_14_organism_tax=RBG_19FT_COMBO_JS1_35_14_curated_:0.00000100000050002909):0.22349928454712894577[100],(RBG_19FT_COMBO_Actinomycetales_70_19_rbg_19ft_combo_scaffold_327_16S_1_hypothetical_protein_id=87207014_bin=Actinobacteria_bacterium_RBG_19FT_COMBO_70_19_organism_tax=RBG_19FT_COMBO_Actinobacteria_70_19_curated_:0.22374878210194901196,(RBG_19FT_COMBO_Actinobacteria_36_27_rbg_19ft_combo_scaffold_7895_16S_1_hypothetical_protein_id=87204378_bin=Actinobacteria_bacterium_RBG_19FT_COMBO_36_27_organism_tax=RBG_19FT_COMBO_Actinobacteria_36_27_curated_:0.25946614050942817808,RBG_16_Actinobacteria_55_12_RBG_16_scaffold_134_16S_2_hypothetical_protein_id=86892384_bin=Actinobacteria_bacterium_RBG_16_55_12_organism_tax=RBG_13_Actinobacteria_55_18_curated_Actinobacteria_Bacteria_:0.08485770425018634988):0.02780266986378742214[53]):0.07907158830583019271[89]):0.01632779198137804602[25]):0.01794938810816648286[24]):0.01359644391479707635[6],(((RIFCSPLOWO2_02_FULL_CP_38_14_rifcsplowo2_02_scaffold_3925_16S_1_hypothetical_protein_id=88569876_bin=Candidatus_Schekmanbacteria_bacterium_RIFCSPLOWO2_02_FULL_38_14_organism_tax=RIFCSPLOWO2_12_FULL_RIF03_38_15_curated_RIF3_Bacteria_:0.17854992787494919360,RIFCSPLOWO2_12_FULL_Deltaproteobacteria_45_22_rifcsplowo2_12_scaffold_5878_16S_1_hypothetical_protein_id=89001252_bin=Nitrospinae_bacterium_RIFCSPLOWO2_12_FULL_45_22_organism_tax=RIFCSPLOWO2_12_FULL_Nitrospinae_45_22_curated_:0.12391410053858786799):0.04899987494092825774[77],(RBG_16_Acidobacteria_70_10_RBG_16_scaffold_4933_16S_1_hypothetical_protein_id=86889842_bin=Acidobacteria_bacterium_RBG_16_70_10_organism_tax=RBG_16_Acidobacteria_70_10_curated_:0.21232769938161888401,(RIFCSPLOWO2_12_FULL_Deltaproteobacteria_69_37_rifcsplowo2_12_scaffold_48379_16S_1_hypothetical_protein_id=89015769_bin=Candidatus_Tectomicrobia_bacterium_RIFCSPLOWO2_12_FULL_69_37_organism_tax=RIFCSPLOWO2_12_FULL_Entotheonella_69_37_curated_:0.00000100000050002909,RIFCSPLOWO2_02_FULL_CP_70_19_rifcsplowo2_02_scaffold_2128_16S_1_hypothetical_protein_id=88594583_bin=Candidatus_Tectomicrobia_bacterium_RIFCSPLOWO2_02_FULL_70_19_organism_tax=RIFCSPLOWO2_12_FULL_Entotheonella_69_37_curated_Entotheonella_Bacteria_:0.00000100000050002909):0.14412492280152175428[100]):0.03011640089318549929[51]):0.01820039947694497909[58],(((((RBG_19FT_COMBO_DPX2_58_16_rbg_19ft_combo_scaffold_10336_16S_1_hypothetical_protein_id=87262032_bin=Deltaproteobacteria_bacterium_RBG_19FT_COMBO_58_16_organism_tax=RBG_19FT_COMBO_Deltaproteobacteria_58_16_curated_:0.11099459070095424318,(GWF2_DPX2_42_12_gwf2_scaffold_2361_16S_1_hypothetical_protein_id=86573246_bin=Deltaproteobacteria_bacterium_GWF2_42_12_organism_tax=RIFCSPLOWO2_02_FULL_Deltaproteobacteria_42_39_curated_Deltaproteobacteria_Proteobacteria_Bacteria_:0.00000100000050002909,GWD2_DPX2_42_10_gwd2_scaffold_1102_16S_1_hypothetical_protein_id=86387973_bin=Deltaproteobacteria_bacterium_GWD2_42_10_organism_tax=RIFCSPLOWO2_02_FULL_Deltaproteobacteria_42_39_curated_Deltaproteobacteria_Proteobacteria_Bacteria_:0.00490473336387095473):0.09111217396777768207[100]):0.06666515207585625713[99],((RIFCSPHIGHO2_02_FULL_CP_44_16_rifcsphigho2_02_scaffold_10241_16S_1_hypothetical_protein_id=87640626_bin=Deltaproteobacteria_bacterium_RIFCSPHIGHO2_02_FULL_44_16_organism_tax=RIFCSPHIGHO2_02_FULL_Deltaproteobacteria_44_16_curated_:0.20010062082828380947,((GWD2_CSX_55_8_gwd2_scaffold_1315_16S_1_hypothetical_protein_id=86379863_bin=Deltaproteobacteria_bacterium_GWD2_55_8_organism_tax=GWD2_Deltaproteobacteria_55_8_curated_:0.00177265005814990825,RIFCSPLOWO2_02_CSX_56_12_rifcsplowo2_02_sub10_scaffold_732_16S_1_hypothetical_protein_id=88467233_bin=Deltaproteobacteria_bacterium_RIFCSPLOWO2_02_56_12_organism_tax=Deltaproteobacteria_Proteobacteria_Bacteria_:0.00000100000050002909):0.11923693507925012258[100],(GWC1_NKB19_52_8_gwc1_scaffold_6283_16S_1_hypothetical_protein_id=86183763_bin=Bdellovibrionales_bacterium_GWC1_52_8_organism_tax=GWA1_Bdellovibrionales_52_35_curated_Bdellovibrionaceae_Bdellovibrionales_Bdellovibrio_Bacteria_:0.23551617214139908274,((RIFCSPLOWO2_12_FULL_Betaproteobacteria_64_23_rifcsplowo2_12_scaffold_16801_16S_1_hypothetical_protein_id=88904703_bin=Betaproteobacteria_bacterium_RIFCSPLOWO2_12_FULL_64_23_organism_tax=RIFCSPLOWO2_12_FULL_Betaproteobacteria_64_23_curated_:0.19293751747429105370,RBG_16_Anaeromyxobacter_69_14_RBG_16_scaffold_26234_16S_1_hypothetical_protein_id=86920371_bin=Anaeromyxobacter_sp._RBG_16_69_14_organism_tax=RBG_16_Anaeromyxobacter_69_14_curated_:0.07833193276445402087):0.04310547444150836238[69],RifOxyB12_full_Proteobacteria_58_9_rifoxyb3_full_scaffold_585_16S_1_hypothetical_protein_id=89585414_bin=Deltaproteobacteria_bacterium_RIFOXYB12_FULL_58_9_organism_tax=RifOxyA12_full_Proteobacteria_58_15_curated_Deltaproteobacteria_Proteobacteria_Bacteria_:0.17505331282050087816):0.02297385445044466956[44]):0.03004776926762040348[52]):0.01010393265991141321[22]):0.02009944922677348728[27],((RBG_19FT_COMBO_Syntrophobacterales_59_10_rbg_19ft_combo_scaffold_18650_16S_1_hypothetical_protein_id=87288827_bin=Syntrophobacterales_bacterium_RBG_19FT_COMBO_59_10_organism_tax=RBG_19FT_COMBO_Syntrophobacterales_59_10_curated_:0.16795447971680579902,GWA2_CP_38_16_gwa2_scaffold_486_16S_1_hypothetical_protein_id=85688059_bin=Deltaproteobacteria_bacterium_GWA2_38_16_organism_tax=RIFCSPHIGHO2_02_FULL_Deltaproteobacteria_38_15_curated_Deltaproteobacteria_Proteobacteria_Bacteria_:0.19674078418059723350):0.02364939133538674146[10],(((GWA2_CP_45_12_gwa2_scaffold_1356_16S_1_hypothetical_protein_id=85691943_bin=Deltaproteobacteria_bacterium_GWA2_45_12_organism_tax=GWA2_Deltaproteobacteria_45_12_curated_:0.06366937501158126400,(RIFCSPLOWO2_12_FULL_CP_40_28_rifcsplowo2_12_scaffold_43_16S_1_hypothetical_protein_id=88956457_bin=Deltaproteobacteria_bacterium_RIFCSPLOWO2_12_FULL_40_28_organism_tax=RIFCSPLOWO2_12_FULL_Deltaproteobacteria_40_28_curated_:0.00000100000050002909,(RIFCSPHIGHO2_02_FULL_CP_40_28_rifcsphigho2_02_scaffold_54_16S_1_hypothetical_protein_id=87638672_bin=Deltaproteobacteria_bacterium_RIFCSPHIGHO2_02_FULL_40_28_organism_tax=RIFCSPLOWO2_12_FULL_Deltaproteobacteria_40_28_curated_Deltaproteobacteria_Proteobacteria_Bacteria_:0.00000100000050002909,RIFCSPLOWO2_02_FULL_CP_40_36_rifcsplowo2_02_scaffold_19_16S_1_hypothetical_protein_id=88573693_bin=Deltaproteobacteria_bacterium_RIFCSPLOWO2_02_FULL_40_36_organism_tax=RIFCSPLOWO2_12_FULL_Deltaproteobacteria_40_28_curated_Deltaproteobacteria_Proteobacteria_Bacteria_:0.00000100000050002909):0.00000100000050002909[33]):0.09273701242493558039[100]):0.09421182601111920130[99],((RIFCSPHIGHO2_02_FULL_Deltaproteobacteria_50_15_rifcsphigho2_02_scaffold_9177_16S_1_hypothetical_protein_id=87686827_bin=Deltaproteobacteria_bacterium_RIFCSPHIGHO2_02_FULL_50_15_organism_tax=RIFCSPLOWO2_02_FULL_Deltaproteobacteria_50_16_curated_Deltaproteobacteria_Proteobacteria_Bacteria_:0.00000100000050002909,(RIFCSPLOWO2_02_FULL_Deltaproteobacteria_50_16_rifcsplowo2_02_scaffold_5416_16S_1_hypothetical_protein_id=88605377_bin=Deltaproteobacteria_bacterium_RIFCSPLOWO2_02_FULL_50_16_organism_tax=RIFCSPLOWO2_02_FULL_Deltaproteobacteria_50_16_curated_:0.00000100000050002909,RIFCSPLOWO2_12_FULL_Deltaproteobacteria_50_11_rifcsplowo2_12_scaffold_5994_16S_1_hypothetical_protein_id=89002986_bin=Deltaproteobacteria_bacterium_RIFCSPLOWO2_12_FULL_50_11_organism_tax=RIFCSPLOWO2_02_FULL_Deltaproteobacteria_50_16_curated_Deltaproteobacteria_Proteobacteria_Bacteria_:0.00000100000050002909):0.00000100000050002909[31]):0.00093831265105471823[88],GWA2_Proteobacteria_50_8_gwa2_scaffold_16735_16S_1_hypothetical_protein_id=85818143_bin=Deltaproteobacteria_bacterium_GWA2_50_8_organism_tax=RIFCSPLOWO2_02_FULL_Deltaproteobacteria_50_16_curated_Deltaproteobacteria_Proteobacteria_Bacteria_:0.00000100000050002909):0.12042024085254882104[100]):0.04224229734734517849[91],RBG_16_Deltaproteobacteria_Bdellovibrio_40_8_RBG_16_scaffold_4564_16S_1_hypothetical_protein_id=87064259_bin=Bdellovibrionales_bacterium_RBG_16_40_8_organism_tax=RBG_16_Bdellovibrionales_40_8_curated_:0.24595054769441704323):0.02177372907463944948[26]):0.01356717917708591750[15]):0.02639449727136926327[40]):0.03305919097422788111[49],(((((GWB1_Alphaproteobacteria_45_5_GWB1_scaffold_2206_16S_1_hypothetical_protein_id=85829484_bin=Alphaproteobacteria_bacterium_GWB1_45_5_organism_tax=RIFCSPHIGHO2_01_FULL_Alphaproteobacteria_41_14_curated_Alphaproteobacteria_Proteobacteria_Bacteria_:0.11647013737670629252,((RIFCSPLOWO2_02_FULL_Rhodospirillales_58_16_rifcsplowo2_02_scaffold_1817_16S_1_hypothetical_protein_id=88786800_bin=Rhodospirillales_bacterium_RIFCSPLOWO2_02_FULL_58_16_organism_tax=RIFCSPLOWO2_12_FULL_Rhodospirillales_58_28_curated_Rhodospirillales_Alphaproteobacteria_Proteobacteria_Bacteria_:0.00000100000050002909,RIFCSPLOWO2_12_FULL_Rhodospirillales_58_28_rifcsplowo2_12_scaffold_1724_16S_1_hypothetical_protein_id=89142604_bin=Rhodospirillales_bacterium_RIFCSPLOWO2_12_FULL_58_28_organism_tax=RIFCSPLOWO2_12_FULL_Rhodospirillales_58_28_curated_:0.00000100000050002909):0.12952198616273963294[100],(RIFCSPHIGHO2_12_Alphaproteobacteria_42_13_rifcsphigho2_12_sub10_scaffold_52_16S_1_hypothetical_protein_id=87924823_bin=Alphaproteobacteria_bacterium_RIFCSPHIGHO2_12_42_13_organism_tax=RIFCSPHIGHO2_02_FULL_Alphaproteobacteria_42_30_curated_Alphaproteobacteria_Proteobacteria_Bacteria_:0.00405179475586993874,((RIFCSPLOWO2_02_FULL_GWC2_Alphaproteobacteria_43_54_rifcsplowo2_02_scaffold_1463_16S_1_hypothetical_protein_id=88638768_bin=Alphaproteobacteria_bacterium_RIFCSPLOWO2_02_FULL_43_54_organism_tax=RIFCSPHIGHO2_02_FULL_Alphaproteobacteria_42_30_curated_Alphaproteobacteria_Proteobacteria_Bacteria_:0.00000100000050002909,(RIFCSPHIGHO2_02_FULL_Alphaproteobacteria_42_30_rifcsphigho2_02_scaffold_2173_16S_1_hypothetical_protein_id=87608119_bin=Alphaproteobacteria_bacterium_RIFCSPHIGHO2_02_FULL_42_30_organism_tax=RIFCSPHIGHO2_02_FULL_Alphaproteobacteria_42_30_curated_:0.00000100000050002909,RBG_16_Alphaproteobacteria_42_14_RBG_16_scaffold_528_16S_1_hypothetical_protein_id=86905951_bin=Alphaproteobacteria_bacterium_RBG_16_42_14_organism_tax=RIFCSPHIGHO2_02_FULL_Alphaproteobacteria_42_30_curated_Alphaproteobacteria_Proteobacteria_Bacteria_:0.00000100000050002909):0.00000100000050002909[25]):0.00000100000050002909[10],(GWA2_Alphaproteobacteria_41_27_gwa2_scaffold_2008_16S_1_hypothetical_protein_id=85654494_bin=Alphaproteobacteria_bacterium_GWA2_41_27_organism_tax=RIFCSPHIGHO2_02_FULL_Alphaproteobacteria_42_30_curated_Alphaproteobacteria_Proteobacteria_Bacteria_:0.00000100000050002909,RIFCSPLOWO2_12_FULL_Alphaproteobacteria_42_29_rifcsplowo2_12_scaffold_1431_16S_1_hypothetical_protein_id=88865631_bin=Alphaproteobacteria_bacterium_RIFCSPLOWO2_12_FULL_42_29_organism_tax=RIFCSPHIGHO2_02_FULL_Alphaproteobacteria_42_30_curated_Alphaproteobacteria_Proteobacteria_Bacteria_:0.00000100000050002909):0.00000100000050002909[10]):0.00000100000050002909[82]):0.12776528800588754509[100]):0.04399628199326525990[74]):0.06896325828190230656[96],(RIFCSPHIGHO2_02_FULL_Alphaproteobacteria_40_34_rifcsphigho2_02_scaffold_3110_16S_1_hypothetical_protein_id=87606467_bin=Alphaproteobacteria_bacterium_RIFCSPHIGHO2_02_FULL_40_34_organism_tax=RIFCSPLOWO2_02_FULL_Alphaproteobacteria_40_19_curated_Alphaproteobacteria_Proteobacteria_Bacteria_:0.00000100000050002909,RIFCSPLOWO2_02_FULL_Alphaproteobacteria_40_19_rifcsplowo2_02_scaffold_6804_16S_1_hypothetical_protein_id=88509718_bin=Alphaproteobacteria_bacterium_RIFCSPLOWO2_02_FULL_40_19_organism_tax=RIFCSPLOWO2_02_FULL_Alphaproteobacteria_40_19_curated_:0.00000100000050002909):0.32537089148429676477[100]):0.04752023908414883951[75],((GWA2_Gallionellales_54_124_13_16S_1_hypothetical_protein_id=71121211_bin=Gallionellales_bacterium_GWA2_54_124_organism_tax=GWA2_Gallionellales_54_124_curated_:0.20580269581900079157,(RIFCSPHIGHO2_01_Gammaproteobacteria_60_12_rifcsphigho2_01_sub10_scaffold_11167_16S_1_hypothetical_protein_id=87591862_bin=Candidatus_Muproteobacteria_bacterium_RIFCSPHIGHO2_01_60_12_organism_tax=RIFCSPHIGHO2_12_FULL_Gamma2_60_33_curated_Gammaproteobacteria_Proteobacteria_Bacteria_:0.10978412637278987807,(RIFCSPLOWO2_02_FULL_Gammaproteobacteria_38_11_rifcsplowo2_02_scaffold_14832_16S_1_hypothetical_protein_id=88612617_bin=Gammaproteobacteria_bacterium_RIFCSPLOWO2_02_FULL_38_11_organism_tax=RIFCSPLOWO2_02_FULL_Gammaproteobacteria_38_11_curated_:0.00805155730793382686,(RIFCSPLOWO2_12_FULL_Proteobacteria_38_14_rifcsplowo2_12_scaffold_580_16S_1_hypothetical_protein_id=89131121_bin=Gammaproteobacteria_bacterium_RIFCSPLOWO2_12_FULL_38_14_organism_tax=RIFCSPLOWO2_02_FULL_Gammaproteobacteria_38_11_curated_Gammaproteobacteria_Proteobacteria_Bacteria_:0.00000100000050002909,RIFCSPHIGHO2_02_FULL_CP_38_33_rifcsphigho2_02_scaffold_19704_16S_1_hypothetical_protein_id=87618463_bin=Gammaproteobacteria_bacterium_RIFCSPHIGHO2_02_FULL_38_33_organism_tax=RIFCSPLOWO2_02_FULL_Gammaproteobacteria_38_11_curated_Gammaproteobacteria_Proteobacteria_Bacteria_:0.00000100000050002909):0.00579193355725963078[100]):0.16110314904901573696[100]):0.02041572934069633277[11]):0.03026576584126453723[12],((RIFCSPLOWO2_12_FULL_Gammaproteobacteria_47_76_rifcsplowo2_12_scaffold_15672_16S_1_hypothetical_protein_id=89024537_bin=Gammaproteobacteria_bacterium_RIFCSPLOWO2_12_FULL_47_76_organism_tax=RifCSPlowO2_12_Gammaproteobacteria_47_11_curated_Gammaproteobacteria_Proteobacteria_Bacteria_:0.09824242508293916376,RIFCSPLOWO2_02_FULL_Pseudomonas_63_210_rifcsplowo2_02_scaffold_299114_16S_1_hypothetical_protein_id=88784061_bin=Pseudomonadales_bacterium_RIFCSPLOWO2_02_FULL_63_210_organism_tax=RIFCSPLOWO2_02_FULL_Pseudomonas_63_210_curated_:0.15675439927064263590):0.03561203257780667236[72],RBG_16_Gammaproteobacteria_37_9_RBG_16_scaffold_10155_16S_1_hypothetical_protein_id=87102624_bin=Gammaproteobacteria_bacterium_RBG_16_37_9_organism_tax=RBG_16_Gammaproteobacteria_37_9_curated_:0.15782761846188672616):0.02162332415885671183[24]):0.07722469139663434845[93]):0.04572034846614122378[75],RIFCSPHIGHO2_02_FULL_Sulfuricurvum_43_9_rifcsphigho2_02_scaffold_11760_16S_1_hypothetical_protein_id=87909532_bin=Sulfuricurvum_sp._RIFCSPHIGHO2_02_FULL_43_9_organism_tax=RIFCSPLOWO2_12_FULL_Sulfuricurvum_43_24_curated_Campylobacterales_Epsilonproteobacteria_Proteobacteria_Bacteria_:0.34181740930907728027):0.06335058142212146581[80],((GWB2_CP_35_12_gwb2_scaffold_416_16S_1_hypothetical_protein_id=86137354_bin=Ignavibacteria_bacterium_GWB2_35_12_organism_tax=RIFOXYC2_FULL_RIF_IGX_35_21_curated_RIF-IGX_Bacteria_:0.23856480353191023003,((RIFCSPLOWO2_12_FULL_Bacteroidetes_37_12_rifcsplowo2_12_scaffold_702_16S_1_hypothetical_protein_id=88877102_bin=Bacteroidetes_bacterium_RIFCSPLOWO2_12_FULL_37_12_organism_tax=RIFCSPLOWO2_12_FULL_Bacteroidetes_37_12_curated_:0.15440104367030832444,((GWF2_Bacteroidetes_29_10_gwf2_scaffold_5476_16S_1_hypothetical_protein_id=86511767_bin=Bacteroidetes_bacterium_GWF2_29_10_organism_tax=GWE2_Bacteroidetes_29_8_curated_Bacteroidetes_Bacteria_:0.15023014700468775851,RIFCSPLOWO2_12_FULL_Bacteroidetes_35_15_rifcsplowo2_12_scaffold_466_16S_1_hypothetical_protein_id=88874019_bin=Bacteroidetes_bacterium_RIFCSPLOWO2_12_FULL_35_15_organism_tax=RIFCSPLOWO2_12_FULL_Bacteroidetes_35_15_curated_:0.08026984069305180547):0.02486299926649301190[92],(((GWF2_Bacteroidetes_35_48_gwf2_scaffold_4116_16S_1_hypothetical_protein_id=86522907_bin=Bacteroidetes_bacterium_GWF2_35_48_organism_tax=GWF2_Bacteroidetes_35_48_curated_:0.10796227351867015987,((GWF2_Bacteroidetes_49_14_gwf2_scaffold_5923_16S_1_hypothetical_protein_id=86560623_bin=Bacteroidetes_bacterium_GWF2_49_14_organism_tax=GWF2_Bacteroidetes_49_14_curated_:0.13886919651528628616,GWF2_Bacteroidetes_33_38_gwf2_scaffold_2180_16S_1_hypothetical_protein_id=86518515_bin=Bacteroidetes_bacterium_GWF2_33_38_organism_tax=GWF2_Bacteroidetes_33_38_curated_:0.08255475797469076504):0.02222751710032738054[47],(RIFCSPLOWO2_12_FULL_Flavobacteria_31_7_rifcsplowo2_12_scaffold_12988_16S_1_hypothetical_protein_id=89019672_bin=Flavobacteria_bacterium_RIFCSPLOWO2_12_FULL_31_7_organism_tax=RIFCSPLOWO2_12_FULL_Flavobacteria_31_7_curated_:0.21705922768941854351,GWF2_Bacteroidetes_40_13_gwf2_scaffold_346_16S_1_hypothetical_protein_id=86533416_bin=Bacteroidetes_bacterium_GWF2_40_13_organism_tax=GWE2_Bacteroidetes_40_63_curated_Bacteroidia_Bacteroidetes_Bacteria_:0.13154700846822939275):0.00986718474727157381[30]):0.02715999431265454789[64]):0.02221058597833655904[62],(GWE2_Bacteroidetes_42_24_gwe2_scaffold_353_16S_1_hypothetical_protein_id=86446214_bin=Bacteroidetes_bacterium_GWE2_42_24_organism_tax=GWF2_Bacteroidetes_43_11_curated_Bacteroidia_Bacteroidetes_Bacteria_:0.15960170223859243555,GWC1_Bacteroidetes_47_7_gwc1_scaffold_7876_16S_1_hypothetical_protein_id=86178752_bin=Bacteroidetes_bacterium_GWC1_47_7_organism_tax=GWC2_Bacteroidetes_46_850_curated_Bacteroidia_Bacteroidetes_Bacteria_:0.16096565483966937538):0.04542211369802165444[27]):0.01982634457131441860[21],(GWF2_Bacteroidetes_43_63_gwf2_scaffold_147_16S_1_hypothetical_protein_id=86557668_bin=Bacteroidetes_bacterium_GWF2_43_63_organism_tax=GWF2_Bacteroidetes_43_63_curated_:0.00000100000050002909,GWE2_Bacteroidetes_42_42_gwe2_scaffold_32_16S_1_hypothetical_protein_id=86454416_bin=Bacteroidetes_bacterium_GWE2_42_42_organism_tax=GWF2_Bacteroidetes_43_63_curated_Bacteroidetes_Bacteria_:0.00000100000050002909):0.11694261309167555685[100]):0.04190321501610631133[64]):0.04659539241880959748[69]):0.21528049160515055904[100],(RIFCSPLOWO2_12_FULL_Ignavibacteria_56_21_rifcsplowo2_12_scaffold_2106_16S_1_hypothetical_protein_id=89032022_bin=Ignavibacteria_bacterium_RIFCSPLOWO2_12_FULL_56_21_organism_tax=RIFCSPLOWO2_02_FULL_Ignavibacteria_55_14_curated_Ignavibacteriales_Ignavibacteria_Ignavibacteriae_Bacteria_:0.18919011950688946477,RIFOXYB12_FULL_Ignavibacteriae_35_14_rifoxyb3_full_scaffold_293_16S_1_hypothetical_protein_id=89560630_bin=Ignavibacteria_bacterium_RIFOXYB12_FULL_35_14_organism_tax=RIFOXYD12_FULL_Ignavibacteria_36_8_curated_Ignavibacteriales_Ignavibacteria_Ignavibacteriae_Bacteria_:0.11454712510878227449):0.07492315898927179307[97]):0.03457808063154128170[54]):0.09194787592633311968[95],((RIFCSPLOWO2_02_FULL_CP_35_15_rifcsplowo2_02_scaffold_1139_16S_1_hypothetical_protein_id=88567357_bin=Candidatus_Melainabacteria_bacterium_RIFCSPLOWO2_02_FULL_35_15_organism_tax=RIFCSPLOWO2_12_FULL_Melainabacteria_35_11_curated_Melainabacteria_Bacteria_:0.21089387660897201959,(GWA2_Melainabacteria_34_9_gwa2_scaffold_3868_16S_1_hypothetical_protein_id=85779790_bin=Candidatus_Melainabacteria_bacterium_GWA2_34_9_organism_tax=GWA2_Melainabacteria_34_9_curated_:0.06757544410356665365,GWF2_Melainabacteria_37_15_gwf2_scaffold_9658_16S_1_hypothetical_protein_id=86625612_bin=Candidatus_Melainabacteria_bacterium_GWF2_37_15_organism_tax=GWF2_Melainabacteria_37_15_curated_:0.06941123893756681595):0.10143890551011285062[100]):0.12892144284918335972[100],((((((RBG_19FT_COMBO_CPR1_53_11_rbg_19ft_combo_scaffold_102_16S_1_hypothetical_protein_id=87249754_bin=candidate_division_WWE3_bacterium_RBG_19FT_COMBO_53_11_organism_tax=RBG_19FT_COMBO_WWE3_53_11_curated_:0.42385239585199213641,(((((gwa2_scaffold_21945_16S_1_hypothetical_protein_id=85268507_bin=GWA2_OD1_37_10_organism_tax=GWA2_OD1_37_10_Parcubacteria_Bacteria_:0.21878566620503941964,RIFCSPLOWO2_02_FULL_OD1_42_17_rifcsplowo2_02_scaffold_48215_16S_1_hypothetical_protein_id=88673634_bin=Candidatus_Nomurabacteria_bacterium_RIFCSPLOWO2_02_FULL_42_17_organism_tax=GWA2_OD1_42_18_Parcubacteria_Bacteria_:0.21823521023466235791):0.13436551279742470211[94],(RBG_16_Archaea_35_8_RBG_16_scaffold_9836_16S_1_hypothetical_protein_id=86920987_bin=Candidatus_Pacearchaeota_archaeon_RBG_16_35_8_organism_tax=RBG_16_Pacearchaeota_35_8_curated_:0.10518554786339436025,RBG_19FT_COMBO_Archaea_DUSEL1_34_9_rbg_19ft_combo_scaffold_37954_16S_1_hypothetical_protein_id=87218470_bin=Candidatus_Pacearchaeota_archaeon_RBG_19FT_COMBO_34_9_organism_tax=RBG_13_Pacearchaeota_33_26_curated_Pacearchaeota_DPANN_Archaea_:0.11039549041834782750):0.46387417291630961280[100]):0.09433029895196477776[95],(RBG_16_Archaea_49_8_RBG_16_scaffold_19896_16S_1_hypothetical_protein_id=86928404_bin=Thaumarchaeota_archaeon_RBG_16_49_8_organism_tax=RBG_16_Thaumarchaeota_49_8_curated_:0.19902036092536359857,(RBG_16_Archaea_50_20_RBG_16_scaffold_14252_16S_1_hypothetical_protein_id=86929999_bin=archaeon_RBG_16_50_20_organism_tax=RBG_16_Archaea_50_20_curated_:0.15074435984090253648,RBG_16_Archaea_48_13_RBG_16_scaffold_38_16S_1_hypothetical_protein_id=86925573_bin=Candidatus_Bathyarchaeota_archaeon_RBG_16_48_13_organism_tax=RBG_16_Bathyarchaeota_48_13_curated_:0.14071570169921099325):0.07472771553539547806[100]):0.29837869619711199221[100]):0.72934062518768849603[100],((RIFCSPHIGHO2_02_FULL_WWE3_38_14_rifcsphigho2_02_scaffold_4978_16S_1_hypothetical_protein_id=87910535_bin=candidate_division_WWE3_bacterium_RIFCSPHIGHO2_02_FULL_38_14_organism_tax=RIFCSPHIGHO2_12_FULL_WWE3_38_15_curated_WWE3_Bacteria_:0.14332753117680369082,((gwb2_scaffold_5820_16S_1_hypothetical_protein_id=85268591_bin=GWB2_WWE3_43_22_part_organism_tax=GWB2_WWE3_43_22_part_WWE3_Bacteria_:0.01146989919439148076,((gwd1_scaffold_165_16S_1_hypothetical_protein_id=85268450_bin=GWD1_WWE3_43_201_organism_tax=GWD2_WWE3_42_34_WWE3_Bacteria_:0.05709736422598327837,gwe1_scaffold_264_16S_1_hypothetical_protein_id=85268541_bin=GWE1_WWE3_ACD25_44_51_organism_tax=GWD2_WWE3_42_34_WWE3_Bacteria_organism_desc=a109_:0.01319308693008847642):0.01057967519746721118[84],gwe2_scaffold_1137_16S_1_hypothetical_protein_id=85268801_bin=GWE2_WWE3_43_18_organism_tax=GWD2_WWE3_42_34_WWE3_Bacteria_organism_desc=Good_:0.30184110121484675204):0.03070678280412012309[91]):0.25420907233432710193[100],RBG_19FT_COMBO_WWE3_34_6_rbg_19ft_combo_scaffold_446_16S_1_hypothetical_protein_id=87296815_bin=candidate_division_WWE3_bacterium_RBG_19FT_COMBO_34_6_organism_tax=RBG_19FT_COMBO_WWE3_34_6_curated_:0.16037880849213889678):0.02775218647231078931[74]):0.07417843853981316571[83],(gwa1_scaffold_3471_16S_1_hypothetical_protein_id=85268709_bin=GWA1_WWE3_46_21_partial_organism_tax=WWE3_Bacteria_organism_desc=Partial_:0.00000100000050002909,GWB1_scaffold_128_16S_1_hypothetical_protein_id=85268873_bin=GWB1_OP11_47_15_organism_tax=RIFCSPHIGHO2_01_FULL_OP11_Beckwithbacteria_49_39_curated_Beckwithbacteria_Microgenomates_Bacteria_organism_desc=May_be_same_as_GWC1_OP11_49_16_and_C2..._:0.00529390123597215170):0.27125112073062812579[100]):0.12470002682217599943[100]):0.08225574669265135752[26],((((gwc1_scaffold_734_16S_1_hypothetical_protein_id=85268654_bin=GWC1_OP11_47_15_organism_tax=GWC1_OP11_47_15_Amesbacteria_Microgenomates_Bacteria_organism_desc=ACD12-related_:0.00000100000050002909,GWB1_scaffold_2531_16S_1_hypothetical_protein_id=85268499_bin=GWB1_OP11_48_13_organism_tax=GWB1_OP11_48_13_Amesbacteria_Microgenomates_Bacteria_:0.00000100000050002909):0.13409449779794557767[100],Y2_MetaBAT.16_scaffold_5550_:0.15791263468963315231):0.13897477722054885074[100],((((gwa1_scaffold_159_16S_1_hypothetical_protein_id=85269200_bin=GWA1_OP11_39_21_organism_tax=GWA1_OP11_39_21_Woesebacteria_Microgenomates_Bacteria_organism_desc=Good_+_:0.38546021644422928665,((gwc1_scaffold_33701_16S_1_hypothetical_protein_id=85269046_bin=GWC1_OP11_38_13_organism_tax=GWC1_OP11_38_13_Woesebacteria_Microgenomates_Bacteria_organism_desc=ACD12-related__Good_+_:0.10692959494669909692,gwa1_scaffold_30324_16S_1_hypothetical_protein_id=85268819_bin=GWA1_OP11_38_8_organism_tax=Woesebacteria_Microgenomates_Bacteria_organism_desc=Good_+_:0.00000100000050002909):0.18522883446261909079[100],gwa1_scaffold_2422_16S_1_hypothetical_protein_id=85268534_bin=GWA1_OP11_40_45_partial_organism_tax=GWA1_OP11_40_45_partial_Woesebacteria_Microgenomates_Bacteria_organism_desc=ACD13-related_partial_:0.22362437958505870794):0.03389113524344666839[49]):0.05779102936446874755[61],GWA1_OP11_41_8_gwa1_scaffold_3513_16S_1_hypothetical_protein_id=85642606_bin=Candidatus_Woesebacteria_bacterium_GWA1_41_8_organism_tax=GWA1_OP11_Woesebacteria_41_8_curated_:0.17441307049704704579):0.00433284067228077979[28],((gwc1_scaffold_356_16S_1_hypothetical_protein_id=85268568_bin=GWC1_OP11_42_9_organism_tax=GWC1_OP11_42_9_Woesebacteria_Microgenomates_Bacteria_organism_desc=ACD12-related_:0.00000100000050002909,GWB1_scaffold_78_16S_1_hypothetical_protein_id=85268715_bin=GWB1_OP11_43_14_organism_tax=GWC1_OP11_42_9_Woesebacteria_Microgenomates_Bacteria_:0.00000100000050002909):0.22936739621997603855[100],(((gwf2_scaffold_5184_16S_1_hypothetical_protein_id=85268637_bin=GWF2_OP11_46_8_partial_organism_tax=GWF2_OP11_46_8_partial_Woesebacteria_Microgenomates_Bacteria_organism_desc=Partial_:0.00000100000050002909,gwe1_scaffold_1414_16S_1_hypothetical_protein_id=85268604_bin=GWE1_OP11_45_18_organism_tax=Woesebacteria_Microgenomates_Bacteria_organism_desc=a25_:0.00000100000050002909):0.29265304316154361342[100],(RBG_16_OP11_42_24_RBG_16_scaffold_1_16S_1_hypothetical_protein_id=87156696_bin=Candidatus_Woesebacteria_bacterium_RBG_16_42_24_organism_tax=RBG_16_OP11_Woesebacteria_42_24_curated_:0.02433151415269712431,GWA1_OP11_42_12_gwa1_scaffold_3895_16S_1_hypothetical_protein_id=85643165_bin=Candidatus_Woesebacteria_bacterium_GWA1_42_12_organism_tax=RIFCSPHIGHO2_12_FULL_OP11_Woesebacteria_42_9_curated_Woesebacteria_Microgenomates_Bacteria_:0.06243588688523366709):0.03873874175922526614[100]):0.06397646979550694613[65],(RIFCSPHIGHO2_02_FULL_OP11_42_20_rifcsphigho2_02_scaffold_4552_16S_1_hypothetical_protein_id=87880823_bin=Candidatus_Woesebacteria_bacterium_RIFCSPHIGHO2_02_FULL_42_20_organism_tax=RBG_16_RIF_OP11_02_41_13_curated_RIF-OP11-2_Microgenomates_Bacteria_:0.13714924615278162312,RIFCSPLOWO2_12_FULL_OP11_42_8_rifcsplowo2_12_scaffold_19094_16S_1_hypothetical_protein_id=89121354_bin=Candidatus_Woesebacteria_bacterium_RIFCSPLOWO2_12_FULL_42_8_organism_tax=RBG_16_RIF_OP11_02_41_13_curated_RIF-OP11-2_Microgenomates_Bacteria_:0.00000100000050002909):0.17267672923852783740[100]):0.03447896821209175955[59]):0.05350000942796265951[60]):0.16142919645737768830[100],(((((RIFCSPHIGHO2_02_FULL_OP11_40_13b_rifcsphigho2_02_scaffold_3892_16S_1_hypothetical_protein_id=87867946_bin=Candidatus_Roizmanbacteria_bacterium_RIFCSPHIGHO2_02_FULL_40_13b_organism_tax=RIFCSPHIGHO2_01_FULL_OP11_Roizmanbacteria_39_24_curated_Roizmannbacteria_Microgenomates_Bacteria_:0.18349894340532696413,RIFCSPLOWO2_02_FULL_OP11_36_11_rifcsplowo2_02_scaffold_778_16S_1_hypothetical_protein_id=88739257_bin=Candidatus_Roizmanbacteria_bacterium_RIFCSPLOWO2_02_FULL_36_11_organism_tax=RIFCSPLOWO2_02_FULL_OP11_Roizmanbacteria_36_11_curated_:0.14702502269289066672):0.07083660835507779585[100],(RIFCSPHIGHO2_02_FULL_OP11_37_24_rifcsphigho2_02_scaffold_557_16S_1_hypothetical_protein_id=87851211_bin=Candidatus_Roizmanbacteria_bacterium_RIFCSPHIGHO2_02_FULL_37_24_organism_tax=RIFCSPHIGHO2_12_FULL_OP11_Roizmanbacteria_37_23_curated_Roizmannbacteria_Microgenomates_Bacteria_:0.00000100000050002909,(RIFCSPLOWO2_02_FULL_OP11_37_19_rifcsplowo2_02_scaffold_1078_16S_1_hypothetical_protein_id=88744520_bin=Candidatus_Roizmanbacteria_bacterium_RIFCSPLOWO2_02_FULL_37_19_organism_tax=RIFCSPHIGHO2_12_FULL_OP11_Roizmanbacteria_37_23_curated_Roizmannbacteria_Microgenomates_Bacteria_:0.00000100000050002909,RIFCSPLOWO2_12_FULL_OP11_37_7b_rifcsplowo2_12_scaffold_3094_16S_1_hypothetical_protein_id=89109890_bin=Candidatus_Roizmanbacteria_bacterium_RIFCSPLOWO2_12_FULL_37_7b_organism_tax=RIFCSPHIGHO2_12_FULL_OP11_Roizmanbacteria_37_23_curated_Roizmannbacteria_Microgenomates_Bacteria_:0.00000100000050002909):0.00311546227297175658[100]):0.16690853421618734309[100]):0.07454893259160128016[100],((RIFCSPHIGHO2_02_FULL_OP11_40_53_rifcsphigho2_02_scaffold_38_16S_1_hypothetical_protein_id=87875586_bin=Candidatus_Roizmanbacteria_bacterium_RIFCSPHIGHO2_02_FULL_40_53_organism_tax=RIFCSPHIGHO2_12_OP11_Roizmanbacteria_41_18_curated_Roizmannbacteria_Microgenomates_Bacteria_:0.00000100000050002909,(RIFCSPLOWO2_02_FULL_OP11_40_13_rifcsplowo2_02_scaffold_11_16S_1_hypothetical_protein_id=88754917_bin=Candidatus_Roizmanbacteria_bacterium_RIFCSPLOWO2_02_FULL_40_13_organism_tax=RIFCSPHIGHO2_12_OP11_Roizmanbacteria_41_18_curated_Roizmannbacteria_Microgenomates_Bacteria_:0.00000100000050002909,(RIFCSPHIGHO2_12_OP11_41_18_rifcsphigho2_12_sub10_scaffold_1_16S_1_hypothetical_protein_id=88185710_bin=Candidatus_Roizmanbacteria_bacterium_RIFCSPHIGHO2_12_41_18_organism_tax=RIFCSPHIGHO2_12_OP11_Roizmanbacteria_41_18_curated_:0.00000100000050002909,RIFCSPLOWO2_12_FULL_OP11_40_12_rifcsplowo2_12_scaffold_31_16S_1_hypothetical_protein_id=89116674_bin=Candidatus_Roizmanbacteria_bacterium_RIFCSPLOWO2_12_FULL_40_12_organism_tax=RIFCSPHIGHO2_12_OP11_Roizmanbacteria_41_18_curated_Roizmannbacteria_Microgenomates_Bacteria_:0.00000100000050002909):0.00000100000050002909[34]):0.00000100000050002909[7]):0.20351184706440167416[100],(((RIFCSPLOWO2_02_FULL_OP11_37_9_rifcsplowo2_02_scaffold_3893_16S_1_hypothetical_protein_id=88745654_bin=Candidatus_Roizmanbacteria_bacterium_RIFCSPLOWO2_02_FULL_37_9_organism_tax=RIFCSPHIGHO2_12_FULL_OP11_Roizmanbacteria_36_11_curated_Roizmannbacteria_Microgenomates_Bacteria_:0.06267598345414068794,RIFCSPHIGHO2_02_FULL_OP11_39_9_rifcsphigho2_02_scaffold_31920_16S_1_hypothetical_protein_id=87865597_bin=Candidatus_Roizmanbacteria_bacterium_RIFCSPHIGHO2_02_FULL_39_9_organism_tax=RIFCSPHIGHO2_02_FULL_OP11_Roizmanbacteria_39_9_curated_:0.13045487829468596641):0.06482388374601383285[99],(gwa2_scaffold_1844_16S_1_hypothetical_protein_id=85268961_bin=GWA2_OP11_nov_36_23_organism_tax=GWA2_OP11_nov_36_23_Roizmanbacteria_Microgenomates_Bacteria_:0.11756994982817765838,gwc1_scaffold_310_16S_1_hypothetical_protein_id=85268745_bin=GWC1_OP11_37_12_organism_tax=GWC1_OP11_37_12_Roizmanbacteria_Microgenomates_Bacteria_organism_desc=Good_+_ACD12-rel_:0.12130453542626515318):0.03155237799040959412[95]):0.04574999379487295487[97],RIFCSPLOWO2_02_FULL_OP11_41_9_rifcsplowo2_02_scaffold_4987_16S_1_hypothetical_protein_id=88760741_bin=Candidatus_Roizmanbacteria_bacterium_RIFCSPLOWO2_02_FULL_41_9_organism_tax=RIFCSPLOWO2_01_FULL_OP11_Roizmanbacteria_41_22_curated_Roizmannbacteria_Microgenomates_Bacteria_:0.20659303291645733647):0.02563099109464955783[79]):0.05466384474196658155[96]):0.26625824509553536190[100],((RBG_16_OP11_45_19_RBG_16_scaffold_5718_16S_1_hypothetical_protein_id=87160910_bin=Microgenomates_group_bacterium_RBG_16_45_19_organism_tax=RBG_16_OP11_45_19_curated_:0.18643858503293317397,((GWB1_scaffold_15_16S_1_hypothetical_protein_id=85269112_bin=GWB1_OP11-rel_47_8_organism_tax=GWA1_OP11_46_10_Pacebacteria_Microgenomates_Bacteria_:0.00000100000050002909,gwa1_scaffold_62_16S_1_hypothetical_protein_id=85268697_bin=GWA1_OP11_46_10_organism_tax=GWA1_OP11_46_10_Pacebacteria_Microgenomates_Bacteria_organism_desc=Good_+_:0.00000100000050002909):0.12942484555356706388[100],(RIFCSPHIGHO2_02_FULL_CPR_46_9_rifcsphigho2_02_scaffold_2170_16S_1_hypothetical_protein_id=87630131_bin=Candidatus_Pacebacteria_bacterium_RIFCSPHIGHO2_02_FULL_46_9_organism_tax=RIFCSPHIGHO2_02_FULL_OP11_Pacebacteria_46_9_curated_:0.12751431267234597522,((gwf1_scaffold_376_16S_1_hypothetical_protein_id=85268696_bin=GWF1_OP11_36_5_organism_tax=GWF2_OP11_38_9_Pacebacteria_Microgenomates_Bacteria_:0.00000100000050002909,OP11_3_1_16S_1_hypothetical_protein_id=93627883_bin=OP11_3_organism_tax=GWF2_OP11_38_9_Pacebacteria_Microgenomates_Bacteria_:0.00000100000050002909):0.00109699994834297054[99],gwf2_scaffold_14_16S_1_hypothetical_protein_id=85269138_bin=GWF2_OP11_38_9_organism_tax=GWF2_OP11_38_9_Pacebacteria_Microgenomates_Bacteria_organism_desc=Candidate_for_curation_:0.00203399436168090518):0.19863549701497634770[100]):0.04368257166940046898[80]):0.16183351177337548799[100]):0.04507987691802902569[71],((RIFCSPLOWO2_02_FULL_OP11_40_11_rifcsplowo2_02_scaffold_128912_16S_1_hypothetical_protein_id=88753870_bin=Candidatus_Curtissbacteria_bacterium_RIFCSPLOWO2_02_FULL_40_11_organism_tax=RIFCSPLOWO2_02_FULL_OP11_Curtissbacteria_40_11_curated_:0.11002321317686193647,((RIFCSPLOWO2_02_FULL_OP11_49_12_rifcsplowo2_02_scaffold_3014_16S_1_hypothetical_protein_id=88769291_bin=Candidatus_Beckwithbacteria_bacterium_RIFCSPLOWO2_02_FULL_49_12_organism_tax=RIFCSPHIGHO2_01_FULL_OP11_Beckwithbacteria_49_39_curated_Beckwithbacteria_Microgenomates_Bacteria_:0.00331545902808376989,(gwa1_scaffold_58_16S_1_hypothetical_protein_id=85268763_bin=GWA1_OP11_46_30_organism_tax=RIFCSPHIGHO2_01_FULL_OP11_Beckwithbacteria_49_39_curated_Beckwithbacteria_Microgenomates_Bacteria_organism_desc=Good_:0.00000100000050002909,(GWC1_OP11_49_16_16S_1_hypothetical_protein_id=93627866_bin=GWC1_OP11_49_16_COMPLETE_organism_tax=RIFCSPHIGHO2_01_FULL_OP11_Beckwithbacteria_49_39_curated_Beckwithbacteria_Microgenomates_Bacteria_:0.00000100000050002909,(RIFCSPHIGHO2_02_FULL_OP11_49_13_rifcsphigho2_02_scaffold_16914_16S_1_hypothetical_protein_id=87886520_bin=Candidatus_Beckwithbacteria_bacterium_RIFCSPHIGHO2_02_FULL_49_13_organism_tax=RIFCSPHIGHO2_01_FULL_OP11_Beckwithbacteria_49_39_curated_Beckwithbacteria_Microgenomates_Bacteria_:0.00000100000050002909,gwa2_scaffold_194_16S_1_hypothetical_protein_id=85268766_bin=GWA2_OP11_47_25_organism_tax=RIFCSPHIGHO2_01_FULL_OP11_Beckwithbacteria_49_39_curated_Beckwithbacteria_Microgenomates_Bacteria_:0.00000100000050002909):0.00000100000050002909[15]):0.00000100000050002909[8]):0.00000100000050002909[56]):0.00296366021751664176[59],GWB1_scaffold_76_16S_1_hypothetical_protein_id=85268651_bin=GWB1_OP11_47_15_organism_tax=RIFCSPHIGHO2_01_FULL_OP11_Beckwithbacteria_49_39_curated_Beckwithbacteria_Microgenomates_Bacteria_organism_desc=May_be_same_as_GWC1_OP11_49_16_and_C2..._:0.01582211988707349706):0.10413133868791371595[100]):0.15069353790978629037[100],((gwf1_scaffold_787_16S_1_hypothetical_protein_id=85268998_bin=GWF1_OP11_46_12_organism_tax=Microgenomates_bacterium_GW2011_GWF2_46_18_Microgenomates_Bacteria_:0.00000100000050002909,(gwd1_scaffold_233_16S_1_hypothetical_protein_id=85268693_bin=GWD1_OP11_47_13_organism_tax=Microgenomates_bacterium_GW2011_GWF2_46_18_Microgenomates_Bacteria_:0.00000100000050002909,gwe1_scaffold_352_16S_1_hypothetical_protein_id=85268746_bin=GWE1_OP11_ACD40_27_47_12_organism_tax=Microgenomates_Bacteria_:0.00000100000050002909):0.00000100000050002909[24]):0.00000100000050002909[74],gwf2_scaffold_4368_16S_1_hypothetical_protein_id=85269053_bin=GWF2_OP11_46_18_organism_tax=Microgenomates_bacterium_GW2011_GWF2_46_18_Microgenomates_Bacteria_:0.00000100000050002909):0.22910459213396194844[100]):0.04540601667834075900[87]):0.07641695537188310239[96]):0.04698411223119636909[52],(gwe2_scaffold_657_16S_1_hypothetical_protein_id=85268650_bin=GWE2_OP11_38_30_organism_tax=Shapirobacteria_Microgenomates_Bacteria_organism_desc=Good_:0.14445669978334210737,((gwf2_scaffold_2362_16S_1_hypothetical_protein_id=85268954_bin=GWF2_OP11-rel_37_20_organism_tax=Shapirobacteria_:0.00000100000050002909,gwf1_scaffold_1394_16S_1_hypothetical_protein_id=85268501_bin=GWF1_OP11_38_23_organism_tax=GWF1_OP11_38_23_Shapirobacteria_Microgenomates_Bacteria_:0.00000100000050002909):0.00082226162952600361[100],gwe1_scaffold_307_16S_1_hypothetical_protein_id=85268949_bin=GWE1_OP11_38_10_organism_tax=GWF1_OP11_38_23_Shapirobacteria_Microgenomates_Bacteria_:0.00296372470467118603):0.09435701316949803019[100]):0.41928182499257138360[100]):0.01503187102834034616[27]):0.03284828714534335226[32]):0.03746609177745881258[38],(((RBG_16_OP11_52_11_RBG_16_scaffold_4133_16S_1_hypothetical_protein_id=87163304_bin=Candidatus_Gottesmanbacteria_bacterium_RBG_16_52_11_organism_tax=RBG_16_OP11_Gottesmanbacteria_52_11_curated_:0.46483262328339730596,(RIFCSPHIGHO2_02_FULL_OP11_40_24_rifcsphigho2_02_scaffold_3125_16S_1_hypothetical_protein_id=87873567_bin=Candidatus_Gottesmanbacteria_bacterium_RIFCSPHIGHO2_02_FULL_40_24_organism_tax=RIFCSPHIGHO2_12_FULL_OP11_Gottemanbacteria_40_13_curated_Gottesmanbacteria_Microgenomates_Bacteria_:0.13397892753542148259,RIFCSPLOWO2_12_FULL_OP11_42_10_rifcsplowo2_12_scaffold_5309_16S_1_hypothetical_protein_id=89120274_bin=Candidatus_Gottesmanbacteria_bacterium_RIFCSPLOWO2_12_FULL_42_10_organism_tax=RIFCSPLOWO2_01_FULL_OP11_Gottesmanbacteria_42_22_curated_Gottesmanbacteria_Microgenomates_Bacteria_:0.11887527770182937381):0.10844869032456139202[100]):0.06934252548913780179[67],((RIFCSPHIGHO2_02_FULL_OP11_37_9_rifcsphigho2_02_scaffold_35977_16S_1_hypothetical_protein_id=87852039_bin=Candidatus_Daviesbacteria_bacterium_RIFCSPHIGHO2_02_FULL_37_9_organism_tax=Daviesbacteria_Microgenomates_Bacteria_:0.07662655972956558537,(Y2_MetaBAT.7_scaffold_1504_:0.56780873160044020853,gwf2_scaffold_15920_16S_1_hypothetical_protein_id=85269025_bin=GWF2_OP11_38_7_organism_tax=Daviesbacteria_Microgenomates_Bacteria_:0.64241798990988474571):0.22512778777062286695[93]):0.31308190993121348678[100],(gwc1_scaffold_23212_16S_1_hypothetical_protein_id=85269018_bin=GWC1_OP11_44_33_partial_organism_tax=Microgenomates_Bacteria_organism_desc=Partial_:0.28638561413310859027,RIFCSPLOWO2_02_OP11_41_11_rifcsplowo2_02_sub10_scaffold_73_16S_1_hypothetical_protein_id=88807004_bin=Candidatus_Curtissbacteria_bacterium_RIFCSPLOWO2_02_41_11_organism_tax=RIFCSPLOWO2_02_OP11_Curtissbacteria_41_11_curated_:0.03404791346328296664):0.24584392045662359361[100]):0.03270259321531118757[39]):0.05501393240560539799[69],(((RIFCSPHIGHO2_02_FULL_OP11_40_18_rifcsphigho2_02_scaffold_244_16S_1_hypothetical_protein_id=87872203_bin=Candidatus_Levybacteria_bacterium_RIFCSPHIGHO2_02_FULL_40_18_organism_tax=RIFCSPHIGHO2_01_FULL_OP11_Levybacteria_40_58_curated_Levybacteria_Microgenomates_Bacteria_:0.01042417438806269789,RIFCSPLOWO2_02_FULL_OP11_41_11_rifcsplowo2_02_scaffold_3061_16S_1_hypothetical_protein_id=88758707_bin=Candidatus_Levybacteria_bacterium_RIFCSPLOWO2_02_FULL_41_11_organism_tax=RIFCSPHIGHO2_01_FULL_OP11_Levybacteria_40_58_curated_Levybacteria_Microgenomates_Bacteria_:0.00477226749023779238):0.13580674248902657730[100],(GWB1_scaffold_3999_16S_1_hypothetical_protein_id=85269125_bin=GWB1_OP11_39_7_organism_tax=GWB1_OP11_39_7_Levybacteria_Microgenomates_Bacteria_:0.02982023320295466504,RIFCSPLOWO2_12_FULL_OP11_39_17_rifcsplowo2_12_scaffold_7320_16S_1_hypothetical_protein_id=89113199_bin=Candidatus_Levybacteria_bacterium_RIFCSPLOWO2_12_FULL_39_17_organism_tax=RIFCSPLOWO2_12_FULL_OP11_Levybacteria_39_17_curated_:0.00275911312487424299):0.11777338793303132602[100]):0.08863863083084928818[100],(RIFCSPLOWO2_12_FULL_OP11_41_12_rifcsplowo2_12_scaffold_691_16S_1_hypothetical_protein_id=89117629_bin=Candidatus_Levybacteria_bacterium_RIFCSPLOWO2_12_FULL_41_12_organism_tax=Levybacteria_Microgenomates_Bacteria_:0.13434594029101176726,((gwc1_scaffold_1088_16S_1_hypothetical_protein_id=85269077_bin=GWC1_OP11_40_19_organism_tax=Levybacteria_Microgenomates_Bacteria_organism_desc=Good_:0.01327074689294546229,gwa2_scaffold_9475_16S_1_hypothetical_protein_id=85268600_bin=GWA2_OP11_nov_40_8_organism_tax=GWA2_OP11_nov_40_8_Levybacteria_Microgenomates_Bacteria_:0.56965256312970702357):0.06400340258740018495[99],(RIFCSPLOWO2_02_FULL_OP11_37_11_rifcsplowo2_02_scaffold_43405_16S_1_hypothetical_protein_id=88742322_bin=Candidatus_Levybacteria_bacterium_RIFCSPLOWO2_02_FULL_37_11_organism_tax=RIFCSPLOWO2_02_FULL_OP11_Levybacteria_37_11_curated_:0.00510882816407632299,gwa1_scaffold_11985_16S_1_hypothetical_protein_id=85268789_bin=GWA1_OP11_39_32_plus_organism_tax=Levybacteria_Microgenomates_Bacteria_organism_desc=ACD37-related_:0.02172170204508113572):0.06677621249647126833[100]):0.04709958468658706487[98]):0.08205672182293907713[100]):0.14444179793600842032[100]):0.03097815130019673444[44]):0.11613725231036974017[100]):0.03422217332580029109[12]):0.03212753926739710802[12],((gwe2_scaffold_1939_16S_1_hypothetical_protein_id=85268743_bin=WS6_GWE2_33_157_organism_tax=Dojkabacteria_organism_desc=RuBisCO_in_two_pieces._Fixed_rubisco_sequence_by_mapping_is_the_same_as_GWC1_33_20_IN_PAPER-_but_not_on_tree._:0.10377643203853174902,gwf2_scaffold_1_16S_1_hypothetical_protein_id=85268889_bin=GWF2_WS6_complete_39_15_organism_tax=Dojkabacteria_:0.12319932830571853066):0.22175838125602900797[100],(GWF2_CPR3_35_18_gwf2_scaffold_115_16S_1_hypothetical_protein_id=86567562_bin=candidate_division_CPR3_bacterium_GWF2_35_18_organism_tax=GWF2_CPR3_35_18_CPR3_Bacteria_:0.00000100000050002909,gwf2_scaffold_115_16S_1_hypothetical_protein_id=85268526_bin=GWF2_CPR3_35_18_organism_tax=GWF2_CPR3_35_18_CPR3_Bacteria_:0.00000100000050002909):0.25201833641809767705[100]):0.05002672679072909384[70]):0.07585947843125200041[23],((Y1_MetaBAT.7_scaffold_3299_:0.82296691329590865305,(gwa2_scaffold_26432_16S_1_hypothetical_protein_id=85268948_bin=GWA2_Berkelbacteria_35_9_organism_tax=GWA2_Berkelbacteria_35_9_Berkelbacteria_Bacteria_:0.31751888862501587152,GWE1_ACD58_39_12_16S_1_hypothetical_protein_id=93627873_bin=GWE1_Berkelbacteria_39_12_organism_tax=GWE1_Berkelbacteria_39_12_organism_desc=Complete_genome__ACD58_lineage__:0.24768202770843436578):0.00754433748703141512[33]):0.10020968556887550893[94],((RIFCSPHIGHO2_01_SM2F11_48_18_rifcsphigho2_01_sub10_scaffold_1879_16S_1_hypothetical_protein_id=87593911_bin=Candidatus_Doudnabacteria_bacterium_RIFCSPHIGHO2_01_48_18_organism_tax=RIFCSPLOWO2_02_FULL_SM2F11_48_13_curated_SM2F11_Bacteria_:0.00000100000050002909,RIFCSPLOWO2_02_FULL_OD1_48_13_rifcsplowo2_02_scaffold_10680_16S_1_hypothetical_protein_id=88714175_bin=Candidatus_Doudnabacteria_bacterium_RIFCSPLOWO2_02_FULL_48_13_organism_tax=RIFCSPLOWO2_02_FULL_SM2F11_48_13_curated_:0.00000100000050002909):0.34676582258425842076[100],((Y2_MetaBAT.38_scaffold_2838_:0.56728561457825621428,((gwe1_scaffold_1453_16S_1_hypothetical_protein_id=85269141_bin=GWE1_OD1-i_ACD11_lin_49_15_organism_tax=Parcubacteria__Moranbacteria__bacterium_GW2011_GWE2_47_10_Parcubacteria_Bacteria_:0.08802345281750145745,(X2_MetaBAT.25_scaffold_1848_:0.00231678612615498309,(gwe2_scaffold_107_16S_1_hypothetical_protein_id=85268821_bin=GWE2_OD1_ACD1_35_20_organism_tax=GWE2_OD1_ACD1_35_20_Moranbacteria_Parcubacteria_Bacteria_organism_desc=Candidate_for_curation_:0.14358288015636178070,(gwe1_scaffold_4_16S_1_hypothetical_protein_id=85268649_bin=GWE1_OD1-i_37_24_organism_tax=GWE2_OD1_ACD1_35_20_Moranbacteria_Parcubacteria_Bacteria_organism_desc=a431191170_:0.01510478964115365315,(gwd2_scaffold_914_16S_1_hypothetical_protein_id=85268950_bin=GWD2_OD1_37_9_organism_tax=GWE2_OD1_ACD1_35_20_Moranbacteria_Parcubacteria_Bacteria_organism_desc=Good_:0.00000100000050002909,gwd1_scaffold_13_16S_1_hypothetical_protein_id=85268769_bin=GWD1_OD1_37_17_organism_tax=GWE2_OD1_ACD1_35_20_Moranbacteria_Parcubacteria_Bacteria_:0.00000100000050002909):0.00000100000050002909[100]):0.01180464005758750760[100]):0.04751017238794011388[100]):0.07251091555108028774[100]):0.18818012584639234874[100],(((RIFCSPHIGHO2_02_FULL_OD1_53_13_rifcsphigho2_02_scaffold_26536_16S_1_hypothetical_protein_id=87831095_bin=Candidatus_Uhrbacteria_bacterium_RIFCSPHIGHO2_02_FULL_53_13_organism_tax=RIFCSPHIGHO2_02_FULL_OD1_Uhrbacteria_53_13_curated_:0.00000100000050002909,RIFCSPLOWO2_02_FULL_OD1_53_10_rifcsplowo2_02_scaffold_26507_16S_1_hypothetical_protein_id=88730398_bin=Candidatus_Uhrbacteria_bacterium_RIFCSPLOWO2_02_FULL_53_10_organism_tax=RIFCSPHIGHO2_02_FULL_OD1_Uhrbacteria_53_13_curated_Uhrbacteria_Parcubacteria_Bacteria_:0.01268946905105686716):0.24281953271960624030[100],(((RIFCSPLOWO2_12_FULL_OD1_47_9_rifcsplowo2_12_scaffold_15646_16S_1_hypothetical_protein_id=89093897_bin=Candidatus_Uhrbacteria_bacterium_RIFCSPLOWO2_12_FULL_47_9_organism_tax=RIFCSPLOWO2_01_FULL_OD1_Uhrbacteria_47_17_curated_Uhrbacteria_Parcubacteria_Bacteria_:0.00000100000050002909,(RIFCSPLOWO2_02_FULL_OD1_48_18_rifcsplowo2_02_scaffold_107_16S_1_hypothetical_protein_id=88716918_bin=Candidatus_Uhrbacteria_bacterium_RIFCSPLOWO2_02_FULL_48_18_organism_tax=RIFCSPLOWO2_01_FULL_OD1_Uhrbacteria_47_17_curated_Uhrbacteria_Parcubacteria_Bacteria_:0.00000100000050002909,RIFCSPHIGHO2_02_FULL_OD1_47_44_rifcsphigho2_02_scaffold_1116_16S_1_hypothetical_protein_id=87805351_bin=Candidatus_Uhrbacteria_bacterium_RIFCSPHIGHO2_02_FULL_47_44_organism_tax=RIFCSPLOWO2_01_FULL_OD1_Uhrbacteria_47_17_curated_Uhrbacteria_Parcubacteria_Bacteria_:0.00000100000050002909):0.00000100000050002909[34]):0.17140359506871064021[100],((gwa2_scaffold_1046_16S_1_hypothetical_protein_id=85269127_bin=GWA2_OD1_ACD66_42_220_organism_tax=GWB1_OD1_41_7_Uhrbacteria_Parcubacteria_Bacteria_:0.00134979157314694541,(gwf1_scaffold_1495_16S_1_hypothetical_protein_id=85268976_bin=GWF2_OD1_41_40_organism_tax=GWB1_OD1_41_7_Uhrbacteria_Parcubacteria_Bacteria_:0.00000100000050002909,(gwb2_scaffold_110_16S_1_hypothetical_protein_id=85268461_bin=GWB2_OD1_ACD66-rel_41_36_organism_tax=GWB1_OD1_41_7_Uhrbacteria_Parcubacteria_Bacteria_:0.00000100000050002909,((((GWB1_scaffold_403_16S_1_hypothetical_protein_id=85268626_bin=GWB1_OD1_41_7_organism_tax=GWB1_OD1_41_7_Uhrbacteria_Parcubacteria_Bacteria_:0.00000100000050002909,gwc1_scaffold_89_16S_1_hypothetical_protein_id=85269041_bin=GWC1_OD1_41_20_organism_tax=GWB1_OD1_41_7_Uhrbacteria_Parcubacteria_Bacteria_organism_desc=Similar_to_ACD66_C2_40_450_:0.00000100000050002909):0.00000100000050002909[24],gwe1_scaffold_82_16S_1_hypothetical_protein_id=85269161_bin=GWE1_OD1_ACD66_39_46_organism_tax=GWB1_OD1_41_7_Uhrbacteria_Parcubacteria_Bacteria_organism_desc=a219_:0.00000100000050002909):0.00000100000050002909[3],gwd2_scaffold_117_16S_1_hypothetical_protein_id=85268937_bin=GWD2_OD1_41_121_organism_tax=GWB1_OD1_41_7_Uhrbacteria_Parcubacteria_Bacteria_organism_desc=a2_:0.00000100000050002909):0.00000100000050002909[1],gwd1_scaffold_45_16S_1_hypothetical_protein_id=85268627_bin=GWD1_OD1_41_16_organism_tax=GWB1_OD1_41_7_Uhrbacteria_Parcubacteria_Bacteria_:0.00000100000050002909):0.00000100000050002909[3]):0.00000100000050002909[3]):0.00500086252756075118[96]):0.20649953221601619058[100],((gwf2_scaffold_1743_16S_1_hypothetical_protein_id=85268471_bin=GWF2_OD1_40_263_organism_tax=RIFOXYB2_FULL_OD1_Uhrbacteria_41_18_curated_Uhrbacteria_Parcubacteria_Bacteria_organism_desc=a61_:0.03481056849920020901,gwe2_scaffold_585_16S_1_hypothetical_protein_id=85269075_bin=GWE2_OD1_40_58_organism_tax=RIFOXYB2_FULL_OD1_Uhrbacteria_41_18_curated_Uhrbacteria_Parcubacteria_Bacteria_:0.01877245861717466088):0.03273219865722309246[100],(gwf2_scaffold_2303_16S_1_hypothetical_protein_id=85268639_bin=GWF2_OD1_46_218_organism_tax=GWE2_OD1_46_68_Uhrbacteria_Parcubacteria_Bacteria_organism_desc=a60_:0.00000100000050002909,gwe2_scaffold_248_16S_1_hypothetical_protein_id=85269186_bin=GWE2_OD1_46_68_organism_tax=GWE2_OD1_46_68_Uhrbacteria_Parcubacteria_Bacteria_:0.00594400884583659930):0.09649493424353998428[100]):0.03139405492947344029[76]):0.03931730467426155368[85]):0.03448583289360213772[75],(((gwe2_scaffold_3802_16S_1_hypothetical_protein_id=85268597_bin=GWE2_OD1_45_35_organism_tax=GWE2_OD1_45_35_Uhrbacteria_Parcubacteria_Bacteria_:0.00000100000050002909,gwf2_scaffold_12564_16S_1_hypothetical_protein_id=85268565_bin=GWF2_OD1_44_350_organism_tax=GWE2_OD1_45_35_Uhrbacteria_Parcubacteria_Bacteria_organism_desc=a36_:0.00000100000050002909):0.10754725363703709906[100],gwf2_scaffold_793_16S_1_hypothetical_protein_id=85269162_bin=GWF2_OD1_41_16_organism_tax=GWC2_OD1_41_11_Uhrbacteria_Parcubacteria_Bacteria_:0.07058519351906202000):0.03432230896052143598[96],(gwa2_scaffold_23224_16S_1_hypothetical_protein_id=85268613_bin=GWA2_OD1_53_10_organism_tax=GWA2_OD1_53_10_Uhrbacteria_Parcubacteria_Bacteria_organism_desc=From_681_megabin_:0.10786940543555749439,RIFOXYB12_FULL_OD1_58_10_rifoxyb3_full_scaffold_204_16S_1_hypothetical_protein_id=89572255_bin=Candidatus_Uhrbacteria_bacterium_RIFOXYB12_FULL_58_10_organism_tax=RIFOXYB2_FULL_OD1_Uhrbacteria_57_15_curated_Uhrbacteria_Parcubacteria_Bacteria_:0.08915730649608143155):0.04282617777269120268[95]):0.03674888901484295312[63]):0.03891449224147236485[89]):0.04007890833416159065[66],(((X2_MetaBAT.12_scaffold_207_:0.00000100000050002909,X4_MetaBAT.10_scaffold_240_:0.00000100000050002909):0.39651576099268615039[100],((RIFCSPHIGHO2_02_FULL_OD1_60_44_rifcsphigho2_02_scaffold_10820_16S_1_hypothetical_protein_id=87845451_bin=Candidatus_Uhrbacteria_bacterium_RIFCSPHIGHO2_02_FULL_60_44_organism_tax=RIFCSPHIGHO2_12_FULL_OD1_Uhrbacteria_60_25_curated_Uhrbacteria_Parcubacteria_Bacteria_:0.16309212410833712203,gwa2_scaffold_71_16S_1_hypothetical_protein_id=85268443_bin=GWA2_OD1_42_32_organism_tax=Magasanikbacteria_Parcubacteria_Bacteria_:0.22458252089766728155):0.04141496989017835056[49],(((RIFCSPHIGHO2_02_FULL_OD1_47_14_rifcsphigho2_02_scaffold_8179_16S_1_hypothetical_protein_id=87800679_bin=Candidatus_Magasanikbacteria_bacterium_RIFCSPHIGHO2_02_FULL_47_14_organism_tax=RIFCSPHIGHO2_02_FULL_OD1_Magasanikbacteria_47_14_curated_:0.12064172633695480208,(gwe2_scaffold_1937_16S_1_hypothetical_protein_id=85268451_bin=GWE2_OD1_42_7_organism_tax=Magasanikbacteria_Parcubacteria_Bacteria_:0.00000100000050002909,(gwd2_scaffold_400_16S_1_hypothetical_protein_id=85268671_bin=GWD2_OD1_43_18_organism_tax=GWD2_OD1_43_18_Magasanikbacteria_Parcubacteria_Bacteria_organism_desc=Good_:0.00000100000050002909,gwa2_scaffold_2403_16S_1_hypothetical_protein_id=85268707_bin=GWA2_OD1_43_9_organism_tax=GWD2_OD1_43_18_Magasanikbacteria_Parcubacteria_Bacteria_organism_desc=Good_:0.00000100000050002909):0.00490376429198595854[100]):0.16184647008282287972[100]):0.04242749163395735656[87],(RIFCSPLOWO2_02_FULL_OD1_43_22_rifcsplowo2_02_scaffold_8883_16S_1_hypothetical_protein_id=88679965_bin=Candidatus_Magasanikbacteria_bacterium_RIFCSPLOWO2_02_FULL_43_22_organism_tax=RIFCSPLOWO2_12_FULL_OD1_Magasanikbacteria_43_12_curated_Magasanikbacteria_Parcubacteria_Bacteria_:0.00000100000050002909,(RIFCSPHIGHO2_02_FULL_OD1_44_13_rifcsphigho2_02_scaffold_8948_16S_1_hypothetical_protein_id=87774557_bin=Candidatus_Magasanikbacteria_bacterium_RIFCSPHIGHO2_02_FULL_44_13_organism_tax=RIFCSPLOWO2_12_FULL_OD1_Magasanikbacteria_43_12_curated_Magasanikbacteria_Parcubacteria_Bacteria_:0.00000100000050002909,RIFCSPLOWO2_12_FULL_OD1_43_12_rifcsplowo2_12_scaffold_3488_16S_1_hypothetical_protein_id=89069094_bin=Candidatus_Magasanikbacteria_bacterium_RIFCSPLOWO2_12_FULL_43_12_organism_tax=RIFCSPLOWO2_12_FULL_OD1_Magasanikbacteria_43_12_curated_:0.00000100000050002909):0.00000100000050002909[35]):0.12420210841009654557[100]):0.06510195012830856387[99],RIFCSPHIGHO2_02_FULL_OD1_50_9b_rifcsphigho2_02_scaffold_17619_16S_1_hypothetical_protein_id=87824454_bin=Candidatus_Magasanikbacteria_bacterium_RIFCSPHIGHO2_02_FULL_50_9b_organism_tax=RIFCSPHIGHO2_02_FULL_OD1_Magasanikbacteria_50_9b_curated_:0.24124802310167997588):0.04267149165965643254[75]):0.01490258164720693022[43]):0.02484012773714978917[25],(((gwa2_scaffold_2627_16S_1_hypothetical_protein_id=85268566_bin=GWA2_OD1_38_13_organism_tax=GWA2_OD1_38_13_Parcubacteria_Bacteria_:0.15065536263617332335,Y2_MetaBAT.31_scaffold_29_:0.10404357132545771769):0.13056570650353707674[100],(((((RIFCSPLOWO2_02_FULL_OD1_44_20_rifcsplowo2_02_scaffold_818_16S_1_hypothetical_protein_id=88688647_bin=Candidatus_Jacksonbacteria_bacterium_RIFCSPLOWO2_02_FULL_44_20_organism_tax=RIFCSPLOWO2_02_FULL_RIF_OD1_02_44_20_curated_:0.00000100000050002909,RIFCSPHIGHO2_02_FULL_OD1_44_25_rifcsphigho2_02_scaffold_5175_16S_1_hypothetical_protein_id=87776375_bin=Candidatus_Jacksonbacteria_bacterium_RIFCSPHIGHO2_02_FULL_44_25_organism_tax=RIFCSPLOWO2_02_FULL_RIF_OD1_02_44_20_curated_RIF-OD1-2_Parcubacteria_Bacteria_:0.00000100000050002909):0.00000100000050002909[40],(gwf2_scaffold_11751_16S_1_hypothetical_protein_id=85268509_bin=GWF2_OD1_44_17_organism_tax=RIFCSPLOWO2_02_FULL_RIF_OD1_02_44_20_curated_RIF-OD1-2_Parcubacteria_Bacteria_:0.00000100000050002909,RIFCSPLOWO2_12_FULL_OD1_44_15b_rifcsplowo2_12_scaffold_3738_16S_1_hypothetical_protein_id=89076117_bin=Candidatus_Jacksonbacteria_bacterium_RIFCSPLOWO2_12_FULL_44_15b_organism_tax=RIFCSPLOWO2_02_FULL_RIF_OD1_02_44_20_curated_RIF-OD1-2_Parcubacteria_Bacteria_:0.00000100000050002909):0.00000100000050002909[23]):0.27675221910862046748[100],(gwa2_scaffold_7887_16S_1_hypothetical_protein_id=85269160_bin=GWA2_OD1_44_12_organism_tax=GWA2_OD1_44_12_Parcubacteria_Bacteria_:0.16434579693822573554,RIFCSPHIGHO2_02_FULL_OD1_43_10_rifcsphigho2_02_scaffold_17128_16S_1_hypothetical_protein_id=87835937_bin=Candidatus_Jacksonbacteria_bacterium_RIFCSPHIGHO2_02_FULL_43_10_organism_tax=RIFCSPLOWO2_01_FULL_RIF_OD1_02_44_13_curated_RIF-OD1-2_Parcubacteria_Bacteria_:0.20107924194488377423):0.01438838033837704956[50]):0.05041156517767791251[59],RIFCSPHIGHO2_02_FULL_OD1_56_16_rifcsphigho2_02_scaffold_5834_16S_1_hypothetical_protein_id=87841149_bin=Candidatus_Buchananbacteria_bacterium_RIFCSPHIGHO2_02_FULL_56_16_organism_tax=RIFCSPHIGHO2_02_FULL_OD1_Falkowbacteria_56_16_curated_:0.23750498978765655078):0.01945078577124854588[11],(((gwa2_scaffold_3634_16S_1_hypothetical_protein_id=85268741_bin=GWA2_OD1_43_17_A823_organism_tax=Parcubacteria_Bacteria_:0.02377099045347324732,gwf2_scaffold_4054_16S_1_hypothetical_protein_id=85269074_bin=GWF2_OD1_45_11_organism_tax=GWF2_OD1_45_11_Parcubacteria_Bacteria_organism_desc=Good_:0.02660950586630503323):0.80160973365449694761[100],(gwa2_scaffold_4467_16S_1_hypothetical_protein_id=85268791_bin=GWA2_OD1_48_9_organism_tax=RIFCSPLOWO2_01_FULL_RIF_OD1_01_48_11_curated_RIF-OD1-1_Parcubacteria_Bacteria_:0.24112550595918882945,gwd2_scaffold_5196_16S_1_hypothetical_protein_id=85268883_bin=GWD2_OD1_43_10_organism_tax=Parcubacteria_Bacteria_organism_desc=a166_:0.23079135815950352351):0.01949409755709374803[34]):0.02525680022136760766[23],((X1_MetaBAT.2_scaffold_2213_:0.00000100000050002909,(Y4_MetaBAT.36_scaffold_1855_:0.00000100000050002909,(Y2_MetaBAT.18_scaffold_880_:0.00000100000050002909,X3_MetaBAT.20_scaffold_2116_:0.00000100000050002909):0.00000100000050002909[32]):0.00204444432947556431[99]):0.16226693953301563056[100],gwa2_scaffold_527_16S_1_hypothetical_protein_id=85269126_bin=GWA2_OD1_40_23_organism_tax=GWC2_OD1_39_14_Parcubacteria_Bacteria_:0.21872592272771598787):0.04321974191939856325[65]):0.04273235364835259453[29]):0.01670549274098748205[7]):0.02434601490684699249[16],(gwa2_scaffold_985_16S_1_hypothetical_protein_id=85268962_bin=GWA2_OD1_47_26_organism_tax=GWA2_OD1_47_26_Parcubacteria_Bacteria_:0.39308412342940257655,((((gwf2_scaffold_285_16S_1_hypothetical_protein_id=85268828_bin=GWF2_OD1_43_32_organism_tax=GWF2_OD1_43_32_Falkowbacteria_Parcubacteria_Bacteria_:0.14603891091281076542,gwf2_scaffold_1724_16S_1_hypothetical_protein_id=85268955_bin=GWF2_OD1_39_8_organism_tax=GWE2_OD1_39_37_Parcubacteria_Bacteria_:0.14466996754532204794):0.01611159128836575638[21],gwa2_scaffold_15228_16S_1_hypothetical_protein_id=85268781_bin=GWA2_OD1_41_14_partial_organism_tax=GWA2_OD1_41_14_partial_Falkowbacteria_Parcubacteria_Bacteria_:0.17203067124586024494):0.01864751066979134300[24],((gwf2_scaffold_324_16S_1_hypothetical_protein_id=85269019_bin=GWF2_OD1_38_1205_organism_tax=GWD2_OD1_38_42_Falkowbacteria_Parcubacteria_Bacteria_:0.00000100000050002909,(gwe2_scaffold_149_16S_1_hypothetical_protein_id=85268903_bin=GWE2_OD1_38_254_organism_tax=GWD2_OD1_38_42_Falkowbacteria_Parcubacteria_Bacteria_:0.00000100000050002909,gwe1_scaffold_34_16S_1_hypothetical_protein_id=85268683_bin=GWE1_OD1_38_31_organism_tax=GWD2_OD1_38_42_Falkowbacteria_Parcubacteria_Bacteria_organism_desc=a435_:0.00000100000050002909):0.00000100000050002909[31]):0.00000100000050002909[13],(gwf1_scaffold_53_16S_1_hypothetical_protein_id=85268702_bin=GWF1_OD1_38_22_organism_tax=GWD2_OD1_38_42_Falkowbacteria_Parcubacteria_Bacteria_:0.00000100000050002909,gwd2_scaffold_84_16S_1_hypothetical_protein_id=85268552_bin=GWD2_OD1_38_42_organism_tax=GWD2_OD1_38_42_Falkowbacteria_Parcubacteria_Bacteria_organism_desc=a4_:0.00000100000050002909):0.00000100000050002909[15]):0.09972407589550301432[100]):0.03678908564825726646[53],(RIFCSPHIGHO2_02_FULL_OD1_45_15_rifcsphigho2_02_scaffold_17800_16S_1_hypothetical_protein_id=87784894_bin=Candidatus_Falkowbacteria_bacterium_RIFCSPHIGHO2_02_FULL_45_15_organism_tax=RIFCSPHIGHO2_02_FULL_OD1_Falkowbacteria_45_15_curated_:0.02055780426237719533,(RIFCSPLOWO2_02_FULL_OD1_45_15_rifcsplowo2_02_scaffold_3461_16S_1_hypothetical_protein_id=88698986_bin=Candidatus_Falkowbacteria_bacterium_RIFCSPLOWO2_02_FULL_45_15_organism_tax=RIFCSPHIGHO2_02_FULL_OD1_Falkowbacteria_45_15_curated_Falkowbacteria_Parcubacteria_Bacteria_:0.00000100000050002909,RIFCSPLOWO2_12_FULL_OD1_45_10_rifcsplowo2_12_scaffold_30152_16S_1_hypothetical_protein_id=89080278_bin=Candidatus_Falkowbacteria_bacterium_RIFCSPLOWO2_12_FULL_45_10_organism_tax=RIFCSPHIGHO2_02_FULL_OD1_Falkowbacteria_45_15_curated_Falkowbacteria_Parcubacteria_Bacteria_:0.00000100000050002909):0.01407069049007727418[100]):0.23261638351548577508[100]):0.09892065185246479153[99]):0.01942175473552437345[10]):0.02821616833319049930[38]):0.01997903151500802360[18]):0.05292000589495083479[93]):0.01841292998560357941[34]):0.02691441266889693998[24],((GWB1_scaffold_2040_16S_1_hypothetical_protein_id=85268474_bin=GWB1_OD1_40_14_organism_tax=GWB1_OD1_40_14_Parcubacteria_Bacteria_:0.28193379519850980675,RIFCSPHIGHO2_02_FULL_CPR_43_14_rifcsphigho2_02_scaffold_7482_16S_1_hypothetical_protein_id=87625481_bin=Candidatus_Terrybacteria_bacterium_RIFCSPHIGHO2_02_FULL_43_14_organism_tax=RIFCSPLOWO2_01_FULL_OD1_44_24_curated_Parcubacteria_Bacteria_:0.12610097712024165295):0.20940240355650702186[100],((Y1_MetaBAT.1_scaffold_1250_:0.33574370612267839808,((RIFCSPHIGHO2_02_FULL_OD1_48_16_rifcsphigho2_02_scaffold_12665_16S_1_hypothetical_protein_id=87809238_bin=Candidatus_Wildermuthbacteria_bacterium_RIFCSPHIGHO2_02_FULL_48_16_organism_tax=RIFCSPHIGHO2_02_FULL_RIF_OD1_07_48_16_curated_:0.14174670448562040614,gwc1_scaffold_100_16S_1_hypothetical_protein_id=85269153_bin=GWC1_OD1_48_11_organism_tax=Parcubacteria_bacterium_GW2011_GWA1_49_26_Parcubacteria_Bacteria_organism_desc=Possibly_a_candidate_for_curation_:0.20421196020001783356):0.08037211258744818287[96],(Y2_MetaBAT.30_scaffold_465_:0.29193798929008840659,RIFCSPLOWO2_02_FULL_OD1_47_10_rifcsplowo2_02_scaffold_18079_16S_1_hypothetical_protein_id=88707218_bin=Candidatus_Wildermuthbacteria_bacterium_RIFCSPLOWO2_02_FULL_47_10_organism_tax=RIFCSPHIGHO2_01_FULL_RIF_OD1_07_47_27_curated_RIF-OD1-7_Parcubacteria_Bacteria_:0.14290854450270715215):0.04162446572354088631[45]):0.04367606467142200188[50]):0.08237946209611994586[93],((((GWB1_scaffold_7466_16S_1_hypothetical_protein_id=85268705_bin=GWB1_OD1_42_6_organism_tax=GWB1_OD1_42_6_Parcubacteria_Bacteria_:0.02340321146022205506,gwc1_scaffold_1955_16S_1_hypothetical_protein_id=85268452_bin=GWC1_OD1_43_12_organism_tax=Parcubacteria_Bacteria_organism_desc=Good_:0.03004697018746978893):0.31543789162103408330[100],((((GWB1_scaffold_14759_16S_1_hypothetical_protein_id=85269183_bin=GWB1_OD1_47_6_organism_tax=Parcubacteria_Bacteria_:0.01309561871862704660,RIFCSPHIGHO2_02_FULL_OD1_47_25_rifcsphigho2_02_scaffold_105786_16S_1_hypothetical_protein_id=87803167_bin=Candidatus_Ryanbacteria_bacterium_RIFCSPHIGHO2_02_FULL_47_25_organism_tax=GWA2_OD1_47_10b_Parcubacteria_Bacteria_:0.00558167593089573845):0.14642072973115932699[100],(RIFCSPHIGHO2_02_FULL_OD1_48_12_rifcsphigho2_02_scaffold_543_16S_1_hypothetical_protein_id=87807881_bin=Candidatus_Ryanbacteria_bacterium_RIFCSPHIGHO2_02_FULL_48_12_organism_tax=RIFCSPHIGHO2_02_FULL_RIF_OD1_12_48_12_curated_:0.10890634789404535221,RIFCSPHIGHO2_02_FULL_Gammaproteobacteria_60_43_rifcsphigho2_02_scaffold_456906_16S_1_hypothetical_protein_id=87707882_bin=Pseudomonadales_bacterium_RIFCSPHIGHO2_02_FULL_60_43_organism_tax=RIFCSPHIGHO2_02_FULL_Gammaproteobacteria_60_43_curated_:0.13843647916453791225):0.05284718061812121448[83]):0.06628126899349902346[98],((gwa2_scaffold_12417_16S_1_hypothetical_protein_id=85269001_bin=GWA2_OD1_42_35_partial_organism_tax=Parcubacteria_bacterium_GW2011_GWA2_42_35_Parcubacteria_Bacteria_:0.00000100000050002909,GWB1_scaffold_5418_16S_1_hypothetical_protein_id=85269140_bin=GWB1_OD1_41_6_partial_organism_tax=GWB1_OD1_41_6_partial_Parcubacteria_Bacteria_:0.00000100000050002909):0.32864515732755128496[100],(((RIFCSPLOWO2_12_FULL_OD1_44_9_rifcsplowo2_12_scaffold_4384_16S_1_hypothetical_protein_id=89079572_bin=Candidatus_Taylorbacteria_bacterium_RIFCSPLOWO2_12_FULL_44_9_organism_tax=RIFCSPHIGHO2_12_FULL_RIF_OD1_11_45_16_curated_RIF-OD1-11_Parcubacteria_Bacteria_:0.26257884235027267872,(gwf1_scaffold_4436_16S_1_hypothetical_protein_id=85268554_bin=GWF1_OD1_40_6_organism_tax=Nomurabacteria_Parcubacteria_Bacteria_:0.00101047151463717335,gwf2_scaffold_1426_16S_1_hypothetical_protein_id=85269076_bin=GWF2_OD1_38_76_organism_tax=GWF2_OD1_38_76_Parcubacteria_Bacteria_organism_desc=a141_:0.00000100000050002909):0.14069706908232987308[100]):0.05444271830605217771[61],(((((gwd1_scaffold_3_16S_1_hypothetical_protein_id=85268440_bin=GWD1_OD1_35_49_organism_tax=GWD1_OD1_35_49_Campbellbacteria_Parcubacteria_Bacteria_:0.00000100000050002909,(gwd2_scaffold_4_16S_1_hypothetical_protein_id=85269047_bin=GWD2_OD1_35_24_organism_tax=GWD1_OD1_35_49_Campbellbacteria_Parcubacteria_Bacteria_organism_desc=seems_same_GWC2_34_28_complete_:0.00000100000050002909,gwc1_scaffold_5_16S_1_hypothetical_protein_id=85268628_bin=GWC1_OD1_35_31_organism_tax=GWD1_OD1_35_49_Campbellbacteria_Parcubacteria_Bacteria_organism_desc=Good_:0.00000100000050002909):0.00000100000050002909[37]):0.13923154765154333035[100],((gwd2_scaffold_788_16S_1_hypothetical_protein_id=85268690_bin=GWD2_OD1_42_14_organism_tax=GWD2_OD1_42_14_Parcubacteria_Bacteria_organism_desc=Good_:0.14697551270809056101,((X1_MetaBAT.7_scaffold_229_:0.16898790372153391082,(((Y3_MetaBAT.74_scaffold_2318_:0.11131808296259494695,Y2_MetaBAT.8_scaffold_9_:0.08290113806748480862):0.08187477836628793970[99],RIFCSPLOWO2_02_FULL_OD1_56_11_rifcsplowo2_02_scaffold_26378_16S_1_hypothetical_protein_id=88734691_bin=Candidatus_Kaiserbacteria_bacterium_RIFCSPLOWO2_02_FULL_56_11_organism_tax=RIFCSPHIGHO2_12_FULL_OD1_Kaiserbacteria_56_13_curated_Kaiserbacteria_Parcubacteria_Bacteria_:0.22909223114501148233):0.04355954387899679120[77],(Y2_MetaBAT.56_scaffold_1622_:0.06582459048260408396,RIFCSPHIGHO2_02_FULL_OD1_52_17_rifcsphigho2_02_scaffold_54896_16S_1_hypothetical_protein_id=87829314_bin=Candidatus_Adlerbacteria_bacterium_RIFCSPHIGHO2_02_FULL_52_17_organism_tax=RIFCSPHIGHO2_02_FULL_OD1_Adlerbacteria_52_17_curated_:0.21868920065916655493):0.14920792098735052855[100]):0.03899817614338917798[31]):0.02650304577116077351[17],(RIFCSPLOWO2_12_FULL_OD1_50_10_rifcsplowo2_12_scaffold_8429_16S_1_hypothetical_protein_id=89102873_bin=Candidatus_Kaiserbacteria_bacterium_RIFCSPLOWO2_12_FULL_50_10_organism_tax=RIFCSPLOWO2_12_FULL_OD1_Kaiserbacteria_50_10_curated_:0.16305064061199403547,(RIFCSPLOWO2_12_FULL_CPR_45_26_rifcsplowo2_12_scaffold_0_16S_1_hypothetical_protein_id=88987135_bin=Candidatus_Kaiserbacteria_bacterium_RIFCSPLOWO2_12_FULL_45_26_organism_tax=RIFCSPLOWO2_12_FULL_OD1_Kaiserbacteria_45_26_curated_:0.00000100000050002909,RIFCSPLOWO2_02_FULL_OD1_45_11b_rifcsplowo2_02_scaffold_419_16S_1_hypothetical_protein_id=88694780_bin=Candidatus_Kaiserbacteria_bacterium_RIFCSPLOWO2_02_FULL_45_11b_organism_tax=RIFCSPLOWO2_12_FULL_OD1_Kaiserbacteria_45_26_curated_Kaiserbacteria_Parcubacteria_Bacteria_:0.00000100000050002909):0.10045642568003576578[100]):0.06181944714509555322[95]):0.05230209992535857916[46]):0.04380236543489039736[66],X2_MetaBAT.16_scaffold_107_:0.29093486540565477450):0.04601357758377245394[29]):0.05170494266239128445[45],((RIFCSPLOWO2_12_FULL_OD1_39_16_rifcsplowo2_12_scaffold_37581_16S_1_hypothetical_protein_id=89055892_bin=Candidatus_Zambryskibacteria_bacterium_RIFCSPLOWO2_12_FULL_39_16_organism_tax=RIFCSPLOWO2_12_FULL_RIF_OD1_10_39_16_curated_:0.19373810348657574676,(gwf2_scaffold_22962_16S_1_hypothetical_protein_id=85268473_bin=GWF2_OD1_42_22_organism_tax=Azambacteria_Parcubacteria_Bacteria_organism_desc=Curated_version_is_GWC2_OD1_43_27_:0.10802963662006488665,RIFCSPLOWO2_02_FULL_OD1_51_21_rifcsplowo2_02_scaffold_10707_16S_1_hypothetical_protein_id=88728635_bin=Candidatus_Zambryskibacteria_bacterium_RIFCSPLOWO2_02_FULL_51_21_organism_tax=RIFCSPHIGHO2_02_FULL_RIF_OD1_10_43_37_curated_RIF-OD1-1_Parcubacteria_Bacteria_:0.13680363579867363399):0.07196704784987940917[98]):0.02161880989411148549[28],(gwa2_scaffold_19248_16S_1_hypothetical_protein_id=85268687_bin=GWA2_OD1_40_14_organism_tax=RIFCSPLOWO2_02_RIF_OD1_10_39_10_curated_RIF-OD1-1_Parcubacteria_Bacteria_:0.43032083418779365491,(gwf2_scaffold_6138_16S_1_hypothetical_protein_id=85269197_bin=GWF2_OD1_40_69_organism_tax=Parcubacteria_bacterium_GW2011_GWE2_42_14_Parcubacteria_Bacteria_organism_desc=a767_:0.00797042830644648266,(gwe1_scaffold_85_16S_1_hypothetical_protein_id=85269021_bin=GWE1_OD1_40_20_organism_tax=Parcubacteria_bacterium_GW2011_GWE2_42_14_Parcubacteria_Bacteria_organism_desc=a301_:0.00000100000050002909,(gwe2_scaffold_171_16S_1_hypothetical_protein_id=85269118_bin=GWE2_OD1_42_14_organism_tax=Parcubacteria_bacterium_GW2011_GWE2_42_14_Parcubacteria_Bacteria_:0.00000100000050002909,(gwc1_scaffold_331_16S_1_hypothetical_protein_id=85268446_bin=GWC1_OD1-like_39_12_organism_tax=Parcubacteria_bacterium_GW2011_GWE2_42_14_Parcubacteria_Bacteria_:0.00000100000050002909,gwf1_scaffold_868_16S_1_hypothetical_protein_id=85268980_bin=GWF1_OD1_39_37_organism_tax=Parcubacteria_bacterium_GW2011_GWE2_42_14_Parcubacteria_Bacteria_:0.00000100000050002909):0.00000100000050002909[17]):0.00000100000050002909[68]):0.00638200798033897090[98]):0.07580057283908354926[100]):0.06770131466012072052[98]):0.03493070842580086460[30]):0.02386324505418626479[21],(((RIFCSPHIGHO2_02_FULL_OD1_38_15_rifcsphigho2_02_scaffold_1770_16S_1_hypothetical_protein_id=87732623_bin=Candidatus_Nomurabacteria_bacterium_RIFCSPHIGHO2_02_FULL_38_15_organism_tax=RIFCSPHIGHO2_02_FULL_OD1_Nomurabacteria_38_15_curated_:0.15410954215473282591,(gwe2_scaffold_346_16S_1_hypothetical_protein_id=85269044_bin=GWE2_OD1_36_115_organism_tax=GWF1_OD1_36_47_Nomurabacteria_Parcubacteria_Bacteria_:0.00095003453166409458,(gwc1_scaffold_148_16S_1_hypothetical_protein_id=85268906_bin=GWC1_OD1_37_9_organism_tax=GWF1_OD1_36_47_Nomurabacteria_Parcubacteria_Bacteria_:0.00000100000050002909,(gwd2_scaffold_0_16S_1_hypothetical_protein_id=85269011_bin=GWD2_OD1_36_14_organism_tax=GWF1_OD1_36_47_Nomurabacteria_Parcubacteria_Bacteria_organism_desc=Excellent__candidate_for_curation__if_not_done_already__:0.00000100000050002909,gwd1_scaffold_0_16S_1_hypothetical_protein_id=85268974_bin=GWF2_OD1_36_19_organism_tax=GWF1_OD1_36_47_Nomurabacteria_Parcubacteria_Bacteria_:0.00000100000050002909):0.00000100000050002909[54]):0.00000100000050002909[74]):0.09074234992254241738[100]):0.03302358499884242710[87],(((GWB1_scaffold_8114_16S_1_hypothetical_protein_id=85269079_bin=GWB1_OD1_35_20_organism_tax=GWB1_OD1_35_20_Nomurabacteria_Parcubacteria_Bacteria_:0.14214590858277220686,gwe1_scaffold_35_16S_1_hypothetical_protein_id=85268419_bin=GWE1_OD1_32_28_organism_tax=GWE2_OD1_31_40_Nomurabacteria_Parcubacteria_Bacteria_organism_desc=good__Candidate_for_curation_:0.03611319021150673214):0.02613540412700789822[75],(RifCSPlowO2_12_OD1_40_14_rifcsplowo2_12_sub10_scaffold_445_16S_1_hypothetical_protein_id=89161475_bin=Candidatus_Nomurabacteria_bacterium_RIFCSPLOWO2_12_40_14_organism_tax=Nomurabacteria_Parcubacteria_Bacteria_:0.00071543848961729928,(RIFCSPLOWO2_02_OD1_rel_40_28_rifcsplowo2_02_sub10_scaffold_101_16S_1_hypothetical_protein_id=88805833_bin=Candidatus_Nomurabacteria_bacterium_RIFCSPLOWO2_02_40_28_organism_tax=Nomurabacteria_Parcubacteria_Bacteria_:0.00778646576078693194,gwd2_scaffold_730_16S_1_hypothetical_protein_id=85269111_bin=GWD2_OD1_39_12_organism_tax=Nomurabacteria_Parcubacteria_Bacteria_organism_desc=a196_:0.06877990893464862310):0.02265109190024501909[84]):0.10539110259939239722[84]):0.02979172055950082137[94],RIFCSPHIGHO2_02_FULL_OD1_42_24_rifcsphigho2_02_scaffold_52916_16S_1_hypothetical_protein_id=87755345_bin=Candidatus_Nomurabacteria_bacterium_RIFCSPHIGHO2_02_FULL_42_24_organism_tax=GWA2_OD1_42_18_Parcubacteria_Bacteria_:0.24705703678389173694):0.01880327512975758092[67]):0.06793496180414963781[98],((((gwd1_scaffold_865_16S_1_hypothetical_protein_id=85269008_bin=GWD1_OD1_44_10_partial_organism_tax=GWA1_OD1_44_13_Parcubacteria_Bacteria_organism_desc=Partial_:0.04779224294415973517,gwa2_scaffold_17518_16S_1_hypothetical_protein_id=85268665_bin=GWA2_OD1_42_41_partial_organism_tax=Nomurabacteria_Parcubacteria_Bacteria_:0.02180915575842757095):0.01995697104089558943[52],RIFCSPHIGHO2_02_FULL_OD1_44_14_rifcsphigho2_02_scaffold_7684_16S_1_hypothetical_protein_id=87775385_bin=Candidatus_Yonathbacteria_bacterium_RIFCSPHIGHO2_02_FULL_44_14_organism_tax=RIFCSPHIGHO2_01_FULL_RIF_OD1_09_44_41_curated_RIF-OD1-9_Parcubacteria_Bacteria_:0.01898203649972060245):0.12621759908506410830[100],Y5_MetaBAT.30_scaffold_20_:0.12369532442140455941):0.03014472105900103602[42],(RIFCSPHIGHO2_02_FULL_OD1_50_18_rifcsphigho2_02_scaffold_48480_16S_1_hypothetical_protein_id=87821998_bin=Candidatus_Lloydbacteria_bacterium_RIFCSPHIGHO2_02_FULL_50_18_organism_tax=RIFCSPHIGHO2_01_FULL_RIF_OD1_09_49_22_curated_RIF-OD1-9_Parcubacteria_Bacteria_:0.12419604214784366047,RIFCSPLOWO2_02_FULL_OD1_54_12_rifcsplowo2_02_scaffold_4003_16S_1_hypothetical_protein_id=88731892_bin=Candidatus_Lloydbacteria_bacterium_RIFCSPLOWO2_02_FULL_54_12_organism_tax=RIFCSPLOWO2_02_FULL_RIF_OD1_09_54_12_curated_:0.21777911058742477346):0.09955955409722293259[100]):0.04720523365437257618[75]):0.02186043308147702161[29]):0.02828356242026482462[30],((gwf2_scaffold_11934_16S_1_hypothetical_protein_id=85269176_bin=GWF2_OD1_52_12_organism_tax=Parcubacteria_Bacteria_:0.06102483307803478751,gwc1_scaffold_2658_16S_1_hypothetical_protein_id=85268884_bin=GWC1_OD1_51_35_organism_tax=Parcubacteria_bacterium_GW2011_GWC1_51_35_Parcubacteria_Bacteria_:0.07831781946288524088):0.36182207339704208771[100],GWA1_OD1_51_14_gwa1_scaffold_3351_16S_1_hypothetical_protein_id=85851115_bin=Candidatus_Vogelbacteria_bacterium_GWA1_51_14_organism_tax=GWA1_OD1_51_14_curated_:0.15437827604040979534):0.02858453814853587419[56]):0.02646473126885876340[18]):0.05261850896813983353[89],(X2_MetaBAT.26_scaffold_1686_:0.14185215459767192003,(gwb2_scaffold_4737_16S_1_hypothetical_protein_id=85269051_bin=GWB2_OD1_40_8_partial_organism_tax=Parcubacteria_Bacteria_organism_desc=Moderate__in_CP_radiation_:0.00544423435218880248,(gwd2_scaffold_883_16S_1_hypothetical_protein_id=85268995_bin=GWD2_OD1_40_9_organism_tax=Parcubacteria_Bacteria_organism_desc=a139_:0.00000100000050002909,gwa2_scaffold_136_16S_1_hypothetical_protein_id=85269192_bin=GWA2_OD1_40_143_organism_tax=Parcubacteria_Bacteria_:0.00000100000050002909):0.00142772889582450926[100]):0.16105365343468044936[100]):0.06215635999528770772[100]):0.05371030138937821913[90]):0.03244321544467621693[46]):0.05390095774223278846[67],RIFCSPLOWO2_12_FULL_OD1_38_22_rifcsplowo2_12_scaffold_972_16S_1_hypothetical_protein_id=89055282_bin=Candidatus_Spechtbacteria_bacterium_RIFCSPLOWO2_12_FULL_38_22_organism_tax=RIFCSPLOWO2_12_FULL_RIF_OD1_05_38_22_curated_:0.41563231194375366284):0.04499368882289914162[54]):0.01934753062256356487[15],((gwf2_scaffold_12527_16S_1_hypothetical_protein_id=85268752_bin=GWF2_OD1_43_596_organism_tax=GWF2_OD1_43_596_Yanofskybacteria_Parcubacteria_Bacteria_organism_desc=a129_:0.11262121533486187108,(gwc1_scaffold_5904_16S_1_hypothetical_protein_id=85268785_bin=GWC1_OD1_48_11_organism_tax=Parcubacteria_bacterium_GW2011_GWA1_49_26_Parcubacteria_Bacteria_organism_desc=Possibly_a_candidate_for_curation_:0.00000100000050002909,RIFCSPLOWO2_02_FULL_OD1_44_18_rifcsplowo2_02_scaffold_26079_16S_1_hypothetical_protein_id=88687522_bin=Candidatus_Yanofskybacteria_bacterium_RIFCSPLOWO2_02_FULL_44_18_organism_tax=Yanofskybacteria_Parcubacteria_Bacteria_:0.05503279960376139535):0.65766845068098123139[100]):0.23157463961710519906[100],((gwe2_scaffold_2278_16S_1_hypothetical_protein_id=85268935_bin=GWE2_OD1_37_8_organism_tax=Parcubacteria_Bacteria_:0.00000100000050002909,(gwc1_scaffold_28_16S_1_hypothetical_protein_id=85269173_bin=GWC1_OD1_38_17_organism_tax=GWC1_OD1_38_17_Parcubacteria_Bacteria_organism_desc=Good_+_Candidate_for_curation_:0.00000100000050002909,(gwd1_scaffold_9_16S_1_hypothetical_protein_id=85268786_bin=GWD1_OD1_38_16_organism_tax=GWC1_OD1_38_17_Parcubacteria_Bacteria_:0.00000100000050002909,gwd2_scaffold_100_16S_1_hypothetical_protein_id=85268611_bin=GWD2_OD1_38_12_organism_tax=GWC1_OD1_38_17_Parcubacteria_Bacteria_organism_desc=Good_+_:0.00000100000050002909):0.00000100000050002909[5]):0.00000100000050002909[8]):0.25056846703312302127[100],((gwf2_scaffold_15_16S_1_hypothetical_protein_id=85268874_bin=GWF2_OD1_42_22_organism_tax=Azambacteria_Parcubacteria_Bacteria_organism_desc=Curated_version_is_GWC2_OD1_43_27_:0.00984126361187974419,(gwe1_scaffold_3634_16S_1_hypothetical_protein_id=85268664_bin=GWE1_OD1_42_9_organism_tax=Parcubacteria_Bacteria_:0.00000100000050002909,gwd1_scaffold_27_16S_1_hypothetical_protein_id=85269035_bin=GWD1_OD1_43_18_organism_tax=Azambacteria_Parcubacteria_Bacteria_organism_desc=Same_as_C1_43_61_and_C2_43_27_Curated_version_is_GWC2_OD1_43_27_:0.00000100000050002909):0.00963822924552043374[100]):0.23740376073059599182[100],(RIFCSPLOWO2_02_FULL_OD1_46_11_rifcsplowo2_02_scaffold_58289_16S_1_hypothetical_protein_id=88702187_bin=Candidatus_Azambacteria_bacterium_RIFCSPLOWO2_02_FULL_46_11_organism_tax=RIFCSPLOWO2_01_FULL_OD1_46_26_curated_Microgenomates_Bacteria_:0.00062458066249265873,((gwd2_scaffold_2142_16S_1_hypothetical_protein_id=85268583_bin=GWD2_OD1_46_48_organism_tax=Azambacteria_Parcubacteria_Bacteria_organism_desc=a34_:0.00000100000050002909,(((RIFCSPHIGHO2_01_CP_46_10_rifcsphigho2_01_sub10_scaffold_2476_16S_1_hypothetical_protein_id=87301477_bin=Candidatus_Azambacteria_bacterium_RIFCSPHIGHO2_01_46_10_organism_tax=RIFCSPLOWO2_01_FULL_OD1_46_26_curated_Microgenomates_Bacteria_:0.00000100000050002909,GWB1_scaffold_31375_16S_1_hypothetical_protein_id=85268927_bin=GWB1_OD1_46_27_organism_tax=Azambacteria_Parcubacteria_Bacteria_:0.00000100000050002909):0.00000100000050002909[7],(gwb2_scaffold_8290_16S_1_hypothetical_protein_id=85268436_bin=GWB2_OD1_rel_46_37_organism_tax=Azambacteria_Parcubacteria_Bacteria_:0.00000100000050002909,RIFCSPHIGHO2_02_OD1_46_12_rifcsphigho2_02_sub10_scaffold_1584_16S_1_hypothetical_protein_id=87916357_bin=Candidatus_Azambacteria_bacterium_RIFCSPHIGHO2_02_46_12_organism_tax=RIFCSPLOWO2_01_FULL_OD1_46_26_curated_Microgenomates_Bacteria_:0.00000100000050002909):0.00000100000050002909[5]):0.00000100000050002909[2],gwc1_scaffold_5267_16S_1_hypothetical_protein_id=85268994_bin=GWC1_OD1-like_46_13_organism_tax=GWC1_OD1-like_46_13_Azambacteria_Parcubacteria_Bacteria_:0.00000100000050002909):0.00000100000050002909[1]):0.00000100000050002909[8],gwe2_scaffold_7509_16S_1_hypothetical_protein_id=85269128_bin=GWE2_OD1_46_45_partial_organism_tax=GWE2_OD1_46_45_partial_Azambacteria_Parcubacteria_Bacteria_organism_desc=Partial_:0.00000100000050002909):0.00124051269359451953[79]):0.19889304434771112873[100]):0.03123092203702867997[73]):0.06173708918279686986[59]):0.02466912542791211901[3]):0.03265706424959542720[7],(gwc1_scaffold_1927_16S_1_hypothetical_protein_id=85269172_bin=GWC1_OD1_41_7_organism_tax=GWC1_OD1_41_7_Parcubacteria_Bacteria_:0.51292894849477577157,((((Y5_MetaBAT.41_scaffold_66_:0.15293473838177257251,(((GWB1_scaffold_9_16S_1_hypothetical_protein_id=85268793_bin=GWB1_OD1_49_9_organism_tax=GWA1_OD1_48_11_Jorgensenbacteria_Parcubacteria_Bacteria_organism_desc=Good__candidate_for_curation_:0.00000100000050002909,gwa1_scaffold_38_16S_1_hypothetical_protein_id=85268827_bin=GWA1_OD1_48_11_organism_tax=GWA1_OD1_48_11_Jorgensenbacteria_Parcubacteria_Bacteria_organism_desc=Good_:0.00000100000050002909):0.18834998461742127884[100],(gwa1_scaffold_204_16S_1_hypothetical_protein_id=85268685_bin=GWA1_OD1_48_13_organism_tax=Jorgensenbacteria_Parcubacteria_Bacteria_organism_desc=Good_:0.00000100000050002909,GWB1_scaffold_144_16S_1_hypothetical_protein_id=85268956_bin=GWB1_OD1_50_10_organism_tax=GWB1_OD1_50_10_Jorgensenbacteria_Parcubacteria_Bacteria_:0.00000100000050002909):0.12980670963063326018[100]):0.03982023340892820729[100],GWA1_OD1_54_12_gwa1_scaffold_1365_16S_1_hypothetical_protein_id=85851750_bin=Candidatus_Jorgensenbacteria_bacterium_GWA1_54_12_organism_tax=GWA1_OD1_Jorgensenbacteria_54_12_curated_:0.27254204935866749304):0.02385786791912003837[66]):0.03860538683734537901[77],((RIFCSPLOWO2_02_FULL_OD1_45_10c_rifcsplowo2_02_scaffold_2560_16S_1_hypothetical_protein_id=88693125_bin=Candidatus_Harrisonbacteria_bacterium_RIFCSPLOWO2_02_FULL_45_10c_organism_tax=RIFCSPLOWO2_02_FULL_OD1_Wolfebacteria_45_10c_curated_:0.14050291371853007583,X4_MetaBAT.26_scaffold_1377_:0.11287111913531257257):0.08142836516567159011[97],((Y2_MetaBAT.3_scaffold_4_:0.10464178771730978101,(gwa1_scaffold_1535_16S_1_hypothetical_protein_id=85268742_bin=GWA1_OD1_48_11_plus_organism_tax=Parcubacteria_Bacteria_organism_desc=Two_plus_minus_:0.01602655215365883512,(gwa2_scaffold_18535_16S_1_hypothetical_protein_id=85268710_bin=GWA2_OD1_47_8b_organism_tax=Parcubacteria_bacterium_GW2011_GWA2_47_8b_Parcubacteria_Bacteria_:0.00000100000050002909,GWB1_scaffold_1839_16S_1_hypothetical_protein_id=85268753_bin=GWB1_OD1_47_6_organism_tax=Parcubacteria_Bacteria_:0.00000100000050002909):0.01012439878313099555[100]):0.10128247547904160875[100]):0.04503552243975000868[78],(RIFCSPHIGHO2_02_FULL_OD1_40_20_rifcsphigho2_02_scaffold_2846_16S_1_hypothetical_protein_id=87743783_bin=Candidatus_Harrisonbacteria_bacterium_RIFCSPHIGHO2_02_FULL_40_20_organism_tax=RIFCSPLOWO2_02_FULL_OD1_Wolfebacteria_41_13b_curated_Wolfebacteria_Parcubacteria_Bacteria_:0.00088051565343521166,RIFCSPLOWO2_02_FULL_OD1_41_13b_rifcsplowo2_02_scaffold_727_16S_1_hypothetical_protein_id=88671565_bin=Candidatus_Harrisonbacteria_bacterium_RIFCSPLOWO2_02_FULL_41_13b_organism_tax=RIFCSPLOWO2_02_FULL_OD1_Wolfebacteria_41_13b_curated_:0.00000100000050002909):0.26881330880085735346[100]):0.02964688528516186763[30]):0.03294675764649361571[61]):0.02613423056515917081[39],((((gwe2_scaffold_1317_16S_1_hypothetical_protein_id=85268679_bin=GWE2_OD1_ACD81_44_13_organism_tax=GWE2_OD1_ACD81_44_13_Wolfebacteria_Parcubacteria_Bacteria_organism_desc=Is_this_the_finished_genome__5_pieces_in_bin__:0.01315573778711088236,(gwc1_scaffold_2241_16S_1_hypothetical_protein_id=85268708_bin=GWC1_OD1_ACD81_47_103_organism_tax=GWB2_OD1_ACD81_rel_46_69_Wolfebacteria_Parcubacteria_Bacteria_:0.05017032891255232552,(gwd2_scaffold_625_16S_1_hypothetical_protein_id=85268719_bin=GWD2_OD1_ACD81_47_17_organism_tax=GWB2_OD1_ACD81_rel_46_69_Wolfebacteria_Parcubacteria_Bacteria_organism_desc=a16_:0.00099807104302027626,(GWB1_sub10_ACD81_Chromosome_FINAL_16S_1_hypothetical_protein_id=93627877_bin=GWB1_SUB10_ACD81_organism_tax=GWB1_SUB10_ACD81_organism_desc=Complete_:0.00000100000050002909,(gwa2_scaffold_8086_16S_1_hypothetical_protein_id=85268701_bin=GWA2_OD1_ACD81_47_9_organism_tax=GWB2_OD1_ACD81_rel_46_69_Wolfebacteria_Parcubacteria_Bacteria_:0.00000100000050002909,(GWB1_scaffold_5282_16S_1_hypothetical_protein_id=85269108_bin=GWB1_OD1_ACD81_47_243_organism_tax=GWB2_OD1_ACD81_rel_46_69_Wolfebacteria_Parcubacteria_Bacteria_organism_desc=see_complete_genome_from_sub10_:0.00000100000050002909,gwb2_scaffold_708_16S_1_hypothetical_protein_id=85268784_bin=GWB2_OD1_ACD81_rel_46_69_organism_tax=GWB2_OD1_ACD81_rel_46_69_Wolfebacteria_Parcubacteria_Bacteria_:0.00000100000050002909):0.00000100000050002909[15]):0.00000100000050002909[11]):0.00000100000050002909[56]):0.01009028906790913893[99]):0.00792104994991572886[90]):0.22470581627991581541[100],(gwc1_scaffold_841_16S_1_hypothetical_protein_id=85269189_bin=GWC1_OD1_37_10_organism_tax=GWC1_OD1_37_10_Wolfebacteria_Parcubacteria_Bacteria_organism_desc=ACD18-related_:0.12332033100865323616,(gwa1_scaffold_43_16S_1_hypothetical_protein_id=85269184_bin=GWA1_OD1_44_24_partial_organism_tax=GWA1_OD1_44_24_partial_organism_desc=Partial_but_promising_:0.00152519040698240529,(GWB1_scaffold_5780_16S_1_hypothetical_protein_id=85269157_bin=GWB1_OD1_41_12_organism_tax=Wolfebacteria_Parcubacteria_Bacteria_:0.00289308440268792313,gwa2_scaffold_1432_16S_1_hypothetical_protein_id=85268899_bin=GWA2_OD1_rel_E2_38_254_42_10_organism_tax=GWA1_OD1_44_24_partial_Wolfebacteria_Parcubacteria_Bacteria_:0.00651363950100401334):0.18310022578497175960[100]):0.08584373978777061487[100]):0.09849684149045248582[100]):0.03567138854587725838[39],(RIFCSPLOWO2_12_FULL_OD1_43_11_rifcsplowo2_12_scaffold_13429_16S_1_hypothetical_protein_id=89066253_bin=Candidatus_Colwellbacteria_bacterium_RIFCSPLOWO2_12_FULL_43_11_organism_tax=RIFCSPHIGHO2_12_FULL_OD1_43_12_curated_Parcubacteria_Bacteria_:0.00000100000050002909,RIFCSPHIGHO2_02_FULL_OD1_43_15_rifcsphigho2_02_scaffold_12860_16S_1_hypothetical_protein_id=87763971_bin=Candidatus_Colwellbacteria_bacterium_RIFCSPHIGHO2_02_FULL_43_15_organism_tax=RIFCSPHIGHO2_12_FULL_OD1_43_12_curated_Parcubacteria_Bacteria_:0.00000100000050002909):0.20011310613782815060[100]):0.01812783726602746823[12],((gwa1_scaffold_2828_16S_1_hypothetical_protein_id=85268661_bin=GWA1_OD1_60_11_partial_organism_tax=Parcubacteria_bacterium_GW2011_GWA1_60_11_Parcubacteria_Bacteria_organism_desc=Many_single_copy_genes_but_v._partial_:0.00674832870712114511,RIFCSPLOWO2_12_FULL_OD1_60_15_rifcsplowo2_12_scaffold_27810_16S_1_hypothetical_protein_id=89107268_bin=Candidatus_Liptonbacteria_bacterium_RIFCSPLOWO2_12_FULL_60_15_organism_tax=RIFCSPLOWO2_12_FULL_OD1_60_15_curated_:0.01402992542497677290):0.23071980085877547006[100],(gwc1_scaffold_12485_16S_1_hypothetical_protein_id=85269060_bin=GWC1_OD1_50_9_organism_tax=GWC1_OD1_50_9_Adlerbacteria_Parcubacteria_Bacteria_:0.09882071526303601305,Y5_MetaBAT.15_scaffold_6_:0.01760146353946170222):0.17617331043020911796[100]):0.05352878753516881333[65]):0.02005332266152957607[18]):0.05998697227175953106[61],(gwa1_scaffold_13067_16S_1_hypothetical_protein_id=85268629_bin=GWA1_OD1_45_7_partial_organism_tax=Parcubacteria_Bacteria_organism_desc=Partial_:0.01678641485870231709,(gwa2_scaffold_17833_16S_1_hypothetical_protein_id=85269045_bin=GWA2_OD1_46_7_partial_organism_tax=Parcubacteria_Bacteria_:0.00000100000050002909,GWB1_scaffold_955_16S_1_hypothetical_protein_id=85268563_bin=GWB1_OD1-rel_46_8_organism_tax=Parcubacteria_Bacteria_:0.00000100000050002909):0.00418366889119138174[100]):0.34502197683905305725[100]):0.03912979897837195326[54]):0.02256885422899264360[12]):0.02079390979056791600[9]):0.01391703092232720630[14]):0.05990902996892497057[59]):0.04543934981907868376[75]):0.06363286941527823704[88]):0.02008417979341176399[24]):0.03893517680213728210[7],(((GWD2_CPR2_39_7_gwd2_scaffold_6029_16S_1_hypothetical_protein_id=86377124_bin=candidate_division_CPR2_bacterium_GWD2_39_7_organism_tax=GWC2_CPR2_39_35_CPR2_Bacteria_:0.00000100000050002909,gwd2_scaffold_6029_16S_1_hypothetical_protein_id=85268986_bin=GWD2_CPR2_39_7_organism_tax=GWC2_CPR2_39_35_CPR2_Bacteria_organism_desc=Same_as_C1_41_48_C2_39_35_D1_39_7_:0.00000100000050002909):0.01008727467770024339[100],(GWD1_CPR2_39_7_gwd1_scaffold_2045_16S_1_hypothetical_protein_id=86346637_bin=candidate_division_CPR2_bacterium_GWD1_39_7_organism_tax=GWC2_CPR2_39_35_CPR2_Bacteria_:0.01650762600218404555,gwd1_scaffold_2045_16S_1_hypothetical_protein_id=85269177_bin=GWD1_CPR2_39_7_organism_tax=GWC2_CPR2_39_35_CPR2_Bacteria_organism_desc=Same_as_C1_41_48_C2_39_35_D2_39_7_:0.00548140215918897517):0.02236610393533213642[100]):0.18751399580690422675[100],((gwa2_scaffold_14319_16S_1_hypothetical_protein_id=85268713_bin=GWA2_Berkelbacteria_38_9_organism_tax=GWA2_Berkelbacteria_38_9_Berkelbacteria_Bacteria_:0.48548475847466271427,(gwc1_scaffold_23_16S_1_hypothetical_protein_id=85268420_bin=GWC1_KAZAN_52_13_organism_tax=GWA1_Kazan_50_15_curated_Kazan_Bacteria_:0.12366421030533127079,(GWB1_scaffold_2_16S_1_hypothetical_protein_id=85269086_bin=GWB1_KAZAN_52_7_organism_tax=GWA1_Kazan_50_15_curated_Kazan_Bacteria_:0.00000100000050002909,GWA1_Kazan_50_15_16S_1_hypothetical_protein_id=93627862_bin=GWA1_Kazan_50_15_curated_organism_tax=GWA1_Kazan_50_15_curated_:0.00000100000050002909):0.04142271816629070763[100]):0.34851371907353156931[100]):0.05237591873995028208[48],(RBG_16_CP_42_10_RBG_16_scaffold_1237_16S_1_hypothetical_protein_id=87017596_bin=Candidatus_Abawacabacteria_bacterium_RBG_16_42_10_organism_tax=RBG_16_CPR_42_10_curated_:0.46721341061817273088,(((gwa2_scaffold_2195_16S_1_hypothetical_protein_id=85268996_bin=GWA2_PER_33_10_organism_tax=Peregrinibacteria_Bacteria_:0.18771806561540121949,((gwf2_scaffold_4067_16S_1_hypothetical_protein_id=85268668_bin=PER_GWF2_43_17_organism_tax=Peregrinibacteria_organism_desc=IN_PAPER_:0.07031470010364131162,RIFOXYB12_FULL_Peregrinibacteria_41_12_rifoxyb3_full_scaffold_3044_16S_1_hypothetical_protein_id=89576288_bin=Candidatus_Peregrinibacteria_bacterium_RIFOXYB12_FULL_41_12_organism_tax=RIFOXYC2_FULL_Peregrinibacteria_41_22_curated_Peregrinibacteria_Bacteria_:0.08087657638688400263):0.11328161116840243516[100],(gwf2_scaffold_197_16S_1_hypothetical_protein_id=85269009_bin=PER_GWF2_39_17_organism_tax=Peregrinibacteria_organism_desc=IN_PAPER_:0.07030306982198107624,gwa2_scaffold_8946_16S_1_hypothetical_protein_id=85268984_bin=GWA2_PER_44_7_organism_tax=Peregrinibacteria_:0.05575013495709117001):0.09617128147362447033[100]):0.02327748466249613193[44]):0.01666995448184891218[27],(gwf2_scaffold_258_16S_1_hypothetical_protein_id=85269057_bin=x-PER_GWF2_33_10_organism_tax=RIFOXYA2_FULL_Peregrinibacteria_33_21_curated_Peregrinibacteria_Bacteria_organism_desc=No_RuBisCO_in_this_genome_not_in_paper_:0.17855572299115807233,(RIFCSPHIGHO2_02_FULL_CPR_51_15_rifcsphigho2_02_scaffold_15497_16S_1_hypothetical_protein_id=87674625_bin=Candidatus_Peribacteria_bacterium_RIFCSPHIGHO2_02_FULL_51_15_organism_tax=RIFCSPHIGHO2_02_FULL_PER_ii_51_15_curated_:0.12910064617476560422,(Y4_MetaBAT.19_scaffold_314_:0.10628227168908287170,(((RIFCSPHIGHO2_02_FULL_PER_49_16_rifcsphigho2_02_scaffold_1373_16S_1_hypothetical_protein_id=87896693_bin=Candidatus_Peribacteria_bacterium_RIFCSPHIGHO2_02_FULL_49_16_organism_tax=RIFCSPHIGHO2_02_FULL_PER_ii_49_16_curated_:0.31087697630260174853,((RIFCSPLOWO2_02_FULL_PER_55_36_rifcsplowo2_02_scaffold_1353_16S_1_hypothetical_protein_id=88774279_bin=Candidatus_Peribacteria_bacterium_RIFCSPLOWO2_02_FULL_55_36_organism_tax=RIFCSPLOWO2_12_FULL_PER_ii_55_15_curated_PER-ii_Bacteria_:0.00000100000050002909,RIFCSPLOWO2_12_FULL_PER_55_15_rifcsplowo2_12_scaffold_46_16S_1_hypothetical_protein_id=89123552_bin=Candidatus_Peribacteria_bacterium_RIFCSPLOWO2_12_FULL_55_15_organism_tax=RIFCSPLOWO2_12_FULL_PER_ii_55_15_curated_:0.00000100000050002909):0.00879037967551037427[100],RIFCSPHIGHO2_02_FULL_PER_55_24_rifcsphigho2_02_scaffold_2199_16S_1_hypothetical_protein_id=87899843_bin=Candidatus_Peribacteria_bacterium_RIFCSPHIGHO2_02_FULL_55_24_organism_tax=RIFCSPLOWO2_12_FULL_PER_ii_55_15_curated_PER-ii_Bacteria_:0.02434548595421899900):0.09344625382258681112[100]):0.02387509214321496820[28],((X3_MetaBAT.49_scaffold_4612_:0.00724624544979064061,RIFCSPHIGHO2_02_FULL_PER_53_20_rifcsphigho2_02_scaffold_25732_16S_1_hypothetical_protein_id=87898889_bin=Candidatus_Peribacteria_bacterium_RIFCSPHIGHO2_02_FULL_53_20_organism_tax=RIFCSPLOWO2_12_FULL_PER_ii_53_10_curated_PER-ii_Bacteria_:0.05969313050774974899):0.22929478881025477932[100],Y2_MetaBAT.25_scaffold_8_:0.05472264458557252881):0.03085227934102081904[32]):0.02489874905010081713[15],GWB1_scaffold_3969_16S_1_hypothetical_protein_id=85268973_bin=GWB1_PER_54_5_organism_tax=Peregrinibacteria_bacterium_GW2011_GWB1_54_5_Peregrinibacteria_Bacteria_:0.10308900768604582765):0.02679848949660005794[21]):0.03437292253579223716[66]):0.21017200013561460059[100]):0.05133435569458289632[42]):0.01134029819565728070[11],(gwf2_scaffold_550_16S_1_hypothetical_protein_id=85268490_bin=PER_GWF2_38_29_organism_tax=Peregrinibacteria_organism_desc=IN_PAPER_CLONED_BY_TABITA-ACTIVE_:0.23811003964985352765,RIFCSPLOWO2_02_FULL_PER_39_10_rifcsplowo2_02_scaffold_11404_16S_1_hypothetical_protein_id=88771304_bin=Candidatus_Peregrinibacteria_bacterium_RIFCSPLOWO2_02_FULL_39_10_organism_tax=RIFCSPLOWO2_01_FULL_Peregrinibacteria_39_12_curated_Peregrinibacteria_Bacteria_:0.16345273587630879120):0.03636814339667741175[75]):0.09381256303021483223[100]):0.06007659446717428242[96]):0.03383620391234520158[35]):0.02087233991467097802[17]):0.11292353553488931883[36],GWA2_Tenericute_38_26_gwa2_scaffold_14381_16S_1_hypothetical_protein_id=85828529_bin=Tenericutes_bacterium_GWA2_38_26_organism_tax=GWE2_Tenericutes_38_8_curated_Tenericutes_Bacteria_:0.36035519094348833491):0.04713062287849408005[4],(GWF2_RBX1_related_35_9_gwf2_scaffold_2556_16S_1_hypothetical_protein_id=86660801_bin=Candidatus_Margulisbacteria_bacterium_GWF2_35_9_organism_tax=GWF2_RBX1_35_9_curated_:0.14577012598822355893,GWF2_RBX1_38_17_gwf2_scaffold_173_16S_1_hypothetical_protein_id=86658516_bin=Candidatus_Margulisbacteria_bacterium_GWF2_38_17_organism_tax=GWF2_RBX1_38_17_curated_:0.14364644452156369314):0.10392464764388409382[100]):0.03047575746704396862[0]):0.02028081485491697519[0]):0.03096320896327199590[1]):0.03787520073827058131[0]):0.03017959747327664255[0],(RBG_16_Gemmatimonadetes_66_8_RBG_16_scaffold_68519_16S_1_hypothetical_protein_id=87119389_bin=Gemmatimonadetes_bacterium_RBG_16_66_8_organism_tax=RBG_16_Gemmatimonadetes_66_8_curated_:0.27796246478945429992,((((RIFCSPLOWO2_02_FULL_Gammaproteobacteria_47_50_rifcsplowo2_02_scaffold_48181_16S_1_hypothetical_protein_id=88617116_bin=Gammaproteobacteria_bacterium_RIFCSPLOWO2_02_FULL_47_50_organism_tax=RifCSPlowO2_12_Gammaproteobacteria_47_11_curated_Gammaproteobacteria_Proteobacteria_Bacteria_:0.11185431836878415024,(RIFCSPLOWO2_12_FULL_Chlamydiae_49_12_rifcsplowo2_12_scaffold_8010_16S_1_hypothetical_protein_id=88944308_bin=Chlamydiae_bacterium_RIFCSPLOWO2_12_FULL_49_12_organism_tax=RIFCSPLOWO2_02_FULL_Chlamydiae_49_12_curated_Chlamydiales_Chlamydiia_Chlamydiae_Bacteria_:0.00000100000050002909,(RIFCSPLOWO2_02_FULL_GWC2_Chlamydiae_rifcsplowo2_02_scaffold_7261_16S_1_hypothetical_protein_id=88640117_bin=Chlamydiae_bacterium_RIFCSPLOWO2_02_FULL_49_12_organism_tax=RIFCSPLOWO2_02_FULL_Chlamydiae_49_12_curated_:0.00000100000050002909,GWA2_Chlamydiae_50_15_gwa2_scaffold_4235_16S_1_hypothetical_protein_id=85686112_bin=Chlamydiae_bacterium_GWA2_50_15_organism_tax=RIFCSPLOWO2_02_FULL_Chlamydiae_49_12_curated_Chlamydiales_Chlamydiia_Chlamydiae_Bacteria_:0.00000100000050002909):0.00000100000050002909[32]):0.10050544357865028033[100]):0.28054131641689905585[100],((GWF2_Verrucomicrobia_51_19_gwf2_scaffold_2845_16S_1_hypothetical_protein_id=86676263_bin=Verrucomicrobia_bacterium_GWF2_51_19_organism_tax=GWF2_Verrucomicrobia_51_19_curated_:0.14600930218223706625,RIFCSPLOWO2_12_FULL_Verrucomicrobia_64_8_rifcsplowo2_12_scaffold_37907_16S_1_hypothetical_protein_id=89159034_bin=Verrucomicrobia_bacterium_RIFCSPLOWO2_12_FULL_64_8_organism_tax=RIFCSPLOWO2_12_FULL_Verrucomicrobia_64_8_curated_:0.12092384979475784279):0.17293808275961752852[100],(GWF2_Lentisphaerae_44_16_gwf2_scaffold_6063_16S_1_hypothetical_protein_id=86603358_bin=Lentisphaerae_bacterium_GWF2_44_16_organism_tax=GWF2_Lentisphaerae_44_16_curated_:0.10610049223806014562,GWF2_Lentisphaerae_50_93_gwf2_scaffold_392_16S_1_hypothetical_protein_id=86613497_bin=Lentisphaerae_bacterium_GWF2_50_93_organism_tax=GWF2_Lentisphaerae_50_93_curated_:0.09324165517437102424):0.13078275913522305340[100]):0.03958861027357989809[90]):0.05455731083357431149[81],(((GWF2_OP3_38_59_gwf2_scaffold_3247_16S_1_hypothetical_protein_id=86637592_bin=Omnitrophica_WOR_2_bacterium_GWF2_38_59_organism_tax=Omnitrophica_:0.28530109538954001591,((RIFCSPHIGHO2_02_FULL_CP_63_39_RIFCSPHIGHO2_02_FULL_CP_63_39_rifcsphigho2_02_scaffold_5242_16S_1_hypothetical_protein_id=87647294_bin=Omnitrophica_WOR_2_bacterium_RIFCSPHIGHO2_02_FULL_63_39_organism_tax=RIFCSPHIGHO2_02_FULL_WOR_2_63_39_curated_:0.00000100000050002909,(GWF2_OP3_63_9_gwf2_scaffold_2680_16S_1_hypothetical_protein_id=86641396_bin=Omnitrophica_WOR_2_bacterium_GWF2_63_9_organism_tax=Omnitrophica_:0.00000100000050002909,GWA2_CP_63_20_gwa2_scaffold_5912_16S_1_hypothetical_protein_id=85696864_bin=Omnitrophica_WOR_2_bacterium_GWA2_63_20_organism_tax=Omnitrophica_:0.00000100000050002909):0.00000100000050002909[32]):0.01079352024702416937[100],RIFCSPLOWO2_12_FULL_CP_63_16_rifcsplowo2_12_scaffold_4366_16S_1_hypothetical_protein_id=88973586_bin=Omnitrophica_WOR_2_bacterium_RIFCSPLOWO2_12_FULL_63_16_organism_tax=Omnitrophica_:0.00658946318956050991):0.19137394592416520633[100]):0.07269354771980623964[99],((RIFCSPLOWO2_12_FULL_CP_51_24_rifcsplowo2_12_scaffold_126819_16S_1_hypothetical_protein_id=88988170_bin=Omnitrophica_WOR_2_bacterium_RIFCSPLOWO2_12_FULL_51_24_organism_tax=RIFCSPLOWO2_12_FULL_WOR_2_51_24_curated_:0.18927529498604955815,RIFCSPLOWO2_12_FULL_CP_51_24_rifcsplowo2_12_scaffold_5155_16S_1_hypothetical_protein_id=88988169_bin=Omnitrophica_WOR_2_bacterium_RIFCSPLOWO2_12_FULL_51_24_organism_tax=RIFCSPLOWO2_12_FULL_WOR_2_51_24_curated_:0.19056230913120517090):0.07594601706430319232[73],((RIFCSPHIGHO2_02_FULL_CP_45_28_RIFCSPHIGHO2_02_FULL_CP_45_28_rifcsphigho2_02_scaffold_22686_16S_1_hypothetical_protein_id=87642873_bin=Omnitrophica_bacterium_RIFCSPHIGHO2_02_FULL_45_28_organism_tax=RIFCSPLOWO2_02_FULL_Omnitrophica_44_11_curated_Omnitrophica_Bacteria_:0.00000100000050002909,RIFCSPLOWO2_12_FULL_CP_44_17_rifcsplowo2_12_scaffold_16528_16S_1_hypothetical_protein_id=88962850_bin=Omnitrophica_bacterium_RIFCSPLOWO2_12_FULL_44_17_organism_tax=RIFCSPLOWO2_02_FULL_Omnitrophica_44_11_curated_Omnitrophica_Bacteria_:0.00000100000050002909):0.10100368351625349517[100],RifOxyB12_full_OP3_50_7_rifoxyb3_full_scaffold_633_16S_1_hypothetical_protein_id=89575071_bin=Omnitrophica_bacterium_RIFOXYB12_FULL_50_7_organism_tax=RifOxyB12_full_OP3_50_7_curated_:0.17541384225768835714):0.13015205591882642033[100]):0.02973789138286984587[31]):0.06697779971480503913[88],((GWF2_Planctomycete_41_51_gwf2_scaffold_11806_16S_1_hypothetical_protein_id=86645572_bin=Planctomycetes_bacterium_GWF2_41_51_organism_tax=GWF2_Planctomycetes_41_51_curated_:0.39489338843495336295,RBG_16_Planctomycetes_64_12_RBG_16_scaffold_28742_16S_1_hypothetical_protein_id=87182846_bin=Planctomycetes_bacterium_RBG_16_64_12_organism_tax=RBG_16_Planctomycetes_64_12_curated_:0.29008867926497194922):0.10283136845697068984[82],(RBG_16_Planctomycetes_59_8_RBG_16_scaffold_45522_16S_1_hypothetical_protein_id=87173329_bin=Planctomycetes_bacterium_RBG_16_59_8_organism_tax=RBG_16_Planctomycetes_59_8_curated_:0.29708999304977501410,(((RIFCSPLOWO2_12_FULL_Planctomycetes_50_35_rifcsplowo2_12_scaffold_16332_16S_1_hypothetical_protein_id=89129627_bin=Planctomycetes_bacterium_RIFCSPLOWO2_12_FULL_50_35_organism_tax=RIFCSPLOWO2_02_FULL_Planctomycetes_50_16_curated_Planctomycetes_Bacteria_:0.00000100000050002909,(RIFCSPLOWO2_02_FULL_Planctomycetes_50_16_rifcsplowo2_02_scaffold_279_16S_1_hypothetical_protein_id=88776417_bin=Planctomycetes_bacterium_RIFCSPLOWO2_02_FULL_50_16_organism_tax=RIFCSPLOWO2_02_FULL_Planctomycetes_50_16_curated_:0.00000100000050002909,GWA2_Planctomycetia_50_13_gwa2_scaffold_2884_16S_1_hypothetical_protein_id=85814483_bin=Planctomycetes_bacterium_GWA2_50_13_organism_tax=RIFCSPLOWO2_02_FULL_Planctomycetes_50_16_curated_Planctomycetes_Bacteria_:0.00000100000050002909):0.00000100000050002909[31]):0.08750995650875331711[100],RIFCSPHIGHO2_02_FULL_Planctomycete_50_42_rifcsphigho2_02_scaffold_76480_16S_1_hypothetical_protein_id=87977369_bin=Planctomycetes_bacterium_RIFCSPHIGHO2_02_FULL_50_42_organism_tax=RIFCSPLOWO2_02_FULL_Planctomycetes_50_16_curated_Planctomycetes_Bacteria_:0.06819353296823237043):0.05495417701214761613[100],GWE2_Planctomycetes_41_14_gwe2_scaffold_7682_16S_1_hypothetical_protein_id=86464068_bin=Planctomycetes_bacterium_GWE2_41_14_organism_tax=Planctomycetes_Bacteria_:0.11781689240028499210):0.13628363839082921483[100]):0.03835735896790017779[81]):0.06202231976387169443[69]):0.02809876262604885100[26]):0.03431384259909192602[26],(((RIFCSPLOWO2_12_FULL_CP_62_27_rifcsplowo2_12_scaffold_170_16S_1_hypothetical_protein_id=88971953_bin=Candidatus_Lindowbacteria_bacterium_RIFCSPLOWO2_12_FULL_62_27_organism_tax=RIFCSPLOWO2_12_FULL_RIF02_62_27_curated_:0.00000100000050002909,RIFCSPLOWO2_02_FULL_CP_62_12_rifcsplowo2_02_scaffold_10376_16S_1_hypothetical_protein_id=88583845_bin=Candidatus_Lindowbacteria_bacterium_RIFCSPLOWO2_02_FULL_62_12_organism_tax=RIFCSPLOWO2_12_FULL_RIF02_62_27_curated_RIF2_Bacteria_:0.00000100000050002909):0.28692838844226586925[100],RIFOXYB12_FULL_CP_52_16_rifoxyb3_full_scaffold_0_16S_1_hypothetical_protein_id=89551441_bin=candidate_division_WOR-1_bacterium_RIFOXYB12_FULL_52_16_organism_tax=WOR1_:0.27330980447457509097):0.07205221347908771778[34],((RIFCSPLOWO2_02_FULL_Nitrospira_defluvii_62_14_rifcsplowo2_02_scaffold_1909_16S_1_hypothetical_protein_id=88657995_bin=Nitrospirae_bacterium_RIFCSPLOWO2_02_FULL_62_14_organism_tax=RIFCSPLOWO2_02_FULL_Nitrospirae_62_14_curated_:0.02715093535698427998,RBG_19FT_COMBO_Nitrospirae_58_9_rbg_19ft_combo_scaffold_16420_16S_1_hypothetical_protein_id=87389962_bin=Nitrospirae_bacterium_RBG_19FT_COMBO_58_9_organism_tax=RBG_19FT_COMBO_Nitrospirae_58_9_curated_:0.08726080956704403147):0.21477286284582156051[100],((((GWA2_Elusimicrobia_69_24_gwa2_scaffold_2542_16S_1_hypothetical_protein_id=85739349_bin=Elusimicrobia_bacterium_GWA2_69_24_organism_tax=GWA2_Elusimicrobia_69_24_curated_:0.13802153650500029181,RIFCSPHIGHO2_02_FULL_Elusimicrobia_61_10_rifcsphigho2_02_scaffold_14260_16S_1_hypothetical_protein_id=87696398_bin=Elusimicrobia_bacterium_RIFCSPHIGHO2_02_FULL_61_10_organism_tax=RIFCSPHIGHO2_02_FULL_Elusimicrobia_61_10_curated_:0.16445303899004606873):0.07925008069105465847[99],(((RIFCSPLOWO2_12_FULL_CP_39_28_rifcsplowo2_12_scaffold_129_16S_1_hypothetical_protein_id=88952693_bin=Elusimicrobia_bacterium_RIFCSPLOWO2_12_FULL_39_28_organism_tax=RIFCSPLOWO2_02_FULL_Elusimicrobia_39_32_curated_Elusimicrobia_Bacteria_:0.00000100000050002909,RIFCSPHIGHO2_02_FULL_Elusimicrobia_39_36_rifcsphigho2_02_scaffold_172_16S_1_hypothetical_protein_id=87690513_bin=Elusimicrobia_bacterium_RIFCSPHIGHO2_02_FULL_39_36_organism_tax=RIFCSPLOWO2_02_FULL_Elusimicrobia_39_32_curated_Elusimicrobia_Bacteria_:0.00000100000050002909):0.00000100000050002909[32],RIFCSPLOWO2_02_FULL_Elusimicrobia_39_32_rifcsplowo2_02_scaffold_74_16S_1_hypothetical_protein_id=88609138_bin=Elusimicrobia_bacterium_RIFCSPLOWO2_02_FULL_39_32_organism_tax=RIFCSPLOWO2_02_FULL_Elusimicrobia_39_32_curated_:0.00000100000050002909):0.20644240399529115160[100],RIFOXYB12_FULL_CP_50_12_rifoxyb3_full_scaffold_63_16S_1_hypothetical_protein_id=89545371_bin=Elusimicrobia_bacterium_RIFOXYB12_FULL_50_12_organism_tax=RIFOXYA2_FULL_Elusimicrobia_47_53_curated_Elusimicrobia_Bacteria_:0.09345976635225534956):0.03683941834233547125[77]):0.10581337246573152555[100],(RIFCSPLOWO2_02_FULL_Chloroflexi_71_16_rifcsplowo2_02_scaffold_25367_16S_1_hypothetical_protein_id=88565477_bin=Chloroflexi_bacterium_RIFCSPLOWO2_02_FULL_71_16_organism_tax=RIFCSPLOWO2_12_FULL_RIF_CHLX_71_12_curated_Chloroflexi_Bacteria_:0.29350571150333976123,(GWB2_Chloroflexi_54_36_gwb2_scaffold_2156_16S_1_hypothetical_protein_id=86130629_bin=Chloroflexi_bacterium_GWB2_54_36_organism_tax=GWB2_Chloroflexi_54_36_curated_:0.08414303856691504602,((GWD2_Chloroflexi_49_16_gwd2_scaffold_215_16S_1_hypothetical_protein_id=86372156_bin=Chloroflexi_bacterium_GWD2_49_16_organism_tax=GWC2_Chloroflexi_49_37_curated_Chloroflexi_Bacteria_:0.00000100000050002909,GWB2_Chloroflexi_49_20_gwb2_scaffold_276_16S_1_hypothetical_protein_id=86127930_bin=Chloroflexi_bacterium_GWB2_49_20_organism_tax=GWC2_Chloroflexi_49_37_curated_Chloroflexi_Bacteria_:0.00000100000050002909):0.10006622631647121846[100],RBG_16_Chloroflexi_58_14_RBG_16_scaffold_11562_16S_1_hypothetical_protein_id=87001503_bin=Chloroflexi_bacterium_RBG_16_58_14_organism_tax=RBG_16_Chloroflexi_58_14_curated_:0.09455789924019984694):0.02332284570374857161[32]):0.19405980167911715539[100]):0.09014450379827823601[98]):0.05595341050688007467[64],GWF2_Nitrospirae_44_13_gwf2_scaffold_146_16S_1_hypothetical_protein_id=86635231_bin=Nitrospirae_bacterium_GWF2_44_13_organism_tax=GWF2_Nitrospirae_44_13_curated_:0.20923689687956603667):0.03940037603249855330[26]):0.01993705009461011965[16]):0.02308413523378784887[1]):0.02302920156993253434[2]):0.02985483770590965230[0]):0.02246367905126671338[8],(gwf2_scaffold_2481_16S_1_hypothetical_protein_id=85268602_bin=GWF2_TM6_37_49_organism_tax=GWF2_TM6_37_49_TM6_Bacteria_organism_desc=a347_:0.15365686888169877156,((gwe2_scaffold_146_16S_1_hypothetical_protein_id=85268432_bin=GWE2_TM6_31_21_organism_tax=GWF2_TM6_33_332_TM6_Bacteria_:0.00000100000050002909,gwf2_scaffold_635_16S_1_hypothetical_protein_id=85268750_bin=GWF2_TM6_33_332_organism_tax=GWF2_TM6_33_332_TM6_Bacteria_organism_desc=a203011_etc_:0.00000100000050002909):0.12233350347097776689[100],((gwf2_scaffold_474_16S_1_hypothetical_protein_id=85268666_bin=GWF2_TM6_30_66_organism_tax=GWF2_TM6_30_66_TM6_Bacteria_organism_desc=a348_:0.11447490534090158654,gwf2_scaffold_89_16S_1_hypothetical_protein_id=85268808_bin=GWF2_TM6_32_72_organism_tax=GWF2_TM6_32_72_TM6_Bacteria_organism_desc=a348_:0.08709373663205685623):0.02543940457828880106[78],((gwf2_scaffold_36_16S_1_hypothetical_protein_id=85269181_bin=gwf2_TM6_43_87_organism_tax=gwf2_TM6_43_87_TM6_Bacteria_:0.04371231206283358872,gwe2_scaffold_134_16S_1_hypothetical_protein_id=85269058_bin=GWE2_TM6_42_60_organism_tax=GWE2_TM6_42_60_TM6_Bacteria_:0.05055957236149306866):0.06609830437142139026[100],(((gwe2_scaffold_629_16S_1_hypothetical_protein_id=85268497_bin=GWE2_TM6_36_25_organism_tax=GWE2_TM6_36_25_organism_desc=Good_+_Candidate_for_curation_:0.00000100000050002909,gwf2_scaffold_1882_16S_1_hypothetical_protein_id=85268930_bin=GWF2_TM6_36_131_organism_tax=GWE2_TM6_36_25_TM6_Bacteria_organism_desc=a72_:0.00000100000050002909):0.00000100000050002909[100],gwa2_scaffold_5298_16S_1_hypothetical_protein_id=85269049_bin=GWA2_TM6_36_9_organism_tax=GWE2_TM6_36_25_TM6_Bacteria_:0.05430871228171101073):0.09978850209245805625[100],gwe2_scaffold_1751_16S_1_hypothetical_protein_id=85269158_bin=GWE2_TM6_41_16_organism_tax=GWE2_TM6_41_16_TM6_Bacteria_organism_desc=Good_:0.09905511465401188598):0.03583166206957678207[75]):0.01834735447859231136[67]):0.03471567376617265555[95]):0.03432444112478475612[75]):0.23683961158276620185[100]):0.01939929017012862258[6]):0.00951858782598040062[3]):0.07939913744503619697[41],RBG_16_Zixibacteria_43_9_RBG_16_scaffold_2641_16S_1_hypothetical_protein_id=87201089_bin=candidate_division_Zixibacteria_bacterium_RBG_16_43_9_organism_tax=RBG_16_Zixibacteria_43_9_curated_:0.20444253063272593840):0.29102006704622152000[100]):0.00000100000050002909[15],RIFOXYB12_FULL_TA06_52_30_rifoxyb3_full_scaffold_2_16S_1_hypothetical_protein_id=89589452_bin=Candidatus_Collierbacteria_bacterium_RIFOXYA2_FULL_46_10_organism_tax=RIFOXYC12_FULL_TA06_54_24_curated_TA06_Bacteria_:0.00000100000050002909);
