# Supplementary material for: Members of the Candidate Phyla Radiation are functionally differentiated by carbon- and nitrogen-cycling capabilities
Source: Microbiome. 2017 Sep 2;5:112. doi: 10.1186/s40168-017-0331-1 (PMC5581439; doi:10.1186/s40168-017-0331-1)
Supplement: Supplementary file 9 — Maximum-likelihood gyrA tree file. (TREE 294 kb) [file 40168_2017_331_MOESM9_ESM.tree]

(gwc2_scaffold_17836_10_GWC2_GWC2_WS6_36_7_36_7:0.00000100000050002909,((((gwf1_scaffold_438_55_GWF1_WS6_33_1:0.00000100000050002909,(((gwd1_scaffold_361_37_GWD1_WS6_33_186:0.00000100000050002909,gwc1_scaffold_376_9_GWC1_WS6_33_22:0.00000100000050002909):0.00000100000050002909[12],gwe1_scaffold_446_37_GWE1_WS6_33_527:0.00000100000050002909):0.00000100000050002909[13],(gwe2_scaffold_770_36_GWE2_WS6_33_159:0.00000100000050002909,gwf2_scaffold_3024_8_GWF2_Bacteria_33_93:0.00000100000050002909):0.00000100000050002909[25]):0.00000100000050002909[10]):0.00000100000050002909[100],GWB1_scaffold_245_36_GWB1_candidate_division_WS6_bacterium_GW2011_GWB1_33_6_33_7:0.00309755233313073952):0.08169158069202922534[100],gwe1_scaffold_2287_4_GWE1_GWE1_WS6_34_7_33_8:0.08489366962213816536):0.25597922799117162063[100],(gwf2_scaffold_1_316_GWF2_GWF2_WS6_complete_39_15_39_15:0.37521930323134999874,((gwf2_scaffold_50_65_GWF2_GWF2_CPR3_35_18_35_18:0.62691376592051895056,(((((((RBG_13_OP11_40_15_RBG_13_scaffold_46_42_"Candidatus_Woykebacteria_bacterium_RBG_13_40_15"__unknown_-Microgenomates:0.21013603374729927786,GWA1_OP11_44_8_gwa1_scaffold_200_7_"Candidatus_Woykebacteria_bacterium_GWA1_44_8"__unknown_-Microgenomates:0.22175958938326936765):0.06240632113817597137[78],RIFCSPLOWO2_01_FULL_OP11_41_12_rifcsplowo2_01_scaffold_40186_3_"Candidatus_Woykebacteria_bacterium_RIFCSPLOWO2_01_FULL_41_12"__unknown_-Microgenomates:0.22601130871920874221):0.07616514426429950302[100],(RBG_16_OP11_39_9b_RBG_16_scaffold_3161_5_gyrA__"Candidatus_Woykebacteria_bacterium_RBG_16_39_9b"__unknown_-Microgenomates:0.24388078559237991172,(RBG_16_OP11_43_9_RBG_16_scaffold_12308_13_gyrA__"Candidatus_Woykebacteria_bacterium_RBG_16_43_9"__unknown_-Microgenomates:0.23512685046612788464,RBG_19FT_COMBO_OP11_43_10_rbg_19ft_combo_scaffold_2081_13_"Candidatus_Woykebacteria_bacterium_RBG_19FT_COMBO_43_10"__unknown_-Microgenomates:0.21689186069170571236):0.04843922349529570376[71]):0.05775052232082463627[94]):0.14301110511167658412[100],((RIFCSPHIGHO2_02_FULL_CPR_43_16b_rifcsphigho2_02_scaffold_8302_7_"Candidatus_Woykebacteria_bacterium_RIFCSPHIGHO2_02_FULL_43_16b"__unknown_-Microgenomates:0.00000100000050002909,(RIFCSPLOWO2_01_FULL_OP11_43_14_rifcsplowo2_01_scaffold_2503_8_"Candidatus_Woykebacteria_bacterium_RIFCSPLOWO2_01_FULL_43_14"__unknown_-Microgenomates:0.00000100000050002909,RIFCSPHIGHO2_01_FULL_CPR_43_29_rifcsphigho2_01_scaffold_19497_2_"Candidatus_Woykebacteria_bacterium_RIFCSPHIGHO2_01_FULL_43_29"__unknown_-Microgenomates:0.00000100000050002909):0.00000100000050002909[39]):0.00000100000050002909[73],RIFCSPHIGHO2_12_FULL_OP11_43_10_rifcsphigho2_12_scaffold_564_50_"Candidatus_Woykebacteria_bacterium_RIFCSPHIGHO2_12_FULL_43_10"__unknown_-Microgenomates:0.00000100000050002909):0.46428389241148421140[100]):0.14679212019505266662[100],(((((RIFCSPLOWO2_01_FULL_OP11_45_11_rifcsplowo2_01_scaffold_27163_14_"Candidatus_Roizmanbacteria_bacterium_RIFCSPLOWO2_01_FULL_45_11"__Roizmannbacteria_-Microgenomates:0.32314355795884475153,((gwa1_scaffold_964_31_GWA1_GWA1_OP11_41_13_41_13:0.00171920624089683355,(GWB1_scaffold_2138_11_GWB1_GWB1_OP11_40_7_40_8:0.00171835985302839340,((gwc2_scaffold_18349_11_GWC2_Roizmanbacteria_40_7:0.00000100000050002909,gwc1_scaffold_9605_2_GWC1_Roizmanbacteria_41_8:0.00000100000050002909):0.00000100000050002909[40],gwa2_scaffold_1888_26_GWA2_Levybacteria_40_16:0.00000100000050002909):0.00000100000050002909[94]):0.00000100000050002909[50]):0.00181122163369434506[72],RIFCSPLOWO2_01_FULL_OP11_40_14_rifcsplowo2_01_scaffold_6949_7_Gyrase_subunit_A_protein_{ECO_0000313|EMBL_KKR50345_1}__TaxID=1618458__Levybacteria_-Microgenomates:0.00000100000050002909):0.25308224411244478746[100]):0.30970927685154142628[100],((((RIFOXYC2_FULL_OP11_related_41_10_rifoxyc2_full_scaffold_7380_1_gyrA__"Candidatus_Roizmanbacteria_bacterium_RIFOXYC2_FULL_41_10"__Roizmannbacteria_-Microgenomates:0.00000100000050002909,((RIFOXYB1_FULL_OP11_rel_41_27_rifoxyb1_full_scaffold_1663_21_gyrA__"Candidatus_Roizmanbacteria_bacterium_RIFOXYB1_FULL_41_27"__Roizmannbacteria_-Microgenomates:0.00000100000050002909,RIFOXYC1_FULL_CPR_41_16_rifoxyc1_full_scaffold_8_24_gyrA__"Candidatus_Roizmanbacteria_bacterium_RIFOXYC1_FULL_41_16"__Roizmannbacteria_-Microgenomates:0.00000100000050002909):0.00000100000050002909[48],(RIFOXYB2_FULL_CPR_41_10_rifoxyb2_full_scaffold_268_30_gyrA__"Candidatus_Roizmanbacteria_bacterium_RIFOXYB2_FULL_41_10"__Roizmannbacteria_-Microgenomates:0.00000100000050002909,RIFOXYD1_FULL_OP11_related_41_24_rifoxyd1_full_scaffold_3753_21_gyrA__"Candidatus_Roizmanbacteria_bacterium_RIFOXYD1_FULL_41_24"__Roizmannbacteria_-Microgenomates:0.00000100000050002909):0.00000100000050002909[49]):0.00000100000050002909[100]):0.00191551933393534581[57],RIFOXYA2_FULL_OP11_related_41_8_rifoxya2_full_scaffold_3229_7_gyrA__"Candidatus_Roizmanbacteria_bacterium_RIFOXYA2_FULL_41_8"__Roizmannbacteria_-Microgenomates:0.03143002386483798039):0.00000100000050002909[42],RIFOXYA1_FULL_OP11_like_41_12_rifoxya1_full_scaffold_1333_10_gyrA__"Candidatus_Roizmanbacteria_bacterium_RIFOXYA1_FULL_41_12"__Roizmannbacteria_-Microgenomates:0.00000100000050002909):0.93687632090665362572[100],(((RIFCSPLOWO2_02_FULL_OP11_38_10_rifcsplowo2_02_scaffold_8254_5_gyrA__"Candidatus_Roizmanbacteria_bacterium_RIFCSPLOWO2_02_FULL_38_10"__Roizmannbacteria_-Microgenomates:0.07604687740747353986,(RIFCSPLOWO2_02_FULL_OP11_36_11_rifcsplowo2_02_scaffold_452_40_"Candidatus_Roizmanbacteria_bacterium_RIFCSPLOWO2_02_FULL_36_11"__Roizmannbacteria_-Microgenomates:0.00856383272105736351,RIFCSPHIGHO2_02_FULL_OP11_37_13b_rifcsphigho2_02_scaffold_126_39_"Candidatus_Roizmanbacteria_bacterium_RIFCSPHIGHO2_02_FULL_37_13b"__Roizmannbacteria_-Microgenomates:0.00803750438571633301):0.10638372295387563127[100]):0.36735579519141992044[100],((((RIFCSPHIGHO2_02_FULL_OP11_40_13b_rifcsphigho2_02_scaffold_1853_12_gyrA__"Candidatus_Roizmanbacteria_bacterium_RIFCSPHIGHO2_02_FULL_40_13b"__Roizmannbacteria_-Microgenomates:0.00000100000050002909,RIFCSPHIGHO2_01_FULL_CPR_39_24_rifcsphigho2_01_scaffold_9632_32_gyrA__"Candidatus_Roizmanbacteria_bacterium_RIFCSPHIGHO2_01_FULL_39_24"__Roizmannbacteria_-Microgenomates:0.00000100000050002909):0.00000100000050002909[33],RIFCSPLOWO2_01_FULL_OP11_40_32_rifcsplowo2_01_scaffold_3177_12_gyrA__"Candidatus_Roizmanbacteria_bacterium_RIFCSPLOWO2_01_FULL_40_32"__Roizmannbacteria_-Microgenomates:0.00000100000050002909):0.00859263937257553900[100],RIFCSPLOWO2_02_FULL_OP11_39_8_rifcsplowo2_02_scaffold_3305_11_gyrA__"Candidatus_Roizmanbacteria_bacterium_RIFCSPLOWO2_02_FULL_39_8"__Roizmannbacteria_-Microgenomates:0.00000100000050002909):0.40434840909035479894[100],(((RIFCSPHIGHO2_12_FULL_OP11_44_10_rifcsphigho2_12_scaffold_26169_11_"Candidatus_Roizmanbacteria_bacterium_RIFCSPHIGHO2_12_FULL_44_10"__Roizmannbacteria_-Microgenomates:0.15476425555620884622,((((RIFCSPHIGHO2_02_FULL_OP11_37_24_rifcsphigho2_02_scaffold_5971_29_gyrA__"Candidatus_Roizmanbacteria_bacterium_RIFCSPHIGHO2_02_FULL_37_24"__Roizmannbacteria_-Microgenomates:0.00000100000050002909,RIFCSPLOWO2_02_FULL_OP11_37_19_rifcsplowo2_02_scaffold_19862_3_gyrA__"Candidatus_Roizmanbacteria_bacterium_RIFCSPLOWO2_02_FULL_37_19"__Roizmannbacteria_-Microgenomates:0.00000100000050002909):0.00000100000050002909[48],RIFCSPHIGHO2_12_FULL_OP11_37_23_rifcsphigho2_12_scaffold_13553_4_gyrA__"Candidatus_Roizmanbacteria_bacterium_RIFCSPHIGHO2_12_FULL_37_23"__Roizmannbacteria_-Microgenomates:0.00000100000050002909):0.00000100000050002909[100],RIFCSPHIGHO2_01_FULL_OP11_38_41_rifcsphigho2_01_scaffold_64604_1_gyrA__"Candidatus_Roizmanbacteria_bacterium_RIFCSPHIGHO2_01_FULL_38_41"__Roizmannbacteria_-Microgenomates:0.00000100000050002909):0.01081989899368396464[100],RIFCSPLOWO2_12_FULL_OP11_37_7b_rifcsplowo2_12_scaffold_29056_3_gyrA__"Candidatus_Roizmanbacteria_bacterium_RIFCSPLOWO2_12_FULL_37_7b"__Roizmannbacteria_-Microgenomates:0.00000100000050002909):0.15334987846114933596[100]):0.15421033784066895400[100],(RIFCSPLOWO2_01_FULL_OP11_38_11_rifcsplowo2_01_scaffold_3248_44_gyrA__"Candidatus_Roizmanbacteria_bacterium_RIFCSPLOWO2_01_FULL_38_11"__Roizmannbacteria_-Microgenomates:0.00230367200118901730,RIFCSPHIGHO2_02_FULL_OP11_40_9_rifcsphigho2_02_scaffold_26768_7_gyrA__"Candidatus_Roizmanbacteria_bacterium_RIFCSPHIGHO2_02_FULL_40_9"__Roizmannbacteria_-Microgenomates:0.00319977126292008557):0.25878298674584393479[100]):0.14960144990354071193[100],(RIFCSPLOWO2_01_FULL_OP11_39_19_rifcsplowo2_01_scaffold_7004_4_gyrA__"Candidatus_Roizmanbacteria_bacterium_RIFCSPLOWO2_01_FULL_39_19"__Roizmannbacteria_-Microgenomates:0.00000100000050002909,RIFCSPHIGHO2_01_FULL_OP11_39_12b_rifcsphigho2_01_scaffold_5083_24_gyrA__"Candidatus_Roizmanbacteria_bacterium_RIFCSPHIGHO2_01_FULL_39_12b"__Roizmannbacteria_-Microgenomates:0.00000100000050002909):0.47985605713298373765[100]):0.06837857086022523789[95]):0.07359911347383338298[97]):0.09289377840732228331[89],(((RIFCSPLOWO2_02_FULL_OP11_40_8_rifcsplowo2_02_scaffold_18859_5_gyrA__"Candidatus_Daviesbacteria_bacterium_RIFCSPLOWO2_02_FULL_40_8"__RIF-OD1-6_-Parcubacteria:0.21327500435930069056,((RIFCSPHIGHO2_01_FULL_OP11_38_15_rifcsphigho2_01_scaffold_6054_16_gyrA__"Candidatus_Roizmanbacteria_bacterium_RIFCSPHIGHO2_01_FULL_38_15"__RIF-OD1-6_-Parcubacteria:0.00000100000050002909,RIFCSPLOWO2_01_FULL_OD1_38_12_rifcsplowo2_01_scaffold_4770_47_gyrA__"Candidatus_Roizmanbacteria_bacterium_RIFCSPLOWO2_01_FULL_38_12"__RIF-OD1-6_-Parcubacteria:0.00000100000050002909):0.00000100000050002909[31],RIFCSPHIGHO2_12_FULL_OP11_38_13_rifcsphigho2_12_scaffold_4174_29_gyrA__"Candidatus_Roizmanbacteria_bacterium_RIFCSPHIGHO2_12_FULL_38_13"__RIF-OD1-6_-Parcubacteria:0.00000100000050002909):0.16018797751257055073[100]):0.22992149054369184769[100],((RIFCSPLOWO2_02_FULL_OP11_41_9_rifcsplowo2_02_scaffold_12330_6_"Candidatus_Roizmanbacteria_bacterium_RIFCSPLOWO2_02_FULL_41_9"__Roizmannbacteria_-Microgenomates:0.00000100000050002909,RIFCSPLOWO2_01_FULL_OP11_41_22_rifcsplowo2_01_scaffold_2313_48_"Candidatus_Roizmanbacteria_bacterium_RIFCSPLOWO2_01_FULL_41_22"__Roizmannbacteria_-Microgenomates:0.00000100000050002909):0.00000100000050002909[81],RIFCSPHIGHO2_12_FULL_OP11_41_11_rifcsphigho2_12_scaffold_2789_33_"Candidatus_Roizmanbacteria_bacterium_RIFCSPHIGHO2_12_FULL_41_11"__Roizmannbacteria_-Microgenomates:0.00000100000050002909):0.29507507217927125831[100]):0.09558690263361799277[86],(((((RIFCSPHIGHO2_02_FULL_OP11_39_9_rifcsphigho2_02_scaffold_3390_15_gyrA__"Candidatus_Roizmanbacteria_bacterium_RIFCSPHIGHO2_02_FULL_39_9"__Roizmannbacteria_-Microgenomates:0.20258199704315923984,((RIFCSPHIGHO2_01_FULL_OP11_37_16b_rifcsphigho2_01_scaffold_7076_17_gyrA__"Candidatus_Roizmanbacteria_bacterium_RIFCSPHIGHO2_01_FULL_37_16b"__Roizmannbacteria_-Microgenomates:0.12186005651316597631,((RIFCSPHIGHO2_12_FULL_OP11_37_9b_rifcsphigho2_12_scaffold_19613_3_gyrA__"Candidatus_Roizmanbacteria_bacterium_RIFCSPHIGHO2_12_FULL_37_9b"__Roizmannbacteria_-Microgenomates:0.00000100000050002909,RIFCSPHIGHO2_02_FULL_OP11_38_11_rifcsphigho2_02_scaffold_398_56_gyrA__"Candidatus_Roizmanbacteria_bacterium_RIFCSPHIGHO2_02_FULL_38_11"__Roizmannbacteria_-Microgenomates:0.00000100000050002909):0.01377308034323411479[100],RIFCSPLOWO2_01_FULL_OP11_37_13_rifcsplowo2_01_scaffold_303_38_gyrA__"Candidatus_Roizmanbacteria_bacterium_RIFCSPLOWO2_01_FULL_37_13"__Roizmannbacteria_-Microgenomates:0.00000100000050002909):0.10698207781990180798[100]):0.06139644970344999841[98],(RIFCSPHIGHO2_01_FULL_OP11_39_12c_rifcsphigho2_01_scaffold_3186_52_gyrA__"Candidatus_Roizmanbacteria_bacterium_RIFCSPHIGHO2_01_FULL_39_12c"__Roizmannbacteria_-Microgenomates:0.01563026706946409050,RIFCSPLOWO2_01_FULL_OP11_40_13_rifcsplowo2_01_scaffold_4289_26_gyrA__"Candidatus_Roizmanbacteria_bacterium_RIFCSPLOWO2_01_FULL_40_13"__Roizmannbacteria_-Microgenomates:0.00000100000050002909):0.21621470016307331452[100]):0.03763037970815902300[72]):0.04263769098929369450[67],(gwa2_scaffold_1844_29_GWA2_GWA2_OP11_nov_36_23_36_24:0.20405115377540897215,(((gwc2_scaffold_140_25_GWC2_GWC1_OP11_37_12_37_13:0.00000100000050002909,gwc1_scaffold_72_25_tro_trd_0652:0.00000100000050002909):0.16676826687149892692[100],(RIFCSPLOWO2_01_FULL_OP11_44_13_rifcsplowo2_01_scaffold_27672_17_gyrA__"Candidatus_Roizmanbacteria_bacterium_RIFCSPLOWO2_01_FULL_44_13"__Roizmannbacteria_-Microgenomates:0.18288956371328604633,(gwa2_scaffold_19557_3_GWA2_GWA2_OP11_35_8_partial_35_8:0.00824767146755427116,(gwa2_scaffold_34121_3_GWA2_GWA2_OP11_35_19_35_19:0.00000100000050002909,gwc2_scaffold_16721_3_GWC2_GWA2_OP11_35_19_35_12:0.00000100000050002909):0.01909716740396203219[100]):0.17255229425160301115[100]):0.03685578003987639850[35]):0.04615036483232198145[48],gwc2_scaffold_9092_3_GWC2_GWC2_OP11_ACD12_rel_34_23_34_23:0.23299791266041333659):0.04935800890300420796[39]):0.10905552939179564975[98]):0.03089452744583171678[36],(RIFCSPHIGHO2_12_FULL_OP11_33_9_rifcsphigho2_12_scaffold_32575_2_gyrA__"Candidatus_Roizmanbacteria_bacterium_RIFCSPHIGHO2_12_FULL_33_9"__Roizmannbacteria_-Microgenomates:0.37864805101609605442,(RIFCSPLOWO2_01_FULL_OP11_37_12_rifcsplowo2_01_scaffold_448_35_"Candidatus_Roizmanbacteria_bacterium_RIFCSPLOWO2_01_FULL_37_12"__Roizmannbacteria_-Microgenomates:0.06689020921539830244,(RIFCSPHIGHO2_01_FULL_OP11_35_10_rifcsphigho2_01_scaffold_6554_9_gyrA__"Candidatus_Roizmanbacteria_bacterium_RIFCSPHIGHO2_01_FULL_35_10"__Roizmannbacteria_-Microgenomates:0.00000100000050002909,RIFCSPLOWO2_01_FULL_CPR_35_13_rifcsplowo2_01_scaffold_6361_9_gyrA__"Candidatus_Roizmanbacteria_bacterium_RIFCSPLOWO2_01_FULL_35_13"__Roizmannbacteria_-Microgenomates:0.00000100000050002909):0.11813632246244984425[100]):0.15026787055279783312[100]):0.06971803749666820316[31]):0.05726926036313104151[22],((((RIFOXYC2_FULL_OP11_related_38_9_rifoxyc2_full_scaffold_1520_2_"Candidatus_Roizmanbacteria_bacterium_RIFOXYC2_FULL_38_9"__Roizmannbacteria_-Microgenomates:0.00000100000050002909,(RIFOXYA2_FULL_OP11Nrelated_38_14_complete_567_Tax=RIFOXYB2_FULL_OP11_Roizmanbacteria_38_10_curated_id=119715655_bin="Candidatus_Roizmanbacteria_bacterium_RIFOXYA2_FULL_38_14"__Roizmannbacteria_-Microgenomates:0.00000100000050002909,(RIFOXYB2_FULL_OP11_38_10_rifoxyb2_full_scaffold_29_104_"Candidatus_Roizmanbacteria_bacterium_RIFOXYB2_FULL_38_10"__Roizmannbacteria_-Microgenomates:0.00000100000050002909,RIFOXYD1_FULL_OP11_38_12_complete_567_Tax=RIFOXYB2_FULL_OP11_Roizmanbacteria_38_10_curated_id=119720948_bin="Candidatus_Roizmanbacteria_bacterium_RIFOXYD1_FULL_38_12"__Roizmannbacteria_-Microgenomates:0.00000100000050002909):0.00000100000050002909[6]):0.00000100000050002909[1]):0.00000100000050002909[0],RIFOXYC1_FULL_OP11Nrelated_38_14_complete_567_Tax=RIFOXYB2_FULL_OP11_Roizmanbacteria_38_10_curated_id=119679076_bin="Candidatus_Roizmanbacteria_bacterium_RIFOXYC1_FULL_38_14"__Roizmannbacteria_-Microgenomates:0.00000100000050002909):0.00000100000050002909[1],RIFOXYA1_FULL_OP11Nrelated_37_12_complete_567_Tax=RIFOXYB2_FULL_OP11_Roizmanbacteria_38_10_curated_id=119688709_bin="Candidatus_Roizmanbacteria_bacterium_RIFOXYA1_FULL_37_12"__Roizmannbacteria_-Microgenomates:0.00000100000050002909):0.00000100000050002909[2],RIFOXYB1_FULL_OP11_related_40_23_complete_567_Tax=RIFOXYB2_FULL_OP11_Roizmanbacteria_38_10_curated_id=119703505_bin="Candidatus_Roizmanbacteria_bacterium_RIFOXYB1_FULL_40_23"__Roizmannbacteria_-Microgenomates:0.00000100000050002909):0.25336627024223362659[100]):0.03707694156629412485[29],(RIFCSPLOWO2_12_FULL_OP11_40_12_rifcsplowo2_12_scaffold_31_53_gyrA__"Candidatus_Roizmanbacteria_bacterium_RIFCSPLOWO2_12_FULL_40_12"__Roizmannbacteria_-Microgenomates:0.00000100000050002909,(((RIFCSPHIGHO2_12_FULL_OP11_40_130_rifcsphigho2_12_scaffold_164_52_gyrA__"Candidatus_Roizmanbacteria_bacterium_RIFCSPHIGHO2_12_FULL_40_130"__Roizmannbacteria_-Microgenomates:0.00000100000050002909,(RIFCSPHIGHO2_02_FULL_OP11_40_53_rifcsphigho2_02_scaffold_38_53_gyrA__"Candidatus_Roizmanbacteria_bacterium_RIFCSPHIGHO2_02_FULL_40_53"__Roizmannbacteria_-Microgenomates:0.00000100000050002909,RIFCSPLOWO2_01_FULL_OP11_40_42_rifcsplowo2_01_scaffold_25_52_gyrA__"Candidatus_Roizmanbacteria_bacterium_RIFCSPLOWO2_01_FULL_40_42"__Roizmannbacteria_-Microgenomates:0.00000100000050002909):0.00000100000050002909[5]):0.00000100000050002909[11],RIFCSPHIGHO2_12_OP11_41_18_rifcsphigho2_12_sub10_scaffold_1_53_gyrA__"Candidatus_Roizmanbacteria_bacterium_RIFCSPHIGHO2_12_41_18"__Roizmannbacteria_-Microgenomates:0.00000100000050002909):0.00000100000050002909[5],(RIFCSPHIGHO2_01_FULL_OP11_40_98_rifcsphigho2_01_scaffold_72_52_gyrA__"Candidatus_Roizmanbacteria_bacterium_RIFCSPHIGHO2_01_FULL_40_98"__Roizmannbacteria_-Microgenomates:0.00000100000050002909,RIFCSPLOWO2_02_FULL_OP11_40_13_rifcsplowo2_02_scaffold_11_53_gyrA__"Candidatus_Roizmanbacteria_bacterium_RIFCSPLOWO2_02_FULL_40_13"__Roizmannbacteria_-Microgenomates:0.00000100000050002909):0.00000100000050002909[13]):0.01862624511752565548[100]):0.31843673980811904034[100]):0.03222384743167553550[43]):0.14996143114043136713[100]):0.17945050531579090358[98]):0.18394300429814211539[100]):0.10903790683786733495[72],((((gwa1_scaffold_572_9_GWA1_GWA1_OP11_43_11_43_11:0.29887000811490765928,((((RIFCSPLOWO2_01_FULL_OP11_42_10_rifcsplowo2_01_scaffold_27872_5_"Candidatus_Gottesmanbacteria_bacterium_RIFCSPLOWO2_01_FULL_42_10"__Gottesmanbacteria_-Microgenomates:0.00000100000050002909,gwa2_scaffold_3270_22_GWA2_GWB1_OP11_43_11_42_16:0.00000100000050002909):0.00000100000050002909[31],GWB1_scaffold_697_145_GWB1_GWB1_OP11_43_11_43_11:0.00000100000050002909):0.00000100000050002909[84],gwc1_scaffold_1116_21_GWC1_GWB1_OP11_43_11_42_10:0.00177178211420817044):0.01291372296738564455[100],RIFCSPHIGHO2_01_FULL_OP11_43_15_rifcsphigho2_01_scaffold_4826_20_"Candidatus_Gottesmanbacteria_bacterium_RIFCSPHIGHO2_01_FULL_43_15"__Gottesmanbacteria_-Microgenomates:0.00441560738518014841):0.21573395398095421283[100]):0.20010140288219260829[100],((RIFCSPLOWO2_01_FULL_CPR_43_11b_rifcsplowo2_01_scaffold_30_108_"Candidatus_Gottesmanbacteria_bacterium_RIFCSPLOWO2_01_FULL_43_11b"__Gottesmanbacteria_-Microgenomates:0.24131307513608288295,(((((gwc1_scaffold_2281_6_GWC1_Gottesmanbacteria_43_11:0.00000100000050002909,gwa2_scaffold_4654_14_GWA2_Gottesmanbacteria_43_17:0.00000100000050002909):0.00000100000050002909[28],gwa1_scaffold_531_14_GWA1_Gottesmanbacteria_43_25:0.00000100000050002909):0.00000100000050002909[79],GWB1_scaffold_3118_6_GWB1_GWB1_OP11_44_11b_43_11:0.00000100000050002909):0.19788233135847568822[100],(gwc2_scaffold_30043_4_GWC2_Roizmanbacteria_40_7:0.00507253211258393115,GWB1_scaffold_596_3_GWB1_GWB1_OP11_40_9_partial_40_9:0.00208905267441012550):0.19301791278240518213[100]):0.10965397614293373452[99],((RIFCSPHIGHO2_01_FULL_OP11_46_14_rifcsphigho2_01_scaffold_14084_4_"Candidatus_Gottesmanbacteria_bacterium_RIFCSPHIGHO2_01_FULL_46_14"__Curtissbacteria_-Microgenomates:0.00000100000050002909,(gwa1_scaffold_7071_3_GWA1_GWA1_OP11_41_11_plus_41_11:0.00000100000050002909,RIFCSPLOWO2_01_FULL_OP11_46_21_rifcsplowo2_01_scaffold_13311_11_"Candidatus_Gottesmanbacteria_bacterium_RIFCSPLOWO2_01_FULL_46_21"__Curtissbacteria_-Microgenomates:0.00000100000050002909):0.00000100000050002909[48]):0.14301628338350899639[100],((RBG_16_OP11_52_11_RBG_16_scaffold_2457_87_"Candidatus_Gottesmanbacteria_bacterium_RBG_16_52_11"__Gottesmanbacteria_-Microgenomates:0.28538182201600476029,(RIFCSPLOWO2_01_FULL_OP11_49_10_rifcsplowo2_01_scaffold_57957_10_Gyrase_subunit_A_protein_{ECO_0000313|EMBL_KKU83845_1}__TaxID=1618503__unknown_-Microgenomates:0.00000100000050002909,gwa2_scaffold_2798_31_GWA2_Microgenomates_bacterium_GW2011_GWA2_47_8_47_8:0.00000100000050002909):0.14465804363738035687[100]):0.04125486187575536090[40],(RIFOXYB1_FULL_OP11_related_47_11_rifoxyb1_full_scaffold_1187_42_GyrA__"Candidatus_Gottesmanbacteria_bacterium_RIFOXYB1_FULL_47_11"__Gottesmanbacteria_-Microgenomates:0.17050158215000718598,(RIFCSPLOWO2_01_FULL_OP11_46_9_rifcsplowo2_01_scaffold_34539_12_gyrA__"Candidatus_Gottesmanbacteria_bacterium_RIFCSPLOWO2_01_FULL_46_9"__Gottesmanbacteria_-Microgenomates:0.08094927632194275080,(RIFCSPLOWO2_01_FULL_OP11_48_11_rifcsplowo2_01_scaffold_3038_17_Gyrase_subunit_A_protein_{ECO_0000313|EMBL_KKU96336_1}__TaxID=1618439__Gottesmanbacteria_-Microgenomates:0.00000100000050002909,gwa1_scaffold_540_29_GWA1_GWA1_OP11_48_13_48_14:0.00000100000050002909):0.06907142490275310076[100]):0.06700864540113117551[99]):0.06588913268680328394[99]):0.02462023423261655228[25]):0.05723223838918171935[79]):0.02412289009628913045[45]):0.10627543299194462667[100],((RIFCSPHIGHO2_02_FULL_OP11_40_13_rifcsphigho2_02_scaffold_5746_46_gyrA__"Candidatus_Gottesmanbacteria_bacterium_RIFCSPHIGHO2_02_FULL_40_13"__Gottesmanbacteria_-Microgenomates:0.28755173737210110163,((((((RIFCSPHIGHO2_02_FULL_OP11_39_14_rifcsphigho2_02_scaffold_970_39_GyrA__"Candidatus_Gottesmanbacteria_bacterium_RIFCSPHIGHO2_02_FULL_39_14"__Gottesmanbacteria_-Microgenomates:0.00000100000050002909,RIFCSPLOWO2_02_FULL_OP11_38_8_rifcsplowo2_02_scaffold_11539_12_GyrA__"Candidatus_Gottesmanbacteria_bacterium_RIFCSPLOWO2_02_FULL_38_8"__Gottesmanbacteria_-Microgenomates:0.00000100000050002909):0.04484948443950727975[100],RBG_16_OP11_38_7b_RBG_16_scaffold_19426_6_GyrA__"Candidatus_Gottesmanbacteria_bacterium_RBG_16_38_7b"__Gottesmanbacteria_-Microgenomates:0.04677514958773795750):0.11106966070465158769[100],(((RIFCSPLOWO2_01_FULL_OP11_40_10_rifcsplowo2_01_scaffold_14710_14_gyrA__"Candidatus_Gottesmanbacteria_bacterium_RIFCSPLOWO2_01_FULL_40_10"__Gottesmanbacteria_-Microgenomates:0.00000100000050002909,(RIFCSPHIGHO2_01_FULL_OP11_40_15_rifcsphigho2_01_scaffold_329_74_gyrA__"Candidatus_Gottesmanbacteria_bacterium_RIFCSPHIGHO2_01_FULL_40_15"__Gottesmanbacteria_-Microgenomates:0.00000100000050002909,RIFCSPHIGHO2_02_FULL_OP11_40_24_rifcsphigho2_02_scaffold_311_64_gyrA__"Candidatus_Gottesmanbacteria_bacterium_RIFCSPHIGHO2_02_FULL_40_24"__Gottesmanbacteria_-Microgenomates:0.00000100000050002909):0.00000100000050002909[4]):0.00000100000050002909[4],RIFCSPLOWO2_02_FULL_GWA2_OP11_40_10_rifcsplowo2_02_scaffold_227_11_gyrA__"Candidatus_Gottesmanbacteria_bacterium_RIFCSPLOWO2_02_FULL_40_10"__Gottesmanbacteria_-Microgenomates:0.00000100000050002909):0.00000100000050002909[6],RIFCSPHIGHO2_12_FULL_OP11_40_13_rifcsphigho2_12_scaffold_193_86_gyrA__"Candidatus_Gottesmanbacteria_bacterium_RIFCSPHIGHO2_12_FULL_40_13"__Gottesmanbacteria_-Microgenomates:0.00000100000050002909):0.14769373269985464070[100]):0.11269232700442535777[100],(gwa2_scaffold_759_32_gyrA_:0.09646917472937903415,(((RIFCSPLOWO2_12_FULL_OP11_42_10_rifcsplowo2_12_scaffold_2819_17_Gyrase_subunit_A_protein_{ECO_0000313|EMBL_KKS47077_1}__TaxID=1618442__Gottesmanbacteria_-Microgenomates:0.00000100000050002909,gwc2_scaffold_4008_16_GWC2_Gottesmanbacteria_42_9:0.00000100000050002909):0.00000100000050002909[43],RIFCSPLOWO2_02_FULL_OP11_42_29_rifcsplowo2_02_scaffold_4239_13_Gyrase_subunit_A_protein_{ECO_0000313|EMBL_KKS47077_1}__TaxID=1618442__Gottesmanbacteria_-Microgenomates:0.00000100000050002909):0.00229092541077813424[100],(((RIFCSPHIGHO2_01_FULL_OP11_42_27_rifcsphigho2_01_scaffold_7499_16_Gyrase_subunit_A_protein_{ECO_0000313|EMBL_KKS47077_1}__TaxID=1618442__Gottesmanbacteria_-Microgenomates:0.00000100000050002909,RIFCSPHIGHO2_12_FULL_OP11_43_26_rifcsphigho2_12_scaffold_6950_16_Gyrase_subunit_A_protein_{ECO_0000313|EMBL_KKS47077_1}__TaxID=1618442__Gottesmanbacteria_-Microgenomates:0.00000100000050002909):0.00000100000050002909[13],RIFCSPLOWO2_01_FULL_OP11_42_22_rifcsplowo2_01_scaffold_498_18_Gyrase_subunit_A_protein_{ECO_0000313|EMBL_KKS47077_1}__TaxID=1618442__Gottesmanbacteria_-Microgenomates:0.00000100000050002909):0.00000100000050002909[14],gwa2_scaffold_3829_16_GWA2_RIFCSPLOWO2_01_FULL_OP11_Gottesmanbacteria_42_22_curated_42_19:0.00000100000050002909):0.00167650601520519401[70]):0.09685267031786887193[100]):0.07604711402447707214[100]):0.05504590635865769244[59],RIFCSPLOWO2_01_FULL_OP11_39_12b_rifcsplowo2_01_scaffold_21_396_gyrA__"Candidatus_Gottesmanbacteria_bacterium_RIFCSPLOWO2_01_FULL_39_12b"__Gottesmanbacteria_-Microgenomates:0.21386172928501578916):0.04517881301041786618[62],RIFCSPHIGHO2_02_FULL_OP11_39_11_rifcsphigho2_02_scaffold_3879_21_gyrA__"Candidatus_Gottesmanbacteria_bacterium_RIFCSPHIGHO2_02_FULL_39_11"__Gottesmanbacteria_-Microgenomates:0.26481017810763651799):0.05286090299874445647[49]):0.05966052634710242164[64],RIFCSPHIGHO2_01_FULL_OP11_39_10_rifcsphigho2_01_scaffold_13208_8_gyrA__"Candidatus_Gottesmanbacteria_bacterium_RIFCSPHIGHO2_01_FULL_39_10"__Gottesmanbacteria_-Microgenomates:0.22165733023079250974):0.10138860093048038258[99]):0.05690293718123674155[64]):0.06668867697515072634[64],(((RIFCSPLOWO2_01_FULL_OD1_36_10_rifcsplowo2_01_scaffold_1859_47_gyrA__"Candidatus_Levybacteria_bacterium_RIFCSPLOWO2_01_FULL_36_10"__Levybacteria_-Microgenomates:0.00985688325873570158,RIFCSPHIGHO2_01_FULL_OP11_36_15_rifcsphigho2_01_scaffold_3802_27_gyrA__"Candidatus_Levybacteria_bacterium_RIFCSPHIGHO2_01_FULL_36_15"__Levybacteria_-Microgenomates:0.00429590043858603214):0.29234277749368187127[100],(RIFCSPHIGHO2_01_FULL_OP11_40_10_rifcsphigho2_01_scaffold_12699_17_"Candidatus_Levybacteria_bacterium_RIFCSPHIGHO2_01_FULL_40_10"__Levybacteria_-Microgenomates:0.12895405280399382941,((RIFCSPHIGHO2_01_FULL_OP11_40_15b_rifcsphigho2_01_scaffold_14229_16_gyrA__"Candidatus_Levybacteria_bacterium_RIFCSPHIGHO2_01_FULL_40_15b"__Levybacteria_-Microgenomates:0.06960953867859910604,((RIFCSPHIGHO2_01_FULL_OP11_40_58_rifcsphigho2_01_scaffold_1841_53_gyrA__"Candidatus_Levybacteria_bacterium_RIFCSPHIGHO2_01_FULL_40_58"__Levybacteria_-Microgenomates:0.00000100000050002909,RIFCSPHIGHO2_12_FULL_OP11_40_31_rifcsphigho2_12_scaffold_224_125_gyrA__"Candidatus_Levybacteria_bacterium_RIFCSPHIGHO2_12_FULL_40_31"__Levybacteria_-Microgenomates:0.00000100000050002909):0.00000100000050002909[8],(((RIFCSPLOWO2_01_FULL_CPR_40_64_rifcsplowo2_01_scaffold_245_73_gyrA__"Candidatus_Levybacteria_bacterium_RIFCSPLOWO2_01_FULL_40_64"__Levybacteria_-Microgenomates:0.00000100000050002909,RIFCSPLOWO2_02_FULL_OP11_41_11_rifcsplowo2_02_scaffold_719_96_gyrA__"Candidatus_Levybacteria_bacterium_RIFCSPLOWO2_02_FULL_41_11"__Levybacteria_-Microgenomates:0.00000100000050002909):0.00000100000050002909[23],RIFCSPLOWO2_12_FULL_OP11_40_10_rifcsplowo2_12_scaffold_779_126_gyrA__"Candidatus_Levybacteria_bacterium_RIFCSPLOWO2_12_FULL_40_10"__Levybacteria_-Microgenomates:0.00000100000050002909):0.00000100000050002909[15],RIFCSPHIGHO2_02_FULL_OP11_40_18_rifcsphigho2_02_scaffold_244_179_gyrA__"Candidatus_Levybacteria_bacterium_RIFCSPHIGHO2_02_FULL_40_18"__Levybacteria_-Microgenomates:0.00000100000050002909):0.00000100000050002909[4]):0.10357240754501684243[100]):0.09676712662913224128[100],((((RIFCSPHIGHO2_12_FULL_OP11_39_39_rifcsphigho2_12_scaffold_635_6_Gyrase_subunit_A_protein_{ECO_0000313|EMBL_KKR50449_1}__TaxID=1618458__Levybacteria_-Microgenomates:0.00000100000050002909,RIFCSPLOWO2_01_FULL_OP11_38_120_rifcsplowo2_01_scaffold_9152_6_Gyrase_subunit_A_protein_{ECO_0000313|EMBL_KKR50449_1}__TaxID=1618458__Levybacteria_-Microgenomates:0.00000100000050002909):0.00000100000050002909[8],gwa1_scaffold_386_13_GWA1_Levybacteria_39_13:0.00000100000050002909):0.00000100000050002909[4],(GWB1_scaffold_313_35_GWB1_GWB1_OP11_39_7_38_7:0.00000100000050002909,gwa2_scaffold_1218_57_GWA2_Levybacteria_40_16:0.00000100000050002909):0.00000100000050002909[0]):0.00000100000050002909[0],((RIFCSPHIGHO2_02_FULL_OP11_39_36_rifcsphigho2_02_scaffold_1378_6_Gyrase_subunit_A_protein_{ECO_0000313|EMBL_KKR50449_1}__TaxID=1618458__Levybacteria_-Microgenomates:0.00000100000050002909,RIFCSPLOWO2_02_FULL_OP11_39_26_rifcsplowo2_02_scaffold_870_6_Gyrase_subunit_A_protein_{ECO_0000313|EMBL_KKR50449_1}__TaxID=1618458__Levybacteria_-Microgenomates:0.00000100000050002909):0.00000100000050002909[12],(RIFCSPLOWO2_12_FULL_OP11_39_17_rifcsplowo2_12_scaffold_497_6_Gyrase_subunit_A_protein_{ECO_0000313|EMBL_KKR50449_1}__TaxID=1618458__Levybacteria_-Microgenomates:0.00000100000050002909,RIFCSPHIGHO2_01_FULL_OP11_38_96_rifcsphigho2_01_scaffold_6222_6_Gyrase_subunit_A_protein_{ECO_0000313|EMBL_KKR50449_1}__TaxID=1618458__Levybacteria_-Microgenomates:0.00000100000050002909):0.00000100000050002909[1]):0.00000100000050002909[0]):0.13674403096277015779[100]):0.04580249874529457310[58]):0.17812394297004857657[100]):0.26406895110028477669[100],(((((((RIFCSPLOWO2_02_FULL_OP11_37_18_rifcsplowo2_02_scaffold_1679_3_gyrA__"Candidatus_Levybacteria_bacterium_RIFCSPLOWO2_02_FULL_37_18"__Levybacteria_-Microgenomates:0.00000100000050002909,(RIFCSPHIGHO2_12_FULL_OP11_38_12_rifcsphigho2_12_scaffold_2113_3_gyrA__"Candidatus_Levybacteria_bacterium_RIFCSPHIGHO2_12_FULL_38_12"__Levybacteria_-Microgenomates:0.00000100000050002909,RIFCSPLOWO2_12_FULL_OP11_37_7_rifcsplowo2_12_scaffold_59993_3_gyrA__"Candidatus_Levybacteria_bacterium_RIFCSPLOWO2_12_FULL_37_7"__Levybacteria_-Microgenomates:0.00000100000050002909):0.00000100000050002909[22]):0.00000100000050002909[19],RIFCSPHIGHO2_01_FULL_OP11_38_12_rifcsphigho2_01_scaffold_3062_17_gyrA__"Candidatus_Levybacteria_bacterium_RIFCSPHIGHO2_01_FULL_38_12"__Levybacteria_-Microgenomates:0.00195292782802996916):0.00000100000050002909[0],RIFCSPLOWO2_01_FULL_OP11_37_20_rifcsplowo2_01_scaffold_2628_3_gyrA__"Candidatus_Levybacteria_bacterium_RIFCSPLOWO2_01_FULL_37_20"__Levybacteria_-Microgenomates:0.00000100000050002909):0.20109883973549394498[100],((((RIFCSPLOWO2_01_FULL_OP11_39_24_rifcsplowo2_01_scaffold_17_174_gyrA__"Candidatus_Levybacteria_bacterium_RIFCSPLOWO2_01_FULL_39_24"__Levybacteria_-Microgenomates:0.00000100000050002909,RIFCSPHIGHO2_01_FULL_CPR_40_16_rifcsphigho2_01_scaffold_15_308_gyrA__"Candidatus_Levybacteria_bacterium_RIFCSPHIGHO2_01_FULL_40_16"__Levybacteria_-Microgenomates:0.00000100000050002909):0.00000100000050002909[91],RIFCSPHIGHO2_12_FULL_OP11_39_9_rifcsphigho2_12_scaffold_1354_20_gyrA__"Candidatus_Levybacteria_bacterium_RIFCSPHIGHO2_12_FULL_39_9"__Levybacteria_-Microgenomates:0.00552408192567131317):0.04743625000553279569[100],(RIFCSPHIGHO2_02_FULL_OP11_37_10_rifcsphigho2_02_scaffold_10454_17_gyrA__"Candidatus_Levybacteria_bacterium_RIFCSPHIGHO2_02_FULL_37_10"__Levybacteria_-Microgenomates:0.04435097045964097456,(((gwc2_scaffold_11700_3_GWC2_Levybacteria_37_7:0.00000100000050002909,gwa1_scaffold_1569_13_GWA1_GWA1_OP11_37_16_37_16:0.00000100000050002909):0.00000100000050002909[35],RIFCSPLOWO2_12_FULL_OP11_37_14_rifcsplowo2_12_scaffold_13874_4_Gyrase_subunit_A_protein_{ECO_0000313|EMBL_KKQ29066_1}__TaxID=1618452__Levybacteria_-Microgenomates:0.00000100000050002909):0.00000100000050002909[100],GWB1_scaffold_22862_1_GWB1_GWB1_OP11_37_8_37_9:0.00000100000050002909):0.04683045100846133790[100]):0.02431702589743054213[83]):0.16955165345489106588[100],(RIFCSPHIGHO2_01_FULL_OP11_38_26_rifcsphigho2_01_scaffold_2757_40_"Candidatus_Levybacteria_bacterium_RIFCSPHIGHO2_01_FULL_38_26"__unknown_-unknown:0.15334942595776940300,(RIFCSPHIGHO2_02_FULL_OP11_37_13_rifcsphigho2_02_scaffold_2465_23_gyrA__"Candidatus_Levybacteria_bacterium_RIFCSPHIGHO2_02_FULL_37_13"__Levybacteria_-Microgenomates:0.00000100000050002909,RIFCSPLOWO2_01_FULL_OP11_37_26_rifcsplowo2_01_scaffold_47914_11_gyrA__"Candidatus_Levybacteria_bacterium_RIFCSPLOWO2_01_FULL_37_26"__Levybacteria_-Microgenomates:0.00159455663471061567):0.16961299491081285873[100]):0.05593838002380424612[77]):0.02703127547668365480[51]):0.05649713185190065323[93],((RIFCSPLOWO2_01_FULL_OP11_42_15_rifcsplowo2_01_scaffold_7799_9_"Candidatus_Levybacteria_bacterium_RIFCSPLOWO2_01_FULL_42_15"__Levybacteria_-Microgenomates:0.00000100000050002909,RIFCSPHIGHO2_02_FULL_OP11_42_12_rifcsphigho2_02_scaffold_2961_15_"Candidatus_Levybacteria_bacterium_RIFCSPHIGHO2_02_FULL_42_12"__Levybacteria_-Microgenomates:0.00000100000050002909):0.00000100000050002909[100],RIFCSPHIGHO2_01_FULL_OP11_42_15_rifcsphigho2_01_scaffold_7159_8_"Candidatus_Levybacteria_bacterium_RIFCSPHIGHO2_01_FULL_42_15"__Levybacteria_-Microgenomates:0.00384629505932157370):0.30481385504285207766[100]):0.05498393214076444796[82],(RBG_16_OP11_35_11_RBG_16_scaffold_2787_9_gyrA__"Candidatus_Levybacteria_bacterium_RBG_16_35_11"__Levybacteria_-Microgenomates:0.22223907162231162915,((RIFCSPLOWO2_01_FULL_OP11_38_13_rifcsplowo2_01_scaffold_42_43_gyrA__"Candidatus_Levybacteria_bacterium_RIFCSPLOWO2_01_FULL_38_13"__Levybacteria_-Microgenomates:0.00000100000050002909,RIFCSPHIGHO2_01_FULL_CPR_41_15_rifcsphigho2_01_scaffold_102_42_gyrA__"Candidatus_Levybacteria_bacterium_RIFCSPHIGHO2_01_FULL_41_15"__Levybacteria_-Microgenomates:0.00000100000050002909):0.10076575876678495192[100],(RIFCSPLOWO2_01_FULL_OP11_38_21_rifcsplowo2_01_scaffold_594_9_gyrA__"Candidatus_Levybacteria_bacterium_RIFCSPLOWO2_01_FULL_38_21"__Levybacteria_-Microgenomates:0.08000074448744955158,((RIFCSPHIGHO2_12_FULL_OP11_37_12_rifcsphigho2_12_scaffold_7202_6_gyrA__"Candidatus_Levybacteria_bacterium_RIFCSPHIGHO2_12_FULL_37_12"__Levybacteria_-Microgenomates:0.00000100000050002909,RIFCSPHIGHO2_01_FULL_OP11_37_33_rifcsphigho2_01_scaffold_17179_14_gyrA__"Candidatus_Levybacteria_bacterium_RIFCSPHIGHO2_01_FULL_37_33"__Levybacteria_-Microgenomates:0.00000100000050002909):0.00000100000050002909[3],(RIFCSPLOWO2_01_FULL_OP11_36_54_rifcsplowo2_01_scaffold_16243_14_gyrA__"Candidatus_Levybacteria_bacterium_RIFCSPLOWO2_01_FULL_36_54"__Levybacteria_-Microgenomates:0.00000100000050002909,RIFCSPLOWO2_02_FULL_OD1_37_10_rifcsplowo2_02_scaffold_19585_10_gyrA__"Candidatus_Levybacteria_bacterium_RIFCSPLOWO2_02_FULL_37_10"__Levybacteria_-Microgenomates:0.00000100000050002909):0.00000100000050002909[35]):0.06421388065301729398[100]):0.06251525064576167467[100]):0.09652567627903398118[100]):0.05080892386501448948[81]):0.04987785464288974763[71],(((RIFCSPLOWO2_01_FULL_OP11_38_23_rifcsplowo2_01_scaffold_27_172_gyrA__"Candidatus_Levybacteria_bacterium_RIFCSPLOWO2_01_FULL_38_23"__Levybacteria_-Microgenomates:0.00000100000050002909,RIFCSPHIGHO2_01_FULL_CPR_37_17_rifcsphigho2_01_scaffold_39_170_gyrA__"Candidatus_Levybacteria_bacterium_RIFCSPHIGHO2_01_FULL_37_17"__Levybacteria_-Microgenomates:0.00000100000050002909):0.06424195760686729484[100],(RIFCSPLOWO2_01_FULL_OP11_36_13_rifcsplowo2_01_scaffold_14_105_gyrA__"Candidatus_Levybacteria_bacterium_RIFCSPLOWO2_01_FULL_36_13"__Levybacteria_-Microgenomates:0.00591031327425785204,RIFCSPHIGHO2_01_FULL_OP11_36_15b_rifcsphigho2_01_scaffold_16_106_gyrA__"Candidatus_Levybacteria_bacterium_RIFCSPHIGHO2_01_FULL_36_15b"__Levybacteria_-Microgenomates:0.00000100000050002909):0.05012108565906528423[99]):0.21395950751676146018[100],(gwa2_scaffold_26795_2_GWA2_GWA2_OP11_37_6_partial_37_6:0.21329844855599960907,(gwa2_scaffold_387_55_GWA2_GWA2_OP11_nov_40_8_40_9:0.16271527381069814111,(((RIFOXYC1_FULL_OP11_related_40_10_rifoxyc1_full_scaffold_564_42_Gyrase_subunit_A_protein_{ECO_0000313|EMBL_KKR95009_1}__TaxID=1618460__Levybacteria_-Microgenomates:0.00000100000050002909,(RIFOXYB1_FULL_OP11_related_40_17_rifoxyb1_full_scaffold_467_3_Gyrase_subunit_A_protein_{ECO_0000313|EMBL_KKR95009_1}__TaxID=1618460__Levybacteria_-Microgenomates:0.00000100000050002909,RIFOXYA1_FULL_OP11_41_10_rifoxya1_full_scaffold_507_16_Gyrase_subunit_A_protein_{ECO_0000313|EMBL_KKR95009_1}__TaxID=1618460__Levybacteria_-Microgenomates:0.00000100000050002909):0.00000100000050002909[0]):0.00000100000050002909[0],(((RIFCSPLOWO2_02_FULL_OP11_40_18_rifcsplowo2_02_scaffold_377_75_Gyrase_subunit_A_protein_{ECO_0000313|EMBL_KKR95009_1}__TaxID=1618460__Levybacteria_-Microgenomates:0.00000100000050002909,RIFCSPHIGHO2_02_FULL_OP11_40_29_rifcsphigho2_02_scaffold_2743_3_Gyrase_subunit_A_protein_{ECO_0000313|EMBL_KKR95009_1}__TaxID=1618460__Levybacteria_-Microgenomates:0.00000100000050002909):0.00000100000050002909[15],RIFOXYD1_FULL_OP11_related_40_21_rifoxyd1_full_scaffold_578_24_Gyrase_subunit_A_protein_{ECO_0000313|EMBL_KKR95009_1}__TaxID=1618460__Levybacteria_-Microgenomates:0.00000100000050002909):0.00000100000050002909[2],gwa2_scaffold_1077_67_GWA2_Levybacteria_40_16:0.00000100000050002909):0.00000100000050002909[0]):0.00000100000050002909[88],(RIFCSPLOWO2_12_FULL_OP11_41_12_rifcsplowo2_12_scaffold_692_69_Gyrase_subunit_A_protein_{ECO_0000313|EMBL_KKR95009_1}__TaxID=1618460__Levybacteria_-Microgenomates:0.00000100000050002909,RIFCSPLOWO2_01_FULL_OP11_40_96_rifcsplowo2_01_scaffold_82482_1_gyrA__"Candidatus_Levybacteria_bacterium_RIFCSPLOWO2_01_FULL_40_96"__Levybacteria_-Microgenomates:0.00000100000050002909):0.01802745753999513562[100]):0.12147254986867707383[100]):0.08671655412494055915[100]):0.05749557933062747483[88]):0.05029192450497107364[70]):0.09263231699008950271[99]):0.17603517661307591102[100]):0.04841537134675167470[26],(Y5_MetaBAT.16_scaffold_6920_14:0.38033154025385629282,gwa1_scaffold_872_73_GWA1_GWA1_OP11_48_10_plus_47_10:0.47935187453474470409):0.09087063280370068219[60]):0.07470910796052583625[58]):0.07969335398139357207[74],((gwa1_scaffold_312_35_GWA1_GWA1_OP11_45_10_partial_45_10:0.34638784481730250375,(RIFOXYB1_FULL_OP11_related_44_23_rifoxyb1_full_scaffold_1173_8_gyrA__"Candidatus_Amesbacteria_bacterium_RIFOXYB1_FULL_44_23"__Amesbacteria_-Microgenomates:0.15404136891654415797,(((((gwa1_scaffold_997_20_GWA1_Amesbacteria_46_36:0.00000100000050002909,((GWB1_scaffold_1503_9_GWB1_Amesbacteria_46_26:0.00000100000050002909,gwc2_scaffold_930_27_GWC2_Amesbacteria_46_20:0.00000100000050002909):0.00000100000050002909[32],gwc1_scaffold_447_27_gyrA_:0.00000100000050002909):0.00000100000050002909[87]):0.00409259610353989844[96],gwa2_scaffold_9815_12_GWA2_GWA2_OP11_47_70_partial_46_71:0.00987371017631167788):0.06820778319113354748[100],((gwa2_scaffold_20011_3_GWA2_Amesbacteria_47_11:0.00000100000050002909,(gwc2_scaffold_25366_3_GWC2_GWC2_OP11_47_8_47_9:0.00000100000050002909,gwc1_scaffold_1068_10_GWC1_Amesbacteria_46_20:0.00000100000050002909):0.00000100000050002909[80]):0.00222826576852221559[98],gwa1_scaffold_27700_3_GWA1_Amesbacteria_47_20:0.00000100000050002909):0.04988596736725120495[100]):0.15566476551643326776[100],((RIFCSPLOWO2_01_FULL_CPR_48_25_rifcsplowo2_01_scaffold_404_190_gyrA__"Candidatus_Amesbacteria_bacterium_RIFCSPLOWO2_01_FULL_48_25"__Amesbacteria_-Microgenomates:0.00000100000050002909,RIFCSPHIGHO2_01_FULL_CPR_48_32_rifcsphigho2_01_scaffold_806_143_gyrA__"Candidatus_Amesbacteria_bacterium_RIFCSPHIGHO2_01_FULL_48_32"__Amesbacteria_-Microgenomates:0.00194641178609398949):0.13011782141098654497[100],Y2_MetaBAT.16_scaffold_1223_11:0.15179557605054100344):0.04585756918054131187[57]):0.05991548920163203285[88],((gwa1_scaffold_2933_60_GWA1_Amesbacteria_47_16:0.00000100000050002909,GWB1_scaffold_7190_1_GWB1_GWB1_OP11_48_13_48_14:0.01047427733079080332):0.17968289077443277968[100],((((gwa1_scaffold_95_11_GWA1_GWB1_OP11_47_19_46_24:0.00000100000050002909,GWB1_scaffold_135_11_GWB1_GWB1_OP11_47_19_47_19:0.00000100000050002909):0.00000100000050002909[25],RIFOXYB1_FULL_OP11_related_47_13_rifoxyb1_full_scaffold_498_28_"Candidatus_Amesbacteria_bacterium_RIFOXYB1_FULL_47_13"__Amesbacteria_-Microgenomates:0.00201084964373457811):0.00000100000050002909[7],gwc1_scaffold_102_11_GWC1_GWB1_OP11_47_19_47_26:0.00000100000050002909):0.07592820833950496284[100],(RIFOXYD1_FULL_OP11_related_47_9_rifoxyd1_full_scaffold_6194_6_Gyrase_subunit_A__"Candidatus_Amesbacteria_bacterium_RIFOXYD1_FULL_47_9"__Amesbacteria_-Microgenomates:0.00251602167079263087,(RIFCSPLOWO2_02_FULL_OP11_related_48_11_rifcsplowo2_02_scaffold_2532_66_gyrA__"Candidatus_Amesbacteria_bacterium_RIFCSPLOWO2_02_FULL_48_11"__Amesbacteria_-Microgenomates:0.00000100000050002909,(((gwa2_scaffold_6412_3_GWA2_Amesbacteria_47_12:0.00000100000050002909,gwc1_scaffold_4007_4_gyrA_:0.00000100000050002909):0.00000100000050002909[0],RIFCSPHIGHO2_12_FULL_OP11_48_14_rifcsphigho2_12_scaffold_7103_3_Gyrase_subunit_A__"Candidatus_Amesbacteria_bacterium_RIFCSPHIGHO2_12_FULL_48_14"__Amesbacteria_-Microgenomates:0.00496026688631126273):0.00506459974652367830[63],gwa1_scaffold_13824_8_GWA1_GWA1_OP11_48_9_48_9:0.04288839782728499223):0.00188074652044726231[61]):0.05257981450390826483[97]):0.06350751791295773663[81]):0.10701663370734328107[100]):0.06029672355943276746[99]):0.04770102805833634219[53]):0.20726042805012570569[100]):0.10710763987012979215[99],(((((((RIFOXYA1_FULL_OP11_39_17_rifoxya1_full_scaffold_7718_4_gyrA__"Candidatus_Shapirobacteria_bacterium_RIFOXYA1_FULL_39_17"__Shapirobacteria_-Microgenomates:0.00000100000050002909,RIFOXYC1_FULL_OP11_rel_38_24_rifoxyc1_full_scaffold_2225_11_gyrA__"Candidatus_Shapirobacteria_bacterium_RIFOXYC1_FULL_38_24"__Shapirobacteria_-Microgenomates:0.00000100000050002909):0.00000100000050002909[34],RIFOXYB1_FULL_CPR_38_38_rifoxyb1_full_scaffold_10759_2_gyrA__"Candidatus_Shapirobacteria_bacterium_RIFOXYB1_FULL_38_38"__Shapirobacteria_-Microgenomates:0.00000100000050002909):0.00483271425009293171[100],(gwe2_scaffold_2075_22_GWE2_Shapirobacteria_38_29:0.01692702430481941855,RIFOXYD1_FULL_OP11_related_38_32_rifoxyd1_full_scaffold_424_2_gyrA__"Candidatus_Shapirobacteria_bacterium_RIFOXYD1_FULL_38_32"__Shapirobacteria_-Microgenomates:0.00000100000050002909):0.01191870166607708614[100]):0.21305525304923997321[100],(((gwf1_scaffold_188_56_GWF1_GWF1_OP11_38_23_38_23:0.00000100000050002909,gwe1_scaffold_238_39_GWE1_GWF1_OP11_38_23_38_10:0.00000100000050002909):0.00000100000050002909[36],gwf2_scaffold_515_32_GWF2_GWF1_OP11_38_23_38_21:0.00000100000050002909):0.29563765221393872862[100],gwa2_scaffold_25423_1_GWA2_GWA2_OP11_40_6_40_7:0.36798451428446193878):0.12149764478296853909[74]):0.67876481784428777111[100],(((RIFCSPHIGHO2_01_FULL_CPR_44_10_rifcsphigho2_01_scaffold_6053_25_"Candidatus_Woesebacteria_bacterium_RIFCSPHIGHO2_01_FULL_44_10"__Woesebacteria_-Microgenomates:0.00177550505829913237,(RIFCSPLOWO2_01_FULL_Saccharibacteria_44_14_rifcsplowo2_01_scaffold_1444_29_"Candidatus_Woesebacteria_bacterium_RIFCSPLOWO2_01_FULL_44_14"__Woesebacteria_-Microgenomates:0.00000100000050002909,RIFCSPHIGHO2_12_FULL_OP11_44_11_rifcsphigho2_12_scaffold_2520_29_"Candidatus_Woesebacteria_bacterium_RIFCSPHIGHO2_12_FULL_44_11"__Woesebacteria_-Microgenomates:0.00000100000050002909):0.00137373377048745663[87]):0.29478802128932601878[100],(((RIFCSPHIGHO2_01_FULL_CPR_39_28_rifcsphigho2_01_scaffold_3350_14_"Candidatus_Woesebacteria_bacterium_RIFCSPHIGHO2_01_FULL_39_28"__RIF-OP11-2_-Microgenomates:0.01519844230701783427,RIFCSPLOWO2_01_FULL_OP11_38_20_rifcsplowo2_01_scaffold_1564_21_"Candidatus_Woesebacteria_bacterium_RIFCSPLOWO2_01_FULL_38_20"__RIF-OP11-2_-Microgenomates:0.00000100000050002909):0.27309358466897176720[100],(((((((RIFCSPLOWO2_02_FULL_OP11_42_10_rifcsplowo2_02_scaffold_704_70_"Candidatus_Woesebacteria_bacterium_RIFCSPLOWO2_02_FULL_42_10"__RIF-OP11-2_-Microgenomates:0.00000100000050002909,RIFCSPHIGHO2_12_FULL_OP11_41_24_rifcsphigho2_12_scaffold_378_45_"Candidatus_Woesebacteria_bacterium_RIFCSPHIGHO2_12_FULL_41_24"__RIF-OP11-2_-Microgenomates:0.00000100000050002909):0.00000100000050002909[29],RIFCSPHIGHO2_02_FULL_OP11_42_20_rifcsphigho2_02_scaffold_107_196_"Candidatus_Woesebacteria_bacterium_RIFCSPHIGHO2_02_FULL_42_20"__RIF-OP11-2_-Microgenomates:0.00000100000050002909):0.00000100000050002909[6],RIFCSPLOWO2_01_FULL_OP11_42_67_rifcsplowo2_01_scaffold_555_54_"Candidatus_Woesebacteria_bacterium_RIFCSPLOWO2_01_FULL_42_67"__RIF-OP11-2_-Microgenomates:0.00000100000050002909):0.00000100000050002909[3],RIFCSPLOWO2_12_FULL_OP11_42_8_rifcsplowo2_12_scaffold_47409_2_"Candidatus_Woesebacteria_bacterium_RIFCSPLOWO2_12_FULL_42_8"__RIF-OP11-2_-Microgenomates:0.00000100000050002909):0.00000100000050002909[0],RIFCSPHIGHO2_01_FULL_OP11_42_80_rifcsphigho2_01_scaffold_1820_32_"Candidatus_Woesebacteria_bacterium_RIFCSPHIGHO2_01_FULL_42_80"__RIF-OP11-2_-Microgenomates:0.00000100000050002909):0.00000100000050002909[1],RBG_16_OP11_41_13_RBG_16_scaffold_4_242_"Candidatus_Woesebacteria_bacterium_RBG_16_41_13"__RIF-OP11-2_-Microgenomates:0.00000100000050002909):0.13174849481204334301[100],(RIFCSPHIGHO2_01_FULL_OP11_39_23_rifcsphigho2_01_scaffold_1581_11_"Candidatus_Woesebacteria_bacterium_RIFCSPHIGHO2_01_FULL_39_23"__RIF-OP11-2_-Microgenomates:0.00000100000050002909,RIFCSPLOWO2_01_FULL_OP11_39_21_rifcsplowo2_01_scaffold_12199_12_"Candidatus_Woesebacteria_bacterium_RIFCSPLOWO2_01_FULL_39_21"__RIF-OP11-2_-Microgenomates:0.00000100000050002909):0.15268357215832045748[100]):0.16699930938840365502[100]):0.03234956267721014050[72],(((RBG_13_OD1_37_56_RBG_13_scaffold_16389_4_"Candidatus_Nealsonbacteria_bacterium_RBG_13_37_56"__RIF-OD1-7_-Parcubacteria:0.23956534232147408403,(((gwa1_scaffold_111_37_GWA1_GWA1_OP11_39_21_39_21:0.10954406563579746625,((gwa1_scaffold_2278_1_GWA1_Woesebacteria_38_8:0.00000100000050002909,GWB1_scaffold_9746_7_GWB1_Woesebacteria_38_5:0.01338552634926876671):0.00931806393380447788[95],(gwf1_scaffold_1766_5_GWF1_Microgenomates_bacterium_GW2011_GWF1_38_5_38_5:0.00000100000050002909,gwc1_scaffold_154_62_GWC1_GWC1_OP11_38_13_38_13:0.00000100000050002909):0.00162557044394529850[100]):0.14743876298676866776[100]):0.09136481903405771487[100],(RBG_16_OP11_40_11_RBG_16_scaffold_35_299_gyrA__"Candidatus_Woesebacteria_bacterium_RBG_16_40_11"__Woesebacteria_-Microgenomates:0.00240566694227400653,((RIFCSPLOWO2_01_FULL_CPR_39_23_rifcsplowo2_01_scaffold_4_36_gyrA__"Candidatus_Woesebacteria_bacterium_RIFCSPLOWO2_01_FULL_39_23"__Woesebacteria_-Microgenomates:0.00000100000050002909,RIFCSPHIGHO2_12_FULL_OP11_38_9_rifcsphigho2_12_scaffold_3683_16_gyrA__"Candidatus_Woesebacteria_bacterium_RIFCSPHIGHO2_12_FULL_38_9"__Woesebacteria_-Microgenomates:0.00000100000050002909):0.00000100000050002909[30],RIFCSPHIGHO2_01_FULL_CPR_40_22_rifcsphigho2_01_scaffold_19_36_gyrA__"Candidatus_Woesebacteria_bacterium_RIFCSPHIGHO2_01_FULL_40_22"__Woesebacteria_-Microgenomates:0.00000100000050002909):0.00424874190298250159[99]):0.24046114483011940544[100]):0.09548639490451550638[100],((RIFCSPHIGHO2_01_FULL_OP11_37_10_rifcsphigho2_01_scaffold_58878_5_"Candidatus_Woesebacteria_bacterium_RIFCSPHIGHO2_01_FULL_37_10"__Woesebacteria_-Microgenomates:0.27313739660476055171,((GWB1_scaffold_1146_47_GWB1_GWC1_OP11_37_12b_38_8:0.00000100000050002909,gwc1_scaffold_1769_1_GWC1_GWC1_OP11_37_12b_37_12:0.00000100000050002909):0.00570760959707477741[100],gwa1_scaffold_7372_1_GWA1_GWC1_OP11_37_12b_37_8:0.00772488101267180920):0.26507792981753758310[100]):0.05029247501167188189[44],(GWA1_OP11_41_8_gwa1_scaffold_10571_1_"Candidatus_Woesebacteria_bacterium_GWA1_41_8"__Woesebacteria_-Microgenomates:0.24045601641452771235,((RIFCSPLOWO2_01_FULL_OP11_37_19_rifcsplowo2_01_scaffold_5269_34_"Candidatus_Woesebacteria_bacterium_RIFCSPLOWO2_01_FULL_37_19"__Woesebacteria_-Microgenomates:0.00000100000050002909,RIFCSPHIGHO2_01_FULL_OP11_38_26b_rifcsphigho2_01_scaffold_50000_4_"Candidatus_Woesebacteria_bacterium_RIFCSPHIGHO2_01_FULL_38_26b"__Woesebacteria_-Microgenomates:0.00149700599870599077):0.20780917744959884197[100],((RIFCSPLOWO2_01_FULL_CPR_39_10b_rifcsplowo2_01_scaffold_1935_61_"Candidatus_Woesebacteria_bacterium_RIFCSPLOWO2_01_FULL_39_10b"__Woesebacteria_-Microgenomates:0.00842597367734470616,RIFCSPHIGHO2_01_FULL_OP11_38_10_rifcsphigho2_01_scaffold_642_62_"Candidatus_Woesebacteria_bacterium_RIFCSPHIGHO2_01_FULL_38_10"__Woesebacteria_-Microgenomates:0.00000100000050002909):0.25392134168872715350[100],((gwc1_scaffold_6533_22_GWC1_GWB1_OP11_38_8_37_8:0.01369250872124386231,GWB1_scaffold_42_74_GWB1_GWB1_OP11_38_8_37_8:0.00000100000050002909):0.15377891095370416208[100],((((GWB1_OP11_37_5_GWB1_scaffold_2483_14_gyrA__"Candidatus_Woesebacteria_bacterium_GWB1_37_5"__Woesebacteria_-Microgenomates:0.00000100000050002909,RIFCSPHIGHO2_01_FULL_CPR_39_32_rifcsphigho2_01_scaffold_75_58_gyrA__"Candidatus_Woesebacteria_bacterium_RIFCSPHIGHO2_01_FULL_39_32"__Woesebacteria_-Microgenomates:0.00000100000050002909):0.00000100000050002909[100],(RIFCSPHIGHO2_12_FULL_OP11_38_11_rifcsphigho2_12_scaffold_1268_18_gyrA__"Candidatus_Woesebacteria_bacterium_RIFCSPHIGHO2_12_FULL_38_11"__Woesebacteria_-Microgenomates:0.00000100000050002909,RIFCSPLOWO2_01_FULL_CPR_39_25_rifcsplowo2_01_scaffold_66_58_gyrA__"Candidatus_Woesebacteria_bacterium_RIFCSPLOWO2_01_FULL_39_25"__Woesebacteria_-Microgenomates:0.00000100000050002909):0.01022570272472980539[99]):0.11301956020438916339[100],(RIFCSPLOWO2_01_FULL_CPR_39_10_rifcsplowo2_01_scaffold_1913_15_"Candidatus_Woesebacteria_bacterium_RIFCSPLOWO2_01_FULL_39_10"__Woesebacteria_-Microgenomates:0.00000100000050002909,RIFCSPHIGHO2_01_FULL_CPR_38_9_rifcsphigho2_01_scaffold_3307_36_"Candidatus_Woesebacteria_bacterium_RIFCSPHIGHO2_01_FULL_38_9"__Woesebacteria_-Microgenomates:0.01160857300354116786):0.13001371948086018482[100]):0.05517952845427204905[90],(((RIFCSPHIGHO2_01_FULL_OP11_39_17_rifcsphigho2_01_scaffold_63283_4_"Candidatus_Woesebacteria_bacterium_RIFCSPHIGHO2_01_FULL_39_17"__Woesebacteria_-Microgenomates:0.00000100000050002909,gwc1_scaffold_1616_7_GWC1_Parcubacteria_bacterium_GW2011_GWC1_43_11b_42_11:0.00000100000050002909):0.00000100000050002909[100],(RIFCSPLOWO2_01_FULL_OP11_39_14_rifcsplowo2_01_scaffold_5897_13_"Candidatus_Woesebacteria_bacterium_RIFCSPLOWO2_01_FULL_39_14"__Woesebacteria_-Microgenomates:0.00930492195018202406,GWB1_scaffold_6085_4_GWB1_GWB1_OP11_39_10b_39_10:0.00000100000050002909):0.01013538104641572950[88]):0.12839392440596414380[100],(GWB1_scaffold_94_8_GWB1_GWB1_OP11_39_12_39_12:0.00000100000050002909,gwa1_scaffold_82_8_GWA1_Woesebacteria_39_12:0.00000100000050002909):0.10470808529067650305[100]):0.05752696078856263384[94]):0.04284471597894570077[55]):0.02953115573453191436[29]):0.04987871816204356851[46]):0.03980853088392076466[42]):0.02449562267368776344[40]):0.03165620683571676586[61]):0.02335357677328802131[34]):0.04585384911379853518[83],(((((gwa1_scaffold_160_137_GWA1_GWA1_OP11_33_30_33_30:0.00272621639388628042,(((gwc1_scaffold_174_137_GWC1_GWA1_OP11_33_30_33_32:0.00000100000050002909,gwd1_scaffold_1295_7_GWD1_GWA1_OP11_33_30_33_9:0.00000100000050002909):0.00000100000050002909[18],gwa2_scaffold_519_137_GWA2_GWA1_OP11_33_30_33_29:0.00000100000050002909):0.00000100000050002909[16],GWB1_scaffold_509_136_GWB1_GWA1_OP11_33_30_33_38:0.00000100000050002909):0.00553422398736860225[98]):0.05204987667020043174[100],((GWC2_OP11_33_12_gwc2_scaffold_363_41_Gyrase_subunit_A_protein_{ECO_0000313|EMBL_KKP46449_1}__TaxID=1618508__unknown_-Microgenomates:0.00000100000050002909,gwa1_scaffold_165_90_GWA1_Microgenomates_bacterium_GW2011_GWC1_33_28_33_33:0.00000100000050002909):0.00000100000050002909[71],((GWB1_scaffold_223_89_GWB1_Microgenomates_bacterium_GW2011_GWC1_33_28_33_22:0.00000100000050002909,(RIFOXYD1_FULL_OP11_related_33_11_rifoxyd1_full_scaffold_390_9_Gyrase_subunit_A_protein_{ECO_0000313|EMBL_KKP46449_1}__TaxID=1618508__unknown_-Microgenomates:0.00000100000050002909,(gwc1_scaffold_372_6_GWC1_Microgenomates_bacterium_GW2011_GWC1_33_28_33_28:0.00000100000050002909,gwa2_scaffold_542_89_GWA2_Microgenomates_bacterium_GW2011_GWC1_33_28_33_20:0.00000100000050002909):0.00000100000050002909[4]):0.00000100000050002909[3]):0.00000100000050002909[9],(RIFOXYB1_FULL_CPR_33_9_rifoxyb1_full_scaffold_4492_6_Gyrase_subunit_A_protein_{ECO_0000313|EMBL_KKP46449_1}__TaxID=1618508__unknown_-Microgenomates:0.00000100000050002909,gwc2_scaffold_363_41_GWC2_Microgenomates_bacterium_GW2011_GWC1_33_28_33_12:0.00000100000050002909):0.00000100000050002909[27]):0.00157871950386993657[99]):0.03757267225704480351[100]):0.08815999603521743055[100],((((((OP11_1_1_627_gyrA_:0.00000100000050002909,(gwa1_scaffold_24_117_GWA1_Woesebacteria_31_34:0.00000100000050002909,(((RIFOXYA1_FULL_OP11_31_71_rifoxya1_full_scaffold_150_144_Gyrase_subunit_A_protein_{ECO_0000313|EMBL_KKP33540_1}__TaxID=1618603__unknown_-Microgenomates:0.00000100000050002909,RIFOXYD1_FULL_OP11_related_31_53_rifoxyd1_full_scaffold_108_6_Gyrase_subunit_A_protein_{ECO_0000313|EMBL_KKP33540_1}__TaxID=1618603__unknown_-Microgenomates:0.00000100000050002909):0.00000100000050002909[20],RIFOXYC1_FULL_OP11_related_31_51_rifoxyc1_full_scaffold_176_20_Gyrase_subunit_A_protein_{ECO_0000313|EMBL_KKP33540_1}__TaxID=1618603__unknown_-Microgenomates:0.00000100000050002909):0.00000100000050002909[31],GWB1_scaffold_33_4_GWB1_Woesebacteria_31_29:0.00000100000050002909):0.00000100000050002909[10]):0.00000100000050002909[77]):0.00000100000050002909[12],gwf2_scaffold_106_38_GWF2_Woesebacteria_31_16:0.00000100000050002909):0.00000100000050002909[23],gwc1_scaffold_17_115_GWC1_Woesebacteria_31_45:0.00000100000050002909):0.00000100000050002909[8],gwe1_scaffold_1_389_GWE1_Woesebacteria_31_21:0.00000100000050002909):0.00000100000050002909[14],gwd1_scaffold_43_21_GWD1_Woesebacteria_31_12:0.00000100000050002909):0.00156636885734061306[62],gwc2_scaffold_1486_56_GWC2_Woesebacteria_31_9:0.00000100000050002909):0.08857246626141311585[100]):0.20711237216043612563[100],(GWB1_scaffold_7162_6_GWB1_GWB1_OP11_41_10_40_10:0.15295276082270564677,(gwa2_scaffold_14614_14_GWA2_GWA2_OP11_40_7_40_7:0.07647134627228750758,(((gwc2_scaffold_16060_1_GWC2_Woesebacteria_40_31:0.27779574437998383329,gwd2_scaffold_1625_9_GWD2_Woesebacteria_40_19:0.00000100000050002909):0.10293264629363023388[100],(gwc1_scaffold_2024_4_GWC1_GWC1_OP11_43_13_43_13:0.00000100000050002909,((RIFOXYC1_FULL_OP11_43_18_rifoxyc1_full_scaffold_404_54_"Candidatus_Woesebacteria_bacterium_RIFOXYC1_FULL_43_18"__unknown_-Microgenomates:0.00000100000050002909,GWB1_scaffold_6335_16_GWB1_GWC1_OP11_43_13_44_11:0.00000100000050002909):0.00000100000050002909[34],RIFOXYD1_FULL_OP11_43_18_rifoxyd1_full_scaffold_432_53_"Candidatus_Woesebacteria_bacterium_RIFOXYD1_FULL_43_18"__unknown_-Microgenomates:0.00000100000050002909):0.01141360514025377935[100]):0.09764243475285375173[100]):0.06923445637814991394[96],((GWB1_scaffold_10_94_GWB1_GWB1_OP11_39_10_39_11:0.00000100000050002909,gwa1_scaffold_29_159_GWA1_Woesebacteria_41_14:0.00000100000050002909):0.00000100000050002909[100],gwa2_scaffold_5958_22_GWA2_Woesebacteria_40_7:0.15228162546480561446):0.11212355812245458631[100]):0.05554458048537057324[95]):0.03714944526050836804[78]):0.06493156905394256717[98]):0.05794216526781663379[87],((((GWB1_scaffold_2552_1_GWB1_GWB1_OP11_40_101_partial_41_103:0.00000100000050002909,RIFOXYA1_FULL_OP11_related_40_18_rifoxya1_full_scaffold_906_1_"Candidatus_Woesebacteria_bacterium_RIFOXYA1_FULL_40_18"__Woesebacteria_-Microgenomates:0.00000100000050002909):0.00000100000050002909[100],(RIFOXYD1_FULL_OP11_40_21_rifoxyd1_full_scaffold_1307_12_"Candidatus_Woesebacteria_bacterium_RIFOXYD1_FULL_40_21"__Woesebacteria_-Microgenomates:0.00703268017585913837,(gwa1_scaffold_1775_1_GWA1_GWA1_OP11_40_45_partial_40_45:0.00000100000050002909,RIFOXYB1_FULL_OP11_40_26_rifoxyb1_full_scaffold_1016_1_"Candidatus_Woesebacteria_bacterium_RIFOXYB1_FULL_40_26"__Woesebacteria_-Microgenomates:0.00000100000050002909):0.00000100000050002909[95]):0.01471914352182343566[87]):0.16081492942787797840[100],(((RBG_16_OP11_42_24_RBG_16_scaffold_21_162_"Candidatus_Woesebacteria_bacterium_RBG_16_42_24"__Woesebacteria_-Microgenomates:0.00000100000050002909,RBG_19FT_COMBO_OP11_42_9_rbg_19ft_combo_scaffold_709_68_"Candidatus_Woesebacteria_bacterium_RBG_19FT_COMBO_42_9"__Woesebacteria_-Microgenomates:0.00000100000050002909):0.09070437327191502308[100],GWA1_OP11_42_12_gwa1_scaffold_1288_19_"Candidatus_Woesebacteria_bacterium_GWA1_42_12"__Woesebacteria_-Microgenomates:0.11802149809472504971):0.05747065126634766374[94],(RBG_19FT_COMBO_OP11_47_8_rbg_19ft_combo_scaffold_1934_13_Gyrase_subunit_A_protein_{ECO_0000313|EMBL_KKU25186_1}__TaxID=1618602__Woesebacteria_-Microgenomates:0.13831596951809901896,(gwc2_scaffold_15924_6_GWC2_GWC2_OP11_45_9b_44_9:0.08075158997061430977,((RIFOXYC1_FULL_OP11_related_46_16_rifoxyc1_full_scaffold_339_58_Gyrase_subunit_A_protein_{ECO_0000313|EMBL_KKU25186_1}__TaxID=1618602__Woesebacteria_-Microgenomates:0.00000100000050002909,gwf1_scaffold_646_49_GWF1_Woesebacteria_47_14:0.00000100000050002909):0.00000100000050002909[67],RIFOXYB1_FULL_OP11_47_31_rifoxyb1_full_scaffold_2121_4_"Candidatus_Woesebacteria_bacterium_RIFOXYB1_FULL_47_31"__Woesebacteria_-Microgenomates:0.00152350634837051168):0.06713970467973649769[100]):0.04867064104271159874[99]):0.04461011777009991908[83]):0.08122604131100132074[100]):0.04170555516387679934[87],RBG_16_OP11_34_12_RBG_16_scaffold_2063_43_MCYN0567__"Candidatus_Woesebacteria_bacterium_RBG_16_34_12"__Woesebacteria_-Microgenomates:0.36439801478142902491):0.02854421545456297532[27]):0.02868160160178897730[35]):0.04972050641894426581[58],((GWB1_scaffold_862_25_GWB1_GWB1_OP11_38_5_partial_38_6:0.01618142512580668727,gwa1_scaffold_11976_1_GWA1_Parcubacteria_38_9:0.12188283894752108272):0.27980085839791996039[100],((RIFOXYB1_FULL_CPR_38_16_rifoxyb1_full_scaffold_1010_5_"Candidatus_Woesebacteria_bacterium_RIFOXYB1_FULL_38_16"__Woesebacteria_-Microgenomates:0.00015743890151671315,RIFOXYA1_FULL_CPR_38_9_rifoxya1_full_scaffold_5171_4_"Candidatus_Woesebacteria_bacterium_RIFOXYA1_FULL_38_9"__Woesebacteria_-Microgenomates:0.01482758287768356359):0.27942148112167658480[100],((RIFCSPHIGHO2_01_FULL_CPR_41_10_rifcsphigho2_01_scaffold_3831_8_"Candidatus_Woesebacteria_bacterium_RIFCSPHIGHO2_01_FULL_41_10"__Woesebacteria_-Microgenomates:0.26264316993413011625,(RIFCSPHIGHO2_01_FULL_CPR_44_21_rifcsphigho2_01_scaffold_943_66_"Candidatus_Woesebacteria_bacterium_RIFCSPHIGHO2_01_FULL_44_21"__Woesebacteria_-Microgenomates:0.00000100000050002909,RIFCSPLOWO2_01_FULL_CPR_44_24b_rifcsplowo2_01_scaffold_423_65_"Candidatus_Woesebacteria_bacterium_RIFCSPLOWO2_01_FULL_44_24b"__Woesebacteria_-Microgenomates:0.00000100000050002909):0.35218376796585226796[100]):0.06072125641982849958[93],(gwc1_scaffold_437_88_GWC1_GWC1_OP11_42_9_41_10:0.01499921326049452955,GWB1_scaffold_0_135_GWB1_GWC1_OP11_42_9_42_14:0.00000100000050002909):0.32962649177204494944[100]):0.06604276961337010587[94]):0.05161454876724928115[85]):0.04635968160157107748[63]):0.02381682675974231000[25]):0.05410362588871310552[41]):0.18966307468372234357[100],(((((RIFCSPLOWO2_01_FULL_CPR_40_20_rifcsplowo2_01_scaffold_5496_12_Gyrase_subunit_A_protein_{ECO_0000313|EMBL_KKR10673_1}__TaxID=1618498__unknown_-Microgenomates:0.00000100000050002909,RIFCSPLOWO2_02_FULL_OP11_40_10_rifcsplowo2_02_scaffold_1529_9_Gyrase_subunit_A_protein_{ECO_0000313|EMBL_KKR10673_1}__TaxID=1618498__unknown_-Microgenomates:0.00000100000050002909):0.00000100000050002909[32],(RIFCSPHIGHO2_01_FULL_OP11_40_17_rifcsphigho2_01_scaffold_9239_9_Gyrase_subunit_A_protein_{ECO_0000313|EMBL_KKR10673_1}__TaxID=1618498__unknown_-Microgenomates:0.00730933043722613827,RIFCSPHIGHO2_02_FULL_CPR_39_13_rifcsphigho2_02_scaffold_742_14_Gyrase_subunit_A_protein_{ECO_0000313|EMBL_KKR10673_1}__TaxID=1618498__unknown_-Microgenomates:0.00528045092440705254):0.00792842561710618322[97]):0.00000100000050002909[6],gwa2_scaffold_2633_15_GWA2_RIFCSPLOWO2_01_FULL_RIF_OP11_01_40_20_curated_39_20:0.00000100000050002909):0.23706948578960432283[100],((RIFCSPLOWO2_01_FULL_OP11_41_27_rifcsplowo2_01_scaffold_23414_4_gyrA__"Candidatus_Blackburnbacteria_bacterium_RIFCSPLOWO2_01_FULL_41_27"__RIF-OP11-1_-Microgenomates:0.01719022725912048438,RIFCSPHIGHO2_12_FULL_OP11_41_13b_rifcsphigho2_12_scaffold_7814_10_gyrA__"Candidatus_Blackburnbacteria_bacterium_RIFCSPHIGHO2_12_FULL_41_13b"__RIF-OP11-1_-Microgenomates:0.01388130157438231121):0.04320540757087070610[90],Y2_MetaBAT.5_scaffold_97_104:0.06819907689837854947):0.21095204634293460155[100]):0.11390401562900406840[100],(RIFCSPHIGHO2_01_FULL_OP11_43_15b_rifcsphigho2_01_scaffold_921_52_"Candidatus_Blackburnbacteria_bacterium_RIFCSPHIGHO2_01_FULL_43_15b"__RIF-OP11-1_-Microgenomates:0.21080168921649741764,(((RIFCSPHIGHO2_02_FULL_CPR_44_20_rifcsphigho2_02_scaffold_351_6_gyrA__"Candidatus_Blackburnbacteria_bacterium_RIFCSPHIGHO2_02_FULL_44_20"__RIF-OP11-1_-Microgenomates:0.00000100000050002909,RIFCSPHIGHO2_01_FULL_OP11_44_64_rifcsphigho2_01_scaffold_4088_25_gyrA__"Candidatus_Blackburnbacteria_bacterium_RIFCSPHIGHO2_01_FULL_44_64"__RIF-OP11-1_-Microgenomates:0.00000100000050002909):0.00000100000050002909[34],RIFCSPHIGHO2_12_FULL_OP11_44_25_rifcsphigho2_12_scaffold_2151_30_gyrA__"Candidatus_Blackburnbacteria_bacterium_RIFCSPHIGHO2_12_FULL_44_25"__RIF-OP11-1_-Microgenomates:0.00000100000050002909):0.00953038166597833247[100],(RIFCSPLOWO2_02_FULL_OP11_44_9_rifcsplowo2_02_scaffold_14952_4_gyrA__"Candidatus_Blackburnbacteria_bacterium_RIFCSPLOWO2_02_FULL_44_9"__RIF-OP11-1_-Microgenomates:0.00000100000050002909,RIFCSPLOWO2_01_FULL_OP11_44_43_rifcsplowo2_01_scaffold_3547_30_gyrA__"Candidatus_Blackburnbacteria_bacterium_RIFCSPLOWO2_01_FULL_44_43"__RIF-OP11-1_-Microgenomates:0.00000100000050002909):0.01116846455909503363[100]):0.22515006165891449097[100]):0.19832115484869852762[100]):0.16376175719517166440[100]):0.08546890673636256541[100]):0.06170743980962451608[12],Y5_MetaBAT.31_scaffold_2468_6:0.53453060043010713898):0.03078977546837230808[10],(RIFCSPHIGHO2_01_FULL_OP11_48_12_rifcsphigho2_01_scaffold_4241_25_gyrA__"Candidatus_Chisholmbacteria_bacterium_RIFCSPHIGHO2_01_FULL_48_12"__RIF-OP11-3_-Microgenomates:0.86210991450603091657,((RBG_13_OP11_42_9_RBG_13_scaffold_301_22_"Candidatus_Beckwithbacteria_bacterium_RBG_13_42_9"__Beckwithbacteria_-Microgenomates:0.49872868852434482090,(((((gwa2_scaffold_224_26_GWA2_RIFCSPHIGHO2_01_FULL_OP11_Beckwithbacteria_49_39_curated_49_33:0.00000100000050002909,GWC1_OP11_49_16_396_GWC1_RIFCSPHIGHO2_01_FULL_OP11_Beckwithbacteria_49_39_curated_49_1:0.00000100000050002909):0.00000100000050002909[17],((((gwa1_scaffold_66_26_GWA1_RIFCSPHIGHO2_01_FULL_OP11_Beckwithbacteria_49_39_curated_49_32:0.00000100000050002909,RIFCSPLOWO2_01_FULL_OP11_49_47_rifcsplowo2_01_scaffold_105_49_"Candidatus_Beckwithbacteria_bacterium_RIFCSPLOWO2_01_FULL_49_47"__Beckwithbacteria_-Microgenomates:0.00000100000050002909):0.00000100000050002909[2],GWB1_scaffold_67_49_GWB1_RIFCSPHIGHO2_01_FULL_OP11_Beckwithbacteria_49_39_curated_49_15:0.00000100000050002909):0.00000100000050002909[2],gwc1_scaffold_10_153_GWC1_RIFCSPHIGHO2_01_FULL_OP11_Beckwithbacteria_49_39_curated_49_18:0.00000100000050002909):0.00000100000050002909[2],gwc2_scaffold_1025_34_GWC2_RIFCSPHIGHO2_01_FULL_OP11_Beckwithbacteria_49_39_curated_49_12:0.00000100000050002909):0.00000100000050002909[0]):0.00000100000050002909[9],rifcsphigho2_12_scaffold_853_curated_170_"Candidatus_Beckwithbacteria_bacterium_RIFCSPHIGHO2_12_FULL_49_13"__Beckwithbacteria_-Microgenomates:0.00000100000050002909):0.00654993327494190342[98],(RIFCSPHIGHO2_01_FULL_OP11_49_39_rifcsphigho2_01_scaffold_189_49_"Candidatus_Beckwithbacteria_bacterium_RIFCSPHIGHO2_01_FULL_49_39"__Beckwithbacteria_-Microgenomates:0.00000100000050002909,RIFCSPHIGHO2_02_FULL_OP11_49_13_rifcsphigho2_02_scaffold_376_154_"Candidatus_Beckwithbacteria_bacterium_RIFCSPHIGHO2_02_FULL_49_13"__Beckwithbacteria_-Microgenomates:0.02717736936048260193):0.00454178177474451935[46]):0.28861467259587764156[100],(RIFCSPLOWO2_02_FULL_OP11_47_23_rifcsplowo2_02_scaffold_22836_3_gyrA__"Candidatus_Beckwithbacteria_bacterium_RIFCSPLOWO2_02_FULL_47_23"__Beckwithbacteria_-Microgenomates:0.00000100000050002909,gwc2_scaffold_4115_11_GWC2_GWC2_OP11_47_9_partial_47_9:0.00706381404110540800):0.26605410723868117007[100]):0.29847295390829758910[100]):0.09712930761207139163[69],(((RIFCSPHIGHO2_01_FULL_OP11_52_32_rifcsphigho2_01_scaffold_32_240_"Candidatus_Chisholmbacteria_bacterium_RIFCSPHIGHO2_01_FULL_52_32"__RIF-OP11-3_-Microgenomates:0.00000100000050002909,RIFCSPLOWO2_01_FULL_CPR_50_28_rifcsplowo2_01_scaffold_7_843_"Candidatus_Chisholmbacteria_bacterium_RIFCSPLOWO2_01_FULL_50_28"__RIF-OP11-3_-Microgenomates:0.00000100000050002909):0.47273165655843707444[100],((RIFCSPLOWO2_01_FULL_CPR_47_12_rifcsplowo2_01_scaffold_6579_8_gyrA__"Candidatus_Pacebacteria_bacterium_RIFCSPLOWO2_01_FULL_47_12"__Pacebacteria_-Microgenomates:0.41251545839104925006,(((GWB1_scaffold_183_53_GWB1_GWA1_OP11_46_10_47_8:0.00154028687075680681,gwa1_scaffold_132_18_GWA1_GWA1_OP11_46_10_47_11:0.00823873641442476531):0.13839446258457158145[100],(RIFOXYA1_FULL_CPR_38_18_rifoxya1_full_scaffold_29_37_"Candidatus_Pacebacteria_bacterium_RIFOXYA1_FULL_38_18"__Pacebacteria_-Microgenomates:0.01107441221779795204,((RIFOXYC1_FULL_OP11_related_39_21_rifoxyc1_full_scaffold_41_106_"Candidatus_Pacebacteria_bacterium_RIFOXYC1_FULL_39_21"__Pacebacteria_-Microgenomates:0.00000100000050002909,RIFOXYB1_FULL_CPR_39_46_rifoxyb1_full_scaffold_36_118_"Candidatus_Pacebacteria_bacterium_RIFOXYB1_FULL_39_46"__Pacebacteria_-Microgenomates:0.00000100000050002909):0.00000100000050002909[31],RIFOXYD1_FULL_CPR_39_27_rifoxyd1_full_scaffold_35_38_"Candidatus_Pacebacteria_bacterium_RIFOXYD1_FULL_39_27"__Pacebacteria_-Microgenomates:0.00000100000050002909):0.00100301793172612869[100]):0.13001653597979201393[100]):0.15786434913044275485[100],((OP11_3_1_738_CPR-complete-draft_GWF2_OP11_38_9_36_13:0.00000100000050002909,gwf1_scaffold_376_77_GWF1_GWF2_OP11_38_9_36_5:0.00000100000050002909):0.00000100000050002909[34],gwf2_scaffold_14_741_GWF2_GWF2_OP11_38_9_36_13:0.00000100000050002909):0.32148382297793010043[100]):0.11559603427567520517[99]):0.31022195503253846560[100],((gwf2_scaffold_262_55_GWF2_GWF1_OP11_44_10_43_18:0.00979947484245569274,(gwf1_scaffold_65_55_GWF1_GWF1_OP11_44_10_43_10:0.00000100000050002909,RIFOXYB1_FULL_OP11_related_44_10_rifoxyb1_full_scaffold_6748_4_Gyrase_subunit_A_protein_{ECO_0000313|EMBL_KKT31861_1}__TaxID=1618537__unknown_-Microgenomates:0.01635725283170496105):0.01189580639394749277[98]):0.27210689626423079091[100],(RIFCSPHIGHO2_01_FULL_CPR_46_10_rifcsphigho2_01_scaffold_4439_7_gyrA__"Candidatus_Pacebacteria_bacterium_RIFCSPHIGHO2_01_FULL_46_10"__Pacebacteria_-Microgenomates:0.01696187269038931106,((gwa1_scaffold_126_27_GWA1_GWC1_OP11_46_15_46_15:0.00000100000050002909,gwc1_scaffold_20_113_GWC1_GWC1_OP11_46_15_45_18:0.00000100000050002909):0.00000100000050002909[34],GWB1_scaffold_243_65_GWB1_GWC1_OP11_46_15_45_18:0.00000100000050002909):0.02115609530242111916[100]):0.27085650446592141050[100]):0.08555213847341136546[91]):0.22023710653178141250[100]):0.06111048114531478226[56],(((RIFCSPHIGHO2_01_FULL_OP11_50_25_rifcsphigho2_01_scaffold_2120_38_gyrA__type_II_"Candidatus_Collierbacteria_bacterium_RIFCSPHIGHO2_01_FULL_50_25"__Collierbacteria_-Microgenomates:0.00000100000050002909,RIFCSPLOWO2_01_FULL_CPR_50_23_rifcsplowo2_01_scaffold_679_76_gyrA__type_II_"Candidatus_Collierbacteria_bacterium_RIFCSPLOWO2_01_FULL_50_23"__Collierbacteria_-Microgenomates:0.00000100000050002909):0.29684799530707067783[100],((gwc2_scaffold_9780_7_GWC2_GWC2_OP11_45_15_45_14:0.00000100000050002909,((gwf2_scaffold_3047_3_GWF2_GWF2_OP11_44_15_44_15:0.00000100000050002909,gwc1_scaffold_3828_5_gmc_GY4MC1_0006:0.01794029234577381587):0.00000100000050002909[6],(gwf1_scaffold_879_22_GWF1_Collierbacteria_45_12:0.00000100000050002909,gwe1_scaffold_1952_2_GWE1_GWE1_OP11_ACD61_46_18_44_18:0.00000100000050002909):0.00000100000050002909[24]):0.00161547120933055403[48]):0.12507340959460791496[100],((((((gwc1_scaffold_316_11_GWC1_GWC1_OP11_44_23_44_24:0.00000100000050002909,gwc2_scaffold_1806_35_GWC2_GWC1_OP11_44_23_44_43:0.00000100000050002909):0.00000100000050002909[32],gwb2_scaffold_294_21_GWB2_GWC1_OP11_44_23_44_18:0.00000100000050002909):0.01636483909940167694[100],(gwa1_scaffold_216_21_GWA1_GWC1_OP11_44_23_44_16:0.00214892038802735842,(GWB1_scaffold_2734_12_GWB1_GWC1_OP11_44_23_44_35:0.00000100000050002909,gwa2_scaffold_45344_1_GWA2_GWC1_OP11_44_23_44_92:0.00000100000050002909):0.00000100000050002909[29]):0.00728027359647301191[97]):0.08689320646831145967[100],(((RIFOXYD2_FULL_OP11_related_45_13_complete_859_Gyrase_subunit_A_protein_{ECO_0000313|EMBL_KKU33537_1}__TaxID=1618381__Collierbacteria_-Microgenomates:0.00000100000050002909,((gwa2_scaffold_338_60_GWA2_RIFOXYC2_FULL_OP11_Collierbacteria_43_15_curated_45_27:0.00000100000050002909,((rifoxya2_OP11_46_20_complete_859_Gyrase_subunit_A_protein_{ECO_0000313|EMBL_KKU33537_1}__TaxID=1618381__Collierbacteria_-Microgenomates:0.00000100000050002909,RIFOXYC2_FULL_OP11_related_43_15_complete_859_Gyrase_subunit_A_protein_{ECO_0000313|EMBL_KKU33537_1}__TaxID=1618381__Collierbacteria_-Microgenomates:0.00000100000050002909):0.00000100000050002909[1],gwc2_scaffold_220_60_GWC2_RIFOXYC2_FULL_OP11_Collierbacteria_43_15_curated_44_13:0.00000100000050002909):0.00000100000050002909[3]):0.00000100000050002909[9],RIFOXYB2_FULL_OP11_46_14_complete_859_Gyrase_subunit_A_protein_{ECO_0000313|EMBL_KKU33537_1}__TaxID=1618381__Collierbacteria_-Microgenomates:0.00000100000050002909):0.00000100000050002909[4]):0.02041413087101407245[100],(((gwb2_scaffold_456_63_GWB2_GWD2_OP11_45_10_44_22:0.00000100000050002909,GWB1_scaffold_950_1_GWB1_GWD2_OP11_45_10_44_201:0.00000100000050002909):0.00000100000050002909[11],((gwa2_scaffold_1539_6_GWA2_GWD2_OP11_45_10_44_14:0.00000100000050002909,(gwd1_scaffold_239_6_GWD1_GWD2_OP11_45_10_44_27:0.00000100000050002909,gwc1_scaffold_141_28_GWC1_GWD2_OP11_45_10_44_37:0.00000100000050002909):0.00000100000050002909[34]):0.00000100000050002909[7],gwc2_scaffold_1116_40_GWC2_GWD2_OP11_45_10_44_31:0.00000100000050002909):0.00000100000050002909[4]):0.00838199907305365449[99],gwd2_scaffold_35_73_GWD2_GWD2_OP11_45_10_44_11:0.00000100000050002909):0.00592746138091007797[71]):0.03748304199992869012[98],(gwc1_scaffold_2157_8_GWC1_GWC2_OP11_44_18_43_10:0.00000100000050002909,gwc2_scaffold_3691_9_GWC2_GWC2_OP11_44_18_43_18:0.00000100000050002909):0.08068706516614497504[100]):0.05565363654705246521[79]):0.05256526211975000307[73],RIFOXYD1_FULL_OP11_40_9_rifoxyd1_full_scaffold_1157_42_"Candidatus_Collierbacteria_bacterium_RIFOXYD1_FULL_40_9"__Collierbacteria_-Microgenomates:0.20766605459857701010):0.05801124833517429941[87],((gwe2_scaffold_561_40_GWE2_GWA2_OP11_42_17_42_49:0.00000100000050002909,((gwa2_scaffold_331_25_GWA2_GWA2_OP11_42_17_42_18:0.00000100000050002909,gwa1_scaffold_722_11_GWA1_GWA2_OP11_42_17_42_61:0.00000100000050002909):0.00000100000050002909[10],gwb2_scaffold_465_61_GWB2_GWA2_OP11_42_17_42_12:0.00000100000050002909):0.00000100000050002909[12]):0.00000100000050002909[12],gwf2_scaffold_1738_12_GWF2_GWA2_OP11_42_17_42_52:0.00000100000050002909):0.11946191924307437982[100]):0.02713823778992182148[65]):0.18583452132003744350[100]):0.29023524923470656045[100],(gwa2_scaffold_3812_9_GWA2_GWA2_OP11_46_16_partial_46_16:0.19506728697242542436,(RIFOXYA2_FULL_OP11_related_46_10_rifoxya2_full_scaffold_899_25_Gyrase_subunit_A_protein_{ECO_0000313|EMBL_KKU43466_1}__TaxID=1618495__unknown_-Microgenomates:0.01415367323806374956,(((((gwf2_scaffold_2444_42_GWF2_Microgenomates_bacterium_GW2011_GWF2_46_18_47_18:0.00000100000050002909,(gwa1_scaffold_5321_4_GWA1_Microgenomates_46_8:0.00000100000050002909,(gwe1_scaffold_223_8_GWE1_Microgenomates_47_11:0.00000100000050002909,(RIFOXYA1_FULL_OP11_46_24_rifoxya1_full_scaffold_4417_5_Gyrase_subunit_A_protein_{ECO_0000313|EMBL_KKU43466_1}__TaxID=1618495__unknown_-Microgenomates:0.00000100000050002909,RIFOXYD1_FULL_OP11_related_46_26_rifoxyd1_full_scaffold_1559_26_"Candidatus_Collierbacteria_bacterium_RIFOXYD1_FULL_46_26"__unknown_-Microgenomates:0.00000100000050002909):0.00000100000050002909[8]):0.00000100000050002909[1]):0.00000100000050002909[1]):0.00000100000050002909[1],GWB1_scaffold_1271_3_GWB1_Microgenomates_47_7:0.00000100000050002909):0.00000100000050002909[4],gwc1_scaffold_823_37_gmc_GY4MC1_0006:0.00000100000050002909):0.00000100000050002909[34],gwd1_scaffold_127_7_GWD1_Microgenomates_bacterium_GW2011_GWF2_46_18_46_14:0.00176521107618971365):0.00000100000050002909[82],gwf1_scaffold_676_2_GWF1_Microgenomates_bacterium_GW2011_GWF2_46_18_46_12:0.05664809020069874745):0.01694663250190408046[100]):0.17590846548316257936[100]):0.45500119035024799707[100]):0.05598199335857688419[40]):0.06649292035925065403[36]):0.05683655517447942090[28]):0.07328136804558835204[70]):0.08785079821178393145[52]):0.11467214559027548437[69]):0.10703434029812367023[88],((((((RIFCSPLOWO2_01_FULL_OP11_37_10_rifcsplowo2_01_scaffold_12851_15_gyrA__"Candidatus_Daviesbacteria_bacterium_RIFCSPLOWO2_01_FULL_37_10"__Daviesbacteria_-Microgenomates:0.00000100000050002909,RIFCSPHIGHO2_01_FULL_OP11_37_27_rifcsphigho2_01_scaffold_34745_2_gyrA__"Candidatus_Daviesbacteria_bacterium_RIFCSPHIGHO2_01_FULL_37_27"__Daviesbacteria_-Microgenomates:0.00000100000050002909):0.00000100000050002909[35],RIFCSPHIGHO2_12_FULL_OP11_37_11_rifcsphigho2_12_scaffold_5219_31_gyrA__"Candidatus_Daviesbacteria_bacterium_RIFCSPHIGHO2_12_FULL_37_11"__Daviesbacteria_-Microgenomates:0.00000100000050002909):0.21029716894222513779[100],Y2_MetaBAT.80_scaffold_8558_5:0.17703372041662254754):0.04481109236231190646[62],(RIFCSPLOWO2_01_FULL_OP11_39_12_rifcsplowo2_01_scaffold_2723_2_gyrA__"Candidatus_Daviesbacteria_bacterium_RIFCSPLOWO2_01_FULL_39_12"__Gottesmanbacteria_-Microgenomates:0.20788171979553432545,(((((RIFCSPLOWO2_12_FULL_OP11_38_10_rifcsplowo2_12_scaffold_12725_3_"Candidatus_Daviesbacteria_bacterium_RIFCSPLOWO2_12_FULL_38_10"__Daviesbacteria_-Microgenomates:0.00000100000050002909,(RIFCSPLOWO2_02_FULL_OP11_38_18_rifcsplowo2_02_scaffold_4788_21_"Candidatus_Daviesbacteria_bacterium_RIFCSPLOWO2_02_FULL_38_18"__Daviesbacteria_-Microgenomates:0.00000100000050002909,RIFCSPLOWO2_01_FULL_OP11_38_10_rifcsplowo2_01_scaffold_7911_6_"Candidatus_Daviesbacteria_bacterium_RIFCSPLOWO2_01_FULL_38_10"__Daviesbacteria_-Microgenomates:0.00000100000050002909):0.00000100000050002909[18]):0.00000100000050002909[18],RIFCSPHIGHO2_12_FULL_OP11_38_25_rifcsphigho2_12_scaffold_5692_17_"Candidatus_Daviesbacteria_bacterium_RIFCSPHIGHO2_12_FULL_38_25"__Daviesbacteria_-Microgenomates:0.00000100000050002909):0.00000100000050002909[58],RIFCSPHIGHO2_02_FULL_OP11_39_41_rifcsphigho2_02_scaffold_9215_2_"Candidatus_Daviesbacteria_bacterium_RIFCSPHIGHO2_02_FULL_39_41"__Daviesbacteria_-Microgenomates:0.00424217988795835225):0.11568627033853839947[100],(Y2_MetaBAT.7_scaffold_174_2:0.08941431658652480852,((((((RIFCSPLOWO2_01_FULL_OP11_39_23_rifcsplowo2_01_scaffold_1207_6_gyrA__"Candidatus_Daviesbacteria_bacterium_RIFCSPLOWO2_01_FULL_39_23"__Curtissbacteria_-Microgenomates:0.00000100000050002909,((RIFCSPLOWO2_02_FULL_OP11_39_13_rifcsplowo2_02_scaffold_257_6_gyrA__"Candidatus_Daviesbacteria_bacterium_RIFCSPLOWO2_02_FULL_39_13"__Curtissbacteria_-Microgenomates:0.00000100000050002909,RIFCSPHIGHO2_02_FULL_OP11_40_16_rifcsphigho2_02_scaffold_412_7_gyrA__"Candidatus_Daviesbacteria_bacterium_RIFCSPHIGHO2_02_FULL_40_16"__Curtissbacteria_-Microgenomates:0.00000100000050002909):0.00000100000050002909[8],GWB1_scaffold_3992_13_GWB1_GWA2_OP11_ACD38_rel_39_33_39_5:0.00000100000050002909):0.00000100000050002909[0]):0.00000100000050002909[1],RIFCSPHIGHO2_01_FULL_OP11_40_24_rifcsphigho2_01_scaffold_7127_11_gyrA__"Candidatus_Daviesbacteria_bacterium_RIFCSPHIGHO2_01_FULL_40_24"__Curtissbacteria_-Microgenomates:0.00000100000050002909):0.00000100000050002909[3],gwa2_scaffold_4814_6_GWA2_GWA2_OP11_ACD38_rel_39_33_39_33:0.00000100000050002909):0.00000100000050002909[5],gwc2_scaffold_3571_6_GWC2_GWA2_OP11_ACD38_rel_39_33_39_12:0.00000100000050002909):0.00454584010028496500[100],gwf2_scaffold_10559_19_GWF2_Daviesbacteria_39_7:0.00000100000050002909):0.12438484741720087778[100],((RIFCSPLOWO2_01_FULL_OP11_40_27_rifcsplowo2_01_scaffold_831_38_"Candidatus_Daviesbacteria_bacterium_RIFCSPLOWO2_01_FULL_40_27"__Daviesbacteria_-Microgenomates:0.00000100000050002909,RIFCSPHIGHO2_01_FULL_OP11_40_11_rifcsphigho2_01_scaffold_1190_41_"Candidatus_Daviesbacteria_bacterium_RIFCSPHIGHO2_01_FULL_40_11"__Daviesbacteria_-Microgenomates:0.00169958269607033770):0.09591106365332885408[100],((RIFCSPHIGHO2_01_FULL_OP11_41_23_rifcsphigho2_01_scaffold_128_157_"Candidatus_Daviesbacteria_bacterium_RIFCSPHIGHO2_01_FULL_41_23"__Daviesbacteria_-Microgenomates:0.00000100000050002909,RIFCSPLOWO2_01_FULL_OP11_41_32_rifcsplowo2_01_scaffold_209_71_"Candidatus_Daviesbacteria_bacterium_RIFCSPLOWO2_01_FULL_41_32"__Daviesbacteria_-Microgenomates:0.00000100000050002909):0.00000100000050002909[66],RIFCSPHIGHO2_02_FULL_OP11_41_10_rifcsphigho2_02_scaffold_2413_32_"Candidatus_Daviesbacteria_bacterium_RIFCSPHIGHO2_02_FULL_41_10"__Daviesbacteria_-Microgenomates:0.00163885368287096768):0.09293178660562607940[100]):0.02592936419143783422[56]):0.03801821724885760811[92]):0.02025075092944750646[37]):0.03995084769280157072[90],((RIFCSPLOWO2_01_FULL_OP11_36_8_rifcsplowo2_01_scaffold_33154_1_"Candidatus_Daviesbacteria_bacterium_RIFCSPLOWO2_01_FULL_36_8"__Daviesbacteria_-Microgenomates:0.00000100000050002909,RIFCSPHIGHO2_02_FULL_OD1_36_13_rifcsphigho2_02_scaffold_790_47_"Candidatus_Daviesbacteria_bacterium_RIFCSPHIGHO2_02_FULL_36_13"__Daviesbacteria_-Microgenomates:0.00000100000050002909):0.16584673289415419184[100],(RIFCSPHIGHO2_02_FULL_OP11_39_12_rifcsphigho2_02_scaffold_1710_10_protein_GyrA__K02469_"Candidatus_Daviesbacteria_bacterium_RIFCSPHIGHO2_02_FULL_39_12"__Daviesbacteria_-Microgenomates:0.01342869773031320213,RIFCSPLOWO2_02_FULL_CPR_38_15_rifcsplowo2_02_scaffold_73_38_protein_GyrA__K02469_"Candidatus_Daviesbacteria_bacterium_RIFCSPLOWO2_02_FULL_38_15"__Daviesbacteria_-Microgenomates:0.00327161330329039240):0.15738262404682820672[100]):0.02589174890544874638[57]):0.01794809959103186442[48]):0.02841568188871707382[52]):0.12304387511737764627[100],((((RIFCSPHIGHO2_02_FULL_OP11_41_14_rifcsphigho2_02_scaffold_17922_2_gyrA__"Candidatus_Daviesbacteria_bacterium_RIFCSPHIGHO2_02_FULL_41_14"__Daviesbacteria_-Microgenomates:0.00000100000050002909,RIFCSPLOWO2_01_FULL_OP11_40_24_rifcsplowo2_01_scaffold_1683_2_gyrA__"Candidatus_Daviesbacteria_bacterium_RIFCSPLOWO2_01_FULL_40_24"__Daviesbacteria_-Microgenomates:0.00000100000050002909):0.00146199189879860623[100],RIFCSPHIGHO2_01_FULL_OP11_41_45_rifcsphigho2_01_scaffold_22264_2_gyrA__"Candidatus_Daviesbacteria_bacterium_RIFCSPHIGHO2_01_FULL_41_45"__Daviesbacteria_-Microgenomates:0.00443960071261951302):0.30862010846075998982[100],(((RIFCSPLOWO2_02_FULL_OP11_43_11_rifcsplowo2_02_scaffold_1824_22_"Candidatus_Daviesbacteria_bacterium_RIFCSPLOWO2_02_FULL_43_11"__Daviesbacteria_-Microgenomates:0.00000100000050002909,(RIFCSPHIGHO2_12_FULL_OP11_43_11_rifcsphigho2_12_scaffold_3448_15_"Candidatus_Daviesbacteria_bacterium_RIFCSPHIGHO2_12_FULL_43_11"__Daviesbacteria_-Microgenomates:0.00000100000050002909,RIFCSPHIGHO2_01_FULL_OP11_43_17_rifcsphigho2_01_scaffold_14943_24_"Candidatus_Daviesbacteria_bacterium_RIFCSPHIGHO2_01_FULL_43_17"__Daviesbacteria_-Microgenomates:0.00000100000050002909):0.00000100000050002909[76]):0.00000100000050002909[93],gwa2_scaffold_36591_1_GWA2_Daviesbacteria_42_7:0.00000100000050002909):0.15789578697726278089[100],(((gwa2_scaffold_771_86_GWA2_GWA2_OP11_nov_40_9_40_9:0.00000100000050002909,GWB1_scaffold_21_136_GWB1_GWA2_OP11_nov_40_9_40_15:0.00000100000050002909):0.00000100000050002909[43],gwc1_scaffold_362_51_tro_trd_0652:0.00000100000050002909):0.00148839655981515204[99],gwa1_scaffold_20_175_GWA1_GWA2_OP11_nov_40_9_40_62:0.00395435622382311978):0.19728303445959013973[100]):0.04676877013015105083[97]):0.08308497444357915152[93],((GWB1_scaffold_823_56_GWB1_GWB1_OP11_36_5_36_5:0.00374426181084908452,((RIFCSPHIGHO2_01_FULL_OP11_36_37_rifcsphigho2_01_scaffold_321_89_tro_trd_0652_gyrA__"Candidatus_Daviesbacteria_bacterium_RIFCSPHIGHO2_01_FULL_36_37"__Daviesbacteria_-Microgenomates:0.00000100000050002909,RIFCSPHIGHO2_12_FULL_OP11_37_16_rifcsphigho2_12_scaffold_22_187_"Candidatus_Daviesbacteria_bacterium_RIFCSPHIGHO2_12_FULL_37_16"__Daviesbacteria_-Microgenomates:0.00000100000050002909):0.00000100000050002909[36],gwa1_scaffold_1853_37_GWA1_Daviesbacteria_36_8:0.00000100000050002909):0.00447336125587690162[100]):0.19717008479343589578[100],((RIFCSPHIGHO2_01_FULL_OP11_38_8_rifcsphigho2_01_scaffold_40669_1_Gyrase_subunit_A_protein_{ECO_0000313|EMBL_KKQ66403_1}__TaxID=1618422__Daviesbacteria_-Microgenomates:0.00000100000050002909,(gwa2_scaffold_635_14_GWA2_GWA2_OP11_38_24_37_28:0.00000100000050002909,gwa1_scaffold_13896_1_GWA1_GWA2_OP11_38_24_37_7:0.00204469507993368686):0.00634303440540254747[99]):0.16952434822317963281[100],((RIFCSPLOWO2_01_FULL_OP11_43_15_rifcsplowo2_01_scaffold_199_87_"Candidatus_Daviesbacteria_bacterium_RIFCSPLOWO2_01_FULL_43_15"__Daviesbacteria_-Microgenomates:0.00000100000050002909,RIFCSPHIGHO2_02_FULL_CPR_43_12_rifcsphigho2_02_scaffold_4258_8_"Candidatus_Daviesbacteria_bacterium_RIFCSPHIGHO2_02_FULL_43_12"__Daviesbacteria_-Microgenomates:0.00000100000050002909):0.00687729252162924774[100],RIFCSPHIGHO2_01_FULL_CPR_44_29_rifcsphigho2_01_scaffold_519_65_"Candidatus_Daviesbacteria_bacterium_RIFCSPHIGHO2_01_FULL_44_29"__Daviesbacteria_-Microgenomates:0.00000100000050002909):0.17293511011778966990[100]):0.09691361308730152280[100]):0.05102007707593961966[93]):0.03678999090119753484[86]):0.25760857222104993625[100],(((((((gwc1_scaffold_988_44_GWC1_RIFOXYC2_FULL_OP11_Curtissbacteria_41_11_curated_40_36:0.00000100000050002909,RIFCSPLOWO2_01_FULL_OP11_41_28_rifcsplowo2_01_scaffold_3658_17_Gyrase_subunit_A_protein_{ECO_0000313|EMBL_KKS02205_1}__TaxID=1618415__Curtissbacteria_-Microgenomates:0.00000100000050002909):0.00000100000050002909[0],(RIFCSPHIGHO2_01_FULL_OP11_34_40_rifcsphigho2_01_scaffold_4571_17_Gyrase_subunit_A_protein_{ECO_0000313|EMBL_KKS02205_1}__TaxID=1618415__Curtissbacteria_-Microgenomates:0.00000100000050002909,gwa2_scaffold_2778_36_GWA2_RIFOXYC2_FULL_OP11_Curtissbacteria_41_11_curated_41_32:0.00000100000050002909):0.00000100000050002909[3]):0.00000100000050002909[0],(RIFOXYB2_FULL_OP11_41_10_rifoxyb2_full_scaffold_63_93_"Candidatus_Curtissbacteria_bacterium_RIFOXYB2_FULL_41_10"__Curtissbacteria_-Microgenomates:0.00000100000050002909,(((RIFOXYA1_FULL_OP11_41_14_rifoxya1_full_scaffold_121_46_Gyrase_subunit_A_protein_{ECO_0000313|EMBL_KKS02205_1}__TaxID=1618415__Curtissbacteria_-Microgenomates:0.00000100000050002909,GWB1_scaffold_1439_3_GWB1_RIFOXYC2_FULL_OP11_Curtissbacteria_41_11_curated_40_29:0.00000100000050002909):0.00000100000050002909[0],((gwc2_scaffold_339_64_GWC2_RIFOXYC2_FULL_OP11_Curtissbacteria_41_11_curated_40_22:0.00000100000050002909,(gwa1_scaffold_1084_14_GWA1_RIFOXYC2_FULL_OP11_Curtissbacteria_41_11_curated_40_48:0.00000100000050002909,((RIFOXYC1_FULL_OP11_41_36_rifoxyc1_full_scaffold_220_69_"Candidatus_Curtissbacteria_bacterium_RIFOXYC1_FULL_41_36"__Curtissbacteria_-Microgenomates:0.00000100000050002909,RifOxyC12_full_OP11_41_11_rifoxyc3_full_scaffold_399_5_Gyrase_subunit_A_protein_{ECO_0000313|EMBL_KKS02205_1}__TaxID=1618415__Curtissbacteria_-Microgenomates:0.00000100000050002909):0.00000100000050002909[0],RIFOXYB1_FULL_OP11_41_59_rifoxyb1_full_scaffold_710_17_Gyrase_subunit_A_protein_{ECO_0000313|EMBL_KKS02205_1}__TaxID=1618415__Curtissbacteria_-Microgenomates:0.00000100000050002909):0.00000100000050002909[0]):0.00000100000050002909[0]):0.00000100000050002909[0],gwd1_scaffold_2114_6_GWD1_RIFOXYC2_FULL_OP11_Curtissbacteria_41_11_curated_39_8:0.00000100000050002909):0.00000100000050002909[0]):0.00000100000050002909[0],RIFOXYD1_FULL_OP11_41_36_rifoxyd1_full_scaffold_188_61_"Candidatus_Curtissbacteria_bacterium_RIFOXYD1_FULL_41_36"__Curtissbacteria_-Microgenomates:0.00000100000050002909):0.00000100000050002909[0]):0.00000100000050002909[0]):0.00000100000050002909[2],RIFCSPHIGHO2_12_FULL_OP11_41_13_rifcsphigho2_12_scaffold_659_17_"Candidatus_Curtissbacteria_bacterium_RIFCSPHIGHO2_12_FULL_41_13"__Curtissbacteria_-Microgenomates:0.00000100000050002909):0.10968882087997613994[100],((RIFCSPLOWO2_02_OP11_41_11_rifcsplowo2_02_sub10_scaffold_19_18_"Candidatus_Curtissbacteria_bacterium_RIFCSPLOWO2_02_41_11"__Curtissbacteria_-Microgenomates:0.00000100000050002909,gwa2_scaffold_4539_31_GWA2_RIFCSPLOWO2_02_OP11_Curtissbacteria_41_11_curated_40_25:0.00000100000050002909):0.00000100000050002909[100],RIFCSPHIGHO2_02_OP11_39_8_rifcsphigho2_02_sub10_scaffold_4393_3_Gyrase_subunit_A_protein_{ECO_0000313|EMBL_KKS03957_1}__TaxID=1618411__Curtissbacteria_-Microgenomates:0.00831050622266345067):0.11370402652700331569[100]):0.05756387122670729439[96],((RIFCSPHIGHO2_12_FULL_OP11_41_17_rifcsphigho2_12_scaffold_12477_2_"Candidatus_Curtissbacteria_bacterium_RIFCSPHIGHO2_12_FULL_41_17"__Curtissbacteria_-Microgenomates:0.00722660387217936070,RIFCSPHIGHO2_02_FULL_OP11_40_17_rifcsphigho2_02_scaffold_5676_7_"Candidatus_Curtissbacteria_bacterium_RIFCSPHIGHO2_02_FULL_40_17"__Curtissbacteria_-Microgenomates:0.00903782785365461402):0.16674295154125967633[100],((((RIFCSPLOWO2_01_FULL_OP11_41_18_rifcsplowo2_01_scaffold_3464_36_"Candidatus_Curtissbacteria_bacterium_RIFCSPLOWO2_01_FULL_41_18"__Curtissbacteria_-Microgenomates:0.00194673823674892184,RIFCSPHIGHO2_01_FULL_OP11_41_13_rifcsphigho2_01_scaffold_7773_12_"Candidatus_Curtissbacteria_bacterium_RIFCSPHIGHO2_01_FULL_41_13"__Curtissbacteria_-Microgenomates:0.00000100000050002909):0.11494149726145784507[100],(RIFCSPLOWO2_01_FULL_OP11_42_26_rifcsplowo2_01_scaffold_5122_44_"Candidatus_Curtissbacteria_bacterium_RIFCSPLOWO2_01_FULL_42_26"__Curtissbacteria_-Microgenomates:0.13741336806481488364,(((RIFCSPHIGHO2_01_FULL_OP11_39_57_rifcsphigho2_01_scaffold_3782_25_Gyrase_subunit_A_protein_{ECO_0000313|EMBL_KKP93713_1}__TaxID=1618782__unknown_-Parcubacteria:0.00000100000050002909,(((RIFCSPHIGHO2_02_FULL_OP11_40_16b_rifcsphigho2_02_scaffold_1756_20_Gyrase_subunit_A_protein_{ECO_0000313|EMBL_KKP93713_1}__TaxID=1618782__unknown_-Parcubacteria:0.00000100000050002909,RIFCSPLOWO2_01_FULL_OP11_39_62_rifcsplowo2_01_scaffold_1942_14_Gyrase_subunit_A_protein_{ECO_0000313|EMBL_KKP93713_1}__TaxID=1618782__unknown_-Parcubacteria:0.00000100000050002909):0.00000100000050002909[18],RIFCSPLOWO2_12_FULL_OP11_38_9_rifcsplowo2_12_scaffold_9411_53_Gyrase_subunit_A_protein_{ECO_0000313|EMBL_KKP93713_1}__TaxID=1618782__unknown_-Parcubacteria:0.00000100000050002909):0.00000100000050002909[0],RIFCSPLOWO2_02_FULL_OP11_40_11_rifcsplowo2_02_scaffold_2236_66_Gyrase_subunit_A_protein_{ECO_0000313|EMBL_KKP93713_1}__TaxID=1618782__unknown_-Parcubacteria:0.00000100000050002909):0.00000100000050002909[3]):0.00000100000050002909[5],RIFCSPHIGHO2_12_FULL_OP11_38_37_rifcsphigho2_12_scaffold_2584_9_Gyrase_subunit_A_protein_{ECO_0000313|EMBL_KKP93713_1}__TaxID=1618782__unknown_-Parcubacteria:0.00000100000050002909):0.00268768261693647093[92],gwa1_scaffold_507_83_GWA1_GWA1_OD1_36_12_37_12:0.00818381138915785615):0.22565606176407057570[100]):0.02954996433289630575[67]):0.03715734074349001659[86],gwa1_scaffold_184_38_GWA1_GWA1_OP11_40_9_partial_39_9:0.21549796966932505127):0.04705434182272144605[77],(RIFCSPHIGHO2_01_FULL_OP11_41_11_rifcsphigho2_01_scaffold_2624_59_"Candidatus_Curtissbacteria_bacterium_RIFCSPHIGHO2_01_FULL_41_11"__Curtissbacteria_-Microgenomates:0.21131964738278721794,(RIFCSPLOWO2_02_FULL_OP11_42_37_rifcsplowo2_02_scaffold_77_50_gyrA__"Candidatus_Curtissbacteria_bacterium_RIFCSPLOWO2_02_FULL_42_37"__Curtissbacteria_-Microgenomates:0.00000100000050002909,(RIFCSPLOWO2_12_FULL_OP11_41_16_rifcsplowo2_12_scaffold_903_53_gyrA__"Candidatus_Curtissbacteria_bacterium_RIFCSPLOWO2_12_FULL_41_16"__Curtissbacteria_-Microgenomates:0.00000100000050002909,((RIFCSPHIGHO2_12_FULL_OP11_42_33_rifcsphigho2_12_scaffold_132_56_gyrA__"Candidatus_Curtissbacteria_bacterium_RIFCSPHIGHO2_12_FULL_42_33"__Curtissbacteria_-Microgenomates:0.00000100000050002909,(RIFCSPHIGHO2_02_FULL_OP11_42_58_rifcsphigho2_02_scaffold_157_56_gyrA__"Candidatus_Curtissbacteria_bacterium_RIFCSPHIGHO2_02_FULL_42_58"__Curtissbacteria_-Microgenomates:0.00000100000050002909,RIFCSPHIGHO2_01_FULL_OP11_41_44_rifcsphigho2_01_scaffold_243_64_gyrA__"Candidatus_Curtissbacteria_bacterium_RIFCSPHIGHO2_01_FULL_41_44"__Curtissbacteria_-Microgenomates:0.00000100000050002909):0.00000100000050002909[3]):0.00000100000050002909[1],RIFCSPLOWO2_01_FULL_OP11_42_50_rifcsplowo2_01_scaffold_132_57_gyrA__"Candidatus_Curtissbacteria_bacterium_RIFCSPLOWO2_01_FULL_42_50"__Curtissbacteria_-Microgenomates:0.00000100000050002909):0.00000100000050002909[2]):0.00000100000050002909[3]):0.16159568192272777409[100]):0.05155342211783695699[60]):0.02334111611626855931[23]):0.01126021777303514403[29]):0.23889208483369556157[100],RBG_16_OP11_39_7_RBG_16_scaffold_18855_4_"Candidatus_Curtissbacteria_bacterium_RBG_16_39_7"__Curtissbacteria_-Microgenomates:0.32907486947957825807):0.15552569895442941439[93]):0.11456960820513746591[88]):0.06409143415992284154[69]):0.13769160150203241244[99],((((((Y2_MetaBAT.77_scaffold_5175_4:0.40193563904329954184,((((((RIFCSPLOWO2_12_FULL_CPR_42_9_rifcsplowo2_12_scaffold_2960_12_gyrA__"Candidatus_Doudnabacteria_bacterium_RIFCSPLOWO2_12_FULL_42_9"__unknown_-SM2F11:0.00194997230701128891,RIFCSPLOWO2_01_FULL_CPR_42_60_rifcsplowo2_01_scaffold_193_29_gyrA__"Candidatus_Doudnabacteria_bacterium_RIFCSPLOWO2_01_FULL_42_60"__unknown_-SM2F11:0.00000100000050002909):0.00000100000050002909[6],RIFCSPHIGHO2_01_SM2F11_43_10_rifcsphigho2_01_sub10_scaffold_419_57_gyrA__"Candidatus_Doudnabacteria_bacterium_RIFCSPHIGHO2_01_43_10"__unknown_-SM2F11:0.00000100000050002909):0.00000100000050002909[2],((RIFCSPHIGHO2_01_FULL_CPR_41_86_rifcsphigho2_01_scaffold_333_29_gyrA__"Candidatus_Doudnabacteria_bacterium_RIFCSPHIGHO2_01_FULL_41_86"__unknown_-SM2F11:0.00000100000050002909,RIFCSPHIGHO2_02_FULL_CPR_42_25_rifcsphigho2_02_scaffold_221_29_gyrA__"Candidatus_Doudnabacteria_bacterium_RIFCSPHIGHO2_02_FULL_42_25"__unknown_-SM2F11:0.00000100000050002909):0.00000100000050002909[17],RIFCSPHIGHO2_12_FULL_CPR_42_22_rifcsphigho2_12_scaffold_197_29_gyrA__"Candidatus_Doudnabacteria_bacterium_RIFCSPHIGHO2_12_FULL_42_22"__unknown_-SM2F11:0.00000100000050002909):0.00000100000050002909[8]):0.11569044519786154945[100],(RIFCSPHIGHO2_01_FULL_OD1_45_18_rifcsphigho2_01_scaffold_7681_5_"Candidatus_Doudnabacteria_bacterium_RIFCSPHIGHO2_01_FULL_45_18"__unknown_-SM2F11:0.11453728456358354404,((RIFCSPLOWO2_02_FULL_OD1_49_13_rifcsplowo2_02_scaffold_50_86_gyrA__"Candidatus_Doudnabacteria_bacterium_RIFCSPLOWO2_02_FULL_49_13"__unknown_-SM2F11:0.00000100000050002909,(RIFCSPHIGHO2_12_FULL_CPR_48_16_rifcsphigho2_12_scaffold_47_401_gyrA__"Candidatus_Doudnabacteria_bacterium_RIFCSPHIGHO2_12_FULL_48_16"__unknown_-SM2F11:0.00000100000050002909,(RIFCSPLOWO2_01_FULL_CPR_49_40_rifcsplowo2_01_scaffold_5741_13_gyrA__"Candidatus_Doudnabacteria_bacterium_RIFCSPLOWO2_01_FULL_49_40"__unknown_-SM2F11:0.00000100000050002909,RIFCSPHIGHO2_02_FULL_CPR_49_24_rifcsphigho2_02_scaffold_12272_6_gyrA__"Candidatus_Doudnabacteria_bacterium_RIFCSPHIGHO2_02_FULL_49_24"__unknown_-SM2F11:0.00000100000050002909):0.00000100000050002909[14]):0.00000100000050002909[13]):0.00000100000050002909[95],RIFCSPHIGHO2_01_FULL_OD1_50_67_rifcsphigho2_01_scaffold_13435_8_gyrA__"Candidatus_Doudnabacteria_bacterium_RIFCSPHIGHO2_01_FULL_50_67"__unknown_-SM2F11:0.00388191998699616942):0.14020194787496847999[100]):0.02371050614774095414[31]):0.01939320694432781697[51],(RIFCSPLOWO2_01_FULL_OD1_44_21_rifcsplowo2_01_scaffold_165_103_gyrA__"Candidatus_Doudnabacteria_bacterium_RIFCSPLOWO2_01_FULL_44_21"__unknown_-SM2F11:0.00000100000050002909,RIFCSPHIGHO2_02_FULL_OD1_43_13b_rifcsphigho2_02_scaffold_69_103_gyrA__"Candidatus_Doudnabacteria_bacterium_RIFCSPHIGHO2_02_FULL_43_13b"__unknown_-SM2F11:0.00192642176275556356):0.12153417359074407400[100]):0.06746465656312881920[97],(RIFCSPHIGHO2_12_FULL_OD1_48_11_rifcsphigho2_12_scaffold_2448_20_gyrA__"Candidatus_Doudnabacteria_bacterium_RIFCSPHIGHO2_12_FULL_48_11"__unknown_-SM2F11:0.00000100000050002909,(RIFCSPHIGHO2_01_FULL_CPR_46_24_rifcsphigho2_01_scaffold_98_144_gyrA__"Candidatus_Doudnabacteria_bacterium_RIFCSPHIGHO2_01_FULL_46_24"__unknown_-SM2F11:0.00000100000050002909,RIFCSPLOWO2_02_FULL_OD1_48_8_rifcsplowo2_02_scaffold_26499_7_gyrA__"Candidatus_Doudnabacteria_bacterium_RIFCSPLOWO2_02_FULL_48_8"__unknown_-SM2F11:0.01468695279289500104):0.00387782314713774109[74]):0.12849932741045239082[100]):0.19736295189606953282[100]):0.05832861018051287150[57],((RIFCSPHIGHO2_01_FULL_CPR_50_11_rifcsphigho2_01_scaffold_4475_31_"Candidatus_Doudnabacteria_bacterium_RIFCSPHIGHO2_01_FULL_50_11"__unknown_-SM2F11:0.29617160173167395021,RIFCSPHIGHO2_01_FULL_OD1_43_23_rifcsphigho2_01_scaffold_31711_7_"Candidatus_Doudnabacteria_bacterium_RIFCSPHIGHO2_01_FULL_43_23"__unknown_-SM2F11:0.33870909673011889707):0.14990223759970464079[100],((RIFCSPHIGHO2_01_SM2F11_52_17_rifcsphigho2_01_sub10_scaffold_1338_3_"Candidatus_Doudnabacteria_bacterium_RIFCSPHIGHO2_01_52_17"__unknown_-SM2F11:0.00000100000050002909,gwa2_scaffold_64270_1_GWA2_Parcubacteria_bacterium_GW2011_GWA2_52_8_52_8:0.00000100000050002909):0.25450440230608273318[100],(RIFCSPHIGHO2_01_FULL_OD1_49_9_rifcsphigho2_01_scaffold_12940_6_"Candidatus_Doudnabacteria_bacterium_RIFCSPHIGHO2_01_FULL_49_9"__unknown_-SM2F11:0.10684351645175442502,(((((RIFCSPLOWO2_12_FULL_OD1_47_12_rifcsplowo2_12_scaffold_601_59_"Candidatus_Doudnabacteria_bacterium_RIFCSPLOWO2_12_FULL_47_12"__unknown_-SM2F11:0.00000100000050002909,(RIFCSPHIGHO2_01_SM2F11_48_18_rifcsphigho2_01_sub10_scaffold_68_6_"Candidatus_Doudnabacteria_bacterium_RIFCSPHIGHO2_01_48_18"__unknown_-SM2F11:0.00000100000050002909,RIFCSPHIGHO2_01_FULL_OD1_48_180_rifcsphigho2_01_scaffold_1509_60_"Candidatus_Doudnabacteria_bacterium_RIFCSPHIGHO2_01_FULL_48_180"__unknown_-SM2F11:0.00000100000050002909):0.00000100000050002909[7]):0.00000100000050002909[1],(RIFCSPHIGHO2_12_FULL_CPR_47_25_rifcsphigho2_12_scaffold_352_59_"Candidatus_Doudnabacteria_bacterium_RIFCSPHIGHO2_12_FULL_47_25"__unknown_-SM2F11:0.00000100000050002909,RIFCSPHIGHO2_02_FULL_OD1_48_21_rifcsphigho2_02_scaffold_428_59_"Candidatus_Doudnabacteria_bacterium_RIFCSPHIGHO2_02_FULL_48_21"__unknown_-SM2F11:0.00000100000050002909):0.00000100000050002909[0]):0.00000100000050002909[3],RIFCSPLOWO2_02_FULL_OD1_48_13_rifcsplowo2_02_scaffold_2083_23_"Candidatus_Doudnabacteria_bacterium_RIFCSPLOWO2_02_FULL_48_13"__unknown_-SM2F11:0.00000100000050002909):0.00000100000050002909[0],RIFCSPLOWO2_01_FULL_CPR_48_57_rifcsplowo2_01_scaffold_1158_60_"Candidatus_Doudnabacteria_bacterium_RIFCSPLOWO2_01_FULL_48_57"__unknown_-SM2F11:0.00000100000050002909):0.08918191857976634496[100],RIFCSPHIGHO2_01_FULL_OD1_46_14_rifcsphigho2_01_scaffold_70_144_"Candidatus_Doudnabacteria_bacterium_RIFCSPHIGHO2_01_FULL_46_14"__unknown_-SM2F11:0.08270220640994302430):0.04258305126537462876[74]):0.13704132188294465555[100]):0.23780304456245046629[100]):0.03251094910516732356[21]):0.09510786421674091717[62],RIFCSPHIGHO2_02_FULL_OD1_46_11_rifcsphigho2_02_scaffold_7282_9_"Candidatus_Doudnabacteria_bacterium_RIFCSPHIGHO2_02_FULL_46_11"__unknown_-SM2F11:0.60373234244675899607):0.12585351605689487631[98],((((((((RIFCSPLOWO2_01_FULL_OD1_47_17b_rifcsplowo2_01_scaffold_699_11_gyrA__"Candidatus_Wolfebacteria_bacterium_RIFCSPLOWO2_01_FULL_47_17b"__Wolfebacteria_-Parcubacteria:0.00193042108886151394,RIFCSPHIGHO2_01_FULL_OD1_48_22_rifcsphigho2_01_scaffold_466_11_gyrA__"Candidatus_Wolfebacteria_bacterium_RIFCSPHIGHO2_01_FULL_48_22"__Wolfebacteria_-Parcubacteria:0.00203548463965073532):0.26244330849148300722[100],((gwa1_scaffold_6344_7_GWA1_Parcubacteria_45_10:0.00191613936625230331,GWB1_scaffold_74_79_GWB1_Parcubacteria_bacterium_GW2011_GWB1_43_8b_42_8:0.00000100000050002909):0.00201266438694103732[100],gwc1_scaffold_1234_3_GWC1_Parcubacteria_43_10:0.02292256989573118395):0.31802118770046167162[100]):0.28815432856124706396[100],((RIFCSPLOWO2_01_FULL_OD1_45_25b_rifcsplowo2_01_scaffold_2523_42_gyrA__"Candidatus_Jorgensenbacteria_bacterium_RIFCSPLOWO2_01_FULL_45_25b"__Jorgensenbacteria_-Parcubacteria:0.40498075951529788341,(((gwa2_scaffold_10481_12_GWA2_GWA2_OD1_45_13_45_13:0.29369612208764978023,(RIFCSPHIGHO2_02_FULL_OD1_45_20_rifcsphigho2_02_scaffold_2214_19_"Candidatus_Jorgensenbacteria_bacterium_RIFCSPHIGHO2_02_FULL_45_20"__Jorgensenbacteria_-Parcubacteria:0.00295684647262309209,(gwa2_scaffold_7968_31_GWA2_RIFCSPHIGHO2_02_FULL_OD1_Jorgensenbacteria_45_20_curated_45_9:0.01184365864704982167,RIFCSPLOWO2_02_FULL_OD1_45_12_rifcsplowo2_02_scaffold_2277_40_"Candidatus_Jorgensenbacteria_bacterium_RIFCSPLOWO2_02_FULL_45_12"__Jorgensenbacteria_-Parcubacteria:0.00294221182251296152):0.00024663428065034771[43]):0.34708104158923308580[100]):0.12471647984953250499[100],(Y5_MetaBAT.41_scaffold_57_108:0.40770509882610372898,(((GWB1_scaffold_17_17_GWB1_GWB1_OD1_50_10_49_10:0.00000100000050002909,gwa1_scaffold_54_17_GWA1_Jorgensenbacteria_49_14:0.00000100000050002909):0.00000100000050002909[33],gwc1_scaffold_507_13_GWC1_GWC1_OD1_48_8_partial_49_8:0.00000100000050002909):0.35360210587465024101[100],(gwa1_scaffold_38_208_GWA1_GWA1_OD1_48_11_49_11:0.00000100000050002909,GWB1_scaffold_9_336_GWB1_GWA1_OD1_48_11_49_10:0.00000100000050002909):0.34417116348848436624[100]):0.10170927223666645367[99]):0.04500457426412490802[57]):0.06548827305480577066[91],GWA1_OD1_54_12_gwa1_scaffold_311_40_"Candidatus_Jorgensenbacteria_bacterium_GWA1_54_12"__Jorgensenbacteria_-Parcubacteria:0.85853253842523458150):0.06879879593579545094[21]):0.10226040654568571697[55],(((RIFCSPHIGHO2_01_FULL_OD1_57_28_rifcsphigho2_01_scaffold_64467_2_"Candidatus_Liptonbacteria_bacterium_RIFCSPHIGHO2_01_FULL_57_28"__unknown_-Parcubacteria:0.42410736553528211035,((RIFCSPLOWO2_01_FULL_OD1_52_25_rifcsplowo2_01_scaffold_461_35_"Candidatus_Liptonbacteria_bacterium_RIFCSPLOWO2_01_FULL_52_25"__unknown_-Parcubacteria:0.21409050936096712947,RIFCSPLOWO2_01_FULL_OD1_48_26_rifcsplowo2_01_scaffold_36779_9_"Candidatus_Ryanbacteria_bacterium_RIFCSPLOWO2_01_FULL_48_26"__RIF-OD1-12_-Parcubacteria:0.24756775595510996379):0.11627483927849821543[100],(Y2_MetaBAT.20_scaffold_1047_20:0.30371867900992732814,(gwa1_scaffold_2998_2_GWA1_GWA1_OD1_59_11_59_11:0.27161761902404574220,(GWB1_scaffold_1350_8_GWB1_Parcubacteria_bacterium_GW2011_GWB1_56_8_56_8:0.00000100000050002909,RIFCSPLOWO2_01_FULL_OD1_56_20_rifcsplowo2_01_scaffold_2359_8_"Candidatus_Liptonbacteria_bacterium_RIFCSPLOWO2_01_FULL_56_20"__unknown_-Parcubacteria:0.00192616152498273113):0.32870490439188226883[100]):0.09062224445835703746[92]):0.02998819403040049389[33]):0.03147164632004262330[40]):0.04146970414652729336[22],(Y5_MetaBAT.15_scaffold_188_147:0.34665110663438153393,RIFCSPLOWO2_01_FULL_OD1_45_15_rifcsplowo2_01_scaffold_26188_12_"Candidatus_Liptonbacteria_bacterium_RIFCSPLOWO2_01_FULL_45_15"__unknown_-Parcubacteria:0.34332464058208927993):0.06804780158763239217[33]):0.15977969485787626991[100],(((((((X2_MetaBAT.26.faa_scaffold_942_20:0.00000100000050002909,X4_MetaBAT.26_scaffold_1072_14:0.00583425502064568394):0.22778413415227852235[100],(RIFCSPHIGHO2_02_FULL_OD1_42_16_rifcsphigho2_02_scaffold_614_51_gyrA__"Candidatus_Harrisonbacteria_bacterium_RIFCSPHIGHO2_02_FULL_42_16"__Wolfebacteria_-Parcubacteria:0.00369430419046315808,RIFCSPLOWO2_02_FULL_OD1_41_11_rifcsplowo2_02_scaffold_18990_8_gyrA__"Candidatus_Harrisonbacteria_bacterium_RIFCSPLOWO2_02_FULL_41_11"__Wolfebacteria_-Parcubacteria:0.12011773188511473687):0.26908935087528407237[100]):0.11959181826124623549[100],(RIFCSPLOWO2_01_FULL_OD1_40_28_rifcsplowo2_01_scaffold_14776_7_gyrA__"Candidatus_Harrisonbacteria_bacterium_RIFCSPLOWO2_01_FULL_40_28"__unknown_-Parcubacteria:0.00486125159660644960,RIFOXYD1_FULL_OD1_40_9_rifoxyd1_full_scaffold_1335_8_gyrA__"Candidatus_Harrisonbacteria_bacterium_RIFOXYD1_FULL_40_9"__unknown_-Parcubacteria:0.00786987184439202903):0.45082610959307650722[100]):0.04696350220088463256[24],(((Y2_MetaBAT.3_scaffold_4_405:0.27218591407588177411,(Y2_MetaBAT.19_scaffold_7274_5:0.34685246776699429905,(gwa2_scaffold_36393_3_GWA2_Parcubacteria_bacterium_GW2011_GWA2_47_8b_47_9:0.00631227326429072491,gwa1_scaffold_6977_3_GWA1_Parcubacteria_48_11:0.00426099802893641685):0.25531042748772186934[100]):0.10937642527525170966[100]):0.07657230007354055845[87],(RIFCSPHIGHO2_01_FULL_OD1_44_13_rifcsphigho2_01_scaffold_15057_13_gyrA__"Candidatus_Harrisonbacteria_bacterium_RIFCSPHIGHO2_01_FULL_44_13"__Wolfebacteria_-Parcubacteria:0.00000100000050002909,RIFCSPLOWO2_01_FULL_OD1_44_18_rifcsplowo2_01_scaffold_3451_84_gyrA__"Candidatus_Harrisonbacteria_bacterium_RIFCSPLOWO2_01_FULL_44_18"__Wolfebacteria_-Parcubacteria:0.00599484134113315199):0.27366605059417276058[100]):0.06344068767660947239[67],((GWB1_scaffold_1043_36_GWB1_GWB1_OD1_45_9_45_9:0.00386670979700530016,RIFCSPLOWO2_01_FULL_OD1_45_19_rifcsplowo2_01_scaffold_3122_8_"Candidatus_Wolfebacteria_bacterium_RIFCSPLOWO2_01_FULL_45_19"__unknown_-Parcubacteria:0.00000100000050002909):0.35336813000723188427[100],(RIFCSPLOWO2_02_FULL_OD1_41_13b_rifcsplowo2_02_scaffold_15878_9_"Candidatus_Harrisonbacteria_bacterium_RIFCSPLOWO2_02_FULL_41_13b"__Wolfebacteria_-Parcubacteria:0.00000100000050002909,RIFCSPHIGHO2_02_FULL_OD1_40_20_rifcsphigho2_02_scaffold_12459_9_"Candidatus_Harrisonbacteria_bacterium_RIFCSPHIGHO2_02_FULL_40_20"__Wolfebacteria_-Parcubacteria:0.00193772618015010910):0.35709936292229610411[100]):0.04056616557743914636[14]):0.03954855339626421606[20]):0.04030707490708171359[34],((((((gwa1_scaffold_1835_7_GWA1_GWA1_OD1_46_11_plus_minus_46_11:0.00000100000050002909,GWA2_OD1_46_10_gwa2_scaffold_5214_7_"Candidatus_Colwellbacteria_bacterium_GWA2_46_10"__Nomurabacteria_-Parcubacteria:0.00000100000050002909):0.00000100000050002909[36],gwa2_scaffold_5214_7_GWA2_Parcubacteria_46_10:0.00000100000050002909):0.36354190734822694475[100],((RIFCSPHIGHO2_02_FULL_OD1_45_17_rifcsphigho2_02_scaffold_48268_7_"Candidatus_Colwellbacteria_bacterium_RIFCSPHIGHO2_02_FULL_45_17"__unknown_-Parcubacteria:0.00000100000050002909,RIFCSPLOWO2_02_FULL_OD1_45_11_rifcsplowo2_02_scaffold_16489_5_"Candidatus_Colwellbacteria_bacterium_RIFCSPLOWO2_02_FULL_45_11"__unknown_-Parcubacteria:0.00000100000050002909):0.00000100000050002909[11],(GWB1_scaffold_7640_5_GWB1_Parcubacteria_bacterium_GW2011_GWB1_45_7_45_7:0.00000100000050002909,RIFCSPLOWO2_12_FULL_OD1_46_17_rifcsplowo2_12_scaffold_29628_10_"Candidatus_Colwellbacteria_bacterium_RIFCSPLOWO2_12_FULL_46_17"__unknown_-Parcubacteria:0.00000100000050002909):0.00000100000050002909[27]):0.42535733075646398049[100]):0.14478980061972721027[100],RIFCSPLOWO2_01_FULL_OD1_48_10_rifcsplowo2_01_scaffold_10139_39_gyrA__"Candidatus_Colwellbacteria_bacterium_RIFCSPLOWO2_01_FULL_48_10"__unknown_-Parcubacteria:0.38767555779032142338):0.13265635136781842029[100],(RIFCSPLOWO2_12_FULL_OD1_44_13_rifcsplowo2_12_scaffold_4569_19_"Candidatus_Colwellbacteria_bacterium_RIFCSPLOWO2_12_FULL_44_13"__Wolfebacteria_-Parcubacteria:0.00253807033519282957,(RIFCSPHIGHO2_12_FULL_OD1_44_17_rifcsphigho2_12_scaffold_22721_13_"Candidatus_Colwellbacteria_bacterium_RIFCSPHIGHO2_12_FULL_44_17"__unknown_-Parcubacteria:0.00000100000050002909,RIFCSPLOWO2_02_FULL_OD1_44_20b_rifcsplowo2_02_scaffold_49248_1_"Candidatus_Colwellbacteria_bacterium_RIFCSPLOWO2_02_FULL_44_20b"__unknown_-Parcubacteria:0.00000100000050002909):0.02975489922434567183[100]):0.37454337978132196119[100]):0.09698026141499171970[71],(RIFCSPLOWO2_12_FULL_OD1_60_15_rifcsplowo2_12_scaffold_14146_9_"Candidatus_Liptonbacteria_bacterium_RIFCSPLOWO2_12_FULL_60_15"__unknown_-Parcubacteria:0.00325457267413532120,RIFCSPHIGHO2_12_FULL_OD1_60_13_rifcsphigho2_12_scaffold_27969_4_"Candidatus_Liptonbacteria_bacterium_RIFCSPHIGHO2_12_FULL_60_13"__unknown_-Parcubacteria:0.00267323904004750350):0.43645213187064102467[100]):0.04561970335774342966[10]):0.03118206408874121816[14],((RIFOXYB1_FULL_OD1_related_36_10_rifoxyb1_full_scaffold_682_15_"Candidatus_Liptonbacteria_bacterium_RIFOXYB1_FULL_36_10"__unknown_-Parcubacteria:0.00000100000050002909,RIFOXYC1_FULL_OD1_36_8_rifoxyc1_full_scaffold_950_9_"Candidatus_Liptonbacteria_bacterium_RIFOXYC1_FULL_36_8"__unknown_-Parcubacteria:0.00000100000050002909):0.00000100000050002909[33],RIFOXYD1_FULL_OD1_36_11_rifoxyd1_full_scaffold_453_22_"Candidatus_Liptonbacteria_bacterium_RIFOXYD1_FULL_36_11"__unknown_-Parcubacteria:0.00000100000050002909):0.50001429697242749661[100]):0.04000436467707862986[17],((((((((GWB1_sub10_ACD81_Chromosome_FINAL_228_GWB1_GWB2_OD1_ACD81_rel_46_69_47_1:0.00000100000050002909,gwa1_scaffold_6772_5_GWA1_Wolfebacteria_47_7:0.00000100000050002909):0.00000100000050002909[22],((gwe1_scaffold_990_2_GWE1_GWB2_OD1_ACD81_rel_46_69_47_7:0.00000100000050002909,gwb2_scaffold_347_97_GWB2_GWB2_OD1_ACD81_rel_46_69_47_70:0.00000100000050002909):0.00000100000050002909[5],gwe2_scaffold_279_40_GWE2_GWB2_OD1_ACD81_rel_46_69_47_12:0.00000100000050002909):0.00000100000050002909[17]):0.00000100000050002909[0],gwc1_scaffold_221_18_GWC1_GWB2_OD1_ACD81_rel_46_69_47_104:0.00000100000050002909):0.00000100000050002909[0],gwd2_scaffold_139_120_GWD2_GWB2_OD1_ACD81_rel_46_69_47_18:0.00000100000050002909):0.00000100000050002909[86],(GWB1_scaffold_2736_1_GWB1_GWB2_OD1_ACD81_rel_46_69_47_240:0.00000100000050002909,gwc2_scaffold_4449_1_GWC2_GWB2_OD1_ACD81_rel_46_69_47_270:0.00000100000050002909):0.00000100000050002909[100]):0.08054699523196434674[100],((gwe2_scaffold_52_12_GWE2_GWE2_OD1_ACD81_44_13_44_14:0.00000100000050002909,gwc2_scaffold_41_12_GWC2_GWC2_OD1_ACD81_39_22_43_21:0.00195272784109622437):0.07821123002749233444[100],(RIFOXYB1_FULL_OD1_54_12_rifoxyb1_full_scaffold_341_34_"Candidatus_Wolfebacteria_bacterium_RIFOXYB1_FULL_54_12"__Wolfebacteria_-Parcubacteria:0.01027808329559823548,(RIFOXYD12_FULL_OD1_related_48_21_rifoxyd3_full_scaffold_37_166_"Candidatus_Wolfebacteria_bacterium_RIFOXYD12_FULL_48_21"__Wolfebacteria_-Parcubacteria:0.00000100000050002909,RIFOXYD1_FULL_OD1_48_65_rifoxyd1_full_scaffold_917_16_"Candidatus_Wolfebacteria_bacterium_RIFOXYD1_FULL_48_65"__Wolfebacteria_-Parcubacteria:0.00000100000050002909):0.02187150406766238953[100]):0.05788296964737602024[100]):0.02082558295195498232[60]):0.49533095151141975920[100],RBG_13_OD1_41_7_RBG_13_scaffold_24979_7_"Candidatus_Wolfebacteria_bacterium_RBG_13_41_7"__Wolfebacteria_-Parcubacteria:0.38025885584857027633):0.05089114300345684572[22],((gwc1_scaffold_2566_2_GWC1_GWC1_OD1_37_10_37_9:0.00000100000050002909,RIFCSPLOWO2_01_FULL_OD1_38_11_rifcsplowo2_01_scaffold_15887_15_gyrA__"Candidatus_Wolfebacteria_bacterium_RIFCSPLOWO2_01_FULL_38_11"__Wolfebacteria_-Parcubacteria:0.00214503373688427514):0.22238811410035624894[100],((gwa2_scaffold_1495_43_GWA2_GWA1_OD1_44_24_partial_42_10:0.00000100000050002909,GWB1_scaffold_45_105_GWB1_Wolfebacteria_41_12:0.00000100000050002909):0.00983607421085189344[100],gwa1_scaffold_43_293_GWA1_GWA1_OD1_44_24_partial_42_27:0.00457683502044794934):0.18621044915813328435[100]):0.11712942579350034411[98]):0.08654353425031927061[28]):0.02417102244270618108[9]):0.04876155089182796637[15]):0.10271375915376473875[45]):0.20627721693072653686[93],((((RIFCSPLOWO2_02_FULL_OD1_46_11_rifcsplowo2_02_scaffold_14636_11_"Candidatus_Azambacteria_bacterium_RIFCSPLOWO2_02_FULL_46_11"__unknown_-Microgenomates:0.00000100000050002909,RIFCSPLOWO2_01_FULL_OD1_46_26_rifcsplowo2_01_scaffold_24753_6_"Candidatus_Azambacteria_bacterium_RIFCSPLOWO2_01_FULL_46_26"__unknown_-Microgenomates:0.00000100000050002909):0.00000100000050002909[52],(RIFCSPHIGHO2_01_CP_46_10_rifcsphigho2_01_sub10_scaffold_2945_8_"Candidatus_Azambacteria_bacterium_RIFCSPHIGHO2_01_46_10"__unknown_-Microgenomates:0.00000100000050002909,RIFCSPHIGHO2_02_OD1_46_12_rifcsphigho2_02_sub10_scaffold_1146_2_"Candidatus_Azambacteria_bacterium_RIFCSPHIGHO2_02_46_12"__unknown_-Microgenomates:0.00000100000050002909):0.00193348552936570489[84]):0.00148484628637435040[87],((GWB1_scaffold_6631_12_GWB1_Azambacteria_46_27:0.01368843340913194345,(gwc1_scaffold_9881_2_GWC1_GWC1_OD1_like_46_13_46_13:0.00000100000050002909,gwf2_scaffold_5333_12_GWF2_Azambacteria_46_32:0.00000100000050002909):0.00000100000050002909[18]):0.00000100000050002909[1],gwb2_scaffold_3304_12_GWB2_Azambacteria_46_38:0.00000100000050002909):0.00448151972490505070[95]):0.45815119217624850068[100],((((RIFOXYD1_FULL_OD1_42_38_complete_recurated_455_"Candidatus_Azambacteria_bacterium_RIFOXYD1_FULL_42_38"__Azambacteria_-Parcubacteria:0.00000100000050002909,(RIFOXYC1_FULL_GWC2_OD1_41_20_complete_recurated_453_Gyrase_subunit_A_protein_{ECO_0000313|EMBL_KKT03580_1}__TaxID=1618622__Azambacteria_-Parcubacteria:0.00000100000050002909,gwc1_scaffold_12127_4_GWC1_Azambacteria_42_61:0.00000100000050002909):0.00000100000050002909[1]):0.00000100000050002909[0],((gwf2_scaffold_15_215_GWF2_Azambacteria_42_24:0.00000100000050002909,gwf1_scaffold_2_438_GWF1_Azambacteria_42_14:0.00000100000050002909):0.00000100000050002909[10],(((gwc2_scaffold_189_35_GWC2_Azambacteria_42_29:0.00000100000050002909,gwd1_scaffold_4_176_GWD1_Azambacteria_42_18:0.00000100000050002909):0.00000100000050002909[0],RIFOXYA1_FULL_OD1_42_37_rifoxya1_full_scaffold_11_450_Gyrase_subunit_A_protein_{ECO_0000313|EMBL_KKT03580_1}__TaxID=1618622__Azambacteria_-Parcubacteria:0.00000100000050002909):0.00000100000050002909[0],gwa2_scaffold_37110_4_GWA2_Azambacteria_42_63:0.00000100000050002909):0.00000100000050002909[0]):0.00000100000050002909[0]):0.00000100000050002909[0],RIFOXYB1_FULL_GWC2_OD1_40_33_repermuted_complete_461_Gyrase_subunit_A_protein_{ECO_0000313|EMBL_KKT03580_1}__TaxID=1618622__Azambacteria_-Parcubacteria:0.00000100000050002909):0.22317453213099666676[100],(((gwa1_scaffold_3265_1_GWA1_GWA1_OD1_42_19_partial_41_19:0.00227494619336497369,GWB1_scaffold_6957_1_GWB1_Azambacteria_41_17:0.00000100000050002909):0.03113871204114360136[100],(GWC1_OD1_48_12_gwc1_scaffold_1456_7_Gyrase_subunit_A_protein_{ECO_0000313|EMBL_KKU04487_1}__TaxID=1618649__Giovannonibacteria_-Parcubacteria:0.00116416943454195716,RIFOXYD1_FULL_OD1_42_11_rifoxyd1_full_scaffold_14987_6_Gyrase_subunit_A_protein_{ECO_0000313|EMBL_KKU04487_1}__TaxID=1618649__Giovannonibacteria_-Parcubacteria:0.00274357874222335959):0.00069958014341589645[72]):0.06689007278540780310[100],(RIFCSPHIGHO2_02_FULL_OD1_40_13_rifcsphigho2_02_scaffold_109437_1_"Candidatus_Buchananbacteria_bacterium_RIFCSPHIGHO2_02_FULL_40_13"__Yanofskybacteria_-Parcubacteria:0.03854636756971035333,((gwc2_scaffold_15609_6_GWC2_GWC2_OD1_41_9_41_9:0.00193767420443416286,gwa2_scaffold_16982_14_GWA2_GWA2_OD1_45_21_45_21:0.00000100000050002909):0.03643550269841425854[100],RIFCSPHIGHO2_01_FULL_OD1_40_24_rifcsphigho2_01_scaffold_17569_1_gyrA__"Candidatus_Azambacteria_bacterium_RIFCSPHIGHO2_01_FULL_40_24"__Azambacteria_-Parcubacteria:0.05698304454635472888):0.02982923792143945402[83]):0.08132899724249106899[100]):0.07497431365808877868[100]):0.30229406062016256351[100]):0.09686983877362090323[93]):0.04647724248018665627[15],(((((((gwe2_scaffold_892_20_GWE2_Parcubacteria_37_8:0.00000100000050002909,gwd1_scaffold_333_15_GWD1_GWC1_OD1_38_17_37_17:0.00000100000050002909):0.00000100000050002909[27],gwc1_scaffold_235_16_GWC1_GWC1_OD1_38_17_37_15:0.00000100000050002909):0.00000100000050002909[3],RIFCSPLOWO2_01_FULL_OD1_37_9_rifcsplowo2_01_scaffold_6865_10_"Candidatus_Azambacteria_bacterium_RIFCSPLOWO2_01_FULL_37_9"__unknown_-Parcubacteria:0.00000100000050002909):0.00000100000050002909[6],(gwd2_scaffold_1039_16_GWD2_GWC1_OD1_38_17_37_12:0.00000100000050002909,gwc2_scaffold_1414_47_GWC2_GWC1_OD1_38_17_37_17:0.00000100000050002909):0.00000100000050002909[11]):0.46744467772123782234[100],gwa2_scaffold_3358_7_GWA2_Parcubacteria_bacterium_GW2011_GWA2_39_18_39_18:0.58228020536128977103):0.08418047588972162043[35],((((gwc1_scaffold_1303_33_GWC1_GWC1_OD1_41_7_41_8:1.75947560155879556554,(((GWB1_scaffold_800_11_GWB1_Parcubacteria_bacterium_GW2011_GWB1_45_10_45_11:0.00000100000050002909,gwc1_scaffold_508_22_sti_Sthe_1721:0.00000100000050002909):0.18762551466268836964[100],(((RIFOXYC1_FULL_OD1_41_11_rifoxyc1_full_scaffold_360_14_gyrA__"Candidatus_Brennerbacteria_bacterium_RIFOXYC1_FULL_41_11"__unknown_-Parcubacteria:0.00000100000050002909,RIFOXYD1_FULL_OD1_related_41_16_rifoxyd1_full_scaffold_34_55_gyrA__"Candidatus_Brennerbacteria_bacterium_RIFOXYD1_FULL_41_16"__unknown_-Parcubacteria:0.00000100000050002909):0.00000100000050002909[31],GWB1_scaffold_1134_19_GWB1_Parcubacteria_bacterium_GW2011_GWB1_41_4_41_4:0.00000100000050002909):0.00000100000050002909[8],RIFOXYB1_FULL_OD1_related_41_13_rifoxyb1_full_scaffold_121_56_gyrA__"Candidatus_Brennerbacteria_bacterium_RIFOXYB1_FULL_41_13"__unknown_-Parcubacteria:0.00000100000050002909):0.17447173660282264129[100]):0.41191557278377921580[100],((((gwa2_scaffold_7264_3_GWA2_Parcubacteria_46_8:0.00000100000050002909,GWB1_scaffold_1119_38_GWB1_Parcubacteria_46_8:0.00000100000050002909):0.00000100000050002909[25],gwa1_scaffold_11153_3_GWA1_Parcubacteria_45_7:0.00000100000050002909):0.00000100000050002909[20],gwf1_scaffold_471_6_GWF1_Parcubacteria_bacterium_GW2011_GWF1_45_5_46_5:0.00000100000050002909):0.00000100000050002909[95],gwf2_scaffold_3129_3_GWF2_Parcubacteria_46_8:0.00994138071146721466):0.61669560749972995861[100]):0.29792964181132075563[98]):0.23131489916202499502[70],(((RIFCSPHIGHO2_01_FULL_CPR_48_17_rifcsphigho2_01_scaffold_1004_41_gyrA__"Candidatus_Terrybacteria_bacterium_RIFCSPHIGHO2_01_FULL_48_17"__unknown_-Parcubacteria:0.00000100000050002909,RIFCSPLOWO2_01_FULL_OD1_48_14_rifcsplowo2_01_scaffold_4958_53_gyrA__"Candidatus_Terrybacteria_bacterium_RIFCSPLOWO2_01_FULL_48_14"__unknown_-Parcubacteria:0.00000100000050002909):0.75650749655653515280[100],RIFCSPHIGHO2_01_FULL_OD1_58_15_rifcsphigho2_01_scaffold_1126_76_gyrA__"Candidatus_Terrybacteria_bacterium_RIFCSPHIGHO2_01_FULL_58_15"__unknown_-Parcubacteria:0.55071587056233839430):0.37097100023449758321[100],((RIFCSPLOWO2_01_FULL_CPR_44_24_rifcsplowo2_01_scaffold_12975_27_"Candidatus_Terrybacteria_bacterium_RIFCSPLOWO2_01_FULL_44_24"__unknown_-Parcubacteria:0.00402710048139622717,RIFCSPHIGHO2_01_FULL_OD1_43_35_rifcsphigho2_01_scaffold_9320_11_"Candidatus_Terrybacteria_bacterium_RIFCSPHIGHO2_01_FULL_43_35"__unknown_-Parcubacteria:0.00000100000050002909):0.22464845396911370390[100],(RIFCSPLOWO2_01_FULL_OD1_40_23_rifcsplowo2_01_scaffold_3865_5_gyrA__"Candidatus_Terrybacteria_bacterium_RIFCSPLOWO2_01_FULL_40_23"__Falkowbacteria_-Parcubacteria:0.00000100000050002909,(GWB1_scaffold_2144_11_GWB1_GWB1_OD1_40_14_40_14:0.03833793111657918251,gwa2_scaffold_21768_9_GWA2_Parcubacteria_40_8:0.00472212940519582246):0.00901951982168403867[88]):0.15788114064786543111[100]):0.39359638345114933422[100]):0.20714608169856896236[97]):0.13946294341556417229[50],(((((RIFCSPLOWO2_01_FULL_OD1_42_9_rifcsplowo2_01_scaffold_25781_8_"Candidatus_Tagabacteria_bacterium_RIFCSPLOWO2_01_FULL_42_9"__unknown_-Parcubacteria:0.62742503658460291316,(((RIFCSPHIGHO2_02_OD1_41_19_rifcsphigho2_02_sub10_scaffold_1266_17_"Candidatus_Terrybacteria_bacterium_RIFCSPHIGHO2_02_41_19"__unknown_-Parcubacteria:0.00000100000050002909,RIFCSPLOWO2_02_OD1_42_20_rifcsplowo2_02_sub10_scaffold_84_25_"Candidatus_Terrybacteria_bacterium_RIFCSPLOWO2_02_42_20"__unknown_-Parcubacteria:0.00000100000050002909):0.21774974744606945265[100],(gwf2_scaffold_9882_11_GWF2_Parcubacteria_40_11:0.00000100000050002909,gwe2_scaffold_4447_8_GWE2_Parcubacteria_40_8:0.00000100000050002909):0.27121611515107713064[100]):0.26127949529406613305[100],(((gwf2_scaffold_504_1_GWF2_GWF2_OD1_38_76_37_81:0.30483673211864603658,(((((gwc1_scaffold_1482_10_GWC1_Parcubacteria_bacterium_GW2011_GWC1_51_35_52_35:0.00000100000050002909,gwf1_scaffold_2451_7_GWF1_Parcubacteria_52_5:0.00000100000050002909):0.00000100000050002909[19],gwf2_scaffold_949_42_GWF2_Parcubacteria_52_12:0.00000100000050002909):0.00000100000050002909[0],GWB1_scaffold_734_28_GWB1_Parcubacteria_53_43:0.00000100000050002909):0.00000100000050002909[0],RIFOXYD1_FULL_OD1_51_18_rifoxyd1_full_scaffold_574_10_Gyrase_subunit_A_protein_{ECO_0000313|EMBL_KKW27305_1}__TaxID=1618959__unknown_-Parcubacteria:0.00000100000050002909):0.00000100000050002909[1],gwa1_scaffold_1455_9_GWA1_Parcubacteria_54_89:0.00000100000050002909):0.48091691327619950913[100]):0.05739290333443764630[75],((RIFOXYD1_FULL_OD1_46_19_rifoxyd1_full_scaffold_124_18_gyrA__"Candidatus_Vogelbacteria_bacterium_RIFOXYD1_FULL_46_19"__unknown_-Parcubacteria:0.12338198270094982711,RIFOXYD1_FULL_OD1_related_44_32_rifoxyd1_full_scaffold_27_146_"Candidatus_Vogelbacteria_bacterium_RIFOXYD1_FULL_44_32"__unknown_-Parcubacteria:0.15149361756487436659):0.21639927063029787413[100],((RIFOXYB1_FULL_OD1_42_16_rifoxyb1_full_scaffold_400_37_gyrA__"Candidatus_Vogelbacteria_bacterium_RIFOXYB1_FULL_42_16"__unknown_-Parcubacteria:0.00000100000050002909,GWB1_scaffold_2966_11_GWB1_Parcubacteria_42_8:0.00602662087830365886):0.28009412809817518797[100],GWA1_OD1_51_14_gwa1_scaffold_11184_5_"Candidatus_Vogelbacteria_bacterium_GWA1_51_14"__unknown_-Parcubacteria:0.48097188748971969607):0.05712714854164557821[82]):0.05889458411160103379[60]):0.06322065397709814016[92],(((Y5_MetaBAT.30_scaffold_20_405:0.36401452980033083273,(RIFCSPHIGHO2_01_FULL_OD1_41_20_rifcsphigho2_01_scaffold_7243_15_"Candidatus_Lloydbacteria_bacterium_RIFCSPHIGHO2_01_FULL_41_20"__RIF-OD1-9_-Parcubacteria:0.35214139509357139657,((RIFCSPLOWO2_02_FULL_OD1_42_17_rifcsplowo2_02_scaffold_14519_5_Gyrase_subunit_A_protein_{ECO_0000313|EMBL_KKS43826_1}__TaxID=1618821__unknown_-Parcubacteria:0.00000100000050002909,(RIFCSPHIGHO2_02_FULL_OD1_42_24_rifcsphigho2_02_scaffold_16656_5_"Candidatus_Nomurabacteria_bacterium_RIFCSPHIGHO2_02_FULL_42_24"__unknown_-Parcubacteria:0.00000100000050002909,gwa2_scaffold_30786_3_GWA2_GWA2_OD1_42_18_42_19:0.00858108659905805135):0.00196591506649873831[61]):0.31524113298563183339[100],((((RIFCSPHIGHO2_02_FULL_OD1_38_15_rifcsphigho2_02_scaffold_1442_17_"Candidatus_Nomurabacteria_bacterium_RIFCSPHIGHO2_02_FULL_38_15"__Nomurabacteria_-Parcubacteria:0.36016993660221258144,(RIFCSPHIGHO2_02_FULL_OD1_33_12_rifcsphigho2_02_scaffold_3300_22_"Candidatus_Nomurabacteria_bacterium_RIFCSPHIGHO2_02_FULL_33_12"__Nomurabacteria_-Parcubacteria:0.00000100000050002909,RIFCSPLOWO2_01_FULL_OD1_33_17_rifcsplowo2_01_scaffold_4015_28_"Candidatus_Nomurabacteria_bacterium_RIFCSPLOWO2_01_FULL_33_17"__Nomurabacteria_-Parcubacteria:0.00000100000050002909):0.45181949326360892893[100]):0.07678499103875281728[91],((((((gwc1_scaffold_148_71_GWC1_GWF1_OD1_36_47_36_9:0.00000100000050002909,(GWB1_scaffold_125_46_GWB1_GWF1_OD1_36_47_36_6:0.00000100000050002909,((gwf1_scaffold_264_9_GWF1_GWF1_OD1_36_47_36_47:0.00000100000050002909,gwd1_scaffold_0_329_GWD1_GWF1_OD1_36_47_36_20:0.00000100000050002909):0.00000100000050002909[7],gwd2_scaffold_0_251_GWD2_GWF1_OD1_36_47_36_15:0.00000100000050002909):0.00000100000050002909[0]):0.00000100000050002909[0]):0.00000100000050002909[0],gwf2_scaffold_977_47_GWF2_GWF1_OD1_36_47_36_126:0.00000100000050002909):0.00000100000050002909[4],gwe2_scaffold_368_9_GWE2_GWF1_OD1_36_47_36_115:0.00000100000050002909):0.00000100000050002909[2],gwe1_scaffold_194_174_GWE1_GWF1_OD1_36_47_36_72:0.00000100000050002909):0.00000100000050002909[63],RIFOXYD1_FULL_OD1_36_19_rifoxyd1_full_scaffold_5744_6_Gyrase_subunit_A_protein_{ECO_0000313|EMBL_KKQ05437_1}__TaxID=1618769__Nomurabacteria_-Parcubacteria:0.00000100000050002909):0.02465727254335671817[100],((gwe1_scaffold_125_53_GWE1_GWF1_OD1_34_20_34_15:0.00000100000050002909,gwe2_scaffold_277_53_GWE2_GWF1_OD1_34_20_34_24:0.00000100000050002909):0.00000100000050002909[32],gwf1_scaffold_172_53_GWF1_GWF1_OD1_34_20_34_20:0.00000100000050002909):0.04980187606062279337[100]):0.20450427358777106823[100]):0.07222961747894442175[85],((RIFCSPHIGHO2_01_FULL_OD1_40_20_rifcsphigho2_01_scaffold_3989_54_gyrA__"Candidatus_Nomurabacteria_bacterium_RIFCSPHIGHO2_01_FULL_40_20"__Nomurabacteria_-Parcubacteria:0.00000100000050002909,RIFCSPLOWO2_01_FULL_OD1_41_21_rifcsplowo2_01_scaffold_2035_59_gyrA__"Candidatus_Nomurabacteria_bacterium_RIFCSPLOWO2_01_FULL_41_21"__Nomurabacteria_-Parcubacteria:0.00000100000050002909):0.14646748207057977420[100],(((RIFCSPHIGHO2_02_FULL_OD1_35_13_rifcsphigho2_02_scaffold_44960_6_gyrA__"Candidatus_Nomurabacteria_bacterium_RIFCSPHIGHO2_02_FULL_35_13"__Nomurabacteria_-Parcubacteria:0.04470823167915122937,(((((gwc2_scaffold_4056_29_GWC2_Nomurabacteria_35_35:0.00000100000050002909,gwa1_scaffold_571_13_GWA1_Nomurabacteria_35_17:0.00000100000050002909):0.00000100000050002909[9],gwc1_scaffold_1446_28_GWC1_Nomurabacteria_35_22:0.00000100000050002909):0.00000100000050002909[8],GWB1_scaffold_3738_4_GWB1_GWB1_OD1_35_20_35_20:0.00000100000050002909):0.00000100000050002909[4],gwf2_scaffold_3409_13_GWF2_Nomurabacteria_35_12:0.00000100000050002909):0.00208592240157773898[94],gwd2_scaffold_2123_13_GWD2_Parcubacteria_35_7:0.00000100000050002909):0.06467178581795604564[100]):0.03774989897017676926[91],((gwf1_scaffold_54_13_GWF1_GWE2_OD1_31_40_32_45:0.00000100000050002909,(gwe1_scaffold_35_59_GWE1_GWE2_OD1_31_40_31_28:0.00000100000050002909,gwf2_scaffold_217_13_GWF2_GWE2_OD1_31_40_31_132:0.00000100000050002909):0.00000100000050002909[17]):0.00000100000050002909[14],gwe2_scaffold_109_12_GWE2_GWE2_OD1_31_40_31_40:0.00000100000050002909):0.12008362411892833932[100]):0.04788748092898965913[100],((RIFCSPLOWO2_01_FULL_OD1_39_17_rifcsplowo2_01_scaffold_6367_13_"Candidatus_Nomurabacteria_bacterium_RIFCSPLOWO2_01_FULL_39_17"__Nomurabacteria_-Parcubacteria:0.10583574490361147280,(((RIFCSPLOWO2_02_FULL_OD1_41_9_rifcsplowo2_02_scaffold_4991_18_"Candidatus_Nomurabacteria_bacterium_RIFCSPLOWO2_02_FULL_41_9"__Nomurabacteria_-Parcubacteria:0.00000100000050002909,((RIFCSPLOWO2_01_FULL_OD1_41_52b_rifcsplowo2_01_scaffold_2722_18_"Candidatus_Nomurabacteria_bacterium_RIFCSPLOWO2_01_FULL_41_52b"__Nomurabacteria_-Parcubacteria:0.00000100000050002909,RIFCSPHIGHO2_01_FULL_OD1_41_71_rifcsphigho2_01_scaffold_3174_16_"Candidatus_Nomurabacteria_bacterium_RIFCSPHIGHO2_01_FULL_41_71"__Nomurabacteria_-Parcubacteria:0.00000100000050002909):0.00000100000050002909[33],RIFCSPHIGHO2_02_FULL_OD1_41_18_rifcsphigho2_02_scaffold_2433_17_"Candidatus_Nomurabacteria_bacterium_RIFCSPHIGHO2_02_FULL_41_18"__Nomurabacteria_-Parcubacteria:0.00000100000050002909):0.00000100000050002909[19]):0.17333471573524447673[100],((((((gwf2_scaffold_6704_14_GWF2_RIFOXYB1_FULL_OD1_Nomurabacteria_39_16_curated_39_12:0.00000100000050002909,gwf1_scaffold_1980_13_GWF1_Nomurabacteria_39_6:0.00000100000050002909):0.00000100000050002909[64],RIFOXYD1_FULL_OD1_39_12_rifoxyd1_full_scaffold_1790_14_Gyrase_subunit_A_protein_{ECO_0000313|EMBL_KKR42496_1}__TaxID=1618776__Nomurabacteria_-Parcubacteria:0.00190410681704363547):0.08670895188819198462[100],((gwf2_scaffold_4986_14_GWF2_Nomurabacteria_43_8:0.00000100000050002909,GWB1_scaffold_2510_20_GWB1_GWA2_OD1_43_15_43_7:0.00000100000050002909):0.00000100000050002909[33],gwa2_scaffold_18249_15_GWA2_GWA2_OD1_43_15_43_15:0.00000100000050002909):0.08121769640687383218[100]):0.01860000840744675810[63],(((gwa2_scaffold_1429_23_GWA2_Nomurabacteria_41_25:0.00000100000050002909,gwc2_scaffold_6212_15_GWC2_GWC2_OD1_41_8_41_8:0.00000100000050002909):0.00000100000050002909[98],((RIFCSPHIGHO2_02_FULL_OD1_41_52_rifcsphigho2_02_scaffold_2655_25_"Candidatus_Nomurabacteria_bacterium_RIFCSPHIGHO2_02_FULL_41_52"__Nomurabacteria_-Parcubacteria:0.00000100000050002909,(RIFCSPLOWO2_02_FULL_OD1_42_24_rifcsplowo2_02_scaffold_785_13_"Candidatus_Nomurabacteria_bacterium_RIFCSPLOWO2_02_FULL_42_24"__Nomurabacteria_-Parcubacteria:0.00000100000050002909,(RIFCSPHIGHO2_01_FULL_OD1_41_91_rifcsphigho2_01_scaffold_2131_13_"Candidatus_Nomurabacteria_bacterium_RIFCSPHIGHO2_01_FULL_41_91"__Nomurabacteria_-Parcubacteria:0.00000100000050002909,RIFCSPLOWO2_01_FULL_OD1_41_52_rifcsplowo2_01_scaffold_4188_13_"Candidatus_Nomurabacteria_bacterium_RIFCSPLOWO2_01_FULL_41_52"__Nomurabacteria_-Parcubacteria:0.00000100000050002909):0.00000100000050002909[3]):0.00000100000050002909[4]):0.00000100000050002909[0],(RIFCSPLOWO2_12_FULL_OD1_41_10_rifcsplowo2_12_scaffold_2118_14_"Candidatus_Nomurabacteria_bacterium_RIFCSPLOWO2_12_FULL_41_10"__Nomurabacteria_-Parcubacteria:0.00000100000050002909,RIFCSPHIGHO2_12_FULL_OD1_42_19_rifcsphigho2_12_scaffold_614_13_"Candidatus_Nomurabacteria_bacterium_RIFCSPHIGHO2_12_FULL_42_19"__Nomurabacteria_-Parcubacteria:0.00000100000050002909):0.00000100000050002909[18]):0.00192652044659203671[73]):0.04202037681359693105[100],(((RIFCSPLOWO2_01_FULL_OD1_43_15_rifcsplowo2_01_scaffold_16897_13_gyrA__"Candidatus_Nomurabacteria_bacterium_RIFCSPLOWO2_01_FULL_43_15"__Nomurabacteria_-Parcubacteria:0.00000100000050002909,RIFCSPHIGHO2_01_FULL_OD1_43_16_rifcsphigho2_01_scaffold_36586_4_gyrA__"Candidatus_Nomurabacteria_bacterium_RIFCSPHIGHO2_01_FULL_43_16"__Nomurabacteria_-Parcubacteria:0.00000100000050002909):0.00000100000050002909[88],((((((RIFOXYB1_FULL_OD1_43_14_rifoxyb1_full_scaffold_1424_12_gyrA__"Candidatus_Nomurabacteria_bacterium_RIFOXYB1_FULL_43_14"__Nomurabacteria_-Parcubacteria:0.00000100000050002909,RIFOXYD1_FULL_OD1_42_14_rifoxyd1_full_scaffold_1130_11_gyrA__"Candidatus_Nomurabacteria_bacterium_RIFOXYD1_FULL_42_14"__Nomurabacteria_-Parcubacteria:0.00000100000050002909):0.00000100000050002909[10],gwf1_scaffold_1626_12_GWF1_Parcubacteria_43_6:0.00000100000050002909):0.00000100000050002909[0],gwa2_scaffold_7874_12_GWA2_Parcubacteria_43_67:0.00000100000050002909):0.00000100000050002909[0],(gwa1_scaffold_986_12_GWA1_Parcubacteria_43_17:0.00000100000050002909,(((gwc1_scaffold_1047_12_GWC1_Parcubacteria_bacterium_GW2011_GWC1_42_21_43_20:0.00000100000050002909,RIFOXYC2_FULL_OD1_43_16_rifoxyc2_full_scaffold_1165_12_gyrA__"Candidatus_Nomurabacteria_bacterium_RIFOXYC2_FULL_43_16"__Nomurabacteria_-Parcubacteria:0.00000100000050002909):0.00000100000050002909[0],gwf2_scaffold_3357_12_GWF2_Parcubacteria_bacterium_GW2011_GWC1_42_21_43_24:0.00000100000050002909):0.00000100000050002909[0],GWB1_scaffold_3719_12_GWB1_Parcubacteria_43_19:0.00000100000050002909):0.00000100000050002909[0]):0.00000100000050002909[0]):0.00000100000050002909[48],RIFOXYA2_FULL_OD1_42_12_rifoxya2_full_scaffold_1428_25_gyrA__"Candidatus_Nomurabacteria_bacterium_RIFOXYA2_FULL_42_12"__Nomurabacteria_-Parcubacteria:0.00000100000050002909):0.00000100000050002909[74],RIFOXYC1_FULL_OD1_43_8_rifoxyc1_full_scaffold_1999_1_Gyrase_subunit_A_protein_{ECO_0000313|EMBL_KKT10825_1}__TaxID=1618778__Nomurabacteria_-Parcubacteria:0.00000100000050002909):0.00193330365797317826[64]):0.11115944848762072950[100],GWB1_scaffold_3451_15_GWB1_GWB1_OD1_40_7_40_7:0.05118796457721949689):0.01321145892104165498[41]):0.01959473577949554304[49]):0.03479026042229260707[67],(((RIFCSPLOWO2_01_FULL_OD1_37_25_rifcsplowo2_01_scaffold_14180_17_"Candidatus_Nomurabacteria_bacterium_RIFCSPLOWO2_01_FULL_37_25"__Nomurabacteria_-Parcubacteria:0.00000100000050002909,RIFCSPHIGHO2_02_FULL_OD1_37_13_rifcsphigho2_02_scaffold_8422_16_"Candidatus_Nomurabacteria_bacterium_RIFCSPHIGHO2_02_FULL_37_13"__Nomurabacteria_-Parcubacteria:0.00000100000050002909):0.00000100000050002909[33],RIFCSPHIGHO2_01_FULL_OD1_36_23_rifcsphigho2_01_scaffold_10626_6_"Candidatus_Nomurabacteria_bacterium_RIFCSPHIGHO2_01_FULL_36_23"__Nomurabacteria_-Parcubacteria:0.00000100000050002909):0.10637534614489771445[100],((RIFCSPLOWO2_01_FULL_OD1_39_18_rifcsplowo2_01_scaffold_325_3_"Candidatus_Nomurabacteria_bacterium_RIFCSPLOWO2_01_FULL_39_18"__Nomurabacteria_-Parcubacteria:0.00000100000050002909,RIFCSPHIGHO2_01_FULL_OD1_40_24b_rifcsphigho2_01_scaffold_502_3_"Candidatus_Nomurabacteria_bacterium_RIFCSPHIGHO2_01_FULL_40_24b"__Nomurabacteria_-Parcubacteria:0.00000100000050002909):0.06860305264451505014[100],((((((RIFOXYA2_FULL_OD1_35_9_rifoxya2_full_scaffold_2056_18_"Candidatus_Nomurabacteria_bacterium_RIFOXYA2_FULL_35_9"__Nomurabacteria_-Parcubacteria:0.00000100000050002909,RIFOXYC2_FULL_OD1_36_19_rifoxyc2_full_scaffold_509_20_"Candidatus_Nomurabacteria_bacterium_RIFOXYC2_FULL_36_19"__Nomurabacteria_-Parcubacteria:0.00000100000050002909):0.00000100000050002909[35],RIFOXYD2_FULL_OD1_related_35_12_rifoxyd2_full_scaffold_101_18_"Candidatus_Nomurabacteria_bacterium_RIFOXYD2_FULL_35_12"__Nomurabacteria_-Parcubacteria:0.00000100000050002909):0.03825649206923877055[100],RIFCSPLOWO2_01_FULL_OD1_42_17_rifcsplowo2_01_scaffold_7706_14_"Candidatus_Nomurabacteria_bacterium_RIFCSPLOWO2_01_FULL_42_17"__Nomurabacteria_-Parcubacteria:0.08063926661325306056):0.01650187164393221093[28],((((RIFCSPLOWO2_01_FULL_OD1_41_220_rifcsplowo2_01_scaffold_32374_11_"Candidatus_Nomurabacteria_bacterium_RIFCSPLOWO2_01_FULL_41_220"__Nomurabacteria_-Parcubacteria:0.00000100000050002909,(((gwa2_scaffold_20721_4_GWA2_Parcubacteria_40_38:0.00000100000050002909,(RIFCSPHIGHO2_01_FULL_OD1_39_220_rifcsphigho2_01_scaffold_34139_11_"Candidatus_Nomurabacteria_bacterium_RIFCSPHIGHO2_01_FULL_39_220"__Nomurabacteria_-Parcubacteria:0.00000100000050002909,RIFCSPHIGHO2_02_FULL_OD1_41_150_rifcsphigho2_02_scaffold_27759_11_"Candidatus_Nomurabacteria_bacterium_RIFCSPHIGHO2_02_FULL_41_150"__Nomurabacteria_-Parcubacteria:0.00000100000050002909):0.00000100000050002909[2]):0.00000100000050002909[1],RIFCSPHIGHO2_12_FULL_OD1_40_64_rifcsphigho2_12_scaffold_23280_11_"Candidatus_Nomurabacteria_bacterium_RIFCSPHIGHO2_12_FULL_40_64"__Nomurabacteria_-Parcubacteria:0.00000100000050002909):0.00000100000050002909[0],(RIFCSPHIGHO2_02_OD1_41_18_rifcsphigho2_02_sub10_scaffold_1882_11_"Candidatus_Nomurabacteria_bacterium_RIFCSPHIGHO2_02_41_18"__Nomurabacteria_-Parcubacteria:0.00000100000050002909,RIFCSPLOWO2_12_FULL_OD1_40_42_rifcsplowo2_12_scaffold_20469_11_"Candidatus_Nomurabacteria_bacterium_RIFCSPLOWO2_12_FULL_40_42"__Nomurabacteria_-Parcubacteria:0.00000100000050002909):0.00000100000050002909[8]):0.00000100000050002909[0]):0.00000100000050002909[2],RIFCSPLOWO2_02_FULL_OD1_40_67_rifcsplowo2_02_scaffold_21307_11_"Candidatus_Nomurabacteria_bacterium_RIFCSPLOWO2_02_FULL_40_67"__Nomurabacteria_-Parcubacteria:0.00000100000050002909):0.09306770328354987964[100],RIFCSPHIGHO2_01_FULL_OD1_39_10_rifcsphigho2_01_scaffold_32297_6_"Candidatus_Nomurabacteria_bacterium_RIFCSPHIGHO2_01_FULL_39_10"__Nomurabacteria_-Parcubacteria:0.07017174603568596125):0.02687364618428229185[38],(((gwa1_scaffold_9795_2_GWA1_Parcubacteria_37_20:0.00000100000050002909,gwc2_scaffold_12656_6_GWC2_Parcubacteria_37_9:0.00000100000050002909):0.00000100000050002909[65],(gwc1_scaffold_3460_3_GWC1_GWC1_OD1_36_9_36_9:0.00000100000050002909,GWB1_scaffold_14386_2_GWB1_Parcubacteria_bacterium_GW2011_GWB1_37_13_37_13:0.00000100000050002909):0.00190991865042655835[72]):0.05641950824038152040[100],(gwf1_scaffold_4410_6_GWF1_Parcubacteria_39_5:0.00000100000050002909,((((((gwc1_scaffold_1169_13_GWC1_Parcubacteria_39_12:0.00000100000050002909,(gwa1_scaffold_2809_6_GWA1_Nomurabacteria_39_8:0.00000100000050002909,RIFCSPHIGHO2_12_OD1_40_11_rifcsphigho2_12_sub10_scaffold_103_14_Gyrase_subunit_A_protein_{ECO_0000313|EMBL_KKR38046_1}__TaxID=1618743__Nomurabacteria_-Parcubacteria:0.00000100000050002909):0.00000100000050002909[10]):0.00000100000050002909[0],RIFCSPLOWO2_02_OD1_rel_40_28_rifcsplowo2_02_sub10_scaffold_101_14_Gyrase_subunit_A_protein_{ECO_0000313|EMBL_KKR38046_1}__TaxID=1618743__Nomurabacteria_-Parcubacteria:0.00000100000050002909):0.00000100000050002909[0],gwf2_scaffold_3102_13_GWF2_Nomurabacteria_40_30:0.00000100000050002909):0.00000100000050002909[0],(RIFCSPHIGHO2_02_CP_40_30_rifcsphigho2_02_sub10_scaffold_151_13_Gyrase_subunit_A_protein_{ECO_0000313|EMBL_KKR38046_1}__TaxID=1618743__Nomurabacteria_-Parcubacteria:0.00000100000050002909,(gwd2_scaffold_730_13_GWD2_Nomurabacteria_39_11:0.00000100000050002909,(gwe2_scaffold_952_13_GWE2_Nomurabacteria_39_10:0.00000100000050002909,gwc2_scaffold_2576_13_GWC2_Nomurabacteria_39_47:0.00000100000050002909):0.00000100000050002909[0]):0.00000100000050002909[0]):0.00000100000050002909[0]):0.00000100000050002909[2],GWB1_scaffold_1586_13_GWB1_Nomurabacteria_39_12:0.00000100000050002909):0.00000100000050002909[93],(RifCSPlowO2_12_OD1_40_14_rifcsplowo2_12_sub10_scaffold_445_13_Gyrase_subunit_A_protein_{ECO_0000313|EMBL_KKR36627_1}__TaxID=1618766__Nomurabacteria_-Parcubacteria:0.00000100000050002909,gwa2_scaffold_7723_11_GWA2_Nomurabacteria_39_99:0.00000100000050002909):0.00000100000050002909[75]):0.00198352024391419994[66]):0.08943646554722833875[100]):0.01423274058017546737[34]):0.00864027296346642562[8]):0.00570154863385055957[11],((RIFCSPLOWO2_01_FULL_OD1_41_18_rifcsplowo2_01_scaffold_32_16_"Candidatus_Nomurabacteria_bacterium_RIFCSPLOWO2_01_FULL_41_18"__Nomurabacteria_-Parcubacteria:0.00000100000050002909,RIFCSPHIGHO2_01_FULL_OD1_42_15_rifcsphigho2_01_scaffold_3144_24_"Candidatus_Nomurabacteria_bacterium_RIFCSPHIGHO2_01_FULL_42_15"__Nomurabacteria_-Parcubacteria:0.00000100000050002909):0.07719172945861173252[100],RIFCSPLOWO2_01_FULL_OD1_40_18_rifcsplowo2_01_scaffold_7632_6_"Candidatus_Nomurabacteria_bacterium_RIFCSPLOWO2_01_FULL_40_18"__Nomurabacteria_-Parcubacteria:0.07246912651096615310):0.04107437783019605299[86]):0.01837275866521597203[16],(RIFCSPHIGHO2_01_FULL_OD1_38_19_rifcsphigho2_01_scaffold_5694_12_"Candidatus_Nomurabacteria_bacterium_RIFCSPHIGHO2_01_FULL_38_19"__Nomurabacteria_-Parcubacteria:0.15351674159704489786,(((RIFCSPLOWO2_01_FULL_OD1_41_12_rifcsplowo2_01_scaffold_16356_4_"Candidatus_Nomurabacteria_bacterium_RIFCSPLOWO2_01_FULL_41_12"__Nomurabacteria_-Parcubacteria:0.05673786309847530379,RIFCSPHIGHO2_01_FULL_OD1_40_12_rifcsphigho2_01_scaffold_15433_5_"Candidatus_Nomurabacteria_bacterium_RIFCSPHIGHO2_01_FULL_40_12"__Nomurabacteria_-Parcubacteria:0.05948714941010251750):0.04959118157687122941[97],(GWB1_scaffold_6722_21_GWB1_GWB1_OD1_36_5_36_6:0.12335759844337607083,((RIFCSPHIGHO2_01_FULL_OD1_37_110_rifcsphigho2_01_scaffold_112171_1_"Candidatus_Nomurabacteria_bacterium_RIFCSPHIGHO2_01_FULL_37_110"__Nomurabacteria_-Parcubacteria:0.00000100000050002909,RIFCSPHIGHO2_12_FULL_OD1_37_29_rifcsphigho2_12_scaffold_9629_6_"Candidatus_Nomurabacteria_bacterium_RIFCSPHIGHO2_12_FULL_37_29"__Nomurabacteria_-Parcubacteria:0.00000100000050002909):0.00000100000050002909[71],(RIFCSPLOWO2_01_FULL_OD1_37_49_rifcsplowo2_01_scaffold_93288_1_"Candidatus_Nomurabacteria_bacterium_RIFCSPLOWO2_01_FULL_37_49"__Nomurabacteria_-Parcubacteria:0.00000100000050002909,RIFCSPHIGHO2_02_FULL_OD1_37_45_rifcsphigho2_02_scaffold_45587_8_"Candidatus_Nomurabacteria_bacterium_RIFCSPHIGHO2_02_FULL_37_45"__Nomurabacteria_-Parcubacteria:0.00000100000050002909):0.00188275971909504665[71]):0.09176553519064974129[100]):0.02777025256714931931[37]):0.01524381561180215665[22],((RIFCSPHIGHO2_02_FULL_OD1_36_29_rifcsphigho2_02_scaffold_328_108_"Candidatus_Nomurabacteria_bacterium_RIFCSPHIGHO2_02_FULL_36_29"__Nomurabacteria_-Parcubacteria:0.00000100000050002909,(RIFCSPHIGHO2_01_FULL_OD1_37_25_rifcsphigho2_01_scaffold_476_106_"Candidatus_Nomurabacteria_bacterium_RIFCSPHIGHO2_01_FULL_37_25"__Nomurabacteria_-Parcubacteria:0.00000100000050002909,RIFCSPLOWO2_01_FULL_OD1_36_16_rifcsplowo2_01_scaffold_300_108_"Candidatus_Nomurabacteria_bacterium_RIFCSPLOWO2_01_FULL_36_16"__Nomurabacteria_-Parcubacteria:0.00000100000050002909):0.00000100000050002909[44]):0.00000100000050002909[67],RIFCSPLOWO2_02_FULL_OD1_36_8_rifcsplowo2_02_scaffold_12101_9_"Candidatus_Nomurabacteria_bacterium_RIFCSPLOWO2_02_FULL_36_8"__Nomurabacteria_-Parcubacteria:0.00000100000050002909):0.07181887447838407323[100]):0.00990959209126058768[7]):0.02266468789396205649[11]):0.02116622585806911608[10]):0.00944221971288714858[3]):0.01390045560624202786[6]):0.02552467866980074121[11],(((RIFCSPLOWO2_02_FULL_OD1_44_12_rifcsplowo2_02_scaffold_4166_22_"Candidatus_Nomurabacteria_bacterium_RIFCSPLOWO2_02_FULL_44_12"__Nomurabacteria_-Parcubacteria:0.00000100000050002909,RIFCSPLOWO2_12_FULL_OD1_44_11_rifcsplowo2_12_scaffold_10823_23_"Candidatus_Nomurabacteria_bacterium_RIFCSPLOWO2_12_FULL_44_11"__Nomurabacteria_-Parcubacteria:0.00000100000050002909):0.00000100000050002909[33],RIFCSPHIGHO2_12_FULL_OD1_44_22b_rifcsphigho2_12_scaffold_3612_23_"Candidatus_Nomurabacteria_bacterium_RIFCSPHIGHO2_12_FULL_44_22b"__Nomurabacteria_-Parcubacteria:0.00000100000050002909):0.13180674141691639534[100],RIFCSPHIGHO2_02_FULL_OD1_42_19_rifcsphigho2_02_scaffold_2367_14_"Candidatus_Nomurabacteria_bacterium_RIFCSPHIGHO2_02_FULL_42_19"__Nomurabacteria_-Parcubacteria:0.08943684779051108702):0.02542875474346853112[38]):0.02204095823914826655[33]):0.01439237445159805007[39],RIFCSPLOWO2_12_FULL_OD1_46_14_rifcsplowo2_12_scaffold_16529_12_"Candidatus_Nomurabacteria_bacterium_RIFCSPLOWO2_12_FULL_46_14"__Nomurabacteria_-Parcubacteria:0.21148913303338293113):0.02509637076599432332[75]):0.02943996997928655102[82],RIFCSPLOWO2_01_FULL_OD1_40_15_rifcsplowo2_01_scaffold_376_45_"Candidatus_Nomurabacteria_bacterium_RIFCSPLOWO2_01_FULL_40_15"__Nomurabacteria_-Parcubacteria:0.12316390000991533915):0.01533574371985582316[52]):0.05012580979127935488[93]):0.12865380498396389308[100]):0.04993445744703805395[65],((RIFCSPLOWO2_01_FULL_OD1_42_20_rifcsplowo2_01_scaffold_19698_3_"Candidatus_Nomurabacteria_bacterium_RIFCSPLOWO2_01_FULL_42_20"__Nomurabacteria_-Parcubacteria:0.00000100000050002909,RIFCSPHIGHO2_01_FULL_OD1_42_16_rifcsphigho2_01_scaffold_11541_8_"Candidatus_Nomurabacteria_bacterium_RIFCSPHIGHO2_01_FULL_42_16"__Nomurabacteria_-Parcubacteria:0.00000100000050002909):0.20088825058447382088[100],GWB1_scaffold_4009_4_GWB1_GWB1_OD1_37_5_37_5:0.15715346435282645521):0.15722581530405224659[100]):0.03236383485177226488[38]):0.12230068200540777923[99]):0.04604402434916666370[59]):0.06024891837757506696[80],(((RIFOXYC2_FULL_OD1_35_25_rifoxyc2_full_scaffold_561_21_"Candidatus_Campbellbacteria_bacterium_RIFOXYC2_FULL_35_25"__Campbellbacteria_-Parcubacteria:0.18953517779283507450,(RIFCSPLOWO2_02_FULL_OD1_35_11_rifcsplowo2_02_scaffold_26058_1_gyrA__"Candidatus_Campbellbacteria_bacterium_RIFCSPLOWO2_02_FULL_35_11"__Campbellbacteria_-Parcubacteria:0.10867990271483543574,((gwc1_scaffold_5_143_GWC1_GWD1_OD1_35_49_35_31:0.00000100000050002909,(((gwc2_scaffold_11_190_gyrA_:0.00000100000050002909,GWC2_34_38_OD1_553_GWC2_GWD1_OD1_35_49_35_0:0.00000100000050002909):0.00000100000050002909[4],gwd2_scaffold_4_189_GWD2_GWD1_OD1_35_49_35_24:0.00000100000050002909):0.00000100000050002909[8],gwd1_scaffold_3_143_GWD1_GWD1_OD1_35_49_35_49:0.00000100000050002909):0.00000100000050002909[22]):0.00385367248559527302[91],(RIFCSPHIGHO2_01_FULL_OD1_34_10_rifcsphigho2_01_scaffold_32679_13_gyrA__"Candidatus_Campbellbacteria_bacterium_RIFCSPHIGHO2_01_FULL_34_10"__Campbellbacteria_-Parcubacteria:0.00000100000050002909,RIFCSPLOWO2_01_FULL_OD1_34_15_rifcsplowo2_01_scaffold_16238_14_gyrA__"Candidatus_Campbellbacteria_bacterium_RIFCSPLOWO2_01_FULL_34_15"__Campbellbacteria_-Parcubacteria:0.00000100000050002909):0.00000100000050002909[100]):0.12969354766369500798[100]):0.08300288928937735178[100]):0.15647356726588360076[100],(((((gwc2_scaffold_2825_10_GWC2_GWA2_OD1_43_11_42_11:0.00000100000050002909,gwa2_scaffold_2935_77_GWA2_GWA2_OD1_43_11_42_12:0.00000100000050002909):0.01540519056454747564[100],gwd2_scaffold_370_19_GWD2_GWD2_OD1_42_14_42_13:0.01224806285911189327):0.47825060505185007509[100],((RIFCSPHIGHO2_01_FULL_OD1_49_13_rifcsphigho2_01_scaffold_33543_19_"Candidatus_Kaiserbacteria_bacterium_RIFCSPHIGHO2_01_FULL_49_13"__Kaiserbacteria_-Parcubacteria:0.19456621978027069386,RIFCSPLOWO2_01_FULL_OD1_51_21_rifcsplowo2_01_scaffold_113228_3_gyrA__"Candidatus_Kaiserbacteria_bacterium_RIFCSPLOWO2_01_FULL_51_21"__Kaiserbacteria_-Parcubacteria:0.20682508654394277103):0.16494176740010582649[100],(((MetaBAT_Test.7_scaffold_73_106:0.17861388480947579249,RIFCSPHIGHO2_01_FULL_OD1_48_10_rifcsphigho2_01_scaffold_5102_23_"Candidatus_Kaiserbacteria_bacterium_RIFCSPHIGHO2_01_FULL_48_10"__Kaiserbacteria_-Parcubacteria:0.21812097545606207172):0.26580344551591694735[100],(((RIFCSPHIGHO2_12_FULL_OD1_56_13_rifcsphigho2_12_scaffold_9731_4_gyrA__"Candidatus_Kaiserbacteria_bacterium_RIFCSPHIGHO2_12_FULL_56_13"__Kaiserbacteria_-Parcubacteria:0.02060992726552170889,RIFCSPLOWO2_02_FULL_OD1_56_11_rifcsplowo2_02_scaffold_4667_18_gyrA__"Candidatus_Kaiserbacteria_bacterium_RIFCSPLOWO2_02_FULL_56_11"__Kaiserbacteria_-Parcubacteria:0.00709817894283211979):0.15193892083028742723[100],((GWB1_scaffold_2532_7_GWB1_GWB1_OD1_57_6_57_6:0.00000100000050002909,gwa1_scaffold_133_371_GWA1_GWB1_OD1_57_6_57_14:0.00000100000050002909):0.13501964021305329355[100],(((((gwa2_scaffold_68370_6_GWA2_Parcubacteria_bacterium_GW2011_GWA2_56_21_56_21:0.00201744750001705327,(RIFCSPLOWO2_02_FULL_OD1_55_12_rifcsplowo2_02_scaffold_30018_12_gyrA__"Candidatus_Kaiserbacteria_bacterium_RIFCSPLOWO2_02_FULL_55_12"__Kaiserbacteria_-Parcubacteria:0.00381209664481541293,RIFCSPHIGHO2_02_FULL_OD1_55_17_rifcsphigho2_02_scaffold_50408_3_gyrA__"Candidatus_Kaiserbacteria_bacterium_RIFCSPHIGHO2_02_FULL_55_17"__Kaiserbacteria_-Parcubacteria:0.00000100000050002909):0.00677234890141834717[63]):0.08686971423850156637[100],(RIFCSPLOWO2_01_FULL_OD1_52_12b_rifcsplowo2_01_scaffold_7861_8_gyrA__"Candidatus_Kaiserbacteria_bacterium_RIFCSPLOWO2_01_FULL_52_12b"__Kaiserbacteria_-Parcubacteria:0.12905375101036795082,(RIFOXYD1_FULL_OD1_47_14_rifoxyd1_full_scaffold_167_45_gyrA__"Candidatus_Kaiserbacteria_bacterium_RIFOXYD1_FULL_47_14"__Kaiserbacteria_-Parcubacteria:0.11867679729371188868,RIFCSPHIGHO2_01_FULL_OD1_53_31_rifcsphigho2_01_scaffold_3496_43_gyrA__"Candidatus_Kaiserbacteria_bacterium_RIFCSPHIGHO2_01_FULL_53_31"__Kaiserbacteria_-Parcubacteria:0.09167808192960712199):0.02689180381949188986[68]):0.02023587725276005528[32]):0.03315309588187594081[34],(Y2_MetaBAT.91_scaffold_13741_2:0.04334805357400495912,GWA2_OD1_50_9_gwa2_scaffold_30040_5_gyrA__"Candidatus_Kaiserbacteria_bacterium_GWA2_50_9"__Kaiserbacteria_-Parcubacteria:0.11670865267119319431):0.04172252041566595210[93]):0.02862754824113911828[22],(RIFCSPLOWO2_01_FULL_OD1_55_19_rifcsplowo2_01_scaffold_35761_13_"Candidatus_Kaiserbacteria_bacterium_RIFCSPLOWO2_01_FULL_55_19"__Kaiserbacteria_-Parcubacteria:0.12898287950602330132,Y2_MetaBAT.49_scaffold_384_3:0.08318952079519496834):0.03772554687682036501[63]):0.02209686253077624424[27],(GWB1_scaffold_5159_1_GWB1_Parcubacteria_55_9:0.00980255731806884377,(RIFCSPLOWO2_12_FULL_OD1_54_10_rifcsplowo2_12_scaffold_11259_19_gyrA__"Candidatus_Kaiserbacteria_bacterium_RIFCSPLOWO2_12_FULL_54_10"__Kaiserbacteria_-Parcubacteria:0.00000100000050002909,((RIFCSPHIGHO2_02_FULL_OD1_54_22_rifcsphigho2_02_scaffold_2569_35_gyrA__"Candidatus_Kaiserbacteria_bacterium_RIFCSPHIGHO2_02_FULL_54_22"__Kaiserbacteria_-Parcubacteria:0.00187503239082217324,RIFCSPHIGHO2_12_FULL_OD1_54_16_rifcsphigho2_12_scaffold_412_114_gyrA__"Candidatus_Kaiserbacteria_bacterium_RIFCSPHIGHO2_12_FULL_54_16"__Kaiserbacteria_-Parcubacteria:0.00000100000050002909):0.00000100000050002909[40],RIFCSPLOWO2_02_FULL_OD1_54_13_rifcsplowo2_02_scaffold_8202_15_gyrA__"Candidatus_Kaiserbacteria_bacterium_RIFCSPLOWO2_02_FULL_54_13"__Kaiserbacteria_-Parcubacteria:0.00187693978945285725):0.00374748842625072503[76]):0.00340313775313242370[85]):0.08473142777102575518[100]):0.04975364211719777302[51]):0.12648836262965135191[100]):0.31369179070587238645[100],(((RIFCSPLOWO2_12_FULL_OD1_50_10_rifcsplowo2_12_scaffold_1313_38_"Candidatus_Kaiserbacteria_bacterium_RIFCSPLOWO2_12_FULL_50_10"__Kaiserbacteria_-Parcubacteria:0.00000100000050002909,RIFCSPHIGHO2_02_FULL_OD1_50_50_rifcsphigho2_02_scaffold_542_70_"Candidatus_Kaiserbacteria_bacterium_RIFCSPHIGHO2_02_FULL_50_50"__Kaiserbacteria_-Parcubacteria:0.00000100000050002909):0.04191719350171137920[100],RIFCSPHIGHO2_02_FULL_OD1_49_34_rifcsphigho2_02_scaffold_1448_9_"Candidatus_Kaiserbacteria_bacterium_RIFCSPHIGHO2_02_FULL_49_34"__Kaiserbacteria_-Parcubacteria:0.08017824005459153747):0.28051234279438774788[100],((RIFCSPHIGHO2_01_FULL_OD1_46_22_rifcsphigho2_01_scaffold_6416_35_"Candidatus_Kaiserbacteria_bacterium_RIFCSPHIGHO2_01_FULL_46_22"__RIF-OD1-11_-Parcubacteria:0.02835233236059961012,RIFOXYB1_FULL_OD1_related_46_14_rifoxyb1_full_scaffold_432_18_gyrA__"Candidatus_Kaiserbacteria_bacterium_RIFOXYB1_FULL_46_14"__Kaiserbacteria_-Parcubacteria:0.02172656827094930979):0.17918073204022505474[100],(RIFOXYD1_FULL_OD1_related_42_15_rifoxyd1_full_scaffold_893_47_"Candidatus_Kaiserbacteria_bacterium_RIFOXYD1_FULL_42_15"__Kaiserbacteria_-Parcubacteria:0.10771014430295355879,((RIFCSPLOWO2_12_FULL_CPR_45_26_rifcsplowo2_12_scaffold_0_436_"Candidatus_Kaiserbacteria_bacterium_RIFCSPLOWO2_12_FULL_45_26"__Kaiserbacteria_-Parcubacteria:0.00000100000050002909,RIFCSPLOWO2_02_FULL_OD1_45_11b_rifcsplowo2_02_scaffold_1634_106_"Candidatus_Kaiserbacteria_bacterium_RIFCSPLOWO2_02_FULL_45_11b"__Kaiserbacteria_-Parcubacteria:0.00000100000050002909):0.00000100000050002909[33],RIFCSPLOWO2_01_FULL_OD1_45_25_rifcsplowo2_01_scaffold_1410_43_"Candidatus_Kaiserbacteria_bacterium_RIFCSPLOWO2_01_FULL_45_25"__Kaiserbacteria_-Parcubacteria:0.00000100000050002909):0.13022089053927496383[100]):0.11013475587459323202[100]):0.10115309345061475332[100]):0.14998513319665190968[100]):0.06881347272524693248[64]):0.03683733895294562244[38],((Y2_MetaBAT.56_scaffold_666_9:0.12114499162307500180,((((RIFOXYC1_FULL_OD1_48_26_rifoxyc1_full_scaffold_251_24_"Candidatus_Adlerbacteria_bacterium_RIFOXYC1_FULL_48_26"__Adlerbacteria_-Parcubacteria:0.00000100000050002909,RIFOXYB1_FULL_OD1_48_10_rifoxyb1_full_scaffold_733_21_"Candidatus_Adlerbacteria_bacterium_RIFOXYB1_FULL_48_10"__Adlerbacteria_-Parcubacteria:0.00000100000050002909):0.19347246638789492024[100],RIFCSPHIGHO2_02_FULL_OD1_54_18_rifcsphigho2_02_scaffold_8998_28_gyrA__"Candidatus_Adlerbacteria_bacterium_RIFCSPHIGHO2_02_FULL_54_18"__Adlerbacteria_-Parcubacteria:0.14794792935237291442):0.04706402290297544838[81],(RIFCSPLOWO2_01_FULL_OD1_51_16_rifcsplowo2_01_scaffold_2255_108_"Candidatus_Adlerbacteria_bacterium_RIFCSPLOWO2_01_FULL_51_16"__Adlerbacteria_-Parcubacteria:0.18659235137054766551,(GWB1_scaffold_619_67_GWB1_RIFCSPHIGHO2_01_FULL_OD1_Adlerbacteria_54_23_curated_54_8:0.00100426186295347691,((RIFCSPHIGHO2_01_FULL_OD1_54_23_rifcsphigho2_01_scaffold_20728_7_Gyrase_subunit_A_protein_{ECO_0000313|EMBL_KKW35599_1}__TaxID=1618605__Adlerbacteria_-Parcubacteria:0.00000100000050002909,RIFCSPLOWO2_01_FULL_OD1_54_16_rifcsplowo2_01_scaffold_16847_22_Gyrase_subunit_A_protein_{ECO_0000313|EMBL_KKW35599_1}__TaxID=1618605__Adlerbacteria_-Parcubacteria:0.00000100000050002909):0.00000100000050002909[30],gwa1_scaffold_1126_76_GWA1_RIFCSPHIGHO2_01_FULL_OD1_Adlerbacteria_54_23_curated_54_11:0.00000100000050002909):0.01608344335080258425[100]):0.17208996701597303880[100]):0.06408893138648681653[84]):0.03003172310261843087[41],RIFCSPHIGHO2_12_FULL_OD1_53_18_rifcsphigho2_12_scaffold_3643_49_gyrA__"Candidatus_Adlerbacteria_bacterium_RIFCSPHIGHO2_12_FULL_53_18"__Adlerbacteria_-Parcubacteria:0.17226089310056799664):0.03323223030297744324[53]):0.21127087591516854892[100],(((RIFCSPHIGHO2_01_FULL_OD1_50_13_rifcsphigho2_01_scaffold_6705_24_"Candidatus_Kaiserbacteria_bacterium_RIFCSPHIGHO2_01_FULL_50_13"__Kaiserbacteria_-Parcubacteria:0.00000100000050002909,RIFCSPLOWO2_01_FULL_OD1_50_24_rifcsplowo2_01_scaffold_6139_25_"Candidatus_Kaiserbacteria_bacterium_RIFCSPLOWO2_01_FULL_50_24"__Kaiserbacteria_-Parcubacteria:0.00000100000050002909):0.00293652153097956423[100],RIFCSPLOWO2_02_FULL_OD1_51_13_rifcsplowo2_02_scaffold_4022_25_"Candidatus_Kaiserbacteria_bacterium_RIFCSPLOWO2_02_FULL_51_13"__Kaiserbacteria_-Parcubacteria:0.00334013407090478923):0.28427222205300795022[100],((Y2_MetaBAT.8_scaffold_32_74:0.13057137553213196690,(((RIFCSPHIGHO2_02_FULL_OD1_49_16_rifcsphigho2_02_scaffold_2284_30_"Candidatus_Kaiserbacteria_bacterium_RIFCSPHIGHO2_02_FULL_49_16"__Kaiserbacteria_-Parcubacteria:0.15316949095970161521,(RIFCSPLOWO2_01_FULL_OD1_52_36_rifcsplowo2_01_scaffold_4601_28_"Candidatus_Kaiserbacteria_bacterium_RIFCSPLOWO2_01_FULL_52_36"__Kaiserbacteria_-Parcubacteria:0.00000100000050002909,RIFCSPHIGHO2_12_FULL_OD1_53_13_rifcsphigho2_12_scaffold_3102_13_"Candidatus_Kaiserbacteria_bacterium_RIFCSPHIGHO2_12_FULL_53_13"__Kaiserbacteria_-Parcubacteria:0.00000100000050002909):0.11587663241463463937[100]):0.11492955096014935423[99],(gwc1_scaffold_17873_7_GWC1_RIFCSPHIGHO2_01_FULL_OP11_Beckwithbacteria_49_39_curated_49_18:0.02677811986146327525,RIFCSPLOWO2_12_FULL_OD1_50_28_rifcsplowo2_12_scaffold_32503_5_gyrA__"Candidatus_Kaiserbacteria_bacterium_RIFCSPLOWO2_12_FULL_50_28"__Kaiserbacteria_-Parcubacteria:0.03368189113669566720):0.16335167300130962187[100]):0.02484779655569803458[24],((RIFCSPHIGHO2_01_FULL_OD1_55_17_rifcsphigho2_01_scaffold_2452_35_"Candidatus_Kaiserbacteria_bacterium_RIFCSPHIGHO2_01_FULL_55_17"__Kaiserbacteria_-Parcubacteria:0.07215690375240499388,(RIFCSPLOWO2_01_FULL_OD1_54_13_rifcsplowo2_01_scaffold_12097_7_"Candidatus_Kaiserbacteria_bacterium_RIFCSPLOWO2_01_FULL_54_13"__Kaiserbacteria_-Parcubacteria:0.09321155802238872967,RIFCSPLOWO2_01_FULL_OD1_54_24_rifcsplowo2_01_scaffold_20449_18_gyrA__"Candidatus_Kaiserbacteria_bacterium_RIFCSPLOWO2_01_FULL_54_24"__Kaiserbacteria_-Parcubacteria:0.07870077245583186054):0.02652055098985567350[53]):0.05168535441380926743[91],((Y3_MetaBAT.74_scaffold_4869_7:0.15049573175163347138,((RIFCSPHIGHO2_02_FULL_OD1_55_25_rifcsphigho2_02_scaffold_4096_13_"Candidatus_Kaiserbacteria_bacterium_RIFCSPHIGHO2_02_FULL_55_25"__Kaiserbacteria_-Parcubacteria:0.00000100000050002909,RIFCSPLOWO2_01_FULL_OD1_55_25_rifcsplowo2_01_scaffold_3076_28_"Candidatus_Kaiserbacteria_bacterium_RIFCSPLOWO2_01_FULL_55_25"__Kaiserbacteria_-Parcubacteria:0.00000100000050002909):0.00000100000050002909[100],RIFCSPHIGHO2_12_FULL_OD1_55_13_rifcsphigho2_12_scaffold_3308_26_"Candidatus_Kaiserbacteria_bacterium_RIFCSPHIGHO2_12_FULL_55_13"__Kaiserbacteria_-Parcubacteria:0.00000100000050002909):0.07231708569705351530[100]):0.05640895600225227791[85],((gwa2_scaffold_1833_28_GWA2_GWA2_OD1_52_12_52_12:0.00000100000050002909,(GWB1_scaffold_738_28_GWB1_GWA2_OD1_52_12_52_6:0.00000100000050002909,gwc2_scaffold_8371_17_GWC2_GWA2_OD1_52_12_52_8:0.00000100000050002909):0.01315774967007286161[99]):0.12771600741895192122[100],(RIFCSPHIGHO2_01_FULL_OD1_53_29_rifcsphigho2_01_scaffold_1511_11_"Candidatus_Kaiserbacteria_bacterium_RIFCSPHIGHO2_01_FULL_53_29"__Kaiserbacteria_-Parcubacteria:0.07264163351205742136,(((RIFCSPHIGHO2_02_FULL_OD1_54_11b_rifcsphigho2_02_scaffold_14012_3_"Candidatus_Kaiserbacteria_bacterium_RIFCSPHIGHO2_02_FULL_54_11b"__Kaiserbacteria_-Parcubacteria:0.00197229199627014032,RIFCSPHIGHO2_01_FULL_OP11_54_36_rifcsphigho2_01_scaffold_11802_8_"Candidatus_Kaiserbacteria_bacterium_RIFCSPHIGHO2_01_FULL_54_36b"__Kaiserbacteria_-Parcubacteria:0.00000100000050002909):0.04762754053445283908[100],((RIFCSPHIGHO2_02_FULL_OD1_55_20_rifcsphigho2_02_scaffold_4787_17_"Candidatus_Kaiserbacteria_bacterium_RIFCSPHIGHO2_02_FULL_55_20"__Kaiserbacteria_-Parcubacteria:0.00000100000050002909,RIFCSPHIGHO2_01_FULL_OD1_55_37_rifcsphigho2_01_scaffold_16058_27_"Candidatus_Kaiserbacteria_bacterium_RIFCSPHIGHO2_01_FULL_55_37"__Kaiserbacteria_-Parcubacteria:0.00000100000050002909):0.00000100000050002909[35],RIFCSPHIGHO2_12_FULL_OD1_57_11_rifcsphigho2_12_scaffold_15557_10_"Candidatus_Uhrbacteria_bacterium_RIFCSPHIGHO2_12_FULL_57_11"__Kaiserbacteria_-Parcubacteria:0.00000100000050002909):0.03396744016944121258[100]):0.03510469333431909950[99],(RIFCSPHIGHO2_01_FULL_OD1_54_36_rifcsphigho2_01_scaffold_25908_13_"Candidatus_Kaiserbacteria_bacterium_RIFCSPHIGHO2_01_FULL_54_36"__Kaiserbacteria_-Parcubacteria:0.00216202114596258065,RIFCSPLOWO2_01_FULL_OD1_54_22_rifcsplowo2_01_scaffold_5238_16_"Candidatus_Kaiserbacteria_bacterium_RIFCSPLOWO2_01_FULL_54_22"__Kaiserbacteria_-Parcubacteria:0.00000100000050002909):0.13944293457274162251[100]):0.01150833955770863386[40]):0.03990910791046831108[84]):0.02059928946100740565[35]):0.02057926275115484760[28]):0.02414804575526646735[46]):0.03777909730746790984[46]):0.07799017504565415593[72],RIFCSPHIGHO2_01_FULL_OD1_56_24_rifcsphigho2_01_scaffold_1003_90_"Candidatus_Kaiserbacteria_bacterium_RIFCSPHIGHO2_01_FULL_56_24"__Kaiserbacteria_-Parcubacteria:0.26706090072599725227):0.15333652537781639058[100]):0.10368707621474020086[89]):0.10547355856601602075[95]):0.05618182433655222185[22]):0.06942492829941626642[50]):0.04487722309911448132[57],(RIFCSPLOWO2_02_OD1_35_12_rifcsplowo2_02_sub10_scaffold_990_9_gyrA__"Candidatus_Campbellbacteria_bacterium_RIFCSPLOWO2_02_35_12"__Campbellbacteria_-Parcubacteria:0.38684575135614857055,(((Y4_MetaBAT.14_scaffold_9057_3:0.00000100000050002909,Y2_MetaBAT.48_scaffold_7039_3:0.00000100000050002909):0.00000100000050002909[39],X3_MetaBAT.15_X3_MetaBAT.15_scaffold_4524_3:0.00000100000050002909):0.00000100000050002909[98],MetaBAT_Test.4_scaffold_5976_3:0.00569310054921854953):0.43244986194537543556[100]):0.05941578218529068589[51]):0.03335359588831561528[14],(X2_MetaBAT.16.faa_scaffold_107_72:0.44915389418494294782,((((RIFCSPHIGHO2_01_FULL_OD1_35_32_rifcsphigho2_01_scaffold_20268_11_Gyrase_subunit_A_protein_{ECO_0000313|EMBL_KKP80957_1}__TaxID=1618861__unknown_-Parcubacteria:0.00000100000050002909,(GWB1_scaffold_7414_2_GWB1_Parcubacteria_bacterium_GW2011_GWB1_35_5_35_5:0.00000100000050002909,RIFCSPLOWO2_01_FULL_OD1_35_19_rifcsplowo2_01_scaffold_4061_34_"Candidatus_Zambryskibacteria_bacterium_RIFCSPLOWO2_01_FULL_35_19"__RIF-OD1-1_-Parcubacteria:0.00187861767917250357):0.00187649809516201227[72]):0.09774736342091523700[100],((RIFOXYD1_FULL_OD1_39_35_rifoxyd1_full_scaffold_190_34_gyrA__"Candidatus_Zambryskibacteria_bacterium_RIFOXYD1_FULL_39_35"__RIF-OD1-1_-Parcubacteria:0.00000100000050002909,RIFOXYC1_FULL_OD1_39_10_rifoxyc1_full_scaffold_195_34_gyrA__"Candidatus_Zambryskibacteria_bacterium_RIFOXYC1_FULL_39_10"__RIF-OD1-1_-Parcubacteria:0.00000100000050002909):0.06210125595181742453[100],(gwa1_scaffold_4088_20_GWA1_GWA1_OP11_39_8_plus_39_8:0.00000100000050002909,((RIFCSPHIGHO2_01_FULL_OD1_39_63_rifcsphigho2_01_scaffold_6025_25_gyrA__"Candidatus_Zambryskibacteria_bacterium_RIFCSPHIGHO2_01_FULL_39_63"__RIF-OD1-1_-Parcubacteria:0.00000100000050002909,RIFCSPHIGHO2_12_FULL_OD1_39_21_rifcsphigho2_12_scaffold_1161_25_gyrA__"Candidatus_Zambryskibacteria_bacterium_RIFCSPHIGHO2_12_FULL_39_21"__RIF-OD1-1_-Parcubacteria:0.00000100000050002909):0.00000100000050002909[6],(RIFCSPLOWO2_01_FULL_OD1_39_39_rifcsplowo2_01_scaffold_1551_12_gyrA__"Candidatus_Zambryskibacteria_bacterium_RIFCSPLOWO2_01_FULL_39_39"__RIF-OD1-1_-Parcubacteria:0.00000100000050002909,RIFCSPHIGHO2_02_FULL_OD1_39_19_rifcsphigho2_02_scaffold_1467_24_gyrA__"Candidatus_Zambryskibacteria_bacterium_RIFCSPHIGHO2_02_FULL_39_19"__RIF-OD1-1_-Parcubacteria:0.00000100000050002909):0.00000100000050002909[23]):0.00000100000050002909[83]):0.13508045810478716553[100]):0.01928060439670097395[49]):0.24920529720865666756[100],((((RIFCSPHIGHO2_01_FULL_OD1_43_25_rifcsphigho2_01_scaffold_1396_21_gyrA__"Candidatus_Zambryskibacteria_bacterium_RIFCSPHIGHO2_01_FULL_43_25"__RIF-OD1-1_-Parcubacteria:0.00000100000050002909,RIFCSPHIGHO2_12_FULL_OD1_44_12b_rifcsphigho2_12_scaffold_1789_21_gyrA__"Candidatus_Zambryskibacteria_bacterium_RIFCSPHIGHO2_12_FULL_44_12b"__RIF-OD1-1_-Parcubacteria:0.00000100000050002909):0.00000100000050002909[35],RIFCSPLOWO2_01_FULL_OD1_45_21_rifcsplowo2_01_scaffold_923_21_gyrA__"Candidatus_Zambryskibacteria_bacterium_RIFCSPLOWO2_01_FULL_45_21"__RIF-OD1-1_-Parcubacteria:0.00000100000050002909):0.22370451580430683602[100],((RIFCSPLOWO2_01_FULL_OD1_43_17_rifcsplowo2_01_scaffold_6508_11_gyrA__"Candidatus_Zambryskibacteria_bacterium_RIFCSPLOWO2_01_FULL_43_17"__RIF-OD1-1_-Parcubacteria:0.00000100000050002909,RIFCSPHIGHO2_12_FULL_OD1_43_12b_rifcsphigho2_12_scaffold_838_10_gyrA__"Candidatus_Zambryskibacteria_bacterium_RIFCSPHIGHO2_12_FULL_43_12b"__RIF-OD1-1_-Parcubacteria:0.00000100000050002909):0.00000100000050002909[68],RIFCSPHIGHO2_01_FULL_OD1_43_27_rifcsphigho2_01_scaffold_8840_10_gyrA__"Candidatus_Zambryskibacteria_bacterium_RIFCSPHIGHO2_01_FULL_43_27"__RIF-OD1-1_-Parcubacteria:0.00194423478235094573):0.20892514452256594204[100]):0.15499377667545086168[100],((RIFCSPHIGHO2_01_FULL_OD1_44_22b_rifcsphigho2_01_scaffold_7496_17_gyrA__"Candidatus_Zambryskibacteria_bacterium_RIFCSPHIGHO2_01_FULL_44_22b"__RIF-OD1-1_-Parcubacteria:0.00000100000050002909,RIFCSPLOWO2_01_FULL_OD1_45_43_rifcsplowo2_01_scaffold_3729_2_gyrA__"Candidatus_Zambryskibacteria_bacterium_RIFCSPLOWO2_01_FULL_45_43"__RIF-OD1-1_-Parcubacteria:0.00000100000050002909):0.12536416796575367005[100],((((RIFCSPHIGHO2_01_FULL_OD1_49_18_rifcsphigho2_01_scaffold_714_88_gyrA__"Candidatus_Zambryskibacteria_bacterium_RIFCSPHIGHO2_01_FULL_49_18"__RIF-OD1-1_-Parcubacteria:0.00000100000050002909,RIFCSPLOWO2_01_FULL_OD1_47_14_rifcsplowo2_01_scaffold_6921_38_gyrA__"Candidatus_Zambryskibacteria_bacterium_RIFCSPLOWO2_01_FULL_47_14"__RIF-OD1-1_-Parcubacteria:0.00000100000050002909):0.08512266968281494151[100],(RIFCSPLOWO2_01_FULL_OD1_52_12_rifcsplowo2_01_scaffold_5821_1_gyrA__"Candidatus_Zambryskibacteria_bacterium_RIFCSPLOWO2_01_FULL_52_12"__RIF-OD1-1_-Parcubacteria:0.00000100000050002909,((RIFCSPLOWO2_02_FULL_OD1_51_21_rifcsplowo2_02_scaffold_12_66_gyrA__"Candidatus_Zambryskibacteria_bacterium_RIFCSPLOWO2_02_FULL_51_21"__RIF-OD1-1_-Parcubacteria:0.00000100000050002909,RIFCSPHIGHO2_01_FULL_CPR_52_18_rifcsphigho2_01_scaffold_65_67_gyrA__"Candidatus_Zambryskibacteria_bacterium_RIFCSPHIGHO2_01_FULL_52_18"__RIF-OD1-1_-Parcubacteria:0.00000100000050002909):0.00000100000050002909[93],RIFCSPHIGHO2_02_FULL_OD1_43_37_rifcsphigho2_02_scaffold_291_67_gyrA__"Candidatus_Zambryskibacteria_bacterium_RIFCSPHIGHO2_02_FULL_43_37"__RIF-OD1-1_-Parcubacteria:0.00000100000050002909):0.00573967214035890367[100]):0.11197333116737616387[100]):0.03989390566745046329[78],((GWB1_scaffold_214_38_GWB1_Parcubacteria_49_7:0.00000100000050002909,(RIFCSPHIGHO2_01_FULL_OD1_46_25_rifcsphigho2_01_scaffold_462_235_Gyrase_subunit_A_protein_{ECO_0000313|EMBL_KKW10090_1}__TaxID=1618883__unknown_-Parcubacteria:0.00000100000050002909,RIFCSPHIGHO2_12_FULL_OD1_48_10_rifcsphigho2_12_scaffold_67843_10_Gyrase_subunit_A_protein_{ECO_0000313|EMBL_KKW10090_1}__TaxID=1618883__unknown_-Parcubacteria:0.00000100000050002909):0.00000100000050002909[5]):0.00000100000050002909[11],RIFCSPLOWO2_01_FULL_OD1_48_25_rifcsplowo2_01_scaffold_782_256_Gyrase_subunit_A_protein_{ECO_0000313|EMBL_KKW10090_1}__TaxID=1618883__unknown_-Parcubacteria:0.00000100000050002909):0.10563001427617131622[100]):0.11692586396543745708[100],(((RIFCSPHIGHO2_02_FULL_OD1_39_16_rifcsphigho2_02_scaffold_5449_15_Gyrase_subunit_A_protein_{ECO_0000313|EMBL_KKQ83301_1}__TaxID=1618864__unknown_-Parcubacteria:0.00000100000050002909,GWB1_scaffold_1835_9_GWB1_Parcubacteria_38_8:0.00000100000050002909):0.00000100000050002909[34],RIFCSPLOWO2_02_FULL_OD1_39_14_rifcsplowo2_02_scaffold_5838_14_Gyrase_subunit_A_protein_{ECO_0000313|EMBL_KKQ83301_1}__TaxID=1618864__unknown_-Parcubacteria:0.00000100000050002909):0.14548739015864586843[100],((RIFCSPLOWO2_12_FULL_OD1_45_14_rifcsplowo2_12_scaffold_6197_2_gyrA__"Candidatus_Zambryskibacteria_bacterium_RIFCSPLOWO2_12_FULL_45_14"__RIF-OD1-1_-Parcubacteria:0.00397785616419217905,RIFCSPLOWO2_02_FULL_OD1_44_12b_rifcsplowo2_02_scaffold_19960_18_gyrA__"Candidatus_Zambryskibacteria_bacterium_RIFCSPLOWO2_02_FULL_44_12b"__RIF-OD1-1_-Parcubacteria:0.00200398053620204223):0.06518014963375427795[100],(((RIFCSPHIGHO2_01_FULL_OD1_43_60_rifcsphigho2_01_scaffold_3676_38_gyrA__"Candidatus_Zambryskibacteria_bacterium_RIFCSPHIGHO2_01_FULL_43_60"__RIF-OD1-1_-Parcubacteria:0.00000100000050002909,RIFCSPHIGHO2_02_FULL_OD1_43_14_rifcsphigho2_02_scaffold_2836_38_gyrA__"Candidatus_Zambryskibacteria_bacterium_RIFCSPHIGHO2_02_FULL_43_14"__RIF-OD1-1_-Parcubacteria:0.00000100000050002909):0.00000100000050002909[31],RIFCSPLOWO2_01_FULL_OD1_42_41_rifcsplowo2_01_scaffold_3208_69_gyrA__"Candidatus_Zambryskibacteria_bacterium_RIFCSPLOWO2_01_FULL_42_41"__RIF-OD1-1_-Parcubacteria:0.00000100000050002909):0.11871198431396977335[100],(((gwf2_scaffold_7577_6_GWF2_GWC1_OD1_43_30_44_8:0.00000100000050002909,gwc1_scaffold_5236_3_GWC1_GWC1_OD1_43_30_44_29:0.00000100000050002909):0.00000100000050002909[100],gwd1_scaffold_3197_1_GWD1_GWC1_OD1_43_30_44_9:0.00000100000050002909):0.08957255120581024410[100],(gwa2_scaffold_26757_8_GWA2_GWA2_OD1_45_15_partial_45_15:0.04101267537689202297,(RIFCSPLOWO2_01_FULL_OD1_47_33_rifcsplowo2_01_scaffold_14791_26_gyrA__"Candidatus_Zambryskibacteria_bacterium_RIFCSPLOWO2_01_FULL_47_33"__RIF-OD1-1_-Parcubacteria:0.00000100000050002909,RIFCSPHIGHO2_01_FULL_OD1_46_30_rifcsphigho2_01_scaffold_17636_19_gyrA__"Candidatus_Zambryskibacteria_bacterium_RIFCSPHIGHO2_01_FULL_46_30"__RIF-OD1-1_-Parcubacteria:0.00000100000050002909):0.03922304881098016838[100]):0.10205841841055600383[100]):0.03941537333975335400[100]):0.04280602024568152392[98]):0.03812926827627953486[93]):0.02674308436203779241[42]):0.04770425242881481259[79]):0.17499116036623171833[100]):0.03517738307230511979[25]):0.07349189010404084954[44],((Y2_MetaBAT.107_scaffold_4605_6:0.41245128781876616575,((Y2_MetaBAT.46_scaffold_2998_10:0.11495520409128434647,((RIFCSPHIGHO2_02_OD1_39_10_rifcsphigho2_02_sub10_scaffold_1397_1_"Candidatus_Zambryskibacteria_bacterium_RIFCSPHIGHO2_02_39_10"__RIF-OD1-1_-Parcubacteria:0.02621924262405017983,RIFCSPLOWO2_12_FULL_OD1_39_23_rifcsplowo2_12_scaffold_4410_15_"Candidatus_Zambryskibacteria_bacterium_RIFCSPLOWO2_12_FULL_39_23"__RIF-OD1-1_-Parcubacteria:0.00000100000050002909):0.00191861086120424839[51],(RIFCSPHIGHO2_12_FULL_OD1_39_47_rifcsphigho2_12_scaffold_80713_10_"Candidatus_Zambryskibacteria_bacterium_RIFCSPHIGHO2_12_FULL_39_47"__RIF-OD1-1_-Parcubacteria:0.00000100000050002909,RIFCSPLOWO2_02_FULL_OD1_39_26_rifcsplowo2_02_scaffold_6442_16_"Candidatus_Zambryskibacteria_bacterium_RIFCSPLOWO2_02_FULL_39_26"__RIF-OD1-1_-Parcubacteria:0.00000100000050002909):0.00000100000050002909[75]):0.12899240326038766136[100]):0.04283581351253685360[81],((((RIFCSPLOWO2_12_FULL_OD1_39_45_rifcsplowo2_12_scaffold_6345_30_"Candidatus_Zambryskibacteria_bacterium_RIFCSPLOWO2_12_FULL_39_45"__RIF-OD1-1_-Parcubacteria:0.00000100000050002909,(RIFCSPHIGHO2_12_FULL_OD1_38_37_rifcsphigho2_12_scaffold_5216_4_"Candidatus_Zambryskibacteria_bacterium_RIFCSPHIGHO2_12_FULL_38_37"__RIF-OD1-1_-Parcubacteria:0.00000100000050002909,((RIFCSPLOWO2_02_FULL_OD1_39_69_rifcsplowo2_02_scaffold_5608_25_"Candidatus_Zambryskibacteria_bacterium_RIFCSPLOWO2_02_FULL_39_69"__RIF-OD1-1_-Parcubacteria:0.00000100000050002909,RIFCSPLOWO2_02_OD1_39_10_rifcsplowo2_02_sub10_scaffold_116_7_"Candidatus_Zambryskibacteria_bacterium_RIFCSPLOWO2_02_39_10"__RIF-OD1-1_-Parcubacteria:0.00000100000050002909):0.00000100000050002909[2],RIFCSPHIGHO2_02_FULL_OD1_39_82_rifcsphigho2_02_scaffold_17857_4_"Candidatus_Zambryskibacteria_bacterium_RIFCSPHIGHO2_02_FULL_39_82"__RIF-OD1-1_-Parcubacteria:0.00000100000050002909):0.00000100000050002909[0]):0.00000100000050002909[0]):0.00000100000050002909[1],(RIFCSPHIGHO2_02_OD1_38_10_5_rifcsphigho2_02_sub10_scaffold_205_7_"Candidatus_Zambryskibacteria_bacterium_RIFCSPHIGHO2_02_38_10_5"__RIF-OD1-1_-Parcubacteria:0.00000100000050002909,RifCSPlowO2_12_OD1_39_8_rifcsplowo2_12_sub10_scaffold_525_25_"Candidatus_Zambryskibacteria_bacterium_RIFCSPLOWO2_12_39_8"__RIF-OD1-1_-Parcubacteria:0.00000100000050002909):0.00000100000050002909[2]):0.00189745619063213557[72],(gwf2_scaffold_5451_7_GWF2_Parcubacteria_39_8:0.00000100000050002909,gwa2_scaffold_2526_7_GWA2_RIFCSPLOWO2_02_RIF_OD1_10_39_10_curated_39_14:0.00000100000050002909):0.00000100000050002909[99]):0.16038441624315988299[100],(((((RIFOXYD1_FULL_OD1_40_13_rifoxyd1_full_scaffold_141_15_Gyrase_subunit_A_protein_{ECO_0000313|EMBL_KKS36034_1}__TaxID=1618952__unknown_-Parcubacteria:0.00000100000050002909,(gwd1_scaffold_387_16_GWD1_Parcubacteria_bacterium_GW2011_GWE2_42_14_40_9:0.00000100000050002909,gwe2_scaffold_64_16_GWE2_Parcubacteria_bacterium_GW2011_GWE2_42_14_40_15:0.00000100000050002909):0.00000100000050002909[0]):0.00000100000050002909[9],(gwf2_scaffold_744_16_GWF2_Parcubacteria_bacterium_GW2011_GWE2_42_14_40_70:0.00000100000050002909,gwf1_scaffold_39_16_GWF1_Parcubacteria_bacterium_GW2011_GWE2_42_14_40_37:0.00000100000050002909):0.00000100000050002909[10]):0.00000100000050002909[8],gwc2_scaffold_104_16_GWC2_Parcubacteria_bacterium_GW2011_GWE2_42_14_40_10:0.00000100000050002909):0.00000100000050002909[0],GWB1_OD1_40_5_GWB1_scaffold_5723_12_Gyrase_subunit_A_protein_{ECO_0000313|EMBL_KKS36034_1}__TaxID=1618952__unknown_-Parcubacteria:0.00000100000050002909):0.00000100000050002909[0],((gwc1_scaffold_31_16_GWC1_Parcubacteria_bacterium_GW2011_GWE2_42_14_40_12:0.00000100000050002909,GWB1_scaffold_5723_12_GWB1_Parcubacteria_bacterium_GW2011_GWE2_42_14_40_5:0.00000100000050002909):0.00000100000050002909[1],gwe1_scaffold_8_16_GWE1_Parcubacteria_bacterium_GW2011_GWE2_42_14_40_21:0.00000100000050002909):0.00000100000050002909[4]):0.10993948844002511545[100]):0.03741305035113386829[70]):0.21697363940032787788[100]):0.09531942910055707374[96],(((RIFCSPLOWO2_01_FULL_OD1_45_15b_rifcsplowo2_01_scaffold_17906_2_gyrA__"Candidatus_Taylorbacteria_bacterium_RIFCSPLOWO2_01_FULL_45_15b"__RIF-OD1-11_-Parcubacteria:0.24880591322431716561,(((RIFCSPHIGHO2_12_FULL_OD1_42_34_rifcsphigho2_12_scaffold_3849_58_gyrA__"Candidatus_Taylorbacteria_bacterium_RIFCSPHIGHO2_12_FULL_42_34"__RIF-OD1-11_-Parcubacteria:0.00000100000050002909,RIFCSPLOWO2_01_FULL_OD1_43_83_rifcsplowo2_01_scaffold_5164_27_gyrA__"Candidatus_Taylorbacteria_bacterium_RIFCSPLOWO2_01_FULL_43_83"__RIF-OD1-11_-Parcubacteria:0.00000100000050002909):0.00000100000050002909[6],RIFCSPHIGHO2_01_FULL_OD1_43_120_rifcsphigho2_01_scaffold_13836_27_gyrA__"Candidatus_Taylorbacteria_bacterium_RIFCSPHIGHO2_01_FULL_43_120"__RIF-OD1-11_-Parcubacteria:0.00000100000050002909):0.00000100000050002909[0],(RIFCSPHIGHO2_02_FULL_OD1_43_55_rifcsphigho2_02_scaffold_4503_19_gyrA__"Candidatus_Taylorbacteria_bacterium_RIFCSPHIGHO2_02_FULL_43_55"__RIF-OD1-11_-Parcubacteria:0.00000100000050002909,(RIFCSPLOWO2_12_FULL_OD1_43_20_rifcsplowo2_12_scaffold_3084_30_gyrA__"Candidatus_Taylorbacteria_bacterium_RIFCSPLOWO2_12_FULL_43_20"__RIF-OD1-11_-Parcubacteria:0.00000100000050002909,RIFCSPLOWO2_02_FULL_OD1_43_22b_rifcsplowo2_02_scaffold_2058_14_gyrA__"Candidatus_Taylorbacteria_bacterium_RIFCSPLOWO2_02_FULL_43_22b"__RIF-OD1-11_-Parcubacteria:0.00000100000050002909):0.00000100000050002909[9]):0.00000100000050002909[0]):0.30621238141680146017[100]):0.09165743375549963157[93],(((RIFCSPHIGHO2_01_FULL_OD1_46_22b_rifcsphigho2_01_scaffold_94_191_gyrA__"Candidatus_Taylorbacteria_bacterium_RIFCSPHIGHO2_01_FULL_46_22b"__RIF-OD1-11_-Parcubacteria:0.18824609013904805566,RIFCSPHIGHO2_02_FULL_OD1_46_13_rifcsphigho2_02_scaffold_17395_11_"Candidatus_Taylorbacteria_bacterium_RIFCSPHIGHO2_02_FULL_46_13"__RIF-OD1-11_-Parcubacteria:0.20029418139045923608):0.15185234049234699882[100],(((RIFCSPLOWO2_12_FULL_OD1_44_15c_rifcsplowo2_12_scaffold_6212_29_gyrA__"Candidatus_Taylorbacteria_bacterium_RIFCSPLOWO2_12_FULL_44_15c"__RIF-OD1-11_-Parcubacteria:0.00000100000050002909,RIFCSPLOWO2_02_FULL_OD1_44_35_rifcsplowo2_02_scaffold_5113_38_gyrA__"Candidatus_Taylorbacteria_bacterium_RIFCSPLOWO2_02_FULL_44_35"__RIF-OD1-11_-Parcubacteria:0.00000100000050002909):0.00000100000050002909[30],RIFCSPHIGHO2_02_FULL_OD1_44_36_rifcsphigho2_02_scaffold_8882_25_gyrA__"Candidatus_Taylorbacteria_bacterium_RIFCSPHIGHO2_02_FULL_44_36"__RIF-OD1-11_-Parcubacteria:0.00000100000050002909):0.03897088572527778599[100],(GWB1_scaffold_808_28_GWB1_GWB1_OD1_44_7_44_7:0.06035488964638033998,Y2_MetaBAT.73_scaffold_932_16:0.03641464537651824956):0.02146980757458595568[81]):0.22634774259588824608[100]):0.05134886685064232736[83],(gwa2_scaffold_3166_33_GWA2_GWA2_OD1_47_21_part_47_21:0.28415314399514957078,((RIFCSPHIGHO2_02_FULL_OD1_45_35_rifcsphigho2_02_scaffold_6999_12_gyrA__"Candidatus_Taylorbacteria_bacterium_RIFCSPHIGHO2_02_FULL_45_35"__RIF-OD1-11_-Parcubacteria:0.00000100000050002909,RIFCSPHIGHO2_01_FULL_OD1_45_63_rifcsphigho2_01_scaffold_9179_12_gyrA__"Candidatus_Taylorbacteria_bacterium_RIFCSPHIGHO2_01_FULL_45_63"__RIF-OD1-11_-Parcubacteria:0.00000100000050002909):0.00000100000050002909[33],RIFCSPLOWO2_01_FULL_OD1_45_34b_rifcsplowo2_01_scaffold_8494_12_gyrA__"Candidatus_Taylorbacteria_bacterium_RIFCSPLOWO2_01_FULL_45_34b"__RIF-OD1-11_-Parcubacteria:0.00000100000050002909):0.16404767506123490994[100]):0.06480343661791131138[92]):0.04187433777798456325[70]):0.04101767250338776705[50],((RIFOXYD2_FULL_OD1_36_9_rifoxyd2_full_scaffold_261_6_"Candidatus_Taylorbacteria_bacterium_RIFOXYD2_FULL_36_9"__RIF-OD1-11_-Parcubacteria:0.33723831306110158001,gwa1_scaffold_1152_18_GWA1_GWA1_OD1_40_21_40_21:0.20482707592581989031):0.12100776502402116330[100],((gwa2_scaffold_15230_5_GWA2_GWA2_OD1_44_15_partial_44_15:0.18965127868800291111,gwa2_scaffold_3122_12_GWA2_Parcubacteria_bacterium_GW2011_GWA2_47_16_46_16:0.12190500560754846671):0.12818398006306330750[100],((((RIFCSPLOWO2_01_FULL_OD1_44_26_rifcsplowo2_01_scaffold_494_20_"Candidatus_Taylorbacteria_bacterium_RIFCSPLOWO2_01_FULL_44_26"__Yanofskybacteria_-Parcubacteria:0.00000100000050002909,RIFCSPHIGHO2_02_FULL_OD1_44_12_rifcsphigho2_02_scaffold_3902_21_"Candidatus_Taylorbacteria_bacterium_RIFCSPHIGHO2_02_FULL_44_12"__Yanofskybacteria_-Parcubacteria:0.00000100000050002909):0.23265001651071806621[100],((RIFCSPHIGHO2_01_FULL_OD1_44_110_rifcsphigho2_01_scaffold_36_7_"Candidatus_Taylorbacteria_bacterium_RIFCSPHIGHO2_01_FULL_44_110"__RIF-OD1-11_-Parcubacteria:0.00000100000050002909,((RIFCSPLOWO2_12_FULL_OD1_44_9_rifcsplowo2_12_scaffold_31224_10_"Candidatus_Taylorbacteria_bacterium_RIFCSPLOWO2_12_FULL_44_9"__RIF-OD1-11_-Parcubacteria:0.00000100000050002909,(RIFCSPLOWO2_01_FULL_OD1_45_59_rifcsplowo2_01_scaffold_12_7_"Candidatus_Taylorbacteria_bacterium_RIFCSPLOWO2_01_FULL_45_59"__RIF-OD1-11_-Parcubacteria:0.00000100000050002909,RIFCSPHIGHO2_02_FULL_OD1_45_28_rifcsphigho2_02_scaffold_17_7_"Candidatus_Taylorbacteria_bacterium_RIFCSPHIGHO2_02_FULL_45_28"__RIF-OD1-11_-Parcubacteria:0.00000100000050002909):0.00000100000050002909[3]):0.00000100000050002909[2],RIFCSPHIGHO2_12_FULL_OD1_45_16_rifcsphigho2_12_scaffold_21_7_"Candidatus_Taylorbacteria_bacterium_RIFCSPHIGHO2_12_FULL_45_16"__RIF-OD1-11_-Parcubacteria:0.00000100000050002909):0.00000100000050002909[27]):0.00000100000050002909[96],RIFCSPLOWO2_02_FULL_OD1_45_10b_rifcsplowo2_02_scaffold_3484_24_"Candidatus_Taylorbacteria_bacterium_RIFCSPLOWO2_02_FULL_45_10b"__RIF-OD1-11_-Parcubacteria:0.00000100000050002909):0.15962979005766275709[100]):0.15463613873261217169[100],Y2_MetaBAT.72_scaffold_34548_1:0.28138456893438484885):0.12430455106558618850[95],(((gwa2_scaffold_11492_13_GWA2_GWA2_OD1_47_12_47_12:0.03229555938966884032,(((RIFCSPHIGHO2_01_FULL_OD1_48_38_rifcsphigho2_01_scaffold_4347_40_"Candidatus_Taylorbacteria_bacterium_RIFCSPHIGHO2_01_FULL_48_38"__unknown_-Parcubacteria:0.00000100000050002909,RIFCSPLOWO2_01_FULL_OD1_48_100_rifcsplowo2_01_scaffold_2791_10_"Candidatus_Taylorbacteria_bacterium_RIFCSPLOWO2_01_FULL_48_100"__unknown_-Parcubacteria:0.00000100000050002909):0.00000100000050002909[9],(RIFCSPLOWO2_02_FULL_OD1_48_16_rifcsplowo2_02_scaffold_264_98_"Candidatus_Taylorbacteria_bacterium_RIFCSPLOWO2_02_FULL_48_16"__unknown_-Parcubacteria:0.00000100000050002909,RIFCSPLOWO2_12_FULL_OD1_48_11_rifcsplowo2_12_scaffold_2281_148_"Candidatus_Taylorbacteria_bacterium_RIFCSPLOWO2_12_FULL_48_11"__unknown_-Parcubacteria:0.00000100000050002909):0.00000100000050002909[30]):0.00000100000050002909[99],RIFCSPHIGHO2_02_FULL_OD1_47_18_rifcsphigho2_02_scaffold_1724_60_gyrA__"Candidatus_Taylorbacteria_bacterium_RIFCSPHIGHO2_02_FULL_47_18"__RIF-OD1-11_-Parcubacteria:0.00000100000050002909):0.05460392092458096064[100]):0.07601902696529044823[92],Y2_MetaBAT.17_scaffold_203_74:0.12508553318511825281):0.29762700353993093438[100],(((RIFCSPHIGHO2_01_FULL_OD1_43_47_rifcsphigho2_01_scaffold_6750_4_"Candidatus_Taylorbacteria_bacterium_RIFCSPHIGHO2_01_FULL_43_47"__RIF-OD1-11_-Parcubacteria:0.00000100000050002909,RIFCSPHIGHO2_02_FULL_OD1_43_32b_rifcsphigho2_02_scaffold_5364_4_"Candidatus_Taylorbacteria_bacterium_RIFCSPHIGHO2_02_FULL_43_32b"__RIF-OD1-11_-Parcubacteria:0.00000100000050002909):0.00000100000050002909[16],(RIFCSPLOWO2_02_FULL_OD1_43_11_rifcsplowo2_02_scaffold_8056_4_"Candidatus_Taylorbacteria_bacterium_RIFCSPLOWO2_02_FULL_43_11"__RIF-OD1-11_-Parcubacteria:0.00000100000050002909,RIFCSPLOWO2_01_FULL_OD1_43_44_rifcsplowo2_01_scaffold_6187_4_"Candidatus_Taylorbacteria_bacterium_RIFCSPLOWO2_01_FULL_43_44"__RIF-OD1-11_-Parcubacteria:0.00000100000050002909):0.00000100000050002909[20]):0.26347918324552871416[100],(Y4_MetaBAT.79_scaffold_3517_17:0.22678738823773442190,(RIFCSPHIGHO2_01_FULL_OD1_51_15_rifcsphigho2_01_scaffold_1575_15_"Candidatus_Taylorbacteria_bacterium_RIFCSPHIGHO2_01_FULL_51_15"__RIF-OD1-11_-Parcubacteria:0.10804054407257286663,(((((RIFCSPLOWO2_02_FULL_OD1_50_120_rifcsplowo2_02_scaffold_21860_12_gyrA__"Candidatus_Taylorbacteria_bacterium_RIFCSPLOWO2_02_FULL_50_120"__RIF-OD1-11_-Parcubacteria:0.00000100000050002909,RIFCSPLOWO2_01_FULL_OD1_50_130_rifcsplowo2_01_scaffold_33146_13_gyrA__"Candidatus_Taylorbacteria_bacterium_RIFCSPLOWO2_01_FULL_50_130"__RIF-OD1-11_-Parcubacteria:0.00000100000050002909):0.00000100000050002909[2],(RIFCSPLOWO2_12_FULL_OD1_49_67_rifcsplowo2_12_scaffold_21338_13_gyrA__"Candidatus_Taylorbacteria_bacterium_RIFCSPLOWO2_12_FULL_49_67"__RIF-OD1-11_-Parcubacteria:0.00000100000050002909,RIFCSPHIGHO2_01_FULL_OD1_49_60_rifcsphigho2_01_scaffold_36084_14_gyrA__"Candidatus_Taylorbacteria_bacterium_RIFCSPHIGHO2_01_FULL_49_60"__RIF-OD1-11_-Parcubacteria:0.00000100000050002909):0.00000100000050002909[2]):0.00000100000050002909[3],(RIFCSPHIGHO2_02_OD1_49_25_rifcsphigho2_02_sub10_scaffold_1480_1_gyrA__"Candidatus_Taylorbacteria_bacterium_RIFCSPHIGHO2_02_49_25"__RIF-OD1-11_-Parcubacteria:0.00000100000050002909,RIFCSPLOWO2_02_OD1_50_13_rifcsplowo2_02_sub10_scaffold_2081_1_gyrA__"Candidatus_Taylorbacteria_bacterium_RIFCSPLOWO2_02_50_13"__RIF-OD1-11_-Parcubacteria:0.00000100000050002909):0.00000100000050002909[0]):0.00000100000050002909[3],gwf2_scaffold_13946_1_GWF2_Parcubacteria_50_9:0.00000100000050002909):0.15532551454420256976[100],(gwa2_scaffold_5300_9_GWA2_GWC2_OD1_48_17_47_66:0.00000100000050002909,gwc2_scaffold_233_36_GWC2_GWC2_OD1_48_17_48_17:0.00000100000050002909):0.11585849169588831320[100]):0.06780263650220984262[99]):0.04611929338841024711[83]):0.11465021036570802182[97]):0.04476305488259274545[37]):0.05536574181672501704[92]):0.03638739243687366676[22]):0.03886668398092944787[39]):0.02496781384445589946[16]):0.02560261402937573372[18]):0.01527990102305148805[8]):0.02742213289538194057[72]):0.03289823437409570422[45]):0.02780229990756862002[19]):0.04727296363740397106[65],(((RIFCSPHIGHO2_02_FULL_OD1_51_22_rifcsphigho2_02_scaffold_24873_16_gyrA__"Candidatus_Lloydbacteria_bacterium_RIFCSPHIGHO2_02_FULL_51_22"__RIF-OD1-9_-Parcubacteria:0.00000100000050002909,RIFCSPLOWO2_02_FULL_OD1_51_11_rifcsplowo2_02_scaffold_15826_6_gyrA__"Candidatus_Lloydbacteria_bacterium_RIFCSPLOWO2_02_FULL_51_11"__RIF-OD1-9_-Parcubacteria:0.00000100000050002909):0.00000100000050002909[99],RIFCSPLOWO2_12_FULL_OD1_51_9_rifcsplowo2_12_scaffold_56368_7_gyrA__"Candidatus_Lloydbacteria_bacterium_RIFCSPLOWO2_12_FULL_51_9"__RIF-OD1-9_-Parcubacteria:0.00000100000050002909):0.53604437645760771858[100],(((((RIFCSPHIGHO2_01_FULL_OD1_44_19_rifcsphigho2_01_scaffold_315_153_gyrA__"Candidatus_Yonathbacteria_bacterium_RIFCSPHIGHO2_01_FULL_44_19"__RIF-OD1-9_-Parcubacteria:0.00000100000050002909,RIFCSPLOWO2_01_FULL_OD1_43_27_rifcsplowo2_01_scaffold_1331_28_gyrA__"Candidatus_Yonathbacteria_bacterium_RIFCSPLOWO2_01_FULL_43_27"__RIF-OD1-9_-Parcubacteria:0.00000100000050002909):0.00000100000050002909[100],gwa1_scaffold_760_29_GWA1_Parcubacteria_43_9:0.00000100000050002909):0.11431681658557500680[100],(RIFCSPLOWO2_01_FULL_OD1_47_33b_rifcsplowo2_01_scaffold_4261_24_gyrA__"Candidatus_Yonathbacteria_bacterium_RIFCSPLOWO2_01_FULL_47_33b"__RIF-OD1-9_-Parcubacteria:0.03385110679436097864,RIFOXYC2_FULL_OD1_47_9_rifoxyc2_full_scaffold_804_4_gyrA__"Candidatus_Yonathbacteria_bacterium_RIFOXYC2_FULL_47_9"__RIF-OD1-9_-Parcubacteria:0.03731087264885759452):0.05004986343526723197[100]):0.03350920224922285251[81],(((RIFCSPLOWO2_01_FULL_OD1_43_20_rifcsplowo2_01_scaffold_111_196_gyrA__"Candidatus_Yonathbacteria_bacterium_RIFCSPLOWO2_01_FULL_43_20"__RIF-OD1-9_-Parcubacteria:0.00000100000050002909,RIFCSPHIGHO2_02_FULL_OD1_44_14_rifcsphigho2_02_scaffold_653_11_gyrA__"Candidatus_Yonathbacteria_bacterium_RIFCSPHIGHO2_02_FULL_44_14"__RIF-OD1-9_-Parcubacteria:0.00000100000050002909):0.00000100000050002909[34],RIFCSPHIGHO2_01_FULL_OD1_44_41_rifcsphigho2_01_scaffold_86_196_gyrA__"Candidatus_Yonathbacteria_bacterium_RIFCSPHIGHO2_01_FULL_44_41"__RIF-OD1-9_-Parcubacteria:0.00000100000050002909):0.02078647859868588618[100],(((gwa2_scaffold_1128_49_GWA2_Nomurabacteria_42_43:0.00000100000050002909,GWB1_scaffold_80_58_GWB1_GWC2_OD1_42_20_42_20:0.00000100000050002909):0.00000100000050002909[17],(gwc2_scaffold_209_75_GWC2_GWC2_OD1_42_20_42_20:0.00000100000050002909,gwc1_scaffold_147_45_GWC1_GWC2_OD1_42_20_42_11:0.00000100000050002909):0.00000100000050002909[18]):0.03666590892013186359[100],((GWB1_scaffold_301_84_GWB1_GWA1_OD1_44_13_44_12:0.00000100000050002909,gwa1_scaffold_343_99_GWA1_GWA1_OD1_44_13_44_13:0.00000100000050002909):0.00000100000050002909[86],gwd1_scaffold_764_5_GWD1_GWA1_OD1_44_13_44_10:0.00619006491900116022):0.04968084921806118631[100]):0.02328717883360086408[70]):0.12313866250429322813[100]):0.19672607943706446609[100],(RIFCSPHIGHO2_01_FULL_OD1_51_10_rifcsphigho2_01_scaffold_18812_16_gyrA__"Candidatus_Yonathbacteria_bacterium_RIFCSPHIGHO2_01_FULL_51_10"__RIF-OD1-9_-Parcubacteria:0.13403941943072264498,(RIFOXYD1_FULL_OD1_52_36_rifoxyd1_full_scaffold_2494_21_gyrA__"Candidatus_Yonathbacteria_bacterium_RIFOXYD1_FULL_52_36"__RIF-OD1-9_-Parcubacteria:0.00000100000050002909,RIFOXYC1_FULL_OD1_52_10_rifoxyc1_full_scaffold_1260_27_gyrA__"Candidatus_Yonathbacteria_bacterium_RIFOXYC1_FULL_52_10"__RIF-OD1-9_-Parcubacteria:0.00000100000050002909):0.13297534296965837775[100]):0.18172134954057023171[100]):0.07062254608447388060[84]):0.02696287648972872306[18]):0.02443317897190127111[12]):0.02381229581109649621[24],((RIFCSPHIGHO2_02_FULL_OD1_50_18_rifcsphigho2_02_scaffold_110_180_gyrA__"Candidatus_Lloydbacteria_bacterium_RIFCSPHIGHO2_02_FULL_50_18"__RIF-OD1-9_-Parcubacteria:0.00000100000050002909,RIFCSPHIGHO2_01_FULL_OD1_49_22_rifcsphigho2_01_scaffold_508_179_gyrA__"Candidatus_Lloydbacteria_bacterium_RIFCSPHIGHO2_01_FULL_49_22"__RIF-OD1-9_-Parcubacteria:0.00000100000050002909):0.20000001531028716029[100],((RIFCSPLOWO2_01_FULL_OD1_50_20_rifcsplowo2_01_scaffold_1697_55_gyrA__"Candidatus_Lloydbacteria_bacterium_RIFCSPLOWO2_01_FULL_50_20"__RIF-OD1-9_-Parcubacteria:0.00000100000050002909,RIFCSPHIGHO2_02_FULL_OD1_50_11_rifcsphigho2_02_scaffold_4039_13_gyrA__"Candidatus_Lloydbacteria_bacterium_RIFCSPHIGHO2_02_FULL_50_11"__RIF-OD1-9_-Parcubacteria:0.00000100000050002909):0.10727254713085120075[100],(RIFCSPHIGHO2_02_FULL_OD1_50_13_rifcsphigho2_02_scaffold_22396_1_gyrA__"Candidatus_Lloydbacteria_bacterium_RIFCSPHIGHO2_02_FULL_50_13"__RIF-OD1-9_-Parcubacteria:0.08938070802052756891,((RIFCSPLOWO2_02_FULL_OD1_54_12_rifcsplowo2_02_scaffold_12073_22_gyrA__"Candidatus_Lloydbacteria_bacterium_RIFCSPLOWO2_02_FULL_54_12"__RIF-OD1-9_-Parcubacteria:0.00000100000050002909,RIFCSPLOWO2_01_FULL_OD1_54_18_rifcsplowo2_01_scaffold_4164_1_gyrA__"Candidatus_Lloydbacteria_bacterium_RIFCSPLOWO2_01_FULL_54_18"__RIF-OD1-9_-Parcubacteria:0.00000100000050002909):0.00000100000050002909[36],RIFCSPHIGHO2_02_FULL_OD1_54_17_rifcsphigho2_02_scaffold_3621_1_gyrA__"Candidatus_Lloydbacteria_bacterium_RIFCSPHIGHO2_02_FULL_54_17"__RIF-OD1-9_-Parcubacteria:0.00000100000050002909):0.10749079338576883469[100]):0.03460682070782501035[57]):0.15777840262398490356[100]):0.27547121187366452322[100]):0.07337731629104798925[90]):0.20764071290239580203[100]):0.07496332573384983933[85]):0.04527357304060745241[49],(gwc2_scaffold_3792_4_GWC2_Parcubacteria_42_13:0.00000100000050002909,GWB1_scaffold_7003_11_GWB1_GWB1_OD1_41_6_partial_42_6:0.00000100000050002909):0.46293629390411050739[100]):0.05722067345540866184[48],(((RIFCSPLOWO2_02_FULL_OD1_45_13_rifcsplowo2_02_scaffold_136_70_gyrA__"Candidatus_Niyogibacteria_bacterium_RIFCSPLOWO2_02_FULL_45_13"__unknown_-Parcubacteria:0.00000100000050002909,RIFCSPHIGHO2_01_FULL_OD1_45_28_rifcsphigho2_01_scaffold_73105_2_gyrA__"Candidatus_Niyogibacteria_bacterium_RIFCSPHIGHO2_01_FULL_45_28"__unknown_-Parcubacteria:0.00000100000050002909):0.00000100000050002909[33],RIFCSPLOWO2_01_FULL_OD1_45_48_rifcsplowo2_01_scaffold_15627_18_gyrA__"Candidatus_Niyogibacteria_bacterium_RIFCSPLOWO2_01_FULL_45_48"__unknown_-Parcubacteria:0.00000100000050002909):0.38734043841337167935[100],(gwa2_scaffold_97769_1_GWA2_GWA2_OD1_53_7_partial_52_7:0.23245864914081681984,(gwf2_scaffold_2867_22_GWF2_GWF2_OD1_42_19_42_19:0.31534940026633656585,(((RIFOXYC1_FULL_OD1_48_8_rifoxyc1_full_scaffold_519_4_gyrA__"Candidatus_Giovannonibacteria_bacterium_RIFOXYC1_FULL_48_8"__unknown_-Parcubacteria:0.00000100000050002909,(RIFOXYD1_FULL_OD1_related_48_21_rifoxyd1_full_scaffold_20_9_gyrA__"Candidatus_Giovannonibacteria_bacterium_RIFOXYD1_FULL_48_21"__unknown_-Parcubacteria:0.00000100000050002909,RIFCSPHIGHO2_02_FULL_OD1_48_15_rifcsphigho2_02_scaffold_4392_8_gyrA__"Candidatus_Giovannonibacteria_bacterium_RIFCSPHIGHO2_02_FULL_48_15"__unknown_-Parcubacteria:0.00000100000050002909):0.00000100000050002909[7]):0.00000100000050002909[0],(RIFCSPHIGHO2_01_FULL_OD1_48_47_rifcsphigho2_01_scaffold_19213_5_gyrA__"Candidatus_Giovannonibacteria_bacterium_RIFCSPHIGHO2_01_FULL_48_47"__unknown_-Parcubacteria:0.00000100000050002909,RIFCSPLOWO2_01_FULL_OD1_48_47_rifcsplowo2_01_scaffold_14918_16_gyrA__"Candidatus_Giovannonibacteria_bacterium_RIFCSPLOWO2_01_FULL_48_47"__unknown_-Parcubacteria:0.00000100000050002909):0.00000100000050002909[3]):0.16566147641179415628[100],(RIFCSPLOWO2_01_FULL_OD1_46_13_rifcsplowo2_01_scaffold_1221_29_gyrA__"Candidatus_Giovannonibacteria_bacterium_RIFCSPLOWO2_01_FULL_46_13"__Giovannonibacteria_-Parcubacteria:0.13921193756999444835,((((RIFCSPHIGHO2_12_FULL_OD1_43_15_rifcsphigho2_12_scaffold_7707_5_"Candidatus_Giovannonibacteria_bacterium_RIFCSPHIGHO2_12_FULL_43_15"__Giovannonibacteria_-Parcubacteria:0.00000100000050002909,RIFCSPHIGHO2_02_FULL_OD1_43_32_rifcsphigho2_02_scaffold_9193_24_"Candidatus_Giovannonibacteria_bacterium_RIFCSPHIGHO2_02_FULL_43_32"__Giovannonibacteria_-Parcubacteria:0.00000100000050002909):0.00000100000050002909[25],(RIFCSPLOWO2_12_FULL_OD1_43_11c_rifcsplowo2_12_scaffold_6928_17_"Candidatus_Giovannonibacteria_bacterium_RIFCSPLOWO2_12_FULL_43_11c"__Giovannonibacteria_-Parcubacteria:0.00000100000050002909,RIFCSPLOWO2_01_FULL_OD1_43_60_rifcsplowo2_01_scaffold_41613_12_"Candidatus_Giovannonibacteria_bacterium_RIFCSPLOWO2_01_FULL_43_60"__Giovannonibacteria_-Parcubacteria:0.00000100000050002909):0.00000100000050002909[42]):0.00000100000050002909[93],RIFCSPLOWO2_02_FULL_OD1_43_11b_rifcsplowo2_02_scaffold_10419_12_"Candidatus_Giovannonibacteria_bacterium_RIFCSPLOWO2_02_FULL_43_11b"__Giovannonibacteria_-Parcubacteria:0.00989280531925029565):0.02794490973066165312[99],((GWB1_scaffold_26853_6_GWB1_GWB1_OD1_45_9_partial_44_9:0.01803828042359695641,RIFCSPLOWO2_02_OD1_44_8_rifcsplowo2_02_sub10_scaffold_1598_11_gyrA__"Candidatus_Giovannonibacteria_bacterium_RIFCSPLOWO2_02_44_8"__RIF-OD1-2_-Parcubacteria:0.00208420104499857902):0.02618648056422891862[100],((RIFCSPLOWO2_02_FULL_OD1_45_14_rifcsplowo2_02_scaffold_6038_21_gyrA__"Candidatus_Giovannonibacteria_bacterium_RIFCSPLOWO2_02_FULL_45_14"__RIF-OD1-2_-Parcubacteria:0.00000100000050002909,(RIFCSPHIGHO2_02_FULL_OD1_44_31_rifcsphigho2_02_scaffold_8114_28_gyrA__"Candidatus_Giovannonibacteria_bacterium_RIFCSPHIGHO2_02_FULL_44_31"__RIF-OD1-2_-Parcubacteria:0.00000100000050002909,RIFCSPHIGHO2_12_FULL_OD1_44_29_rifcsphigho2_12_scaffold_10120_34_gyrA__"Candidatus_Giovannonibacteria_bacterium_RIFCSPHIGHO2_12_FULL_44_29"__RIF-OD1-2_-Parcubacteria:0.00000100000050002909):0.00000100000050002909[15]):0.00000100000050002909[12],RIFCSPLOWO2_12_FULL_OD1_44_15_rifcsplowo2_12_scaffold_2481_40_gyrA__"Candidatus_Giovannonibacteria_bacterium_RIFCSPLOWO2_12_FULL_44_15"__RIF-OD1-2_-Parcubacteria:0.00000100000050002909):0.02991607078282920371[100]):0.01188232931413674316[57]):0.06051253160483020116[99]):0.06753239181998284268[100]):0.10296519825683311811[100]):0.04652228155294214906[74]):0.14898681236414268447[100]):0.05624077582534253023[27]):0.03723382186716334141[31],((((RIFCSPHIGHO2_02_FULL_OD1_48_12_rifcsphigho2_02_scaffold_16726_1_"Candidatus_Ryanbacteria_bacterium_RIFCSPHIGHO2_02_FULL_48_12"__RIF-OD1-12_-Parcubacteria:0.00227116288984696105,RIFCSPHIGHO2_01_FULL_OD1_48_27_rifcsphigho2_01_scaffold_5806_7_gyrA__"Candidatus_Ryanbacteria_bacterium_RIFCSPHIGHO2_01_FULL_48_27"__RIF-OD1-12_-Parcubacteria:0.00000100000050002909):0.33996941243958789247[100],(Y2_MetaBAT.29_scaffold_421_40:0.13819209361900583466,(Y2_MetaBAT.70_scaffold_14819_6:0.22172949549830522908,((RIFCSPHIGHO2_01_FULL_CPR_45_22_rifcsphigho2_01_scaffold_1169_32_gyrA__"Candidatus_Ryanbacteria_bacterium_RIFCSPHIGHO2_01_FULL_45_22"__RIF-OD1-12_-Parcubacteria:0.00000100000050002909,RIFCSPHIGHO2_02_FULL_OD1_45_17b_rifcsphigho2_02_scaffold_1866_32_gyrA__"Candidatus_Ryanbacteria_bacterium_RIFCSPHIGHO2_02_FULL_45_17b"__RIF-OD1-12_-Parcubacteria:0.00000100000050002909):0.08042182648488835350[100],RIFCSPHIGHO2_02_FULL_OD1_45_13b_rifcsphigho2_02_scaffold_12028_15_gyrA__"Candidatus_Ryanbacteria_bacterium_RIFCSPHIGHO2_02_FULL_45_13b"__RIF-OD1-12_-Parcubacteria:0.04513232065795296649):0.07893136178325564634[100]):0.08073754653776024637[98]):0.21852318273310988861[100]):0.15521806047620623215[100],(RIFCSPHIGHO2_02_FULL_OD1_46_20_rifcsphigho2_02_scaffold_15546_4_"Candidatus_Giovannonibacteria_bacterium_RIFCSPHIGHO2_02_FULL_46_20"__Giovannonibacteria_-Parcubacteria:0.26886205247297689791,((((RIFCSPLOWO2_01_FULL_OD1_44_16_rifcsplowo2_01_scaffold_12231_24_gyrA__"Candidatus_Giovannonibacteria_bacterium_RIFCSPLOWO2_01_FULL_44_16"__Giovannonibacteria_-Parcubacteria:0.00000100000050002909,gwa2_scaffold_10503_6_GWA2_RIFCSPLOWO2_01_FULL_OD1_Giovannonibacteria_44_16_curated_44_14:0.00000100000050002909):0.05301561650352053234[100],RIFCSPLOWO2_12_FULL_OD1_44_32_rifcsplowo2_12_scaffold_17660_6_gyrA__"Candidatus_Giovannonibacteria_bacterium_RIFCSPLOWO2_12_FULL_44_32"__Giovannonibacteria_-Parcubacteria:0.01878809341205095115):0.10535481380957130437[100],(RIFCSPHIGHO2_01_FULL_OD1_45_33_rifcsphigho2_01_scaffold_5107_16_gyrA__"Candidatus_Giovannonibacteria_bacterium_RIFCSPHIGHO2_01_FULL_45_33"__Giovannonibacteria_-Parcubacteria:0.00597564558625432278,(RIFCSPLOWO2_01_FULL_OD1_45_34_rifcsplowo2_01_scaffold_4307_20_gyrA__"Candidatus_Giovannonibacteria_bacterium_RIFCSPLOWO2_01_FULL_45_34"__Giovannonibacteria_-Parcubacteria:0.00000100000050002909,RIFCSPHIGHO2_02_FULL_OD1_44_11_rifcsphigho2_02_scaffold_2970_4_gyrA__"Candidatus_Giovannonibacteria_bacterium_RIFCSPHIGHO2_02_FULL_44_11"__Giovannonibacteria_-Parcubacteria:0.00000100000050002909):0.00253512531719030012[100]):0.14867140012700805207[100]):0.05821659882918996110[97],((((RIFCSPHIGHO2_01_FULL_OD1_45_23_rifcsphigho2_01_scaffold_804_84_GyrA__"Candidatus_Giovannonibacteria_bacterium_RIFCSPHIGHO2_01_FULL_45_23"__Giovannonibacteria_-Parcubacteria:0.00000100000050002909,RIFCSPHIGHO2_02_FULL_OD1_45_13_rifcsphigho2_02_scaffold_1271_72_GyrA__"Candidatus_Giovannonibacteria_bacterium_RIFCSPHIGHO2_02_FULL_45_13"__Giovannonibacteria_-Parcubacteria:0.00000100000050002909):0.00000100000050002909[32],RIFCSPLOWO2_01_FULL_OD1_44_40_rifcsplowo2_01_scaffold_5776_48_GyrA__"Candidatus_Giovannonibacteria_bacterium_RIFCSPLOWO2_01_FULL_44_40"__Giovannonibacteria_-Parcubacteria:0.00000100000050002909):0.08202327458053296216[100],((RIFCSPHIGHO2_01_FULL_OD1_44_100_rifcsphigho2_01_scaffold_6161_1_Gyrase_subunit_A_protein_{ECO_0000313|EMBL_KKT57566_1}__Flags__Fragment___TaxID=1618652__unknown_-Parcubacteria:0.00000100000050002909,(((gwa1_scaffold_322_45_GWA1_Parcubacteria_44_24:0.00000100000050002909,((RIFCSPLOWO2_12_FULL_OD1_44_25_rifcsplowo2_12_scaffold_1738_1_Gyrase_subunit_A_protein_{ECO_0000313|EMBL_KKT57566_1}__Flags__Fragment___TaxID=1618652__unknown_-Parcubacteria:0.00000100000050002909,(RIFCSPHIGHO2_12_FULL_OD1_45_19_rifcsphigho2_12_scaffold_4147_1_GyrA__"Candidatus_Giovannonibacteria_bacterium_RIFCSPHIGHO2_12_FULL_45_19"__Giovannonibacteria_-Parcubacteria:0.00000100000050002909,RIFCSPHIGHO2_02_FULL_OD1_45_40_rifcsphigho2_02_scaffold_6074_1_Gyrase_subunit_A_protein_{ECO_0000313|EMBL_KKT57566_1}__Flags__Fragment___TaxID=1618652__unknown_-Parcubacteria:0.00000100000050002909):0.00000100000050002909[91]):0.00000100000050002909[94],RIFCSPLOWO2_01_FULL_OD1_45_140_rifcsplowo2_01_scaffold_5597_1_Gyrase_subunit_A_protein_{ECO_0000313|EMBL_KKT57566_1}__Flags__Fragment___TaxID=1618652__unknown_-Parcubacteria:0.00000100000050002909):0.00000100000050002909[68]):0.00000100000050002909[6],GWB1_scaffold_461_45_GWB1_Parcubacteria__Giovannonibacteria__bacterium_GW2011_GWB1_44_23_44_23:0.00000100000050002909):0.00000100000050002909[3],RIFCSPLOWO2_02_FULL_OD1_45_28_rifcsplowo2_02_scaffold_3673_1_Gyrase_subunit_A_protein_{ECO_0000313|EMBL_KKT57566_1}__Flags__Fragment___TaxID=1618652__unknown_-Parcubacteria:0.00000100000050002909):0.00000100000050002909[17]):0.00000100000050002909[83],(gwc2_scaffold_4905_14_GWC2_Parcubacteria_45_7:0.00000100000050002909,GWA2_OD1_45_15_gwa2_scaffold_484_47_Gyrase_subunit_A_protein_{ECO_0000313|EMBL_KKU13093_1}__TaxID=1618621__Azambacteria_-Parcubacteria:0.00000100000050002909):0.00000100000050002909[98]):0.08154776277583286603[100]):0.01938395430424185578[59],(((((gwa1_scaffold_99_35_GWA1_Parcubacteria_44_30:0.00000100000050002909,GWB1_scaffold_136_35_GWB1_Parcubacteria__Giovannonibacteria__bacterium_GW2011_GWB1_44_23_44_23:0.00000100000050002909):0.00000100000050002909[16],gwc1_scaffold_186_35_GWC1_Parcubacteria_44_13:0.00000100000050002909):0.00000100000050002909[62],gwc2_scaffold_1369_11_GWC2_Parcubacteria_44_9:0.00191961334297053882):0.03299382261455860443[100],((((RIFCSPLOWO2_01_FULL_OD1_43_160_rifcsplowo2_01_scaffold_3232_17_Gyrase_subunit_A_protein_{ECO_0000313|EMBL_KKT21778_1}__TaxID=1618656__Giovannonibacteria_-Parcubacteria:0.00000100000050002909,RIFCSPLOWO2_02_FULL_OD1_43_37_rifcsplowo2_02_scaffold_1987_52_Gyrase_subunit_A_protein_{ECO_0000313|EMBL_KKT21778_1}__TaxID=1618656__Giovannonibacteria_-Parcubacteria:0.00000100000050002909):0.00000100000050002909[0],gwc2_scaffold_2820_14_GWC2_Giovannonibacteria_43_8:0.00000100000050002909):0.00000100000050002909[8],(GWB1_scaffold_1144_16_GWB1_Parcubacteria_43_14:0.00000100000050002909,(RIFCSPLOWO2_12_FULL_OD1_43_26_rifcsplowo2_12_scaffold_1937_17_Gyrase_subunit_A_protein_{ECO_0000313|EMBL_KKT21778_1}__TaxID=1618656__Giovannonibacteria_-Parcubacteria:0.00000100000050002909,RIFCSPHIGHO2_01_FULL_OD1_43_140_rifcsphigho2_01_scaffold_3699_17_Gyrase_subunit_A_protein_{ECO_0000313|EMBL_KKT21778_1}__TaxID=1618656__Giovannonibacteria_-Parcubacteria:0.00000100000050002909):0.00000100000050002909[4]):0.00000100000050002909[0]):0.00000100000050002909[0],((RIFCSPHIGHO2_02_FULL_OD1_44_51_rifcsphigho2_02_scaffold_7092_17_Gyrase_subunit_A_protein_{ECO_0000313|EMBL_KKT21778_1}__TaxID=1618656__Giovannonibacteria_-Parcubacteria:0.00000100000050002909,RIFCSPHIGHO2_12_FULL_OD1_44_22_rifcsphigho2_12_scaffold_2526_18_Gyrase_subunit_A_protein_{ECO_0000313|EMBL_KKT21778_1}__TaxID=1618656__Giovannonibacteria_-Parcubacteria:0.00000100000050002909):0.00000100000050002909[6],(gwa2_scaffold_2701_18_GWA2_Parcubacteria__Giovannonibacteria__bacterium_GW2011_GWA2_44_26_43_27:0.00000100000050002909,gwa1_scaffold_378_17_GWA1_Giovannonibacteria_43_16:0.00000100000050002909):0.00000100000050002909[0]):0.00000100000050002909[0]):0.11249149511322792394[100]):0.04636571661993699189[99],RIFCSPLOWO2_01_FULL_OD1_46_32_rifcsplowo2_01_scaffold_179_27_gyrA__"Candidatus_Giovannonibacteria_bacterium_RIFCSPLOWO2_01_FULL_46_32"__Giovannonibacteria_-Parcubacteria:0.07376520306614890721):0.01907594012418243820[47]):0.05472566754093243641[94]):0.06317461964325911394[77]):0.25681137048688423841[100]):0.08585675626395075644[65],(RIFCSPLOWO2_12_FULL_OD1_41_13_rifcsplowo2_12_scaffold_1437_24_"Candidatus_Niyogibacteria_bacterium_RIFCSPLOWO2_12_FULL_41_13"__unknown_-Parcubacteria:0.75333441184077809538,(((((RIFCSPHIGHO2_01_FULL_CPR_44_130_rifcsphigho2_01_scaffold_317_88_"Candidatus_Ryanbacteria_bacterium_RIFCSPHIGHO2_01_FULL_44_130"__RIF-OD1-12_-Parcubacteria:0.00000100000050002909,RIFCSPLOWO2_12_FULL_CPR_44_26_rifcsplowo2_12_scaffold_153_89_"Candidatus_Ryanbacteria_bacterium_RIFCSPLOWO2_12_FULL_44_26"__RIF-OD1-12_-Parcubacteria:0.00000100000050002909):0.00000100000050002909[3],RIFCSPHIGHO2_01_CP_45_13_rifcsphigho2_01_sub10_scaffold_36_89_"Candidatus_Ryanbacteria_bacterium_RIFCSPHIGHO2_01_45_13"__RIF-OD1-12_-Parcubacteria:0.00000100000050002909):0.00000100000050002909[1],(RIFCSPHIGHO2_02_FULL_OD1_45_43_rifcsphigho2_02_scaffold_208_88_"Candidatus_Ryanbacteria_bacterium_RIFCSPHIGHO2_02_FULL_45_43"__RIF-OD1-12_-Parcubacteria:0.00000100000050002909,RIFCSPHIGHO2_12_FULL_CPR_44_20_rifcsphigho2_12_scaffold_316_87_"Candidatus_Ryanbacteria_bacterium_RIFCSPHIGHO2_12_FULL_44_20"__RIF-OD1-12_-Parcubacteria:0.00000100000050002909):0.00000100000050002909[19]):0.00000100000050002909[0],(RIFCSPLOWO2_01_FULL_OD1_44_230_rifcsplowo2_01_scaffold_181_88_"Candidatus_Ryanbacteria_bacterium_RIFCSPLOWO2_01_FULL_44_230"__RIF-OD1-12_-Parcubacteria:0.00000100000050002909,RIFCSPLOWO2_02_FULL_OD1_44_40_rifcsplowo2_02_scaffold_101_88_"Candidatus_Ryanbacteria_bacterium_RIFCSPLOWO2_02_FULL_44_40"__RIF-OD1-12_-Parcubacteria:0.00000100000050002909):0.00000100000050002909[28]):0.55858222004474689104[100],(RIFCSPLOWO2_02_FULL_OD1_47_14_rifcsplowo2_02_scaffold_10621_7_"Candidatus_Ryanbacteria_bacterium_RIFCSPLOWO2_02_FULL_47_14"__unknown_-Parcubacteria:0.00000100000050002909,(RIFCSPLOWO2_01_FULL_OD1_47_79_rifcsplowo2_01_scaffold_16774_7_"Candidatus_Ryanbacteria_bacterium_RIFCSPLOWO2_01_FULL_47_79"__unknown_-Parcubacteria:0.00000100000050002909,(RIFCSPLOWO2_12_FULL_OD1_47_9c_rifcsplowo2_12_scaffold_11763_9_"Candidatus_Ryanbacteria_bacterium_RIFCSPLOWO2_12_FULL_47_9c"__unknown_-Parcubacteria:0.00000100000050002909,(gwa2_scaffold_4022_16_GWA2_GWA2_OD1_47_10b_47_10:0.00000100000050002909,(RIFCSPHIGHO2_01_FULL_OD1_48_80_rifcsphigho2_01_scaffold_17273_7_"Candidatus_Ryanbacteria_bacterium_RIFCSPHIGHO2_01_FULL_48_80"__unknown_-Parcubacteria:0.00196233644420196716,RIFCSPHIGHO2_12_FULL_OD1_47_12b_rifcsphigho2_12_scaffold_10083_8_"Candidatus_Ryanbacteria_bacterium_RIFCSPHIGHO2_12_FULL_47_12b"__unknown_-Parcubacteria:0.00000100000050002909):0.00196578805144202772[42]):0.00000100000050002909[2]):0.00195367665716969507[26]):0.00195270210199923692[38]):0.57970881123134043733[100]):0.17639133251558200555[96]):0.06705544085002144994[59]):0.01937800139472061617[18]):0.12398823110336940068[99],((RIFCSPLOWO2_01_FULL_OD1_60_25_rifcsplowo2_01_scaffold_12599_7_gyrA__"Candidatus_Sungbacteria_bacterium_RIFCSPLOWO2_01_FULL_60_25"__RIF-OD1-13_-Parcubacteria:0.27781369795649019094,RIFCSPLOWO2_01_FULL_OD1_59_16_rifcsplowo2_01_scaffold_1986_130_"Candidatus_Sungbacteria_bacterium_RIFCSPLOWO2_01_FULL_59_16"__RIF-OD1-13_-Parcubacteria:0.37528654406953115830):0.25439330768331785970[100],((((RIFCSPHIGHO2_02_FULL_OD1_41_12b_rifcsphigho2_02_scaffold_29287_6_"Candidatus_Sungbacteria_bacterium_RIFCSPHIGHO2_02_FULL_41_12b"__RIF-OD1-13_-Parcubacteria:0.00000100000050002909,(RIFCSPLOWO2_12_FULL_OD1_41_11_rifcsplowo2_12_scaffold_18097_27_"Candidatus_Sungbacteria_bacterium_RIFCSPLOWO2_12_FULL_41_11"__RIF-OD1-13_-Parcubacteria:0.00000100000050002909,gwa2_scaffold_7294_29_GWA2_RIFCSPLOWO2_12_FULL_RIF_OD1_13_41_11_curated_41_14:0.00000100000050002909):0.00183959520739687124[59]):0.26489254127052486165[100],((RIFCSPHIGHO2_02_FULL_OD1_46_12_rifcsphigho2_02_scaffold_7297_14_"Candidatus_Sungbacteria_bacterium_RIFCSPHIGHO2_02_FULL_46_12"__unknown_-Parcubacteria:0.00000100000050002909,gwa2_scaffold_9809_31_GWA2_GWA2_OD1_47_10_47_10:0.00000100000050002909):0.00000100000050002909[36],RIFCSPLOWO2_01_FULL_OD1_47_32_rifcsplowo2_01_scaffold_2728_28_"Candidatus_Sungbacteria_bacterium_RIFCSPLOWO2_01_FULL_47_32"__unknown_-Parcubacteria:0.00000100000050002909):0.26711183865767773593[100]):0.06630786085340981129[82],(((RIFCSPLOWO2_01_FULL_OD1_51_34_rifcsplowo2_01_scaffold_6845_4_"Candidatus_Sungbacteria_bacterium_RIFCSPLOWO2_01_FULL_51_34"__RIF-OD1-13_-Parcubacteria:0.00000100000050002909,RIFCSPHIGHO2_02_FULL_OD1_51_29_rifcsphigho2_02_scaffold_4440_4_"Candidatus_Sungbacteria_bacterium_RIFCSPHIGHO2_02_FULL_51_29"__RIF-OD1-13_-Parcubacteria:0.00000100000050002909):0.00000100000050002909[36],RIFCSPLOWO2_02_FULL_OD1_51_17_rifcsplowo2_02_scaffold_3989_4_"Candidatus_Sungbacteria_bacterium_RIFCSPLOWO2_02_FULL_51_17"__RIF-OD1-13_-Parcubacteria:0.00000100000050002909):0.00519490950396251424[98],RIFCSPHIGHO2_01_FULL_OD1_51_22_rifcsphigho2_01_scaffold_17168_5_"Candidatus_Sungbacteria_bacterium_RIFCSPHIGHO2_01_FULL_51_22"__RIF-OD1-13_-Parcubacteria:0.00451719236275189250):0.39631221972799418607[100]):0.11042925569647328576[99],(((RIFCSPHIGHO2_01_FULL_OD1_50_25_rifcsphigho2_01_scaffold_21857_17_gyrA__"Candidatus_Sungbacteria_bacterium_RIFCSPHIGHO2_01_FULL_50_25"__RIF-OD1-13_-Parcubacteria:0.10249028440923689531,(GWC2_OD1_49_10_gwc2_scaffold_12063_3_"Candidatus_Sungbacteria_bacterium_GWC2_49_10"__RIF-OD1-13_-Parcubacteria:0.00000100000050002909,gwa2_scaffold_4554_3_GWA2_GWA2_OD1_47_21_part_47_21:0.00000100000050002909):0.12748095759292427109[100]):0.22769247152047361604[100],(((RIFCSPHIGHO2_02_FULL_OD1_52_23_rifcsphigho2_02_scaffold_15837_8_gyrA__"Candidatus_Sungbacteria_bacterium_RIFCSPHIGHO2_02_FULL_52_23"__RIF-OD1-13_-Parcubacteria:0.23051793565141565079,(MetaBAT_Test.36_scaffold_13624_1:0.07779820423318858924,(RIFCSPHIGHO2_02_FULL_OD1_53_17_rifcsphigho2_02_scaffold_25698_1_gyrA__"Candidatus_Sungbacteria_bacterium_RIFCSPHIGHO2_02_FULL_53_17"__RIF-OD1-13_-Parcubacteria:0.06353413512737683677,((RIFCSPHIGHO2_01_FULL_OD1_54_26_rifcsphigho2_01_scaffold_12554_6_"Candidatus_Sungbacteria_bacterium_RIFCSPHIGHO2_01_FULL_54_26"__unknown_-Parcubacteria:0.00000100000050002909,RIFCSPLOWO2_01_FULL_OD1_54_21_rifcsplowo2_01_scaffold_11907_5_"Candidatus_Sungbacteria_bacterium_RIFCSPLOWO2_01_FULL_54_21"__unknown_-Parcubacteria:0.00000100000050002909):0.00000100000050002909[99],RIFCSPLOWO2_02_FULL_OD1_54_10_rifcsplowo2_02_scaffold_23275_5_"Candidatus_Sungbacteria_bacterium_RIFCSPLOWO2_02_FULL_54_10"__unknown_-Parcubacteria:0.00000100000050002909):0.00234310007012903049[99]):0.10504632962597325319[100]):0.15013596874135778925[100]):0.11277615103968154087[98],(Y2_MetaBAT.66_scaffold_1263_15:0.41237851771054123695,Y2_MetaBAT.33_scaffold_4484_6:0.56795141918672209513):0.05492444430687043466[70]):0.04584236627901516065[48],(gwa2_scaffold_4947_17_GWA2_GWA2_OD1_45_30_45_30:0.30915560642418615789,RIFCSPHIGHO2_02_FULL_OD1_47_11_rifcsphigho2_02_scaffold_29873_2_gyrA__"Candidatus_Sungbacteria_bacterium_RIFCSPHIGHO2_02_FULL_47_11"__RIF-OD1-13_-Parcubacteria:0.30154918483302800558):0.02372025286319437085[22]):0.07840591802350162232[62]):0.13145094728586478872[100],(RIFCSPHIGHO2_02_FULL_OD1_49_20_rifcsphigho2_02_scaffold_13969_13_"Candidatus_Sungbacteria_bacterium_RIFCSPHIGHO2_02_FULL_49_20"__RIF-OD1-13_-Parcubacteria:0.14153867921876131519,(RIFCSPHIGHO2_02_FULL_OD1_49_12_rifcsphigho2_02_scaffold_4949_12_gyrA__"Candidatus_Sungbacteria_bacterium_RIFCSPHIGHO2_02_FULL_49_12"__RIF-OD1-13_-Parcubacteria:0.15484432921877286371,gwa1_scaffold_1555_12_GWA1_GWA1_OD1_51_12_51_12:0.10754297483421262904):0.03396526663828246945[65]):0.26837389351608975652[100]):0.04850514706187380315[58]):0.04577809203551628375[44]):0.11365532662994405622[99]):0.09590801649581524868[99]):0.03864063850416108586[15],((Y2_MetaBAT.2_scaffold_317_34:0.43745160737182370303,(((gwa1_scaffold_7266_1_GWA1_GWA1_OD1_47_11_50_12:0.28580352181365276110,RIFCSPHIGHO2_12_FULL_OD1_45_19b_rifcsphigho2_12_scaffold_5559_11_gyrA__"Candidatus_Yanofskybacteria_bacterium_RIFCSPHIGHO2_12_FULL_45_19b"__Yanofskybacteria_-Parcubacteria:0.24413131913707891707):0.08948348437059530647[98],RIFCSPLOWO2_02_FULL_OD1_43_10b_rifcsplowo2_02_scaffold_36467_3_gyrA__"Candidatus_Yanofskybacteria_bacterium_RIFCSPLOWO2_02_FULL_43_10b"__Yanofskybacteria_-Parcubacteria:0.27748072402385554058):0.12747572531512429972[100],(((RIFCSPLOWO2_01_FULL_OD1_49_25_rifcsplowo2_01_scaffold_964_79_"Candidatus_Yanofskybacteria_bacterium_RIFCSPLOWO2_01_FULL_49_25"__Yanofskybacteria_-Parcubacteria:0.29874248410633041928,RIFCSPHIGHO2_01_FULL_OD1_44_17_rifcsphigho2_01_scaffold_2697_30_gyrA__"Candidatus_Yanofskybacteria_bacterium_RIFCSPHIGHO2_01_FULL_44_17"__Yanofskybacteria_-Parcubacteria:0.25101969054477618615):0.08479200636369259303[86],Y1_MetaBAT.17_scaffold_1092_21:0.32301299333196725749):0.08091706899920880769[81],((((RIFCSPLOWO2_01_FULL_OD1_45_72_rifcsplowo2_01_scaffold_2331_3_"Candidatus_Yanofskybacteria_bacterium_RIFCSPLOWO2_01_FULL_45_72"__Yanofskybacteria_-Parcubacteria:0.00000100000050002909,RIFCSPHIGHO2_02_FULL_OD1_46_19_rifcsphigho2_02_scaffold_750_13_"Candidatus_Yanofskybacteria_bacterium_RIFCSPHIGHO2_02_FULL_46_19"__Yanofskybacteria_-Parcubacteria:0.00000100000050002909):0.00000100000050002909[26],RIFCSPLOWO2_02_FULL_OD1_45_18_rifcsplowo2_02_scaffold_449_14_"Candidatus_Yanofskybacteria_bacterium_RIFCSPLOWO2_02_FULL_45_18"__Yanofskybacteria_-Parcubacteria:0.00000100000050002909):0.00000100000050002909[84],RIFCSPHIGHO2_01_FULL_OD1_45_42_rifcsphigho2_01_scaffold_1657_12_"Candidatus_Yanofskybacteria_bacterium_RIFCSPHIGHO2_01_FULL_45_42"__Yanofskybacteria_-Parcubacteria:0.01044517736366364080):0.23826035162537437251[100],(RIFCSPHIGHO2_02_FULL_OD1_41_11_rifcsphigho2_02_scaffold_17263_6_gyrA__"Candidatus_Yanofskybacteria_bacterium_RIFCSPHIGHO2_02_FULL_41_11"__Yanofskybacteria_-Parcubacteria:0.18147332936512391988,(((gwa1_scaffold_3636_6_GWA1_GWA1_OD1_49_11_partial_49_11:0.00000100000050002909,RIFCSPHIGHO2_01_FULL_OD1_48_25b_rifcsphigho2_01_scaffold_1384_38_"Candidatus_Yanofskybacteria_bacterium_RIFCSPHIGHO2_01_FULL_48_25b"__unknown_-Parcubacteria:0.00000100000050002909):0.21225656444508159137[100],((RIFCSPHIGHO2_01_FULL_OD1_41_21_rifcsphigho2_01_scaffold_3494_62_gyrA__"Candidatus_Yanofskybacteria_bacterium_RIFCSPHIGHO2_01_FULL_41_21"__Yanofskybacteria_-Parcubacteria:0.11970699227372423590,(RIFCSPLOWO2_01_FULL_OD1_49_17_rifcsplowo2_01_scaffold_1236_18_"Candidatus_Yanofskybacteria_bacterium_RIFCSPLOWO2_01_FULL_49_17"__Yanofskybacteria_-Parcubacteria:0.08639572818081733829,RIFCSPLOWO2_02_FULL_OD1_47_9b_rifcsplowo2_02_scaffold_42403_7_gyrA__"Candidatus_Yanofskybacteria_bacterium_RIFCSPLOWO2_02_FULL_47_9b"__Yanofskybacteria_-Parcubacteria:0.06447385381044129504):0.09209045350244925154[100]):0.03822241203077674648[77],RIFCSPHIGHO2_02_FULL_OD1_50_12_rifcsphigho2_02_scaffold_4146_17_"Candidatus_Yanofskybacteria_bacterium_RIFCSPHIGHO2_02_FULL_50_12"__Yanofskybacteria_-Parcubacteria:0.17424285300505287788):0.03154236303107379319[69]):0.10476884630552064925[100],((((RIFCSPHIGHO2_01_FULL_OD1_41_27_rifcsphigho2_01_scaffold_30686_4_Gyrase_subunit_A_protein_{ECO_0000313|EMBL_KKR02566_1}__TaxID=1619019__Yanofskybacteria_-Parcubacteria:0.00000100000050002909,(RIFCSPHIGHO2_02_FULL_OD1_41_12_rifcsphigho2_02_scaffold_10662_1_Gyrase_subunit_A_protein_{ECO_0000313|EMBL_KKR02566_1}__TaxID=1619019__Yanofskybacteria_-Parcubacteria:0.00000100000050002909,RIFCSPLOWO2_01_FULL_OD1_41_33_rifcsplowo2_01_scaffold_5182_3_Gyrase_subunit_A_protein_{ECO_0000313|EMBL_KKR02566_1}__TaxID=1619019__Yanofskybacteria_-Parcubacteria:0.00000100000050002909):0.01053916193250413816[100]):0.05620597860685931646[100],(gwa1_scaffold_2910_7_GWA1_Parcubacteria_48_11:0.00000100000050002909,RIFCSPHIGHO2_01_FULL_OD1_44_22_rifcsphigho2_01_scaffold_12572_5_gyrA__"Candidatus_Yanofskybacteria_bacterium_RIFCSPHIGHO2_01_FULL_44_22"__Yanofskybacteria_-Parcubacteria:0.00613038424436984381):0.06683939782106508576[100]):0.15521369274091872947[100],(((((RIFOXYD1_FULL_OD1_44_17_rifoxyd1_full_scaffold_3324_5_Gyrase_subunit_A_protein_{ECO_0000313|EMBL_KKR36247_1}__TaxID=1619032__Yanofskybacteria_-Parcubacteria:0.00000100000050002909,((RIFOXYB1_FULL_OD1_44_29_rifoxyb1_full_scaffold_6677_3_"Candidatus_Yanofskybacteria_bacterium_RIFOXYB1_FULL_44_29"__Yanofskybacteria_-Parcubacteria:0.00000100000050002909,RIFOXYC2_FULL_OD1_44_13_rifoxyc2_full_scaffold_2534_4_Gyrase_subunit_A_protein_{ECO_0000313|EMBL_KKR36247_1}__TaxID=1619032__Yanofskybacteria_-Parcubacteria:0.00000100000050002909):0.00000100000050002909[1],(gwe1_scaffold_4076_4_GWE1_Yanofskybacteria_43_9:0.00000100000050002909,RIFOXYA1_FULL_OD1_44_17_rifoxya1_full_scaffold_7702_3_Gyrase_subunit_A_protein_{ECO_0000313|EMBL_KKR36247_1}__TaxID=1619032__Yanofskybacteria_-Parcubacteria:0.00000100000050002909):0.00000100000050002909[0]):0.00000100000050002909[4]):0.00000100000050002909[1],gwe2_scaffold_8672_4_GWE2_Yanofskybacteria_43_11:0.00000100000050002909):0.20537594655397006793[100],(gwd2_scaffold_2449_14_GWD2_GWD2_OD1_39_48_partial_39_49:0.01040858672257075068,(gwd1_scaffold_2212_7_GWD1_GWC1_OD1_39_29_partial_39_15:0.00000100000050002909,gwc1_scaffold_4921_8_GWC1_GWC1_OD1_39_29_partial_39_29:0.00000100000050002909):0.01029772369104943464[100]):0.13568521401486913214[100]):0.10520308566569967768[100],(((RIFCSPLOWO2_02_FULL_OD1_44_18_rifcsplowo2_02_scaffold_478_9_Gyrase_subunit_A_protein_{ECO_0000313|EMBL_KKT28026_1}__TaxID=1619024__Yanofskybacteria_-Parcubacteria:0.00000100000050002909,(RIFCSPLOWO2_01_FULL_OD1_44_88_rifcsplowo2_01_scaffold_45079_3_Gyrase_subunit_A_protein_{ECO_0000313|EMBL_KKT28026_1}__TaxID=1619024__Yanofskybacteria_-Parcubacteria:0.00000100000050002909,(((GWB1_scaffold_353_4_GWB1_Yanofskybacteria_45_11:0.00000100000050002909,(gwa2_scaffold_17824_13_GWA2_Yanofskybacteria_44_10:0.00000100000050002909,RIFCSPHIGHO2_12_FULL_OD1_44_29b_rifcsphigho2_12_scaffold_28707_3_Gyrase_subunit_A_protein_{ECO_0000313|EMBL_KKT28026_1}__TaxID=1619024__Yanofskybacteria_-Parcubacteria:0.00000100000050002909):0.00000100000050002909[18]):0.00000100000050002909[0],(RIFCSPLOWO2_12_FULL_OD1_44_13b_rifcsplowo2_12_scaffold_17686_14_Gyrase_subunit_A_protein_{ECO_0000313|EMBL_KKT28026_1}__TaxID=1619024__Yanofskybacteria_-Parcubacteria:0.00000100000050002909,RIFCSPHIGHO2_01_FULL_OD1_44_110b_rifcsphigho2_01_scaffold_47650_3_Gyrase_subunit_A_protein_{ECO_0000313|EMBL_KKT28026_1}__TaxID=1619024__Yanofskybacteria_-Parcubacteria:0.00000100000050002909):0.00000100000050002909[2]):0.00000100000050002909[0],RIFCSPHIGHO2_02_FULL_OD1_44_36b_rifcsphigho2_02_scaffold_24508_14_Gyrase_subunit_A_protein_{ECO_0000313|EMBL_KKT28026_1}__TaxID=1619024__Yanofskybacteria_-Parcubacteria:0.00000100000050002909):0.00000100000050002909[0]):0.00000100000050002909[2]):0.00000100000050002909[2],gwa1_scaffold_9226_4_GWA1_GWA1_OD1_44_21_partial_43_20:0.00000100000050002909):0.17905959400138427018[100],((RIFCSPHIGHO2_01_FULL_OD1_41_26_rifcsphigho2_01_scaffold_847_75_"Candidatus_Yanofskybacteria_bacterium_RIFCSPHIGHO2_01_FULL_41_26"__Yanofskybacteria_-Parcubacteria:0.00000100000050002909,RIFCSPLOWO2_01_FULL_OD1_41_34_rifcsplowo2_01_scaffold_541_72_"Candidatus_Yanofskybacteria_bacterium_RIFCSPLOWO2_01_FULL_41_34"__Yanofskybacteria_-Parcubacteria:0.00000100000050002909):0.12544145260525221830[100],((((RIFCSPHIGHO2_01_FULL_OD1_43_32_rifcsphigho2_01_scaffold_1574_18_"Candidatus_Yanofskybacteria_bacterium_RIFCSPHIGHO2_01_FULL_43_32"__Yanofskybacteria_-Parcubacteria:0.00000100000050002909,(RIFCSPLOWO2_02_FULL_OD1_43_10_rifcsplowo2_02_scaffold_774_20_"Candidatus_Yanofskybacteria_bacterium_RIFCSPLOWO2_02_FULL_43_10"__Yanofskybacteria_-Parcubacteria:0.00194919077829125106,(RIFCSPLOWO2_01_FULL_OD1_43_46_rifcsplowo2_01_scaffold_1229_20_"Candidatus_Yanofskybacteria_bacterium_RIFCSPLOWO2_01_FULL_43_46"__Yanofskybacteria_-Parcubacteria:0.00000100000050002909,RIFCSPHIGHO2_02_FULL_OD1_43_12_rifcsphigho2_02_scaffold_14945_2_"Candidatus_Yanofskybacteria_bacterium_RIFCSPHIGHO2_02_FULL_43_12"__Yanofskybacteria_-Parcubacteria:0.00000100000050002909):0.00000100000050002909[12]):0.00000100000050002909[3]):0.00000100000050002909[2],RIFCSPHIGHO2_12_FULL_OD1_43_11_rifcsphigho2_12_scaffold_33297_3_"Candidatus_Yanofskybacteria_bacterium_RIFCSPHIGHO2_12_FULL_43_11"__Yanofskybacteria_-Parcubacteria:0.00000100000050002909):0.00195057763866712634[72],RIFCSPLOWO2_12_FULL_OD1_43_11b_rifcsplowo2_12_scaffold_2378_39_"Candidatus_Yanofskybacteria_bacterium_RIFCSPLOWO2_12_FULL_43_11b"__Yanofskybacteria_-Parcubacteria:0.00000100000050002909):0.05355067127327727688[100],gwa1_scaffold_75_46_GWA1_GWA1_OD1_39_13_partial_39_13:0.06845025778163657537):0.03937219721467390132[82]):0.04130525677767876713[72]):0.03330921902832239406[71]):0.02045918794721693357[35],((((((RIFCSPHIGHO2_02_FULL_OD1_38_22b_rifcsphigho2_02_scaffold_94_138_gyrA__"Candidatus_Yanofskybacteria_bacterium_RIFCSPHIGHO2_02_FULL_38_22b"__Yanofskybacteria_-Parcubacteria:0.00000100000050002909,RIFCSPLOWO2_01_FULL_OD1_39_28_rifcsplowo2_01_scaffold_72_137_gyrA__"Candidatus_Yanofskybacteria_bacterium_RIFCSPLOWO2_01_FULL_39_28"__Yanofskybacteria_-Parcubacteria:0.00000100000050002909):0.00000100000050002909[34],RIFCSPHIGHO2_01_FULL_OD1_39_44_rifcsphigho2_01_scaffold_355_138_gyrA__"Candidatus_Yanofskybacteria_bacterium_RIFCSPHIGHO2_01_FULL_39_44"__Yanofskybacteria_-Parcubacteria:0.00000100000050002909):0.12476555230565926358[100],RIFCSPHIGHO2_01_FULL_OD1_39_8b_rifcsphigho2_01_scaffold_39596_4_"Candidatus_Yanofskybacteria_bacterium_RIFCSPHIGHO2_01_FULL_39_8b"__Yanofskybacteria_-Parcubacteria:0.08210319205813301768):0.01766536032094059155[51],(RIFCSPLOWO2_01_FULL_OD1_44_21_rifcsplowo2_01_scaffold_332_19_gyrA__"Candidatus_Doudnabacteria_bacterium_RIFCSPLOWO2_01_FULL_44_21"__Yanofskybacteria_-Parcubacteria:0.17398030802272573814,(((RIFCSPLOWO2_01_FULL_OD1_41_67_rifcsplowo2_01_scaffold_2090_29_gyrA__"Candidatus_Yanofskybacteria_bacterium_RIFCSPLOWO2_01_FULL_41_67"__Yanofskybacteria_-Parcubacteria:0.00000100000050002909,RIFCSPLOWO2_12_FULL_OD1_41_8_rifcsplowo2_12_scaffold_5726_4_gyrA__"Candidatus_Yanofskybacteria_bacterium_RIFCSPLOWO2_12_FULL_41_8"__Yanofskybacteria_-Parcubacteria:0.00000100000050002909):0.00000100000050002909[32],((RIFCSPHIGHO2_01_FULL_OD1_41_53_rifcsphigho2_01_scaffold_2539_29_gyrA__"Candidatus_Yanofskybacteria_bacterium_RIFCSPHIGHO2_01_FULL_41_53"__Yanofskybacteria_-Parcubacteria:0.00000100000050002909,RIFCSPLOWO2_02_FULL_OD1_41_13_rifcsplowo2_02_scaffold_1349_15_gyrA__"Candidatus_Yanofskybacteria_bacterium_RIFCSPLOWO2_02_FULL_41_13"__Yanofskybacteria_-Parcubacteria:0.00000100000050002909):0.00000100000050002909[98],RIFCSPHIGHO2_12_FULL_OD1_41_9_rifcsphigho2_12_scaffold_23076_10_gyrA__"Candidatus_Yanofskybacteria_bacterium_RIFCSPHIGHO2_12_FULL_41_9"__Yanofskybacteria_-Parcubacteria:0.07890216528903955251):0.00664076416174899046[83]):0.00000100000050002909[3],RIFCSPHIGHO2_02_FULL_OD1_41_29_rifcsphigho2_02_scaffold_2369_30_gyrA__"Candidatus_Yanofskybacteria_bacterium_RIFCSPHIGHO2_02_FULL_41_29"__Yanofskybacteria_-Parcubacteria:0.00000100000050002909):0.13874237987747994882[100]):0.02333902235472438969[55]):0.02026321703625407963[45],RIFCSPHIGHO2_02_FULL_OD1_39_10_rifcsphigho2_02_scaffold_13919_8_gyrA__"Candidatus_Yanofskybacteria_bacterium_RIFCSPHIGHO2_02_FULL_39_10"__Yanofskybacteria_-Parcubacteria:0.29067050698462437719):0.01707647845572518933[67],((RIFCSPLOWO2_01_FULL_OD1_44_22_rifcsplowo2_01_scaffold_2036_17_gyrA__"Candidatus_Yanofskybacteria_bacterium_RIFCSPLOWO2_01_FULL_44_22"__Yanofskybacteria_-Parcubacteria:0.00000100000050002909,(RIFCSPHIGHO2_02_FULL_OD1_44_12b_rifcsphigho2_02_scaffold_8770_14_gyrA__"Candidatus_Yanofskybacteria_bacterium_RIFCSPHIGHO2_02_FULL_44_12b"__Yanofskybacteria_-Parcubacteria:0.00000100000050002909,RIFCSPHIGHO2_01_FULL_OD1_44_24_rifcsphigho2_01_scaffold_2370_14_gyrA__"Candidatus_Yanofskybacteria_bacterium_RIFCSPHIGHO2_01_FULL_44_24"__Yanofskybacteria_-Parcubacteria:0.00000100000050002909):0.00416667177013171040[95]):0.00744729854440147939[99],gwa2_scaffold_22607_15_GWA2_RIFCSPHIGHO2_01_FULL_OD1_Yanofskybacteria_44_24_curated_44_9:0.01906945119814370052):0.15684178151077518559[100]):0.02943539403385600495[73]):0.02626709714761167602[31]):0.02810618187903427337[54],(RIFCSPLOWO2_01_FULL_OD1_42_49_rifcsplowo2_01_scaffold_2786_13_gyrA__"Candidatus_Yanofskybacteria_bacterium_RIFCSPLOWO2_01_FULL_42_49"__Yanofskybacteria_-Parcubacteria:0.08547567547350259920,(RIFCSPHIGHO2_02_FULL_OD1_43_22_rifcsphigho2_02_scaffold_4500_10_gyrA__"Candidatus_Yanofskybacteria_bacterium_RIFCSPHIGHO2_02_FULL_43_22"__Yanofskybacteria_-Parcubacteria:0.05787365569699501333,((RIFCSPHIGHO2_02_FULL_OD1_43_17_rifcsphigho2_02_scaffold_364_47_gyrA__"Candidatus_Yanofskybacteria_bacterium_RIFCSPHIGHO2_02_FULL_43_17"__Yanofskybacteria_-Parcubacteria:0.00000100000050002909,RIFCSPLOWO2_01_FULL_OD1_43_22_rifcsplowo2_01_scaffold_495_140_gyrA__"Candidatus_Yanofskybacteria_bacterium_RIFCSPLOWO2_01_FULL_43_22"__Yanofskybacteria_-Parcubacteria:0.00000100000050002909):0.00000100000050002909[100],RIFCSPHIGHO2_01_FULL_OD1_43_42_rifcsphigho2_01_scaffold_525_15_gyrA__"Candidatus_Yanofskybacteria_bacterium_RIFCSPHIGHO2_01_FULL_43_42"__Yanofskybacteria_-Parcubacteria:0.00602778912887875270):0.12166093209409836740[100]):0.05576609851449516875[88]):0.10534554722050795683[100]):0.02908445072778008747[27]):0.02877339156236223897[31]):0.07659424631520561633[89]):0.09174775845202040592[98]):0.08828866367570802065[98]):0.06258926734242135914[82]):0.20164296137198428616[100],(RBG_16_OD1_47_10_RBG_16_scaffold_12488_16_gyrA__"Candidatus_Azambacteria_bacterium_RBG_16_47_10"__unknown_-Parcubacteria:0.28917582904218058770,(RIFCSPHIGHO2_01_FULL_OD1_51_74_rifcsphigho2_01_scaffold_44227_6_"Candidatus_Azambacteria_bacterium_RIFCSPHIGHO2_01_FULL_51_74"__unknown_-Parcubacteria:0.00000100000050002909,(RIFCSPLOWO2_01_FULL_CPR_46_25_rifcsplowo2_01_scaffold_112_188_"Candidatus_Azambacteria_bacterium_RIFCSPLOWO2_01_FULL_46_25"__unknown_-Parcubacteria:0.00000100000050002909,RIFCSPHIGHO2_02_FULL_OD1_52_12_rifcsphigho2_02_scaffold_7257_6_"Candidatus_Azambacteria_bacterium_RIFCSPHIGHO2_02_FULL_52_12"__unknown_-Parcubacteria:0.00000100000050002909):0.01479856004869293043[100]):0.29754252400017228153[100]):0.30465010118071839118[100]):0.06475717591494674352[35]):0.02326478668332243246[5]):0.03087451883999655852[3],(((gwa2_scaffold_12227_13_GWA2_Parcubacteria_bacterium_GW2011_GWA2_47_8_47_8:1.17831998301259344153,(RBG_13_OD1_37_53_RBG_13_scaffold_3293_11_"Candidatus_Portnoybacteria_bacterium_RBG_13_40_8"__RIF-OD1-8_-Parcubacteria:0.00000100000050002909,RBG_19FT_COMBO_OD1_36_7_rbg_19ft_combo_scaffold_4413_3_"Candidatus_Portnoybacteria_bacterium_RIFCSPHIGHO2_01_FULL_39_19"__RIF-OD1-8_-Parcubacteria:0.00217690475617705057):0.53096043879126941789[100]):0.16998540910057136077[56],((((((RIFOXYB1_FULL_OD1-related_32_11_rifoxyb1_full_scaffold_4042_7_gyrA__"Candidatus_Staskawiczbacteria_bacterium_RIFOXYB1_FULL_32_11"__RIF-OD1-6_-Parcubacteria:0.01230207765087600220,(((RIFOXYC2_FULL_CPR_32_10_rifoxyc2_full_scaffold_901_19_gyrA__"Candidatus_Staskawiczbacteria_bacterium_RIFOXYC2_FULL_32_10"__RIF-OD1-6_-Parcubacteria:0.00000100000050002909,RIFOXYB2_FULL_CPR_32_9_rifoxyb2_full_scaffold_655_23_gyrA__"Candidatus_Staskawiczbacteria_bacterium_RIFOXYB2_FULL_32_9"__RIF-OD1-6_-Parcubacteria:0.00000100000050002909):0.00000100000050002909[14],gwc2_scaffold_1106_5_GWC2_RIFOXYD1_FULL_RIF_OD1_06_32_13_curated_32_10:0.00000100000050002909):0.00000100000050002909[11],RIFOXYD1_FULL_CPR_32_13_rifoxyd1_full_scaffold_823_44_gyrA__"Candidatus_Staskawiczbacteria_bacterium_RIFOXYD1_FULL_32_13"__RIF-OD1-6_-Parcubacteria:0.00000100000050002909):0.01234813250328993181[99]):0.26951529507387611551[100],((RIFOXYB1_FULL_OD1_related_37_44_rifoxyb1_full_scaffold_968_23_"Candidatus_Staskawiczbacteria_bacterium_RIFOXYB1_FULL_37_44"__RIF-OD1-6_-Parcubacteria:0.00522166360259525720,((RIFOXYD1_FULL_CPR_37_110_rifoxyd1_full_scaffold_1033_23_"Candidatus_Staskawiczbacteria_bacterium_RIFOXYD1_FULL_37_110"__RIF-OD1-6_-Parcubacteria:0.00000100000050002909,RIFOXYC1_FULL_CPR_37_52_rifoxyc1_full_scaffold_997_23_"Candidatus_Staskawiczbacteria_bacterium_RIFOXYC1_FULL_37_52"__RIF-OD1-6_-Parcubacteria:0.00000100000050002909):0.00000100000050002909[31],RIFOXYC2_FULL_OD1_related_37_19_rifoxyc2_full_scaffold_1006_9_"Candidatus_Staskawiczbacteria_bacterium_RIFOXYC2_FULL_37_19"__RIF-OD1-6_-Parcubacteria:0.00000100000050002909):0.00063038794053428299[95]):0.09216193876527242757[100],(RIFOXYD1_FULL_ZB2_related_39_28_rifoxyd1_full_scaffold_874_3_"Candidatus_Staskawiczbacteria_bacterium_RIFOXYD1_FULL_39_28"__RIF-OD1-6_-Parcubacteria:0.00000100000050002909,RIFOXYC1_FULL_CPR_38_18_rifoxyc1_full_scaffold_1324_7_"Candidatus_Staskawiczbacteria_bacterium_RIFOXYC1_FULL_38_18"__RIF-OD1-6_-Parcubacteria:0.00858097134250334834):0.15113621870223473143[100]):0.04683267505879817882[70]):0.03693717808029305105[84],(((RIFCSPLOWO2_01_FULL_OD1_38_12b_rifcsplowo2_01_scaffold_12327_2_"Candidatus_Staskawiczbacteria_bacterium_RIFCSPLOWO2_01_FULL_38_12b"__RIF-OD1-6_-Parcubacteria:0.11020869913923822536,RIFCSPHIGHO2_02_FULL_OD1_42_22_rifcsphigho2_02_scaffold_2933_8_"Candidatus_Staskawiczbacteria_bacterium_RIFCSPHIGHO2_02_FULL_42_22"__RIF-OD1-6_-Parcubacteria:0.12922264562168325752):0.07287580393689875591[100],(((RIFCSPHIGHO2_02_FULL_OD1_34_9_rifcsphigho2_02_scaffold_8227_11_"Candidatus_Staskawiczbacteria_bacterium_RIFCSPHIGHO2_02_FULL_34_9"__RIF-OD1-6_-Parcubacteria:0.24950962624346534335,(((RIFCSPLOWO2_01_FULL_OD1_43_17b_rifcsplowo2_01_scaffold_280_184_"Candidatus_Staskawiczbacteria_bacterium_RIFCSPLOWO2_01_FULL_43_17b"__RIF-OD1-6_-Parcubacteria:0.00000100000050002909,RIFCSPHIGHO2_02_FULL_CPR_43_16_rifcsphigho2_02_scaffold_772_8_"Candidatus_Staskawiczbacteria_bacterium_RIFCSPHIGHO2_02_FULL_43_16"__RIF-OD1-6_-Parcubacteria:0.00000100000050002909):0.00849190046591252398[100],RIFCSPHIGHO2_01_FULL_OD1_41_41_rifcsphigho2_01_scaffold_1825_46_"Candidatus_Staskawiczbacteria_bacterium_RIFCSPHIGHO2_01_FULL_41_41"__RIF-OD1-6_-Parcubacteria:0.01312325575180311316):0.18262694723295036514[100],((RIFCSPLOWO2_01_FULL_OD1_40_39_rifcsplowo2_01_scaffold_2657_23_"Candidatus_Staskawiczbacteria_bacterium_RIFCSPLOWO2_01_FULL_40_39"__RIF-OD1-6_-Parcubacteria:0.00000100000050002909,RIFCSPLOWO2_02_FULL_OD1_39_8_rifcsplowo2_02_scaffold_3311_14_"Candidatus_Staskawiczbacteria_bacterium_RIFCSPLOWO2_02_FULL_39_8"__RIF-OD1-6_-Parcubacteria:0.00000100000050002909):0.00919582109273141095[100],RIFCSPHIGHO2_01_FULL_OD1_39_25_rifcsphigho2_01_scaffold_3106_31_"Candidatus_Staskawiczbacteria_bacterium_RIFCSPHIGHO2_01_FULL_39_25"__RIF-OD1-6_-Parcubacteria:0.00028493729471075859):0.09118184910476995197[100]):0.03230139480018037745[64]):0.01431863192274638458[28],(RIFCSPHIGHO2_02_FULL_OD1_33_16_rifcsphigho2_02_scaffold_14359_7_gyrA__"Candidatus_Staskawiczbacteria_bacterium_RIFCSPHIGHO2_02_FULL_33_16"__RIF-OD1-6_-Parcubacteria:0.00113425151512960951,(RIFCSPLOWO2_01_FULL_CPR_33_13_rifcsplowo2_01_scaffold_157_163_gyrA__"Candidatus_Staskawiczbacteria_bacterium_RIFCSPLOWO2_01_FULL_33_13"__RIF-OD1-6_-Parcubacteria:0.00000100000050002909,gwa2_scaffold_12411_7_GWA2_RIFCSPLOWO2_01_FULL_RIF_OD1_06_33_13_curated_33_14:0.00186399868559946106):0.01967628456377779056[100]):0.10106974632938220404[100]):0.02596768736168254474[19],(RIFCSPHIGHO2_12_FULL_OD1_38_11_rifcsphigho2_12_scaffold_8562_12_gyrA__"Candidatus_Staskawiczbacteria_bacterium_RIFCSPHIGHO2_12_FULL_38_11"__RIF-OD1-6_-Parcubacteria:0.12406840349917588884,(RIFCSPHIGHO2_02_FULL_OD1_34_10_rifcsphigho2_02_scaffold_1948_25_"Candidatus_Staskawiczbacteria_bacterium_RIFCSPHIGHO2_02_FULL_34_10"__RIF-OD1-6_-Parcubacteria:0.01130944061761611323,RIFCSPHIGHO2_01_FULL_OD1_34_27_rifcsphigho2_01_scaffold_1452_66_"Candidatus_Staskawiczbacteria_bacterium_RIFCSPHIGHO2_01_FULL_34_27"__RIF-OD1-6_-Parcubacteria:0.01327070786548958589):0.10170740318818999315[100]):0.02934374083259016358[63]):0.05321574451414672058[68]):0.07319580168626237116[94],((RIFCSPLOWO2_12_FULL_OD1_37_15_rifcsplowo2_12_scaffold_27947_1_"Candidatus_Staskawiczbacteria_bacterium_RIFCSPLOWO2_12_FULL_37_15"__unknown_-Parcubacteria:0.04993649071916472088,gwa2_scaffold_5925_16_GWA2_GWA2_OD1_37_10_37_10:0.00987375787364816286):0.15738875019302639435[100],((RIFCSPLOWO2_01_FULL_OD1_37_25b_rifcsplowo2_01_scaffold_48127_5_"Candidatus_Staskawiczbacteria_bacterium_RIFCSPLOWO2_01_FULL_37_25b"__RIF-OD1-6_-Parcubacteria:0.00635368743047035316,RIFCSPHIGHO2_01_FULL_OD1_36_16_rifcsphigho2_01_scaffold_52295_7_"Candidatus_Staskawiczbacteria_bacterium_RIFCSPHIGHO2_01_FULL_36_16"__RIF-OD1-6_-Parcubacteria:0.00000100000050002909):0.10045106036090319102[100],((((((RIFOXYC2_FULL_CPR_37_17_rifoxyc2_full_scaffold_191_19_gyrA__"Candidatus_Staskawiczbacteria_bacterium_RIFOXYC2_FULL_37_17"__RIF-OD1-6_-Parcubacteria:0.00000100000050002909,(RIFOXYD2_FULL_CPR_37_10_rifoxyd2_full_scaffold_318_19_gyrA__"Candidatus_Staskawiczbacteria_bacterium_RIFOXYD2_FULL_37_10"__RIF-OD1-6_-Parcubacteria:0.00000100000050002909,RIFCSPLOWO2_01_FULL_CPR_37_19_rifcsplowo2_01_scaffold_9530_5_gyrA__"Candidatus_Staskawiczbacteria_bacterium_RIFCSPLOWO2_01_FULL_37_19"__RIF-OD1-6_-Parcubacteria:0.00000100000050002909):0.00000100000050002909[3]):0.00000100000050002909[1],RIFOXYB1_FULL_CPR_38_37_rifoxyb1_full_scaffold_284_19_gyrA__"Candidatus_Staskawiczbacteria_bacterium_RIFOXYB1_FULL_38_37"__RIF-OD1-6_-Parcubacteria:0.00000100000050002909):0.00000100000050002909[1],RIFOXYB2_FULL_CPR_37_10_rifoxyb2_full_scaffold_712_65_gyrA__"Candidatus_Staskawiczbacteria_bacterium_RIFOXYB2_FULL_37_10"__RIF-OD1-6_-Parcubacteria:0.00000100000050002909):0.00000100000050002909[0],((RIFOXYC1_FULL_CPR_37_43_rifoxyc1_full_scaffold_657_19_gyrA__"Candidatus_Staskawiczbacteria_bacterium_RIFOXYC1_FULL_37_43"__RIF-OD1-6_-Parcubacteria:0.00000100000050002909,RIFOXYC12_FULL_OD1_rel_39_20_rifoxyc3_full_scaffold_99_63_gyrA__"Candidatus_Staskawiczbacteria_bacterium_RIFOXYC12_FULL_39_20"__RIF-OD1-6_-Parcubacteria:0.00000100000050002909):0.00000100000050002909[0],(RIFOXYD1_FULL_CPR_37_73_rifoxyd1_full_scaffold_230_19_gyrA__"Candidatus_Staskawiczbacteria_bacterium_RIFOXYD1_FULL_37_73"__RIF-OD1-6_-Parcubacteria:0.00000100000050002909,RIFOXYD12_FULL_ZB2_37_10_rifoxyd3_full_scaffold_1000_56_gyrA__"Candidatus_Staskawiczbacteria_bacterium_RIFOXYD12_FULL_37_10"__RIF-OD1-6_-Parcubacteria:0.00000100000050002909):0.00000100000050002909[5]):0.00000100000050002909[5]):0.00000100000050002909[2],(RifOxyA12_full_OD1_37_10_rifixya3_full_scaffold_600_35_gyrA__"Candidatus_Staskawiczbacteria_bacterium_RIFOXYA12_FULL_37_10"__RIF-OD1-6_-Parcubacteria:0.00000100000050002909,RIFOXYA1_FULL_OD1_37_15_rifoxya1_full_scaffold_204_19_gyrA__"Candidatus_Staskawiczbacteria_bacterium_RIFOXYA1_FULL_37_15"__RIF-OD1-6_-Parcubacteria:0.00000100000050002909):0.00000100000050002909[5]):0.00374071879299018662[87],RIFCSPHIGHO2_01_FULL_OD1_37_17_rifcsphigho2_01_scaffold_10252_5_gyrA__"Candidatus_Staskawiczbacteria_bacterium_RIFCSPHIGHO2_01_FULL_37_17"__RIF-OD1-6_-Parcubacteria:0.00000100000050002909):0.14863819765822444685[100]):0.07949576692489260243[98]):0.03562955098940687876[73]):0.02419052067922791704[13]):0.04662568007604298015[76],Y1_MetaBAT.1_scaffold_886_47:0.15762457478196567617):0.03545929910237721749[59],RIFCSPLOWO2_01_FULL_OD1_33_9_rifcsplowo2_01_scaffold_7045_9_gyrA__"Candidatus_Staskawiczbacteria_bacterium_RIFCSPLOWO2_01_FULL_33_9"__RIF-OD1-6_-Parcubacteria:0.13530465628690610536):0.23135308197707463163[100],(Y2_MetaBAT.30_scaffold_133_29:0.28832827358561868847,((((RBG_13_OD1_37_56_RBG_13_scaffold_6280_9_gyrA__"Candidatus_Nealsonbacteria_bacterium_RBG_13_37_56"__RIF-OD1-7_-Parcubacteria:0.22087813347401527575,((RIFOXYC1_FULL_CPR_40_7_rifoxyc1_full_scaffold_989_14_"Candidatus_Nealsonbacteria_bacterium_RIFOXYC1_FULL_40_7"__RIF-OD1-7_-Parcubacteria:0.00000100000050002909,RIFOXYD1_FULL_CPR_39_11_rifoxyd1_full_scaffold_2124_7_"Candidatus_Nealsonbacteria_bacterium_RIFOXYD1_FULL_39_11"__RIF-OD1-7_-Parcubacteria:0.00000100000050002909):0.00000100000050002909[100],RIFOXYB1_FULL_ZB2_related_40_15_rifoxyb1_full_scaffold_761_21_"Candidatus_Nealsonbacteria_bacterium_RIFOXYB1_FULL_40_15"__RIF-OD1-7_-Parcubacteria:0.00206917252152362223):0.33807932405256641006[100]):0.05748027930452215967[62],(RIFCSPHIGHO2_01_FULL_CPR_38_55_rifcsphigho2_01_scaffold_34092_5_"Candidatus_Nealsonbacteria_bacterium_RIFCSPHIGHO2_01_FULL_38_55"__unknown_-Parcubacteria:0.00000100000050002909,(gwc2_scaffold_14621_3_GWC2_Parcubacteria_bacterium_GW2011_GWC2_39_11_38_11:0.00000100000050002909,(gwa2_scaffold_15792_13_GWA2_GWA2_OD1_38_27_38_27:0.00184206647000266879,(RIFCSPLOWO2_02_OD1_39_8_rifcsplowo2_02_sub10_scaffold_2243_4_"Candidatus_Nealsonbacteria_bacterium_RIFCSPLOWO2_02_39_8"__unknown_-Parcubacteria:0.00185106245716514222,((((RIFCSPLOWO2_02_FULL_OD1_38_63_rifcsplowo2_02_scaffold_21867_6_"Candidatus_Nealsonbacteria_bacterium_RIFCSPLOWO2_02_FULL_38_63"__unknown_-Parcubacteria:0.00000100000050002909,(RIFCSPLOWO2_01_FULL_CPR_38_120_rifcsplowo2_01_scaffold_38941_2_"Candidatus_Nealsonbacteria_bacterium_RIFCSPLOWO2_01_FULL_38_120"__unknown_-Parcubacteria:0.00000100000050002909,RIFCSPHIGHO2_02_FULL_CPR_38_75_rifcsphigho2_02_scaffold_17987_7_"Candidatus_Nealsonbacteria_bacterium_RIFCSPHIGHO2_02_FULL_38_75"__unknown_-Parcubacteria:0.00000100000050002909):0.00000100000050002909[8]):0.00000100000050002909[8],RIFCSPHIGHO2_12_FULL_PER_38_18_rifcsphigho2_12_scaffold_11110_7_"Candidatus_Nealsonbacteria_bacterium_RIFCSPHIGHO2_12_FULL_38_18"__unknown_-Parcubacteria:0.00000100000050002909):0.00000100000050002909[13],RIFCSPLOWO2_12_FULL_OD1_39_31_rifcsplowo2_12_scaffold_11976_7_"Candidatus_Nealsonbacteria_bacterium_RIFCSPLOWO2_12_FULL_39_31"__unknown_-Parcubacteria:0.00000100000050002909):0.00000100000050002909[81],RIFCSPHIGHO2_02_OD1_38_10_rifcsphigho2_02_sub10_scaffold_430_1_"Candidatus_Nealsonbacteria_bacterium_RIFCSPHIGHO2_02_38_10"__unknown_-Parcubacteria:0.00000100000050002909):0.00186231716441131968[95]):0.00000100000050002909[46]):0.01249123534711939730[99]):0.00388856791290039406[58]):0.32200433644714915316[100]):0.06746134026720217169[84],((((((RIFCSPHIGHO2_02_FULL_OD1_49_12b_rifcsphigho2_02_scaffold_10328_18_gyrA__"Candidatus_Wildermuthbacteria_bacterium_RIFCSPHIGHO2_02_FULL_49_12b"__RIF-OD1-7_-Parcubacteria:0.00000100000050002909,RIFCSPLOWO2_01_FULL_OD1_48_16_rifcsplowo2_01_scaffold_2981_32_gyrA__"Candidatus_Wildermuthbacteria_bacterium_RIFCSPLOWO2_01_FULL_48_16"__RIF-OD1-7_-Parcubacteria:0.00000100000050002909):0.00000100000050002909[99],RIFCSPHIGHO2_01_FULL_OD1_48_25_rifcsphigho2_01_scaffold_3368_28_gyrA__"Candidatus_Wildermuthbacteria_bacterium_RIFCSPHIGHO2_01_FULL_48_25"__RIF-OD1-7_-Parcubacteria:0.00000100000050002909):0.08800513916884061816[100],(RIFCSPHIGHO2_02_FULL_OD1_48_16_rifcsphigho2_02_scaffold_10876_12_gyrA__"Candidatus_Wildermuthbacteria_bacterium_RIFCSPHIGHO2_02_FULL_48_16"__RIF-OD1-7_-Parcubacteria:0.00447979366485058705,RIFCSPLOWO2_01_FULL_OD1_47_18_rifcsplowo2_01_scaffold_36130_4_gyrA__"Candidatus_Wildermuthbacteria_bacterium_RIFCSPLOWO2_01_FULL_47_18"__RIF-OD1-7_-Parcubacteria:0.00706654909188880048):0.08867155295435384665[100]):0.13766733799612887457[100],((X3_MetaBAT.47_scaffold_798_46:0.00000100000050002909,Y4_MetaBAT.39_scaffold_186_87:0.00000100000050002909):0.00000100000050002909[99],MetaBAT_Test.21_scaffold_245_87:0.00000100000050002909):0.29191817624201937820[100]):0.10751912113760561662[99],(gwa1_scaffold_447_31_GWA1_Parcubacteria_48_11:0.38706686173991455835,(RIFCSPHIGHO2_02_FULL_OD1_45_25_rifcsphigho2_02_scaffold_5923_3_"Candidatus_Wildermuthbacteria_bacterium_RIFCSPHIGHO2_02_FULL_45_25"__RIF-OD1-7_-Parcubacteria:0.29422788304487423883,((RIFCSPHIGHO2_02_FULL_OD1_49_9_rifcsphigho2_02_scaffold_14063_12_gyrA__"Candidatus_Wildermuthbacteria_bacterium_RIFCSPHIGHO2_02_FULL_49_9"__RIF-OD1-7_-Parcubacteria:0.01228450121231865894,RIFCSPHIGHO2_01_FULL_OD1_49_22b_rifcsphigho2_01_scaffold_32544_9_gyrA__"Candidatus_Wildermuthbacteria_bacterium_RIFCSPHIGHO2_01_FULL_49_22b"__RIF-OD1-7_-Parcubacteria:0.00000100000050002909):0.28636585785554646844[100],((RIFCSPLOWO2_01_FULL_OD1_48_29_rifcsplowo2_01_scaffold_4537_1_"Candidatus_Wildermuthbacteria_bacterium_RIFCSPLOWO2_01_FULL_48_29"__RIF-OD1-7_-Parcubacteria:0.00000100000050002909,RIFCSPHIGHO2_01_FULL_OD1_48_27b_rifcsphigho2_01_scaffold_22950_1_"Candidatus_Wildermuthbacteria_bacterium_RIFCSPHIGHO2_01_FULL_48_27b"__RIF-OD1-7_-Parcubacteria:0.00964304380874842978):0.14252782698514096515[100],((((((RIFOXYD1_FULL_GWA1_ZB2_50_12_rifoxyd1_full_scaffold_1303_6_Gyrase_subunit_A_protein_{ECO_0000313|EMBL_KKU93670_1}__TaxID=1619027__Yanofskybacteria_-Parcubacteria:0.00000100000050002909,(RIFCSPLOWO2_12_FULL_OD1_49_9_rifcsplowo2_12_scaffold_10196_3_"Candidatus_Wildermuthbacteria_bacterium_RIFCSPLOWO2_12_FULL_49_9"__Yanofskybacteria_-Parcubacteria:0.00000100000050002909,(RIFCSPHIGHO2_01_FULL_OD1_50_47_rifcsphigho2_01_scaffold_512_165_Gyrase_subunit_A_protein_{ECO_0000313|EMBL_KKU93670_1}__TaxID=1619027__Yanofskybacteria_-Parcubacteria:0.00000100000050002909,RIFCSPHIGHO2_02_FULL_OD1_49_17_rifcsphigho2_02_scaffold_314_9_Gyrase_subunit_A_protein_{ECO_0000313|EMBL_KKU93670_1}__TaxID=1619027__Yanofskybacteria_-Parcubacteria:0.00000100000050002909):0.00000100000050002909[8]):0.00000100000050002909[0]):0.00000100000050002909[0],RIFCSPLOWO2_02_FULL_OD1_47_9c_rifcsplowo2_02_scaffold_5227_3_"Candidatus_Wildermuthbacteria_bacterium_RIFCSPLOWO2_02_FULL_47_9c"__Yanofskybacteria_-Parcubacteria:0.00000100000050002909):0.00000100000050002909[2],RIFCSPLOWO2_01_FULL_OD1_50_46_rifcsplowo2_01_scaffold_10940_17_"Candidatus_Wildermuthbacteria_bacterium_RIFCSPLOWO2_01_FULL_50_46"__Yanofskybacteria_-Parcubacteria:0.00000100000050002909):0.00000100000050002909[0],RIFCSPHIGHO2_12_FULL_OD1_49_13_rifcsphigho2_12_scaffold_2864_2_Gyrase_subunit_A_protein_{ECO_0000313|EMBL_KKU93670_1}__TaxID=1619027__Yanofskybacteria_-Parcubacteria:0.00000100000050002909):0.00000100000050002909[4],GWB1_scaffold_47_18_GWB1_Parcubacteria_bacterium_GW2011_GWA1_49_26_49_12:0.00000100000050002909):0.00000100000050002909[74],((gwc1_scaffold_27_163_GWC1_Parcubacteria_bacterium_GW2011_GWA1_49_26_49_12:0.00000100000050002909,gwa1_scaffold_732_60_GWA1_Parcubacteria_bacterium_GW2011_GWA1_49_26_49_30:0.00000100000050002909):0.01130356534907788271[100],(gwa2_scaffold_2076_104_GWA2_Parcubacteria_bacterium_GW2011_GWA1_49_26_50_10:0.00405142564496980152,GWA1_OD1_49_26_gwa1_scaffold_732_59_"Candidatus_Wildermuthbacteria_bacterium_GWA1_49_26"__Yanofskybacteria_-Parcubacteria:0.00419244763449588397):0.00058831823451775862[66]):0.00162223608999615809[77]):0.11063686180988241414[100]):0.10781090240956021920[100]):0.04652534872583565656[44]):0.05525286989688415334[61]):0.04916053011900056724[30]):0.12489037568485911178[100],((((RIFCSPHIGHO2_02_FULL_OD1_47_17_rifcsphigho2_02_scaffold_7144_18_"Candidatus_Wildermuthbacteria_bacterium_RIFCSPHIGHO2_02_FULL_47_17"__RIF-OD1-7_-Parcubacteria:0.00000100000050002909,RIFCSPLOWO2_02_FULL_OD1_47_10_rifcsplowo2_02_scaffold_38254_10_"Candidatus_Wildermuthbacteria_bacterium_RIFCSPLOWO2_02_FULL_47_10"__RIF-OD1-7_-Parcubacteria:0.00225380452979312548):0.00000100000050002909[19],RIFCSPLOWO2_01_FULL_OD1_48_35_rifcsplowo2_01_scaffold_5359_14_"Candidatus_Wildermuthbacteria_bacterium_RIFCSPLOWO2_01_FULL_48_35"__RIF-OD1-7_-Parcubacteria:0.00000100000050002909):0.00000100000050002909[89],(RIFCSPHIGHO2_01_FULL_OD1_47_27_rifcsphigho2_01_scaffold_4198_4_"Candidatus_Wildermuthbacteria_bacterium_RIFCSPHIGHO2_01_FULL_47_27"__RIF-OD1-7_-Parcubacteria:0.00528247496343097703,gwa2_scaffold_6605_14_GWA2_Parcubacteria_bacterium_GW2011_GWA2_47_9_47_9:0.00000100000050002909):0.01597276246054685211[100]):0.35245503275604916915[100],(gwf2_scaffold_10230_1_GWF2_Parcubacteria_bacterium_GW2011_GWF2_43_11_43_11:0.02098284935827918890,(RIFCSPHIGHO2_02_FULL_OD1_43_13_rifcsphigho2_02_scaffold_3338_59_gyrA__"Candidatus_Nealsonbacteria_bacterium_RIFCSPHIGHO2_02_FULL_43_13"__unknown_-SM2F11:0.00182415046851385344,(GWB1_scaffold_3871_7_GWB1_Parcubacteria_bacterium_GW2011_GWB1_43_6_43_6:0.00000100000050002909,RIFCSPLOWO2_01_FULL_OD1_43_36_rifcsplowo2_01_scaffold_47933_4_gyrA__"Candidatus_Nealsonbacteria_bacterium_RIFCSPLOWO2_01_FULL_43_36"__unknown_-SM2F11:0.00000100000050002909):0.01480817813531960618[100]):0.03511377104506499536[100]):0.23793542723644570125[100]):0.05249239166732362627[64]):0.04988125099998338280[39]):0.03489596494209006722[27],((GWA2_OD1_46_15_gwa2_scaffold_25005_6_"Candidatus_Wildermuthbacteria_bacterium_GWA2_46_15"__RIF-OD1-7_-Parcubacteria:0.35957708221174650154,RIFCSPLOWO2_01_FULL_OD1_41_9_rifcsplowo2_01_scaffold_35316_7_gyrA__"Candidatus_Nealsonbacteria_bacterium_RIFCSPLOWO2_01_FULL_41_9"__RIF-OD1-7_-Parcubacteria:0.34102131334096835724):0.06580139413581478913[48],((RBG_13_OD1_36_15_RBG_13_scaffold_3793_5_"Candidatus_Nealsonbacteria_bacterium_RBG_13_36_15"__RIF-OD1-7_-Parcubacteria:0.29662291609326979502,(gwc1_scaffold_3179_5_GWC1_GWC1_OD1_38_6_38_6:0.13888137331498015548,(RIFCSPLOWO2_12_FULL_OD1_40_9_rifcsplowo2_12_scaffold_17168_12_"Candidatus_Wildermuthbacteria_bacterium_RIFCSPLOWO2_12_FULL_40_9"__RIF-OD1-7_-Parcubacteria:0.00000100000050002909,RIFCSPHIGHO2_12_FULL_CPR_40_12_rifcsphigho2_12_scaffold_28684_4_"Candidatus_Wildermuthbacteria_bacterium_RIFCSPHIGHO2_12_FULL_40_12"__RIF-OD1-7_-Parcubacteria:0.00000100000050002909):0.15617300714962750741[100]):0.20311560111798859785[100]):0.04899345565212775977[87],(RBG_13_OD1_42_11_RBG_13_scaffold_3339_6_gyrA__"Candidatus_Nealsonbacteria_bacterium_RBG_13_42_11"__RIF-OD1-7_-Parcubacteria:0.18974225817478720946,RBG_13_OD1_38_11_RBG_13_scaffold_4727_9_"Candidatus_Nealsonbacteria_bacterium_RBG_13_38_11"__RIF-OD1-7_-Parcubacteria:0.23368619344623620115):0.06968970595498465148[96]):0.02407170625243312823[24]):0.03418019290943696137[32]):0.05733725266967889395[49]):0.11268475245110083638[99]):0.23282978158231040777[100]):0.04391735483038292781[16],(RIFCSPHIGHO2_02_FULL_OD1_43_15b_rifcsphigho2_02_scaffold_3679_21_gyrA__"Candidatus_Spechtbacteria_bacterium_RIFCSPHIGHO2_02_FULL_43_15b"__RIF-OD1-5_-Parcubacteria:0.51719883654042297927,(RIFCSPLOWO2_01_FULL_OD1_46_10_rifcsplowo2_01_scaffold_57503_4_"Candidatus_Spechtbacteria_bacterium_RIFCSPLOWO2_01_FULL_46_10"__RIF-OD1-5_-Parcubacteria:0.33883975838503177513,(RIFCSPLOWO2_02_FULL_OD1_38_8_rifcsplowo2_02_scaffold_5863_3_"Candidatus_Spechtbacteria_bacterium_RIFCSPLOWO2_02_FULL_38_8"__RIF-OD1-5_-Parcubacteria:0.17446260776472438669,((RIFCSPHIGHO2_01_FULL_OD1_38_11_rifcsphigho2_01_scaffold_3795_4_gyrA__"Candidatus_Spechtbacteria_bacterium_RIFCSPHIGHO2_01_FULL_38_11"__RIF-OD1-5_-Parcubacteria:0.00831518005402326517,(RIFCSPLOWO2_12_FULL_OD1_38_22_rifcsplowo2_12_scaffold_10097_10_gyrA__"Candidatus_Spechtbacteria_bacterium_RIFCSPLOWO2_12_FULL_38_22"__RIF-OD1-5_-Parcubacteria:0.00000100000050002909,RIFCSPLOWO2_01_FULL_OD1_38_20_rifcsplowo2_01_scaffold_46036_2_gyrA__"Candidatus_Spechtbacteria_bacterium_RIFCSPLOWO2_01_FULL_38_20"__RIF-OD1-5_-Parcubacteria:0.00000100000050002909):0.00000100000050002909[100]):0.00637502510952768758[67],RIFCSPHIGHO2_12_FULL_OD1_38_30_rifcsphigho2_12_scaffold_9342_10_gyrA__"Candidatus_Spechtbacteria_bacterium_RIFCSPHIGHO2_12_FULL_38_30"__RIF-OD1-5_-Parcubacteria:0.00341020621801627717):0.20805151557988491029[100]):0.23126996371355793003[100]):0.17784016412857467371[100]):0.17028130565613869285[100]):0.05745011979896386817[19]):0.03367116610556199208[6]):0.06998730260799618241[40],(gwa2_scaffold_394_46_GWA2_Parcubacteria__OD1_vii__bacterium_GW2011_GWA2_38_13b_38_13:0.63859567797805938394,(((((RIFCSPLOWO2_02_FULL_OD1_39_11_rifcsplowo2_02_scaffold_6021_7_"Candidatus_Portnoybacteria_bacterium_RIFCSPLOWO2_02_FULL_40_15"__RIF-OD1-8_-Parcubacteria:0.00000100000050002909,RIFCSPLOWO2_01_FULL_OD1_38_39_rifcsplowo2_01_scaffold_9607_5_"Candidatus_Portnoybacteria_bacterium_RIFCSPLOWO2_01_FULL_43_11"__RIF-OD1-8_-Parcubacteria:0.00000100000050002909):0.00815173760719776000[98],(RIFCSPHIGHO2_12_FULL_OD1_38_9_rifcsphigho2_12_scaffold_14726_2_"Candidatus_Portnoybacteria_bacterium_RIFCSPHIGHO2_12_FULL_40_11"__RIF-OD1-8_-Parcubacteria:0.00000100000050002909,RIFCSPHIGHO2_02_FULL_OD1_39_12_rifcsphigho2_02_scaffold_17648_6_"Candidatus_Portnoybacteria_bacterium_RIFCSPHIGHO2_02_FULL_40_23"__RIF-OD1-8_-Parcubacteria:0.00000100000050002909):0.00000100000050002909[93]):0.00500076273139684821[88],RIFCSPHIGHO2_01_FULL_OD1_39_19_rifcsphigho2_01_scaffold_10354_5_"Candidatus_Portnoybacteria_bacterium_RIFCSPHIGHO2_01_FULL_40_12b"__RIF-OD1-8_-Parcubacteria:0.00536393412444282833):0.14980195944272164943[100],(RIFCSPLOWO2_12_FULL_OD1_39_9_rifcsplowo2_12_scaffold_7831_8_"Candidatus_Portnoybacteria_bacterium_RBG_13_40_8"__RIF-OD1-8_-Parcubacteria:0.00000100000050002909,(((RIFCSPHIGHO2_02_FULL_OD1_40_23_rifcsphigho2_02_scaffold_11011_8_"Candidatus_Portnoybacteria_bacterium_RIFCSPHIGHO2_12_FULL_38_9"__RIF-OD1-8_-Parcubacteria:0.00000100000050002909,RIFCSPHIGHO2_01_FULL_OD1_40_12b_rifcsphigho2_01_scaffold_13885_8_"Candidatus_Portnoybacteria_bacterium_RIFCSPHIGHO2_02_FULL_39_12"__RIF-OD1-8_-Parcubacteria:0.00000100000050002909):0.00000100000050002909[15],RIFCSPHIGHO2_12_FULL_OD1_40_11_rifcsphigho2_12_scaffold_13058_8_"Candidatus_Portnoybacteria_bacterium_RIFCSPLOWO2_01_FULL_38_39"__RIF-OD1-8_-Parcubacteria:0.00000100000050002909):0.00000100000050002909[21],RIFCSPLOWO2_02_FULL_OD1_40_15_rifcsplowo2_02_scaffold_8238_9_"Candidatus_Portnoybacteria_bacterium_RIFCSPLOWO2_12_FULL_39_9"__RIF-OD1-8_-Parcubacteria:0.00000100000050002909):0.00383571879572342043[97]):0.28213390717397812679[100]):0.20867224840600984148[100],(gwf2_scaffold_24514_6_GWF2_Parcubacteria_bacterium_GW2011_GWF2_39_13b_39_13:0.46596946055302440604,(RBG_13_OD1_41_18_RBG_13_scaffold_59_59_gyrA__"Candidatus_Portnoybacteria_bacterium_RBG_19FT_COMBO_36_7"__RIF-OD1-8_-Parcubacteria:0.28166224035498810263,(Y5_MetaBAT.39_scaffold_2592_7:0.23504062093546543299,((gwa2_scaffold_11699_4_GWA2_Parcubacteria_bacterium_GW2011_GWA2_43_9b_43_9:0.00000100000050002909,RIFCSPLOWO2_01_FULL_OD1_43_11_rifcsplowo2_01_scaffold_46243_1_gyrA__"Candidatus_Portnoybacteria_bacterium_RIFCSPLOWO2_02_FULL_39_11"__RIF-OD1-8_-Parcubacteria:0.00000100000050002909):0.18199495545507146654[100],(gwa2_scaffold_292_53_GWA2_Parcubacteria_bacterium_GW2011_GWA2_42_11_42_12:0.16852663309500659494,((GWB1_scaffold_1281_7_GWB1_GWB1_OD1_42_6_43_6:0.00000100000050002909,gwc1_scaffold_718_26_GWC1_Parcubacteria_43_12:0.00000100000050002909):0.00211305400431597862[100],gwa1_scaffold_4792_2_GWA1_Parcubacteria_bacterium_GW2011_GWA1_42_7_42_7:0.17972015355389053815):0.26594788979811395668[100]):0.06898867485280701928[80]):0.05235044076018335185[60]):0.12119516656591428072[99]):0.11748252963343086552[99]):0.07954746842172970289[73]):0.06247030456696076733[93]):0.03873753281344829991[34]):0.07449233116369151364[56],((RBG_13_OD1_45_13_RBG_13_scaffold_79_104_gyrA__"Candidatus_Moranbacteria_bacterium_RBG_13_45_13"__Moranbacteria_-Parcubacteria:0.16023898480528123156,((RIFOXYC1_FULL_OD1_44_8_rifoxyc1_full_scaffold_2421_3_Gyrase_subunit_A_protein_{ECO_0000313|EMBL_KKR44188_1}__TaxID=1618699__Moranbacteria_-Parcubacteria:0.00612096880781882405,((gwc2_scaffold_3_228_GWC2_RIFOXYB1_FULL_OD1_Moranbacteria_44_23_curated_44_14:0.00000100000050002909,(RIFOXYB1_FULL_OD1_related_44_23_rifoxyb1_full_scaffold_342_94_gyrA__"Candidatus_Moranbacteria_bacterium_RIFOXYB1_FULL_44_23"__Moranbacteria_-Parcubacteria:0.00000100000050002909,(gwc1_scaffold_1_172_GWC1_RIFOXYB1_FULL_OD1_Moranbacteria_44_23_curated_44_19:0.00000100000050002909,gwf2_scaffold_2422_4_GWF2_RIFOXYB1_FULL_OD1_Moranbacteria_44_23_curated_44_10:0.00000100000050002909):0.00000100000050002909[1]):0.00000100000050002909[0]):0.00000100000050002909[0],gwf1_scaffold_3074_3_GWF1_RIFOXYB1_FULL_OD1_Moranbacteria_44_23_curated_44_4:0.00000100000050002909):0.00000100000050002909[88]):0.03749543179190107517[100],(RIFOXYB1_FULL_OD1_related_43_19_rifoxyb1_full_scaffold_336_23_gyrA__"Candidatus_Moranbacteria_bacterium_RIFOXYB1_FULL_43_19"__Moranbacteria_-Parcubacteria:0.00000100000050002909,RIFOXYC1_FULL_OD1_rel_44_13_rifoxyc1_full_scaffold_285_7_gyrA__"Candidatus_Moranbacteria_bacterium_RIFOXYC1_FULL_44_13"__Moranbacteria_-Parcubacteria:0.00000100000050002909):0.04484342442665126272[100]):0.07082533822219669317[90]):0.23698788726485853218[100],(((RIFCSPHIGHO2_01_FULL_CPR_55_24_rifcsphigho2_01_scaffold_504_10_gyrA__"Candidatus_Moranbacteria_bacterium_RIFCSPHIGHO2_01_FULL_55_24"__Moranbacteria_-Parcubacteria:0.13648472252434282193,(RIFCSPLOWO2_12_FULL_OD1_48_12_rifcsplowo2_12_scaffold_2620_24_gyrA__"Candidatus_Moranbacteria_bacterium_RIFCSPLOWO2_12_FULL_48_12"__Moranbacteria_-Parcubacteria:0.00000100000050002909,RIFCSPLOWO2_02_FULL_OD1_48_19_rifcsplowo2_02_scaffold_18245_5_gyrA__"Candidatus_Moranbacteria_bacterium_RIFCSPLOWO2_02_FULL_48_19"__Moranbacteria_-Parcubacteria:0.00000100000050002909):0.13560933580053782799[100]):0.23298951265489711848[100],((RIFCSPHIGHO2_12_FULL_OD1_40_10_rifcsphigho2_12_scaffold_21808_21_gyrA__"Candidatus_Moranbacteria_bacterium_RIFCSPHIGHO2_12_FULL_40_10"__Moranbacteria_-Parcubacteria:0.00000100000050002909,RIFCSPHIGHO2_02_FULL_OD1_40_12b_rifcsphigho2_02_scaffold_5334_20_gyrA__"Candidatus_Moranbacteria_bacterium_RIFCSPHIGHO2_02_FULL_40_12b"__Moranbacteria_-Parcubacteria:0.00192958269592985628):0.23024258841971145806[100],((((gwf1_scaffold_225_11_GWF1_GWF1_OD1_34_10_34_11:0.00000100000050002909,gwf2_scaffold_5572_11_GWF2_GWF1_OD1_34_10_34_56:0.00394357422592296267):0.03018933674374885481[100],((gwf2_scaffold_7801_4_GWF2_Moranbacteria_35_54:0.00000100000050002909,gwf1_scaffold_1404_26_GWF1_Moranbacteria_35_5:0.00000100000050002909):0.00000100000050002909[32],gwe1_scaffold_21_4_GWE1_GWE1_OD1_ACD7_35_17_35_17:0.00000100000050002909):0.06051902557636257979[100]):0.33258525842807784567[100],((gwd2_scaffold_238_22_GWD2_GWE2_OD1_ACD1_35_20_36_9:0.00000100000050002909,(gwd1_scaffold_19_28_GWD1_GWE2_OD1_ACD1_35_20_36_17:0.00000100000050002909,(gwe1_scaffold_11_70_GWE1_GWE2_OD1_ACD1_35_20_37_24:0.00000100000050002909,gwe2_scaffold_39_70_GWE2_GWE2_OD1_ACD1_35_20_36_23:0.00000100000050002909):0.00000100000050002909[64]):0.00000100000050002909[28]):0.00000100000050002909[53],gwf2_scaffold_92_206_GWF2_GWE2_OD1_ACD1_35_20_36_12:0.00000100000050002909):0.20059219360129043608[100]):0.05362607733210628114[61],((gwc1_scaffold_13_15_GWC1_GWC1_OD1_36_108_37_33:0.00000100000050002909,gwc2_scaffold_6239_32_GWC2_GWC2_OD1_37_73_37_75:0.00000100000050002909):0.17788924355199503546[100],(gwe2_scaffold_5303_6_GWE2_Parcubacteria__Moranbacteria__bacterium_GW2011_GWE2_47_10_47_10:0.01287120455390220256,gwc1_scaffold_997_24_GWC1_GWC1_OD1_45_14_45_15:0.03967124961170846731):0.15995390796433464620[100]):0.07361527226097221155[94]):0.03600611486379651921[33]):0.04525894635646762754[69]):0.03620263932902894471[77],(gwa2_scaffold_11626_1_GWA2_GWA2_OD1_39_41_39_41:0.17990192221096143466,(RIFOXYA2_FULL_OD1_43_15_rifoxya2_full_scaffold_2802_5_Gyrase_subunit_A_protein_{ECO_0000313|EMBL_KKQ16747_1}__TaxID=1618723__Moranbacteria_-Parcubacteria:0.13751124585645316256,((gwf2_scaffold_1924_57_GWF2_GWF2_OD1_36_839_36_868:0.00000100000050002909,gwf1_scaffold_474_31_GWF1_GWF2_OD1_36_839_36_78:0.00000100000050002909):0.08942969326109451167[100],((RIFOXYC12_FULL_OD1_36_13_rifoxyc3_full_scaffold_109_17_Gyrase_subunit_A_protein_{ECO_0000313|EMBL_KKP80186_1}__TaxID=1618721__Moranbacteria_-Parcubacteria:0.00000100000050002909,gwf2_scaffold_1082_33_GWF2_RifOxyA12_full_OD1_Moranbacteria_35_19_curated_35_40:0.00000100000050002909):0.00000100000050002909[34],RifOxyA12_full_OD1_35_19_rifixya3_full_scaffold_321_49_Gyrase_subunit_A_protein_{ECO_0000313|EMBL_KKP80186_1}__TaxID=1618721__Moranbacteria_-Parcubacteria:0.00000100000050002909):0.08741466150577663352[100]):0.04338914837336213526[96]):0.08908700545342379540[99]):0.13152555938655066670[100]):0.12517359018152876549[100]):0.20157439825818021517[100]):0.05558644710357257823[56],((Y2_MetaBAT.38_scaffold_556_7:0.74269200245303423902,(((RIFCSPLOWO2_02_FULL_CPR_46_11_rifcsplowo2_02_scaffold_2443_10_"Candidatus_Andersenbacteria_bacterium_RIFCSPLOWO2_02_FULL_46_11"__RIF-OD1-4_-Parcubacteria:0.00000100000050002909,RIFCSPHIGHO2_02_FULL_CPR_46_16_rifcsphigho2_02_scaffold_3241_14_"Candidatus_Andersenbacteria_bacterium_RIFCSPHIGHO2_02_FULL_46_16"__RIF-OD1-4_-Parcubacteria:0.00000100000050002909):0.00000100000050002909[99],(gwa2_scaffold_2853_12_GWA2_RIFCSPHIGHO2_02_FULL_RIF_OD1_04_46_16_curated_45_14:0.01230019064293898755,RIFCSPHIGHO2_12_FULL_OD1_46_9_rifcsphigho2_12_scaffold_48333_7_"Candidatus_Andersenbacteria_bacterium_RIFCSPHIGHO2_12_FULL_46_9"__RIF-OD1-4_-Parcubacteria:0.01208316568887308345):0.00109082186207126665[100]):0.34846881479452229691[100],(RIFCSPHIGHO2_12_FULL_OD1_45_11_rifcsphigho2_12_scaffold_2516_35_"Candidatus_Andersenbacteria_bacterium_RIFCSPHIGHO2_12_FULL_45_11b"__RIF-OD1-4_-Parcubacteria:0.17363073065023396091,((RIFCSPHIGHO2_02_FULL_OD1_45_11_rifcsphigho2_02_scaffold_10539_18_"Candidatus_Andersenbacteria_bacterium_RIFCSPHIGHO2_02_FULL_45_11"__RIF-OD1-4_-Parcubacteria:0.00000100000050002909,RIFCSPHIGHO2_01_FULL_CPR_46_36_rifcsphigho2_01_scaffold_849_45_"Candidatus_Andersenbacteria_bacterium_RIFCSPHIGHO2_01_FULL_46_36"__RIF-OD1-4_-Parcubacteria:0.00000100000050002909):0.00000100000050002909[100],RIFCSPHIGHO2_12_FULL_CPR_45_11_rifcsphigho2_12_scaffold_1890_10_"Candidatus_Andersenbacteria_bacterium_RIFCSPHIGHO2_12_FULL_45_11"__RIF-OD1-4_-Parcubacteria:0.00000100000050002909):0.20255454240687409406[100]):0.24210754432446332518[100]):0.35091724003179464164[100]):0.15735007701615069675[91],((((((((RIFOXYB2_FULL_OD1_38_15_rifoxyb2_full_scaffold_9148_5_gyrA__"Candidatus_Falkowbacteria_bacterium_RIFOXYB2_FULL_38_15"__Falkowbacteria_-Parcubacteria:0.00000100000050002909,RIFOXYA2_FULL_OD1_38_12_rifoxya2_full_scaffold_4586_5_gyrA__"Candidatus_Falkowbacteria_bacterium_RIFOXYA2_FULL_38_12"__Falkowbacteria_-Parcubacteria:0.00000100000050002909):0.00000100000050002909[33],RIFOXYD2_FULL_OD1_related_39_16_rifoxyd2_full_scaffold_2529_5_gyrA__"Candidatus_Falkowbacteria_bacterium_RIFOXYD2_FULL_39_16"__Falkowbacteria_-Parcubacteria:0.00000100000050002909):0.31456999631225579517[100],((gwc2_scaffold_14293_4_GWC2_Parcubacteria_45_7:0.00000100000050002909,gwa2_scaffold_1771_32_GWA2_GWA2_OD1_50_22_partial_50_22:0.00000100000050002909):0.16203813086825091805[100],(((RIFCSPHIGHO2_12_FULL_OD1_47_11_rifcsphigho2_12_scaffold_2132_11_gyrA__"Candidatus_Uhrbacteria_bacterium_RIFCSPHIGHO2_12_FULL_47_11"__Uhrbacteria_-Parcubacteria:0.00000100000050002909,(RIFCSPLOWO2_02_FULL_OD1_46_25_rifcsplowo2_02_scaffold_1114_49_gyrA__"Candidatus_Uhrbacteria_bacterium_RIFCSPLOWO2_02_FULL_46_25"__Uhrbacteria_-Parcubacteria:0.00000100000050002909,RIFCSPLOWO2_12_FULL_OD1_47_10_rifcsplowo2_12_scaffold_3457_13_gyrA__"Candidatus_Uhrbacteria_bacterium_RIFCSPLOWO2_12_FULL_47_10"__Uhrbacteria_-Parcubacteria:0.00000100000050002909):0.00000100000050002909[56]):0.00000100000050002909[27],RIFCSPLOWO2_01_FULL_OD1_47_24_rifcsplowo2_01_scaffold_1067_34_gyrA__"Candidatus_Uhrbacteria_bacterium_RIFCSPLOWO2_01_FULL_47_24"__Uhrbacteria_-Parcubacteria:0.00000100000050002909):0.00000100000050002909[0],(RIFCSPHIGHO2_01_FULL_OD1_47_11_rifcsphigho2_01_scaffold_9733_6_gyrA__"Candidatus_Uhrbacteria_bacterium_RIFCSPHIGHO2_01_FULL_47_11"__Uhrbacteria_-Parcubacteria:0.00000100000050002909,RIFCSPHIGHO2_02_FULL_OD1_46_47_rifcsphigho2_02_scaffold_1042_50_gyrA__"Candidatus_Uhrbacteria_bacterium_RIFCSPHIGHO2_02_FULL_46_47"__Uhrbacteria_-Parcubacteria:0.00000100000050002909):0.00000100000050002909[0]):0.14533361627567259466[100]):0.19225437944443515836[100]):0.06744665452034037667[71],(RIFCSPLOWO2_01_FULL_OD1_39_33_rifcsplowo2_01_scaffold_15978_15_"Candidatus_Buchananbacteria_bacterium_RIFCSPLOWO2_01_FULL_39_33"__Falkowbacteria_-Parcubacteria:0.46655789215046072904,(RBG_13_OD1_39_14_RBG_13_scaffold_13093_4_"Candidatus_Falkowbacteria_bacterium_RBG_13_39_14"__Falkowbacteria_-Parcubacteria:0.32901739711601268867,((Y2_MetaBAT.31_scaffold_29_191:0.37860267161986349560,gwa2_scaffold_4831_7_GWA2_GWA2_OD1_38_13_38_13:0.35759692213639515668):0.09738754049392960022[95],(((RIFCSPHIGHO2_01_FULL_OD1_39_8_rifcsphigho2_01_scaffold_7177_18_gyrA__"Candidatus_Buchananbacteria_bacterium_RIFCSPHIGHO2_01_FULL_39_8"__Falkowbacteria_-Parcubacteria:0.00000100000050002909,RIFCSPHIGHO2_02_FULL_OD1_38_8_rifcsphigho2_02_scaffold_7596_1_gyrA__"Candidatus_Buchananbacteria_bacterium_RIFCSPHIGHO2_02_FULL_38_8"__Falkowbacteria_-Parcubacteria:0.00000100000050002909):0.14724498168393529429[100],((RIFCSPLOWO2_01_FULL_OD1_56_15_rifcsplowo2_01_scaffold_17712_5_gyrA__"Candidatus_Buchananbacteria_bacterium_RIFCSPLOWO2_01_FULL_56_15"__Falkowbacteria_-Parcubacteria:0.00786086720056533746,RIFCSPHIGHO2_02_FULL_OD1_56_16_rifcsphigho2_02_scaffold_17956_6_gyrA__"Candidatus_Buchananbacteria_bacterium_RIFCSPHIGHO2_02_FULL_56_16"__Falkowbacteria_-Parcubacteria:0.00000100000050002909):0.20645129208052764858[100],RIFCSPHIGHO2_01_FULL_OD1_47_11b_rifcsphigho2_01_scaffold_6547_7_"Candidatus_Buchananbacteria_bacterium_RIFCSPHIGHO2_01_FULL_47_11b"__Falkowbacteria_-Parcubacteria:0.21749493105199665943):0.06385182040022528704[88]):0.02278554878459400704[59],((((RIFCSPLOWO2_01_FULL_OD1_40_23b_rifcsplowo2_01_scaffold_12126_13_"Candidatus_Buchananbacteria_bacterium_RIFCSPLOWO2_01_FULL_40_23b"__Falkowbacteria_-Parcubacteria:0.00000100000050002909,RIFCSPHIGHO2_01_FULL_OD1_39_14_rifcsphigho2_01_scaffold_12971_4_"Candidatus_Buchananbacteria_bacterium_RIFCSPHIGHO2_01_FULL_39_14"__Falkowbacteria_-Parcubacteria:0.00000100000050002909):0.00000100000050002909[34],RIFCSPHIGHO2_02_FULL_OD1_39_17_rifcsphigho2_02_scaffold_14417_4_"Candidatus_Buchananbacteria_bacterium_RIFCSPHIGHO2_02_FULL_39_17"__Falkowbacteria_-Parcubacteria:0.00000100000050002909):0.19762484684619108233[100],(((RIFCSPHIGHO2_01_FULL_OD1_46_12_rifcsphigho2_01_scaffold_24178_6_"Candidatus_Buchananbacteria_bacterium_RIFCSPHIGHO2_01_FULL_46_12"__Falkowbacteria_-Parcubacteria:0.00000100000050002909,RIFCSPHIGHO2_02_FULL_OD1_45_11b_rifcsphigho2_02_scaffold_10578_17_"Candidatus_Buchananbacteria_bacterium_RIFCSPHIGHO2_02_FULL_45_11b"__Falkowbacteria_-Parcubacteria:0.00000100000050002909):0.00000100000050002909[9],RIFCSPLOWO2_01_FULL_OD1_45_31_rifcsplowo2_01_scaffold_12006_16_"Candidatus_Buchananbacteria_bacterium_RIFCSPLOWO2_01_FULL_45_31"__Falkowbacteria_-Parcubacteria:0.00000100000050002909):0.00000100000050002909[18],RIFCSPLOWO2_02_FULL_OD1_46_11b_rifcsplowo2_02_scaffold_10107_14_"Candidatus_Buchananbacteria_bacterium_RIFCSPLOWO2_02_FULL_46_11b"__Falkowbacteria_-Parcubacteria:0.00000100000050002909):0.17296178947197338172[100]):0.05543334467609328797[86],RIFCSPHIGHO2_01_FULL_OD1_44_11_rifcsphigho2_01_scaffold_1273_23_gyrA__"Candidatus_Buchananbacteria_bacterium_RIFCSPHIGHO2_01_FULL_44_11"__Falkowbacteria_-Parcubacteria:0.20409311946663977189):0.02647986730678263817[59]):0.07348707560824613294[99]):0.07409298708278114209[94]):0.03464251316882492604[23]):0.04518654274660447584[17]):0.04852861962593928158[5],((((RIFCSPLOWO2_02_FULL_OD1_51_9_rifcsplowo2_02_scaffold_20490_1_gyrA__"Candidatus_Uhrbacteria_bacterium_RIFCSPLOWO2_02_FULL_51_9"__Uhrbacteria_-Parcubacteria:0.36757863185522293703,gwa2_scaffold_903_37_GWA2_GWA2_OD1_46_17_plus_46_17:0.30107212235999292194):0.08903969280854640012[95],((((RIFOXYD2_FULL_OD1_related_39_9_rifoxyd2_full_scaffold_1342_5_gyrA__"Candidatus_Magasanikbacteria_bacterium_RIFOXYD2_FULL_39_9"__Magasanikbacteria_-Parcubacteria:0.00000100000050002909,RIFOXYD1_FULL_CPR_40_23_rifoxyd1_full_scaffold_32_215_gyrA__"Candidatus_Magasanikbacteria_bacterium_RIFOXYD1_FULL_40_23"__Magasanikbacteria_-Parcubacteria:0.00000100000050002909):0.06368772131202302123[100],(gwa2_scaffold_2741_33_GWA2_GWA2_OD1_40_10_partial_40_10:0.13341246408628160136,Y2_MetaBAT.13_scaffold_22_143:0.03256588314918399535):0.03515826271780380513[95]):0.16761558715365401651[100],(((gwc2_scaffold_147_23_GWC2_GWA2_OD1_37_8_37_16:0.00000100000050002909,gwa2_scaffold_1583_34_GWA2_GWA2_OD1_37_8_37_8:0.00000100000050002909):0.24362943890486571386[100],(RIFOXYC2_FULL_CPR_42_28_rifoxyc2_full_scaffold_537_11_gyrA__"Candidatus_Magasanikbacteria_bacterium_RIFOXYC2_FULL_42_28"__Magasanikbacteria_-Parcubacteria:0.10627108212713383406,RIFOXYD2_FULL_CPR_41_14_rifoxyd2_full_scaffold_35_44_gyrA__"Candidatus_Magasanikbacteria_bacterium_RIFOXYD2_FULL_41_14"__Magasanikbacteria_-Parcubacteria:0.09572263068655885443):0.12887920814816769544[100]):0.04921539707016199527[87],(RIFCSPHIGHO2_02_FULL_OD1_45_10_rifcsphigho2_02_scaffold_13156_6_gyrA__"Candidatus_Magasanikbacteria_bacterium_RIFCSPHIGHO2_02_FULL_45_10"__Magasanikbacteria_-Parcubacteria:0.00000100000050002909,RIFCSPLOWO2_02_FULL_OD1_44_11_rifcsplowo2_02_scaffold_9489_10_gyrA__"Candidatus_Magasanikbacteria_bacterium_RIFCSPLOWO2_02_FULL_44_11"__Magasanikbacteria_-Parcubacteria:0.00000100000050002909):0.24154308092149429088[100]):0.04099705988938810025[69]):0.17759761610946528387[100],(RIFCSPHIGHO2_02_FULL_OD1_41_13_rifcsphigho2_02_scaffold_3726_17_gyrA__"Candidatus_Magasanikbacteria_bacterium_RIFCSPHIGHO2_02_FULL_41_13"__Magasanikbacteria_-Parcubacteria:0.26005428091702686988,((gwc2_scaffold_4272_36_GWC2_GWC2_OD1_37_14_36_14:0.14138671841953731612,(((RIFCSPHIGHO2_02_FULL_OD1_44_13_rifcsphigho2_02_scaffold_4038_35_"Candidatus_Magasanikbacteria_bacterium_RIFCSPHIGHO2_02_FULL_44_13"__Magasanikbacteria_-Parcubacteria:0.00000100000050002909,RIFCSPLOWO2_01_FULL_OD1_43_20b_rifcsplowo2_01_scaffold_8628_10_"Candidatus_Magasanikbacteria_bacterium_RIFCSPLOWO2_01_FULL_43_20b"__Magasanikbacteria_-Parcubacteria:0.00000100000050002909):0.00000100000050002909[20],RIFCSPLOWO2_02_FULL_OD1_43_22_rifcsplowo2_02_scaffold_10180_6_"Candidatus_Magasanikbacteria_bacterium_RIFCSPLOWO2_02_FULL_43_22"__Magasanikbacteria_-Parcubacteria:0.00000100000050002909):0.00175071110688709342[80],RIFCSPLOWO2_12_FULL_OD1_43_12_rifcsplowo2_12_scaffold_2292_24_"Candidatus_Magasanikbacteria_bacterium_RIFCSPLOWO2_12_FULL_43_12"__Magasanikbacteria_-Parcubacteria:0.00200165030616265838):0.21827072493893912020[100]):0.07368048412621577836[70],((RIFOXYC2_FULL_OD1_related_39_8_rifoxyc2_full_scaffold_1195_40_"Candidatus_Magasanikbacteria_bacterium_RIFOXYC2_FULL_39_8"__Magasanikbacteria_-Parcubacteria:0.14761144504830431279,(RifOxyC12_full_OD1_33_11_rifoxyc3_full_scaffold_239_4_"Candidatus_Magasanikbacteria_bacterium_RIFOXYC12_FULL_33_11"__Magasanikbacteria_-Parcubacteria:0.07350771809972264648,RIFOXYD12_FULL_OD1_33_17_rifoxyd3_full_scaffold_3806_1_gyrA__"Candidatus_Magasanikbacteria_bacterium_RIFOXYD12_FULL_33_17"__Magasanikbacteria_-Parcubacteria:0.06148497569928561279):0.21849535951827914193[100]):0.08115822291810717570[94],((gwa2_scaffold_888_95_GWA2_GWA2_OD1_56_11_55_11:0.13942596941505827624,(((RIFCSPHIGHO2_01_FULL_OD1_41_23_rifcsphigho2_01_scaffold_8595_2_gyrA__"Candidatus_Magasanikbacteria_bacterium_RIFCSPHIGHO2_01_FULL_41_23"__Magasanikbacteria_-Parcubacteria:0.00000100000050002909,RIFCSPHIGHO2_12_FULL_OD1_41_16_rifcsphigho2_12_scaffold_5674_2_gyrA__"Candidatus_Magasanikbacteria_bacterium_RIFCSPHIGHO2_12_FULL_41_16"__Magasanikbacteria_-Parcubacteria:0.00000100000050002909):0.00000100000050002909[13],RIFCSPLOWO2_01_FULL_CPR_40_15_rifcsplowo2_01_scaffold_7914_2_gyrA__"Candidatus_Magasanikbacteria_bacterium_RIFCSPLOWO2_01_FULL_40_15"__Magasanikbacteria_-Parcubacteria:0.00000100000050002909):0.00000100000050002909[9],RIFCSPHIGHO2_02_FULL_OD1_41_35_rifcsphigho2_02_scaffold_6781_2_gyrA__"Candidatus_Magasanikbacteria_bacterium_RIFCSPHIGHO2_02_FULL_41_35"__Magasanikbacteria_-Parcubacteria:0.00000100000050002909):0.19240942187752749226[100]):0.10182048608228409792[100],(((RIFCSPHIGHO2_02_FULL_OD1_47_14_rifcsphigho2_02_scaffold_2816_10_"Candidatus_Magasanikbacteria_bacterium_RIFCSPHIGHO2_02_FULL_47_14"__Magasanikbacteria_-Parcubacteria:0.29330064553809387373,RIFCSPHIGHO2_02_FULL_OD1_51_14_rifcsphigho2_02_scaffold_58473_2_gyrA__"Candidatus_Magasanikbacteria_bacterium_RIFCSPHIGHO2_02_FULL_51_14"__Magasanikbacteria_-Parcubacteria:0.26390957393871589121):0.04284712602116360486[44],((((gwe2_scaffold_951_24_GWE2_Magasanikbacteria_43_7:0.00000100000050002909,gwd2_scaffold_304_5_GWD2_GWD2_OD1_43_18_43_18:0.00000100000050002909):0.00000100000050002909[19],gwc2_scaffold_456_5_GWC2_GWD2_OD1_43_18_43_28:0.00000100000050002909):0.00000100000050002909[15],gwa2_scaffold_7875_5_GWA2_GWD2_OD1_43_18_43_9:0.00000100000050002909):0.22472750284180090241[100],(((RIFCSPHIGHO2_01_FULL_OD1_33_34_rifcsphigho2_01_scaffold_57_115_"Candidatus_Magasanikbacteria_bacterium_RIFCSPHIGHO2_01_FULL_33_34"__Magasanikbacteria_-Parcubacteria:0.00000100000050002909,RIFCSPHIGHO2_02_FULL_OD1_33_17_rifcsphigho2_02_scaffold_102_115_"Candidatus_Magasanikbacteria_bacterium_RIFCSPHIGHO2_02_FULL_33_17"__Magasanikbacteria_-Parcubacteria:0.00000100000050002909):0.00000100000050002909[18],RIFCSPLOWO2_01_FULL_OD1_33_34_rifcsplowo2_01_scaffold_20_115_"Candidatus_Magasanikbacteria_bacterium_RIFCSPLOWO2_01_FULL_33_34"__Magasanikbacteria_-Parcubacteria:0.00000100000050002909):0.00000100000050002909[19],RIFCSPLOWO2_12_FULL_OD1_34_7_rifcsplowo2_12_scaffold_3835_21_"Candidatus_Magasanikbacteria_bacterium_RIFCSPLOWO2_12_FULL_34_7"__Magasanikbacteria_-Parcubacteria:0.00000100000050002909):0.24548863023846459464[100]):0.05952991732651432416[80]):0.01748345622543178227[9],((RIFCSPLOWO2_12_FULL_OD1_47_9b_rifcsplowo2_12_scaffold_20630_7_"Candidatus_Magasanikbacteria_bacterium_RIFCSPLOWO2_12_FULL_47_9b"__Magasanikbacteria_-Parcubacteria:0.00000100000050002909,RIFCSPLOWO2_02_FULL_CPR_47_16_rifcsplowo2_02_scaffold_47_239_"Candidatus_Magasanikbacteria_bacterium_RIFCSPLOWO2_02_FULL_47_16"__Magasanikbacteria_-Parcubacteria:0.00000100000050002909):0.00000100000050002909[33],RIFCSPHIGHO2_02_FULL_OD1_48_18_rifcsphigho2_02_scaffold_236_4_"Candidatus_Magasanikbacteria_bacterium_RIFCSPHIGHO2_02_FULL_48_18"__Magasanikbacteria_-Parcubacteria:0.00000100000050002909):0.26066713215492859357[100]):0.01469820560095596619[6]):0.02622178879891240780[16]):0.01234728156515929771[25]):0.03574301125701968840[27]):0.05474919357223705790[61]):0.08501679616003063322[99]):0.08444103230755793665[93],((((gwc2_scaffold_119_100_GWC2_RIFOXYB2_FULL_OD1_Magasanikbacteria_38_10_curated_40_18:0.00000100000050002909,RIFOXYB2_FULL_CPR_38_10_rifoxyb2_full_scaffold_65_30_Gyrase_subunit_A_protein_{ECO_0000313|EMBL_KKS57158_1}__TaxID=1619039__Magasanikbacteria_-Parcubacteria:0.00000100000050002909):0.00000100000050002909[34],gwa2_scaffold_86_100_GWA2_Magasanikbacteria_40_32:0.00000100000050002909):0.24859985394203298892[100],(gwc2_scaffold_2453_17_GWC2_GWC2_OD1_45_8_45_8:0.00000100000050002909,gwa2_scaffold_998_18_GWA2_GWA2_OD1_45_39_plus_45_39:0.00000100000050002909):0.30878564693367016591[100]):0.13636971726482066680[99],((RIFCSPHIGHO2_02_FULL_OD1_60_10_rifcsphigho2_02_scaffold_49005_6_"Candidatus_Uhrbacteria_bacterium_RIFCSPHIGHO2_02_FULL_60_10"__Uhrbacteria_-Parcubacteria:0.29567680287327202659,RIFOXYC2_FULL_OD1_related_47_19_rifoxyc2_full_scaffold_2180_8_gyrA__"Candidatus_Uhrbacteria_bacterium_RIFOXYC2_FULL_47_19"__Uhrbacteria_-Parcubacteria:0.40784142011060725563):0.12595735579561939677[99],(RIFCSPHIGHO2_01_FULL_OD1_50_8_rifcsphigho2_01_scaffold_70593_1_gyrA__"Candidatus_Magasanikbacteria_bacterium_RIFCSPHIGHO2_01_FULL_50_8"__Magasanikbacteria_-Parcubacteria:0.46096432977744361548,RIFCSPHIGHO2_02_FULL_OD1_57_19_rifcsphigho2_02_scaffold_17311_7_gyrA__"Candidatus_Uhrbacteria_bacterium_RIFCSPHIGHO2_02_FULL_57_19"__Uhrbacteria_-Parcubacteria:0.38321938069443123309):0.06159050389439479217[37]):0.04235966021532421022[21]):0.03799168711639495238[11]):0.02164363503857387114[9],((RIFCSPHIGHO2_12_FULL_OD1_60_25_rifcsphigho2_12_scaffold_1045_23_"Candidatus_Uhrbacteria_bacterium_RIFCSPHIGHO2_12_FULL_60_25"__Uhrbacteria_-Parcubacteria:0.00000100000050002909,RIFCSPHIGHO2_02_FULL_OD1_60_44_rifcsphigho2_02_scaffold_3906_11_"Candidatus_Uhrbacteria_bacterium_RIFCSPHIGHO2_02_FULL_60_44"__Uhrbacteria_-Parcubacteria:0.00000100000050002909):0.43059474972277700378[100],((((RIFCSPHIGHO2_02_FULL_OD1_53_13_rifcsphigho2_02_scaffold_2561_40_gyrA__"Candidatus_Uhrbacteria_bacterium_RIFCSPHIGHO2_02_FULL_53_13"__Uhrbacteria_-Parcubacteria:0.00000100000050002909,RIFCSPLOWO2_02_FULL_OD1_53_10_rifcsplowo2_02_scaffold_11636_5_gyrA__"Candidatus_Uhrbacteria_bacterium_RIFCSPLOWO2_02_FULL_53_10"__Uhrbacteria_-Parcubacteria:0.00000100000050002909):0.00000100000050002909[100],RIFCSPLOWO2_01_FULL_OD1_53_9_rifcsplowo2_01_scaffold_75882_1_gyrA__"Candidatus_Uhrbacteria_bacterium_RIFCSPLOWO2_01_FULL_53_9"__Uhrbacteria_-Parcubacteria:0.00241874276394828678):0.42449403609826757977[100],(gwd2_scaffold_2396_1_GWD2_GWD2_OD1_52_7_52_7:0.39332553647413365239,((((((RIFOXYB2_FULL_OD1_41_10_rifoxyb2_full_scaffold_3139_6_Gyrase_subunit_A_protein_{ECO_0000313|EMBL_KKS08073_1}__TaxID=1618998__Uhrbacteria_-Parcubacteria:0.00000100000050002909,(gwd1_scaffold_45_6_GWD1_GWB1_OD1_41_7_41_16:0.00000100000050002909,(gwc2_scaffold_400_6_GWC2_GWB1_OD1_41_7_41_448:0.00000100000050002909,((gwc1_scaffold_89_6_GWC1_GWB1_OD1_41_7_41_20:0.00000100000050002909,gwf1_scaffold_425_6_GWF1_GWB1_OD1_41_7_41_8:0.00000100000050002909):0.00000100000050002909[0],gwa2_scaffold_1046_6_GWA2_GWB1_OD1_41_7_41_226:0.00000100000050002909):0.00000100000050002909[0]):0.00000100000050002909[0]):0.00000100000050002909[0]):0.00000100000050002909[0],gwb2_scaffold_110_6_GWB2_GWB1_OD1_41_7_41_36:0.00000100000050002909):0.00000100000050002909[0],GWB1_scaffold_403_64_GWB1_GWB1_OD1_41_7_41_7:0.00000100000050002909):0.00000100000050002909[0],((gwf2_scaffold_4294_15_GWF2_GWB1_OD1_41_7_41_431:0.00000100000050002909,gwe2_scaffold_3795_6_GWE2_GWB1_OD1_41_7_41_1158:0.00000100000050002909):0.00000100000050002909[0],gwd2_scaffold_117_64_GWD2_GWB1_OD1_41_7_41_120:0.00000100000050002909):0.00000100000050002909[0]):0.00000100000050002909[0],gwe1_scaffold_82_6_GWE1_GWB1_OD1_41_7_41_44:0.00000100000050002909):0.00000100000050002909[91],RIFOXYA2_FULL_OD1_41_8_rifoxya2_full_scaffold_3147_12_Gyrase_subunit_A_protein_{ECO_0000313|EMBL_KKR64395_1}__TaxID=1618984__Uhrbacteria_-Parcubacteria:0.00000100000050002909):0.36399984897533904649[100]):0.14831241348375659439[100]):0.05786161694477504752[88],(((gwe2_scaffold_2226_8_GWE2_GWE2_OD1_45_35_45_35:0.00000100000050002909,gwf2_scaffold_7340_13_GWF2_GWE2_OD1_45_35_44_352:0.00000100000050002909):0.29846899052490888371[100],((gwc2_scaffold_50_19_GWC2_GWC2_OD1_41_11_41_11:0.00000100000050002909,gwf2_scaffold_102_32_GWF2_GWC2_OD1_41_11_41_19:0.00000100000050002909):0.00000100000050002909[34],gwa2_scaffold_801_157_GWA2_GWC2_OD1_41_11_41_10:0.00000100000050002909):0.27659284427362107461[100]):0.13466991019776131111[99],((RIFCSPHIGHO2_02_FULL_OD1_54_11_rifcsphigho2_02_scaffold_34466_4_"Candidatus_Uhrbacteria_bacterium_RIFCSPHIGHO2_02_FULL_54_11"__Uhrbacteria_-Parcubacteria:0.23540396234234506334,gwa2_scaffold_14705_7_GWA2_GWA2_OD1_56_7_partial_56_7:0.27801587447221998151):0.24820500157252395335[100],(((gwe2_scaffold_722_4_GWE2_GWE2_OD1_46_68_46_68:0.20370870638189556012,((gwf2_scaffold_6205_9_GWF2_RIFOXYB2_FULL_OD1_Uhrbacteria_41_18_curated_40_263:0.00000100000050002909,(RIFOXYA2_FULL_OD1_40_9_rifoxya2_full_scaffold_4479_8_Gyrase_subunit_A_protein_{ECO_0000313|EMBL_KKR56813_1}__TaxID=1618996__Uhrbacteria_-Parcubacteria:0.00000100000050002909,RIFOXYB2_FULL_OD1_41_18_rifoxyb2_full_scaffold_1904_11_Gyrase_subunit_A_protein_{ECO_0000313|EMBL_KKR56813_1}__TaxID=1618996__Uhrbacteria_-Parcubacteria:0.00000100000050002909):0.00000100000050002909[11]):0.00000100000050002909[14],gwe2_scaffold_1814_9_GWE2_RIFOXYB2_FULL_OD1_Uhrbacteria_41_18_curated_40_59:0.00000100000050002909):0.23994243937537398925[100]):0.04674660597644204191[91],((RIFOXYB2_FULL_OD1_45_11_rifoxyb2_full_scaffold_780_21_gyrA__"Candidatus_Uhrbacteria_bacterium_RIFOXYB2_FULL_45_11"__Uhrbacteria_-Parcubacteria:0.00410083651764959686,((((RIFCSPHIGHO2_01_FULL_OD1_47_10_rifcsphigho2_01_scaffold_6007_8_"Candidatus_Uhrbacteria_bacterium_RIFCSPHIGHO2_01_FULL_47_10"__Uhrbacteria_-Parcubacteria:0.00000100000050002909,RIFCSPHIGHO2_02_FULL_OD1_47_44_rifcsphigho2_02_scaffold_4890_5_"Candidatus_Uhrbacteria_bacterium_RIFCSPHIGHO2_02_FULL_47_44"__Uhrbacteria_-Parcubacteria:0.00000100000050002909):0.00000100000050002909[7],RIFCSPLOWO2_02_FULL_OD1_48_18_rifcsplowo2_02_scaffold_107_62_"Candidatus_Uhrbacteria_bacterium_RIFCSPLOWO2_02_FULL_48_18"__Uhrbacteria_-Parcubacteria:0.00000100000050002909):0.00000100000050002909[5],RIFCSPLOWO2_01_FULL_OD1_47_17_rifcsplowo2_01_scaffold_74_385_"Candidatus_Uhrbacteria_bacterium_RIFCSPLOWO2_01_FULL_47_17"__Uhrbacteria_-Parcubacteria:0.00000100000050002909):0.00000100000050002909[11],RIFCSPLOWO2_12_FULL_OD1_47_9_rifcsplowo2_12_scaffold_4696_10_"Candidatus_Uhrbacteria_bacterium_RIFCSPLOWO2_12_FULL_47_9"__Uhrbacteria_-Parcubacteria:0.00000100000050002909):0.02693687010344652383[100]):0.21835574398683396669[100],(gwa2_scaffold_10888_12_GWA2_GWA2_OD1_52_8b_51_8:0.14720289423545271368,gwf2_scaffold_1662_32_GWF2_GWF2_OD1_39_13_41_13:0.10703610603091250064):0.18968781668962697573[100]):0.06766055837194590028[95]):0.05477755029257792840[93],(RIFCSPHIGHO2_01_FULL_OD1_63_20_rifcsphigho2_01_scaffold_2148_133_"Candidatus_Uhrbacteria_bacterium_RIFCSPHIGHO2_01_FULL_63_20"__Uhrbacteria_-Parcubacteria:0.27664424966377826332,((RIFOXYB2_FULL_OD1_57_15_rifoxyb2_full_scaffold_278_15_gyrA__"Candidatus_Uhrbacteria_bacterium_RIFOXYB2_FULL_57_15"__Uhrbacteria_-Parcubacteria:0.00000100000050002909,RIFOXYB12_FULL_OD1_58_10_rifoxyb3_full_scaffold_31_48_gyrA__"Candidatus_Uhrbacteria_bacterium_RIFOXYB12_FULL_58_10"__Uhrbacteria_-Parcubacteria:0.00000100000050002909):0.00000100000050002909[34],RifOxyC12_full_OD1_57_11_rifoxyc3_full_scaffold_276_29_gyrA__"Candidatus_Uhrbacteria_bacterium_RIFOXYC12_FULL_57_11"__Uhrbacteria_-Parcubacteria:0.00000100000050002909):0.18246494443304250854[100]):0.08816611293644545377[92]):0.08228565878267314615[98]):0.04313070074940827253[47]):0.06157505140086685924[52]):0.08977587004722197006[86]):0.07376795058299992491[78]):0.05771469552129433050[51]):0.03988334116715464700[12],(((RIFOXYC2_FULL_OD1_48_21_rifoxyc2_full_scaffold_1146_3_gyrA__"Candidatus_Falkowbacteria_bacterium_RIFOXYC2_FULL_48_21"__Falkowbacteria_-Parcubacteria:0.33370128543947941147,(gwc2_scaffold_8104_7_GWC2_GWC2_OD1_38_7_38_7:0.05079956631539044032,(gwa2_scaffold_4083_17_GWA2_GWC2_OD1_39_14_40_23:0.00000100000050002909,gwc2_scaffold_3028_17_GWC2_GWC2_OD1_39_14_39_14:0.00000100000050002909):0.05105675023414708164[100]):0.25090110655087083380[100]):0.12088735061637628787[100],(((RIFOXYD2_FULL_OD1_related_35_9_rifoxyd2_full_scaffold_1097_7_gyrA__"Candidatus_Falkowbacteria_bacterium_RIFOXYD2_FULL_35_9"__Falkowbacteria_-Parcubacteria:0.00000100000050002909,RIFOXYB2_FULL_OD1_35_7_rifoxyb2_full_scaffold_1531_2_gyrA__"Candidatus_Falkowbacteria_bacterium_RIFOXYB2_FULL_35_7"__Falkowbacteria_-Parcubacteria:0.00000100000050002909):0.00000100000050002909[30],RIFOXYA2_FULL_OD1_35_8_rifoxya2_full_scaffold_2432_4_gyrA__"Candidatus_Falkowbacteria_bacterium_RIFOXYA2_FULL_35_8"__Falkowbacteria_-Parcubacteria:0.00000100000050002909):0.00000100000050002909[16],RIFOXYC2_FULL_OD1_related_36_12_rifoxyc2_full_scaffold_158_54_gyrA__"Candidatus_Falkowbacteria_bacterium_RIFOXYC2_FULL_36_12"__Falkowbacteria_-Parcubacteria:0.00000100000050002909):0.45254154126334755759[100]):0.13847605473549029487[100],((X3_MetaBAT.20_X3_MetaBAT.20_scaffold_519_4:0.00000100000050002909,(Y2_MetaBAT.18_scaffold_207_4:0.00000100000050002909,MetaBAT_Test.2_scaffold_443_73:0.00000100000050002909):0.00000100000050002909[12]):0.00000100000050002909[14],Y4_MetaBAT.36_scaffold_606_4:0.00000100000050002909):0.70446828268779282389[100]):0.06161486406139055072[17]):0.03792642938824105497[4],(((((((gwe2_scaffold_1018_18_GWE2_GWE2_OD1_38_18_38_18:0.02384495206567353170,(gwf2_scaffold_5737_2_GWF2_GWE2_OD1_39_37_39_8:0.03888924473640786861,gwe2_scaffold_669_22_GWE2_GWE2_OD1_39_37_39_38:0.00000100000050002909):0.01116976616991157377[99]):0.20618106629262974994[100],(((RIFCSPLOWO2_02_FULL_OD1_45_21_rifcsplowo2_02_scaffold_26843_6_gyrA__"Candidatus_Falkowbacteria_bacterium_RIFCSPLOWO2_02_FULL_45_21"__Falkowbacteria_-Parcubacteria:0.00000100000050002909,RIFCSPLOWO2_12_FULL_OD1_45_13_rifcsplowo2_12_scaffold_14293_6_gyrA__"Candidatus_Falkowbacteria_bacterium_RIFCSPLOWO2_12_FULL_45_13"__Falkowbacteria_-Parcubacteria:0.00189486177947596735):0.10515127570933931189[100],(gwc2_scaffold_5201_10_GWC2_Parcubacteria_42_12:0.00000100000050002909,RIFCSPHIGHO2_02_FULL_OD1_42_9_rifcsphigho2_02_scaffold_53223_7_Gyrase_subunit_A_protein_{ECO_0000313|EMBL_KKS33976_1}__TaxID=1618926__unknown_-Parcubacteria:0.00000100000050002909):0.06476256663006063619[100]):0.12006236737089867606[100],((((((((gwf1_scaffold_28_21_GWF1_GWD2_OD1_38_42_38_22:0.00000100000050002909,gwe1_scaffold_6_21_GWE1_GWD2_OD1_38_42_38_30:0.00000100000050002909):0.00000100000050002909[11],gwe2_scaffold_23_184_GWE2_GWD2_OD1_38_42_38_254:0.00000100000050002909):0.00000100000050002909[9],gwd2_scaffold_30_21_GWD2_GWD2_OD1_38_42_38_42:0.00000100000050002909):0.00000100000050002909[6],gwc2_scaffold_97_66_GWC2_GWD2_OD1_38_42_38_22:0.00000100000050002909):0.00000100000050002909[0],gwf2_scaffold_153_21_GWF2_GWD2_OD1_38_42_38_1206:0.00000100000050002909):0.23293860506645847064[100],((RIFOXYC2_FULL_OD1_34_220_rifoxyc2_full_scaffold_705_20_gyrA__"Candidatus_Falkowbacteria_bacterium_RIFOXYC2_FULL_34_220"__Falkowbacteria_-Parcubacteria:0.00000100000050002909,RIFOXYC12_FULL_OD1_34_55_rifoxyc3_full_scaffold_400_4_gyrA__"Candidatus_Falkowbacteria_bacterium_RIFOXYC12_FULL_34_55"__Falkowbacteria_-Parcubacteria:0.00000100000050002909):0.00000100000050002909[28],((RIFOXYB2_FULL_OD1_34_18_rifoxyb2_full_scaffold_750_20_gyrA__"Candidatus_Falkowbacteria_bacterium_RIFOXYB2_FULL_34_18"__Falkowbacteria_-Parcubacteria:0.00000100000050002909,RIFOXYD12_FULL_OD1_34_57_rifoxyd3_full_scaffold_532_21_gyrA__"Candidatus_Falkowbacteria_bacterium_RIFOXYD12_FULL_34_57"__Falkowbacteria_-Parcubacteria:0.00000100000050002909):0.00000100000050002909[19],RIFOXYD2_FULL_OD1_34_120_rifoxyd2_full_scaffold_330_21_gyrA__"Candidatus_Falkowbacteria_bacterium_RIFOXYD2_FULL_34_120"__Falkowbacteria_-Parcubacteria:0.00000100000050002909):0.00000100000050002909[5]):0.20785421083941232889[100]):0.05370530355253411853[64],(RIFOXYB2_FULL_OD1_47_14_rifoxyb2_full_scaffold_23_110_gyrA__"Candidatus_Falkowbacteria_bacterium_RIFOXYB2_FULL_47_14"__Falkowbacteria_-Parcubacteria:0.00000100000050002909,(RIFOXYC2_FULL_OD1_46_15_rifoxyc2_full_scaffold_53_51_gyrA__"Candidatus_Falkowbacteria_bacterium_RIFOXYC2_FULL_46_15"__Falkowbacteria_-Parcubacteria:0.00000100000050002909,RIFOXYA2_FULL_OD1_47_19_rifoxya2_full_scaffold_50_181_gyrA__"Candidatus_Falkowbacteria_bacterium_RIFOXYA2_FULL_47_19"__Falkowbacteria_-Parcubacteria:0.00000100000050002909):0.00000100000050002909[34]):0.26333841351804143649[100]):0.04613951988357480050[76],gwa2_scaffold_67979_11_GWA2_GWA2_OD1_39_24_39_25:0.40162861359192758570):0.03004598382666955406[25]):0.03175395197883961601[22]):0.02147764140291049534[38],gwf2_scaffold_285_430_GWF2_GWF2_OD1_43_32_43_32:0.29198213499825692585):0.07887290038823313587[80],RIFOXYC2_FULL_OD1_47_12_rifoxyc2_full_scaffold_414_16_Gyrase_subunit_A_protein_{ECO_0000313|EMBL_KKS33976_1}__TaxID=1618926__unknown_-Parcubacteria:0.37299507799357461968):0.16929443944652849963[99],((((RIFOXYC2_FULL_GWE2_OD1_42_11_rifoxyc2_full_scaffold_913_15_Gyrase_subunit_A_protein_{ECO_0000313|EMBL_KKS81706_1}__TaxID=1618945__unknown_-Parcubacteria:0.00000100000050002909,gwe2_scaffold_876_12_GWE2_Parcubacteria_43_12:0.00000100000050002909):0.00000100000050002909[30],gwd2_scaffold_4235_10_GWD2_Parcubacteria_43_10:0.00000100000050002909):0.00000100000050002909[56],(gwa1_scaffold_2667_13_GWA1_Parcubacteria_43_27:0.03607853894362205577,((RIFOXYA2_FULL_OD1_43_9_rifoxya2_full_scaffold_1685_10_Gyrase_subunit_A_protein_{ECO_0000313|EMBL_KKS81706_1}__TaxID=1618945__unknown_-Parcubacteria:0.00000100000050002909,gwf1_scaffold_2041_9_GWF1_Parcubacteria_bacterium_GW2011_GWF1_43_9_43_10:0.00000100000050002909):0.00000100000050002909[5],RIFOXYC1_FULL_GWE2_OD1_42_9_rifoxyc1_full_scaffold_1673_12_Gyrase_subunit_A_protein_{ECO_0000313|EMBL_KKS81706_1}__TaxID=1618945__unknown_-Parcubacteria:0.00169182606219300531):0.00000100000050002909[26]):0.00027755338716594762[34]):0.37714279617286117219[100],((RIFCSPLOWO2_01_FULL_OD1_45_10_rifcsplowo2_01_scaffold_6226_8_"Candidatus_Komeilibacteria_bacterium_RIFCSPLOWO2_01_FULL_45_10"__RIF-OD1-3_-Parcubacteria:0.19924115937955902411,(((RIFOXYC2_FULL_OD1_45_12_rifoxyc2_full_scaffold_432_17_Gyrase_subunit_A_protein_{ECO_0000313|EMBL_KKT05298_1}__TaxID=1618827__unknown_-Parcubacteria:0.00188946542904033245,(RIFOXYA2_FULL_OD1_45_9_rifoxya2_full_scaffold_290_10_Gyrase_subunit_A_protein_{ECO_0000313|EMBL_KKT05298_1}__TaxID=1618827__unknown_-Parcubacteria:0.00000100000050002909,gwc2_scaffold_2507_35_GWC2_GWF2_OD1_45_11_45_15:0.00000100000050002909):0.00000100000050002909[1]):0.00000100000050002909[1],gwf2_scaffold_1228_9_GWF2_GWF2_OD1_45_11_45_11:0.00000100000050002909):0.00000100000050002909[0],gwa2_scaffold_6314_7_GWA2_Parcubacteria_45_19:0.00000100000050002909):0.21153887266540663536[100]):0.19766150908222412941[100],((gwa2_scaffold_3882_11_GWA2_GWA2_OD1_36_10_36_10:0.25669646918733191043,((RIFOXYC1_FULL_OD1_37_11_rifoxyc1_full_scaffold_304_31_"Candidatus_Komeilibacteria_bacterium_RIFOXYC1_FULL_37_11"__RIF-OD1-3_-Parcubacteria:0.00000100000050002909,RIFOXYD2_FULL_OD1_related_37_8_rifoxyd2_full_scaffold_1253_9_"Candidatus_Komeilibacteria_bacterium_RIFOXYD2_FULL_37_8"__RIF-OD1-3_-Parcubacteria:0.00000100000050002909):0.00000100000050002909[31],RIFOXYD1_FULL_OD1_related_37_29_rifoxyd1_full_scaffold_8_109_"Candidatus_Komeilibacteria_bacterium_RIFOXYD1_FULL_37_29"__RIF-OD1-3_-Parcubacteria:0.00000100000050002909):0.20640928080454104543[100]):0.11923042198560532268[100],(RIFCSPLOWO2_01_FULL_OD1_53_11_rifcsplowo2_01_scaffold_12200_14_"Candidatus_Komeilibacteria_bacterium_RIFCSPLOWO2_01_FULL_53_11"__RIF-OD1-3_-Parcubacteria:0.19602262139719661693,RIFCSPLOWO2_01_FULL_OD1_52_15_rifcsplowo2_01_scaffold_7003_8_"Candidatus_Komeilibacteria_bacterium_RIFCSPLOWO2_01_FULL_52_15"__RIF-OD1-3_-Parcubacteria:0.13839641639967240061):0.21499621126266338367[100]):0.11716581806797127241[100]):0.03787197677525985101[42]):0.06807041350828353654[27]):0.02156049498501663719[2],((((gwc2_scaffold_622_45_GWC2_RIFCSPLOWO2_01_FULL_RIF_OD1_01_48_11_curated_48_10:0.00000100000050002909,gwa2_scaffold_4467_11_GWA2_RIFCSPLOWO2_01_FULL_RIF_OD1_01_48_11_curated_48_9:0.00000100000050002909):0.00000100000050002909[32],RIFCSPLOWO2_01_FULL_CPR_48_11_rifcsplowo2_01_scaffold_1806_70_"Candidatus_Kerfeldbacteria_bacterium_RIFCSPLOWO2_01_FULL_48_11"__RIF-OD1-1_-Parcubacteria:0.00000100000050002909):0.41779027994801926083[100],(RIFCSPLOWO2_02_FULL_OD1_48_12_rifcsplowo2_02_scaffold_46421_8_gyrA__"Candidatus_Uhrbacteria_bacterium_RIFCSPLOWO2_02_FULL_48_12"__Uhrbacteria_-Parcubacteria:0.18016709819542595095,(((((RIFCSPLOWO2_02_FULL_OD1_46_19_rifcsplowo2_02_scaffold_765_27_gyrA__"Candidatus_Uhrbacteria_bacterium_RIFCSPLOWO2_02_FULL_46_19"__Uhrbacteria_-Parcubacteria:0.00000100000050002909,(RIFCSPLOWO2_12_FULL_OD1_46_10_rifcsplowo2_12_scaffold_4112_24_gyrA__"Candidatus_Uhrbacteria_bacterium_RIFCSPLOWO2_12_FULL_46_10"__Uhrbacteria_-Parcubacteria:0.00000100000050002909,RIFCSPHIGHO2_01_FULL_OD1_46_23_rifcsphigho2_01_scaffold_3421_22_gyrA__"Candidatus_Uhrbacteria_bacterium_RIFCSPHIGHO2_01_FULL_46_23"__Uhrbacteria_-Parcubacteria:0.00000100000050002909):0.00000100000050002909[0]):0.00000100000050002909[3],RIFCSPLOWO2_01_FULL_OD1_47_25_rifcsplowo2_01_scaffold_1105_27_gyrA__"Candidatus_Uhrbacteria_bacterium_RIFCSPLOWO2_01_FULL_47_25"__Uhrbacteria_-Parcubacteria:0.00000100000050002909):0.00000100000050002909[2],gwa2_scaffold_8046_4_GWA2_RIFCSPLOWO2_01_FULL_OD1_Uhrbacteria_47_25_curated_46_9:0.00000100000050002909):0.00000100000050002909[1],RIFCSPHIGHO2_12_FULL_OD1_46_13_rifcsphigho2_12_scaffold_5870_12_gyrA__"Candidatus_Uhrbacteria_bacterium_RIFCSPHIGHO2_12_FULL_46_13"__Uhrbacteria_-Parcubacteria:0.00000100000050002909):0.00000100000050002909[0],RIFCSPHIGHO2_02_FULL_OD1_47_29_rifcsphigho2_02_scaffold_1074_22_gyrA__"Candidatus_Uhrbacteria_bacterium_RIFCSPHIGHO2_02_FULL_47_29"__Uhrbacteria_-Parcubacteria:0.00000100000050002909):0.11347470052566339949[100]):0.40615475390317240523[100]):0.04215165930310578457[19],(RIFCSPLOWO2_02_FULL_OD1_49_11_rifcsplowo2_02_scaffold_13257_16_gyrA__"Candidatus_Uhrbacteria_bacterium_RIFCSPLOWO2_02_FULL_49_11"__Uhrbacteria_-Parcubacteria:0.19479304813229039728,((RIFCSPHIGHO2_12_FULL_OD1_54_23_rifcsphigho2_12_scaffold_9817_9_"Candidatus_Uhrbacteria_bacterium_RIFCSPHIGHO2_12_FULL_54_23"__Uhrbacteria_-Parcubacteria:0.05061757954103297819,(RIFCSPLOWO2_01_FULL_OD1_55_36_rifcsplowo2_01_scaffold_12386_9_"Candidatus_Uhrbacteria_bacterium_RIFCSPLOWO2_01_FULL_55_36"__Uhrbacteria_-Parcubacteria:0.00000100000050002909,RIFCSPLOWO2_02_FULL_OD1_54_37_rifcsplowo2_02_scaffold_9039_9_"Candidatus_Uhrbacteria_bacterium_RIFCSPLOWO2_02_FULL_54_37"__Uhrbacteria_-Parcubacteria:0.00000100000050002909):0.00000100000050002909[30]):0.00000100000050002909[1],gwa2_scaffold_4759_6_GWA2_Parcubacteria_bacterium_GW2011_GWA2_53_21_54_21:0.00000100000050002909):0.20480143058064076422[100]):0.37356838275771797608[100]):0.07160184463568247670[6]):0.01836693640531680827[0],((((((gwf2_scaffold_7348_3_GWF2_RIFCSPLOWO2_02_FULL_RIF_OD1_02_44_20_curated_44_17:0.00000100000050002909,(RIFCSPLOWO2_02_FULL_OD1_44_20_rifcsplowo2_02_scaffold_818_34_Gyrase_subunit_A_protein_{ECO_0000313|EMBL_KKT49344_1}__TaxID=1618969__unknown_-Parcubacteria:0.00000100000050002909,RIFCSPLOWO2_12_FULL_OD1_44_15b_rifcsplowo2_12_scaffold_3738_23_Gyrase_subunit_A_protein_{ECO_0000313|EMBL_KKT49344_1}__TaxID=1618969__unknown_-Parcubacteria:0.00000100000050002909):0.00000100000050002909[14]):0.00000100000050002909[24],(RIFCSPHIGHO2_12_FULL_OD1_44_12_rifcsphigho2_12_scaffold_8282_24_Gyrase_subunit_A_protein_{ECO_0000313|EMBL_KKT49344_1}__TaxID=1618969__unknown_-Parcubacteria:0.00000100000050002909,RIFCSPHIGHO2_02_FULL_OD1_44_25_rifcsphigho2_02_scaffold_5175_18_Gyrase_subunit_A_protein_{ECO_0000313|EMBL_KKT49344_1}__TaxID=1618969__unknown_-Parcubacteria:0.00000100000050002909):0.00000100000050002909[4]):0.00000100000050002909[49],gwc2_scaffold_877_38_GWC2_RIFCSPLOWO2_02_FULL_RIF_OD1_02_44_20_curated_44_17:0.00194918319431346544):0.34639313754385253619[100],(RIFOXYB2_FULL_CPR_44_15_rifoxyb2_full_scaffold_1137_21_gyrA__"Candidatus_Jacksonbacteria_bacterium_RIFOXYB2_FULL_44_15"__RIF-OD1-2_-Parcubacteria:0.00000100000050002909,RIFOXYA2_FULL_OD1_43_12_rifoxya2_full_scaffold_3851_8_gyrA__"Candidatus_Jacksonbacteria_bacterium_RIFOXYA2_FULL_43_12"__RIF-OD1-2_-Parcubacteria:0.00652973360216229769):0.29350380884344928756[100]):0.37470185097671748764[100],(X4_MetaBAT.10_scaffold_597_43:0.00000100000050002909,X2_MetaBAT.12.faa_scaffold_2006_4:0.00000100000050002909):0.43362786716663725972[100]):0.09157514311261877316[26],((((RIFOXYB2_FULL_OD1_related_38_14_rifoxyb2_full_scaffold_257_23_gyrA__"Candidatus_Kerfeldbacteria_bacterium_RIFOXYB2_FULL_38_14"__RIF-OD1-1_-Parcubacteria:0.00000100000050002909,RIFOXYA2_FULL_CPR_38_24_rifoxya2_full_scaffold_245_23_gyrA__"Candidatus_Kerfeldbacteria_bacterium_RIFOXYA2_FULL_38_24"__RIF-OD1-1_-Parcubacteria:0.00000100000050002909):0.00000100000050002909[87],RIFOXYC2_FULL_OD1_related_38_9_rifoxyc2_full_scaffold_1232_23_gyrA__"Candidatus_Kerfeldbacteria_bacterium_RIFOXYC2_FULL_38_9"__RIF-OD1-1_-Parcubacteria:0.00000100000050002909):0.48884800738431899436[100],(RIFCSPLOWO2_02_FULL_OD1_42_19_rifcsplowo2_02_scaffold_423_86_gyrA__"Candidatus_Kerfeldbacteria_bacterium_RIFCSPLOWO2_02_FULL_42_19"__RIF-OD1-1_-Parcubacteria:0.00000100000050002909,((RIFCSPHIGHO2_02_FULL_CPR_42_14_rifcsphigho2_02_scaffold_1487_10_gyrA__"Candidatus_Kerfeldbacteria_bacterium_RIFCSPHIGHO2_02_FULL_42_14"__RIF-OD1-1_-Parcubacteria:0.00000100000050002909,RIFCSPHIGHO2_12_FULL_OD1_42_13_rifcsphigho2_12_scaffold_2746_11_gyrA__"Candidatus_Kerfeldbacteria_bacterium_RIFCSPHIGHO2_12_FULL_42_13"__RIF-OD1-1_-Parcubacteria:0.00000100000050002909):0.00000100000050002909[13],RIFCSPLOWO2_12_FULL_OD1_43_9_rifcsplowo2_12_scaffold_4058_11_gyrA__"Candidatus_Kerfeldbacteria_bacterium_RIFCSPLOWO2_12_FULL_43_9"__RIF-OD1-1_-Parcubacteria:0.00000100000050002909):0.00000100000050002909[14]):0.46185330847068345461[100]):0.10212983505321289457[78],(gwa2_scaffold_2763_42_GWA2_GWA2_OD1_44_12_44_12:0.44696479847649089878,(gwa2_scaffold_45658_8_GWA2_RIFCSPLOWO2_01_FULL_RIF_OD1_02_44_13_curated_43_14:0.00972853940237088793,RIFCSPLOWO2_01_FULL_CPR_44_13_rifcsplowo2_01_scaffold_13961_12_gyrA__"Candidatus_Jacksonbacteria_bacterium_RIFCSPLOWO2_01_FULL_44_13"__RIF-OD1-2_-Parcubacteria:0.00000100000050002909):0.44149805229467131706[100]):0.10604730606613416155[79]):0.03019482694191941846[20]):0.05703437708001862783[3]):0.02006912649518303310[0]):0.04038886529725878999[3],((RBG_13_OD1_36_9_RBG_13_scaffold_784_22_gyrA__"Candidatus_Buchananbacteria_bacterium_RBG_13_36_9"__Falkowbacteria_-Parcubacteria:0.12380575384021154373,RBG_13_OD1_39_9_RBG_13_scaffold_162_23_"Candidatus_Buchananbacteria_bacterium_RBG_13_39_9"__Falkowbacteria_-Parcubacteria:0.10783018199351492028):0.29589028743888201589[100],(RIFCSPHIGHO2_02_FULL_OD1_39_13_rifcsphigho2_02_scaffold_7707_3_gyrA__"Candidatus_Kuenenbacteria_bacterium_RIFCSPHIGHO2_02_FULL_39_13"__Falkowbacteria_-Parcubacteria:0.26353312180324095504,(((RIFCSPHIGHO2_02_FULL_OD1_42_29_rifcsphigho2_02_scaffold_13973_10_gyrA__"Candidatus_Kuenenbacteria_bacterium_RIFCSPHIGHO2_02_FULL_42_29"__Falkowbacteria_-Parcubacteria:0.00000100000050002909,RIFCSPLOWO2_02_FULL_OD1_42_16_rifcsplowo2_02_scaffold_14582_10_gyrA__"Candidatus_Kuenenbacteria_bacterium_RIFCSPLOWO2_02_FULL_42_16"__Falkowbacteria_-Parcubacteria:0.00000100000050002909):0.00000100000050002909[5],(RIFCSPHIGHO2_12_FULL_OD1_42_14_rifcsphigho2_12_scaffold_14559_2_gyrA__"Candidatus_Kuenenbacteria_bacterium_RIFCSPHIGHO2_12_FULL_42_14"__Falkowbacteria_-Parcubacteria:0.00000100000050002909,RIFCSPLOWO2_12_FULL_OD1_42_13_rifcsplowo2_12_scaffold_3356_10_gyrA__"Candidatus_Kuenenbacteria_bacterium_RIFCSPLOWO2_12_FULL_42_13"__Falkowbacteria_-Parcubacteria:0.00000100000050002909):0.00000100000050002909[10]):0.00000100000050002909[1],(gwa2_scaffold_21731_2_GWA2_GWA2_OD1_42_15_42_15:0.00000100000050002909,RBG_16_OD1_41_7_RBG_16_scaffold_22214_6_gyrA__"Candidatus_Kuenenbacteria_bacterium_RBG_16_41_7"__Falkowbacteria_-Parcubacteria:0.00215917003299145958):0.00000100000050002909[1]):0.21553372924208608064[100]):0.26260511139916564716[100]):0.02066842500328077564[6]):0.16487807465428624965[96]):0.05238233622041063575[34]):0.02339807352943947330[30]):0.10939575602989334846[84],(((RBG_16_CP_42_10_RBG_16_scaffold_851_2_gyrA__"Candidatus_Abawacabacteria_bacterium_RBG_16_42_10"__unknown_-unknown:0.64538231205113505418,RIFCSPHIGHO2_01_FULL_PER_46_8_rifcsphigho2_01_scaffold_63338_1_"Candidatus_Abawacabacteria_bacterium_RIFCSPHIGHO2_01_FULL_46_8"__unknown_-unknown:0.61236281301758055395):0.15456175446738723567[94],((RIFCSPLOWO2_12_FULL_OD1_53_8_rifcsplowo2_12_scaffold_96611_6_gyrA__"Candidatus_Kaiserbacteria_bacterium_RIFCSPLOWO2_12_FULL_53_8"__unknown_-PER-ii:0.39939003727120336862,(((RIFCSPLOWO2_01_FULL_PER_51_18_rifcsplowo2_01_scaffold_17773_21_gyrA__"Candidatus_Peribacteria_bacterium_RIFCSPLOWO2_01_FULL_51_18"__unknown_-PER-ii:0.00000100000050002909,RIFCSPLOWO2_02_FULL_PER_51_10_rifcsplowo2_02_scaffold_12751_11_gyrA__"Candidatus_Peribacteria_bacterium_RIFCSPLOWO2_02_FULL_51_10"__unknown_-PER-ii:0.00000100000050002909):0.00000100000050002909[98],RIFCSPHIGHO2_02_FULL_CPR_51_15_rifcsphigho2_02_scaffold_12281_18_gyrA__"Candidatus_Peribacteria_bacterium_RIFCSPHIGHO2_02_FULL_51_15"__unknown_-PER-ii:0.00400183877129956650):0.28206502273929490165[100],((RIFOXYD2_FULL_CPR_58_15_rifoxyd2_full_scaffold_11_55_gyrA__"Candidatus_Peribacteria_bacterium_RIFOXYD2_FULL_58_15"__unknown_-PER-ii:0.16711531834464021795,(RIFOXYB1_FULL_PER_related_57_12_rifoxyb1_full_scaffold_503_9_gyrA__"Candidatus_Peribacteria_bacterium_RIFOXYB1_FULL_57_12"__unknown_-PER-ii:0.00403802570248493111,RIFOXYC2_FULL_PER-ii_58_32_684_gyrA__"Candidatus_Peribacteria_bacterium_RIFOXYC2_FULL_58_32"__unknown_-PER-ii:0.00000100000050002909):0.24146672665365312427[100]):0.03143640548643338722[54],(((RIFCSPHIGHO2_12_FULL_PER_55_11_rifcsphigho2_12_scaffold_14007_13_gyrA__"Candidatus_Peribacteria_bacterium_RIFCSPHIGHO2_12_FULL_55_11"__unknown_-PER-ii:0.00198311338656542192,RIFCSPHIGHO2_01_FULL_PER_55_13_rifcsphigho2_01_scaffold_5692_12_gyrA__"Candidatus_Peribacteria_bacterium_RIFCSPHIGHO2_01_FULL_55_13"__unknown_-PER-ii:0.00000100000050002909):0.10933842944754107451[100],((RIFCSPHIGHO2_02_FULL_PER_53_20_rifcsphigho2_02_scaffold_27239_8_gyrA__"Candidatus_Peribacteria_bacterium_RIFCSPHIGHO2_02_FULL_53_20"__unknown_-PER-ii:0.00000100000050002909,(RIFCSPLOWO2_12_FULL_PER_53_10_rifcsplowo2_12_scaffold_43632_3_gyrA__"Candidatus_Peribacteria_bacterium_RIFCSPLOWO2_12_FULL_53_10"__unknown_-PER-ii:0.00198608002315109073,RIFCSPLOWO2_01_FULL_PER_53_10_rifcsplowo2_01_scaffold_29759_2_gyrA__"Candidatus_Peribacteria_bacterium_RIFCSPLOWO2_01_FULL_53_10"__unknown_-PER-ii:0.00000100000050002909):0.00302673385025069731[73]):0.00267217783858661679[84],X3_MetaBAT.49_scaffold_964_25:0.02227105116957683179):0.04995284457718104920[100]):0.14369073322977590768[100],(Y4_MetaBAT.19_scaffold_953_13:0.19850384485613495333,((((RIFCSPHIGHO2_02_FULL_PER_55_24_rifcsphigho2_02_scaffold_3526_13_gyrA__"Candidatus_Peribacteria_bacterium_RIFCSPHIGHO2_02_FULL_55_24"__unknown_-PER-ii:0.00000100000050002909,(((RIFCSPLOWO2_02_FULL_PER_55_36_rifcsplowo2_02_scaffold_11801_15_gyrA__"Candidatus_Peribacteria_bacterium_RIFCSPLOWO2_02_FULL_55_36"__unknown_-PER-ii:0.00000100000050002909,RIFCSPLOWO2_01_FULL_OD1_54_110_rifcsplowo2_01_scaffold_41226_4_gyrA__"Candidatus_Peribacteria_bacterium_RIFCSPLOWO2_01_FULL_54_110"__unknown_-PER-ii:0.00000100000050002909):0.00000100000050002909[30],RIFCSPHIGHO2_01_FULL_PER_54_22_rifcsphigho2_01_scaffold_6905_15_gyrA__"Candidatus_Peribacteria_bacterium_RIFCSPHIGHO2_01_FULL_54_22"__unknown_-PER-ii:0.00000100000050002909):0.00000100000050002909[10],RIFCSPHIGHO2_12_FULL_PER_54_10_rifcsphigho2_12_scaffold_10413_13_gyrA__"Candidatus_Peribacteria_bacterium_RIFCSPHIGHO2_12_FULL_54_10"__unknown_-PER-ii:0.00210967112497915856):0.00000100000050002909[0]):0.00000100000050002909[1],RIFCSPLOWO2_12_FULL_PER_55_15_rifcsplowo2_12_scaffold_1120_15_gyrA__"Candidatus_Peribacteria_bacterium_RIFCSPLOWO2_12_FULL_55_15"__unknown_-PER-ii:0.00000100000050002909):0.24663313774695500014[100],(RIFCSPHIGHO2_01_FULL_PER_49_38_rifcsphigho2_01_scaffold_148_20_gyrA__"Candidatus_Peribacteria_bacterium_RIFCSPHIGHO2_01_FULL_49_38"__unknown_-PER-ii:0.00000100000050002909,RIFCSPHIGHO2_02_FULL_PER_49_16_rifcsphigho2_02_scaffold_1348_21_gyrA__"Candidatus_Peribacteria_bacterium_RIFCSPHIGHO2_02_FULL_49_16"__unknown_-PER-ii:0.00199230568983735628):0.24215938553062188454[100]):0.11547757584678623732[100],(Y2_MetaBAT.25_scaffold_142_20:0.24580905892986584793,(RIFCSPHIGHO2_01_FULL_CPR_51_9_rifcsphigho2_01_scaffold_15529_2_gyrA__"Candidatus_Peribacteria_bacterium_RIFCSPHIGHO2_01_FULL_51_9"__unknown_-PER-ii:0.13131353913412380230,((gwa2_scaffold_9763_17_GWA2_Peregrinibacteria_54_9:0.00198332464743431001,(RIFOXYA2_FULL_CPR_55_28_rifoxya2_full_scaffold_100_28_gyrA__"Candidatus_Peribacteria_bacterium_RIFOXYA2_FULL_55_28"__unknown_-PER-ii:0.00000100000050002909,(((RIFOXYC1_FULL_PER_related_54_13_rifoxyc1_full_scaffold_70_189_gyrA__"Candidatus_Peribacteria_bacterium_RIFOXYC1_FULL_54_13"__unknown_-PER-ii:0.00000100000050002909,RIFOXYB2_FULL_CPR_54_17_rifoxyb2_full_scaffold_99_187_gyrA__"Candidatus_Peribacteria_bacterium_RIFOXYB2_FULL_54_17"__unknown_-PER-ii:0.00000100000050002909):0.00000100000050002909[10],((RIFOXYA1_FULL_PER_like_56_14_rifoxya1_full_scaffold_63_28_gyrA__"Candidatus_Peribacteria_bacterium_RIFOXYA1_FULL_56_14"__unknown_-PER-ii:0.00000100000050002909,gwc2_scaffold_3526_9_GWC2_Peregrinibacteria_54_8:0.00000100000050002909):0.00000100000050002909[7],RIFOXYC2_FULL_CPR_55_14_rifoxyc2_full_scaffold_620_27_gyrA__"Candidatus_Peribacteria_bacterium_RIFOXYC2_FULL_55_14"__unknown_-PER-ii:0.00000100000050002909):0.00000100000050002909[2]):0.00000100000050002909[2],RIFOXYB1_FULL_CPR_54_35_rifoxyb1_full_scaffold_63_188_gyrA__"Candidatus_Peribacteria_bacterium_RIFOXYB1_FULL_54_35"__unknown_-PER-ii:0.00000100000050002909):0.00000100000050002909[5]):0.00000100000050002909[47]):0.00000100000050002909[60],RIFOXYD1_FULL_PER_related_54_13_rifoxyd1_full_scaffold_1051_3_gyrA__"Candidatus_Peribacteria_bacterium_RIFOXYD1_FULL_54_13"__unknown_-PER-ii:0.00000100000050002909):0.20555848962662015555[100]):0.06982588283813229157[84]):0.07599846967883813753[88]):0.06122746056725705127[79]):0.03063792136015203865[26]):0.02114451767832277104[25]):0.14022727735788573233[99]):0.10072091000213714840[87]):0.35085911910201994512[100],((((RIFCSPLOWO2_02_FULL_PER_48_14_rifcsplowo2_02_scaffold_49882_1_"Candidatus_Peregrinibacteria_bacterium_RIFCSPLOWO2_02_FULL_48_14"__unknown_-Peregrinibacteria:0.47849828234151625672,((RIFOXYB2_FULL_PER_41_88_rifoxyb2_full_scaffold_4496_7_"Candidatus_Peregrinibacteria_bacterium_RIFOXYB2_FULL_41_88"__unknown_-unknown:0.00000100000050002909,((RIFOXYC2_FULL_PER_41_22_rifoxyc2_full_scaffold_1412_17_tro_trd_0652_gyrA__"Candidatus_Peregrinibacteria_bacterium_RIFOXYC2_FULL_41_22"__unknown_-unknown:0.00000100000050002909,RIFOXYA2_FULL_PER_41_18_rifoxya2_full_scaffold_351_2_tro_trd_0652_gyrA__"Candidatus_Peregrinibacteria_bacterium_RIFOXYA2_FULL_41_18"__unknown_-unknown:0.00000100000050002909):0.00000100000050002909[29],RIFOXYB12_FULL_Peregrinibacteria_41_12_rifoxyb3_full_scaffold_383_7_"Candidatus_Peregrinibacteria_bacterium_RIFOXYB12_FULL_41_12"__unknown_-unknown:0.00000100000050002909):0.00000100000050002909[11]):0.15601571512466236302[100],(gwa2_scaffold_4255_57_GWA2_PER_GWF2_43_17_43_8:0.00393867793249776110,gwf2_scaffold_738_26_gyrA_:0.00000100000050002909):0.14029941358627712189[100]):0.13451440572581024879[100]):0.06009129322591447858[79],((gwf2_scaffold_438_125_gyrA_:0.01915771298904649089,gwc2_scaffold_446_62_gyrA_:0.01324716139446557514):0.41153262364305226439[100],RIFCSPLOWO2_01_FULL_PER_39_12_rifcsplowo2_01_scaffold_10087_11_gyrA__"Candidatus_Peregrinibacteria_bacterium_RIFCSPLOWO2_01_FULL_39_12"__unknown_-Peregrinibacteria:0.41554073892103848831):0.10511889009060795819[48]):0.05513013942830127800[46],(gwf2_scaffold_197_29_gyrA_:0.17961882205284315783,gwa2_scaffold_30877_3_GWA2_GWA2_PER_44_7_45_7:0.15377802148976485452):0.22689187901493970689[100]):0.06150639090037841872[39],(GWC2_PER_33_13_12_18_GWC2_Peregrinibacteria_33_13:0.48155937334358767110,(RIFOXYB2_FULL_PER_32_7_rifoxyb2_full_scaffold_1062_1_gyrA__"Candidatus_Peregrinibacteria_bacterium_RIFOXYB2_FULL_32_7"__unknown_-Peregrinibacteria:0.21900075652051745334,((RifOxyA12_full_PER_GWF2_33_12_rifixya3_full_scaffold_2055_2_gyrA__"Candidatus_Peregrinibacteria_bacterium_RIFOXYA12_FULL_33_12"__unknown_-Peregrinibacteria:0.00000100000050002909,(RIFOXYB2_FULL_PER_33_20_rifoxyb2_full_scaffold_44_101_gyrA__"Candidatus_Peregrinibacteria_bacterium_RIFOXYB2_FULL_33_20"__unknown_-Peregrinibacteria:0.00000100000050002909,gwf2_scaffold_2749_6_gyrA_:0.00000100000050002909):0.00000100000050002909[75]):0.00000100000050002909[93],RIFOXYA2_FULL_PER_33_21_rifoxya2_full_scaffold_793_18_gyrA__"Candidatus_Peregrinibacteria_bacterium_RIFOXYA2_FULL_33_21"__unknown_-Peregrinibacteria:0.01030313450632094029):0.22197483017241523284[100]):0.31686952325347006454[100]):0.06850192623941998848[28]):0.08873929839575499245[97]):0.11727136635599597070[100]):0.07340892055861346355[54],((GWB1_scaffold_36317_1_GWB1_bacterium_GW2011_GWB1_45_10_45_10:0.40074658677204655355,(((gwc1_scaffold_23_168_GWC1_GWA1_Kazan_50_15_curated_52_13:0.00000100000050002909,gwa1_scaffold_10_168_GWA1_GWA1_Kazan_50_15_curated_52_14:0.00000100000050002909):0.00000100000050002909[11],GWB1_scaffold_2_162_GWB1_GWA1_Kazan_50_15_curated_52_9:0.00000100000050002909):0.00000100000050002909[9],GWA1_Kazan_50_15_191_gyrA_:0.00000100000050002909):0.44064858515111410275[100]):0.40912502849592718990[100],(((Y1_MetaBAT.7_scaffold_550_34:0.71666211882072949901,(gwa2_scaffold_6254_3_GWA2_GWA2_ACD58_46_7_46_7:0.30751350868239574199,(RIFCSPHIGHO2_01_FULL_CPR_50_36_rifcsphigho2_01_scaffold_3381_39_gyrA__"Candidatus_Berkelbacteria_bacterium_RIFCSPHIGHO2_01_FULL_50_36"__unknown_-Berkelbacteria:0.00805715284383515598,RIFCSPLOWO2_01_FULL_Berkelbacteria_50_28_rifcsplowo2_01_scaffold_16_560_gyrA__"Candidatus_Berkelbacteria_bacterium_RIFCSPLOWO2_01_FULL_50_28"__unknown_-Berkelbacteria:0.00000100000050002909):0.28629229924862792389[100]):0.63083788578769284250[100]):0.14268638621531051780[66],(((Y1_MetaBAT.2_scaffold_15249_6:0.59389535014553773706,RIFCSPHIGHO2_12_FULL_Berkelbacteria_36_9_rifcsphigho2_12_scaffold_6627_1_gyrA__"Candidatus_Berkelbacteria_bacterium_RIFCSPHIGHO2_12_FULL_36_9"__unknown_-Berkelbacteria:0.37182170010598736276):0.13069241066465003831[75],(GWB1_scaffold_7809_8_GWB1_Berkelbacteria_bacterium_GW2011_GWB1_38_5_38_5:0.35707922265871056000,((gwe1_scaffold_5_709_GWE1_GWE1_Berkelbacteria_39_12_39_12:0.00000100000050002909,GWE1_ACD58_39_12_848_gyrA_:0.00000100000050002909):0.24182056228979295631[100],RBG_13_Berkelbacteria_40_8_RBG_13_scaffold_439_14_gyrA__"Candidatus_Berkelbacteria_bacterium_RBG_13_40_8"__unknown_-Berkelbacteria:0.17538741509806718422):0.16473293548445017143[100]):0.20178100885533808984[100]):0.09811590868823957812[52],(RIFOXYA2_FULL_Berkelbacteria_43_10_rifoxya2_full_scaffold_864_16_"Candidatus_Berkelbacteria_bacterium_RIFOXYA2_FULL_43_10"__unknown_-Berkelbacteria:0.40410450988367524472,X4_MetaBAT.28_scaffold_1819_32:0.41982235239585646847):0.29077249021322626454[100]):0.07217927024417961079[63]):0.12553137225387905884[58],(((gwc1_scaffold_907_19_GWC1_GWC2_CPR2_39_10_38_9:0.00000100000050002909,gwc2_scaffold_893_35_GWC2_GWC2_CPR2_39_10_38_10:0.00000100000050002909):0.07292456492348296793[100],((gwd2_scaffold_987_10_GWD2_GWC2_CPR2_39_35_39_8:0.00000100000050002909,gwc2_scaffold_91_23_GWC2_GWC2_CPR2_39_35_39_36:0.00000100000050002909):0.00000100000050002909[93],gwc1_scaffold_32_16_GWC1_GWC2_CPR2_39_35_39_49:0.00000100000050002909):0.04002836759088959639[100]):0.44102698140744461819[100],(((RIFCSPHIGHO2_12_FULL_Saccharibacteria_41_12_rifcsphigho2_12_scaffold_592_165_gyrA__"Candidatus_Saccharibacteria_bacterium_RIFCSPHIGHO2_12_FULL_41_12"__unknown_-Candidatus_Saccharibacteria:0.35246615751544035922,RIFCSPHIGHO2_02_FULL_Saccharibacteria_47_12_rifcsphigho2_02_scaffold_4679_3_gyrA__"Candidatus_Saccharibacteria_bacterium_RIFCSPHIGHO2_02_FULL_47_12"__unknown_-Candidatus_Saccharibacteria:0.19325216536291511815):0.05014707642211499450[47],((((RIFCSPLOWO2_01_FULL_Saccharibacteria_48_13_rifcsplowo2_01_scaffold_32202_9_gyrA__"Candidatus_Saccharibacteria_bacterium_RIFCSPLOWO2_01_FULL_48_13"__unknown_-Candidatus_Saccharibacteria:0.00000100000050002909,RIFCSPHIGHO2_12_FULL_Saccharibacteria_48_21_rifcsphigho2_12_scaffold_60056_2_gyrA__"Candidatus_Saccharibacteria_bacterium_RIFCSPHIGHO2_12_FULL_48_21"__unknown_-Candidatus_Saccharibacteria:0.00000100000050002909):0.00000100000050002909[84],RIFCSPHIGHO2_01_FULL_Saccharibacteria_48_12_rifcsphigho2_01_scaffold_34764_5_gyrA__"Candidatus_Saccharibacteria_bacterium_RIFCSPHIGHO2_01_FULL_48_12"__unknown_-Candidatus_Saccharibacteria:0.00000100000050002909):0.14353718791172076497[100],(RIFCSPHIGHO2_12_FULL_Saccharibacteria_47_16b_rifcsphigho2_12_scaffold_16816_5_gyrA__"Candidatus_Saccharibacteria_bacterium_RIFCSPHIGHO2_12_FULL_47_16b"__unknown_-Candidatus_Saccharibacteria:0.00000100000050002909,RIFCSPLOWO2_02_FULL_Saccharibacteria_46_7_rifcsplowo2_02_scaffold_56338_4_gyrA__"Candidatus_Saccharibacteria_bacterium_RIFCSPLOWO2_02_FULL_46_7"__unknown_-Candidatus_Saccharibacteria:0.00208412465500530100):0.16726731101677252966[100]):0.12099240262940336166[100],(RIFCSPHIGHO2_01_FULL_Saccharibacteria_49_21_rifcsphigho2_01_scaffold_9052_19_gyrA__"Candidatus_Saccharibacteria_bacterium_RIFCSPHIGHO2_01_FULL_49_21"__unknown_-Candidatus_Saccharibacteria:0.00411959220352407351,(RIFCSPHIGHO2_12_FULL_Saccharibacteria_49_19_rifcsphigho2_12_scaffold_4700_31_gyrA__"Candidatus_Saccharibacteria_bacterium_RIFCSPHIGHO2_12_FULL_49_19"__unknown_-Candidatus_Saccharibacteria:0.00000100000050002909,RIFCSPLOWO2_01_FULL_Saccharibacteria_49_22_rifcsplowo2_01_scaffold_8064_14_gyrA__"Candidatus_Saccharibacteria_bacterium_RIFCSPLOWO2_01_FULL_49_22"__unknown_-Candidatus_Saccharibacteria:0.00000100000050002909):0.00403556527502488792[87]):0.21721767808190209359[100]):0.05393558221738237179[72]):0.15621954063845122640[100],((((RIFCSPHIGHO2_01_FULL_Saccharibacteria_45_15_rifcsphigho2_01_scaffold_30_1069_gyrA__"Candidatus_Saccharibacteria_bacterium_RIFCSPHIGHO2_01_FULL_45_15"__unknown_-Candidatus_Saccharibacteria:0.00000100000050002909,RIFCSPHIGHO2_02_FULL_Saccharibacteria_46_12_rifcsphigho2_02_scaffold_5349_2_gyrA__"Candidatus_Saccharibacteria_bacterium_RIFCSPHIGHO2_02_FULL_46_12"__unknown_-Candidatus_Saccharibacteria:0.00000100000050002909):0.00105835613674702851[98],RIFCSPHIGHO2_12_FULL_Saccharibacteria_44_22_rifcsphigho2_12_scaffold_126_3_gyrA__"Candidatus_Saccharibacteria_bacterium_RIFCSPHIGHO2_12_FULL_44_22"__unknown_-Candidatus_Saccharibacteria:0.00519821086212673977):0.08914745426264525374[100],(RIFCSPHIGHO2_01_FULL_Saccharibacteria_46_30_rifcsphigho2_01_scaffold_119_2_gyrA__"Candidatus_Saccharibacteria_bacterium_RIFCSPHIGHO2_01_FULL_46_30"__unknown_-Candidatus_Saccharibacteria:0.00000100000050002909,(GWC2_TM7_44_17_curated_1_890_gyrA_:0.00000100000050002909,(gwc2_scaffold_24_208_GWC2_GWC2_TM7_44_17_curated_46_17:0.00000100000050002909,RIFCSPHIGHO2_12_FULL_Saccharibacteria_47_16_rifcsphigho2_12_scaffold_236_3_gyrA__"Candidatus_Saccharibacteria_bacterium_RIFCSPHIGHO2_12_FULL_47_16"__unknown_-Candidatus_Saccharibacteria:0.00000100000050002909):0.00000100000050002909[26]):0.00000100000050002909[27]):0.13854728009881969730[100]):0.16009983228450086479[100],RIFCSPHIGHO2_12_FULL_Saccharibacteria_42_8_rifcsphigho2_12_scaffold_16866_3_gyrA__"Candidatus_Saccharibacteria_bacterium_RIFCSPHIGHO2_12_FULL_42_8"__unknown_-Candidatus_Saccharibacteria:0.19288560933901521821):0.24103974575891470855[100]):0.41852179687396195984[100]):0.09870421907856750943[73]):0.04881658289375353371[28]):0.04735929275528422133[28]):0.05426668529089855031[34]):0.09687781201918804763[79],(RIFOXYB12_FULL_TA06_52_30_rifoxyb3_full_scaffold_16_88_"Candidatus_Collierbacteria_bacterium_RIFOXYA2_FULL_46_10"__unknown_-TA06:0.71414621725809324104,gwf2_scaffold_18460_2_GWF2_Daviesbacteria_38_6:0.66569289358134531298):0.45874980831054018582[100]):0.08381538899500817763[87]):0.07480273428675848768[56],((GWB1_scaffold_14351_4_GWB1_GWB1_WWE3_47_11_partial_46_12:0.00844281623526556453,(gwc1_scaffold_4332_7_sti_Sthe_1721:0.00158300796709419183,gwa1_scaffold_9777_4_GWA1_WWE3_46_22:0.00158898307041670911):0.00324553840821111949[76]):0.35588545869737436833[100],((gwa2_scaffold_3384_4_GWA2_GWA2_WWE3_44_16_44_16:0.00000100000050002909,gwc2_scaffold_9016_17_GWC2_GWC2_WWE3_44_9_44_9:0.02738976354952682782):0.48945460996235568008[100],(((gwb2_scaffold_5410_3_GWB2_GWB2_WWE3_43_22_part_43_23:0.05572363036712842110,(gwf2_scaffold_789_25_GWF2_WWE3_41_49:0.00000100000050002909,(((gwa2_scaffold_10435_21_GWA2_RIFOXYC1_FULL_WWE3_42_17_curated_41_9:0.00000100000050002909,gwe1_scaffold_145_55_GWE1_RIFOXYC1_FULL_WWE3_42_17_curated_41_71:0.00000100000050002909):0.00000100000050002909[2],((gwd2_scaffold_416_31_GWD2_RIFOXYC1_FULL_WWE3_42_17_curated_42_11:0.00000100000050002909,((gwd1_scaffold_677_24_GWD1_RIFOXYC1_FULL_WWE3_42_17_curated_42_70:0.00000100000050002909,(GWB1_scaffold_4570_16_GWB1_RIFOXYC1_FULL_WWE3_42_17_curated_42_42:0.00000100000050002909,gwf1_scaffold_444_55_GWF1_WWE3_43_53:0.00000100000050002909):0.00000100000050002909[0]):0.00000100000050002909[0],gwe2_scaffold_321_55_GWE2_RIFOXYC1_FULL_WWE3_42_17_curated_42_25:0.00000100000050002909):0.00000100000050002909[0]):0.00000100000050002909[0],(gwc1_scaffold_3992_10_ctx_Clo1313_3024:0.00000100000050002909,gwa1_scaffold_2624_5_GWA1_RIFOXYC1_FULL_WWE3_42_17_curated_42_47:0.00000100000050002909):0.00000100000050002909[6]):0.00000100000050002909[0]):0.00000100000050002909[0],gwc2_scaffold_729_56_GWC2_GWC2_WWE3_41_23_41_24:0.00000100000050002909):0.01860098941667000585[96]):0.04034113709192233693[95]):0.03677250792686429653[97],(gwf1_scaffold_2858_10_GWF1_WWE3_42_14:0.00915732267076977031,((gwf2_scaffold_6844_25_GWF2_WWE3_42_39:0.00000100000050002909,gwe1_scaffold_1481_10_GWE1_WWE3_42_23:0.00000100000050002909):0.01210619414784849107[100],((((gwd1_scaffold_284_27_GWD1_RIFOXYC1_FULL_WWE3_42_13_curated_41_14:0.00000100000050002909,gwe1_scaffold_453_56_GWE1_RIFOXYC1_FULL_WWE3_42_13_curated_42_17:0.00000100000050002909):0.00000100000050002909[26],gwf1_scaffold_523_24_GWF1_WWE3_42_14:0.00000100000050002909):0.00000100000050002909[93],gwa1_scaffold_153_56_GWA1_WWE3_42_13:0.00000100000050002909):0.02371020557093641082[100],((((gwf1_scaffold_120_63_GWF1_GWD2_WWE3_42_34_43_14:0.00000100000050002909,(gwe2_scaffold_207_63_GWE2_GWD2_WWE3_42_34_43_18:0.00000100000050002909,gwc1_scaffold_116_296_GWC1_GWD2_WWE3_42_34_43_311:0.00000100000050002909):0.00000100000050002909[0]):0.00000100000050002909[1],GWB1_scaffold_152_63_GWB1_GWD2_WWE3_42_34_43_116:0.00000100000050002909):0.00000100000050002909[0],(gwa1_scaffold_121_65_GWA1_GWD2_WWE3_42_34_43_90:0.00000100000050002909,((gwe1_scaffold_86_24_GWE1_GWD2_WWE3_42_34_43_39:0.00000100000050002909,(gwd1_scaffold_51_38_GWD1_GWD2_WWE3_42_34_43_183:0.00000100000050002909,gwf2_scaffold_514_63_GWF2_GWD2_WWE3_42_34_43_17:0.00000100000050002909):0.00000100000050002909[11]):0.00000100000050002909[0],(gwd2_scaffold_98_65_GWD2_GWD2_WWE3_42_34_43_35:0.00000100000050002909,gwc2_scaffold_260_63_GWC2_GWD2_WWE3_42_34_43_85:0.00000100000050002909):0.00000100000050002909[0]):0.00000100000050002909[0]):0.00000100000050002909[0]):0.00000100000050002909[3],gwa2_scaffold_141_214_GWA2_GWD2_WWE3_42_34_43_24:0.00000100000050002909):0.04043083830559666275[100]):0.01162031120615626863[36]):0.02474916975113970047[43]):0.02924016059636377202[74]):0.33161173758113648979[100],(GWB1_scaffold_9558_2_GWB1_GWB1_WWE3_41_6_41_6:0.01699644705313637857,gwa1_scaffold_1514_13_GWA1_GWB1_WWE3_41_6_41_8:0.00946111097823290441):0.26530308117819256797[100]):0.12416678761158203570[95]):0.07489168873296654649[69]):0.47762499578469624906[100]):0.06243334804274068561[50]):0.26113522838490610400[100],gwf2_scaffold_20107_3_GWF2_GWA2_WS6_37_6_36_6:0.53115634119874954866):0.46622527631315741070[100]):0.21081072170767919949[100]):0.28651571269807568632[100],gwd2_scaffold_875_20_GWD2_WS6_36_26:0.00846004387882440950);
