# Supplementary material for: Members of the Candidate Phyla Radiation are functionally differentiated by carbon- and nitrogen-cycling capabilities
Source: Microbiome. 2017 Sep 2;5:112. doi: 10.1186/s40168-017-0331-1 (PMC5581439; doi:10.1186/s40168-017-0331-1)
Supplement: Supplementary file 10 — Maximum-likelihood concatenated ribosomal tree file. (TREE 72 kb) [file 40168_2017_331_MOESM10_ESM.tree]

(((Bacteria_WWE3_RIFCSPHIGHO2_01_FULL_WWE3_42_13:0.40521859730441706082,Bacteria_WWE3_RIFCSPLOWO2_12_FULL_WWE3_36_10:0.44998280182599836863):0.06761269689748262979[83],(Bacteria_CPR_WWE3_GWA2_WWE3_44_16:0.70274140046103117374,((Bacteria_WWE3_RIFCSPHIGHO2_12_FULL_WWE3_38_15:0.10271014250875484808,Bacteria_WWE3_RBG_16_WWE3_37_10:0.10296034724070038391):0.29389748953983457769[100],((Bacteria_CPR_WWE3_RAAC2_WWE3_complete:0.04831131501372596532,((Bacteria_WWE3_RIFOXYC1_FULL_WWE3_42_17:0.03344481860781247512,Bacteria_CPR_WWE3_GWB1_WWE3_42_6:0.04191568293128762612):0.01916933621413944439[55],Bacteria_WWE3_RIFOXYD1_FULL_WWE3_43_17:0.03411616923762937625):0.02644225004823323386[92]):0.31599295853110526133[100],(Bacteria_WWE3_RIFOXYA2_FULL_WWE3_46_9:0.46157889143145952593,Bacteria_WWE3_RIFOXYD1_FULL_WWE3_39_9:0.37048835133547375342):0.07199021523862172978[56]):0.09785559947129375546[100]):0.08638902234772798117[99]):0.02688168119778543488[36]):0.14446857903568818826[100],((((Bacteria_CPR_CPR1_GWA2_CPR1_42_17:0.89523615228541275624,(Bacteria_CPR_CPR3_GWF2_CPR3_35_18:0.49031486382329630969,Bacteria_CG_CPR_15_CG_CPR15_01:0.51258422220374633138):0.15710375472254467510[100]):0.09022714131740423860[84],(((Bacteria_CPR_DojkabacteriaWS6_GWF1_WS6_35_23_partial:0.26464720500339788956,(Bacteria_Dojkabacteria_WS6_RIFOXYB1_FULL_WS6_33_15:0.20732149370277538902,Bacteria_CP_WS6_BJP_IG2158_WS6_35_49:0.18025965507021249334):0.14462400172371275842[100]):0.81918677008791851435[100],((((Bacteria_RIFCSPHIGHO2_01_FULL_PER_46_8:0.63472141368737933220,Bacteria_RBG_16_CPR_42_10:0.69881188522424797505):0.13295184633933587737[100],((((Bacteria_CP_SR1_bacterium_Aalborg_AAW_1:0.55404654768811290033,Bacteria_CP_SR1_RAAC1_SR1_1:0.49329823275136164273):0.64389316104744298563[100],Bacteria_CP_Peregrinibacteria_ALUMROCK_MS4_Peregrinibacteria_34_52:0.70389198611166647890):0.09132693266148009248[45],(Bacteria_PER-ii_RIFCSPHIGHO2_02_FULL_PER_ii_51_15:0.38115224260190100347,((Y2_MetaBAT.25:0.37128815543511128894,(Bacteria_PER-ii_RIFCSPLOWO2_12_FULL_PER_ii_55_15:0.35704004457206911516,Bacteria_PER-ii_RIFCSPHIGHO2_02_FULL_PER_ii_49_16:0.35768350841874818613):0.08003164774713550367[97]):0.04307289966284121030[67],((Y4_MetaBAT.19:0.28133908988683087316,Bacteria_PER-ii_RIFCSPHIGHO2_01_FULL_PER_ii_51_35:0.26080961465734298077):0.08007366818267171171[98],((Bacteria_PER-ii_RIFOXYD2_FULL_PER_ii_58_15:0.31061616612620612798,Bacteria_PER-ii_RIFCSPLOWO2_12_FULL_PER_ii_53_10:0.31254606712754140485):0.04943698328582008666[64],(Bacteria_Peregrinibacteria_CG_PER_01:0.12624059210214619298,Bacteria_PER-ii_RIFOXYC2_FULL_PER-ii_58_32:0.13013780782887390819):0.20735811765260278583[100]):0.03228201331412797193[47]):0.04196033141907450081[43]):0.08791345586612497875[80]):0.38791014059398348790[100]):0.08493943040424385693[47],(((Bacteria_CPR_PeregrinibacteriaPER_PER_GWF2_33_10:0.30187942049994065385,Bacteria_Peregrinibacteria_RIFOXYB2_FULL_Peregrinibacteria_32_7:0.26778473972146765725):0.37973825848481335132[100],(Bacteria_Peregrinibacteria_RIFOXYA2_FULL_Peregrinibacteria_33_7:0.50115777785738069294,((Bacteria_CPR_PeregrinibacteriaPER_PER_GWC2_39_14:0.50968879880210948841,(Bacteria_Peregrinibacteria_RIFCSPLOWO2_01_FULL_Peregrinibacteria_39_12:0.36075405587773834437,Bacteria_CP_Peregrinibacteria_BJP_IG2102_PER_44_74_final:0.31630537575326694855):0.12472080860706816208[100]):0.07047936533701763817[86],((Bacteria_Peregrinibacteria_CG_PER_02:0.22876865735956741776,Bacteria_Peregrinibacteria_RIFOXYC2_FULL_Peregrinibacteria_41_22:0.29662441492799623832):0.20467176001135595209[100],(Bacteria_Peregrinibacteria_RIFCSPLOWO2_02_FULL_Peregrinibacteria_48_14:0.49777323509332083162,Bacteria_CPR_PeregrinibacteriaPER_PER_GWF2_39_17:0.43266536417049916707):0.06911604115611066912[60]):0.07580366602573417045[98]):0.03846737117337440531[65]):0.04236860258984231214[48]):0.06321075367451570171[97],Bacteria_Peregrinibacteria_CG_PER_03:0.75482638005461477615):0.04082096856272707242[65]):0.05878605897522660301[46]):0.14933817744434899066[100],(((Bacteria_SM2F11_RIFCSPHIGHO2_02_FULL_SM2F11_46_11:0.55425007710562301799,(((Bacteria_SM2F11_RIFCSPHIGHO2_01_SM2F11_52_17:0.39893417000100472869,(Bacteria_SM2F11_RIFCSPLOWO2_02_FULL_SM2F11_48_13:0.17649410575715296368,Bacteria_SM2F11_RIFCSPHIGHO2_01_FULL_SM2F11_46_14:0.17575297483075569271):0.19668823714146110859[100]):0.18277523004756718317[100],(Bacteria_SM2F11_RIFCSPHIGHO2_01_FULL_SM2F11_46_24:0.25994136270204049044,(Bacteria_SM2F11_RIFCSPHIGHO2_12_FULL_SM2F11_42_22:0.22635894367859282772,(Bacteria_SM2F11_RIFCSPHIGHO2_02_FULL_SM2F11_43_13b:0.20608345562857385835,Bacteria_SM2F11_RIFCSPHIGHO2_12_FULL_SM2F11_48_16:0.19854446002338524413):0.04589342863786515653[49]):0.05777943848884840861[96]):0.24466394143727634991[100]):0.07341896776712875106[94],(Bacteria_SM2F11_RIFCSPHIGHO2_01_FULL_SM2F11_43_23:0.43841356054261321207,Bacteria_SM2F11_RIFCSPHIGHO2_01_FULL_SM2F11_50_11:0.38405983658921943880):0.24645919954354544856[100]):0.06432022036624347738[65]):0.16952226447178159185[100],((Bacteria_Parcubacteria_OD1_RIF-OD1-1_RIFCSPLOWO2_01_FULL_RIF_OD1_01_48_11:0.66069991238465386463,(Bacteria_Parcubacteria_OD1_RIF-OD1-1_RIFOXYA2_FULL_RIF_OD1_01_38_24:0.65093916360190939852,(Bacteria_Parcubacteria_OD1_RIF-OD1-1_RIFCSPLOWO2_02_FULL_RIF_OD1_01_42_19:0.44239672431357757176,Bacteria_Parcubacteria_OD1_RIF-OD1-1_RIFCSPHIGHO2_12_FULL_RIF_OD1_01_48_17:0.41636110109172541627):0.17938387008515446763[100]):0.07012285130565169833[86]):0.04265020949777444115[70],((((Bacteria_Parcubacteria_OD1_RIF-OD1-2_RIFCSPLOWO2_01_FULL_RIF_OD1_02_44_13:0.58946703015445089946,Bacteria_CPR_ParcubacteriaOD1_GWA2_OD1_44_12:0.57052727229341704263):0.09979308824833112157[100],(Bacteria_Parcubacteria_OD1_RIF-OD1-2_RIFOXYD2_FULL_RIF_OD1_02_43_21:0.38833544451071355663,Bacteria_Parcubacteria_OD1_RIF-OD1-2_RIFCSPLOWO2_02_FULL_RIF_OD1_02_44_20:0.42830487860419014234):0.28290463839673807289[100]):0.10676894057276437033[100],((X4_MetaBAT.10:0.00126427466552064588,X2_MetaBAT.12:0.00000100000050002909):0.38644898388525261712[100],Bacteria_CPR_ParcubacteriaOD1_Parcubacteria_bacterium_SCGC_AB_164_E21_SAK_001_209:0.63410391895110451710):0.12411340281467242441[99]):0.03382087250283418584[25],(((Bacteria_Parcubacteria_OD1_CG_CPR_14_CG_CPR14_01:0.44801925802014058720,Bacteria_Parcubacteria_OD1_RIF-OD1-3_RIFCSPLOWO2_02_FULL_RIF_OD1_03_48_11:0.36566174105920640214):0.35730439040638439785[100],((Candidatus_Veblenbacteria_bacterium_RIFOXYD1_FULL_43_11:0.01337092374616709149,(Candidatus_Veblenbacteria_bacterium_RIFOXYB1_FULL_43_13:0.00371225599367155414,Bacteria_Parcubacteria_OD1_RIF-OD1-3_RIFOXYC2_FULL_RIF_OD1_03_42_11:0.00165828367042418078):0.00888742371989172109[84]):0.71288432853767846886[100],((Bacteria_Parcubacteria_OD1_CG_CPR_13_CG_CPR13_01:0.56950507834775354610,Bacteria_CPR_ParcubacteriaOD1_GWA2_OD1_43_17_A823:0.46155683079888681908):0.09886548122644024661[99],(Bacteria_Parcubacteria_OD1_RIF-OD1-3_RIFCSPLOWO2_01_FULL_RIF_OD1_03_52_15:0.47748182683838091833,(Bacteria_Parcubacteria_OD1_RIF-OD1-3_RIFOXYC1_FULL_RIF_OD1_03_37_11:0.31898970381447699918,Bacteria_CPR_ParcubacteriaOD1_GWA2_OD1_36_10:0.29823276826080358237):0.17806430293220562588[100]):0.11575196808099977308[100]):0.05406489401389504706[89]):0.03639926537717608906[36]):0.03833536388861346483[27],((((Bacteria_CPR_ParcubacteriaOD1_Parcubacteria_bacterium_SCGC_AAA011_N16_Dusel_001_262:0.55386591510895510915,(Bacteria_Parcubacteria_OD1_Uhrbacteria_RIFCSPLOWO2_01_FULL_OD1_Uhrbacteria_47_25:0.15055965353024849951,Bacteria_Parcubacteria_OD1_Uhrbacteria_RIFCSPLOWO2_02_FULL_OD1_Uhrbacteria_48_12:0.14860704189034268374):0.41740193664659092088[100]):0.08861334857829233913[30],((((Y2_MetaBAT.18:0.00000100000050002909,X3_MetaBAT.20:0.00000100000050002909):0.00000100000050002909[33],Y4_MetaBAT.36:0.00000100000050002909):0.00054314652265981744[97],X1_MetaBAT.2:0.00117027714504237411):0.75697568822043803660[100],Bacteria_Parcubacteria_OD1_CG_CPR_12_CG_CPR12_01:0.55682318499730576455):0.08475061938690629793[49]):0.04822879903663750134[9],((((Bacteria_Parcubacteria_OD1_Uhrbacteria_RIFCSPLOWO2_02_FULL_OD1_Uhrbacteria_46_25:0.51492830564053715392,Bacteria_Parcubacteria_OD1_Uhrbacteria_RIFCSPHIGHO2_02_FULL_OD1_Uhrbacteria_57_19:0.45762303200622417299):0.08781970776312701676[58],(((Bacteria_Parcubacteria_OD1_Uhrbacteria_RIFOXYC2_FULL_OD1_Uhrbacteria_47_19:0.07146271491233589790,Bacteria_Parcubacteria_OD1_CG_CPR_02_CG_CPR02_01:0.05462111282667594936):0.25060538714743368915[100],Bacteria_OD1_uncultured_SG8_24:0.27957792127969127716):0.26337152936911562007[100],(Bacteria_Parcubacteria_OD1_Uhrbacteria_RIFCSPHIGHO2_12_FULL_OD1_Uhrbacteria_60_25:0.57504540452208607881,((Bacteria_CPR_ParcubacteriaOD1_Uhrbacteria_ACD76:0.40560792208184409668,Bacteria_CPR_ParcubacteriaOD1_Uhrbacteria_GWB2_OD1_ACD66_rel_41_36:0.57456204242311126329):0.10248004741382646388[83],(Bacteria_Parcubacteria_OD1_Uhrbacteria_RIFCSPHIGHO2_02_FULL_OD1_Uhrbacteria_54_11:0.53153400884090629130,(Bacteria_CPR_ParcubacteriaOD1_Uhrbacteria_GWE2_OD1_45_35:0.35855024801458507122,((Bacteria_Parcubacteria_OD1_Uhrbacteria_RIFOXYB2_FULL_OD1_Uhrbacteria_57_15:0.25793415308240508210,Bacteria_Parcubacteria_OD1_Uhrbacteria_RIFCSPHIGHO2_01_FULL_OD1_Uhrbacteria_63_20:0.29707673705360237992):0.06135014662998397594[100],((Bacteria_CPR_ParcubacteriaOD1_Uhrbacteria_GWF2_OD1_39_13:0.29049594682100027265,Bacteria_Parcubacteria_OD1_Uhrbacteria_RIFOXYB2_FULL_OD1_Uhrbacteria_45_11:0.29081061202880670313):0.08527743604079088269[100],(Bacteria_CPR_ParcubacteriaOD1_Uhrbacteria_GWF2_OD1_46_218:0.38143258968060572700,Bacteria_Parcubacteria_OD1_Uhrbacteria_RIFOXYB2_FULL_OD1_Uhrbacteria_41_18:0.26292751595569685552):0.07234022324247918467[100]):0.05364937944375068601[100]):0.06666924349103581227[100]):0.05219378770650360405[98]):0.04600723968033249012[66]):0.07087714234627294496[100]):0.05372334608465045847[31]):0.03415276681970458306[24]):0.04265969437980809270[75],Bacteria_Parcubacteria_OD1_Falkowbacteria_RIFOXYA2_FULL_OD1_Falkowbacteria_38_12:0.52657021609595033862):0.03257766300124146502[12],((Bacteria_CPR_ParcubacteriaOD1_Magasanikbacteria_GWA2_OD1_42_32:0.45187535875831286170,Bacteria_CPR_ParcubacteriaOD1_Magasanikbacteria_GWA2_OD1_45_39_plus:0.47872763457941003296):0.16496817869458421657[100],(((Bacteria_CPR_ParcubacteriaOD1_Magasanikbacteria_GWC2_OD1_37_14:0.37494637582401169063,(((Bacteria_Parcubacteria_OD1_Magasanikbacteria_RIFOXYC2_FULL_OD1_Magasanikbacteria_39_8:0.21577300369167803917,(Bacteria_Parcubacteria_OD1_Magasanikbacteria_CG_Magasa_01:0.14128945627714298294,(Bacteria_Parcubacteria_OD1_Magasanikbacteria_RifOxyC12_full_OD1_Magasanikbacteria_33_11:0.09133766936110523926,Bacteria_Parcubacteria_OD1_Magasanikbacteria_RIFOXYD12_FULL_OD1_Magasanikbacteria_33_17:0.08401515872302045551):0.04415335855932311232[100]):0.17831782340932345043[100]):0.12615503065437153052[100],(Bacteria_CPR_ParcubacteriaOD1_Magasanikbacteria_Parcubacteria_bacterium_SCGC_AAA011_J21_DUSEL_001_191:0.36073469329798230065,(Bacteria_CPR_ParcubacteriaOD1_Magasanikbacteria_GWA2_OD1_56_11:0.29281734688398192157,Bacteria_Parcubacteria_OD1_Magasanikbacteria_RIFCSPHIGHO2_12_FULL_OD1_Magasanikbacteria_41_16:0.33347811500161517184):0.10699168281554077842[100]):0.06529475941333003075[95]):0.06229231333724762065[100],((Bacteria_Parcubacteria_OD1_Magasanikbacteria_RIFCSPHIGHO2_02_FULL_OD1_Magasanikbacteria_51_14:0.27965634976588288341,Bacteria_Parcubacteria_OD1_Magasanikbacteria_RIFCSPLOWO2_02_FULL_OD1_Magasanikbacteria_47_16:0.37560813321029951073):0.08352094129638927555[97],((Bacteria_CPR_ParcubacteriaOD1_Magasanikbacteria_GWD2_OD1_43_18:0.36486396671206366982,Bacteria_Parcubacteria_OD1_Magasanikbacteria_RIFCSPHIGHO2_02_FULL_OD1_Magasanikbacteria_41_13:0.35901563137295994244):0.07450036388285648237[71],(Bacteria_Parcubacteria_OD1_Magasanikbacteria_RIFCSPHIGHO2_02_FULL_OD1_Magasanikbacteria_33_17:0.18226128889876261341,Bacteria_Parcubacteria_OD1_Magasanikbacteria_RIFOXYB1_FULL_OD1_Magasanikbacteria_40_15:0.14409653369104372111):0.21383334375218115975[100]):0.02286416358456187792[31]):0.04722188718545385772[76]):0.04959608986098035938[75]):0.13057511181183972804[100],(((Bacteria_Parcubacteria_OD1_Magasanikbacteria_RIFOXYD1_FULL_OD1_Magasanikbacteria_40_23:0.12346053665597861437,(Bacteria_CPR_ParcubacteriaOD1_Magasanikbacteria_GWA2_OD1_40_10_partial:0.10506902501404409567,Y2_MetaBAT.13:0.08198471978022654760):0.06573063253929097016[100]):0.15056082602694614847[100],Bacteria_CPR_ParcubacteriaOD1_Magasanikbacteria_GWA2_OD1_46_17_plus:0.30857048495096345286):0.06872749973120718947[100],((Bacteria_Parcubacteria_OD1_Magasanikbacteria_RIFCSPLOWO2_02_FULL_OD1_Magasanikbacteria_44_11:0.19456236480003616385,Bacteria_CPR_ParcubacteriaOD1_Magasanikbacteria_GWA2_OD1_50_22_partial:0.22115055799601879283):0.12974389285931511862[100],(Bacteria_Parcubacteria_OD1_Magasanikbacteria_RIFOXYD2_FULL_OD1_Magasanikbacteria_41_14:0.26123688134817513173,Bacteria_Parcubacteria_OD1_Magasanikbacteria_RIFOXYC2_FULL_OD1_Magasanikbacteria_42_28:0.22606887900311012363):0.15279358884868748936[100]):0.03453940655335838855[90]):0.16430682275408450832[100]):0.10193499374007361502[100],Bacteria_Parcubacteria_OD1_Magasanikbacteria_RIFCSPHIGHO2_02_FULL_OD1_Magasanikbacteria_50_9b:0.61241380944120282770):0.05353404087489851970[91]):0.07179396721761185929[100]):0.02582093787428740503[10]):0.03585766859099470683[12],((((Bacteria_Parcubacteria_OD1_Kuenenbacteria_CG_Kuenen_01:0.40964753629341232877,(Bacteria_Parcubacteria_OD1_Falkowbacteria_RIFCSPLOWO2_12_FULL_OD1_Falkowbacteria_42_13:0.36018868296109585181,Bacteria_Parcubacteria_OD1_Kuenenbacteria_CG_Kuenen_02:0.30244925800216904133):0.09860795316447473757[99]):0.24150769723208381778[100],((Bacteria_Parcubacteria_OD1_Falkowbacteria_RIFOXYA2_FULL_OD1_Falkowbacteria_47_9:0.32111623683110718241,Bacteria_Parcubacteria_OD1_Falkowbacteria_RIFCSPHIGHO2_02_FULL_OD1_Falkowbacteria_45_15:0.29797200523885386536):0.19275636101841017722[100],(((Bacteria_Parcubacteria_OD1_Falkowbacteria_RIFOXYA2_FULL_OD1_Falkowbacteria_47_19:0.31110830069955786037,(Bacteria_CPR_ParcubacteriaOD1_Falkowbacteria_GWE2_OD1_38_254:0.31703123773804209318,Bacteria_Parcubacteria_OD1_Falkowbacteria_RIFOXYD2_FULL_OD1_Falkowbacteria_34_120:0.27512228817302020190):0.04552347826657317242[89]):0.06453541371279374050[100],((Bacteria_CPR_ParcubacteriaOD1_Falkowbacteria_GWF2_OD1_43_32:0.20339992935598100177,Bacteria_Parcubacteria_OD1_Falkowbacteria_CG_Falkow_01:0.27866630546095094711):0.14939915267778938746[100],Bacteria_Parcubacteria_OD1_Falkowbacteria_CG_Falkow_03:0.34202968383009874076):0.12987748957590766752[100]):0.03917284414949796095[96],(Bacteria_CPR_ParcubacteriaOD1_GWE2_OD1_38_18:0.34866937390059721258,Bacteria_Parcubacteria_OD1_Falkowbacteria_RIFCSPLOWO2_12_FULL_OD1_Falkowbacteria_45_13:0.41105047114058629321):0.04286469875060629903[68]):0.07625519573747881197[100]):0.12306224422632978943[100]):0.04548325754579017610[34],(Bacteria_Parcubacteria_OD1_Falkowbacteria_RBG_13_OD1_Falkowbacteria_39_14:0.51739954075742233819,(Bacteria_CPR_ParcubacteriaOD1_GWA2_OD1_40_23:0.49687906974277101790,Bacteria_Parcubacteria_OD1_Falkowbacteria_RIFOXYC2_FULL_OD1_Falkowbacteria_36_12:0.42256139810848392102):0.15410830954982343566[100]):0.05402274285820648364[13]):0.03425473534315816998[12],(((Bacteria_Parcubacteria_OD1_Falkowbacteria_RBG_13_OD1_Falkowbacteria_39_9:0.23487756669321588343,Bacteria_Parcubacteria_OD1_Falkowbacteria_RBG_13_OD1_Falkowbacteria_36_9:0.24711959630266128185):0.21112904501555901371[100],Bacteria_Parcubacteria_OD1_Falkowbacteria_RIFCSPLOWO2_01_FULL_OD1_Falkowbacteria_39_33:0.55651473965474451688):0.05830763754181735731[29],(Y2_MetaBAT.31:0.70060191037799479652,(Bacteria_Parcubacteria_OD1_Falkowbacteria_RIFCSPHIGHO2_01_FULL_OD1_Falkowbacteria_47_11b:0.38707784838058217902,(Bacteria_Parcubacteria_OD1_Falkowbacteria_RIFCSPHIGHO2_02_FULL_OD1_Falkowbacteria_39_17:0.34134139886258585417,(Bacteria_Parcubacteria_OD1_Falkowbacteria_RIFCSPHIGHO2_01_FULL_OD1_Falkowbacteria_39_8:0.26696160612481789620,Bacteria_Parcubacteria_OD1_Falkowbacteria_RIFCSPHIGHO2_01_FULL_OD1_Falkowbacteria_44_11:0.35182420184460427848):0.05358300526196476538[68]):0.04488371968045062887[63]):0.08218553728359870303[93]):0.09763399132939838687[59]):0.04511709311635857950[11]):0.03267441892010324728[10]):0.03486361214551100818[33]):0.01873470816375047074[14]):0.03728009049732183833[36]):0.07798552423522175925[100]):0.04628490720999520192[88],((Y2_MetaBAT.38:0.75756241696105552919,(Bacteria_Parcubacteria_OD1_RIF-OD1-4_RIFCSPHIGHO2_02_FULL_RIF_OD1_04_46_16:0.48506935104640203082,(Bacteria_Parcubacteria_OD1_RIF-OD1-4_RIFCSPHIGHO2_01_FULL_RIF_OD1_04_46_36:0.22418650309777715668,Bacteria_Parcubacteria_OD1_RIF-OD1-4_RIFCSPHIGHO2_12_FULL_RIF-OD1-04_45_11b:0.22065741174348449394):0.32815756907486870464[100]):0.32027994361087697150[100]):0.23331021202985824381[100],(((Bacteria_Parcubacteria_OD1_Moranbacteria_RIFOXYC1_FULL_OD1_Moranbacteria_44_13:0.10199095683472113316,Bacteria_Parcubacteria_OD1_Moranbacteria_RIFOXYB1_FULL_OD1_Moranbacteria_44_23:0.09519274691328002969):0.34842154061737318216[100],((Bacteria_CPR_ParcubacteriaOD1_MoranbacteriaOD1_i_GWA2_OD1_39_41:0.30579425912464203163,(Bacteria_Parcubacteria_OD1_Moranbacteria_RifOxyA12_full_OD1_Moranbacteria_35_19:0.25955395404028919204,Bacteria_Parcubacteria_OD1_Moranbacteria_RifOxyA12_full_OD1_Moranbacteria_44_15:0.21578202228762852211):0.08106802046726410693[100]):0.10347358622337946010[100],((((Bacteria_Parcubacteria_OD1_Moranbacteria_RIFCSPLOWO2_12_FULL_OD1_Moranbacteria_48_12:0.12352734345225799273,(Bacteria_Parcubacteria_OD1_Moranbacteria_CG_Moran_02:0.13092374150341928862,Bacteria_Parcubacteria_OD1_Moranbacteria_CG_Moran_01:0.09416346516087494012):0.06159872183996652206[100]):0.13503018492672760886[100],Bacteria_Parcubacteria_OD1_Moranbacteria_RIFCSPHIGHO2_01_FULL_OD1_Moranbacteria_55_24:0.24578144495755782639):0.28135439056757910459[100],((Bacteria_CPR_ParcubacteriaOD1_MoranbacteriaOD1_i_GWE2_OD1_36_40:0.08160607276391626530,Bacteria_CPR_ParcubacteriaOD1_MoranbacteriaOD1_i_GWC2_OD1_i_37_82:0.07098469957461379931):0.20564117256752220686[100],(Bacteria_CPR_ParcubacteriaOD1_Moranbacteria:0.16318703626121444650,(Bacteria_CPR_ParcubacteriaOD1_MoranbacteriaOD1_i_GWC2_OD1_i_45_10:0.09164808020071522898,Bacteria_CPR_ParcubacteriaOD1_MoranbacteriaOD1_i_GWE1_OD1_i_ACD11_lin_49_15:0.09356733887619289591):0.05696701003653042994[100]):0.12335881832307367401[100]):0.09516496140066471598[100]):0.04089743146270389401[78],(Bacteria_CPR_ParcubacteriaOD1_MoranbacteriaOD1_i_GWD1_OD1_37_17:0.32177819173004035269,(Bacteria_CP_OD1_ALUMROCK_MS4_OD1_33_19:0.12660207206014018055,(Bacteria_CPR_ParcubacteriaOD1_MoranbacteriaOD1_i_GWF1_OD1_34_10:0.05875414014486200764,Bacteria_CPR_ParcubacteriaOD1_MoranbacteriaOD1_i_GWE1_OD1_ACD7_35_17:0.06939725398297509618):0.07463400342772377738[100]):0.27021544805004410472[100]):0.09473007753970287548[100]):0.06720194842824089854[100]):0.10315327733470448790[100]):0.20494840156304111600[100],((((((Bacteria_CPR_ParcubacteriaOD1_L1_Parcubacteria_bacterium_SCGC_AAA011_A09_DUSEL_001_189:0.68813080572709695026,(Bacteria_CPR_ParcubacteriaOD1_Azambacteria_GWE1_OD1:0.38078858243762897517,Bacteria_Parcubacteria_OD1_Azambacteria_RIFCSPLOWO2_02_FULL_OD1_Azambacteria_44_14:0.33467028916610769285):0.21548002628408599590[100]):0.06844233766119106610[17],((((Bacteria_CPR_ParcubacteriaOD1_GWB1_OD1_rel_45_10:0.22735530439007828329,Bacteria_Parcubacteria_OD1_RIFOXYD1_FULL_OD1_41_16:0.27633972284412844367):0.25561085983430820168[100],(Bacteria_Parcubacteria_OD1_CG_CPR_08_CG_CPR08_01:0.46503806413328524494,Bacteria_CPR_ParcubacteriaOD1_GWB1_OD1_rel_46_8:0.51585672697535067677):0.09891762779558796459[88]):0.35484276554065874443[100],(Bacteria_Parcubacteria_OD1_RIFCSPLOWO2_01_FULL_OD1_48_18:0.57102023696141313014,((Bacteria_Parcubacteria_OD1_Jorgensenbacteria_RIFCSPLOWO2_12_FULL_OD1_Jorgensenbacteria_42_11:0.50164047949633083778,(Bacteria_Parcubacteria_OD1_Jorgensenbacteria_RIFCSPLOWO2_01_FULL_OD1_Jorgensenbacteria_45_25b:0.49271652146076355683,((Bacteria_Parcubacteria_OD1_GWA1_OD1_49_17:0.31587635982186207384,Bacteria_CPR_ParcubacteriaOD1_Jorgensenbacteria_GWB1_OD1_50_10:0.35208871030416732939):0.09661742380967024146[99],((Y5_MetaBAT.41:0.45637529752646988079,Bacteria_Parcubacteria_OD1_Jorgensenbacteria_RIFCSPHIGHO2_02_FULL_OD1_Jorgensenbacteria_45_20:0.46209358501890629434):0.07418551115995090928[55],Bacteria_CPR_ParcubacteriaOD1_Jorgensenbacteria_GWB1_OD1_49_9:0.38363269197923838272):0.02257573614073712584[35]):0.06134067836497501119[84]):0.10140763717947880174[100]):0.07679240035876643000[100],(((Bacteria_CPR_ParcubacteriaOD1_GWB1_OD1_45_9:0.42734640285291108919,((Bacteria_Parcubacteria_OD1_Wolfebacteria_RIFCSPLOWO2_01_FULL_OD1_Wolfebacteria_47_17b:0.59280119633246430855,Bacteria_Parcubacteria_OD1_Wolfebacteria_RIFOXYB1_FULL_OD1_Wolfebacteria_54_12:0.42207816934126612951):0.06908715223848581333[91],(Bacteria_Parcubacteria_OD1_Wolfebacteria_CG_Wolfe_01:0.27466273007390812344,(Bacteria_CPR_ParcubacteriaOD1_Wolfebacteria_GWB1_OD1_41_12:0.22372111322544252499,Bacteria_Parcubacteria_OD1_Wolfebacteria_RIFCSPLOWO2_01_FULL_OD1_Wolfebacteria_38_11:0.26355380436520714493):0.06415855783087925923[99]):0.06988694113966821553[99]):0.06032365169877679234[99]):0.03189965673937010526[34],((Bacteria_Parcubacteria_OD1_RIFCSPHIGHO2_12_FULL_OD1_44_17:0.47980306891276064407,(Bacteria_Parcubacteria_OD1_RIFCSPLOWO2_02_FULL_OD1_45_11:0.51235971238400279670,(Bacteria_Parcubacteria_OD1_RIFCSPHIGHO2_12_FULL_OD1_43_12:0.34667232818964238694,Bacteria_Parcubacteria_OD1_RIFCSPLOWO2_01_FULL_OD1_48_10:0.40814174526489266359):0.07748521056943936947[90]):0.07654357136184339327[100]):0.10449570110241396259[100],((Bacteria_Parcubacteria_OD1_Wolfebacteria_RIFCSPLOWO2_01_FULL_OD1_Wolfebacteria_44_18:0.29157045595500474811,Y2_MetaBAT.3:0.39395504128302516467):0.10689688824546009216[100],(Bacteria_Parcubacteria_OD1_Wolfebacteria_RIFCSPHIGHO2_02_FULL_OD1_Wolfebacteria_42_16:0.42839237738816055012,(X4_MetaBAT.26:0.01457766693294949151,X2_MetaBAT.26:0.00665908502810796249):0.40146252017078298824[100]):0.09939203773943008913[100]):0.07699982704822863622[100]):0.04214216942767560342[50]):0.03186200110696270349[37],(((Bacteria_Parcubacteria_OD1_GWB1_OD1_49_6:0.37625955529065813199,(((Bacteria_Parcubacteria_OD1_RIFCSPLOWO2_01_FULL_OD1_52_25:0.38160451346270674033,Bacteria_Parcubacteria_OD1_RIFCSPLOWO2_01_FULL_OD1_56_20:0.35020769484447838993):0.04626648760470269267[39],Bacteria_Parcubacteria_OD1_RIFCSPLOWO2_01_FULL_OD1_45_15:0.37008511759266826679):0.04050036092396270410[46],(Bacteria_Parcubacteria_OD1_RIFCSPHIGHO2_01_FULL_OD1_57_28:0.37018037107421253307,Y5_MetaBAT.15:0.43837420704684287864):0.09006257135551801185[96]):0.04392821562057334928[51]):0.14383114053570611457[100],(Bacteria_Parcubacteria_OD1_RIFOXYD1_FULL_OD1_36_11:0.54346522638170435826,Bacteria_Parcubacteria_OD1_RIFCSPLOWO2_12_FULL_OD1_60_15:0.39662293451747643314):0.06434600066450137101[75]):0.03312835882766762552[48],Bacteria_Parcubacteria_OD1_RIFCSPLOWO2_01_FULL_OD1_40_28:0.55579564578565232580):0.03471457521980474831[46]):0.04563601181248089916[85]):0.09366572451609746219[100]):0.09204232736139007776[100]):0.07903124355876872675[90],((((((X2_MetaBAT.24:0.41930833320638855044,Bacteria_CPR_ParcubacteriaOD1_GWC2_OD1_40_31:0.40567716272029574753):0.11441566446222170561[100],((((((Bacteria_Parcubacteria_OD1_Kaiserbacteria_RIFCSPLOWO2_01_FULL_OD1_Kaiserbacteria_51_21:0.39602663120650855033,(((Bacteria_Parcubacteria_OD1_Adlerbacteria_RIFCSPLOWO2_01_FULL_OD1_Adlerbacteria_54_21b:0.19840691336208335360,Bacteria_Parcubacteria_OD1_Adlerbacteria_RIFCSPHIGHO2_01_FULL_OD1_Adlerbacteria_54_23:0.24212324716291333537):0.06662835851565752920[100],(Bacteria_Parcubacteria_OD1_Adlerbacteria_RIFOXYC1_FULL_OD1_Adlerbacteria_48_26:0.26536295394063852404,(Bacteria_Parcubacteria_OD1_Adlerbacteria_RIFCSPHIGHO2_12_FULL_OD1_Adlerbacteria_53_18:0.15288977139902526492,Y2_MetaBAT.56:0.22063705168403807688):0.05581463516987796025[98]):0.02796230487680489291[50]):0.05548902291817717214[96],Bacteria_Parcubacteria_OD1_Adlerbacteria_RIFCSPLOWO2_01_FULL_OD1_Adlerbacteria_51_16:0.22899871276556757471):0.23246548637307765106[100]):0.07139279730965970849[98],(Bacteria_CPR_ParcubacteriaOD1_GWA2_OD1_43_11:0.51359739823942840431,((X1_MetaBAT.7:0.48229622440318203891,(((Bacteria_Parcubacteria_OD1_CG_CPR_18_CG_CPR18_01:0.24007201418912471613,Bacteria_Parcubacteria_OD1_Kaiserbacteria_RIFCSPLOWO2_12_FULL_OD1_Kaiserbacteria_45_26:0.25470279252653416080):0.04056690580590891632[71],Bacteria_Parcubacteria_OD1_RIF-OD1-11_RIFCSPHIGHO2_01_FULL_RIF_OD1_11_46_22:0.27175526876756567196):0.05658499702875232490[83],(Bacteria_Parcubacteria_OD1_Kaiserbacteria_RIFCSPLOWO2_12_FULL_OD1_Kaiserbacteria_50_10:0.04974729218555242610,Bacteria_Parcubacteria_OD1_Kaiserbacteria_RIFCSPHIGHO2_02_FULL_OD1_Kaiserbacteria_49_34:0.05256504327185244907):0.35819764039051232851[100]):0.16796436175400530910[100]):0.05600472993136140776[95],(((Bacteria_Parcubacteria_OD1_Kaiserbacteria_RIFCSPLOWO2_01_FULL_OD1_Kaiserbacteria_55_19:0.13552128796211529438,(Bacteria_Parcubacteria_OD1_Kaiserbacteria_RIFCSPHIGHO2_02_FULL_OD1_Kaiserbacteria_55_17:0.13315840627676883701,(Bacteria_Parcubacteria_OD1_Kaiserbacteria_RIFCSPHIGHO2_02_FULL_OD1_Kaiserbacteria_54_22:0.12245076569275913092,Bacteria_Parcubacteria_OD1_Kaiserbacteria_RIFCSPLOWO2_01_FULL_OD1_Kaiserbacteria_52_12b:0.12164911593016762559):0.03111369156792164609[49]):0.02927406890920151300[40]):0.15047519771649550679[100],Bacteria_Parcubacteria_OD1_Kaiserbacteria_RIFCSPHIGHO2_12_FULL_OD1_Kaiserbacteria_56_13:0.26877142128308256774):0.26476031771577324125[100],(((Bacteria_Parcubacteria_OD1_Kaiserbacteria_RIFCSPHIGHO2_02_FULL_OD1_Kaiserbacteria_49_16:0.19881645272987089057,Bacteria_Parcubacteria_OD1_Kaiserbacteria_RIFCSPHIGHO2_12_FULL_OD1_Kaiserbacteria_53_13:0.12480614173493026486):0.10445562650394941973[100],((Y3_MetaBAT.74:0.19832523247784025755,Bacteria_Parcubacteria_OD1_Kaiserbacteria_RIFCSPLOWO2_01_FULL_OD1_Kaiserbacteria_55_25:0.15580452790089802106):0.10321992660942189146[100],((Bacteria_Parcubacteria_OD1_Kaiserbacteria_RIFCSPHIGHO2_01_FULL_OD1_Kaiserbacteria_53_29:0.12627938938858770945,Bacteria_Parcubacteria_OD1_Kaiserbacteria_RIFCSPLOWO2_01_FULL_OD1_Kaiserbacteria_54_22:0.13000262125330763752):0.09525344243371822173[100],(Bacteria_Parcubacteria_OD1_Kaiserbacteria_RIFCSPLOWO2_02_FULL_OD1_Kaiserbacteria_51_13:0.33998636804038762094,(Bacteria_Parcubacteria_OD1_Kaiserbacteria_RIFCSPHIGHO2_01_FULL_OD1_Kaiserbacteria_55_17:0.17840875064734018629,(Bacteria_Parcubacteria_OD1_Kaiserbacteria_RIFCSPLOWO2_01_FULL_OD1_Kaiserbacteria_54_24:0.13644870953245141765,Bacteria_Parcubacteria_OD1_Kaiserbacteria_RIFCSPHIGHO2_02_FULL_OD1_Kaiserbacteria_59_21:0.11396099882673613179):0.05995650851060222580[100]):0.05435329209199207812[100]):0.03474954621356508844[45]):0.04502809658065354270[53]):0.02771947973848770327[18]):0.03203603164109545404[35],(Y2_MetaBAT.8:0.23641301617565338433,(Bacteria_Parcubacteria_OD1_Kaiserbacteria_RIFCSPLOWO2_01_FULL_OD1_Kaiserbacteria_53_17:0.12508916817944726319,(Bacteria_Parcubacteria_OD1_Kaiserbacteria_RIFCSPHIGHO2_01_FULL_OD1_Kaiserbacteria_56_24:0.10493375934546926576,Bacteria_Parcubacteria_OD1_RIFCSPHIGHO2_01_FULL_OD1_56_18:0.13215206225864001288):0.05064671914676423942[98]):0.12648945975596692648[100]):0.03888292393125132584[78]):0.23152024207082497198[100]):0.05596585262492978496[97]):0.04522006849235307019[92]):0.03643507279503018642[90]):0.05921319806008196879[98],(Y2_MetaBAT.48:0.00190562050025156068,Y4_MetaBAT.14:0.00316964481888942556):0.46598127384172582932[100]):0.03462894915528818424[34],(((Y2_MetaBAT.107:0.52264948903525121349,((Bacteria_Parcubacteria_OD1_RIF-OD1-1_RIFCSPHIGHO2_12_FULL_RIF_OD1_10_43_12b:0.29530192753541567585,Bacteria_Parcubacteria_OD1_RIF-OD1-1_RIFCSPHIGHO2_12_FULL_RIF_OD1_10_44_12b:0.35671508176706268056):0.12936210758232311036[100],((Bacteria_Parcubacteria_OD1_RIF-OD1-1_RIFCSPLOWO2_01_FULL_RIF_OD1_10_35_19:0.17497971448853114063,(Bacteria_Parcubacteria_OD1_RIF-OD1-1_RIFOXYD1_FULL_RIF_OD1_10_39_35:0.13126822968869902852,(Bacteria_Parcubacteria_OD1_RIF-OD1-1_RIFCSPLOWO2_12_FULL_RIF_OD1_10_39_16:0.14347831585214448902,Bacteria_Parcubacteria_OD1_RIF-OD1-1_RIFCSPHIGHO2_02_FULL_RIF_OD1_10_39_19:0.15033096791192529507):0.02935683411594099818[47]):0.05009375906843120674[70]):0.30325997324103887154[100],(((Bacteria_Parcubacteria_OD1_RIF-OD1-1_RIFCSPHIGHO2_01_FULL_RIF_OD1_10_46_25:0.13793239329795778381,(Bacteria_Parcubacteria_OD1_RIF-OD1-1_RIFCSPHIGHO2_01_FULL_RIF_OD1_10_49_18:0.14966066664701865863,Bacteria_Parcubacteria_OD1_RIF-OD1-1_RIFCSPHIGHO2_02_FULL_RIF_OD1_10_43_37:0.11550239324886267533):0.05204896806467460002[97]):0.09417212762404884863[100],(((Bacteria_Parcubacteria_OD1_RIF-OD1-1_RIFCSPHIGHO2_02_FULL_RIF_OD1_10_39_16:0.17050331172084720599,(Bacteria_Parcubacteria_OD1_RIF-OD1-1_RIFCSPHIGHO2_01_FULL_RIF_OD1_10_43_60:0.13636531862655873470,Bacteria_Parcubacteria_OD1_RIF-OD1-1_RIFCSPLOWO2_01_FULL_RIF_OD1_10_47_33:0.15439499609473691932):0.02299583577069745297[42]):0.04218236498115873062[70],Bacteria_Parcubacteria_OD1_RIF-OD1-1_RIFCSPLOWO2_02_FULL_RIF_OD1_10_44_12b:0.14177584346041477437):0.03918515490266019641[73],Bacteria_Parcubacteria_OD1_RIF-OD1-1_RIFCSPHIGHO2_01_FULL_RIF_OD1_10_44_22b:0.21504221565680706196):0.04412392921257226458[59]):0.26114474987656366434[100],(Bacteria_Parcubacteria_OD1_RIF-OD1-1_RIFCSPLOWO2_02_RIF_OD1_10_39_10:0.17667955415348157722,(Bacteria_Parcubacteria_OD1_RIF-OD1-1_RIFCSPLOWO2_02_FULL_RIF_OD1_10_39_26:0.16756530982061634827,(Y2_MetaBAT.46:0.21169179638650845177,Bacteria_CPR_ParcubacteriaOD1_GWC2_OD1_40_10:0.17007650965691986644):0.04348094955363963898[84]):0.03310567343109735439[39]):0.18608551915574120250[100]):0.04673803762617759899[61]):0.03052393748297743334[75]):0.03193381718083108944[97]):0.05521411891797452925[100],((((Bacteria_CPR_ParcubacteriaOD1_GWA2_OD1_44_15_partial:0.17672675631603401714,Bacteria_CPR_ParcubacteriaOD1_GWA2_OD1_like_47_16:0.17022294235943316587):0.17517601137161586955[100],((Y2_MetaBAT.17:0.41800143680666185242,(Bacteria_Parcubacteria_OD1_RIF-OD1-11_RIFCSPLOWO2_02_RIF_OD1_11_50_13:0.21800020067065581375,Bacteria_Parcubacteria_OD1_RIF-OD1-11_RIFCSPHIGHO2_01_FULL_RIF_OD1_11_51_15:0.17625607594744335804):0.15932877793038513481[100]):0.07769570756958044111[93],(Y2_MetaBAT.72:0.46984825549027015024,Bacteria_Parcubacteria_OD1_RIF-OD1-11_RIFCSPHIGHO2_02_FULL_RIF_OD1_11_43_32b:0.43499393844958211819):0.06794202631495840916[86]):0.06018942209868379661[95]):0.06498575783369311964[97],(Bacteria_Parcubacteria_OD1_RIF-OD1-11_RIFCSPLOWO2_12_FULL_RIF_OD1_11_43_20:0.47035128838144385499,((Bacteria_Parcubacteria_OD1_RIF-OD1-11_RIFCSPHIGHO2_01_FULL_RIF_OD1_11_46_22b:0.40730832773448760742,Bacteria_Parcubacteria_OD1_RIF-OD1-11_RIFCSPLOWO2_02_FULL_RIF_OD1_11_44_35:0.39254846292546308195):0.05803718818337902374[39],(Bacteria_Parcubacteria_OD1_RIF-OD1-11_RIFCSPLOWO2_12_FULL_RIF_OD1_11_47_20:0.40819931649897950310,Bacteria_Parcubacteria_OD1_RIF-OD1-11_RIFCSPHIGHO2_02_FULL_RIF_OD1_11_45_35:0.30084826236141726241):0.07488779509849603777[58]):0.03498267691187087469[30]):0.03589783221802330532[53]):0.03253482827070254546[18],(Bacteria_Parcubacteria_OD1_Yanofskybacteria_RIFCSPHIGHO2_02_FULL_OD1_Yanofskybacteria_44_12:0.24246621733669465604,Bacteria_Parcubacteria_OD1_RIF-OD1-11_RIFCSPHIGHO2_12_FULL_RIF_OD1_11_45_16:0.18476333949752915542):0.33909370435606844829[100]):0.04414694140114081011[98]):0.04074294312994899275[99],((Candidatus_Campbellbacteria_bacterium_RIFCSPLOWO2_01_FULL_34_15:0.20164127133184725493,Bacteria_Parcubacteria_OD1_Campbellbacteria_RIFOXYC2_FULL_OD1_Campbellbacteria_35_25:0.17054492559535744389):0.19203961392130955432[100],X2_MetaBAT.16:0.42238039018743372965):0.09827120557089308317[100]):0.01929549591616852577[19]):0.03963776683237811571[84],((Y5_MetaBAT.30:0.42156382362064620528,((((Bacteria_CPR_ParcubacteriaOD1_Nomurabacteria_GWA2_OD1_40_9:0.18471663328057402742,(((Bacteria_Parcubacteria_OD1_Nomurabacteria_RIFCSPLOWO2_01_FULL_OD1_Nomurabacteria_39_17:0.19471426116514806148,(Bacteria_Parcubacteria_OD1_Nomurabacteria_CG_Nomura_03:0.12152793940897949065,Bacteria_Parcubacteria_OD1_Nomurabacteria_RIFCSPHIGHO2_02_FULL_OD1_Nomurabacteria_35_13:0.10470340180385802331):0.06004581842980834250[100]):0.03606743640831730491[98],(((Bacteria_Parcubacteria_OD1_Nomurabacteria_RIFCSPLOWO2_01_FULL_OD1_Nomurabacteria_41_52b:0.22203194036567044933,(Bacteria_Parcubacteria_OD1_Nomurabacteria_RIFCSPHIGHO2_02_FULL_OD1_Nomurabacteria_42_19:0.11685522702123508909,Bacteria_Parcubacteria_OD1_Nomurabacteria_RIFCSPLOWO2_12_FULL_OD1_Nomurabacteria_44_11:0.14678879714231773956):0.05891907593043981678[100]):0.03954389487639052569[89],(((Bacteria_CPR_ParcubacteriaOD1_Nomurabacteria_GWA2_OD1_41_25_partial:0.09424267651360120068,(Bacteria_CPR_ParcubacteriaOD1_Nomurabacteria_GWB1_OD1_47_6_part:0.18034930746925267875,Bacteria_CPR_ParcubacteriaOD1_Nomurabacteria_GWA2_OD1_43_15:0.09144555025003052451):0.03910408307055419919[92]):0.02616899696120628116[52],(Bacteria_CPR_ParcubacteriaOD1_Nomurabacteria_GWA1_OD1_43_17:0.11767014767664846220,Bacteria_Parcubacteria_OD1_Nomurabacteria_RIFOXYB1_FULL_OD1_Nomurabacteria_39_16:0.09463924455343948605):0.02012481361094393614[37]):0.03274967755677905823[100],(((Bacteria_Parcubacteria_OD1_Nomurabacteria_RIFCSPHIGHO2_02_FULL_OD1_Nomurabacteria_36_29:0.13692768616257069980,(((Bacteria_Parcubacteria_OD1_Nomurabacteria_RIFCSPLOWO2_12_FULL_OD1_Nomurabacteria_40_42:0.13166238100364310859,(Bacteria_Parcubacteria_OD1_Nomurabacteria_RIFOXYC2_FULL_OD1_Nomurabacteria_36_19:0.11002272318031426634,Bacteria_Parcubacteria_OD1_Nomurabacteria_RIFCSPHIGHO2_01_FULL_OD1_Nomurabacteria_39_10:0.09668211304318076460):0.01866693587780307237[61]):0.01858006615995868097[63],Bacteria_Parcubacteria_OD1_Nomurabacteria_RIFCSPLOWO2_01_FULL_OD1_Nomurabacteria_41_18:0.11814406028648137548):0.01664390166478951077[44],Bacteria_Parcubacteria_OD1_Nomurabacteria_RIFCSPLOWO2_01_FULL_OD1_Nomurabacteria_42_17:0.11310467922772848848):0.02200925646723215015[93]):0.04448219666964716573[100],(((Bacteria_Parcubacteria_OD1_Nomurabacteria_RIFCSPLOWO2_01_FULL_OD1_Nomurabacteria_39_18:0.15566596846907690410,Bacteria_Parcubacteria_OD1_Nomurabacteria_RIFCSPLOWO2_01_FULL_OD1_Nomurabacteria_37_25:0.12506329454306880367):0.02954838455320128732[76],(Bacteria_Parcubacteria_OD1_Nomurabacteria_RIFCSPLOWO2_12_FULL_OD1_Nomurabacteria_37_8:0.13612724425194544509,Y2_MetaBAT.24:0.11930160666938489922):0.01484205849500041391[28]):0.02007560778913887456[35],(Bacteria_Parcubacteria_OD1_Nomurabacteria_RIFCSPHIGHO2_01_FULL_OD1_Nomurabacteria_40_12:0.09741617814755303140,Bacteria_Parcubacteria_OD1_Nomurabacteria_RIFCSPLOWO2_01_FULL_OD1_Nomurabacteria_41_12:0.07560417862872327588):0.04633695261211282640[100]):0.02073569378793888376[51]):0.02197157340892176916[58],Bacteria_CPR_ParcubacteriaOD1_Nomurabacteria_GWF2_OD1_40_31:0.13282109086799800957):0.02288094302020384288[73]):0.03871038931713145087[100]):0.02331641366029236009[48],(Bacteria_Parcubacteria_OD1_Nomurabacteria_RIFCSPLOWO2_01_FULL_OD1_Nomurabacteria_46_18:0.21889805681009244509,Bacteria_Parcubacteria_OD1_Nomurabacteria_RIFCSPLOWO2_12_FULL_OD1_Nomurabacteria_46_14:0.19546057576477579576):0.06175173741465021099[72]):0.02427413602632328554[32]):0.03349406022016301887[54],Bacteria_Parcubacteria_OD1_Nomurabacteria_RIFCSPHIGHO2_01_FULL_OD1_Nomurabacteria_40_20:0.18336953875522168933):0.03263851855651100226[40]):0.20678525649906911998[100],((Bacteria_Parcubacteria_OD1_Nomurabacteria_RIFCSPHIGHO2_02_FULL_OD1_Nomurabacteria_38_15:0.39265724066363177913,Bacteria_Parcubacteria_OD1_Nomurabacteria_RIFCSPHIGHO2_02_FULL_OD1_Nomurabacteria_33_12:0.46882461756553295285):0.08880511800232016029[96],Bacteria_CPR_ParcubacteriaOD1_Nomurabacteria_RAAC4_OD1:0.33788509102832964270):0.04756591676163898080[73]):0.05863656762151821938[88],(Bacteria_Parcubacteria_OD1_Nomurabacteria_RIFCSPLOWO2_01_FULL_OD1_Nomurabacteria_33_24:0.40670091292886306755,Bacteria_Parcubacteria_OD1_Nomurabacteria_RIFCSPHIGHO2_01_FULL_OD1_Nomurabacteria_42_16:0.39163754521731486413):0.06710953176079934024[62]):0.03461583961496367268[59],Bacteria_Parcubacteria_OD1_Nomurabacteria_RIFCSPLOWO2_01_FULL_OD1_Nomurabacteria_36_10b:0.71413404214381970281):0.04019124788366437717[87]):0.05168203956814452354[90],((Bacteria_Parcubacteria_OD1_RIF-OD1-9_RIFOXYC1_FULL_RIF_OD1_09_52_10:0.35228606048513294580,(Bacteria_Parcubacteria_OD1_RIF-OD1-9_RIFCSPLOWO2_01_FULL_RIF_OD1_09_43_27:0.16770108401961586475,(Bacteria_Parcubacteria_OD1_RIF-OD1-9_RIFCSPLOWO2_01_FULL_RIF_OD1_09_47_33b:0.11543920346867410365,(Bacteria_Parcubacteria_OD1_RIF-OD1-9_RIFCSPHIGHO2_01_FULL_RIF_OD1_09_44_41:0.05213075683424195361,Bacteria_CPR_ParcubacteriaOD1_Nomurabacteria_GWC2_OD1_42_20:0.05879342651523868785):0.09992327175492460301[100]):0.07530556309573530060[100]):0.25190146098949811604[100]):0.08944521744904561367[99],(Bacteria_Parcubacteria_OD1_RIF-OD1-9_RIFCSPLOWO2_02_FULL_RIF_OD1_09_51_11:0.53656797722181914789,(((Bacteria_Parcubacteria_OD1_RIF-OD1-9_RIFCSPLOWO2_02_FULL_RIF_OD1_09_54_12:0.10630614114362837985,Bacteria_Parcubacteria_OD1_RIF-OD1-9_RIFCSPHIGHO2_02_FULL_RIF_OD1_09_50_13:0.10676489937160918431):0.04331933819684021664[100],Bacteria_Parcubacteria_OD1_RIF-OD1-9_RIFCSPLOWO2_01_FULL_RIF_OD1_09_50_20:0.12113887804236031509):0.09562141418905222012[100],(Bacteria_Parcubacteria_OD1_RIF-OD1-9_RIFCSPHIGHO2_01_FULL_RIF_OD1_09_49_22:0.20130172442166580082,Bacteria_Parcubacteria_OD1_RIF-OD1-9_RifOxyC12_full_RIF_OD1_09_46_25:0.18635337210811586672):0.05046904884422057092[91]):0.30074232808174006237[100]):0.06575252312379355202[76]):0.03895470010751072437[64]):0.02608282129638704247[47]):0.04160878249051257888[73],((Bacteria_Parcubacteria_OD1_RIFOXYD2_FULL_OD1_44_9:0.35908003903485674613,(Bacteria_Parcubacteria_OD1_RIFOXYD1_FULL_OD1_44_32:0.22697230904779056027,Bacteria_Parcubacteria_OD1_RIFOXYD1_FULL_OD1_46_19:0.21152050131868874172):0.20591125426929737796[100]):0.12162458474518866858[100],(Bacteria_Parcubacteria_OD1_RIFCSPHIGHO2_01_FULL_OD1_45_26:0.54478782637097544761,Bacteria_Parcubacteria_OD1_RIFOXYD2_FULL_OD1_52_8:0.44441565545742528487):0.07659782821247447526[86]):0.06195247620765927804[99]):0.16824895812585050070[100]):0.05788865856829676637[79],(Bacteria_Parcubacteria_OD1_RIFCSPLOWO2_01_FULL_OD1_42_9:0.38508890831589615011,Bacteria_CPR_ParcubacteriaOD1_GWB1_OD1_41_6_partial:0.43570457318451799589):0.07682830080096797465[72]):0.04715638639677767474[82],(Bacteria_Parcubacteria_OD1_RIFCSPLOWO2_01_FULL_OD1_45_48:0.64216320874129084739,((Bacteria_Parcubacteria_OD1_Giovannonibacteria_RIFCSPLOWO2_01_FULL_OD1_Giovannonibacteria_46_32:0.21684309898924911120,(Bacteria_CPR_ParcubacteriaOD1_Giovannonibacteria_GWA2_OD1_rel_44_26:0.06264000736716107687,Bacteria_CPR_ParcubacteriaOD1_Giovannonibacteria_GWA1_OD1_44_29:0.07456951140999927563):0.12052856648923797322[100]):0.30852669114777736548[100],((Bacteria_Parcubacteria_OD1_RIF-OD1-2_RIFCSPLOWO2_12_FULL_RIF_OD1_02_44_15:0.05874833205837717148,(Bacteria_Parcubacteria_OD1_Giovannonibacteria_RIFCSPLOWO2_12_FULL_OD1_Giovannonibacteria_43_11c:0.07471004651440829591,Bacteria_Parcubacteria_OD1_Giovannonibacteria_RIFCSPHIGHO2_02_OD1_Giovannonibacteria_43_16:0.07210645848647675993):0.03005704737721278524[62]):0.23610893160289758708[100],Bacteria_Parcubacteria_OD1_RIFOXYD1_FULL_OD1_48_21:0.25815892783949601075):0.24974752195097815743[100]):0.05307852702704805858[87]):0.03532826084437273861[43]):0.05008678762899719528[91],(Bacteria_Parcubacteria_OD1_RIF-OD1-12_RIFCSPLOWO2_01_FULL_RIF_OD1_12_44_230:0.62775859483394780280,(Bacteria_Parcubacteria_OD1_RIF-OD1-12_RIFCSPHIGHO2_01_FULL_RIF_OD1_12_48_27:0.36987716505918949439,(Y2_MetaBAT.29:0.26102871601519228584,(Bacteria_Parcubacteria_OD1_RIF-OD1-12_RIFCSPLOWO2_02_FULL_RIF_OD1_12_45_11c:0.10308071601024272612,(Bacteria_Parcubacteria_OD1_RIF-OD1-12_RIFCSPHIGHO2_02_FULL_RIF_OD1_12_45_13b:0.13139198038673102764,Bacteria_Parcubacteria_OD1_RIF-OD1-12_RIFCSPHIGHO2_02_FULL_RIF_OD1_12_45_17b:0.08071742930411798800):0.03404707566824534404[59]):0.17413166845670630112[100]):0.22682304439926412321[100]):0.13502127375654721098[100]):0.07412575421924275099[88]):0.05345486367216668172[99],((Bacteria_Parcubacteria_OD1_RIF-OD1-13_RIFCSPLOWO2_01_FULL_RIF_OD1_13_60_25:0.46846977947106976936,Bacteria_Parcubacteria_OD1_RIF-OD1-13_RIFCSPHIGHO2_02_FULL_RIF_OD1_13_49_20:0.45549101672510899919):0.07838710992402996014[75],((Y2_MetaBAT.33:0.31109870784672405408,Bacteria_Parcubacteria_OD1_RIF-OD1-13_RIFCSPHIGHO2_02_FULL_RIF_OD1_13_53_17:0.33205263144610941417):0.16435968648532378600[100],((Bacteria_Parcubacteria_OD1_RIF-OD1-13_RIFCSPLOWO2_12_FULL_RIF_OD1_13_41_11:0.17638537650428118275,Bacteria_Parcubacteria_OD1_RIF-OD1-13_RIFCSPLOWO2_01_FULL_RIF_OD1_13_47_10:0.22196939029441706270):0.11015632499742478156[100],Bacteria_Parcubacteria_OD1_RIF-OD1-13_RIFCSPLOWO2_02_FULL_RIF_OD1_13_51_17:0.33311391029278464293):0.11384366738744627900[100]):0.05520470191641304453[53]):0.16023618293384797595[100]):0.07149733107954207856[100]):0.02679416334612436806[54]):0.02741861242594959697[17],(((Bacteria_Parcubacteria_OD1_RIFCSPLOWO2_01_FULL_OD1_58_14:0.48467344652884203349,Bacteria_Parcubacteria_OD1_RIFCSPLOWO2_01_FULL_OD1_48_14:0.50437925393102955862):0.20361998916831491879[100],(Bacteria_Parcubacteria_OD1_Falkowbacteria_RIFCSPLOWO2_01_FULL_OD1_Falkowbacteria_40_23:0.22850883229325899548,Bacteria_Parcubacteria_OD1_RIFCSPLOWO2_01_FULL_OD1_44_24:0.22640248380367608561):0.35019124738865237134[100]):0.15996024707764797124[100],(Bacteria_CPR_ParcubacteriaOD1_GWA2_OD1_rel_39_18:0.60993889264645273496,Bacteria_Parcubacteria_OD1_RIFCSPLOWO2_01_FULL_OD1_46_25:0.54368490501769473067):0.13331112624147969936[99]):0.03480717640474430968[1]):0.02643916395906004482[12],(Bacteria_Parcubacteria_OD1_RIF-OD1-5_RIFCSPLOWO2_01_FULL_RIF_OD1_05_46_10:0.83595892726457565747,(((Bacteria_Parcubacteria_OD1_RIF-OD1-7_RIFCSPHIGHO2_02_FULL_RIF_OD1_07_48_16:0.21709185702925987149,Bacteria_Parcubacteria_OD1_RIF-OD1-7_RIFCSPLOWO2_01_FULL_RIF_OD1_07_48_16:0.21509968258778214278):0.35356242062097820167[100],(Bacteria_Parcubacteria_OD1_RIF-OD1-7_RIFCSPHIGHO2_02_FULL_RIF_OD1_07_45_25:0.37122055635088391234,(Bacteria_CPR_ParcubacteriaOD1_GWB1_OD1_49_12:0.19988322954203510684,Bacteria_Parcubacteria_OD1_RIF-OD1-7_RIFCSPHIGHO2_01_FULL_RIF_OD1_07_48_27b:0.20634017236210991375):0.18198104751118376887[100]):0.09938785822563087069[100]):0.10571073940184766426[100],(((Bacteria_Parcubacteria_OD1_CG_CPR_03_CG_CPR03_01:0.45922907282806613161,Bacteria_Parcubacteria_OD1_CG_CPR_03_CG_CPR03_02:0.42447308566792629758):0.22753200539132958924[100],(Bacteria_Parcubacteria_OD1_RIF-OD1-6_RIFOXYD1_FULL_RIF_OD1_06_32_13:0.28611418013255923709,(((((Bacteria_Parcubacteria_OD1_RIF-OD1-6_RIFCSPHIGHO2_02_FULL_RIF_OD1_06_42_22:0.21325613558092065825,Bacteria_Parcubacteria_OD1_RIF-OD1-6_RIFCSPLOWO2_01_FULL_RIF_OD1_06_33_13:0.17111059264538427960):0.03509665384761818940[52],Bacteria_Parcubacteria_OD1_RIF-OD1-6_RIFCSPHIGHO2_01_FULL_RIF_OD1_06_39_25:0.14876318838797336630):0.02304603045528217861[27],(Bacteria_Parcubacteria_OD1_RIF-OD1-6_RIFCSPLOWO2_01_FULL_RIF_OD1_06_43_17b:0.21170591980146882816,Bacteria_Parcubacteria_OD1_RIF-OD1-6_RIFCSPHIGHO2_02_FULL_RIF_OD1_06_34_10:0.15789194991672389490):0.03161505724005887058[21]):0.05312323768662307460[99],Bacteria_Parcubacteria_OD1_RIF-OD1-6_RIFCSPHIGHO2_02_FULL_RIF_OD1_06_34_9:0.28496137212073491263):0.09290004301395529684[100],(((Bacteria_Parcubacteria_OD1_RIF-OD1-6_RIFOXYB1_FULL_RIF_OD1_06_37_44:0.12929925987251272845,Bacteria_Parcubacteria_OD1_RIF-OD1-6_RIFOXYC1_FULL_RIF_OD1_06_38_18:0.14120055992244498477):0.09217179847703432793[100],(Bacteria_Parcubacteria_OD1_RIF-OD1-6_RIFOXYB1_FULL_RIF_OD1_06_38_37:0.12834733234463546747,Bacteria_Parcubacteria_OD1_RIF-OD1-6_RIFCSPLOWO2_01_FULL_RIF_OD1_06_37_25b:0.13187466598012403951):0.09530413851032511208[100]):0.03785221247006709949[83],(Bacteria_CPR_ParcubacteriaOD1_GWA2_OD1_37_10:0.19278040678298591359,Y1_MetaBAT.1:0.21446719320289536759):0.03410667887211938504[66]):0.03741439970213003563[93]):0.04765210369552147496[74]):0.17633554213777197228[100]):0.06975943779325785576[98],(Bacteria_Parcubacteria_OD1_RIF-OD1-7_GWA2_RIF_OD1_07_46_15:0.51194718699332220080,((((Bacteria_Parcubacteria_OD1_RIF-OD1-7_RIFCSPHIGHO2_12_FULL_RIF_OD1_07_40_12:0.23287148708524110785,Bacteria_CPR_ParcubacteriaOD1_GWA1_OD1_36_12:0.23653456919651216772):0.19183936869977460948[100],Bacteria_OD1_uncultured_DG_72:0.41593035020252111522):0.04436694889661099012[45],(((Bacteria_Parcubacteria_OD1_CG_CPR_10_CG_CPR10_03:0.22041051703659417238,Bacteria_Parcubacteria_OD1_RIF-OD1-7_RBG_13_RIF_OD1_07_42_11:0.35491966094104798746):0.06555803078048287602[88],((Bacteria_OD1_uncultured_DG_74_3:0.30325450650645036088,Bacteria_Parcubacteria_OD1_CG_CPR_10_CG_CPR10_01:0.19454546818825310672):0.03321147858083486892[24],(Bacteria_OD1_uncultured_DG_74_1:0.25149669950375036498,Bacteria_Parcubacteria_OD1_RIF-OD1-7_RIFCSPLOWO2_01_FULL_RIF_OD1_07_41_9:0.40036672155782487836):0.04285949730643714983[54]):0.01777386989412714155[19]):0.03944996132503025832[59],Bacteria_Parcubacteria_OD1_CG_CPR_10_CG_CPR10_02:0.32233309264089021751):0.04351978167921054935[80]):0.03042622652910276573[35],Bacteria_Parcubacteria_OD1_RIF-OD1-7_RBG_13_RIF_OD1_07_36_15:0.29714830846739326287):0.05164998118424249385[62]):0.04562514053006654774[79]):0.03849014497437922705[33]):0.12623617590557603685[100]):0.04821059327445643972[28]):0.02232235768659146177[18],((Bacteria_CPR_ParcubacteriaOD1_GWA2_OD1_rel_38_13:0.66717113536218419778,((Y2_MetaBAT.2:0.12053478068256585909,Bacteria_Parcubacteria_OD1_RIFCSPHIGHO2_01_FULL_OD1_40_30:0.11779585109714720004):0.39096452262451369952[100],((((Bacteria_Parcubacteria_OD1_Yanofskybacteria_RIFCSPHIGHO2_02_FULL_OD1_Yanofskybacteria_41_11:0.29253897060378836192,(Bacteria_Parcubacteria_OD1_Yanofskybacteria_RIFCSPLOWO2_01_FULL_OD1_Yanofskybacteria_44_88:0.31328951619148015517,Bacteria_CPR_ParcubacteriaOD1_Yanofskybacteria_GWF1_OD1_44_227:0.30911304219157986761):0.07596620261261187446[97]):0.02450407460229685197[34],(((Bacteria_Parcubacteria_OD1_Yanofskybacteria_RIFCSPLOWO2_01_FULL_OD1_Yanofskybacteria_42_49:0.15136021046374811827,(Bacteria_Parcubacteria_OD1_Yanofskybacteria_RIFCSPHIGHO2_01_FULL_OD1_Yanofskybacteria_43_42:0.14746428868906646947,Bacteria_Parcubacteria_OD1_Yanofskybacteria_RIFCSPHIGHO2_02_FULL_OD1_Yanofskybacteria_43_22:0.12636729963936915722):0.04404202035460853121[73]):0.13486773457614650851[100],((Bacteria_Parcubacteria_OD1_Yanofskybacteria_RIFCSPHIGHO2_02_FULL_OD1_Yanofskybacteria_38_22b:0.19151787945496698273,(Bacteria_Parcubacteria_OD1_Yanofskybacteria_RIFCSPHIGHO2_01_FULL_OD1_Yanofskybacteria_39_8b:0.15229283426599038442,Bacteria_Parcubacteria_OD1_Yanofskybacteria_RIFCSPHIGHO2_02_FULL_OD1_Yanofskybacteria_41_29:0.19670351214732020861):0.03699257836942287936[53]):0.08079197560702415515[100],Bacteria_Parcubacteria_OD1_Yanofskybacteria_RIFCSPHIGHO2_01_FULL_OD1_Yanofskybacteria_44_24:0.23643968136005388825):0.09501612841736743753[100]):0.03361020435440424670[29],((Bacteria_CPR_ParcubacteriaOD1_Yanofskybacteria_GWC2_OD1_41_9:0.18696180981003895916,Bacteria_Parcubacteria_OD1_Yanofskybacteria_RIFCSPHIGHO2_01_FULL_OD1_Yanofskybacteria_44_22:0.22776457282911360958):0.10202546989635793984[100],(((Bacteria_Parcubacteria_OD1_Yanofskybacteria_RIFCSPHIGHO2_01_FULL_OD1_Yanofskybacteria_48_25b:0.21414310565293351307,Bacteria_Parcubacteria_OD1_Yanofskybacteria_RIFCSPHIGHO2_01_FULL_OD1_Yanofskybacteria_41_21:0.19016817674485256284):0.11120107354793193344[100],((Bacteria_Parcubacteria_OD1_Yanofskybacteria_RIFCSPLOWO2_02_FULL_OD1_Yanofskybacteria_47_9b:0.13212215057503670645,Bacteria_Parcubacteria_OD1_Yanofskybacteria_RIFCSPLOWO2_01_FULL_OD1_Yanofskybacteria_49_17:0.13996792771863472704):0.11014799183399576199[100],Bacteria_Parcubacteria_OD1_Yanofskybacteria_RIFCSPHIGHO2_02_FULL_OD1_Yanofskybacteria_50_12:0.24872197302854115453):0.03588204025510582235[65]):0.14956799708942244975[100],(Bacteria_Parcubacteria_OD1_Yanofskybacteria_RIFCSPLOWO2_01_FULL_OD1_Yanofskybacteria_41_34:0.10369135543257002041,(Bacteria_Parcubacteria_OD1_Yanofskybacteria_RIFCSPHIGHO2_01_FULL_OD1_Yanofskybacteria_43_32:0.09890014004591246577,Bacteria_CPR_ParcubacteriaOD1_Yanofskybacteria_GWA1_OD1_39_13_partial:0.11691851642372420861):0.02444213794488268518[59]):0.16480598225364395670[100]):0.04352065234800601978[78]):0.03256311117662762100[66]):0.03111131010180337442[28]):0.05035652768456889278[77],Bacteria_Parcubacteria_OD1_Yanofskybacteria_RIFCSPLOWO2_02_FULL_OD1_Yanofskybacteria_45_18:0.39376935283492903173):0.13149621314333492794[100],(((Bacteria_Parcubacteria_OD1_Yanofskybacteria_RIFCSPLOWO2_02_FULL_OD1_Yanofskybacteria_43_10b:0.17388924684391321440,Y2_MetaBAT.44:0.15789076005929689184):0.14093073473739950452[100],Bacteria_Parcubacteria_OD1_Yanofskybacteria_RIFCSPHIGHO2_12_FULL_OD1_Yanofskybacteria_45_19b:0.40593840307019224412):0.14901256221723049866[100],(Y1_MetaBAT.17:0.42675619391582231277,(Bacteria_Parcubacteria_OD1_Yanofskybacteria_RIFCSPHIGHO2_01_FULL_OD1_Yanofskybacteria_44_17:0.26846943793363647890,Bacteria_Parcubacteria_OD1_Yanofskybacteria_RIFCSPLOWO2_01_FULL_OD1_Yanofskybacteria_49_25:0.41140053063455689353):0.05996153523169881622[70]):0.08534831830957213816[99]):0.03468054135870412419[78]):0.06672173458249359979[100]):0.15875194170134654392[100]):0.04061911049557551806[36],(((Bacteria_CPR_ParcubacteriaOD1_GWB1_OD1_42_6:0.33539762883381635250,Bacteria_CPR_ParcubacteriaOD1_GWF2_OD1_rel_44_7_partial:0.31378877329732624002):0.11777515550619231666[100],Bacteria_Parcubacteria_OD1_RIF-OD1-8_RBG_13_RIF_OD1_08_41_18:0.40184557990184877063):0.09018882331584719692[100],(Bacteria_Parcubacteria_OD1_RIF-OD1-8_RIFCSPHIGHO2_01_FULL_RIF_OD1_08_40_12b:0.34088264939905033035,Bacteria_Parcubacteria_OD1_CG_CPR_05_CG_CPR05_02:0.43165952176268940210):0.04618629333199580911[57]):0.08767781522913502268[100]):0.03292263725091473109[28]):0.03165241033690024963[36],Bacteria_CPR_ParcubacteriaOD1_GWA2_OD1_31_28_partial:1.05478505780155251692):0.04568064890921099547[89]):0.04834614538132352840[99]):0.03389086701312441635[88]):0.06946630421103404396[100]):0.04869831973167804140[97],((Bacteria_Kazan_RIFCSPLOWO2_01_FULL_KAZAN_45_19:0.60715844167850874236,(Bacteria_Kazan_RBG_13_KAZAN_50_9:0.37581807096000002799,Bacteria_Kazan_RIFCSPLOWO2_01_FULL_KAZAN_48_13:0.34423335131880300475):0.23516844009402701476[100]):0.38479776926302150519[100],((X4_MetaBAT.28:0.96615231783245669739,((Bacteria_Berkelbacteria_RIFCSPLOWO2_01_FULL_Berkelbacteria_50_28:0.97318895354924594976,(Y1_MetaBAT.2:0.78650142719357485355,(Bacteria_CPR_BerkelbacteriaACD58_GWA2_Berkelbacteria_35_9:0.78260224896923424875,Y1_MetaBAT.7:0.77680544886115210357):0.19160446377320000666[100]):0.07801037651613164370[79]):0.07411881546721127423[66],((Bacteria_CPR_BerkelbacteriaACD58_GWB1_Berkelbacteria_38_5:0.56310300869510276911,Bacteria_CPR_BerkelbacteriaACD58_GWE1_Berkelbacteria_39_12_complete:0.49588321501138116210):0.19481336935299128910[100],(Bacteria_CP_Berkelbacteria_ACD58:0.57728302645444962149,Bacteria_Berkelbacteria_RIFCSPHIGHO2_12_FULL_Berkelbacteria_36_9:0.47381513672568309481):0.12769250008552096576[100]):0.09529341800967910947[100]):0.04371527791614393532[52]):0.08826285265747699227[99],(Bacteria_CG_CPR_16_CG_CPR16_01:0.64038459079431242493,((((Bacteria_Saccharibacteria_TM7_RIFCSPHIGHO2_12_FULL_Saccharibacteria_47_16b:0.36520078770177449856,(Bacteria_Saccharibacteria_TM7_RIFCSPHIGHO2_12_FULL_Saccharibacteria_48_21:0.31173257710752055871,Bacteria_Saccharibacteria_TM7_RIFCSPHIGHO2_12_FULL_Saccharibacteria_49_19:0.22224800699304123053):0.10736449559301490531[100]):0.10577724298590611418[100],(Bacteria_Saccharibacteria_TM7_RIFCSPHIGHO2_02_FULL_Saccharibacteria_47_12:0.32092167099110924244,Bacteria_Saccharibacteria_TM7_RIFCSPHIGHO2_12_FULL_Saccharibacteria_41_12:0.35730496348434964693):0.06654054917273181935[36]):0.13352014346852106308[100],(Bacteria_CPR_SaccharibacteriaTM7_Candidatus_Saccharimonas_aalborgensis_complete:0.18960600001639657530,(Bacteria_CPR_SaccharibacteriaTM7_RAAC3_TM7_complete:0.13654426208774095297,(((Bacteria_Saccharibacteria_TM7_RIFCSPHIGHO2_01_FULL_Saccharibacteria_45_15:0.07201542176422233432,Bacteria_CPR_SaccharibacteriaTM7_GWC2_TM7_44_17_complete:0.07235912116955724172):0.05359986566160338667[100],(Bacteria_TM7_CG_TM7_01:0.12852408624675765170,Bacteria_CP_Saccharibacteria_BJP_IG2103_TM7_39_1400:0.08463525489772155685):0.09659363641938190082[100]):0.04662214765879207912[99],Bacteria_CPR_SaccharibacteriaTM7_GWC2_TM7_48_9:0.15450191796997725380):0.04128461754822886770[69]):0.03831333090543891789[68]):0.32643323789143591229[100]):0.35707466981891439195[100],((Bacteria_CPR2_CG_CPR17_01:0.04970730964169221139,Bacteria_CPR_CPR2_GWC2_CPR2_39_10:0.04412488367658865679):0.16719902822634630235[100],Bacteria_CPR_CPR2_GWD2_CPR2_39_7:0.19898836232504138466):0.35168869974016603308[100]):0.08052069968959230106[88]):0.08085865044405020352[98]):0.03915616583129071654[88]):0.02595210510447517813[48]):0.08239377821773645472[100]):0.06626634806426329183[92],((Bacteria_Microgenomates_OP11_RIFCSPLOWO2_01_FULL_OP11_43_14:0.63586590059846925804,(Bacteria_Microgenomates_OP11_RBG_16_OP11_39_9b:0.46355403450298443557,(Bacteria_Microgenomates_OP11_RBG_13_OP11_40_15:0.34273820349871969571,(Bacteria_Microgenomates_OP11_RBG_16_OP11_43_9:0.34019492314591764925,Bacteria_Microgenomates_OP11_RBG_16_OP11_44_10:0.35507556829023906309):0.06056042613257434787[71]):0.17416444795994018291[100]):0.14014554267053366821[100]):0.13874991204427011837[100],((((Bacteria_CPR_MicrogenomatesOP11_GWA1_OP11_45_10_partial:0.65000167560432919878,((Bacteria_CPR_MicrogenomatesOP11_Amesbacteria_GWA2_OP11_42_12:0.46099388929435997087,(Bacteria_CPR_MicrogenomatesOP11_Amesbacteria_GWB1_OP11_47_26:0.22881398269260483369,Bacteria_CPR_MicrogenomatesOP11_Woesebacteria_GWA1_OP11_41_13b:0.22657905695995012030):0.16145036541214752290[100]):0.06236305100525295353[48],((Bacteria_Microgenomates_OP11_Amesbacteria_RIFCSPHIGHO2_01_FULL_OP11_Amesbacteria_48_32:0.35906935594526440125,(Bacteria_Microgenomates_OP11_Amesbacteria_RIFCSPHIGHO2_01_FULL_OP11_Amesbacteria_48_32b:0.27958601941776911604,Y2_MetaBAT.16:0.27169182133157365744):0.10271536840596223739[100]):0.07536870315521983221[100],(Bacteria_Microgenomates_OP11_Amesbacteria_RIFOXYB1_FULL_OP11_Amesbacteria_44_23:0.44865242731177584767,(Bacteria_Microgenomates_OP11_Amesbacteria_RIFCSPHIGHO2_12_FULL_OP11_Amesbacteria_48_14:0.26333689319506170534,Bacteria_CPR_MicrogenomatesOP11_Amesbacteria_GWB1_OP11_47_19:0.27057727779251761202):0.11433011383530901350[100]):0.05546331312174872241[66]):0.05823021439697855656[70]):0.23491262665497258944[100]):0.10273111405234915117[100],(Bacteria_CPR_MicrogenomatesOP11_Shapirobacteria_GWF2_OP11_rel_37_20:1.08178251433808392257,(((Y2_MetaBAT.5:0.38010851990089633556,Bacteria_Microgenomates_OP11_RIF-OP11-1_RIFCSPLOWO2_01_FULL_RIF_OP11_01_40_20:0.37414693922473318821):0.09593643061746878753[99],Bacteria_Microgenomates_OP11_RIF-OP11-1_RIFCSPHIGHO2_12_FULL_RIF_OP11_01_44_25:0.47506383612002278660):0.18194707283744396276[100],(((Bacteria_Microgenomates_OP11_Woesebacteria_RBG_16_OP11_Woesebacteria_36_11:0.39294002619954271349,((Bacteria_Microgenomates_OP11_Woesebacteria_RIFCSPHIGHO2_01_FULL_OP11_Woesebacteria_40_22:0.42641927182371386351,Bacteria_Microgenomates_OP11_Woesebacteria_RBG_16_OP11_Woesebacteria_34_12:0.38580337791607832720):0.06282039505456953055[37],(((Bacteria_Microgenomates_OP11_Woesebacteria_RIFCSPHIGHO2_01_FULL_OP11_Woesebacteria_37_10:0.37745753240240953463,Bacteria_Microgenomates_OP11_Woesebacteria_RIFCSPLOWO2_01_FULL_OP11_Woesebacteria_39_10b:0.38160824720959229950):0.04770068035507713661[42],(Bacteria_Microgenomates_OP11_Woesebacteria_RIFCSPHIGHO2_02_FULL_OP11_Woesebacteria_39_13:0.24927643506780236549,Bacteria_Microgenomates_OP11_Woesebacteria_RIFCSPHIGHO2_01_FULL_OP11_Woesebacteria_38_26b:0.30107139034166230385):0.06924487226270444051[97]):0.02707022039093211555[37],((Bacteria_Microgenomates_OP11_Woesebacteria_RBG_13_OP11_Woesebacteria_34_9:0.37667136256062910826,(Bacteria_Microgenomates_OP11_Woesebacteria_RIFCSPLOWO2_01_FULL_OP11_Woesebacteria_39_14:0.26864968271621741946,Bacteria_Microgenomates_OP11_Woesebacteria_RIFCSPLOWO2_01_FULL_OP11_Woesebacteria_39_25:0.25136128929825701794):0.05486709749722709639[77]):0.05033655054270331358[93],Bacteria_Microgenomates_OP11_Woesebacteria_GWA1_OP11_Woesebacteria_41_8:0.38464208411042161151):0.02481119515301207640[17]):0.04070591885935896659[66]):0.02834638317435906121[44]):0.03213281034992195029[77],(((Bacteria_CPR_MicrogenomatesOP11_Woesebacteria_GWD2_OP11_40_19:0.18385852368739177831,Bacteria_CPR_MicrogenomatesOP11_Woesebacteria_GWA1_OP11_44_23:0.17642116428493140323):0.20544787165793884642[100],Bacteria_Microgenomates_OP11_Woesebacteria_RIFOXYA1_FULL_OP11_Woesebacteria_31_71:0.46788768301777272640):0.11144234078977850733[100],(((Bacteria_Microgenomates_OP11_Woesebacteria_RIFCSPHIGHO2_12_FULL_OP11_Woesebacteria_42_9:0.16689216218834113103,Bacteria_Microgenomates_OP11_Woesebacteria_RBG_16_OP11_Woesebacteria_42_24:0.17373584968874897227):0.20516712978603390827[100],Bacteria_Microgenomates_OP11_Woesebacteria_RIFOXYD1_FULL_OP11_Woesebacteria_40_21:0.28694795653470156482):0.04590289082135621396[66],((Bacteria_Microgenomates_OP11_Woesebacteria_RIFCSPHIGHO2_12_FULL_OP11_Woesebacteria_46_16:0.20993609398188803339,(Bacteria_CPR_MicrogenomatesOP11_Woesebacteria_GWA2_ACD61_rel_44_33:0.05626536662518262510,Bacteria_CPR_MicrogenomatesOP11_Woesebacteria_GWC2_OP11_47_16:0.07319990447608638873):0.16833409581304747960[100]):0.07327826579391956419[100],Bacteria_Microgenomates_OP11_Woesebacteria_RBG_13_OP11_Woesebacteria_46_13:0.28637851945601977555):0.04371958734273182628[83]):0.04311502029039350481[81]):0.06553459606416971173[100]):0.04989146904021006523[98],(((Bacteria_Microgenomates_OP11_RIF-OP11-2_RIFCSPLOWO2_01_FULL_RIF_OP11_02_39_21:0.22734890359264847692,Bacteria_Microgenomates_OP11_RIF-OP11-2_RBG_16_RIF_OP11_02_41_13:0.23106917847090849283):0.24343076196633331443[100],Bacteria_Microgenomates_OP11_RIF-OP11-2_RIFCSPLOWO2_01_FULL_RIF_OP11_02_38_20:0.49567162682378795857):0.08754115609761928263[100],((Bacteria_Microgenomates_OP11_Woesebacteria_RIFCSPLOWO2_01_FULL_OP11_Woesebacteria_44_14:0.39069891496145581211,Bacteria_CPR_MicrogenomatesOP11_Woesebacteria_GWB1_OP11_44_11_partial:0.34260415727639648154):0.06723406470504043886[89],(((Bacteria_Microgenomates_OP11_Woesebacteria_RIFCSPLOWO2_01_FULL_OP11_Woesebacteria_44_24b:0.35143325599683622462,Bacteria_Microgenomates_OP11_Woesebacteria_RIFCSPHIGHO2_01_FULL_OP11_Woesebacteria_41_10:0.38098899977642619596):0.10686381646280604385[100],Bacteria_CPR_MicrogenomatesOP11_Woesebacteria_GWB1_OP11_43_14:0.40917156236108276346):0.04442006855605894894[75],Bacteria_Microgenomates_OP11_Woesebacteria_RIFOXYB1_FULL_OP11_Woesebacteria_38_16:0.47356554562244862483):0.05091652727966285152[92]):0.07568575727679034693[100]):0.03703668231629506785[61]):0.20533746257523238787[100]):0.08189519679584983392[100]):0.05164856433804120017[71]):0.07156594890604103809[93],((Bacteria_Microgenomates_OP11_Beckwithbacteria_RBG_13_OP11_Beckwithbacteria_42_9:0.55075945318718499966,(Bacteria_CPR_MicrogenomatesOP11_Beckwithbacteria_GWC1_OP11_49_16_complete:0.33016167068506041549,(Bacteria_Microgenomates_OP11_Beckwithbacteria_RIFCSPLOWO2_02_FULL_OP11_Beckwithbacteria_47_23:0.34499035880605122273,(Bacteria_CPR_MicrogenomatesOP11_Beckwithbacteria_GWA2_OP11_43_10:0.08970203170104523727,Bacteria_Microgenomates_OP11_Beckwithbacteria_CG_Beckwith_02:0.11079519504895792015):0.26064606210718749280[100]):0.09948218145916916388[100]):0.24694001573832446983[100]):0.07474456160769259172[84],((Bacteria_Microgenomates_OP11_RIF-OP11-3_RIFCSPLOWO2_01_FULL_RIF_OP11_03_50_28:0.38424346747851417794,Bacteria_Microgenomates_OP11_RIF-OP11-3_RIFCSPLOWO2_01_FULL_RIF_OP11_03_49_14:0.32865434237498281078):0.23778018639584183602[100],(((Bacteria_CPR_MicrogenomatesOP11_GWF2_OP11_47_9:0.32638750072522837442,((Bacteria_CPR_MicrogenomatesOP11_GWA2_OP11_46_16_partial:0.06624313620847167849,Bacteria_CPR_MicrogenomatesOP11_GWA2_OP11_46_7:0.07194931375819289820):0.24592270298440535581[100],Bacteria_CPR_MicrogenomatesOP11_GWF1_OP11_46_12:0.32353961355595661775):0.11981401001170273457[100]):0.34727559227884086113[100],(Bacteria_Microgenomates_OP11_Collierbacteria_RIFOXYB1_FULL_OP11_Collierbacteria_49_13:0.51254204351949528284,((Bacteria_CPR_MicrogenomatesOP11_Collierbacteria_GWE1_OP11_ACD61_46_18:0.21794237630028889807,(Bacteria_Microgenomates_OP11_Collierbacteria_RIFOXYD1_FULL_OP11_Collierbacteria_40_9:0.22228944323063670740,(Bacteria_CPR_MicrogenomatesOP11_Collierbacteria_GWA2_OP11_42_17:0.17578109785401513365,(Bacteria_CPR_MicrogenomatesOP11_Collierbacteria_GWA2_OP11_44_99:0.10485898802324652990,((Bacteria_Microgenomates_OP11_Collierbacteria_CG_Collier_01:0.06723610575416527624,Bacteria_Microgenomates_OP11_Collierbacteria_RIFOXYC2_FULL_OP11_Collierbacteria_43_15:0.03614808419431608799):0.03060259255290245436[100],Bacteria_CPR_MicrogenomatesOP11_Collierbacteria_GWA2_OP11_ACD61_44_13:0.05947029283366530444):0.06302002876861308167[100]):0.11036471172628094239[100]):0.04014770564804338165[51]):0.06768034011085172219[100]):0.21188750015286800243[100],(Bacteria_CPR_MicrogenomatesOP11_Collierbacteria_Microgenomates_bacterium_SCGC_AAA011_I21_DUSEL_001_204:0.18131506460351889953,Bacteria_Microgenomates_OP11_Collierbacteria_RIFCSPHIGHO2_01_FULL_OP11_Collierbacteria_50_25:0.19169907186325416126):0.24664202050546904510[100]):0.23186317970154352031[100]):0.19816126140981044079[100]):0.09151877719081050189[82],(((Bacteria_CPR_MicrogenomatesOP11_GWB1_OP11_45_17:0.33167072529188607044,Bacteria_CPR_MicrogenomatesOP11_GWF1_OP11_44_10:0.38183211342178385861):0.22787075976827467216[100],((Bacteria_Microgenomates_OP11_Pacebacteria_RIFOXYA1_FULL_OP11_Pacebacteria_38_18:0.24083597004115500639,Bacteria_CPR_MicrogenomatesOP11_Pacebacteria_GWB1_OP11_rel_47_8:0.22157543761013256955):0.19353283643218271992[100],(Bacteria_Microgenomates_OP11_Pacebacteria_CG_Pacebac_01:0.35583682479098688312,Bacteria_Microgenomates_OP11_Pacebacteria_RIFCSPHIGHO2_02_FULL_OP11_Pacebacteria_46_9:0.44058180120320028506):0.09892555043158662853[99]):0.22498853146393466007[100]):0.13501601796640938513[100],(Bacteria_Microgenomates_OP11_RBG_16_OP11_45_19:0.58950324602579762256,Bacteria_Microgenomates_OP11_RIFCSPHIGHO2_01_FULL_OP11_45_11:0.57333126665961431367):0.12102240159100353944[100]):0.04463824052962922506[47]):0.04443719456632378578[27]):0.03279246253281475898[67]):0.09098333475539061022[97]):0.07902778305251140223[100],(((Bacteria_Microgenomates_OP11_Gottesmanbacteria_RIFCSPHIGHO2_01_FULL_OP11_Gottesmanbacteria_42_12:0.74852633318280448194,(((Bacteria_Microgenomates_OP11_Levybacteria_RIFCSPHIGHO2_12_FULL_OP11_Levybacteria_38_12:0.31238447370396599245,Bacteria_Microgenomates_OP11_Levybacteria_RIFCSPLOWO2_01_FULL_OP11_Levybacteria_42_15:0.35233255540365815417):0.09691317502564160413[100],(((Bacteria_Microgenomates_OP11_Levybacteria_RBG_16_OP11_Levybacteria_35_11:0.34559628902877320700,(Bacteria_CPR_MicrogenomatesOP11_Levybacteria_Microgenomates_bacterium_SCGC_AAA011_E14_DUSEL_001_182:0.24799112815397852949,(Bacteria_Microgenomates_OP11_Levybacteria_RIFCSPLOWO2_01_FULL_OP11_Levybacteria_36_13:0.13900767408768219258,Bacteria_Microgenomates_OP11_Levybacteria_RIFCSPHIGHO2_01_FULL_OP11_Levybacteria_37_17:0.14285541582618649370):0.16407414984295987104[100]):0.11995375474475537814[100]):0.04983443830989981588[51],((Bacteria_Microgenomates_OP11_Levybacteria_RIFCSPLOWO2_01_FULL_OP11_Levybacteria_39_10:0.42854577453397535436,Bacteria_Microgenomates_OP11_Levybacteria_RIFCSPLOWO2_02_FULL_OP11_Levybacteria_37_11:0.34203894354950631351):0.05908517948290701455[85],(Bacteria_Microgenomates_OP11_Levybacteria_RIFOXYB1_FULL_OP11_Levybacteria_40_17:0.21400804839340512031,Bacteria_CPR_MicrogenomatesOP11_Levybacteria_GWA2_OP11_nov_40_8:0.22286887790805384735):0.13766459861520030650[100]):0.05748069353256638619[100]):0.03932822092865802949[54],(((Bacteria_Microgenomates_OP11_Levybacteria_RIFCSPHIGHO2_01_FULL_OP11_Levybacteria_40_16:0.16338362284206706110,Bacteria_Microgenomates_OP11_Levybacteria_RIFCSPHIGHO2_02_FULL_OP11_Levybacteria_37_10:0.13887933542769986817):0.24366823986799601709[100],(Bacteria_Microgenomates_OP11_Levybacteria_RIFCSPHIGHO2_02_FULL_OP11_Levybacteria_37_13:0.23392710011176065521,Bacteria_Microgenomates_OP11_Woesebacteria_RIFCSPHIGHO2_01_FULL_OP11_Woesebacteria_38_26:0.26260587235059229538):0.07430774619586504037[100]):0.06540944648812406503[100],(Bacteria_Microgenomates_OP11_Levybacteria_RIFCSPHIGHO2_01_FULL_OP11_Levybacteria_41_15:0.20723902554245848817,(Bacteria_Microgenomates_OP11_Levybacteria_RIFCSPLOWO2_01_FULL_OP11_Levybacteria_38_21:0.11276567916508235812,Bacteria_Microgenomates_OP11_Levybacteria_RIFCSPHIGHO2_01_FULL_OP11_Levybacteria_37_33:0.14144473969233128940):0.09655767212484001050[100]):0.15745266083789599687[100]):0.02574798993192097332[32]):0.05449507302266611009[92]):0.11257928710424192076[100],(Bacteria_Microgenomates_OP11_Levybacteria_RIFCSPHIGHO2_01_FULL_OP11_Levybacteria_36_15:0.37284964676387405413,(Bacteria_Microgenomates_OP11_Levybacteria_CG_Levy_01:0.34773383027046267379,(Bacteria_Microgenomates_OP11_Levybacteria_RIFCSPLOWO2_12_FULL_OP11_Levybacteria_39_17:0.24419602741155835290,(Bacteria_Microgenomates_OP11_Levybacteria_RIFCSPHIGHO2_01_FULL_OP11_Levybacteria_40_10:0.29663582968361457137,(Bacteria_Microgenomates_OP11_Levybacteria_RIFCSPHIGHO2_01_FULL_OP11_Levybacteria_40_15b:0.14217329800962619224,Bacteria_Microgenomates_OP11_Levybacteria_RIFCSPHIGHO2_01_FULL_OP11_Levybacteria_40_58:0.17923399905406928179):0.12653233739307168104[100]):0.04188976440300765103[81]):0.08878863100471649783[99]):0.09152182196320979291[100]):0.17936430658485755241[100]):0.10991208281161272964[100]):0.05054099684270219051[92],((((Bacteria_CPR_MicrogenomatesOP11_Gottesmanbacteria_GWA2_OP11_nov_42_16:0.36710352675003327105,Bacteria_CPR_MicrogenomatesOP11_Gottesmanbacteria_GWA1_OP11_43_11:0.40883305313253698321):0.20678367427506025300[100],((Bacteria_Microgenomates_OP11_Gottesmanbacteria_RBG_16_OP11_Gottesmanbacteria_52_11:0.42602787866089447677,Bacteria_CPR_MicrogenomatesOP11_Gottesmanbacteria_GWA2_OP11_44_17_partial:0.44922719710236908019):0.07464527008252613838[67],(((Bacteria_Microgenomates_OP11_Gottesmanbacteria_RIFCSPLOWO2_01_FULL_OP11_Gottesmanbacteria_43_11b:0.38744690725986741242,Bacteria_Microgenomates_OP11_Gottesmanbacteria_RIFCSPHIGHO2_01_FULL_OP11_Gottesmanbacteria_46_14:0.29772878605055652645):0.04720616924252817037[51],Bacteria_CPR_MicrogenomatesOP11_Gottesmanbacteria_GWA1_OP11_48_13:0.33434768131760944643):0.03793905064491285423[68],(Bacteria_Microgenomates_OP11_Gottesmanbacteria_RIFCSPLOWO2_01_FULL_OP11_Gottesmanbacteria_49_10:0.31699777439194620765,Bacteria_Microgenomates_OP11_Gottesmanbacteria_RIFOXYB1_FULL_OP11_Gottesmanbacteria_47_11:0.34334686934135455472):0.04541100573673276242[29]):0.07424725243907817629[61]):0.19782376043401531107[100]):0.08950827271582931233[96],(Y5_MetaBAT.16:0.47928186069815537085,(Bacteria_Microgenomates_OP11_Gottesmanbacteria_RIFCSPHIGHO2_01_FULL_OP11_Gottesmanbacteria_39_10:0.48959947474917514532,(Bacteria_Microgenomates_OP11_Gottesmanbacteria_RIFCSPHIGHO2_02_FULL_OP11_Gottesmanbacteria_39_11:0.51816980157432679377,(((Bacteria_Microgenomates_OP11_Gottesmanbacteria_RIFCSPHIGHO2_02_FULL_OP11_Gottesmanbacteria_39_14:0.29978577531971634107,Bacteria_Microgenomates_OP11_Gottesmanbacteria_RIFCSPHIGHO2_12_FULL_OP11_Gottemanbacteria_40_13:0.33660763573402263660):0.07881439581271222627[99],(Bacteria_CPR_MicrogenomatesOP11_Gottesmanbacteria_GWA2_OP11_43_14:0.17782381206102862437,Bacteria_Microgenomates_OP11_Gottesmanbacteria_RIFCSPLOWO2_01_FULL_OP11_Gottesmanbacteria_42_22:0.16772184183604227359):0.20546496631015886969[100]):0.14924607518355187397[100],Bacteria_Microgenomates_OP11_Gottesmanbakteria_CG_Gottesman_01:0.40245215013265778214):0.05646009294787594779[63]):0.06868763923336566879[99]):0.10078704480644436192[100]):0.04536092873394714092[37]):0.04775441267835692921[76],(Bacteria_Microgenomates_OP11_Roizmannbacteria_RIFCSPLOWO2_01_FULL_OP11_Roizmanbacteria_45_11:0.65826367067280733281,(((((Bacteria_Microgenomates_OP11_Roizmanbacteria_CG_Roizman_01:0.51214087334230840032,Bacteria_Microgenomates_OP11_Roizmannbacteria_RIFOXYB2_FULL_OP11_Roizmanbacteria_38_10:0.39326127639720215301):0.05500893965200409630[45],((Bacteria_Microgenomates_OP11_Roizmannbacteria_RIFCSPHIGHO2_02_FULL_OP11_Roizmanbacteria_39_9:0.31725666124025564407,(Bacteria_Microgenomates_OP11_Roizmannbacteria_RIFCSPLOWO2_01_FULL_OP11_Roizmanbacteria_37_12:0.23626821443241033394,(Bacteria_Microgenomates_OP11_Roizmannbacteria_RIFCSPHIGHO2_12_FULL_OP11_Roizmanbacteria_36_11:0.21198012459562451393,Bacteria_Microgenomates_OP11_Roizmannbacteria_RIFCSPHIGHO2_01_FULL_OP11_Roizmanbacteria_39_12c:0.26956768191254143474):0.03955421105569738305[64]):0.07328121347801995478[100]):0.07989658205034999572[100],(Bacteria_CPR_MicrogenomatesOP11_Roizmanbacteria_GWA2_OP11_nov_36_23:0.31528787569797733781,((Bacteria_CPR_MicrogenomatesOP11_Roizmanbacteria_GWC2_OP11_ACD12_rel_34_23:0.12972893785219208329,Bacteria_CPR_MicrogenomatesOP11_Roizmanbacteria_Microgenomates_bacterium_SCGC_AAA011_L05_DUSEL_001_205:0.11377682273102690536):0.21631311051377200005[100],Bacteria_Microgenomates_OP11_Roizmannbacteria_RIFCSPLOWO2_01_FULL_OP11_Roizmanbacteria_44_13:0.31913376027466267004):0.04888735187274646093[95]):0.04697482915713757645[99]):0.03773304925716661901[92]):0.02720420949073481739[38],(Bacteria_Microgenomates_OP11_Roizmannbacteria_RIFCSPLOWO2_01_FULL_OP11_Roizmanbacteria_41_22:0.34077102627808653068,Bacteria_Parcubacteria_OD1_RIF-OD1-6_RIFCSPLOWO2_01_FULL_RIF_OD1_06_38_12:0.44204890318063683186):0.08738910448891450133[95]):0.04948208278017206252[66],Bacteria_Microgenomates_OP11_Roizmannbacteria_RIFCSPHIGHO2_12_OP11_Roizmanbacteria_41_18:0.36812541222102185268):0.11227796646993026819[100],((Bacteria_Microgenomates_OP11_Roizmannbacteria_RIFCSPLOWO2_02_FULL_OP11_Roizmanbacteria_38_10:0.19908263054157457339,Bacteria_Microgenomates_OP11_Roizmannbacteria_RIFCSPLOWO2_02_FULL_OP11_Roizmanbacteria_36_11:0.20219760490113197759):0.33046981493612875846[100],((Bacteria_Microgenomates_OP11_Roizmannbacteria_RIFCSPHIGHO2_01_FULL_OP11_Roizmanbacteria_39_12b:0.50763252948624670857,(Bacteria_Microgenomates_OP11_Roizmannbacteria_RIFCSPLOWO2_02_FULL_OP11_Roizmanbacteria_43_10:0.41660940387207145985,Bacteria_Microgenomates_OP11_Roizmannbacteria_RIFCSPHIGHO2_12_FULL_OP11_Roizmanbacteria_37_23:0.31773170411458517837):0.11073301092892803843[100]):0.05731497903965689089[98],Bacteria_Microgenomates_OP11_Roizmannbacteria_RIFCSPHIGHO2_01_FULL_OP11_Roizmanbacteria_39_24:0.51852027010349133196):0.04010356499851985140[65]):0.07782150617310495955[100]):0.25748670969292347666[100]):0.10086654437165766540[99]):0.04500199351750611837[93]):0.07748766968813061706[99],(((Bacteria_Microgenomates_OP11_Curtissbacteria_RIFCSPHIGHO2_12_FULL_OP11_Curtissbacteria_38_9b:0.37209290999493555008,Bacteria_Microgenomates_OP11_Curtissbacteria_RIFCSPHIGHO2_12_FULL_OP11_Curtissbacteria_41_17:0.31482062695347012848):0.09660976916786689905[100],((Bacteria_CPR_MicrogenomatesOP11_Curtissbacteria_GWA1_OP11_40_47:0.21662438543092557564,Bacteria_Microgenomates_OP11_Curtissbacteria_RIFCSPLOWO2_02_OP11_Curtissbacteria_41_11:0.18303771632669715852):0.08285193510987932941[100],((Bacteria_Microgenomates_OP11_Curtissbacteria_RIFCSPHIGHO2_01_FULL_OP11_Curtissbacteria_41_11:0.31541371695661463148,Bacteria_Microgenomates_OP11_Curtissbacteria_RIFCSPHIGHO2_01_FULL_OP11_Curtissbacteria_41_44:0.30177903572227920970):0.04934331606309151630[66],(Bacteria_CPR_MicrogenomatesOP11_Curtissbacteria_GWA1_OP11_40_9_partial:0.35527838090022123563,((Bacteria_Microgenomates_OP11_Curtissbacteria_RIFCSPLOWO2_01_FULL_OP11_Curtissbacteria_38_11b:0.29763532506020151658,Bacteria_Microgenomates_OP11_Curtissbacteria_RIFCSPLOWO2_02_FULL_OP11_Curtissbacteria_40_11:0.26423482121397917632):0.07136894054780258678[88],Bacteria_Microgenomates_OP11_Curtissbacteria_RIFCSPLOWO2_01_FULL_OP11_Curtissbacteria_41_18:0.24874254287755773185):0.05972293299315236531[98]):0.06079217982371577789[97]):0.02193687878395385316[43]):0.04161398975085226631[78]):0.35035465340767563136[100],((Bacteria_Microgenomates_OP11_Daviesbacteria_RIFCSPHIGHO2_12_FULL_OP11_Daviesbacteria_37_11:0.31375329974805260536,(Bacteria_Microgenomates_OP11_Daviesbacteria_RIFCSPLOWO2_02_FULL_OP11_Daviesbacteria_38_18:0.25748035428435911420,(Bacteria_Microgenomates_OP11_Gottesmanbacteria_RIFCSPLOWO2_01_FULL_OP11_Gottesmanbacteria_39_12:0.25908203904320370459,((Bacteria_Microgenomates_OP11_Curtissbacteria_RIFCSPHIGHO2_02_FULL_OP11_Curtissbacteria_40_16:0.19663415728361732793,Bacteria_Microgenomates_OP11_Daviesbacteria_RIFCSPLOWO2_01_FULL_OP11_Daviesbacteria_41_32:0.18410102260406194241):0.07168812544114279428[100],((Bacteria_Microgenomates_OP11_Daviesbacteria_RIFCSPHIGHO2_02_FULL_OP11_Daviesbacteria_39_12:0.23581559835827534122,Bacteria_Microgenomates_OP11_Levybacteria_RIFCSPLOWO2_02_FULL_OP11_Levybacteria_36_8:0.22234534831919583464):0.04030396386443339113[70],Y2_MetaBAT.7:0.18744689826853100367):0.03944066457262548203[81]):0.04488616748280787466[97]):0.03705653588591223402[93]):0.06834336984225240774[100]):0.09226834991899693361[100],((Bacteria_Microgenomates_OP11_Daviesbacteria_RIFCSPHIGHO2_01_FULL_OP11_Daviesbacteria_41_45:0.33776229226498388769,(Bacteria_CPR_MicrogenomatesOP11_Daviesbacteria_GWB1_OP11_41_15:0.31662187632987859320,Bacteria_Microgenomates_OP11_Daviesbacteria_RIFCSPHIGHO2_12_FULL_OP11_Daviesbacteria_43_11:0.23201021013786654601):0.08031155300954065379[100]):0.09481163125564662231[100],(Bacteria_Microgenomates_OP11_Daviesbacteria_RIFCSPHIGHO2_01_FULL_OP11_Daviesbacteria_44_29:0.36201123826458331267,Bacteria_Microgenomates_OP11_Daviesbacteria_RIFCSPHIGHO2_12_FULL_OP11_Daviesbacteria_37_16:0.31314815907720827681):0.08412616115414052465[100]):0.03952233508726890610[50]):0.29911539888665839015[100]):0.05856977938654830962[55]):0.03851739083679783099[43]):0.06811135598912192168[96]):0.06840294114326374297[100]):0.05199646572077234324[68]):0.10325724052286749943[92],Bacteria_WWE3_RIFCSPHIGHO2_01_FULL_WWE3_48_15:0.88217595149393035481):0.12745151599331658310[94],(Bacteria_WWE3_RIFCSPLOWO2_01_FULL_WWE3_39_13:0.96171692353714843815,Bacteria_CG_CPR_06_CG_CPR06_01:0.57611988113581136250):0.12366085594872065767[71]):0.12874874561162114039[100],Bacteria_WWE3_RIFCSPHIGHO2_01_FULL_WWE3_40_23:0.53011181948817986953);
