# Supplementary material for: Members of the Candidate Phyla Radiation are functionally differentiated by carbon- and nitrogen-cycling capabilities
Source: Microbiome. 2017 Sep 2;5:112. doi: 10.1186/s40168-017-0331-1 (PMC5581439; doi:10.1186/s40168-017-0331-1)
Supplement: Supplementary file 11 — Trimmed MUSCLE alignment of nirK sequences (AFA 32 kb) [file 40168_2017_331_MOESM11_ESM.afa]

>ADB12477.1_NirK_[Methylomonas_sp._16a]
TMALVGLVAPTTAEIIGELAIGMNDMSYTPNAIDLAREGRYRVKVHNASNTLHDIVFDNGVAMKAKPGETVETMLDISSN
GLSYYCS-----LPGHEAAGMHGVITVNDQEPVSLRKPVYMSPIA--PELLPGKVHDIELIAQEKDMAV-AKGAVQNLWT
YNGQVPGPAIHVKVGDTVRVHLINPATNKLPHSVDFHASQVAWNDE-MASINPGEDKYYDWRADYAGVWMYHCGSNP-AL
-HHIASGMYGMVIVEPKE--GLAPV-------DHELAIVQSEFY-----MGEH------GRETNYHKAASGHPSPDFMVF
NGVAMQYK-----DQPIQVETGKKVRIYVLNAGPNEDSAFHIVGTIFNRVIKEGIELSPNIGHWGSQAVDLAPSQGAIVE
FTTAEDGLYPIVTHAFNF-VGKGALGLIKADGDPK------------
>CCH78849.1_Copper-containing_nitrite_reductase_(nirK)_[Tetrasphaera_japonica_T1-X7]
TARDMHYDPASIDVPAGDRLVIELVNADPDTSHDLTFGSDLHTRRLRPGQHAVLDVGVVSRSLEGWCSVVGHRMRGMTLQ
VQVVGAPSAEQAAPTGPSPSLPPSALDVDRAAAAPVDP--VLPPL----SSAR-THRITLRATTTTLEV-APGVWQRRWA
YNGQVPGPTLHGRVGDTFIVTLVNDTDMG--HSIDFHAGERA-PDKVMRTIPPGGRLTYRFTARRAGIWLYHCSTMP-MS
-AHIAAGMFGAVVIEPP---GLPRV-------DRSYLLVQSEAYLDTTSGTSHD-----AAAEVDAEKVSAE-RPDAVTF
NGQAFQYD-----HTPLTARVGERVRIWVLDAGPDRATSFHVVGSQFDTVYLEGGYLLRHSDAGGSQALALQPGQGGFVE
LTPREPGSYPVVSHIMVD-AERGAHGILRVTP---------------
>CCI53895.1_Copper-containing_nitrite_reductase_(nirK)_[Tetrasphaera_jenkinsii_Ben_74]
VMKGMRFVPASVTVPAGNRLVIDLTNTDPTTTHDLVFANGARTNRLRPGTSTTLDVGVVGTSLKGWCSVVGHRQMGMVFA
VDVTGAPHDGHTTSNPATTTAPLDLHAAFGPGFTAVDPDLPPAPS------AT-VHRVTLTARELELEV-APGVWQRRWT
FNGAVPGPTLRGKVGDRFIITLINDGSMG--HSIDFHAGALA-PDRPMRTIPPGASLTYTFTATKSGIWMYHCSSMP-MS
-AHIAAGMHGAVIIDPP---GLPKV-------DREFVLVQSELYLGANRTKG-------SADEISADAVLAE-QPTGMTF
NGIAGQYD-----QRTLTAQVGDRVRIWVLDAGPNRPSSFHVVGGQFDTVYAEGALLRPGPDSGGSQVLGLMPGQGGFVE
LVMPEAGNYPVVSHLMVD-AERGAHGLIHVTPTP-------------
>ALA56515.1_Copper-containing_Nitrite_reductase_(NO-forming)_nirK_[Nitrospira_moscoviensis]
--------MPIMVED-----------------------------AQARRDVVA----------------YLGTLAHESSN
MDTAGHD--LSMVTTAASKEVADLVAKLERVKLDLVPPPMLPLHDQATTGDPK-VVVVELTVQEKKWVLDSDGTAIMALT
YNGSIPAPAIVAHEGDYVELTIRNPSSNLMEHNIDLHAVTGKLGGAALTTVTPGNQATIRFKATKSGTFLYHCAPEGIMT
PYHVTHGMTGVILVLPRQ--GLTDEKGNSLTYDRAYYIGENDFYVPRDATGKFKQYSFSGEDLNDWVASMHSLTPSHIVF
NGRVGGLTG----KDAMKAKVGERV--LFIHMQGNRDTRPHLIGGHGDYVWETGSF--SSPPLKDVQTWFVRGGAAGAAL
YTFKQPGLYVYLNHNLIEAVEFGAAGHVMVEGGWNSELLQSLYHGSL
>WP_014889326.1_nitrite_reductase_copper-containing_[Phaeobacter_inhibens]
----------------------------------MTKRFNPGLAQTSRRNVLRGTVLAAMTGGLASSANGAGRRTSVPPL
RGAAPQF--IQAEAQAQAEAAPVDLSGYTRVKQELVAPPFAPQHKQVASGGPK-IVEIELITEERLMVVDEDGAEIWALT
YNGSVPGPLIIVHEGDYVELTLRNPTDSQMEHNIDFHASTGALGGGGLTHVFPGEETVLRWKATKPGCFTYHCAPGGAMI
PYHVTHGMNGAIMVLPRD--GLKDGEGNPLRYDSIAYIGEQDYYLPMDENGDYRTYELAGDDYADSMDAMRTLVPTHSVF
NGAVGALTG----DNALRAKVGETV--LMIHNQANRDSRPHLIGGHGNYVWETGSF--TDAPLTGIESWFVRGGSAMAAM
YTFEQPGVYAYVNHNLIEAVLLGATAHFVVDGAWDNALMEQVVAPRS
>AGL87193.1_copper-containing_nitrite_reductase_NirK_[Pseudomonas_protegens_CHA0]
-------------------------------------------------------------------MGAFQSWLKCCVV
AGSCASS-----------LVLAAGADGLQRVKVDLVAPPQVHVHEQAVSGPPK-VVQFRMNVEEKKMVVDDQGTTLQAMT
FNGSMPGPTLVVHEGDYVELTLSNPASNSMPHNIDFHAATGALGGAALTQVLPGQEVVLRFKADRSGTFVYHCAPPG-MV
PWHVVSGMSGTLMVLPRE--GLQDPAGKPLHYDRAYTIGEFDLYIPKDKDGHYKSYPDLASSYQDTREVMRTLTPSHVVF
NGRVGALTG----ANALTAKVGESV--LFIHSQANRDSRPHLIGGHGDWVWTTGKF--ANAPQRNLETWFIPGGSALAAL
YTFKQPGTYVYLNHNLIEAMELGALAQVKVEGQWDDDLMTQVKAPGP
>sp|P81445.1|NIR_ALCXX_RecName:_Full=Copper-containing_nitrite_reductase;_AltName:_Full=Cu-NIR_[Achromobacter_xylosidans]
--------------------------------------------------------------------------------
--------------------------GLPRVAVDLVAPPLVHPHSQVAAGAPK-VVQFRMSIEEKKMVADDDGTTAQAMT
FNGSVPGPTLVVHEGDYIELTLVNPATNSMPHNVDFHAATGALGGAGLTQVVPGQEAVLRFKADRSGTFVYHCAPAG-MV
PWHVVSGMNGALMVLPRD--GLRDAAGAALAYDRVYTIGESDLYVPKAADGNYSDYPALASAYADTVAVMRTLTPSHAVF
NGAVGALTG----ANALTAAVGESV--LIIHSQANRDSRPHLIGGHGDWVWTTGKF--ANPPQLNMETWFIPGGSAAAAL
YTFKQPGTYAYLSHNLIEAMELGAAAQASVEGQWDDDLMTSVAAPGP
>AOG11773.1_nitrite_reductase,_copper-containing_[Agrobacterium_sp._RAC06]
MTQSL---------------------------------------NLTRRTMLA--------------GAVFASAL-IPVL
TGTVARA--EGGDIKTNAAAVAGDIAKLERVKVDLVAPPFVHAHSQKAEGAPK-VVEFTLTIEEKKIVVDDAGTEVHAMT
FNGSVPGPMMVVHEGDYVEVTLINPDTNSLQHNIDFHSATGALGGGALTLVNPGETAVLRFKATKAGVFVYHCAPPG-MV
PWHVTAGMNGAITVLPRD--GLKDHKGNDLPYDKVYYVGEQDFYVPKDADGNYKKYESAGDAYSDVLEVMNTLTPSHIVF
NGAVGALTG----DNAMTAEVGDRV--LILHSQANRDTRPHLIGGHGDYVWATGKF--ANPPELDQETWFIPGGAAGAAY
YTFQQPGIYAYVNHNLIEAFEKGAAAHFKVTGDWNDDLMTAVVKPES
>CCF21375.1_Nitrite_reductase,_copper-containing_[Rhizobium_sp._NT-26]
------MTQF----------------------------------NLTRRSMLA--------------GAAIAGAIG-PLV
QASFARA-----NEEVAPITTPMDLSALKRVKVDLVKPPFVHAHTQKADGPPK-IVEFTMTIQEKKMVIDDQGTELHAMT
FDGSVPGPMMVVHQDDYVELTLINPETNELQHNIDFHSATGALGGGALTIVNPGEKAVLRFKATKAGVFVYHCAPPG-MV
PWHVTSGMNGAIMVLPRE--GLTDGHGKELVYDKIYYVGEQDFYVPRDEAGNFKKYDSVGESYADTLEVMRTLTPTHIVF
NGAVGALTG----ENAMTAAVGEKV--LIVHSQANRDTRPHLIGGHGDYVWATGKF--RNPPDLDQETWFIPGGTAGAAF
YTFEQPGIYAYVNHNLIEAFELGAAAHFKVTGDWNDDLMTAIVSPTG
>EYR78640.1_copper-containing_nitrite_reductase_NirK_[Shinella_sp._DD12]
MTEQL---------------------------------------QMTRRTILG--------------GAAFAGVLT-PII
AASMARA--EGGAIETNAAATAADIAKLERVKVELVKPPFVHAHTQKAEGGPK-VYEFTMTIEEKKMILDDKGTEVHAMT
FDGSVPGPLMVVHQNDYVELTLINPETNELQHNIDFHSATGALGGGALTVVNPGERTVLRFKATKAGVFVYHCAPPG-MV
PWHVTSGMNGAIMVLPRE--GLTDGHGKELTYDRVYYVGEQDFYVPKDAAGNYKKYPSVGESYADTLEVMRTLTPSHIVF
NGAVGALTG----DSALQAKVGEKV--LIVHSQANRDTRPHLIGGHGDYVWATGKF--RNVPDVDQETWFIPGGTAGAAF
YTFEQPGIYAYVNHNLIEAFELGAAAHFTVTGEWNDDLMTSVMPPSG
>WP_014764539.1_nitrite_reductase_copper-containing_[Sinorhizobium_fredii]
MSEQF---------------------------------------QMTRRSMLA--------------GAAIAGALT-PLV
GAVSAHA------EEAVAKVALVDVASLPRVKVDLVKPPFVHAHTQKAEGGPK-VVEFTLTIEEKKIVIDEQGTEVQAMT
FNGSVPGPLMVVHQDDYVELTLINPETNQLQHNIDFHSATGALGGGALTVVNPGETTVLRFKATKAGVFVYHCAPPG-MV
PWHVTSGMNGAIMVLPRE--GLSDGKGKSITYDKVYYVGEQDFYVPRDEDGKFKKYESAGDAYADTLEVMRTLTPSHIVF
NGAVGALTG----DNALKAAVGEKV--LIVHSQANRDTRPHLIGGHGDYVWATGKF--RNPPDVDQETWFIPGGTAGAAF
YTFEQPGIYAYVNHNLIEAFELGAAAHFAVTGDWNDDLMTSVRAPSG
>CDX56301.1_Copper-containing_Nitrite_reductase_(NO-forming)_nirK_[Mesorhizobium_plurifarium]
--------------------------------------------------------------------------------
-----------------------------------MAPPFVHAHDQVAKGGPK-VVEFTMKIEEKPVVIDADGTQLNAMT
YNGSIPGPLMVVHEGDYLELTLINPDTNTLAHNIDFHAATGGLGGGALTLINPGEQVTLRFKATRSGTFVYHCAPGGAMI
PWHVVSGMSGAVMVLPRD--GLKDEKGKPVRYDRIYYIGENDFYIPRDEQGKFKKYDSAGDNYDDTVKVMRGLIPTHVVF
NGKAGSLTG----ETAMKAKVGETV--LIVHSQANRDTRPHLIGGHGDFVWEAGKF--ANPPAKDMETWFIRGGSAGAAL
YTFRQPGVYAYVNHNLIEAVELGATAHFTVDGTWDDDLMMQIEAPKA
>AKN20502.1_NirK_[Chelatococcus_daeguensis]
--------------------------------------------MFTRRNIPA------------------------CVA
MSAIAVA----------VPAMADDLSNMPRQKVELVAPPFVHPHEQVAKDGPK-VVQFTMKVEEKELVIDNEGTKLQAMT
FNGSVPGPMMVVHEGDYVELTLINPETNTMPHNIDFHSATGALGGGGLTLIHPGEQVVLRWKATRPGVFVYHCAPEG-MV
PWHVVSGMSGTVMVLPRD--GLKDEKGNSLTYDRVYYVGENDFYVPRDENGKFKTYETVGDSYADTIEVMRKLTPTHVVF
NGAVGALTG----EEALRAKVGEKV--LIVHSQANRDTRPHLIGGHGDYVWETGKF--ANPPEKDLETWFIRGGSAGAAL
YKFLQPGVYAYVNHNLIEAFELGATAHFKVDGTWDDDLMKQVRPPEP
>KFC72838.1_Copper-containing_Nitrite_reductase_(NO-forming)_nirK_[Bosea_sp._LC85]
MGQAFEISDGTV--------------------------------TISRRAALA---------------------------
----GAA----LLAGALVASASAEALDLPRQKVDLVSPPFVHAHEQATKLGPR-IMEFRLWVEEKKIVIDDEGTTLQAMT
FNGSVPGPLLVVHEGDYVEVTLANPDTNAMTHNIDFHAAAGASGGADLTLINPGEQVVLRWKATRTGVFAYHCIPGA-MT
PWHITSGMSGAVMVLPRD--GLKDAAGRPLHYDRVYYIGEHDYYVPRDEKGKFKHYDTHGDAYIDTMEVMRKLVPSHVVF
NGAVGALTG----KNAMPAKVGENV--LIVHSQASRDTRPHLVGGFGDYVWETGKF--SNPPETNLETWFIRGGSAGAAL
TRFLQPGIVGYVNHNMIEAFELGATAHFRVEGQWNDDLMTQVKAPEP
>WP_015664480.1_nitrite_reductase_copper-containing_[Bradyrhizobium_oligotrophicum]
--------------------------------------------MLTRRTALLSAAI---------------------AA
MMLAAPA--------------VAEDLKLPRQTVDLVAPPFVHAHEQATKQGPK-IMEFKLVVQEKKMVIDEKGTTFQAMT
FNGSMPGPLMVVHEGDYVEVTLVNPATNTMPHNIDFHSATGALGGAALTLVNPGEQVVLRWKATRTGVFVYHCAPGGPMI
PWHVVSGMNGAVMVLPRD--GLNDGHGHALRYDRVYYIGEQDLYVPRDEKGNFKSYDSPGEAYSDTEEVMRKLTPTHVVF
NGKAGALTG----KNALTANVGENV--LIVHSQANRDSRPHLIGGHGDYVWETGKF--SNAPETGLETWFIRGGSAGAAL
YKFLQPGIYAYVTHNLIEAANLGATAHFKVEGKWNDDLMTQVKAPAD
>CBK43917.1_Copper-containing_nitrite_reductase_[Nitrospira_defluvii]
-------------------------------------------------------------------MTVRSTRFRQSVI
RTVLGLA-------------------------SVYGVAMQ---PV--DSAFAK-VVEVSMTAVETKLVVDGEGHTYDAWT
FNGQFPGPVIRVQEGDEVVFSLTNPETNGRPHSMDFHAAETNFLEH-YKEVRPGESLQYRFKAKWPGIFAYHCGASP-MI
-QHIARGMMGAIIVDPKDPKALPKA-------DREYVLVQSELF----------------KDPDDVDGMFDR-KYQHVVF
NGSVFRYDPVHSGGDFLDAKPGERVRFYFVNAGPNNVSAVHPIAEIWDDVWESGN---PANHTRGVQTQLIPPAGAAILD
MVLDNDGVYPIVTHSLTD-ALRGAIALLKVDKDARQLPLMPFVTPAK
>CUS38588.1_Copper-containing_nitrite_reductase_[Candidatus_Nitrospira_nitrosa]
-------------------------------------------------------------------------MQRFRLL
ASTLGLA-------------------------VLLGGSGCITMP---ASAGAK-VHEVTFTAMETEIVVDGNGTKYKAWT
FNGQMPGPVVRVTEGDTVNFTLIGDKNNSFPHSMDFHAAELDFLKNYHKTVSAGETHKYSFVAKKPGVFFYHCGASP-MI
-QHVARGMFGAIIVDPKDASAWPKA-------DREFVLVQSEFW----------------KNPDNVQAMFDR-KWDNTIF
NGGIFKYHPFFPGGEPLEVKVGERVRIYFVNAGPNEFSALHPIAEIWDNVYESGN---PANKFTGVQTYVVGPGSGATFD
MIVDNPGAYPVVTHSLTG-ALRGAIAVVIANQNPKKGQLMPNTPWNP
>CUS38030.1_Copper-containing_nitrite_reductase_[Candidatus_Nitrospira_nitrificans]
-------------------------------------------------------------------------MQRFRVL
TATLGLA-------------------------VLLGASGCITMP---GSAGAK-VHDVTFTAMETEIVIDGNGTKYKAWT
FNGQMPGPVVRVTEGDTVNFTLIGDKNNTFPHSMDFHAAELDFLKNYHKTVSAGETHKFSFVAKKPGVFFYHCGAGP-MI
-QHVARGMFGAIIVDPKDANAWPKA-------DREFVLVQSEFW----------------KNPDNVQAMFDR-KWDNTIF
NGGIFKYHPFFPGGEPLEVKVGERVRIYFVNAGPNEFSALHPIAEIWDNVYESGN---PANKFVGVQTYVVGPGSAATFD
MIAESPGAYPVVTHSLTG-ALRGAIAVVIANQNPKKGQLMPNTPWNP
>WP_014249378.1_nitrite_reductase_copper-containing_[Azospirillum_lipoferum]
--------------------------------------------MKTSRSLVT-------------------VSAAALMI
LSGIGAA--------SAADTLYADPKVKQPTHSVVMDPAAVPAPEKAGKRAPK-THKVSLVTTEVESKL-DDGTTYTYWT
FNNTVPGPMVRVRVGDTVDVSIANAPESTMNHSVDFHAATGFLGGGQITQVEPGQTKAFTFKALTPGVYVYHCATPM-VA
-HHISKGMYGLIVVEPEA--GLPPV-------DHEFYVMQQEIYATKAKNL--------ANAEDDYDGLVNE-RPSYLVF
NGTVGALTK----DKPLKAKVGETVRLYFGVGGPNLTSSFHVIGEIFDRVYNMGGL--ENEPAKGIQTVTVAPGGATMVE
FKVDYPGKYALVDHALSR-ATKGLIGILEVEGKADDSIILDKTGDSR
>KKO18415.1_copper-containing_nitrite_reductase_[Candidatus_Brocadia_fulgida]
---------------------------------------------------------MTGIKVW----------------
---YGLLT-GALMTGVIAVAPVRSVSAVEILDTVAKNPAEIPPPI--TRSNPT-TVTVNLVIKEVIAEL-APGKQFWFWC
FAETVPGPMIRVMEGDTVVINLTNDSNNVEPHNIDLHAVIGPGGGAAVTDVEPGETKTLQFKAMRTGAYIYHCAGEG-MP
WEHVAYGMYGLIMVEPKG--GLKNAYKALKNSDKEFYVGQGEWYIKSGVEHHP----DMDGYSLDEEKALSE-RPDYFTF
NGHTKALTDPSIHGNTMMVNQGDMVRIFFVNGGPNIGSNFHIIGQIFDKFYPGHYR----SVIRNEETAYIPPGSAAIFE
FEALVPGQYPLVDHALFR-VVKGAEGYLHVNKSKKHNIYSPEAT---
>KKT82063.1_Copper-containing_nitrite_reductase_[Candidatus_Azambacteria_bacterium_GW2011_GWA1_44_9]
------MYDYTIYYVLSWFVGG---ISLLALAFFLVRNVTFKEIFLRPAIIISVLVLIGAIFFGTYSYKTYAPDFAMPPF
MHTMAPGGLAPYLPLANISKFFASEPNFPRIEDIGADYNAVPPPI--TRTTSE-TVEFNLTATEVISEI-APNIYFNFWT
YNKQVPGPMLRVRTGDTVVINLTNDITSLHTHNIDLHSVNGPGGGATLTNVVPGETKSFKWKAVQPGIYVYHCATAN-VS
-THSSHGQYGLILVEPEE--GLPKV-------DKEFYVMQGELY-TQGDIGRQ------GMTVFDAKKLIDG-NPTYVTF
NGRIEKET-------GMEINRGERVRMYVGNGGVNLVSSFHIIGEIFDTVYPEGAMGKNSALFKNVQTTIIPAGGAAVVE
FVAEVPGKLVLVDHALAR-MNKGAWATAIVKGDENPEIFSEIKSNTT
>OGZ20539.1_nitrite_reductase,_copper-containing_[Candidatus_Lloydbacteria_bacterium_RIFOXYC12_FULL_46_25]
------MFTYLILEIAAWMIGA---VTAFYIVLHLLPH-HVKAKKHLHTFRLPIVVLILALVLGIYSRQTYAPDFAMPAF
MHTYSPGNASASLPYINIVKFFGSMSQFENVRDIGADPNSVPLPI--TRTENE-LVKIHLDVKEVISEI-APGIYSNYWT
YNGIVPGPMLRVKEGDTVELSITNDPSSLHAHNIDLHAVTGPGGGASVTMVEPGETKAFKFKALNPGLYVYHCAAMN-AS
-MHNAHGQYGLILVEPKE--GLPAV-------DKEFYLMQGELY-TVGGLGKK------GLTRFDTQAFLDG-NPNYVTF
NGRVESTP-------RMEVNVGDRVRIYVGNGGVGLISSFHIIGEIFDTVYPEGAMGEGSALHKNVQTTAVLPGGSSIVE
FKAEVPGKLVAVDHALSR-MNKGAWAVINVVGPANPEIFESLTPTAP
>OGH68681.1_nitrite_reductase,_copper-containing_[Candidatus_Magasanikbacteria_bacterium_RIFCSPHIGHO2_02_FULL_45_10]
------MFKYLIFESISIIVGI---VAIATILIRFYKYRNLADFFKLKTILISTILLIVAIFTWTLSNKTYAPDFAMPTF
NRSHAPGGLPPSIPFTGMLDFFTNKNRFEKVKDIGADPNDVPTES--QKPDADGIVRISLRAQEVISEI-APEIYFNYWT
YNGQTPGPMLRVKEGDTVEVALTNDPTSLHDHNIDLHAVTGPGGGAKLTHVAPGETKIFKFKALNPGLYVYHCATPN-VS
-THNSHGQYGLILVEPKE--KLEQV-------DKEFYIVQGELY-TMGQIGKK------GLIPFDAAALIDG-KPNYVTF
NGKIQSAP-------RMYANVGDKIRIYVGNGGVNLISSFHVIGEIFDTVYPNASI--GGSLEHNTQTALVLPGGSTIVE
FTVDVPGTYLLVDHALAR-MNKGAWAELVVRGNENHDIFSPIRNDHM
>OGE75270.1_nitrite_reductase,_copper-containing_[Candidatus_Doudnabacteria_bacterium_RIFCSPHIGHO2_01_52_17]
------------------------------------------------------MVLVIAFFSGLIANKTYPPNFAMPAF
MHSHAPGSVPASIPFGKIIEFFKYKNRFEKITDIGANPNLVPENS--QTPDTDGRVRISLTAQEVIGEI-APGIYFNYWT
YNNQVPGPMLRVREGDTIELTLTNHPSSLHPHNIDLHAVTGPGGGAVLTNVKPGETKTFKWKALNPGLYVYHCATPN-VS
-THNSHGQYGLILVEPRE--GLIKV-------DKEFYVMQGELY-TMGQLGKK------GLVPFDSEALLEG-TPNYVTF
NGKVEQVP-------RMHAEVGDTVRIYVGNGGVNLISSFHVIGEIFDTVYPNANI--GGALEHNTQATAVLPGGAGIVE
FKLDVPGKYLLVDHALAR-MNKGAWAVLEVSGDENPDIFSPVGKE--
>OGI74596.1_nitrite_reductase,_copper-containing_[Candidatus_Nomurabacteria_bacterium_RIFCSPHIGHO2_01_FULL_41_71]
------MFKYLIIEITSAIIGF---IAFAVIIRYLWKQGHFHTVFKQKWLYAPIVLLVIAFLAGFIANKTYPPDFAMPAF
MHSHAPGGLPPSIPFAKIIDFFRYKNRFEKIFDIGANPNSVPKKP--QASDADGIVRISLTAQEVISEI-SPGIYFNYWT
YNKQVPGPMLRVREGDTVELALTNDPSSLHDHNIDLHAVTGPGGGASLTHVSPGETKTFRWKALAPGLYVYHCAMPN-VS
-THNSHGQYGMILVDPKE--GFAKV-------EKEFYLMQGELY-TMGQLGKK------GLVIFDSDALLLG-HPNYVTF
NGRIETTP-------RMQAKVGDKVRMYVGNGGVNLISSFHVIGEIFDTVYPNASI--GGALEHNTQATAVLPGGTSIVE
FTLNVPGKYLLVDHALAR-MNKGAWAVLEVTGDENTDIFRKVDHAAM
>OGG62359.1_nitrite_reductase,_copper-containing_[Candidatus_Kaiserbacteria_bacterium_RIFCSPHIGHO2_02_FULL_49_34]
GMPLLAYLKTTLIQAIGITMAA---TASLFFFLRLIWR------LEALPLGISILVFILGSGMFVSASVGQLYAFQYPMY
VQSYGTGS-GPGLPFKNVLSFFRHLETFEVVKDISENPNNVPSPIVTDDTLPT-TRRIQLEAKEVLAEI-APGVTFNYWT
FNGTVPGPLFRAQVGDIIEVTISNHASSLHHHNVDFHAATGPGGGGAVSVVNPGESKTFRFKTLNPGLFVYHCAVPN-MA
-SHMAHGMYGLFLVEPKE--GLPKV-------DKEFYVMQGELY-TAGTIGRK------GLQIFDAKKMMDG-QPEYITF
NGKTGGLD------SNMKAFVGDKVRLYVGNGGVSHTSSFHIVGEIFDTVYPEASI--GGARFHNVQTTNIPAGGAAIVE
LTVDYPGKYILVDHALMR-TDKGAWGVLEVVGSTDPEIMDGNFTEHA
>KXJ97933.1_copper-containing_nitrite_reductase_[Parcubacteria_bacterium_OLB19]
GDELLSYLRPTLIQGFGLGIAV---TAALFFFLRLVYK------LHAMSMALAMLFFFIGVVMFMSVSVSRMYVLQYPVF
VQSFGPGH-GPGLPVKNVITFFQRIDEFERVGDIARDPNDVPSPIEVEMSQGE-VRELKLETTEILSEI-APGIIFNYWT
FNNTVPGPLFRVSEGDMVKVTIHNRATNLHNHNVDFHAATGPGGGGAVSVVAPGETKEFYFKALNPGLYVYHCAVPN-MA
-VHMAHGMYGMILVEPKE--GLPKV-------DKEFYVMQGELY-TTGTIGRQ------GLQIFDAQKMMDG-IPEYITF
NGRTGGVT------GKMQAKVGDTVRFYVGNGGVAHNSSFHIVGEIFDTVYPEGSM--GGALFHNVQTTNVPAGGSSIVE
FKVDYPGKYVLVDHALMR-TDKGAWGILEVVGEKDDTIFGGNFSAPA
>OGG66354.1_nitrite_reductase,_copper-containing_[Candidatus_Kaiserbacteria_bacterium_RIFCSPHIGHO2_12_45_16]
GVELFQFLKVSLIQALGLGMAI---TAMLFFALRLVWR------LKAAPMGISMIFFAIGISLFVSVSVGRLYALQYPVY
VESFGPGS-GPGLPMKNVISFFQHIDQFAHIEDIARDPSDVPPPIAAPEEGGQ-IRELHLETTEVLSEL-APGITFNYWT
FNNTVPGPLFRVREGDIVRVTITNNASSLHHHNVDFHAATGPGGGGAVTMVAPGETKTFTFKALNPGLFVYHCATPN-MA
-VHMAHGMYGMILVEPKD--GLPAV-------DKEFYVMQGEIF-TTGAIGRR------GLQAFDAKKMMLG-NPTYITF
NGRPDGVV------NKMKAEVGDKIRMYVGNGGVVHNSSFHVVGEIFDTVYPEASI--GGAEFKNVQTTNVPAGGATIVE
FTVDYPGTYVLVDHALMR-TDKGAWGTIEVTGPADPTIYEGDFTKTS
>OGG41388.1_nitrite_reductase,_copper-containing_[Candidatus_Kaiserbacteria_bacterium_RIFCSPHIGHO2_01_FULL_46_22]
MQTTLSLFSYLLTQGFGFIILA---IALTLLIVWSIND------LYSKKTLLLFVLIVLGWVFVSVLPLGNISLKGYPFS
LTTYGPGE-GPILPLSNMLSFFRHANQLPRVEDIARDPRDVPPPL--NRNEPA-VVDLKLTALEVVAEM-APGVVFNYWT
FDGQVPGPMLRVRVGDTVRLTLTNDATNLHHHNIDLHAVTGPGGGAVVTDVDPGESKVLTFKAMNPGLFVYHCAYPN-MA
-NHMAHGMYGLILVEPEE--GLPPV-------DKEFYVMQGEFY-SKGGLGKR------GLQVFDAVAMLES-RPTYVVF
NGRVGGIN------DKITAETGETVRTFVGNGGVNLISSFHLVGEIFDRVYGEGAV--GSEPHQNVQTTLVPAGGSTIVE
FGLDIPGRYTFVDHALSR-VDRGAWGTISVNGMASSTIFDGDFSNSS
>Greene_0.1μm_10/2014_-_Bin_8_scaffold_32_123_(Candidatus_Kaiserbacteria)
IIQAWSLIYSLIIQGFGLVLAG---IAAVIFLYVVLRK------HHSFRDTMLLGIFFAGAMLFFWFPIGVPKNLTYPFG
LTTYGPAE-GPSLPLKNVFTFFWHLDSFERVSDIARSPLDVPPPT--GRTEAS-DVSIELTTKEVLSEI-APGVLVNYWT
FDGTVPGPMLRVREGDTVSLTLHNDQSSLHMHSIDLHAVTGPGGGATVTDVMPGESKTMRFKALNPGLYIYHCAHPN-VA
-NHMSHGMYGLILVEPKD--GLPQV-------DKELYVVQGEFY-TAAERGTK------GLQAMDAGKLLDG-IPEYIVF
NGRTGAIS-----KDRVVVTQGEKVRMYVGNGGVNLVSSFHLIGEIFDTVYPEAAM--GSEPHKNVQSTIVPAGGATIVE
FTADVPGTYVLVDHALAR-LDKGAWGTLSIVGDARPDIFFGTPSDH-
>OGG59767.1_nitrite_reductase,_copper-containing_[Candidatus_Kaiserbacteria_bacterium_RIFCSPHIGHO2_01_FULL_56_24]
LFELWSLVSYLIVQGFGLVLAG---IAAVIFLYIVLRK------LHSARTTIVLIVFFVGAMLFFWFPIGVPKNLTYPFG
IKTYGPGY-GPTLPLKNVFEFFRNLDKFERVADIARNPLDVPPPT--GRTEEA-VVKIELTAKEVLSEI-APGVILNYWT
FDGTVPGPMLRVREGDTIELTLHNAASNLHMHSIDLHAVTGPGGGATVTDVMPGESKTMRFKALNPGLYVYHCAHQN-VA
-NHMAHGMYGLILVEPKE--GLPAV-------DRELYVMQGEFY-TGGARGTK------GLQVIDTGTMLDG-NPAFVVF
NGRVGSIS-----KDSVVVKQGEKVRMYVGNGGVNLISSFHLIGEIFDTVYPEAQM--GGTNFKNVQTTLVPAGGAAITE
FTADIPGTYVLVDHALAR-MDKGAWGTLSIVGDARPDIFSGDSSGD-
>OGG72803.1_nitrite_reductase,_copper-containing_[Candidatus_Kaiserbacteria_bacterium_RIFCSPLOWO2_01_FULL_53_17]
LFELWSLVNYLIVQGFGLVLAG---IAAVIFLFIVLRK------LHSLRTTLILVVFFVGAMLFFWFPIGVPKNLTYPFG
IKTYGPGY-GPTLPLKNVFEFFRNLDTFERVADIARSPLDVPPQT--GRTEES-YVKFELTTQEVLSEI-APGVILNYWT
FDGTVPGPMLRVREGDTVELTLRNDPSSLHMHSIDLHAVTGPGGGATVTDVMPGESKTMRFKALNPGLYVYHCAHPN-VA
-NHMAHGMYGLILVEPKE--GLPAV-------DRELYVMQGEFY-TAGARGTK------GLQVIDTGTMLDG-NPAFVVF
NGRVGSVS-----KDKVVVKQGERVRMYVGNGGVNLVSSFHVIGEIFDTVYPEGAI--GSEPHKNIQSTIVPAGGATIVE
FGTEVPGTYILVDHALAR-LDKGAWGTFSVLGEPRPDIFFSDSSGD-
>KND50567.1_nitrite_reductase,_copper-containing_[Parcubacteria_bacterium_C7867-001]
MLQLFGYTWSYFVQVAGIFVAF---IFAALFIYLALRH------LRWRWMRVALVVVFIAASVVFYVPNGLPRAFEYPLG
LTTYGPAE-GPVLPFGNVWSLFTHFDKLERVSDIARDPNEVPPPI--DRTEST-VVKVALETKEVVAEM-APGVYVNYWT
FDGKIPGPFIRVREGDTVELTLHNNETSLHHHNIDLHAVTGPGGGAVSTMVAPGETATVTFKALHPGVFVYHCATPN-VA
-NHMTHGMYGLILVEPKE--GLAKV-------DHEYYVMQGEYY-SVGGTGRK------GLQLFDAQAMLDG-NPSYITF
NGRVGGLA------DHMQAKTGETARVYFGNGGVNLVSSFHVIGEVFSKVFPEASL--SATPHEDVQTTIVPAGGATVVE
FDLQVPGNYVFVDHALAR-MEKGAWGVLKVSGEENKEIYDGIIMP--
>KKR88799.1_Copper-containing_nitrite_reductase_[Candidatus_Wolfebacteria_bacterium_GW2011_GWB1_41_12]
MFELITYLWQYLVQSTGLFIAY---IFAALFLYLVLRR------LHSRKIIVALIIVFIGVSFYFYAPNGLPRAFEYPFF
LKTYGPSD-GPAIPFKNVWEFFKNFRRFERVADIARNPADIPLPI--ARKEPA-NVEINITAKEVVAEM-APGVTFNYWT
FDGKVPGPFLRVREGDTVMLTLHNDPTSLHHHSIDLHAVTGPGGGAAATIVAPGESKTIIFKALNPGIFIYHCAHPN-AA
-NHMTHGMYGLILVEPKE--GMEKV-------DREFYVAQGEFY-SAGAIGRE------GLQLFDAQAMLDG-KPQYIVF
NGRTGALA------NNLNAKVGETIRIYVGNGGVNLISSFHVIGEIFDRVFREGDL--VSSPAQSVQTTLVPAGGASAVE
LHLDYPGNYILVDHALSR-LDRGAWGTLHVRGEEDPKIFKGEIES--
>Greene_07/2014_-_Bin_7_scaffold_73_194_(Candidatus_Kaiserbacteria)
MFEPLSYVWQYLVQGFGLFIAY---VFAGILLYLLLRR------LHSWKITVALLVMFLGVSVFFYVPNGLPRAFEYPFF
LKTYGPSA-GPVLPFANVWEFLKNFNNFERVGDIARNPLDIPPPI--ERSEAE-VVKIELVTKEVIAEM-APGVTFNYWT
FNGTVPGPFLRVKEGDMVELTLKNDRTSLHAHNIDLHAVNGPGGGASATNVNPGESKTFRFKAMNPGIYVYHCAHGN-VP
-SHMTHGLYGLILVEPKG--GLPKV-------DKEFYVMQSEFY-SAGALGRQ------GLQLFDAQAMLDG-KPQYIVF
NGRTGALA------ENMNAEVGETVRIYVGNGGVNLISSFHVIGEIFDRVYREGDL--VSSPAKSVQTTLVPAGGAAMVE
FKVDYPGNYVLVDHALSR-VDRGVWGVLHVTGKADSTVFDGVIES--
>OHA54761.1_nitrite_reductase,_copper-containing_[Candidatus_Terrybacteria_bacterium_RIFCSPLOWO2_02_42_20]
MYEFLLMTKYVLFQSIGFFILAIAVVALVFIILYIISKKF----NMARKIALPAIVLVLGIFLLFFSPQIFPKFLKYPFF
LKTFGPAD-GPELPLKNIYTFFKNIKNFEKV-DIAKDPADIPSSV--VRNTPK-EVNVEMEAKEVIGEM-APGIFFNYWT
YNGQVPGPFIRARVGDKINLTLKNHPSSLHPHSIDLHAVNGPGGGATVTMVEPGQSKTFSFKALNPGLYVYHCAHPN-VA
-VHMAHGMYGLILIEPEE--GLPEV-------DEEFYVMQGEFY-SAGNLGKK------GLQVFDAKKMIDG-RPEYIVF
NGKTQALN------GKMEVTVGEKIRLYVGNGGVNLVSSFHVIGEIFDNVYPEAAI--GSEPHHNVQTTMIPAGGAGIVE
FKVDVPGKYILVDHALAR-LDRGAWGVMTAEGPENKEIFDGVPDTSD
>OHA49166.1_nitrite_reductase,_copper-containing_[Candidatus_Terrybacteria_bacterium_RIFCSPHIGHO2_02_41_19]
MYEFLLMTKYVLFQSIGFFILAIAVVALLFIILYIISKKF----NMARKIALPAIVLVLGIFLLFFSPQIFPKFLKYPFF
LKTFGPAD-GPELPLKNIYTFFKNIKNFEKV-DIAKDPADIPSSV--VRNTPK-EVNVEMEAKEVIGEM-APGIFFNYWT
YNGQVPGPFIRARVGDKINLTLKNHPSSLHPHSIDLHAVNGPGGGATVTMVEPGQSKTFSFKALNPGLYVYHCAHPN-VA
-VHMAHGMYGLILIEPEE--GLPEV-------DEEFYVMQGEFY-SAGNLGKK------GLQVFDAKKMIDG-RPEYIVF
NGKTQALN------GKMEVTVGEKIRLYVGNGGVNLVSSFHVIGEIFDNVYPEAAI--GSEPHHNVQTTMIPAGGAGIVE
FKVDVPGKYILVDHALAR-LDRGAWGVMTAEGPENKEIFDGVPDTSD
>OHA84014.1_nitrite_reductase,_copper-containing_[Candidatus_Yonathbacteria_bacterium_RIFOXYC1_FULL_52_10]
MDGFFYLIKYVLLQGFGLFIAL---LAGAVFTYIVLRK------LHSRKTAILLFVLFFGIFLFLYAPRAFPNQLQYPFG
LTTYGPAD-SPALPLKNVYTFFSKLDQFERIPDIARDPNDIPPPI--TRTENE-TVEITMTAKEVIAEM-APGVVMNYWT
YDGRVPGPFVRILEGDTVHFTLKNDPTSIHRHNIDLHAVTGPGGGAVATNVAPGESKTFTFKALNPGLYVYHCAHPN-VG
-NHMAHGMYGLILVQPKNIADLPAV-------DKEFYVMQGEFY-PKGTIGTK------GLQVMDAQKFLDG-KPEYIVF
NGKIGGAV------GKMEAKTGETVRVYVGNGGVNLISSFHAIGEIFDRVFPEGAI--GSAPHQNVQTTLVPAGGATIVD
FALQVPGTFIFVDHALAR-LDRGAYGNLKVTGDPDLSVFDGEISS--
>OGG79959.1_nitrite_reductase,_copper-containing_[Candidatus_Kaiserbacteria_bacterium_RIFCSPLOWO2_01_FULL_54_13]
MEWVTTLLSYIFVQTFGLVIAY---AAAGVLIYLVLRK------LHSQWIALALAAVFVGVSIFFYAPVGLPRGLQYPFS
LTTFGPAE-GPVLPFGNVIAFFKNIGSFERVSDIARDPTEIPPPI--ARSEPT-TVKIALTTKEVIAEM-APGVYVNYWT
FDGRVPGPFLRVREGDTVELTLTNDPASLHHHSIDLHAVTGPGGGAVVTMVEPGESKTLTFKALRPGLFVYHCAEPN-VA
-NHMTHGMYGLILVEPAE--GLPPV-------DRELYVMQGEFY-TTGDLGKR------GLQIFDARKMLDG-TPQYIVW
NGRVKGLV------GNMTGNVGETLRIFVGNGGVNLASNFHVIGEIFDTVYPEAA---LRDGIRNVQTTVVPAGGASVVE
FDLNFPGNYAFVDHALAR-LDRGAWGVLHVEGEADPTIFDGEMEE--
>KKR38789.1_Copper-containing_nitrite_reductase_[Parcubacteria_group_bacterium_GW2011_GWF2_40_10]
MIEIFRLTKYVLFQTVGFTILIAGAIAAAIMFVFFLYR------WFSIPKKVLIPIVFLGVFLVVFSSQGIPQSFKFPLF
LKTFGPST-GPELPFKNISVFFRQLKNMEHVADIAKLPDDIPPPI--KRNYPE-TVKVEMTAKEVVGEM-ADGVTFNYWT
FDGRVPGPMIRVREGDTVELTLKNDPSSVHHHSIDLHAVNGPGGGHGATKVAPGESKTFKFKALNPGLYVYHCAHPN-VA
-THMAHGMYGMILVEPEA--GLPEV-------DKEFYVMQGEFY-SAGGLGKK------GLQIFDAKKMING-QPEYIVF
NGKTNSLN-----PDNMKVNVGDTVRFFVGNGGVNLISSFHLIGEIFDKVYPEASI--GGDYHYNVQTTLIPAGGAAITE
FKMDVPGNYILVDHALAR-LDRGAWGVMIAEGEENLEIFDPMMDPLA
>KKR77692.1_Copper-containing_nitrite_reductase_[Parcubacteria_group_bacterium_GW2011_GWE2_40_8]
MIEIFRLTKYVLFQTVGFTILIAGAIAAAIMFVFFLYR------WFSIPKKVLIPIVFLGVFLVVFSSQGIPQSFKFPLF
LKTFGPST-GPELPFKNISVFFRQLKNMEHVADIAKLPDDIPPPI--KRNYPE-TVKVEMTAKEVVGEM-ADGVTFNYWT
FDGRVPGPMIRVREGDTVELTLKNDPSSVHHHSIDLHAVNGPGGGHGATKVAPGESKTFKFKALNPGLYVYHCAHPN-VA
-THMAHGMYGMILVEPEA--GLPEV-------DKEFYVMQGEFY-SAGGLGKK------GLQIFDAKKMING-QPEYIVF
NGKTNSLN-----PDNMKVNVGDTVSFFVGNGGVNLISSFHLIGEIFDKVYPEASI--GGDYHYNVQTTLIPAGGAAITE
FKMDVPGNYILVDHALAR-LDRGAWGVMIAEGEENLEIFDPMMDPLA
>OHA84983.1_nitrite_reductase,_copper-containing_[Candidatus_Yonathbacteria_bacterium_RIFOXYC2_FULL_47_9]
--------------------------------------------------------------------------------
------------------MDFFSKLKTIERSSDIARDPNDVPPPI--TRTEPA-HVKVDLVAKDIIAEM-APGVFIDYWT
FNGTVPGPLLRVREGDTIDLSITNDLTSVAAHNIDFHAVTGPGGGATVTNVAQGETKHASFKMLNPGLFIYHCAHPN-VA
-NHMAHGMYGLILVEPKE--GLPKV-------DKEFYVVQGEFY-PSGTMGTK------GLQIMDAQKLIDG-HPEYVVF
NGRVKGTA------GNMHAKVGDTARIYFGNGGVNMISSFHVIGEIFDTVYPEAAMGKGSAIFKNVQTTLVPAGGATITE
MKFEVPGNYILVDHALAR-LDRGAWGTITVEGPENKEVYDGVLPTPE
>KKR47144.1_Copper-containing_nitrite_reductase_[Parcubacteria_group_bacterium_GW2011_GWC1_40_13]
MLEIFYLTKYLILQSFGIVVAV---LFCAVLLFGILYK------LHSKKTAIILPLIFFGVFLFLFAPKVLPKNIEYPFA
LKTYGPAD-SPALPFKNILAFFKNLDSMEKVADIARDPNDIPPPI--TRAQSE-KIKINITSKEVISEM-APGVAMPYWT
FDGKVPGPFLRVREGDTVELTLKNDPSSINPHNIDLHAVTGPGGGAVVTNVMPGESKTLLFKALNPGLYIYHCAHPN-VA
-AHMAHGMYGLILVEPKE--GLPKV-------DKEFYVVQGEFY-TASDMGDK------GLQVFDAKKMLDG-HPEYIVF
NGRTKGTV------GNMKAKVGDKVRIYFGNGGVNLVSSFHLIGEIFDKVYPEGAI--GSEPHKNVQSTIVPAGGATITE
FGLEVPGNYILVDHALSR-LDRGAWGIIKVEGAENKEIFDGIPDMNG
>Greene_0.1μm_10/2014_-_Bin_3_scaffold_5_148_(Candidatus_Harrisonbacteria)
-----------MVYLGGWLVLT---VLASVSVFLLIKK------YYRLELAILGATLLVGTALVLFGPSIVPKAFEYPVF
LTTYGPSD-GPALPFKSALEFLKKSSKMERVVNIGRDPNDIPPPI--ERNYSE-KVKINLVTKEVISEV-APGVFLNYWT
FNGTVPGPFLRVREGDTVELTLTNDISSVHPHNIDLHAVNGPGGGAVLTNVDPGETKTFTFQAINPGLYMYHCAHPN-VA
-THDAHGMYGLILVEPKF--GLPEV-------DKEFYVMQGEFY-TVGDIGKT------GLQIFDALKMLNA-QPEYIVF
NGKTSSLV------GNMKAKAGERVRLFVGNGGVNLISSFHVIGEIFDTVYPEASI--GGALFKNVQTTLVPAGGATITE
FTLNVPGKYPLVDHALAR-IERGAWGVLEVSGKENPAIFSGILDTD-
>Greene_0.1μm_10/2014_-_Bin_19_scaffold_1446_10_(Candidatus_Harrisonbacteria)
-MVLLTLLEFVIIYLWGWLILT---ILASVGVFLLIKK------YYRVEMAVFGAIAVIGLVVILFGPEVFPKAFEYPPF
LTTFGPSD-GPALPFKSALAFLKNYSKMEKVANIARDPNDIPPPI--TRNYPE-KVKINLTTKEVIAEV-APGALMNYWT
FDGTVPGPFLRVREGDTVELTLTNDRSSIHAHNIDLHAVNGPGGGAVLTNVDPGETKTFTFQALNPGLYVYHCAHPN-VA
-THDTHGMYGLILVEPQG--GLARM-------DKEFYVMQGELY-PTGDIGKK------GLQVFDAVKMMDG-HPEYIVF
NGKPSALT------ANVKAKVGDRVRFFVGNGGVNLISSFHVIGEIFDTVYPEASI--GGALLKNVQTTLVPAGGAAITE
FLLDVPGKYPFVDHALAR-IERGAWGVLEVSGKENPAIISGITDLD-
>OGE76315.1_nitrite_reductase,_copper-containing_[Candidatus_Doudnabacteria_bacterium_RIFCSPHIGHO2_01_48_18]
MLELFSLIKYVFFQIFGLIVAV---VAGAVFVFPMLRK------LHSRKTTILLFTIFFGISLFFFAPRAALHAIQYPFF
LKTFGPAD-GPALPLKNVINFFFTSKNIEHIPDITRDPNDIPPPV--GRQESQ-TVEISLEAKEVIGEM-ATGVFFNYWT
FNGTVPGPFLRVREGDTVKLTLKNHPSSINPHNIDLHAVTGPGGGAAVTNIAPGESKTVTFKAINPGLYAYHCAHPN-VA
-AHDAHGMYGLILVEPKD--GLPKV-------DKEFYVMQGEFY-STGALGDK------GLQIFDAQKMLDG-KPEYVVF
NGRVGGLN------DKMKARVGEKIRVFVGNGGVNLISSFHVIGEIFDDVYPEGSI--GGAMFKNVQTTLVPAGGAAIVE
FGTEVPGKYIFVDHALSR-LDRGAWGILELVGEPNREVFDGVFDDKN
>OGF01899.1_nitrite_reductase,_copper-containing_[Candidatus_Doudnabacteria_bacterium_RIFCSPLOWO2_12_FULL_47_12]
MLELFSLIKYVFFQIFGLIVAV---VAGAVFVFPMLRK------LHSRKTTILLFTIFFGISLFFFAPRAALHAIQYPFF
LKTFGPAD-GPALPLKNVIIFFFTSKNIEHIPDITRDPNDIPPPV--GRQESQ-TVEISLEAKEVIGEM-ATGVFFNYWT
FNGTVPGPFLRVREGDTVKLTLKNHPSSINPHNIDLHAVTGPGGGAAVTNIAPGESKTVTFKAINPGLYAYHCAHPN-VA
-AHDAHGMYGLILVEPKD--GLPKV-------DKEFYVMQGEFY-STGALGDK------GLQIFDAQKMLDG-KPEYVVF
NGRVGGLN------DKMKARVGEKIRVFVGNGGVNLISSFHVIGEIFDDVYPEGSI--GGAMFKNVQTTLVPAGGAAIVE
FGTEVPGKYIFVDHALSR-LDRGAWGILELVGEPNREVFDGVFDDKN
>KKQ83615.1_Copper-containing_nitrite_reductase_[Parcubacteria_group_bacterium_GW2011_GWB1_38_8]
-MEILSLIKFVLIQISGLIISF---IAAGLFIFWIIRK------FHSWKIAAVFSVILVGISFFLFMPYAFPERLQYPFF
LKTFGPSD-GPSIPFKNVVTFFTNSRNMERVASITRDPNDIPPPI--NRSNSE-HIKIELETKEVIAEM-APGISFNYWT
FNGTVPGPFIRIREGDTVELTLKNHPSSLHHHNIDLHAVTGPGGGAVLTNIAPGESKTMTFKALNPGLYVYHCAHPN-VA
-THDAHGMYGLILVEPKE--GLPKV-------DREFYVMQGEFY-STGGLGKK------GLQIYDAQKMLEG-HPKYIVF
NGKTEGLV------GNMKANVGESIRIFIGNGGVNFISSFHVIGEIFDTVYPEASI--GGALFKNVQTTLVPAGGAAITD
FKLEVPGKYILVDHALSR-LERGAWGVLEVSGDKNAEVFDGNAE-SG
>KKR30571.1_Copper-containing_nitrite_reductase_[Parcubacteria_group_bacterium_GW2011_GWC1_39_8]
-MEILSLIKFVLIQISGLIISF---IAAGLFIFWIIRK------FHSWKIAAVFSAILVGISFFLFMPYAFPERLQYPFF
LKTFGPSD-GPSIPFKNVVTFFTNSRNMERVASITRDPNDIPPPI--NRSNSE-HIKIELETKEVIAEM-APGISFNYWT
FNGTVPGPFIRIREGDTVELTLKNHPSSLHHHNIDLHAVTGPGGGAVLTNIAPGESKTMTFKALNPGLYVYHCAHPN-VA
-THDAHGMYGLILVEPKE--GLPKV-------DREFYVMQGEFY-STGGLGKK------GLQIYDAQKMLEG-HPKYIVF
NGKTEGLV------GNMKANVGESIRIFIGNGGVNFISSFHVIGEIFDTVYPEASI--GGALFKNVQTTLVPAGGAAITD
FKLEVPGKYILVDHALSR-LERGAWGVLEVSGDKNAEVFDGNAE-SG
>OGN24911.1_nitrite_reductase,_copper-containing_[Candidatus_Yanofskybacteria_bacterium_RIFCSPLOWO2_01_FULL_43_46]
-MEILSLIKFVLIQVFGLVISF---IAAGLFIFWIIRK------FHSWKIAAVFSVILVGISLFLFMPYAFPERLQYPFF
LKTFGPAD-GPGLPFKNVAMFFAKSGGMERVASIARDPNDVPPPI--TRTSPE-QVKIELETKEVIAEM-APGISFNYWT
FNGTVPGPFLRVREGDTVELTLKNHPSSIHHHNIDLHAVTGPGGGAVLTNIAPEESKTMTFKALNPGLYVYHCAHPN-VA
-THDAHGMYGLILVEPKE--GLPKV-------DREFYVMQGEFY-STGGLGKK------GLQIFDAKKMLDG-HPEYVVF
NGKTKGLV------GNMKANVGESVRIFIGNGGVNFISSFHVIGEIFDTVYPEASI--GGALFKNVQTTLVPAGGAAITD
FRLEVPGKYILVDHALSR-LDRGAWGVLEVAGDKNKEVFDGTEDMPT
>OGN17456.1_hypothetical_protein_A3E34_02030,_partial_[Candidatus_Yanofskybacteria_bacterium_RIFCSPHIGHO2_12_FULL_43_11]
-MEILSLIKFVLIQVFGLVISF---IAAGLFIFWIIRK------FHSWKIAAVFSVILVGISLFLFMPYAFPERLQYPFF
LKTFGPAD-GPGLPFKNVAMFFAKSGGMERVASIARDPNDVPPPI--TRTSPE-QVKIELETKEVIAEM-APGISFNYWT
FNGTVPGPFLRVREGDTVELTLKNHPSSIHHHNIDLHAVTGPGGGAVLTNIAPEESKTMTFKALNPGLYVYHCAHPN-VA
-THDAHGMYGLILVEPKE--GLPKV-------DREFYVMQGEFY-STGGLGKK------GLQIFSAQKMLDG-HPEYVVF
NGKIKGLV------GNMKANVDESVRIFIGNGGVNLISSFHVIGEIFDTVYPEASV--GGALFKNVQTTLVPA-------
-----------------------------------------------
>OGC87944.1_nitrite_reductase,_copper-containing_[Candidatus_Adlerbacteria_bacterium_RIFCSPHIGHO2_02_FULL_54_18]
------------------------------------------------------------------MPYAFPERLEYPFF
LKTFGPAD-GPGLPFKNVVTFFFNESNMERVSNIARDPNDVPPPI--TRTSPE-RIKIELETKEVIAEM-APGISFNYWT
FNGTVPGPFLRVREGDTVELTLKNDPSSIHHHNIDLHAVTGPGGGAVLTNIAPGESKTMTFKALNPGLYVYHCAHPN-VA
-THDAHGMYGLILVEPKE--GLPKV-------DREFYVMQGEFY-STGGLGKK------GLQIFDAQKMLDG-HPEYVVF
NGKIKGLV------GNMKANVGESVRIFIGNGGVNLISSFHVIGEIFDTVYPEASI--GGALFKNVQTTLVPAGGAAITD
FKLEVPGKYILVDHALSR-LDRGAWGVLEVAGDENPEVFDFVDKPAL
>OGI80499.1_nitrite_reductase,_copper-containing_[Candidatus_Nomurabacteria_bacterium_RIFCSPHIGHO2_12_40_11]
CMEILSLIKFVLIQVFGLVISL---VAAGLFIFWIIRK------FHSWKIAAAFSVILVGISFFLFMPYAFPERLQYPFF
LKTFGPAD-GPGLPFKNVVTFFLKESNMERVSNIARDPNDVPPPI--TRTSSE-LVKIELETKEVIAEM-APGISFNYWT
FNGTVPGPFLRVREGDTVELTLKNHPSSIHHHNIDLHAVTGPGGGAVLTNIAPGESKTMTFKALNPGLYVYHCAHPN-VA
-THDAHGMYGLILVEPKE--GLPKV-------DREFYVMQGEFY-STGGLGKK------GLQIFDAQKMLDG-HPEYVVF
NGKTKGLV------GNMKANVGESVRIFIGNGGVNLISSFHVIGEIFDTVYPEASV--GGALFKNVQTTLVPAGGAAITD
FKLEVPGKYILVDHALSR-LDRGAWGVLEVAGDENPEVFDGIESMPT
>KKR01196.1_Copper-containing_nitrite_reductase_[Candidatus_Nomurabacteria_bacterium_GW2011_GWD2_39_12]
CMEILSLIKFVLIQVFGLVISL---VAAGLFIFWIIRK------FHSWKIAAAFSVILVGISFFLFMPYAFPERLQYPFF
LKTFGPAD-GPGLPFKNVVTFFLKESNMERVSNIARDPNDVPPPI--TRTSSE-LVKIELETKEVIAEM-APGISFNYWT
FNGTVPGPFLRVREGDTVELTLKNHPSSIHHHNIDLHAVTGPGGGAVLTNIAPGESKTMTFKALNPGLYVYHCAHPN-VA
-THDAHGMYGLILVEPKE--GLPKV-------DREFYVMQGEFY-STGGLGKK------GLQIFDAQKMLDG-HPEYVVF
NGKTKGLV------GNMKANVGESVRIFIGNGGVNLISSFHVIGEIFDTVYPEASV--GGALFKNVQTTLVPAGGAAITD
FKLEVPGKYILVDHALSR-LDRGAWGVLEVAGDENPEVFDGIESMPT
>KKR83933.1_Copper-containing_nitrite_reductase_[Candidatus_Nomurabacteria_bacterium_GW2011_GWA2_40_97]
CMEILSLIKFVLIQVFGLVISL---VAAGLFIFWIIRK------FHSWKIAAAFSVILVGISFFLFMPYAFPERLQYPFF
LKTFGPAD-GPGLPFKNVVTFFLKESNMERVSNIARDPNDVPPPI--TRTSSE-LVKIELETKEVIAEM-APGISFNYWT
FNGTVPGPFLRVREGDTVELTLKNHPSSIHHHNIDLHAVTGPGGGAVLTNIAPGESKTMTFKALNPGLYVYHCAHPN-VA
-THDAHGMYGLILVEPKE--GLPKV-------DREFYVMQGEFY-STGGLGKK------GLQIFDAQKMLDG-HPEYVVF
NGKTKGLV------GNMKANVGESVRIFIGNGGVNLISSFHVIGEIFDTVYPEASV--GGALFKNVQTTLVPAGGAAITD
FKLEVPGKYILVDHALSR-LDRGAWGVLEVAGDENPEVFDGIESMPT
>OGI74565.1_nitrite_reductase,_copper-containing_[Candidatus_Nomurabacteria_bacterium_RIFCSPHIGHO2_02_40_30]
-MEILSLIKFVLIQVFGLVISL---VAAGLFIFWIIRK------FHSWKIAAAFSVILVGISFFLFMPYAFPERLQYPFF
LKTFGPAD-GPGLPFKNVVTFFLKESNMERVSNIARDPNDVPPPI--TRTSSE-LVKIELETKEVIAEM-APGISFNYWT
FNGTVPGPFLRVREGDTVELTLKNHPSSIHHHNIDLHAVTGPGGGAVLTNIAPGESKTMTFKALNPGLYVYHCAHPN-VA
-THDAHGMYGLILVEPKE--GLPKV-------DREFYVMQGEFY-STGGLGKK------GLQIFDAQKMLDG-HPEYVVF
NGKTKGLV------GNMKANVGESVRIFIGNGGVNLISSFHVIGEIFDTVYPEASV--GGALFKNVQTTLVPAGGAAITD
FKLEVPGKYILVDHALSR-LDRGAWGVLEVAGDENPEVFDGIESMPT
>KKU80645.1_Copper-containing_nitrite_reductase_[Parcubacteria_group_bacterium_GW2011_GWA1_47_8]
-MEILSLIKFVLIQVFGLVISL---VAAGIFIFWIIRK------FHSWRIATAFSVILVGISLFLFIPYAFPERLQYPFF
LKTFGPAD-GPGLPFKNVVTFFLKESNMERVSNIARDPNDVPPPI--TRTSSE-LVKIELETKEVIAEM-APGISFNYWT
FNGTVPGPFLRVREGDTVELTLKNHPSSIHHHNIDLHAVTGPGGGAVLTNIAPGESKTMTFKALNPGLYVYHCAHPN-VA
-THDAHGMYGLILVEPKE--GLPKV-------DREFYVMQGEFY-STGGLGKK------GLQIFDAQKMLDG-HPEYVVF
NGKTKGLV------GNMKANVGESVRIFIGNGGVNLISSFHVIGEIFDTVYPEASI--GGALFKNVQTTLVPAGGAAITD
FKLEVPGKYIFVDHALSR-LDRGAWGVLEVAGDKNPEVFDGTENMPT
>KKW07525.1_Copper-containing_nitrite_reductase_[Parcubacteria_group_bacterium_GW2011_GWA2_49_16]
-MEILSLIKFVLIQVFGLVISL---VAAGIFIFWIIRK------FHSWRIATAFSVILVGISLFLFIPYAFPERLQYPFF
LKTFGPAD-GPGLPFKNVVTFFLKESDMERVSNIARDPNDVPQPI--TRTSPE-LVKIELETKEVIAEM-APGISFNYWT
FNGTVPGPFLRVREGDTVELMLKNHPSSIHHHNIDLHAVTGPGGGAVLTNIAPGESKTMTFKALNPGLYVYHCAHPN-VA
-THDAHGMYGLILVEPKE--GLPKV-------DREFYVMQGEFY-STGGLGKK------GLQIFDAQKMLDG-HPEYVVF
NGKTKGLV------GNMKANVGESVRIFIGNGGVNLISSFHVIGEIFDTVYPEASI--GGALFKNVQTTLVPAGGAAITD
FKLEVPGKYIFVDHALSR-LDRGAWGVLEVAGDKNPEVFDGTENMPT
>ADE28551.1_copper-containing_nitrite_reductase_[Rhodanobacter_denitrificans]
---------------------------------------------MSRSLFLILAAA---------GALALAGCSGKPSA
VSPVGEADASPAAIAATHGDF--GPPQGEPIHAVLTSPPHVPPPV--NRNYPA-KVIVELEVVEKEMPI-SEGVSYTFWT
FGGTVPGSFIRVRQGDTVEFHLKNAPDSKMPHNIDLHGVTGPGGGAASSFTAPGHESRFTFKALNQGIYVYHCATAP-VG
-MHIANGMYGLILVEPPE--GLPKV-------DHEYYVMQGDFY-TTGKYRQK------GHQPFDMEKAIDE-HPTYVLF
NGREGALTG----DNALTAKTNQTVRLFVGNGGPNLVSSFHVIGEIFDKVQPEG----GTVAQHNVQTTLIPSGGAAMVE
FHTDVPGSYVLVDHSIFRAFNKGALGILKVDGPEDKTIYSGKAVTTA
>OGL15701.1_nitrite_reductase,_copper-containing_[Candidatus_Rokubacteria_bacterium_RIFCSPLOWO2_12_FULL_71_19]
-------------------------------------------------------------------MGALP--------
----GPG--AAEAQERARLTF----------------APEVPPPI--ARTEPA-VVVVEIEAIEKKAAL-SEGVEYEFWT
FGGQVPGPFIRVRVGDTIEVRLANNAKNRNTHNIDFHAVTGPGGGAGHLEAKPGQQKVARFKAMNPGLYVYHCAAPP-IP
-AHIASGLYGMILVEPAK--GLPKV-------DREFYIMQSEFY-TEGEVGAP------GFQAFSSRKGAAE-KPEYVVF
NGRVNALMP---GGAPLRAKVGETVRMYVGNIGPNLVSSFHLIGEIFDRVYREGGVPGAGNPDLNVQTTMIPAGSASVVE
FKLEVPGNYLLVDHSIFR-LDRGAVGVLAVEGPPAPAIYPATPASGK
