# Supplementary material for: Members of the Candidate Phyla Radiation are functionally differentiated by carbon- and nitrogen-cycling capabilities
Source: Microbiome. 2017 Sep 2;5:112. doi: 10.1186/s40168-017-0331-1 (PMC5581439; doi:10.1186/s40168-017-0331-1)
Supplement: Supplementary file 12 — Maximum-likelihood nirK tree file. (TREE 8 kb) [file 40168_2017_331_MOESM12_ESM.tree]

((WP_014889326.1_nitrite_reductase_copper-containing_Phaeobacter_inhibens:0.43933483272283058163,((AOG11773.1_nitrite_reductase__copper-containing_Agrobacterium_sp._RAC06_DOI10.1128/AEM.71.8.4427-4436.2005:0.12054809111735156901,(EYR78640.1_copper-containing_nitrite_reductase_NirK_Shinella_sp._DD12:0.07553781790050916045,(CCF21375.1_Nitrite_reductase__copper-containing_Rhizobium_sp._NT-26_Did_not_look:0.11722142040633701243,WP_014764539.1_nitrite_reductase_copper-containing_Sinorhizobium_fredii:0.09628770476215857410):0.04110766298357421134[39]):0.08542766201815449323[77]):0.14816724262474584295[89],((AGL87193.1_copper-containing_nitrite_reductase_NirK_Pseudomonas_protegens_CHA0:0.15118429582631703889,sp|P81445.1|NIR_ALCXX_RecName__Full=Copper-containing_nitrite_reductase__AltName__Full=Cu-NIR_Achromobacter_xylosidans_Xray_Crystal:0.13103884711808502783):0.26199021240325093274[100],((KFC72838.1_Copper-containing_Nitrite_reductase__NO-forming__nirK_Bosea_sp._LC85:0.21219253578293700846,WP_015664480.1_nitrite_reductase_copper-containing_Bradyrhizobium_oligotrophicum:0.16225982857844978291):0.11520375763601638230[93],(CDX56301.1_Copper-containing_Nitrite_reductase__NO-forming__nirK_Mesorhizobium_plurifarium:0.23502199961051062349,AKN20502.1_NirK_Chelatococcus_daeguensis_DOI10.1007/s12010-013-0590-7:0.11870486583209825804):0.05767677496345872262[32]):0.07279386624960637597[41]):0.05837115625285822090[42]):0.14929419974532431858[61]):0.08752226320739373011[41],((((KKO18415.1_copper-containing_nitrite_reductase_Candidatus_Brocadia_fulgida_DOI10.1186/1471-2180-13-265:1.34829990687737821808,((((OHA84983.1_nitrite_reductase__copper-containing_Candidatus_Yonathbacteria_bacterium_RIFOXYC2_FULL_47_9:0.33674731016176912002,KKR47144.1_Copper-containing_nitrite_reductase_Parcubacteria_group_bacterium_GW2011_GWC1_40_13:0.19170983366808067028):0.06051555444168067732[53],((KKR38789.1_Copper-containing_nitrite_reductase_Parcubacteria_group_bacterium_GW2011_GWF2_40_10:0.00000100000050002909,KKR77692.1_Copper-containing_nitrite_reductase_Parcubacteria_group_bacterium_GW2011_GWE2_40_8:0.00228016573755219359):0.26158821515614655295[100],(OHA49166.1_nitrite_reductase__copper-containing_Candidatus_Terrybacteria_bacterium_RIFCSPHIGHO2_02_41_19:0.00231021524914065343,OHA54761.1_nitrite_reductase__copper-containing_Candidatus_Terrybacteria_bacterium_RIFCSPLOWO2_02_42_20:0.00000100000050002909):0.26648918340235783209[100]):0.14100436573294231057[96]):0.04032354419811585294[25],((((OGH68681.1_nitrite_reductase__copper-containing_Candidatus_Magasanikbacteria_bacterium_RIFCSPHIGHO2_02_FULL_45_10:0.23491427776032999808,(OGE75270.1_nitrite_reductase__copper-containing_Candidatus_Doudnabacteria_bacterium_RIFCSPHIGHO2_01_52_17:0.12583294758638594035,OGI74596.1_nitrite_reductase__copper-containing_Candidatus_Nomurabacteria_bacterium_RIFCSPHIGHO2_01_FULL_41_71:0.13746361474694174243):0.06850424189464088265[93]):0.18341706438027455262[100],(OGZ20539.1_nitrite_reductase__copper-containing_Candidatus_Lloydbacteria_bacterium_RIFOXYC12_FULL_46_25:0.28016683895038624330,KKT82063.1_Copper-containing_nitrite_reductase_Candidatus_Azambacteria_bacterium_GW2011_GWA1_44_9:0.40748736227351178840):0.06263966607426833810[36]):0.35632369205949487867[100],(OGG62359.1_nitrite_reductase__copper-containing_Candidatus_Kaiserbacteria_bacterium_RIFCSPHIGHO2_02_FULL_49_34:0.19916591222921106730,(OGG66354.1_nitrite_reductase__copper-containing_Candidatus_Kaiserbacteria_bacterium_RIFCSPHIGHO2_12_45_16:0.19980582143188560518,KXJ97933.1_copper-containing_nitrite_reductase_Parcubacteria_bacterium_OLB19:0.17093417027041146738):0.08506852275509678429[86]):0.34678376144251532587[100]):0.09260544049986871307[33],((OGF01899.1_nitrite_reductase__copper-containing_Candidatus_Doudnabacteria_bacterium_RIFCSPLOWO2_12_FULL_47_12:0.00235892670011304687,OGE76315.1_nitrite_reductase__copper-containing_Candidatus_Doudnabacteria_bacterium_RIFCSPHIGHO2_01_48_18:0.00000100000050002909):0.24983183219423787946[100],((OGC87944.1_nitrite_reductase__copper-containing_Candidatus_Adlerbacteria_bacterium_RIFCSPHIGHO2_02_FULL_54_18:0.03207859709139370546,((((OGN24911.1_nitrite_reductase__copper-containing_Candidatus_Yanofskybacteria_bacterium_RIFCSPLOWO2_01_FULL_43_46:0.00375659144483502308,OGN17456.1_hypothetical_protein_A3E34_02030__partial_Candidatus_Yanofskybacteria_bacterium_RIFCSPHIGHO2_12_FULL_43_11:0.01269030030241005344):0.01835634510455113472[92],(KKR30571.1_Copper-containing_nitrite_reductase_Parcubacteria_group_bacterium_GW2011_GWC1_39_8:0.00230161509695746801,KKQ83615.1_Copper-containing_nitrite_reductase_Parcubacteria_group_bacterium_GW2011_GWB1_38_8:0.00000100000050002909):0.08633301170494905863[100]):0.02494906469393737281[51],(KKW07525.1_Copper-containing_nitrite_reductase_Parcubacteria_group_bacterium_GW2011_GWA2_49_16:0.00936270370837712258,KKU80645.1_Copper-containing_nitrite_reductase_Parcubacteria_group_bacterium_GW2011_GWA1_47_8:0.00000100000050002909):0.01231236153342758245[90]):0.00475609792285621585[34],((OGI80499.1_nitrite_reductase__copper-containing_Candidatus_Nomurabacteria_bacterium_RIFCSPHIGHO2_12_40_11:0.00000100000050002909,(KKR01196.1_Copper-containing_nitrite_reductase_Candidatus_Nomurabacteria_bacterium_GW2011_GWD2_39_12:0.00000100000050002909,KKR83933.1_Copper-containing_nitrite_reductase_Candidatus_Nomurabacteria_bacterium_GW2011_GWA2_40_97:0.00000100000050002909):0.00000100000050002909[41]):0.00000100000050002909[66],OGI74565.1_nitrite_reductase__copper-containing_Candidatus_Nomurabacteria_bacterium_RIFCSPHIGHO2_02_40_30:0.00000100000050002909):0.00766657720089260718[100]):0.02059435177051365320[43]):0.12658935923586844829[100],(Y2_Bin19_scaffold_1446_10__stripped_:0.12910921643619624466,Y2_Bin3_scaffold_5_148__stripped_:0.10758937952094733970):0.24472147468365731959[98]):0.04927940056101978716[45]):0.01538084863016659851[37]):0.03914558018042391813[13]):0.04112264476256157625[12],((OGG79959.1_nitrite_reductase__copper-containing_Candidatus_Kaiserbacteria_bacterium_RIFCSPLOWO2_01_FULL_54_13:0.26281064087223954262,(KND50567.1_nitrite_reductase__copper-containing_Parcubacteria_bacterium_C7867-001_Cannot_look:0.32841294257149561409,(X1_Bin7_scaffold_73_194__stripped_:0.17445387616089474969,KKR88799.1_Copper-containing_nitrite_reductase_Candidatus_Wolfebacteria_bacterium_GW2011_GWB1_41_12:0.14050133521887414600):0.08666450462699047674[97]):0.07662720914271532735[84]):0.07969823526198341335[73],(((Y2_Bin8_scaffold_32_123__stripped_:0.13389076226902588140,(OGG59767.1_nitrite_reductase__copper-containing_Candidatus_Kaiserbacteria_bacterium_RIFCSPHIGHO2_01_FULL_56_24:0.07527559763532797044,OGG72803.1_nitrite_reductase__copper-containing_Candidatus_Kaiserbacteria_bacterium_RIFCSPLOWO2_01_FULL_53_17:0.06064072494287649218):0.04330760122684074176[69]):0.26031157703158569472[100],OGG41388.1_nitrite_reductase__copper-containing_Candidatus_Kaiserbacteria_bacterium_RIFCSPHIGHO2_01_FULL_46_22:0.44387623512380536273):0.06698143021214619797[59],OHA84014.1_nitrite_reductase__copper-containing_Candidatus_Yonathbacteria_bacterium_RIFOXYC1_FULL_52_10:0.24722321152618567663):0.05191032783844146126[42]):0.03835609874850406248[27]):0.23470606909783434113[65]):0.23022813338789532844[76],(ADE28551.1_copper-containing_nitrite_reductase_Rhodanobacter_denitrificans_DOI10.1128/AEM.03069-09:0.58575445485502286580,OGL15701.1_nitrite_reductase__copper-containing_Candidatus_Rokubacteria_bacterium_RIFCSPLOWO2_12_FULL_71_19:0.63042401865103570024):0.13975037817968988252[68]):0.37229517971259545872[83],WP_014249378.1_nitrite_reductase_copper-containing_Azospirillum_lipoferum:0.70555153609335818921):0.37992900004534846392[91],((CBK43917.1_Copper-containing_nitrite_reductase_Nitrospira_defluvii_DOI10.1073/pnas.1003860107:0.48735839767427457936,(CUS38030.1_Copper-containing_nitrite_reductase_Candidatus_Nitrospira_nitrificans_Did_not_look:0.05202107897834160749,CUS38588.1_Copper-containing_nitrite_reductase_Candidatus_Nitrospira_nitrosa_Did_not_look:0.01035827101683749890):0.48445946722475041746[100]):0.82711482736087127421[100],(ADB12477.1_NirK_Methylomonas_sp._16a_patent_supported:1.30700090923225675787,(CCH78849.1_Copper-containing_nitrite_reductase__nirK__Tetrasphaera_japonica_T1-X7:0.33252596360424607758,CCI53895.1_Copper-containing_nitrite_reductase__nirK__Tetrasphaera_jenkinsii_Ben_74:0.31442982008344322331):1.11649142806804446693[100]):0.34066389572410632480[90]):0.47864777251274948089[98]):1.39913220640105206982[100],ALA56515.1_Copper-containing_Nitrite_reductase__NO-forming__nirK_Nitrospira_moscoviensis_DOI10.1073/pnas.1506533112:0.59282449591487884621);
